# Supplementary material for: Evaluating the integration of Esper complex event processing engine and message brokers
Source: PeerJ Comput Sci. 2023 Jul 12;9:e1437. doi: 10.7717/peerj-cs.1437 (PMC10403187; doi:10.7717/peerj-cs.1437)
Supplement: Supplemental Information 1 — The data are expected to be received through RabbitMQ, are processed in the open-source Esper CEP engine and the output (complex events detected) is submitted back to RabbitMQ. [file peerj-cs-09-1437-s001.zip]

Archive with 74 entries (60 files):
- EsperRabbit/.idea/
- EsperRabbit/.idea/.gitignore
- EsperRabbit/.idea/artifacts/
- EsperRabbit/.idea/artifacts/EsperJSON.xml
- EsperRabbit/.idea/artifacts/prueba.xml
- EsperRabbit/.idea/libraries/
- EsperRabbit/.idea/libraries/amqp_client_5_14_2.xml
- EsperRabbit/.idea/libraries/antlr4_runtime_4_9_3.xml
- EsperRabbit/.idea/libraries/commons_compiler_3_1_6.xml
- EsperRabbit/.idea/libraries/esper_common_8_8_0.xml
- EsperRabbit/.idea/libraries/janino_3_1_6.xml
- EsperRabbit/.idea/libraries/jna_5_10_0.xml
- EsperRabbit/.idea/libraries/jna_platform_5_10_0.xml
- EsperRabbit/.idea/libraries/json_20131018.xml
- EsperRabbit/.idea/libraries/lib.xml
- EsperRabbit/.idea/libraries/log4j_1_2_17.xml
- EsperRabbit/.idea/libraries/log4j_core_2_17_1.xml
- EsperRabbit/.idea/libraries/oshi_core_6_1_4.xml
- EsperRabbit/.idea/libraries/slf4j_api_1_7_2.xml
- EsperRabbit/.idea/libraries/slf4j_api_1_7_36.xml
- EsperRabbit/.idea/libraries/slf4j_simple_1_7_36.xml
- EsperRabbit/.idea/misc.xml
- EsperRabbit/.idea/modules.xml
- EsperRabbit/.idea/uiDesigner.xml
- EsperRabbit/.idea/workspace.xml
- EsperRabbit/EsperRabbit.iml
- EsperRabbit/etc/
- EsperRabbit/etc/compile.bat
- EsperRabbit/etc/compile.sh
- EsperRabbit/etc/config.xml
- EsperRabbit/etc/log4j.xml
- EsperRabbit/etc/run_servidor.bat
- EsperRabbit/etc/run_servidor.sh
- EsperRabbit/etc/setenv.bat
- EsperRabbit/etc/setenv.sh
- EsperRabbit/lib/
- EsperRabbit/lib/amqp-client-5.14.2.jar
- EsperRabbit/lib/antlr4-runtime-4.9.3.jar
- EsperRabbit/lib/commons-compiler-3.1.6.jar
- EsperRabbit/lib/esper-common-8.8.0.jar
- EsperRabbit/lib/esper-compiler-8.8.0.jar
- EsperRabbit/lib/esper-runtime-8.8.0.jar
- EsperRabbit/lib/espertech.license
- EsperRabbit/lib/geronimo-j2ee-management_1.1_spec-1.0.1.jar
- EsperRabbit/lib/httpclient-4.5.2.jar
- EsperRabbit/lib/httpcore-4.4.1.jar
- EsperRabbit/lib/janino-3.1.6.jar
- EsperRabbit/lib/jna-5.10.0.jar
- EsperRabbit/lib/jna-platform-5.10.0.jar
- EsperRabbit/lib/json-20131018.jar
- EsperRabbit/lib/json-simple-1.1.1.jar
- EsperRabbit/lib/log4j-1.2.16.jar
- EsperRabbit/lib/log4j-1.2.17.jar
- EsperRabbit/lib/log4j-core-2.17.1.jar
- EsperRabbit/lib/lz4-java-1.7.1.jar
- EsperRabbit/lib/oshi-core-6.1.4.jar
- EsperRabbit/lib/slf4j-api-1.7.36.jar
- EsperRabbit/lib/slf4j-simple-1.7.36.jar
- EsperRabbit/META-INF/
- EsperRabbit/META-INF/MANIFEST.MF
- EsperRabbit/README.md
- EsperRabbit/src/
- EsperRabbit/src/main/
- EsperRabbit/src/main/com/
- EsperRabbit/src/main/com/amqp/
- EsperRabbit/src/main/com/amqp/EsperUtils.java
- EsperRabbit/src/main/com/amqp/Main.java
- EsperRabbit/src/main/resources/
- EsperRabbit/src/main/resources/config.xml
- EsperRabbit/target/
- EsperRabbit/target/classes/
- EsperRabbit/target/classes/amqp/
- EsperRabbit/target/classes/amqp/EsperUtils.class
- EsperRabbit/target/classes/amqp/Main.class
