# Supplementary material for: Evaluating the integration of Esper complex event processing engine and message brokers
Source: PeerJ Comput Sci. 2023 Jul 12;9:e1437. doi: 10.7717/peerj-cs.1437 (PMC10403187; doi:10.7717/peerj-cs.1437)
Supplement: Supplemental Information 1 — The data are expected to be received through RabbitMQ, are processed in the open-source Esper CEP engine and the output (complex events detected) is submitted back to RabbitMQ. [file peerj-cs-09-1437-s001.zip › EsperRabbit/EsperRabbit.iml]

<?xml version="1.0" encoding="UTF-8"?>
<module type="JAVA_MODULE" version="4">
  <component name="NewModuleRootManager" inherit-compiler-output="true">
    <exclude-output />
    <content url="file://$MODULE_DIR$">
      <sourceFolder url="file://$MODULE_DIR$" isTestSource="false" />
      <sourceFolder url="file://$MODULE_DIR$/src/main/com" isTestSource="false" />
      <sourceFolder url="file://$MODULE_DIR$/src/main/resources" type="java-resource" />
    </content>
    <orderEntry type="inheritedJdk" />
    <orderEntry type="sourceFolder" forTests="false" />
    <orderEntry type="library" name="amqp-client-5.14.2" level="project" />
    <orderEntry type="library" name="esper-common-8.8.0" level="project" />
    <orderEntry type="library" name="commons-compiler-3.1.6" level="project" />
    <orderEntry type="library" name="antlr4-runtime-4.9.3" level="project" />
    <orderEntry type="library" name="json-20131018" level="project" />
    <orderEntry type="library" name="log4j-1.2.17" level="project" />
    <orderEntry type="library" name="janino-3.1.6" level="project" />
    <orderEntry type="library" name="jna-platform-5.10.0" level="project" />
    <orderEntry type="library" name="oshi-core-6.1.4" level="project" />
    <orderEntry type="library" name="jna-5.10.0" level="project" />
    <orderEntry type="library" name="slf4j-api-1.7.2" level="project" />
    <orderEntry type="library" name="slf4j-api-1.7.36" level="project" />
    <orderEntry type="library" name="log4j-core-2.17.1" level="project" />
    <orderEntry type="library" name="slf4j-simple-1.7.36" level="project" />
    <orderEntry type="module-library">
      <library>
        <CLASSES>
          <root url="file://$MODULE_DIR$/lib" />
        </CLASSES>
        <JAVADOC />
        <SOURCES />
        <jarDirectory url="file://$MODULE_DIR$/lib" recursive="false" />
      </library>
    </orderEntry>
    <orderEntry type="library" exported="" name="lib" level="project" />
  </component>
</module>
