# Supplementary material for: Evaluating the integration of Esper complex event processing engine and message brokers
Source: PeerJ Comput Sci. 2023 Jul 12;9:e1437. doi: 10.7717/peerj-cs.1437 (PMC10403187; doi:10.7717/peerj-cs.1437)
Supplement: Supplemental Information 1 — The data are expected to be received through RabbitMQ, are processed in the open-source Esper CEP engine and the output (complex events detected) is submitted back to RabbitMQ. [file peerj-cs-09-1437-s001.zip › EsperRabbit/etc/compile.sh]

#!/bin/sh

# A note to cygwin users: please replace "-cp ${CLASSPATH}" with "-cp `cygpath -wp $CLASSPATH`"
#

. ./setenv.sh

if [ ! -d "../target" ]
then
    mkdir ../target
fi
if [ ! -d "../target/classes" ]
then
    mkdir ../target/classes
fi

SOURCEPATH=../src/main/com

${JAVA_HOME}/bin/javac -cp ${CLASSPATH} -d ../target/classes -source 11 -sourcepath ${SOURCEPATH} ${SOURCEPATH}/amqp/Main.java
