# Supplementary material for: Evaluating the integration of Esper complex event processing engine and message brokers
Source: PeerJ Comput Sci. 2023 Jul 12;9:e1437. doi: 10.7717/peerj-cs.1437 (PMC10403187; doi:10.7717/peerj-cs.1437)
Supplement: Supplemental Information 1 — The data are expected to be received through RabbitMQ, are processed in the open-source Esper CEP engine and the output (complex events detected) is submitted back to RabbitMQ. [file peerj-cs-09-1437-s001.zip › EsperRabbit/etc/config.xml]

<?xml version="1.0" encoding="UTF-8"?>
<esper-configuration xmlns:xsi="http://www.w3.org/2001/XMLSchema-instance"
                     xmlns="http://www.espertech.com/schema/esper"
                     xsi:schemaLocation="http://www.espertech.com/schema/esper">
    <compiler>
        <plugin-singlerow-function name="Time" function-class="amqp.Main" function-method="Time" />
    </compiler>
</esper-configuration>
