# Supplementary material for: Evaluating the integration of Esper complex event processing engine and message brokers
Source: PeerJ Comput Sci. 2023 Jul 12;9:e1437. doi: 10.7717/peerj-cs.1437 (PMC10403187; doi:10.7717/peerj-cs.1437)
Supplement: Supplemental Information 1 — The data are expected to be received through RabbitMQ, are processed in the open-source Esper CEP engine and the output (complex events detected) is submitted back to RabbitMQ. [file peerj-cs-09-1437-s001.zip › EsperRabbit/etc/setenv.bat]

@echo off

if "%JAVA_HOME%" == "" (
  echo.
  echo JAVA_HOME not set
  goto EOF
)

if not exist "%JAVA_HOME%\bin\java.exe" (
  echo.
  echo Cannot find java executable, check JAVA_HOME
  goto EOF
)

set ESPER_COMMON_JAR=esper-common-8.8.0.jar
set ESPER_COMPILER_JAR=esper-compiler-8.8.0.jar
set ESPER_RUNTIME_JAR=esper-runtime-8.8.0.jar
set SLF4J_JAR=slf4j-api-1.7.36.jar
set SLF4J_LOG4J_JAR=slf4j-log4j12-1.7.30.jar
set LOG4J_JAR=log4j-1.2.17.jar
set ANTLR_JAR=antlr4-runtime-4.9.3.jar
set JANINO_JAR=janino-3.1.6.jar
set JANINOPLATFORM_JAR=jna-platform-5.10.0.jar
set JANINOCOMPILER_JAR=commons-compiler-3.1.6.jar
set LZ4_JAR=lz4-java-1.7.1.jar
set JNA_JAR=jna-5.10.0.jar
set ESPERHA_RUNTIME_JAR=esperha-runtime-8.8.0.jar
set ESPERHA_RUNTIME_TARGET_FS_JAR=esperha-target-fs-8.8.0.jar
set JSON_JAR=json-20131018.jar
set JSONSIMPLE_JAR=json-simple-1.1.1.jar
set GERONIMO_JAR=geronimo-j2ee-management_1.1_spec-1.0.1.jar
set OSHI_JAR=oshi-core-6.1.4.jar
set ESPEREQCCORE_JAR=esperee-eqc-core-8.8.0.jar
set JACKSONDATABIND_JAR=jackson-databind-2.12.6.jar
set JACKSONDATAFORMAT_JAR=jackson-dataformat-csv-2.12.6.jar
set JACKSONCORE_JAR=jackson-core-2.12.6.jar
set JACKSONANOTATIONS_JAR=jackson-annotations-2.12.6.jar
set AMQP_JAR=amqp-client-5.14.2.jar

rem distribution 'lib' directory holds the jar files
set DIST_ESPERHA_LIB=..\..\..\EsperJSON\lib
rem set DIST_ESPERHA_TARGET_FS_LIB=%DIST_ESPERHA_LIB%\target_fs
rem set DIST_ESPERHA_ESPER_LIB=%DIST_ESPERHA_LIB%\esper

rem example itself
set DIST_CLASSPATH=.;..\..\..\EsperJSON/etc;..\..\..\;..\lib\%AMQP_JAR%;..\..\..\;..\lib\%JACKSONANOTATIONS_JAR%;..\..\..\;..\lib\%JACKSONCORE_JAR%;..\..\..\;..\lib\%JACKSONDATAFORMAT_JAR%;..\..\..\;..\lib\%JACKSONDATABIND_JAR%;..\..\..\;..\lib\%ESPEREQCCORE_JAR%;..\lib\%JANINOPLATFORM_JAR%;..\..\..\;..\lib\%OSHI_JAR%;..\..\..\;..\lib\%LZ4_JAR%;..\..\..\;..\lib\%ANTLR_JAR%;..\..\..\;..\lib\%LOG4J_JAR%;..\..\..\;..\lib\%SLF4J_LOG4J_JAR%;..\..\..\;..\lib\%ESPERHA_RUNTIME_TARGET_FS_JAR%;..\..\..\;..\lib\%ESPERHA_RUNTIME_JAR%;..\..\..\;..\lib\%JANINOCOMPILER_JAR%;..\..\..\;..\lib\%JANINO_JAR%;..\..\..\;..\lib\%ANTLR_JAR%;..\..\..\;..\lib\%JNA_JAR%;..\..\..\;..\lib\%SLF4J_JAR%;..\..\..\;..\lib\%ESPER_COMPILER_JAR%;..\..\..\;..\lib\%ESPER_COMMON_JAR%;..\..\..\;..\lib\%ESPER_RUNTIME_JAR%;..\..\..\;..\lib\%JSON_JAR%;..\..\..\;..\lib\%JSONSIMPLE_JAR%
set DIST_CLASSPATH=%DIST_CLASSPATH%;..\target\classes

rem core Esper
set DIST_CLASSPATH=%DIST_CLASSPATH%;%DIST_ESPERHA_LIB%\%ESPER_COMMON_JAR%
set DIST_CLASSPATH=%DIST_CLASSPATH%;%DIST_ESPERHA_LIB%\%ESPER_COMPILER_JAR%
set DIST_CLASSPATH=%DIST_CLASSPATH%;%DIST_ESPERHA_LIB%\%ESPER_RUNTIME_JAR%
set DIST_CLASSPATH=%DIST_CLASSPATH%;%DIST_ESPERHA_LIB%\%SLF4J_JAR%
set DIST_CLASSPATH=%DIST_CLASSPATH%;%DIST_ESPERHA_LIB%\%SLF4J_LOG4J_JAR%
set DIST_CLASSPATH=%DIST_CLASSPATH%;%DIST_ESPERHA_LIB%\%LOG4J_JAR%
set DIST_CLASSPATH=%DIST_CLASSPATH%;%DIST_ESPERHA_LIB%\%ANTLR_JAR%
set DIST_CLASSPATH=%DIST_CLASSPATH%;%DIST_ESPERHA_LIB%\%JANINO_JAR%
set DIST_CLASSPATH=%DIST_CLASSPATH%;%DIST_ESPERHA_LIB%\%JANINOCOMPILER_JAR%

rem core EsperHA (see documentation for optional jar files, below we include all)
set DIST_CLASSPATH=%DIST_CLASSPATH%;%DIST_ESPERHA_LIB%\%ESPERHA_RUNTIME_JAR%
set DIST_CLASSPATH=%DIST_CLASSPATH%;%DIST_ESPERHA_LIB%\%ESPERHA_RUNTIME_TARGET_FS_JAR%
set DIST_CLASSPATH=%DIST_CLASSPATH%;%DIST_ESPERHA_LIB%\%LZ4_JAR%
set DIST_CLASSPATH=%DIST_CLASSPATH%;%DIST_ESPERHA_LIB%\%JNA_JAR%
set DIST_CLASSPATH=%DIST_CLASSPATH%;%DIST_ESPERHA_LIB%\%OSHI_JAR%

rem done
set CLASSPATH=%DIST_CLASSPATH%%

rem echo CLASSPATH=%CLASSPATH%
