# Supplementary material for: Evaluating the integration of Esper complex event processing engine and message brokers
Source: PeerJ Comput Sci. 2023 Jul 12;9:e1437. doi: 10.7717/peerj-cs.1437 (PMC10403187; doi:10.7717/peerj-cs.1437)
Supplement: Supplemental Information 1 — The data are expected to be received through RabbitMQ, are processed in the open-source Esper CEP engine and the output (complex events detected) is submitted back to RabbitMQ. [file peerj-cs-09-1437-s001.zip › EsperRabbit/lib/espertech.license]

Licensor=EsperTech Inc.
LicensorProduct=EsperHA
Licensee=Guadalupe Ortiz Bellot <guadalupe.ortiz@uca.es>
LicenseeProduct=
LicenseID=1646399342794
Type=EVAL
Agreement=2007-10
Expires=
Contact=info@espertech.com
ContactWeb=http://www.espertech.com
Copyright=(c) 2008 EsperTech Inc., Limited Redistribution Rights granted to Licensee
Expiration=2024-04-03

Signature=B6B1F7C9669269895F1F87EE8309627530A17A935853E1B78BCE2094F2C248A5BFDD035AA2F56AA62EF22DC189FC4DF84E718C31FC8E98EF79486084D44AEFC381CCAA0654BFB1261163B239BBCCD431ADAB8569FC590A7447CCF421FD486627B2244ED0F9828CFA8DB76F84F65843E5192C41B2A7F074DE59F1E5A4D9FD2FA6
