# Supplementary material for: Evaluating the integration of Esper complex event processing engine and message brokers
Source: PeerJ Comput Sci. 2023 Jul 12;9:e1437. doi: 10.7717/peerj-cs.1437 (PMC10403187; doi:10.7717/peerj-cs.1437)
Supplement: Supplemental Information 1 — The data are expected to be received through RabbitMQ, are processed in the open-source Esper CEP engine and the output (complex events detected) is submitted back to RabbitMQ. [file peerj-cs-09-1437-s001.zip › EsperRabbit/META-INF/MANIFEST.MF]

Manifest-Version: 1.0
Main-Class: amqp.Main
