# Supplementary material for: Evaluating the integration of Esper complex event processing engine and message brokers
Source: PeerJ Comput Sci. 2023 Jul 12;9:e1437. doi: 10.7717/peerj-cs.1437 (PMC10403187; doi:10.7717/peerj-cs.1437)
Supplement: Supplemental Information 1 — The data are expected to be received through RabbitMQ, are processed in the open-source Esper CEP engine and the output (complex events detected) is submitted back to RabbitMQ. [file peerj-cs-09-1437-s001.zip › EsperRabbit/src/main/com/amqp/EsperUtils.java]

package amqp;

import com.espertech.esper.common.client.EPCompiled;
import com.espertech.esper.common.client.configuration.Configuration;
import com.espertech.esper.compiler.client.CompilerArguments;
import com.espertech.esper.compiler.client.EPCompileException;
import com.espertech.esper.compiler.client.EPCompiler;
import com.espertech.esper.compiler.client.EPCompilerProvider;
import com.espertech.esper.runtime.client.*;
import com.rabbitmq.client.Channel;
import org.json.JSONObject;

import java.io.IOException;
import java.nio.charset.StandardCharsets;
import java.util.Map;


public class EsperUtils {
	    private static EPRuntime epRuntime;
	    private static EPCompiler epCompiler;
		public static Configuration configuration;

		private static Channel channel;

	    public EsperUtils() throws EPCompileException, EPDeployException {
	        synchronized (this) {
				if (configuration == null) {
					configuration = new Configuration();

					configuration.configure("config.xml");
				}
					if (epCompiler == null) {
	                epCompiler = EPCompilerProvider.getCompiler();
	            }

	            if (epRuntime == null) {
	                epRuntime = EPRuntimeProvider.getDefaultRuntime(configuration);
	            }
				deployPattern("@public @buseventtype create json schema BenchmarkEvent as (timestamp long, esperInputTimestamp long, id string, attr1 string, attr2 string, attr3 string)").getDeploymentId();

			}
	    }

	    public static EPRuntime getEpRuntime() {
	        synchronized (EsperUtils.class) {
	            if (epRuntime == null) {
	                throw new RuntimeException("Unable to continue because epRuntime is not defined!");
	            }
	        }
	        return epRuntime;
	    }

	    public static EPCompiler getEpCompiler() {
	        synchronized (EsperUtils.class) {
	            if (epCompiler == null) {
	                throw new RuntimeException("Unable to continue because epCompiler is not defined!");
	            }
	        }
	        return epCompiler;
	    }

	    public static EPDeployment deployPattern(String epl) throws EPCompileException, EPDeployException {
	        return getEpRuntime().getDeploymentService().deploy(compileNewPattern(epl));
	    }

	    public static EPCompiled compileNewPattern(String epl) throws EPCompileException {
			CompilerArguments arguments = new CompilerArguments(getEpRuntime().getRuntimePath());
			arguments.setConfiguration(configuration);


			return getEpCompiler().compile(epl, arguments);
	    }

	    public static void addListener(EPStatement statement, Channel outputChannel) {
			EsperUtils.channel = outputChannel;

	    	statement.addListener((newComplexEvents, oldComplexEvents, detectedEventPattern, epRuntime) -> {
				if (newComplexEvents != null) {
					String eventPatternName = detectedEventPattern.getEventType().getName();
					Map<String, Object> underlying = (Map<String, Object>) newComplexEvents[0].getUnderlying();
					JSONObject out = new JSONObject(underlying);
					out.put("esperOutputTimestamp", System.currentTimeMillis());

					System.out.println("** Complex event '" + eventPatternName + "' detected: " + out);
					try {
						channel.basicPublish("", Main.OUTPUT_QUEUE_NAME, null, out.toString().getBytes(StandardCharsets.UTF_8));
					} catch (IOException e) {
						e.printStackTrace();
					}
				}
	        });
	    }

	    public static void sendEventTyped(String json, String eventType) {
	        getEpRuntime().getEventService().sendEventJson(json, eventType);
	    }
}
