# Supplementary material for: Evaluating the integration of Esper complex event processing engine and message brokers
Source: PeerJ Comput Sci. 2023 Jul 12;9:e1437. doi: 10.7717/peerj-cs.1437 (PMC10403187; doi:10.7717/peerj-cs.1437)
Supplement: Supplemental Information 1 — The data are expected to be received through RabbitMQ, are processed in the open-source Esper CEP engine and the output (complex events detected) is submitted back to RabbitMQ. [file peerj-cs-09-1437-s001.zip › EsperRabbit/src/main/com/amqp/Main.java]

package amqp;

import java.nio.charset.StandardCharsets;

import com.espertech.esper.runtime.client.EPStatement;
import com.rabbitmq.client.Channel;
import com.rabbitmq.client.Connection;
import com.rabbitmq.client.ConnectionFactory;
import com.rabbitmq.client.DeliverCallback;
import org.json.*;
import org.slf4j.Logger;
import org.slf4j.LoggerFactory;
import oshi.SystemInfo;

public class Main {
	final static String INPUT_EXCHANGE_NAME = "dummy-input";
	final static String OUTPUT_QUEUE_NAME = "dummy-output";

	private static final Logger logger = LoggerFactory.getLogger(Main.class);

	public static void main(String[] args) throws Exception {
			Main test = new Main();
			test.run();
		}

		public void run () throws Exception
		{
			System.out.println("PID: " + new SystemInfo().getOperatingSystem().getProcessId());
			logger.info("PID: " + new SystemInfo().getOperatingSystem().getProcessId());

			System.out.println("connected to rabbitMQ on localhost as CONSUMER...");
        //The following data has been anonymised for security reasons
			//Stablish inputconnection
			ConnectionFactory inputfactory = new ConnectionFactory();
			inputfactory.setHost(""/*IP of the Rabbit Server*/);
			inputfactory.setUsername(""/*Username of the server*/);
			inputfactory.setPassword(""/*Password of the server*/);
			Connection inputConnection = inputfactory.newConnection();
			Channel inputChannel = inputConnection.createChannel();

			inputChannel.exchangeDeclare(INPUT_EXCHANGE_NAME, "fanout");
			String inputQueueName = inputChannel.queueDeclare().getQueue();
			inputChannel.queueBind(inputQueueName, INPUT_EXCHANGE_NAME, "");

		//The following data has been anonymised for security reasons
			//Stablish outputconnection
			ConnectionFactory outputFactory = new ConnectionFactory();
			outputFactory.setHost(""/*IP of the Rabbit Server*/);
			outputFactory.setUsername(""/*Username of the server*/);
			outputFactory.setPassword(""/*Password of the server*/);
			Connection outputConnection = outputFactory.newConnection();
			Channel outputChannel = outputConnection.createChannel();

			outputChannel.queueDeclare(OUTPUT_QUEUE_NAME, false, false, false, null);


			new EsperUtils();
		/*The following lines of code are the definition of the event patterns used in the project.
		They have been commented or uncommented for each of the tests performed.*/
			EPStatement ep1 = EsperUtils.deployPattern("insert into Statement1 select Time() as process_timestamp, esperInputTimestamp, timestamp, attr1, attr2, attr3, id " +
					"from BenchmarkEvent").getStatements()[0];

			EPStatement ep2 = EsperUtils.deployPattern("insert into Statement2 select Time() as process_timestamp, esperInputTimestamp, timestamp, attr1, attr2, attr3, id " +
					"from BenchmarkEvent where attr1 = 'Attribute'").getStatements()[0];

			EPStatement ep3 = EsperUtils.deployPattern("insert into Statement3 select Time() as process_timestamp, esperInputTimestamp, timestamp, attr1, attr2, attr3, id " +
					"from BenchmarkEvent.win:length(10) where attr1 = 'Attribute'").getStatements()[0];

			EPStatement ep4 = EsperUtils.deployPattern("insert into Statement4 select Time() as process_timestamp, esperInputTimestamp, timestamp, attr1, attr2, attr3, id " +
					"from BenchmarkEvent.win:time(2 min) where attr1 = 'Attribute'").getStatements()[0];

			EPStatement ep5 = EsperUtils.deployPattern("insert into Statement5 select Time() as process_timestamp, count(distinct attr2) as eventoTotal, esperInputTimestamp, timestamp, attr1, attr2, attr3, id " +
					"from BenchmarkEvent.win:time(2 min) where attr3 = 'Attribute'").getStatements()[0];

			EPStatement ep6 = EsperUtils.deployPattern("insert into Statement6 select Time() as process_timestamp, count(distinct attr2) as eventoTotal, esperInputTimestamp, timestamp, attr1, attr2, attr3, id " +
					"from BenchmarkEvent.win:time(2 min) where attr3 = 'Attribute' group by attr1").getStatements()[0];

			EPStatement ep7 = EsperUtils.deployPattern("insert into Statement5 select Time() as process_timestamp, count(distinct attr2) as eventoTotal, esperInputTimestamp, timestamp, attr1, attr2, attr3, id " +
					"from BenchmarkEvent.win:length(10) where attr3 = 'Attribute'").getStatements()[0];

			EPStatement ep8 = EsperUtils.deployPattern("insert into Statement6 select Time() as process_timestamp, count(distinct attr2) as eventoTotal, esperInputTimestamp, timestamp, attr1, attr2, attr3, id " +
					"from BenchmarkEvent.win:length(10) where attr3 = 'Attribute' group by attr1").getStatements()[0];

	        System.out.println(" [*] Waiting for messages...");

	    /*The following lines of code are the definition of the event patterns used in the project.
		They have been commented or uncommented for each of the tests performed.*/
			EsperUtils.addListener(ep1, outputChannel);
			EsperUtils.addListener(ep2, outputChannel);
			EsperUtils.addListener(ep3, outputChannel);
			EsperUtils.addListener(ep4, outputChannel);
			EsperUtils.addListener(ep5, outputChannel);
			EsperUtils.addListener(ep6, outputChannel);
			EsperUtils.addListener(ep7, outputChannel);
			EsperUtils.addListener(ep8, outputChannel);

	        DeliverCallback deliverCallback = (consumerTag, delivery) -> {
	        	String message = new String(delivery.getBody(), StandardCharsets.UTF_8);
	            System.out.println("Received: "+message);
	            JSONObject myJSONMessage = new JSONObject(message);
				myJSONMessage.put("esperInputTimestamp", System.currentTimeMillis());

	            if (myJSONMessage.has("eventTypeName")){
	            	String eventTypeName = myJSONMessage.getString("eventTypeName");
	            	if (eventTypeName!=null) {
	            	System.out.println ("TYPE: "+ eventTypeName);
	            	EsperUtils.sendEventTyped(myJSONMessage.toString(), eventTypeName);
	                }
	            }	                       
	        };

	        inputChannel.basicConsume(INPUT_EXCHANGE_NAME, true, deliverCallback, consumerTag -> { });
	    }
}
