# Supplementary material for: Evaluating the integration of Esper complex event processing engine and message brokers
Source: PeerJ Comput Sci. 2023 Jul 12;9:e1437. doi: 10.7717/peerj-cs.1437 (PMC10403187; doi:10.7717/peerj-cs.1437)
Supplement: Supplemental Information 2 — The data are expected to be received through Kafka, are processed in 1 Esper Enterprise-HA-EQC CEP engine and the output (complex events detected) is submitted back to Kafka. [file peerj-cs-09-1437-s002.zip › EsperEQC1/EsperEQC1.iml]

<?xml version="1.0" encoding="UTF-8"?>
<module org.jetbrains.idea.maven.project.MavenProjectsManager.isMavenModule="true" type="JAVA_MODULE" version="4">
  <component name="NewModuleRootManager" LANGUAGE_LEVEL="JDK_11">
    <output url="file://$MODULE_DIR$/target/classes" />
    <output-test url="file://$MODULE_DIR$/target/test-classes" />
    <content url="file://$MODULE_DIR$">
      <sourceFolder url="file://$MODULE_DIR$/src/main/java" isTestSource="false" />
      <sourceFolder url="file://$MODULE_DIR$/src/test/java" isTestSource="true" />
      <sourceFolder url="file://$MODULE_DIR$/lib" isTestSource="false" />
      <excludeFolder url="file://$MODULE_DIR$/target" />
    </content>
    <orderEntry type="inheritedJdk" />
    <orderEntry type="sourceFolder" forTests="false" />
    <orderEntry type="library" name="esper-common-8.8.0" level="project" />
    <orderEntry type="library" name="slf4j-log4j12-1.7.30" level="project" />
    <orderEntry type="library" name="esperha-runtime-8.8.0" level="project" />
    <orderEntry type="library" name="oshi-core-6.1.4" level="project" />
    <orderEntry type="library" name="lz4-java-1.7.1" level="project" />
    <orderEntry type="library" name="commons-compiler-3.1.6" level="project" />
    <orderEntry type="library" name="janino-3.1.6" level="project" />
    <orderEntry type="library" name="antlr4-runtime-4.9.3" level="project" />
    <orderEntry type="library" name="log4j-1.2.17" level="project" />
    <orderEntry type="library" name="esperee-eqc-core-8.8.0" level="project" />
    <orderEntry type="library" name="json-20131018" level="project" />
    <orderEntry type="library" name="kafka-clients-3.1.0" level="project" />
    <orderEntry type="library" name="jackson-databind-2.12.3" level="project" />
    <orderEntry type="library" name="kafka-streams-3.0.1" level="project" />
    <orderEntry type="library" name="kafka-clients-3.0.1" level="project" />
    <orderEntry type="library" name="jackson-databind-2.12.6" level="project" />
    <orderEntry type="library" name="jackson-dataformat-csv-2.12.6" level="project" />
    <orderEntry type="library" name="jackson-core-2.12.6" level="project" />
    <orderEntry type="library" name="jackson-annotations-2.12.6" level="project" />
  </component>
</module>
