# Supplementary material for: Evaluating the integration of Esper complex event processing engine and message brokers
Source: PeerJ Comput Sci. 2023 Jul 12;9:e1437. doi: 10.7717/peerj-cs.1437 (PMC10403187; doi:10.7717/peerj-cs.1437)
Supplement: Supplemental Information 2 — The data are expected to be received through Kafka, are processed in 1 Esper Enterprise-HA-EQC CEP engine and the output (complex events detected) is submitted back to Kafka. [file peerj-cs-09-1437-s002.zip › EsperEQC1/etc/compile.bat]

@echo off

call setenv.bat

if not exist "..\target" (
  mkdir ..\target
)
if not exist "..\target\classes" (
  mkdir ..\target\classes
)

set SOURCEPATH=..\src\main\java

"%JAVA_HOME%"\bin\javac -d ..\target\classes -source 1.8 -sourcepath %SOURCEPATH% %SOURCEPATH%\com\espertech\eqc\examples\wordcountperuser\WordCountPerUserMain.java
