# Supplementary material for: Evaluating the integration of Esper complex event processing engine and message brokers
Source: PeerJ Comput Sci. 2023 Jul 12;9:e1437. doi: 10.7717/peerj-cs.1437 (PMC10403187; doi:10.7717/peerj-cs.1437)
Supplement: Supplemental Information 2 — The data are expected to be received through Kafka, are processed in 1 Esper Enterprise-HA-EQC CEP engine and the output (complex events detected) is submitted back to Kafka. [file peerj-cs-09-1437-s002.zip › EsperEQC1/etc/compile.sh]

#!/bin/sh

# A note to cygwin users: please replace "-cp ${CLASSPATH}" with "-cp `cygpath -wp $CLASSPATH`"
#

. ./setenv.sh

if [ ! -d "../target" ]
then
    mkdir ../target
fi
if [ ! -d "../target/classes" ]
then
    mkdir ../target/classes
fi

SOURCEPATH=../src/main/java

${JAVA_HOME}/bin/javac -cp ${CLASSPATH} -d ../target/classes -source 11 -sourcepath ${SOURCEPATH} ${SOURCEPATH}/com/espertech/eqc/examples/wordcountperuser/WordCountPerUserMain.java
