# Supplementary material for: Evaluating the integration of Esper complex event processing engine and message brokers
Source: PeerJ Comput Sci. 2023 Jul 12;9:e1437. doi: 10.7717/peerj-cs.1437 (PMC10403187; doi:10.7717/peerj-cs.1437)
Supplement: Supplemental Information 2 — The data are expected to be received through Kafka, are processed in 1 Esper Enterprise-HA-EQC CEP engine and the output (complex events detected) is submitted back to Kafka. [file peerj-cs-09-1437-s002.zip › EsperEQC1/etc/esperha-configuration-8-0.xsd]

<?xml version="1.0" encoding="UTF-8"?>
<xs:schema targetNamespace="http://www.espertech.com/schema/esperha" elementFormDefault="qualified" xmlns:esperha="http://www.espertech.com/schema/esperha" xmlns:xs="http://www.w3.org/2001/XMLSchema">
	<xs:element name="esperha-configuration">
		<xs:complexType>
			<xs:sequence minOccurs="0" maxOccurs="unbounded">
				<xs:choice>
					<xs:element ref="esperha:scheme-profiles" minOccurs="0" maxOccurs="unbounded"/>
					<xs:element ref="esperha:store-environments" minOccurs="0" maxOccurs="unbounded"/>
					<xs:element ref="esperha:esperha-settings" minOccurs="0" maxOccurs="unbounded"/>
				</xs:choice>
			</xs:sequence>
		</xs:complexType>
	</xs:element>
	<xs:element name="scheme-profiles">
		<xs:complexType>
			<xs:sequence>
				<xs:element ref="esperha:scheme-profile" maxOccurs="unbounded"/>
			</xs:sequence>
		</xs:complexType>
	</xs:element>
	<xs:element name="scheme-profile">
		<xs:complexType>
			<xs:sequence minOccurs="0" maxOccurs="unbounded">
				<xs:choice>
					<xs:element name="scheme-name" type="xs:string" minOccurs="0"/>
					<xs:element ref="esperha:resilient-profile" minOccurs="0"/>
				</xs:choice>
			</xs:sequence>
		</xs:complexType>
	</xs:element>
	<xs:element name="resilient-profile">
		<xs:complexType>
			<xs:sequence>
				<xs:element ref="esperha:store" minOccurs="0"/>
			</xs:sequence>
		</xs:complexType>
	</xs:element>
	<xs:element name="store">
		<xs:complexType>
			<xs:attribute name="name" type="xs:string" use="required"/>
		</xs:complexType>
	</xs:element>
	<xs:element name="store-environments">
		<xs:complexType>
			<xs:sequence minOccurs="0" maxOccurs="unbounded">
				<xs:choice>
					<xs:element ref="esperha:store-env-ssr" minOccurs="0" maxOccurs="unbounded"/>
				</xs:choice>
			</xs:sequence>
		</xs:complexType>
	</xs:element>
	<xs:element name="config-param">
		<xs:complexType>
			<xs:attribute name="name" type="xs:string" use="required"/>
			<xs:attribute name="value" type="xs:string" use="required"/>
		</xs:complexType>
	</xs:element>
	<xs:element name="store-env-ssr">
		<xs:complexType>
			<xs:sequence minOccurs="0" maxOccurs="unbounded">
				<xs:choice>
					<xs:element name="truncate-on-open" type="xs:boolean" minOccurs="0"/>
					<xs:element ref="esperha:state-management" minOccurs="0"/>
					<xs:element ref="esperha:models" minOccurs="0"/>
					<xs:element ref="esperha:default-model" minOccurs="0"/>
					<xs:element ref="esperha:assignments" minOccurs="0"/>
					<xs:element ref="esperha:targets" minOccurs="0"/>
					<xs:element ref="esperha:eventcollation" minOccurs="0"/>
					<xs:element ref="esperha:retry" minOccurs="0"/>
					<xs:element ref="esperha:compression-ssr" minOccurs="0"/>
				</xs:choice>
			</xs:sequence>
			<xs:attribute name="name" type="xs:string" use="required"/>
			<xs:attribute name="target-name" type="xs:string" use="required"/>
			<xs:attribute name="checkpoint-on-destroy-enabled" type="xs:boolean" use="optional"/>
			<xs:attribute name="checkpoint-apicall-enabled" type="xs:boolean" use="optional"/>
			<xs:attribute name="checkpoint-synchronous-only" type="xs:boolean" use="optional"/>
			<xs:attribute name="per-statement-stats-enabled" type="xs:boolean" use="optional"/>
		</xs:complexType>
	</xs:element>
	<xs:element name="models">
		<xs:complexType>
			<xs:sequence minOccurs="0" maxOccurs="unbounded">
				<xs:choice>
					<xs:element ref="esperha:model-arrayg1" minOccurs="0"/>
					<xs:element ref="esperha:model-batchg1" minOccurs="0"/>
					<xs:element ref="esperha:model-listg1" minOccurs="0"/>
					<xs:element ref="esperha:model-maplinkedg1" minOccurs="0"/>
					<xs:element ref="esperha:model-mapinlineg1" minOccurs="0"/>
					<xs:element ref="esperha:model-multimapg1" minOccurs="0"/>
					<xs:element ref="esperha:model-sortedinlinemapg1" minOccurs="0"/>
					<xs:element ref="esperha:model-sortedbagg1" minOccurs="0"/>
					<xs:element ref="esperha:model-linkedchaing1" minOccurs="0"/>
				</xs:choice>
			</xs:sequence>
		</xs:complexType>
	</xs:element>
	<xs:element name="state-management">
		<xs:complexType>
			<xs:choice>
				<xs:element ref="esperha:state-management-passive" minOccurs="0"/>
				<xs:element ref="esperha:state-management-vmheapavailable" minOccurs="0"/>
			</xs:choice>
		</xs:complexType>
	</xs:element>
	<xs:element name="state-management-passive"/>
	<xs:element name="state-management-vmheapavailable">
		<xs:complexType>
			<xs:attribute name="release-all-pct-available" type="xs:double" use="required"/>
			<xs:attribute name="release-stmtdata-pct-available" type="xs:double" use="required"/>
		</xs:complexType>
	</xs:element>
	<xs:element name="model-arrayg1">
		<xs:complexType>
			<xs:attribute name="name" type="xs:string" use="required"/>
			<xs:attribute name="data-page-size" type="xs:int" use="required"/>
		</xs:complexType>
	</xs:element>
	<xs:element name="model-batchg1">
		<xs:complexType>
			<xs:attribute name="name" type="xs:string" use="required"/>
			<xs:attribute name="data-page-size" type="xs:int" use="required"/>
		</xs:complexType>
	</xs:element>
	<xs:element name="model-listg1">
		<xs:complexType>
			<xs:attribute name="name" type="xs:string" use="required"/>
			<xs:attribute name="data-page-size" type="xs:int" use="required"/>
		</xs:complexType>
	</xs:element>
	<xs:element name="model-maplinkedg1">
		<xs:complexType>
			<xs:attribute name="name" type="xs:string" use="required"/>
			<xs:attribute name="data-page-size" type="xs:int" use="required"/>
			<xs:attribute name="initial-capacity" type="xs:int" use="required"/>
			<xs:attribute name="index-page-size" type="xs:int" use="required"/>
		</xs:complexType>
	</xs:element>
	<xs:element name="model-mapinlineg1">
		<xs:complexType>
			<xs:attribute name="name" type="xs:string" use="required"/>
			<xs:attribute name="initial-capacity" type="xs:int" use="required"/>
			<xs:attribute name="index-page-size" type="xs:int" use="required"/>
		</xs:complexType>
	</xs:element>
	<xs:element name="model-multimapg1">
		<xs:complexType>
			<xs:attribute name="name" type="xs:string" use="required"/>
			<xs:attribute name="data-page-size" type="xs:int" use="required"/>
			<xs:attribute name="initial-capacity" type="xs:int" use="required"/>
			<xs:attribute name="index-page-size" type="xs:int" use="required"/>
		</xs:complexType>
	</xs:element>
	<xs:element name="model-sortedbagg1">
		<xs:complexType>
			<xs:attribute name="name" type="xs:string" use="required"/>
			<xs:attribute name="data-page-size" type="xs:int" use="required"/>
			<xs:attribute name="initial-capacity" type="xs:int" use="required"/>
			<xs:attribute name="index-page-size" type="xs:int" use="required"/>
		</xs:complexType>
	</xs:element>
	<xs:element name="model-sortedinlinemapg1">
		<xs:complexType>
			<xs:attribute name="name" type="xs:string" use="required"/>
			<xs:attribute name="index-page-size" type="xs:int" use="required"/>
		</xs:complexType>
	</xs:element>
	<xs:element name="model-linkedchaing1">
		<xs:complexType>
			<xs:attribute name="name" type="xs:string" use="required"/>
			<xs:attribute name="data-page-size" type="xs:int" use="required"/>
		</xs:complexType>
	</xs:element>
	<xs:element name="default-model">
		<xs:complexType>
			<xs:attribute name="arrayg1" type="xs:string" use="required"/>
			<xs:attribute name="batchg1" type="xs:string" use="required"/>
			<xs:attribute name="maplinkedg1" type="xs:string" use="required"/>
			<xs:attribute name="mapinlineg1" type="xs:string" use="required"/>
			<xs:attribute name="listg1" type="xs:string" use="required"/>
			<xs:attribute name="sortedinlinemapg1" type="xs:string" use="required"/>
			<xs:attribute name="sortedbagg1" type="xs:string" use="required"/>
			<xs:attribute name="linkedchaing1" type="xs:string" use="required"/>
			<xs:attribute name="multimapg1" type="xs:string" use="required"/>
		</xs:complexType>
	</xs:element>
	<xs:element name="assignments">
		<xs:complexType>
			<xs:sequence minOccurs="0" maxOccurs="unbounded">
				<xs:choice>
					<xs:element ref="esperha:assign" minOccurs="0"/>
				</xs:choice>
			</xs:sequence>
		</xs:complexType>
	</xs:element>
	<xs:element name="assign">
		<xs:complexType>
			<xs:attribute name="name" type="xs:string" use="required"/>
			<xs:attribute name="applies-to" type="xs:string" use="required"/>
			<xs:attribute name="grouped-data-window" type="xs:boolean" use="optional"/>
		</xs:complexType>
	</xs:element>
	<xs:element name="table-prefix">
		<xs:complexType>
			<xs:attribute name="prefix" type="xs:string" use="required"/>
		</xs:complexType>
	</xs:element>
	<xs:element name="database-type">
		<xs:complexType>
			<xs:attribute name="name" type="xs:string" use="required"/>
		</xs:complexType>
	</xs:element>
	<xs:element name="integrated-security">
		<xs:complexType>
			<xs:attribute name="enabled" type="xs:boolean" use="required"/>
		</xs:complexType>
	</xs:element>
	<xs:element name="datasource-connection">
		<xs:complexType>
			<xs:sequence>
				<xs:element ref="esperha:env-property" minOccurs="0" maxOccurs="unbounded"/>
			</xs:sequence>
			<xs:attribute name="context-lookup-name" type="xs:string" use="required"/>
		</xs:complexType>
	</xs:element>
	<xs:element name="datasourcefactory-connection">
		<xs:complexType>
			<xs:sequence>
				<xs:element ref="esperha:env-property" minOccurs="0" maxOccurs="unbounded"/>
			</xs:sequence>
			<xs:attribute name="class-name" type="xs:string" use="required"/>
		</xs:complexType>
	</xs:element>
	<xs:element name="oracledatasource-connection">
		<xs:complexType>
			<xs:sequence minOccurs="0" maxOccurs="unbounded">
				<xs:choice>
					<xs:element ref="esperha:connection-properties" minOccurs="0"/>
					<xs:element ref="esperha:connection-cache-properties" minOccurs="0"/>
				</xs:choice>
			</xs:sequence>
			<xs:attribute name="driver-type" type="xs:string" use="optional"/>
			<xs:attribute name="server-name" type="xs:string" use="required"/>
			<xs:attribute name="network-protocol" type="xs:string" use="optional"/>
			<xs:attribute name="database-name" type="xs:string" use="required"/>
			<xs:attribute name="port-number" type="xs:int" use="required"/>
			<xs:attribute name="user" type="xs:string" use="required"/>
			<xs:attribute name="password" type="xs:string" use="required"/>
			<xs:attribute name="connection-caching-enabled" type="xs:boolean" use="optional"/>
			<xs:attribute name="connection-cache-name" type="xs:string" use="optional"/>
			<xs:attribute name="fast-connection-failover-enabled" type="xs:boolean" use="optional"/>
			<xs:attribute name="ons-configuration" type="xs:string" use="optional"/>
			<xs:attribute name="login-timeout" type="xs:int" use="optional"/>
			<xs:attribute name="tns-entry-name" type="xs:string" use="optional"/>
			<xs:attribute name="datasource-name" type="xs:string" use="optional"/>
			<xs:attribute name="service-name" type="xs:string" use="optional"/>
			<xs:attribute name="url" type="xs:string" use="optional"/>
			<xs:attribute name="description" type="xs:string" use="optional"/>
			<xs:attribute name="max-statements" type="xs:int" use="optional"/>
			<xs:attribute name="implicit-caching-enabled" type="xs:boolean" use="optional"/>
			<xs:attribute name="explicit-caching-enabled" type="xs:boolean" use="optional"/>
			<xs:attribute name="spawn-new-thread-to-cancel" type="xs:boolean" use="optional"/>
			<!-- defaults to "thin" -->
			<!-- defaults to "tcp" -->
		</xs:complexType>
	</xs:element>
	<xs:element name="connection-properties">
		<xs:complexType>
			<xs:sequence>
				<xs:element ref="esperha:env-property" minOccurs="0" maxOccurs="unbounded"/>
			</xs:sequence>
		</xs:complexType>
	</xs:element>
	<xs:element name="connection-cache-properties">
		<xs:complexType>
			<xs:sequence>
				<xs:element ref="esperha:env-property" minOccurs="0" maxOccurs="unbounded"/>
			</xs:sequence>
		</xs:complexType>
	</xs:element>
	<xs:element name="env-property">
		<xs:complexType>
			<xs:attribute name="name" type="xs:string" use="required"/>
			<xs:attribute name="value" type="xs:string" use="required"/>
		</xs:complexType>
	</xs:element>
	<xs:element name="drivermanager-connection">
		<xs:complexType>
			<xs:sequence>
				<xs:element ref="esperha:connection-arg" minOccurs="0" maxOccurs="unbounded"/>
			</xs:sequence>
			<xs:attribute name="class-name" type="xs:string" use="required"/>
			<xs:attribute name="url" type="xs:string" use="required"/>
			<xs:attribute name="user" type="xs:string" use="optional"/>
			<xs:attribute name="password" type="xs:string" use="optional"/>
		</xs:complexType>
	</xs:element>
	<xs:element name="connection-arg">
		<xs:complexType>
			<xs:attribute name="name" type="xs:string" use="required"/>
			<xs:attribute name="value" type="xs:string" use="required"/>
		</xs:complexType>
	</xs:element>
	<xs:element name="connection-settings">
		<xs:complexType>
			<xs:attribute name="auto-commit" type="xs:boolean" use="optional"/>
			<xs:attribute name="catalog" type="xs:string" use="optional"/>
			<xs:attribute name="read-only" type="xs:boolean" use="optional"/>
			<xs:attribute name="transaction-isolation" type="xs:int" use="optional"/>
		</xs:complexType>
	</xs:element>
	<xs:element name="config-xml">
		<xs:complexType>
			<xs:sequence>
				<xs:any minOccurs="0"/>
			</xs:sequence>
		</xs:complexType>
	</xs:element>
	<xs:element name="esperha-settings">
		<xs:complexType>
			<xs:sequence minOccurs="0" maxOccurs="unbounded">
				<xs:choice>
					<xs:element ref="esperha:checkpointing" minOccurs="0"/>
					<xs:element ref="esperha:shutdown-hook" minOccurs="0"/>
					<xs:element ref="esperha:logging" minOccurs="0"/>
					<xs:element ref="esperha:enginelock-settings" minOccurs="0"/>
				</xs:choice>
			</xs:sequence>
		</xs:complexType>
	</xs:element>
	<xs:element name="logging">
		<xs:complexType>
			<xs:attribute name="enable-io" type="xs:boolean" use="optional" default="false"/>
		</xs:complexType>
	</xs:element>
	<xs:element name="checkpointing">
		<xs:complexType>
			<xs:sequence minOccurs="0" maxOccurs="unbounded">
				<xs:choice>
					<xs:element ref="esperha:checkpoint-exception-handling" minOccurs="0"/>
				</xs:choice>
			</xs:sequence>
			<xs:attribute name="enabled" type="xs:boolean" use="required"/>
			<xs:attribute name="interval-msec" type="xs:long" use="required"/>
			<xs:attribute name="event-count" type="xs:long" use="required"/>
			<xs:attribute name="thread-priority" type="xs:int" use="optional"/>
		</xs:complexType>
	</xs:element>
	<xs:element name="shutdown-hook">
		<xs:complexType>
			<xs:attribute name="enabled" type="xs:boolean" use="required"/>
		</xs:complexType>
	</xs:element>
	<xs:element name="enginelock-settings">
		<xs:complexType>
			<xs:attribute name="retry-count" type="xs:int" use="optional"/>
			<xs:attribute name="retry-sleep-time-msec" type="xs:long" use="optional"/>
			<xs:attribute name="lock-wait-time-start-msec" type="xs:long" use="optional"/>
			<xs:attribute name="lock-wait-time-factor" type="xs:double" use="optional"/>
			<xs:attribute name="lock-wait-time-max" type="xs:long" use="optional"/>
			<xs:attribute name="lock-wait-time-min" type="xs:long" use="optional"/>
		</xs:complexType>
	</xs:element>
	<xs:element name="targets">
		<xs:complexType>
			<xs:sequence minOccurs="0" maxOccurs="unbounded">
				<xs:choice>
					<xs:element ref="esperha:target-fs" minOccurs="0" maxOccurs="unbounded"/>
					<xs:element ref="esperha:target-redis" minOccurs="0" maxOccurs="unbounded"/>
					<xs:element ref="esperha:target-jdbc" minOccurs="0" maxOccurs="unbounded"/>
					<xs:element ref="esperha:target-memory" minOccurs="0" maxOccurs="unbounded"/>
				</xs:choice>
			</xs:sequence>
		</xs:complexType>
	</xs:element>
	<xs:element name="target-fs">
		<xs:complexType>
			<xs:sequence minOccurs="0" maxOccurs="unbounded">
				<xs:choice>
					<xs:element name="homedir-classpath-resource" type="xs:string" minOccurs="0"/>
					<xs:element name="homedir-file" type="xs:string" minOccurs="0"/>
					<xs:element name="homedir-url" type="xs:string" minOccurs="0"/>
					<xs:element name="allow-create" type="xs:boolean" minOccurs="0"/>
					<xs:element name="sub-directory-name" type="xs:string" minOccurs="0"/>
				</xs:choice>
			</xs:sequence>
			<xs:attribute name="name" type="xs:string" use="required"/>
		</xs:complexType>
	</xs:element>
	<xs:element name="target-redis">
		<xs:complexType>
			<xs:attribute name="name" type="xs:string" use="required"/>
			<xs:attribute name="hostname" type="xs:string" use="optional"/>
			<xs:attribute name="port" type="xs:int" use="optional"/>
			<xs:attribute name="jedis-pool-factory-class" type="xs:string" use="optional"/>
			<xs:attribute name="dbnum-data" type="xs:int" use="optional"/>
			<xs:attribute name="dbnum-mgmt" type="xs:int" use="optional"/>
			<xs:attribute name="dbnum-checkpoint" type="xs:int" use="optional"/>
			<xs:attribute name="dbnum-ref" type="xs:int" use="optional"/>
			<xs:attribute name="dbnum-event" type="xs:int" use="optional"/>
			<xs:attribute name="dbnum-system" type="xs:int" use="optional"/>
		</xs:complexType>
	</xs:element>
	<xs:element name="target-jdbc">
		<xs:complexType>
			<xs:sequence minOccurs="0" maxOccurs="unbounded">
				<xs:choice>
					<xs:element ref="esperha:datasource-connection" minOccurs="0"/>
					<xs:element ref="esperha:datasourcefactory-connection" minOccurs="0"/>
					<xs:element ref="esperha:database-type" minOccurs="0"/>
					<xs:element ref="esperha:drivermanager-connection" minOccurs="0"/>
					<xs:element ref="esperha:oracledatasource-connection" minOccurs="0"/>
					<xs:element ref="esperha:table-prefix" minOccurs="0"/>
				</xs:choice>
			</xs:sequence>
			<xs:attribute name="name" type="xs:string" use="required"/>
			<xs:attribute name="enable-batch" type="xs:boolean" use="optional"/>
		</xs:complexType>
	</xs:element>
	<xs:element name="target-memory">
		<xs:complexType>
			<xs:attribute name="name" type="xs:string" use="required"/>
		</xs:complexType>
	</xs:element>
	<xs:element name="retry">
		<xs:complexType>
			<xs:sequence minOccurs="0" maxOccurs="unbounded">
				<xs:choice>
					<xs:element ref="esperha:retry-msg" minOccurs="0"/>
				</xs:choice>
			</xs:sequence>
			<xs:attribute name="enabled" type="xs:boolean" use="required"/>
			<xs:attribute name="max-count" type="xs:int" use="optional"/>
			<xs:attribute name="wait-time-msec" type="xs:long" use="optional"/>
		</xs:complexType>
	</xs:element>
	<xs:element name="retry-msg">
		<xs:complexType>
			<xs:attribute name="text" type="xs:string" use="required"/>
		</xs:complexType>
	</xs:element>
	<xs:element name="eventcollation">
		<xs:complexType>
			<xs:sequence minOccurs="0" maxOccurs="unbounded">
				<xs:choice>
					<xs:element ref="esperha:eventcollation-compaction" minOccurs="0"/>
				</xs:choice>
			</xs:sequence>
			<xs:attribute name="enabled" type="xs:boolean" use="required"/>
			<xs:attribute name="page-cache-size" type="xs:int" use="optional"/>
		</xs:complexType>
	</xs:element>
	<xs:element name="eventcollation-compaction">
		<xs:complexType>
			<xs:attribute name="enabled" type="xs:boolean" use="required"/>
			<xs:attribute name="age-system-msec" type="xs:long" use="optional"/>
			<xs:attribute name="freq-system-msec" type="xs:long" use="optional"/>
		</xs:complexType>
	</xs:element>
	<xs:element name="compression-ssr">
		<xs:complexType>
			<xs:attribute name="enabled" type="xs:boolean" use="required"/>
			<xs:attribute name="algorithm" type="xs:string" use="optional"/>
			<xs:attribute name="deflate-level" type="xs:int" use="optional"/>
		</xs:complexType>
	</xs:element>
	<xs:element name="checkpoint-exception-handling">
		<xs:complexType>
			<xs:sequence>
				<xs:element ref="esperha:handler-factory" minOccurs="0" maxOccurs="unbounded"/>
			</xs:sequence>
		</xs:complexType>
	</xs:element>
	<xs:element name="handler-factory">
		<xs:complexType>
			<xs:attribute name="class" type="xs:string" use="required"/>
		</xs:complexType>
	</xs:element>
</xs:schema>
