# Supplementary material for: Evaluating the integration of Esper complex event processing engine and message brokers
Source: PeerJ Comput Sci. 2023 Jul 12;9:e1437. doi: 10.7717/peerj-cs.1437 (PMC10403187; doi:10.7717/peerj-cs.1437)
Supplement: Supplemental Information 2 — The data are expected to be received through Kafka, are processed in 1 Esper Enterprise-HA-EQC CEP engine and the output (complex events detected) is submitted back to Kafka. [file peerj-cs-09-1437-s002.zip › EsperEQC1/etc/esperha-default-fs-vmheapavailable.xml]

<?xml version="1.0" encoding="UTF-8"?>
<!-- 
	Default EsperHA configuration for Selective State Residence (SSR) mode.
	
	We recommend starting with an empty configuration file and adding those settings found relevant for your project and testing settings as new settings are introduced.

	The file "esperha-configuration-8-0.xsd" is the schema file for this XML and may be used to validate this configuration file.

	Please refer to the Configuration section of the documentation for more information.
-->
<esperha-configuration xmlns:xsi="http://www.w3.org/2001/XMLSchema-instance" xmlns="http://www.espertech.com/schema/esperha" xsi:noNamespaceSchemaLocation="esperha-configuration-8-0.xsd">
	<!--     Alternatively use the following external schema:   xsi:schemaLocation="http://www.espertech.com/schema/esperha http://www.espertech.com/schema/esper/esperha-configuration-8-0.xsd"> -->
	<scheme-profiles>
		<scheme-profile>
			<scheme-name>resilient-scheme</scheme-name>
			<resilient-profile>
				<store name="esperha-default-store"/>
				<!-- <store name="PRUEBAHOME"/> -->
			</resilient-profile>
		</scheme-profile>
	</scheme-profiles>
	<store-environments>
		<store-env-ssr name="esperha-default-store" target-name="ha1">
		<!--<store-env-ssr name="" target-name="fs-one"> -->
			<state-management>
				<state-management-vmheapavailable release-all-pct-available="10" release-stmtdata-pct-available="30"/>
			</state-management>
			<targets>
				<target-fs name="ha1">
					<sub-directory-name>HA1</sub-directory-name>
				</target-fs>
				<target-fs name="fs-one"/>
			</targets>
		</store-env-ssr>
	</store-environments>
</esperha-configuration>
