# Supplementary material for: Evaluating the integration of Esper complex event processing engine and message brokers
Source: PeerJ Comput Sci. 2023 Jul 12;9:e1437. doi: 10.7717/peerj-cs.1437 (PMC10403187; doi:10.7717/peerj-cs.1437)
Supplement: Supplemental Information 2 — The data are expected to be received through Kafka, are processed in 1 Esper Enterprise-HA-EQC CEP engine and the output (complex events detected) is submitted back to Kafka. [file peerj-cs-09-1437-s002.zip › EsperEQC1/etc/log4j.xml]

<?xml version="1.0" encoding="UTF-8"?>
<!DOCTYPE log4j:configuration SYSTEM "log4j.dtd">

<log4j:configuration xmlns:log4j="http://jakarta.apache.org/log4j/" debug="false">

   <appender name="async" class="org.apache.log4j.AsyncAppender">
	<appender-ref ref="terminal"/>
        <appender-ref ref="file"/>
   </appender>

   <appender name="file" class="org.apache.log4j.RollingFileAppender">
	<param name="File" value="example.log"/>
	<param name="MaxFileSize" value="10MB"/>
	<layout class="org.apache.log4j.PatternLayout">
	     <param name="ConversionPattern"
			value="[%d{dd/MM/yy hh:mm:ss:sss z}] %5p %c{2}: %m%n" />
	</layout>
   </appender>
        
   <appender name="terminal" class="org.apache.log4j.ConsoleAppender">
      <param name="Threshold" value="DEBUG"/>
      <param name="Target" value="System.out"/>
      <layout class="org.apache.log4j.PatternLayout">
         <param name="ConversionPattern" value="%d{ABSOLUTE} %-5p [%c{1}] %m%n"/>
      </layout>
   </appender>
   
   <logger name="com.espertech.esperha.example">
      <level value="INFO"/>
   </logger>

   <logger name="com.espertech">
      <level value="INFO"/>
   </logger>

   <root>
      <level value="WARN"/>
      <!-- <appender-ref ref="terminal"/> -->
      <appender-ref ref="async"/>
   </root>
   
</log4j:configuration>
