# Supplementary material for: Evaluating the integration of Esper complex event processing engine and message brokers
Source: PeerJ Comput Sci. 2023 Jul 12;9:e1437. doi: 10.7717/peerj-cs.1437 (PMC10403187; doi:10.7717/peerj-cs.1437)
Supplement: Supplemental Information 2 — The data are expected to be received through Kafka, are processed in 1 Esper Enterprise-HA-EQC CEP engine and the output (complex events detected) is submitted back to Kafka. [file peerj-cs-09-1437-s002.zip › EsperEQC1/etc/reset_hajmsserver.bat]

@echo off

REM Script to clean current state and empty an JMS queue
REM

call setenv.bat

set MEMORY_OPTIONS=-Xms256m -Xmx4g

echo Emptying JMS queue
"%JAVA_HOME%"\bin\java %MEMORY_OPTIONS% -Dorg.apache.activemq.SERIALIZABLE_PACKAGES=* -Dlog4j.configuration=log4j.xml com.espertech.esperha.example.hajms.hajmsserver.JMSEmptyQueueMain

del example.log
