# Supplementary material for: Evaluating the integration of Esper complex event processing engine and message brokers
Source: PeerJ Comput Sci. 2023 Jul 12;9:e1437. doi: 10.7717/peerj-cs.1437 (PMC10403187; doi:10.7717/peerj-cs.1437)
Supplement: Supplemental Information 2 — The data are expected to be received through Kafka, are processed in 1 Esper Enterprise-HA-EQC CEP engine and the output (complex events detected) is submitted back to Kafka. [file peerj-cs-09-1437-s002.zip › EsperEQC1/etc/reset_hajmsserver.sh]

#!/bin/sh

# Script to reset the HA JMS server example by removing store files and emptying incoming queues
#

# A note to cygwin users: please replace "-cp ${CLASSPATH}" with "-cp `cygpath -wp $CLASSPATH`"
#

echo Deleting store files
rm -vf esperha-default-store/default-provider/*.jdb
rm -vf esperha-default-store/default-provider/*.lck

. ./setenv.sh

MEMORY_OPTIONS="-Xms512m -Xmx4g -server"

$JAVA_HOME/bin/java $MEMORY_OPTIONS -Dorg.apache.activemq.SERIALIZABLE_PACKAGES=* -Dlog4j.configuration=log4j.xml -cp ${CLASSPATH} com.espertech.esperha.example.hajms.hajmsserver.JMSEmptyQueueMain

rm -f example.log
