# Supplementary material for: Evaluating the integration of Esper complex event processing engine and message brokers
Source: PeerJ Comput Sci. 2023 Jul 12;9:e1437. doi: 10.7717/peerj-cs.1437 (PMC10403187; doi:10.7717/peerj-cs.1437)
Supplement: Supplemental Information 2 — The data are expected to be received through Kafka, are processed in 1 Esper Enterprise-HA-EQC CEP engine and the output (complex events detected) is submitted back to Kafka. [file peerj-cs-09-1437-s002.zip › EsperEQC1/etc/run_servidor.bat]

@echo off

REM Script to run RFID server example 
REM

call setenv.bat

@rem -verbose:gc -XX:+PrintGCTimeStamps -XX:+PrintGCDetails
set MEMORY_OPTIONS=-Xms256m -Xmx4g

@rem  -Dcom.sun.management.jmxremote.port=6655 -Dcom.sun.management.jmxremote.ssl=false -Dcom.sun.management.jmxremote.authenticate=false
rem "%JAVA_HOME%"\bin\java -Dorg.apache.activemq.SERIALIZABLE_PACKAGES=* %MEMORY_OPTIONS% -Dcom.sun.management.jmxremote -Dlog4j.configuration=log4j.xml -Xms256m -Xmx256m -server prueba.EsperHA.Servidor
"%JAVA_HOME%"\bin\java %MEMORY_OPTIONS% -Dcom.sun.management.jmxremote -Dlog4j.configuration=log4j.xml -Xms256m -Xmx256m -server com.espertech.eqc.examples.wordcountperuser.WordCountPerUserMain
