# Supplementary material for: Evaluating the integration of Esper complex event processing engine and message brokers
Source: PeerJ Comput Sci. 2023 Jul 12;9:e1437. doi: 10.7717/peerj-cs.1437 (PMC10403187; doi:10.7717/peerj-cs.1437)
Supplement: Supplemental Information 2 — The data are expected to be received through Kafka, are processed in 1 Esper Enterprise-HA-EQC CEP engine and the output (complex events detected) is submitted back to Kafka. [file peerj-cs-09-1437-s002.zip › EsperEQC1/etc/setenv.sh]

#!/bin/sh

## run via '. ./setenv.sh'
##
##

if [ -z "${JAVA_HOME}" ]
then
  echo "JAVA_HOME not set"
  exit 0
fi

if [ ! -x "${JAVA_HOME}/bin/java" ]
then
  echo Cannot find java executable, check JAVA_HOME
  exit 0
fi

ESPER_COMMON_JAR=esper-common-8.8.0.jar
ESPER_COMPILER_JAR=esper-compiler-8.8.0.jar
ESPER_RUNTIME_JAR=esper-runtime-8.8.0.jar
SLF4J_JAR=slf4j-api-1.7.36.jar
SLF4J_LOG4J_JAR=slf4j-log4j12-1.7.30.jar
LOG4J_JAR=log4j-1.2.17.jar
ANTLR_JAR=antlr4-runtime-4.9.3.jar
JANINO_JAR=janino-3.1.6.jar
JANINOPLATFORM_JAR=jna-platform-5.10.0.jar
JANINOCOMPILER_JAR=commons-compiler-3.1.6.jar
LZ4_JAR=lz4-java-1.7.1.jar
JNA_JAR=jna-5.10.0.jar
ESPERHA_RUNTIME_JAR=esperha-runtime-8.8.0.jar
ESPERHA_RUNTIME_TARGET_FS_JAR=esperha-target-fs-8.8.0.jar
JSON_JAR=json-20131018.jar
JSONSIMPLE_JAR=json-simple-1.1.1.jar
GERONIMO_JAR=geronimo-j2ee-management_1.1_spec-1.0.1.jar
OSHI_JAR=oshi-core-6.1.4.jar
KAFKACLIENT_JAR=kafka-clients-3.0.1.jar
KAFKASTREAMS_JAR=kafka-streams-3.0.1.jar
ESPEREQCCORE_JAR=esperee-eqc-core-8.8.0.jar
JACKSONDATABIND_JAR=jackson-databind-2.12.6.jar
JACKSONDATAFORMAT_JAR=jackson-dataformat-csv-2.12.6.jar
JACKSONCORE_JAR=jackson-core-2.12.6.jar
JACKSONANOTATIONS_JAR=jackson-annotations-2.12.6.jar


# distribution 'lib' directory holds the EsperHA jar files
DIST_ESPERHA_LIB=../../../wordcountperuser/lib

# example itself
DIST_CLASSPATH=.:../../../wordcountperuser/etc:../../../:../lib/$JACKSONANOTATIONS_JAR:../../../:../lib/$JACKSONCORE_JAR:../../../:../lib\$JACKSONDATAFORMAT_JAR:../../../:../lib/$JACKSONDATABIND_JAR:../../../:../lib/$ESPEREQCCORE_JAR:../lib/$KAFKASTREAMS_JAR:../lib/$KAFKACLIENT_JAR:../lib/$JANINOPLATFORM_JAR:../../../:../lib/$OSHI_JAR:../../../:../lib/$LZ4_JAR:../../../:../lib/$ANTLR_JAR:../../../:../lib/$LOG4J_JAR:../../../:../lib/$SLF4J_LOG4J_JAR:../../../:../lib/$ESPERHA_RUNTIME_TARGET_FS_JAR:../../../:../lib/$ESPERHA_RUNTIME_JAR:../../../:../lib/$JANINOCOMPILER_JAR:../../../:../lib/$JANINO_JAR:../../../:../lib/$ANTLR_JAR:../../../:../lib/$JNA_JAR:../../../:../lib/$SLF4J_JAR:../../../:../lib/$ESPER_COMPILER_JAR:../../../:../lib/$ESPER_COMMON_JAR:../../../:../lib/$ESPER_RUNTIME_JAR:../../../:../lib/$JSON_JAR:../../../:../lib/$JSONSIMPLE_JAR
DIST_CLASSPATH=$DIST_CLASSPATH:../target/classes

# core Esper
DIST_CLASSPATH=$DIST_CLASSPATH:$DIST_ESPERHA_LIB/$ESPER_COMPILER_JAR
DIST_CLASSPATH=$DIST_CLASSPATH:$DIST_ESPERHA_LIB/$ESPER_RUNTIME_JAR
DIST_CLASSPATH=$DIST_CLASSPATH:$DIST_ESPERHA_LIB/$SLF4J_JAR
DIST_CLASSPATH=$DIST_CLASSPATH:$DIST_ESPERHA_LIB/$SLF4J_LOG4J_JAR
DIST_CLASSPATH=$DIST_CLASSPATH:$DIST_ESPERHA_LIB/$LOG4J_JAR
DIST_CLASSPATH=$DIST_CLASSPATH:$DIST_ESPERHA_LIB/$ANTLR_JAR
DIST_CLASSPATH=$DIST_CLASSPATH:$DIST_ESPERHA_LIB/$JANINO_JAR
DIST_CLASSPATH=$DIST_CLASSPATH:$DIST_ESPERHA_LIB/$JANINOCOMPILER_JAR

# core EsperHA (see documentation for optional jar files, below we include all)
DIST_CLASSPATH=$DIST_CLASSPATH:$DIST_ESPERHA_LIB/$ESPERHA_RUNTIME_JAR
DIST_CLASSPATH=$DIST_CLASSPATH:$DIST_ESPERHA_LIB/$ESPERHA_RUNTIME_TARGET_FS_JAR
DIST_CLASSPATH=$DIST_CLASSPATH:$DIST_ESPERHA_LIB/$LZ4_JAR
DIST_CLASSPATH=$DIST_CLASSPATH:$DIST_ESPERHA_LIB/$JNA_JAR
DIST_CLASSPATH=$DIST_CLASSPATH:$DIST_ESPERHA_LIB/$OSHI_JAR


# done
CLASSPATH=$DIST_CLASSPATH
export CLASSPATH="$CLASSPATH"
