# Supplementary material for: Evaluating the integration of Esper complex event processing engine and message brokers
Source: PeerJ Comput Sci. 2023 Jul 12;9:e1437. doi: 10.7717/peerj-cs.1437 (PMC10403187; doi:10.7717/peerj-cs.1437)
Supplement: Supplemental Information 2 — The data are expected to be received through Kafka, are processed in 1 Esper Enterprise-HA-EQC CEP engine and the output (complex events detected) is submitted back to Kafka. [file peerj-cs-09-1437-s002.zip › EsperEQC1/src/main/java/com/espertech/eqc/examples/main/Main.java]

package com.espertech.eqc.examples.main;

import com.espertech.eqc.client.*;
import com.espertech.esper.common.client.EPCompiled;
import com.espertech.esper.common.client.configuration.Configuration;
import com.espertech.esper.compiler.client.CompilerArguments;
import com.espertech.esper.compiler.client.EPCompilerProvider;
import com.espertech.esper.runtime.client.DeploymentOptions;
import com.espertech.esper.runtime.client.EPDeployment;
import com.espertech.esper.runtime.client.EPRuntime;
import org.apache.kafka.common.serialization.StringDeserializer;
import org.apache.kafka.common.serialization.StringSerializer;
import org.apache.kafka.streams.KafkaStreams;
import org.apache.kafka.streams.StreamsConfig;
import org.apache.kafka.streams.Topology;
import org.apache.kafka.streams.processor.ProcessorSupplier;
import org.json.JSONObject;
import org.slf4j.Logger;
import org.slf4j.LoggerFactory;
import oshi.SystemInfo;

import java.io.File;
import java.util.Arrays;
import java.util.Map;
import java.util.Properties;

public class Main {

    private static final Logger log = LoggerFactory.getLogger(Main.class);

    private final static String DEPLOYMENT_ID_1 = "dummy1";
    private final static String DEPLOYMENT_ID_2 = "dummy2";
    private final static String DEPLOYMENT_ID_3 = "dummy3";
    private final static String DEPLOYMENT_ID_4 = "dummy4";
    private final static String DEPLOYMENT_ID_5 = "dummy5";
    private final static String DEPLOYMENT_ID_6 = "dummy6";
    private final static String DEPLOYMENT_ID_7 = "dummy7";
    private final static String DEPLOYMENT_ID_8 = "dummy8";

    private static final Logger logger = LoggerFactory.getLogger(Main.class);

    public static void main(final String[] args) {
        logger.info("PID: " + new SystemInfo().getOperatingSystem().getProcessId());

        Topology builder = new Topology();

        // Add the input event topic (source): Input messages have string keys and string message body
        builder.addSource("input", new StringDeserializer(), new DataDeserializer(), "dummy-input");

        // Add a processor that receives events from "input" and has an associated state store
        ProcessorSupplier processorSupplier = getProcessorSupplier();
        builder.addProcessor("eqcprocessor", processorSupplier, "input");
        builder.addStateStore(new EQCStateStoreBuilder("eqcstore"), "eqcprocessor");

        // Add the output event topic (sink): Output messages have string keys and string message body
        builder.addSink("sink", "dummy-output", new StringSerializer(), new StringSerializer(), "eqcprocessor");

        // Obtain Kafka config
        Properties streamsConfig = getStreamsConfig();

        // Allocate streaming
        KafkaStreams streaming = new KafkaStreams(builder, streamsConfig);

        // Register a state store listener (required since Kafka 2.6.0)
        streaming.setGlobalStateRestoreListener(new EQCStateStoreRestoreListener());

        // Start streaming.
        // This causes Kafka Streams to assign topic partitions to processes.
        streaming.start();

        Runtime.getRuntime().addShutdownHook(new Thread(streaming::close));
    }

    public static ProcessorSupplier getProcessorSupplier() {

        EQCProcessorConfigureCallback configureCallback = context -> {
            context.getConfiguration().getHADefaults();
            context.getConfiguration().getCommon().addEventType("BenchmarkEvent",
                    new String[]{"id","attr1", "attr2", "attr3", "timestamp", "esperInputTimestamp"},
                    new Object[]{String.class, String.class, String.class, String.class, Long.class, Long.class});
        };
        EQCProcessorSupplier supplier = new EQCProcessorSupplier("eqcstore").setConfigureCallback(configureCallback);


        // The initialize-callback gets called after runtime initalization.
        // Here is compiles and deploys the statement.
        // If the statement already exists it skips this step.
        EQCProcessorInitializeCallback initializeCallback = context -> {
            String runtimeURI = context.getRuntime().getURI();    // The runtime URI
            File stateDir = context.getProcessorContext().stateDir(); // The state directory
            log.info("Runtime URI {} is using state directory {}", runtimeURI, stateDir);

        /*The following lines of code are the definition of the event patterns used in the project.
		They have been commented or uncommented for each of the tests performed.*/

            // Find the deployment by looking us the deployment id
            EPDeployment deployment1 = context.getRuntime().getDeploymentService().getDeployment(DEPLOYMENT_ID_1);

            // Compile and deploy if the deployment does not already exist
            if (deployment1 == null) {

                String epl = "insert into Statement1 select Time() as process_timestamp, esperInputTimestamp, timestamp, attr1, attr2, attr3, id " +
                        "from BenchmarkEvent";

                log.info("Compiling and deploying statement");
                deployment1 = compileDeploy(context.getRuntime(), epl, DEPLOYMENT_ID_1);
            }

            // Attach a listener to the EPL statement that forwards the count to the output topic
            deployment1.getStatements()[0].addListener((newEvents, oldEvents, statement, runtime) -> {
                String eventPatternName = statement.getEventType().getName();
                Map<String, Object> underlying = (Map<String, Object>) newEvents[0].getUnderlying();
                JSONObject out = new JSONObject(underlying);
                out.put("esperOutputTimestamp", System.currentTimeMillis());

                System.out.println("** Complex event '" + eventPatternName + "' detected: " + out);

                Object outputKey = newEvents[0].get("id");
                log.info("Producing output message for key '{}' value '{}'", outputKey, out.toString());
                context.getProcessorContext().forward(outputKey, out.toString());
            });

            // Find the deployment by looking us the deployment id
            EPDeployment deployment2 = context.getRuntime().getDeploymentService().getDeployment(DEPLOYMENT_ID_2);

            // Compile and deploy if the deployment does not already exist
            if (deployment2 == null) {
                String epl = "insert into Statement2 select Time() as process_timestamp, esperInputTimestamp, timestamp, attr1, attr2, attr3, id " +
                        "from BenchmarkEvent where attr1 = 'Attribute'";

                log.info("Compiling and deploying statement");
                deployment2 = compileDeploy(context.getRuntime(), epl, DEPLOYMENT_ID_2);
            }

            // Attach a listener to the EPL statement that forwards the count to the output topic
            deployment2.getStatements()[0].addListener((newEvents, oldEvents, statement, runtime) -> {
                String eventPatternName = statement.getEventType().getName();
                Map<String, Object> underlying = (Map<String, Object>) newEvents[0].getUnderlying();
                JSONObject out = new JSONObject(underlying);
                out.put("esperOutputTimestamp", System.currentTimeMillis());

                System.out.println("** Complex event '" + eventPatternName + "' detected: " + out);

                Object outputKey = newEvents[0].get("id");
                log.info("Producing output message for key '{}' value '{}'", outputKey, out.toString());
                context.getProcessorContext().forward(outputKey, out.toString());
            });

            // Find the deployment by looking us the deployment id
            EPDeployment deployment3 = context.getRuntime().getDeploymentService().getDeployment(DEPLOYMENT_ID_3);

            // Compile and deploy if the deployment does not already exist
            if (deployment3 == null) {
                String epl = "insert into Statement3 select Time() as process_timestamp, esperInputTimestamp, timestamp, attr1, attr2, attr3, id " +
                        "from BenchmarkEvent.win:length(10) where attr1 = 'Attribute'";

                log.info("Compiling and deploying statement");
                deployment3 = compileDeploy(context.getRuntime(), epl, DEPLOYMENT_ID_3);
            }

            // Attach a listener to the EPL statement that forwards the count to the output topic
            deployment3.getStatements()[0].addListener((newEvents, oldEvents, statement, runtime) -> {
                String eventPatternName = statement.getEventType().getName();
                Map<String, Object> underlying = (Map<String, Object>) newEvents[0].getUnderlying();
                JSONObject out = new JSONObject(underlying);
                out.put("esperOutputTimestamp", System.currentTimeMillis());

                System.out.println("** Complex event '" + eventPatternName + "' detected: " + out);

                Object outputKey = newEvents[0].get("id");
                log.info("Producing output message for key '{}' value '{}'", outputKey, out.toString());
                context.getProcessorContext().forward(outputKey, out.toString());
            });

            // Find the deployment by looking us the deployment id
            EPDeployment deployment4 = context.getRuntime().getDeploymentService().getDeployment(DEPLOYMENT_ID_4);

            // Compile and deploy if the deployment does not already exist
            if (deployment4 == null) {
                String epl = "insert into Statement4 select Time() as process_timestamp, esperInputTimestamp, timestamp, attr1, attr2, attr3, id " +
                        "from BenchmarkEvent.win:time(2 min) where attr1 = 'Attribute'";

                log.info("Compiling and deploying statement");
                deployment4 = compileDeploy(context.getRuntime(), epl, DEPLOYMENT_ID_4);
            }

            // Attach a listener to the EPL statement that forwards the count to the output topic
            deployment4.getStatements()[0].addListener((newEvents, oldEvents, statement, runtime) -> {
                String eventPatternName = statement.getEventType().getName();
                Map<String, Object> underlying = (Map<String, Object>) newEvents[0].getUnderlying();
                JSONObject out = new JSONObject(underlying);
                out.put("esperOutputTimestamp", System.currentTimeMillis());

                System.out.println("** Complex event '" + eventPatternName + "' detected: " + out);

                Object outputKey = newEvents[0].get("id");
                log.info("Producing output message for key '{}' value '{}'", outputKey, out.toString());
                context.getProcessorContext().forward(outputKey, out.toString());
            });

            // Find the deployment by looking us the deployment id
            EPDeployment deployment5 = context.getRuntime().getDeploymentService().getDeployment(DEPLOYMENT_ID_5);

            // Compile and deploy if the deployment does not already exist
            if (deployment5 == null) {
                String epl = "insert into Statement5 select Time() as process_timestamp, count(distinct attr2) as eventoTotal, esperInputTimestamp, timestamp, attr1, attr2, attr3, id " +
                        "from BenchmarkEvent.win:time(2 min) where attr3 = 'Attribute'";

                log.info("Compiling and deploying statement");
                deployment5 = compileDeploy(context.getRuntime(), epl, DEPLOYMENT_ID_5);
            }

            // Attach a listener to the EPL statement that forwards the count to the output topic
            deployment5.getStatements()[0].addListener((newEvents, oldEvents, statement, runtime) -> {
                String eventPatternName = statement.getEventType().getName();
                Map<String, Object> underlying = (Map<String, Object>) newEvents[0].getUnderlying();
                JSONObject out = new JSONObject(underlying);
                out.put("esperOutputTimestamp", System.currentTimeMillis());

                System.out.println("** Complex event '" + eventPatternName + "' detected: " + out);

                Object outputKey = newEvents[0].get("id");
                log.info("Producing output message for key '{}' value '{}'", outputKey, out.toString());
                context.getProcessorContext().forward(outputKey, out.toString());
            });

            // Find the deployment by looking us the deployment id
            EPDeployment deployment6 = context.getRuntime().getDeploymentService().getDeployment(DEPLOYMENT_ID_6);

            // Compile and deploy if the deployment does not already exist
            if (deployment6 == null) {
                String epl = "insert into Statement6 select Time() as process_timestamp, count(distinct attr2) as eventoTotal, esperInputTimestamp, timestamp, attr1, attr2, attr3, id " +
                        "from BenchmarkEvent.win:time(2 min) where attr3 = 'Attribute' group by attr1";

                log.info("Compiling and deploying statement");
                deployment6 = compileDeploy(context.getRuntime(), epl, DEPLOYMENT_ID_6);
            }

            // Attach a listener to the EPL statement that forwards the count to the output topic
            deployment6.getStatements()[0].addListener((newEvents, oldEvents, statement, runtime) -> {
                String eventPatternName = statement.getEventType().getName();
                Map<String, Object> underlying = (Map<String, Object>) newEvents[0].getUnderlying();
                JSONObject out = new JSONObject(underlying);
                out.put("esperOutputTimestamp", System.currentTimeMillis());

                System.out.println("** Complex event '" + eventPatternName + "' detected: " + out);

                Object outputKey = newEvents[0].get("id");
                log.info("Producing output message for key '{}' value '{}'", outputKey, out.toString());
                context.getProcessorContext().forward(outputKey, out.toString());
            });

            // Find the deployment by looking us the deployment id
            EPDeployment deployment7 = context.getRuntime().getDeploymentService().getDeployment(DEPLOYMENT_ID_7);

            // Compile and deploy if the deployment does not already exist
            if (deployment7 == null) {
                String epl = "insert into Statement5 select Time() as process_timestamp, count(distinct attr2) as eventoTotal, esperInputTimestamp, timestamp, attr1, attr2, attr3, id " +
                        "from BenchmarkEvent.win:length(10) where attr3 = 'Attribute'";

                log.info("Compiling and deploying statement");
                deployment7 = compileDeploy(context.getRuntime(), epl, DEPLOYMENT_ID_7);
            }

            // Attach a listener to the EPL statement that forwards the count to the output topic
            deployment7.getStatements()[0].addListener((newEvents, oldEvents, statement, runtime) -> {
                String eventPatternName = statement.getEventType().getName();
                Map<String, Object> underlying = (Map<String, Object>) newEvents[0].getUnderlying();
                JSONObject out = new JSONObject(underlying);
                out.put("esperOutputTimestamp", System.currentTimeMillis());

                System.out.println("** Complex event '" + eventPatternName + "' detected: " + out);

                Object outputKey = newEvents[0].get("id");
                log.info("Producing output message for key '{}' value '{}'", outputKey, out.toString());
                context.getProcessorContext().forward(outputKey, out.toString());
            });

            // Find the deployment by looking us the deployment id
            EPDeployment deployment8 = context.getRuntime().getDeploymentService().getDeployment(DEPLOYMENT_ID_8);

            // Compile and deploy if the deployment does not already exist
            if (deployment8 == null) {
                String epl = "insert into Statement6 select Time() as process_timestamp, count(distinct attr2) as eventoTotal, esperInputTimestamp, timestamp, attr1, attr2, attr3, id " +
                        "from BenchmarkEvent.win:length(10) where attr3 = 'Attribute' group by attr1";

                log.info("Compiling and deploying statement");
                deployment8 = compileDeploy(context.getRuntime(), epl, DEPLOYMENT_ID_8);
            }

            // Attach a listener to the EPL statement that forwards the count to the output topic
            deployment8.getStatements()[0].addListener((newEvents, oldEvents, statement, runtime) -> {
                String eventPatternName = statement.getEventType().getName();
                Map<String, Object> underlying = (Map<String, Object>) newEvents[0].getUnderlying();
                JSONObject out = new JSONObject(underlying);
                out.put("esperOutputTimestamp", System.currentTimeMillis());

                System.out.println("** Complex event '" + eventPatternName + "' detected: " + out);

                Object outputKey = newEvents[0].get("id");
                log.info("Producing output message for key '{}' value '{}'", outputKey, out.toString());
                context.getProcessorContext().forward(outputKey, out.toString());
            });
        };
        supplier.setInitializeCallback(initializeCallback);

        // The sender takes the object from de-serializer and turns it into an event for processing
        supplier.setEventSender((epRuntime, key, value, context) -> {
            Object[] eventData = (Object[]) value;
            log.info("Received input message from topic {} partition {} Kafka key '{}', sending BenchmarkEvent event with properties '{}'",
                    context.getProcessorContext().topic(), context.getProcessorContext().partition(), key, Arrays.toString(eventData));
            epRuntime.getEventService().sendEventObjectArray(eventData, "BenchmarkEvent");
        });

        return supplier;
    }

    public static Properties getStreamsConfig() {
        Properties config = new Properties();
        // The application name must be unique within the Kafka cluster.
        config.put(StreamsConfig.APPLICATION_ID_CONFIG, "dummy");

        // Kafka broker(s) hosts and ports.
    //The following data has been anonymised for security reasons
        config.put(StreamsConfig.BOOTSTRAP_SERVERS_CONFIG, ""/*IP of the Kafka Server*/);

        //KafkaStream Local State Storage
        config.put(StreamsConfig.STATE_DIR_CONFIG, "/home/x/state2");

        return config;
    }

    private static EPDeployment compileDeploy(EPRuntime runtime, String epl, String deploymentId) {
        try {
            // Obtain a copy of the runtime configuration
            Configuration configuration = runtime.getConfigurationDeepCopy();
            configuration.configure("config.xml");

            // Build compiler arguments
            CompilerArguments args = new CompilerArguments(configuration);

            // Make the existing EPL objects available to the compiler
            args.getPath().add(runtime.getRuntimePath());

            // Compile
            EPCompiled compiled = EPCompilerProvider.getCompiler().compile(epl, args);

            // Return the deployment
            DeploymentOptions options = new DeploymentOptions().setDeploymentId(deploymentId);
            return runtime.getDeploymentService().deploy(compiled, options);
        }
        catch (Exception ex) {
            throw new RuntimeException(ex);
        }
    }
    public static long Time() {
        return System.currentTimeMillis();
    }
}
