# Supplementary material for: Evaluating the integration of Esper complex event processing engine and message brokers
Source: PeerJ Comput Sci. 2023 Jul 12;9:e1437. doi: 10.7717/peerj-cs.1437 (PMC10403187; doi:10.7717/peerj-cs.1437)
Supplement: Supplemental Information 2 — The data are expected to be received through Kafka, are processed in 1 Esper Enterprise-HA-EQC CEP engine and the output (complex events detected) is submitted back to Kafka. [file peerj-cs-09-1437-s002.zip › EsperEQC1/src/main/java/com/espertech/eqc/examples/main/Names.java]

/*
 ***************************************************************************************
 *  Copyright (C) 2006 EsperTech, Inc. All rights reserved.                            *
 *  http://www.espertech.com/esper                                                     *
 *  http://www.espertech.com                                                           *
 *  ---------------------------------------------------------------------------------- *
 *  The software in this package is published under the terms of the GPL license       *
 *  a copy of which has been included with this distribution in the license.txt file.  *
 ***************************************************************************************
 */
package com.espertech.eqc.examples.main;

public class Names {
    //The following data has been anonymised for security reasons
    final static String BOOTSTRAP = ""/*IP of the Kafka Server*/;
    final static String APP_NAME = "dummy";
    final static String CHANGELOG_TOPIC_NAME = APP_NAME + "-eqcstore-changelog";
}
