# Supplementary material for: Evaluating the integration of Esper complex event processing engine and message brokers
Source: PeerJ Comput Sci. 2023 Jul 12;9:e1437. doi: 10.7717/peerj-cs.1437 (PMC10403187; doi:10.7717/peerj-cs.1437)
Supplement: Supplemental Information 2 — The data are expected to be received through Kafka, are processed in 1 Esper Enterprise-HA-EQC CEP engine and the output (complex events detected) is submitted back to Kafka. [file peerj-cs-09-1437-s002.zip › EsperEQC1/src/test/java/com/espertech/eqc/examples/main/TestToolProduceMessages.java]

/*
 ***************************************************************************************
 *  Copyright (C) 2006 EsperTech, Inc. All rights reserved.                            *
 *  http://www.espertech.com/esper                                                     *
 *  http://www.espertech.com                                                           *
 *  ---------------------------------------------------------------------------------- *
 *  The software in this package is published under the terms of the GPL license       *
 *  a copy of which has been included with this distribution in the license.txt file.  *
 ***************************************************************************************
 */
package com.espertech.eqc.examples.main;

import org.apache.kafka.clients.CommonClientConfigs;
import org.apache.kafka.clients.producer.KafkaProducer;
import org.apache.kafka.clients.producer.ProducerRecord;

import java.util.Properties;

public class TestToolProduceMessages {
    private final static String BOOTSTRAPSERVER = "127.0.0.1:9092";
    private final static int NUM_MESSAGES = 1000;
    private final static String TOPIC = "dummy-input";
    private final static String KEY = "a";
    private final static String MESSAGE = "a|a";

    public static void main(String[] args) {
        try {
            new TestToolProduceMessages().run();
        } catch (Exception ex) {
            ex.printStackTrace();
        }
    }

    private void run() {
        KafkaProducer<String, String> producer = getProducer();

        for (int i = 0; i < NUM_MESSAGES; i++) {
            ProducerRecord<String, String> record = new ProducerRecord<>(TOPIC, KEY, MESSAGE);
            producer.send(record);
        }
        producer.close();
    }

    private KafkaProducer<String, String> getProducer() {
        Properties props = new Properties();
        props.put(CommonClientConfigs.BOOTSTRAP_SERVERS_CONFIG, BOOTSTRAPSERVER);
        props.put("key.serializer", org.apache.kafka.common.serialization.StringSerializer.class.getName());
        props.put("value.serializer", org.apache.kafka.common.serialization.StringSerializer.class.getName());
        return new KafkaProducer<>(props);
    }
}
