# Supplementary material for: Evaluating the integration of Esper complex event processing engine and message brokers
Source: PeerJ Comput Sci. 2023 Jul 12;9:e1437. doi: 10.7717/peerj-cs.1437 (PMC10403187; doi:10.7717/peerj-cs.1437)
Supplement: Supplemental Information 3 — The data are expected to be received through Kafka, are processed in 2 distributed EsperEnterprise-HA-EQC CEP engines and the output (complex events detected) is submitted back to Kafka. [file peerj-cs-09-1437-s003.zip]

Archive with 95 entries (74 files):
- EsperEQC2/.idea/
- EsperEQC2/.idea/.gitignore
- EsperEQC2/.idea/.name
- EsperEQC2/.idea/compiler.xml
- EsperEQC2/.idea/libraries/
- EsperEQC2/.idea/libraries/antlr4_runtime_4_9_3.xml
- EsperEQC2/.idea/libraries/commons_compiler_3_1_6.xml
- EsperEQC2/.idea/libraries/esperee_eqc_core_8_8_0.xml
- EsperEQC2/.idea/libraries/esperha_runtime_8_8_0.xml
- EsperEQC2/.idea/libraries/esper_common_8_8_0.xml
- EsperEQC2/.idea/libraries/jackson_annotations_2_12_6.xml
- EsperEQC2/.idea/libraries/jackson_core_2_12_6.xml
- EsperEQC2/.idea/libraries/jackson_databind_2_12_3.xml
- EsperEQC2/.idea/libraries/jackson_databind_2_12_6.xml
- EsperEQC2/.idea/libraries/jackson_dataformat_csv_2_12_6.xml
- EsperEQC2/.idea/libraries/janino_3_1_6.xml
- EsperEQC2/.idea/libraries/json_20131018.xml
- EsperEQC2/.idea/libraries/kafka_clients_3_0_1.xml
- EsperEQC2/.idea/libraries/kafka_clients_3_1_0.xml
- EsperEQC2/.idea/libraries/kafka_streams_3_0_1.xml
- EsperEQC2/.idea/libraries/log4j_1_2_17.xml
- EsperEQC2/.idea/libraries/lz4_java_1_7_1.xml
- EsperEQC2/.idea/libraries/oshi_core_6_1_4.xml
- EsperEQC2/.idea/libraries/slf4j_log4j12_1_7_30.xml
- EsperEQC2/.idea/misc.xml
- EsperEQC2/.idea/modules.xml
- EsperEQC2/.idea/uiDesigner.xml
- EsperEQC2/.idea/workspace.xml
- EsperEQC2/EsperEQC2.iml
- EsperEQC2/etc/
- EsperEQC2/etc/compile.bat
- EsperEQC2/etc/compile.sh
- EsperEQC2/etc/config.xml
- EsperEQC2/etc/esperha-configuration-8-0.xsd
- EsperEQC2/etc/esperha-default-fs-vmheapavailable.xml
- EsperEQC2/etc/esperha-default-store/
- EsperEQC2/etc/esperha-default-store/HA1/
- EsperEQC2/etc/espertech.license
- EsperEQC2/etc/log4j.xml
- EsperEQC2/etc/reset_hajmsserver.bat
- EsperEQC2/etc/reset_hajmsserver.sh
- EsperEQC2/etc/run_servidor.bat
- EsperEQC2/etc/run_servidor.sh
- EsperEQC2/etc/setenv.bat
- EsperEQC2/etc/setenv.sh
- EsperEQC2/lib/
- EsperEQC2/lib/antlr4-runtime-4.9.3.jar
- EsperEQC2/lib/commons-compiler-3.1.6.jar
- EsperEQC2/lib/esper-common-8.8.0.jar
- EsperEQC2/lib/esper-compiler-8.8.0.jar
- EsperEQC2/lib/esper-runtime-8.8.0.jar
- EsperEQC2/lib/esperee-eqc-core-8.8.0.jar
- EsperEQC2/lib/esperha-runtime-8.8.0.jar
- EsperEQC2/lib/esperha-target-fs-8.8.0.jar
- EsperEQC2/lib/espertech.license
- EsperEQC2/lib/geronimo-j2ee-management_1.1_spec-1.0.1.jar
- EsperEQC2/lib/jackson-annotations-2.12.6.jar
- EsperEQC2/lib/jackson-core-2.12.6.jar
- EsperEQC2/lib/jackson-databind-2.12.6.jar
- EsperEQC2/lib/jackson-dataformat-csv-2.12.6.jar
- EsperEQC2/lib/janino-3.1.6.jar
- EsperEQC2/lib/jna-5.10.0.jar
- EsperEQC2/lib/jna-platform-5.10.0.jar
- EsperEQC2/lib/json-20131018.jar
- EsperEQC2/lib/json-simple-1.1.1.jar
- EsperEQC2/lib/kafka-clients-3.0.1.jar
- EsperEQC2/lib/kafka-streams-3.0.1.jar
- EsperEQC2/lib/log4j-1.2.17.jar
- EsperEQC2/lib/lz4-java-1.7.1.jar
- EsperEQC2/lib/oshi-core-6.1.4.jar
- EsperEQC2/lib/slf4j-api-1.7.36.jar
- EsperEQC2/lib/slf4j-log4j12-1.7.30.jar
- EsperEQC2/README.md
- EsperEQC2/src/
- EsperEQC2/src/main/
- EsperEQC2/src/main/java/
- EsperEQC2/src/main/java/com/
- EsperEQC2/src/main/java/com/espertech/
- EsperEQC2/src/main/java/com/espertech/eqc/
- EsperEQC2/src/main/java/com/espertech/eqc/examples/
- EsperEQC2/src/main/java/com/espertech/eqc/examples/main/
- EsperEQC2/src/main/java/com/espertech/eqc/examples/main/DataDeserializer.java
- EsperEQC2/src/main/java/com/espertech/eqc/examples/main/Main.java
- EsperEQC2/src/main/java/com/espertech/eqc/examples/main/Names.java
- EsperEQC2/src/main/java/com/espertech/eqc/examples/main/ToolChangelogDelete.java
- EsperEQC2/src/main/java/com/espertech/eqc/examples/main/ToolChangelogInspect.java
- EsperEQC2/src/main/java/com/espertech/eqc/examples/main/ToolChangelogToFile.java
- EsperEQC2/src/test/
- EsperEQC2/src/test/java/
- EsperEQC2/src/test/java/com/
- EsperEQC2/src/test/java/com/espertech/
- EsperEQC2/src/test/java/com/espertech/eqc/
- EsperEQC2/src/test/java/com/espertech/eqc/examples/
- EsperEQC2/src/test/java/com/espertech/eqc/examples/main/
- EsperEQC2/src/test/java/com/espertech/eqc/examples/main/TestToolProduceMessages.java
