# Supplementary material for: Evaluating the integration of Esper complex event processing engine and message brokers
Source: PeerJ Comput Sci. 2023 Jul 12;9:e1437. doi: 10.7717/peerj-cs.1437 (PMC10403187; doi:10.7717/peerj-cs.1437)
Supplement: Supplemental Information 3 — The data are expected to be received through Kafka, are processed in 2 distributed EsperEnterprise-HA-EQC CEP engines and the output (complex events detected) is submitted back to Kafka. [file peerj-cs-09-1437-s003.zip › EsperEQC2/etc/run_servidor.sh]

#!/bin/sh

# Script to run HA JMS server
#

. ./setenv.sh

MEMORY_OPTIONS="-Xms512m -Xmx4g"

$JAVA_HOME/bin/java -Dorg.apache.activemq.SERIALIZABLE_PACKAGES=* $MEMORY_OPTIONS -Dlog4j.configuration=log4j.xml -cp ${CLASSPATH} com.espertech.eqc.examples.wordcountperuser.WordCountPerUserMain
