# Supplementary material for: Evaluating the integration of Esper complex event processing engine and message brokers
Source: PeerJ Comput Sci. 2023 Jul 12;9:e1437. doi: 10.7717/peerj-cs.1437 (PMC10403187; doi:10.7717/peerj-cs.1437)
Supplement: Supplemental Information 3 — The data are expected to be received through Kafka, are processed in 2 distributed EsperEnterprise-HA-EQC CEP engines and the output (complex events detected) is submitted back to Kafka. [file peerj-cs-09-1437-s003.zip › EsperEQC2/README.md]

# EsperEQC2
This program define the event patterns and the Esper EQC engine use for the tests with Apache Kafka.
