# Supplementary material for: Evaluating the integration of Esper complex event processing engine and message brokers
Source: PeerJ Comput Sci. 2023 Jul 12;9:e1437. doi: 10.7717/peerj-cs.1437 (PMC10403187; doi:10.7717/peerj-cs.1437)
Supplement: Supplemental Information 3 — The data are expected to be received through Kafka, are processed in 2 distributed EsperEnterprise-HA-EQC CEP engines and the output (complex events detected) is submitted back to Kafka. [file peerj-cs-09-1437-s003.zip › EsperEQC2/src/main/java/com/espertech/eqc/examples/main/DataDeserializer.java]

package com.espertech.eqc.examples.main;

import org.apache.kafka.common.serialization.Deserializer;
import org.json.JSONObject;
import org.json.simple.parser.JSONParser;
import org.json.simple.parser.ParseException;

import java.util.Map;

public class DataDeserializer implements Deserializer<Object[]> {

    public void configure(Map<String, ?> configs, boolean isKey) {
    }

    public Object[] deserialize(String topic, byte[] data) {
        String columns = new String(data);

        String obj = null;
        JSONParser parser = new JSONParser();
        try {
            obj = parser.parse(columns).toString();
        } catch (ParseException e) {
            e.printStackTrace();
        }

        JSONObject myJSONMessage = new JSONObject(obj);
        Long timestamp = myJSONMessage.getLong("timestamp");
        String attr1 = myJSONMessage.getString("attr1");
        String attr2 = myJSONMessage.getString("attr2");
        String attr3 = myJSONMessage.getString("attr3");
        String id = myJSONMessage.getString("id");

        Long esperInputTimestamp = System.currentTimeMillis();
        return new Object[] {id, attr1, attr2, attr3, timestamp, esperInputTimestamp};
    }

    public void close() {
    }
}
