# Supplementary material for: Evaluating the integration of Esper complex event processing engine and message brokers
Source: PeerJ Comput Sci. 2023 Jul 12;9:e1437. doi: 10.7717/peerj-cs.1437 (PMC10403187; doi:10.7717/peerj-cs.1437)
Supplement: Supplemental Information 4 — This processes not only the complex events themselves, but also the performance indicators (memory, CPU usage and processing times). [file peerj-cs-09-1437-s004.zip]

Archive with 17 entries (11 files):
- RabbitMQComplexProcessor/.idea/
- RabbitMQComplexProcessor/.idea/.gitignore
- RabbitMQComplexProcessor/.idea/codeStyles/
- RabbitMQComplexProcessor/.idea/codeStyles/codeStyleConfig.xml
- RabbitMQComplexProcessor/.idea/codeStyles/Project.xml
- RabbitMQComplexProcessor/.idea/compiler.xml
- RabbitMQComplexProcessor/.idea/jarRepositories.xml
- RabbitMQComplexProcessor/.idea/misc.xml
- RabbitMQComplexProcessor/.idea/workspace.xml
- RabbitMQComplexProcessor/pom.xml
- RabbitMQComplexProcessor/README.md
- RabbitMQComplexProcessor/src/
- RabbitMQComplexProcessor/src/main/
- RabbitMQComplexProcessor/src/main/java/
- RabbitMQComplexProcessor/src/main/java/Main.java
- RabbitMQComplexProcessor/src/main/resources/
- RabbitMQComplexProcessor/src/main/resources/log4j2.xml
