# Supplementary material for: Evaluating the integration of Esper complex event processing engine and message brokers
Source: PeerJ Comput Sci. 2023 Jul 12;9:e1437. doi: 10.7717/peerj-cs.1437 (PMC10403187; doi:10.7717/peerj-cs.1437)
Supplement: Supplemental Information 4 — This processes not only the complex events themselves, but also the performance indicators (memory, CPU usage and processing times). [file peerj-cs-09-1437-s004.zip › RabbitMQComplexProcessor/pom.xml]

<?xml version="1.0" encoding="UTF-8"?>
<project xmlns="http://maven.apache.org/POM/4.0.0"
         xmlns:xsi="http://www.w3.org/2001/XMLSchema-instance"
         xsi:schemaLocation="http://maven.apache.org/POM/4.0.0 http://maven.apache.org/xsd/maven-4.0.0.xsd">
    <modelVersion>4.0.0</modelVersion>

    <groupId>org.example</groupId>
    <artifactId>CalculateOffset</artifactId>
    <version>1.0-SNAPSHOT</version>

    <properties>
        <maven.compiler.source>11</maven.compiler.source>
        <maven.compiler.target>11</maven.compiler.target>
    </properties>

    <dependencies>
        <dependency>
            <groupId>com.rabbitmq</groupId>
            <artifactId>amqp-client</artifactId>
            <version>5.14.2</version>
        </dependency>

        <dependency>
            <groupId>org.slf4j</groupId>
            <artifactId>slf4j-api</artifactId>
            <version>1.7.36</version>
        </dependency>

        <dependency>
            <groupId>org.slf4j</groupId>
            <artifactId>slf4j-simple</artifactId>
            <version>1.7.36</version>
        </dependency>

        <dependency>
            <groupId>org.apache.logging.log4j</groupId>
            <artifactId>log4j-api</artifactId>
            <version>2.17.1</version>
        </dependency>

        <dependency>
            <groupId>org.apache.logging.log4j</groupId>
            <artifactId>log4j-core</artifactId>
            <version>2.17.1</version>
        </dependency>

        <dependency>
            <groupId>org.json</groupId>
            <artifactId>json</artifactId>
            <version>20211205</version>
        </dependency>
    </dependencies>

</project>
