# Supplementary material for: Evaluating the integration of Esper complex event processing engine and message brokers
Source: PeerJ Comput Sci. 2023 Jul 12;9:e1437. doi: 10.7717/peerj-cs.1437 (PMC10403187; doi:10.7717/peerj-cs.1437)
Supplement: Supplemental Information 4 — This processes not only the complex events themselves, but also the performance indicators (memory, CPU usage and processing times). [file peerj-cs-09-1437-s004.zip › RabbitMQComplexProcessor/README.md]

# RabbitMQComplexProcessor
This program gets the complex events from the output queue of RabbitMQ and processes them. Three times are calculated:

** **T2-T1:** Time taken for events to reach the CEP engine from the time they are generated in the simulator.

** **T4-T2:** Time taken for complex events to leave the CEP engine from the time the data arrives.

** **T3-T2:** Time taken for complex events to be processed by the CEP engine from the time the data arrives.
