# Supplementary material for: Evaluating the integration of Esper complex event processing engine and message brokers
Source: PeerJ Comput Sci. 2023 Jul 12;9:e1437. doi: 10.7717/peerj-cs.1437 (PMC10403187; doi:10.7717/peerj-cs.1437)
Supplement: Supplemental Information 4 — This processes not only the complex events themselves, but also the performance indicators (memory, CPU usage and processing times). [file peerj-cs-09-1437-s004.zip › RabbitMQComplexProcessor/src/main/java/Main.java]

import com.rabbitmq.client.Channel;
import com.rabbitmq.client.Connection;
import com.rabbitmq.client.ConnectionFactory;
import com.rabbitmq.client.DeliverCallback;
import org.apache.logging.log4j.LogManager;
import org.apache.logging.log4j.Logger;
import org.json.JSONObject;

import java.io.IOException;
import java.nio.charset.StandardCharsets;
import java.util.concurrent.TimeoutException;

public class Main {
    private static final Logger logger = LogManager.getLogger(Main.class);

    public static void main(String[] args) throws IOException, TimeoutException {

        ConnectionFactory factory = new ConnectionFactory();
    //The following data has been anonymised for security reasons
        factory.setHost(""/*IP of the Rabbit Server*/);
        factory.setUsername(""/*Username of the server*/);
        factory.setPassword(""/*Password of the server*/);
        Connection connection = factory.newConnection();
        Channel channel = connection.createChannel();

        final long[] n = {1};
        final double[] currentAverage = {0,0,0};

        DeliverCallback deliverCallback = (consumerTag, delivery) -> {

            String message = new String(delivery.getBody(), StandardCharsets.UTF_8);
            JSONObject jsonObject = new JSONObject(message);

            long T1 = jsonObject.getLong("timestamp");
            long T2 = jsonObject.getLong("esperInputTimestamp");
            long T3 = jsonObject.getLong("process_timestamp");
            long T4 = jsonObject.getLong("esperOutputTimestamp");

            long T2T1 = T2 - T1;
            long T4T2 = T4 - T2;
            long T3T2 = T3 - T2;

            currentAverage[0] = currentAverage[0] + (T2T1 - currentAverage[0]) / n[0];
            currentAverage[1] = currentAverage[1] + (T4T2 - currentAverage[1]) / n[0];
            currentAverage[2] = currentAverage[2] + (T3T2 - currentAverage[2]) / n[0];

            n[0]++;

            logger.info("T2-T1: " + T2T1 + " --- Average: " + currentAverage[0]);
            logger.info("T4-T2: " + T4T2 + " --- Average: " + currentAverage[1]);
            logger.info("T3-T2: " + T3T2 + " --- Average: " + currentAverage[2]);

            logger.warn(".");
        };

        channel.basicConsume("dummy-output", true, deliverCallback, consumerTag -> { });
    }
}
