# Supplementary material for: Evaluating the integration of Esper complex event processing engine and message brokers
Source: PeerJ Comput Sci. 2023 Jul 12;9:e1437. doi: 10.7717/peerj-cs.1437 (PMC10403187; doi:10.7717/peerj-cs.1437)
Supplement: Supplemental Information 4 — This processes not only the complex events themselves, but also the performance indicators (memory, CPU usage and processing times). [file peerj-cs-09-1437-s004.zip › RabbitMQComplexProcessor/src/main/resources/log4j2.xml]

<?xml version="1.0" encoding="UTF-8"?>
<Configuration status="INFO">
    <Appenders>
        <Console name="Console" target="SYSTEM_OUT">
            <PatternLayout pattern="%d{HH:mm:ss.SSS} [%t] %-5level %logger{36} - %msg%n" />
        </Console>
        <File name="MyFile" fileName="TimeAnalysis/${date:yyyy-MM-dd HHmmss}/log.log" immediateFlush="false" append="false">

            <Filters>
                <ThresholdFilter level="WARN" onMatch="DENY" onMismatch="ACCEPT"/>
                <ThresholdFilter level="ERROR" onMatch="DENY" onMismatch="ACCEPT"/>
            </Filters>
            <PatternLayout pattern="%d{yyy-MM-dd HH:mm:ss.SSS} [%t] %-5level %logger{36} - %msg%n"/>
        </File>
    </Appenders>
    <Loggers>
        <Root level="debug">
            <AppenderRef ref="Console" level="warn"/>
            <AppenderRef ref="MyFile" level="info"/>
        </Root>
    </Loggers>
</Configuration>
