# Supplementary material for: Evaluating the integration of Esper complex event processing engine and message brokers
Source: PeerJ Comput Sci. 2023 Jul 12;9:e1437. doi: 10.7717/peerj-cs.1437 (PMC10403187; doi:10.7717/peerj-cs.1437)
Supplement: Supplemental Information 5 — This processes not only the complex events themselves, but also the performance indicators (memory, CPU usage and processing times). [file peerj-cs-09-1437-s005.zip]

Archive with 23 entries (15 files):
- KafkaComplexProcessor/.idea/
- KafkaComplexProcessor/.idea/.gitignore
- KafkaComplexProcessor/.idea/codeStyles/
- KafkaComplexProcessor/.idea/codeStyles/codeStyleConfig.xml
- KafkaComplexProcessor/.idea/codeStyles/Project.xml
- KafkaComplexProcessor/.idea/compiler.xml
- KafkaComplexProcessor/.idea/jarRepositories.xml
- KafkaComplexProcessor/.idea/libraries/
- KafkaComplexProcessor/.idea/libraries/kafka_clients_3_0_1.xml
- KafkaComplexProcessor/.idea/libraries/kafka_streams_3_0_1.xml
- KafkaComplexProcessor/.idea/misc.xml
- KafkaComplexProcessor/.idea/workspace.xml
- KafkaComplexProcessor/lib/
- KafkaComplexProcessor/lib/kafka-clients-3.0.1.jar
- KafkaComplexProcessor/lib/kafka-streams-3.0.1.jar
- KafkaComplexProcessor/pom.xml
- KafkaComplexProcessor/README.md
- KafkaComplexProcessor/src/
- KafkaComplexProcessor/src/main/
- KafkaComplexProcessor/src/main/java/
- KafkaComplexProcessor/src/main/java/Main.java
- KafkaComplexProcessor/src/main/resources/
- KafkaComplexProcessor/src/main/resources/log4j2.xml
