# Supplementary material for: Evaluating the integration of Esper complex event processing engine and message brokers
Source: PeerJ Comput Sci. 2023 Jul 12;9:e1437. doi: 10.7717/peerj-cs.1437 (PMC10403187; doi:10.7717/peerj-cs.1437)
Supplement: Supplemental Information 5 — This processes not only the complex events themselves, but also the performance indicators (memory, CPU usage and processing times). [file peerj-cs-09-1437-s005.zip › KafkaComplexProcessor/src/main/java/Main.java]

import org.apache.kafka.clients.consumer.ConsumerConfig;
import org.apache.kafka.clients.consumer.ConsumerRecord;
import org.apache.kafka.clients.consumer.ConsumerRecords;
import org.apache.kafka.clients.consumer.KafkaConsumer;
import org.apache.kafka.common.serialization.StringDeserializer;
import org.apache.logging.log4j.LogManager;
import org.apache.logging.log4j.Logger;
import org.json.JSONObject;

import java.time.Duration;
import java.util.Arrays;
import java.util.Properties;

import java.io.IOException;
import java.util.concurrent.TimeoutException;

public class Main {
    private static final Logger logger = LogManager.getLogger(Main.class);

    public static void main(String[] args) throws IOException, TimeoutException {

    //The following data has been anonymised for security reasons
        String bootstrapServers=""/*IP of the Rabbit Server*/;
        String grp_id="consumer1";
        String topic="dummy-output";

        //Creating consumer properties
        Properties properties=new Properties();
        properties.setProperty(ConsumerConfig.BOOTSTRAP_SERVERS_CONFIG,bootstrapServers);
        properties.setProperty(ConsumerConfig.GROUP_ID_CONFIG,grp_id);
        properties.setProperty(ConsumerConfig.KEY_DESERIALIZER_CLASS_CONFIG,   StringDeserializer.class.getName());
        properties.setProperty(ConsumerConfig.VALUE_DESERIALIZER_CLASS_CONFIG,StringDeserializer.class.getName());

        //creating consumer
        KafkaConsumer<String,String > consumer= new KafkaConsumer<String,String>(properties);
        //Subscribing
        consumer.subscribe(Arrays.asList(topic));

        final long[] n = {1};
        final double[] currentAverage = {0,0,0};

        //polling
        while(true){
            ConsumerRecords<String,String> records=consumer.poll(Duration.ofMillis(1000));
            for(ConsumerRecord<String,String> record: records){
                String S = record.value();
                JSONObject jsonObject = new JSONObject(S);

                long T1 = jsonObject.getLong("timestamp");
                long T2 = jsonObject.getLong("esperInputTimestamp");
                long T3 = jsonObject.getLong("process_timestamp");
                long T4 = jsonObject.getLong("esperOutputTimestamp");

                long T2T1 = T2 - T1;
                long T4T2 = T4 - T2;
                long T3T2 = T3 - T2;

                currentAverage[0] = currentAverage[0] + (T2T1 - currentAverage[0]) / n[0];
                currentAverage[1] = currentAverage[1] + (T4T2 - currentAverage[1]) / n[0];
                currentAverage[2] = currentAverage[2] + (T3T2 - currentAverage[2]) / n[0];

                n[0]++;

                logger.info("T2-T1: " + T2T1 + " --- Average: " + currentAverage[0]);
                logger.info("T4-T2: " + T4T2 + " --- Average: " + currentAverage[1]);
                logger.info("T3-T2: " + T3T2 + " --- Average: " + currentAverage[2]);

                logger.warn(".");
            }
        }
    }
}
