# Supplementary material for: Evaluating the integration of Esper complex event processing engine and message brokers
Source: PeerJ Comput Sci. 2023 Jul 12;9:e1437. doi: 10.7717/peerj-cs.1437 (PMC10403187; doi:10.7717/peerj-cs.1437)
Supplement: Supplemental Information 6 [file peerj-cs-09-1437-s006.zip]

Archive with 12 entries (12 files):
- Rawdata/Readme.txt
- Rawdata/Test_P__(1Sg).xlsx
- Rawdata/Test_P1__(1Sg).xlsx
- Rawdata/Test_P2__(1Sg).xlsx
- Rawdata/Test_P3__(1Sg).xlsx
- Rawdata/Test_P4__(1Sg).xlsx
- Rawdata/Test_P5__(1Sg).xlsx
- Rawdata/Test_P6__(1Sg).xlsx
- Rawdata/Test_P7__(1Sg).xlsx
- Rawdata/Test_P8__(1Sg).xlsx
- Rawdata/Test_PL__(10Sg).xlsx
- Rawdata/Test_PL__(1Sg).xlsx
