# Supplementary material for: Evaluating the integration of Esper complex event processing engine and message brokers
Source: PeerJ Comput Sci. 2023 Jul 12;9:e1437. doi: 10.7717/peerj-cs.1437 (PMC10403187; doi:10.7717/peerj-cs.1437)
Supplement: Supplemental Information 6 [file peerj-cs-09-1437-s006.zip › Rawdata/Readme.txt]

• Test_Pn__(1Sg) provides the data obtained in the short performance tests for statement n, calculating the values of each performance indicator by averaging the indicator every second (note that we have a large number of events per second and therefore a large number of measurements).
• Test_P__(1Sg) provides the data obtained in the short (11 minutes) performance tests for all the statements together averaging the indicator every second.
• Test_PL__(1Sg) provides the data obtained in the long (61 minutes) performance tests for all the statements together averaging the indicator every second.
• Test_PL__(10Sg) provides the data obtained in the long (61 minutes) performance tests for all the statements together averaging the indicator every 10 seconds, as depicted in Fig. 4, 5 and 6.
Every Excel file includes a tab for every configuration and every incoming rate of events. In every tab we have a first column with the date and time in which every measurement was done, a second set of columns with the information about the processing time, a third column with the information about the CPU usage and a fourth column with the information about the memory usage; for configuration 3 we have 2 set of columns for CPU and memory since we use a distributed topology with 2 machines. Processing Time, CPU and Memory sets include the following individual columns:
• Cont: Number of records/measurements in that period of time.
• Average: Average of the values in that period of time.
• Max: Maximum value in that period of time.
• Min: Minimum value in that period of time.
• DesvTip: Standard deviation.
• DTTop: Average value plus standard deviation.
• DTDown: Average value minus standard deviation.
 
  
 
