# Supplementary material for: Evaluating the integration of Esper complex event processing engine and message brokers
Source: PeerJ Comput Sci. 2023 Jul 12;9:e1437. doi: 10.7717/peerj-cs.1437 (PMC10403187; doi:10.7717/peerj-cs.1437)
Supplement: Supplemental Information 6 [file peerj-cs-09-1437-s006.zip › Rawdata/Test_P__(1Sg).xlsx]

## Sheet: Conf1_100
		<	Processing Time							>	<	CPU1							>	<	MEM1							>
Time	Id	<	Cont	Average	Max	Min	DesvTip	DTTop	DTDown	>	<	Cont	Average	Max	Min	DesvTip	DTTop	DTDown	>	<	Cont	Average	Max	Min	DesvTip	DTTop	DTDown	>
P_Conf1_100	Tot	<	158381	0.0113	15	0	0.1443	0.1556	-0.1331	>	<	660	0.25	4.05	0.05	0.27	0.51	-0.02	>	<	660	455.62	541.6	284.1	78.7	534.33	376.92	>
2022-06-10 19:47:28	0	<	180	1.5056	12	0	2.2742	3.7798	-0.7687	>	<	0	0			0	0	0	>	<	0	0			0	0	0	>
2022-06-10 19:47:29	1	<	239	0.4686	2	0	0.5236	0.9922	-0.0549	>	<	1	2.55	2.55	2.55	0	2.55	2.55	>	<	1	284.1	284.1	284.1	0	284.1	284.1	>
2022-06-10 19:47:30	2	<	241	0.2158	1	0	0.4114	0.6271	-0.1956	>	<	1	1.75	1.75	1.75	0	1.75	1.75	>	<	1	284.5	284.5	284.5	0	284.5	284.5	>
2022-06-10 19:47:31	3	<	240	0.0375	1	0	0.19	0.2275	-0.1525	>	<	1	1.75	1.75	1.75	0	1.75	1.75	>	<	1	285.1	285.1	285.1	0	285.1	285.1	>
2022-06-10 19:47:32	4	<	240	0.0375	1	0	0.19	0.2275	-0.1525	>	<	1	0.75	0.75	0.75	0	0.75	0.75	>	<	1	285.9	285.9	285.9	0	285.9	285.9	>
2022-06-10 19:47:33	5	<	240	0.0042	1	0	0.0644	0.0686	-0.0602	>	<	1	0.7	0.7	0.7	0	0.7	0.7	>	<	1	286.3	286.3	286.3	0	286.3	286.3	>
2022-06-10 19:47:34	6	<	240	0.0417	1	0	0.1998	0.2415	-0.1582	>	<	1	1.1	1.1	1.1	0	1.1	1.1	>	<	1	287	287	287	0	287	287	>
2022-06-10 19:47:35	7	<	240	0	0	0	0	0	0	>	<	1	1.1	1.1	1.1	0	1.1	1.1	>	<	1	292.6	292.6	292.6	0	292.6	292.6	>
2022-06-10 19:47:36	8	<	240	0	0	0	0	0	0	>	<	1	0.9	0.9	0.9	0	0.9	0.9	>	<	1	293.6	293.6	293.6	0	293.6	293.6	>
2022-06-10 19:47:37	9	<	240	0.0042	1	0	0.0644	0.0686	-0.0602	>	<	1	0.4	0.4	0.4	0	0.4	0.4	>	<	1	293.6	293.6	293.6	0	293.6	293.6	>
2022-06-10 19:47:38	10	<	240	0.0042	1	0	0.0644	0.0686	-0.0602	>	<	1	0.55	0.55	0.55	0	0.55	0.55	>	<	1	293.6	293.6	293.6	0	293.6	293.6	>
2022-06-10 19:47:39	11	<	240	0.0042	1	0	0.0644	0.0686	-0.0602	>	<	1	0.45	0.45	0.45	0	0.45	0.45	>	<	1	293.6	293.6	293.6	0	293.6	293.6	>
2022-06-10 19:47:40	12	<	240	0	0	0	0	0	0	>	<	1	0.55	0.55	0.55	0	0.55	0.55	>	<	1	293.7	293.7	293.7	0	293.7	293.7	>
2022-06-10 19:47:41	13	<	240	0	0	0	0	0	0	>	<	1	0.35	0.35	0.35	0	0.35	0.35	>	<	1	293.7	293.7	293.7	0	293.7	293.7	>
2022-06-10 19:47:42	14	<	240	0.0042	1	0	0.0644	0.0686	-0.0602	>	<	1	0.35	0.35	0.35	0	0.35	0.35	>	<	1	293.8	293.8	293.8	0	293.8	293.8	>
2022-06-10 19:47:43	15	<	240	0	0	0	0	0	0	>	<	1	0.35	0.35	0.35	0	0.35	0.35	>	<	1	285.4	285.4	285.4	0	285.4	285.4	>
2022-06-10 19:47:44	16	<	240	0	0	0	0	0	0	>	<	1	0.65	0.65	0.65	0	0.65	0.65	>	<	1	285.4	285.4	285.4	0	285.4	285.4	>
2022-06-10 19:47:45	17	<	240	0.0083	1	0	0.0909	0.0992	-0.0826	>	<	1	2	2	2	0	2	2	>	<	1	298	298	298	0	298	298	>
2022-06-10 19:47:46	18	<	240	0.0083	1	0	0.0909	0.0992	-0.0826	>	<	1	0.5	0.5	0.5	0	0.5	0.5	>	<	1	298.1	298.1	298.1	0	298.1	298.1	>
2022-06-10 19:47:47	19	<	240	0.05	1	0	0.2179	0.2679	-0.1679	>	<	1	0.85	0.85	0.85	0	0.85	0.85	>	<	1	298.1	298.1	298.1	0	298.1	298.1	>
2022-06-10 19:47:48	20	<	240	0.0042	1	0	0.0644	0.0686	-0.0602	>	<	1	0.35	0.35	0.35	0	0.35	0.35	>	<	1	285.6	285.6	285.6	0	285.6	285.6	>
2022-06-10 19:47:49	21	<	240	0.0042	1	0	0.0644	0.0686	-0.0602	>	<	1	0.25	0.25	0.25	0	0.25	0.25	>	<	1	285.6	285.6	285.6	0	285.6	285.6	>
2022-06-10 19:47:50	22	<	240	0	0	0	0	0	0	>	<	1	0.8	0.8	0.8	0	0.8	0.8	>	<	0	0			0	0	0	>
2022-06-10 19:47:51	23	<	240	0	0	0	0	0	0	>	<	0	0			0	0	0	>	<	1	285.7	285.7	285.7	0	285.7	285.7	>
2022-06-10 19:47:52	24	<	240	0	0	0	0	0	0	>	<	1	2.1	2.1	2.1	0	2.1	2.1	>	<	1	298.9	298.9	298.9	0	298.9	298.9	>
2022-06-10 19:47:53	25	<	240	0.0625	1	0	0.2421	0.3046	-0.1796	>	<	1	0.35	0.35	0.35	0	0.35	0.35	>	<	1	298.9	298.9	298.9	0	298.9	298.9	>
2022-06-10 19:47:54	26	<	240	0	0	0	0	0	0	>	<	1	0.2	0.2	0.2	0	0.2	0.2	>	<	1	298.9	298.9	298.9	0	298.9	298.9	>
2022-06-10 19:47:55	27	<	240	0	0	0	0	0	0	>	<	1	0.4	0.4	0.4	0	0.4	0.4	>	<	1	299	299	299	0	299	299	>
2022-06-10 19:47:56	28	<	240	0	0	0	0	0	0	>	<	1	0.95	0.95	0.95	0	0.95	0.95	>	<	1	302.7	302.7	302.7	0	302.7	302.7	>
2022-06-10 19:47:57	29	<	240	0	0	0	0	0	0	>	<	1	0.45	0.45	0.45	0	0.45	0.45	>	<	1	303	303	303	0	303	303	>
2022-06-10 19:47:58	30	<	240	0	0	0	0	0	0	>	<	1	0.4	0.4	0.4	0	0.4	0.4	>	<	1	303	303	303	0	303	303	>
2022-06-10 19:47:59	31	<	240	0	0	0	0	0	0	>	<	1	0.2	0.2	0.2	0	0.2	0.2	>	<	1	290.1	290.1	290.1	0	290.1	290.1	>
2022-06-10 19:48:00	32	<	240	0.0708	1	0	0.2565	0.3274	-0.1857	>	<	1	0.2	0.2	0.2	0	0.2	0.2	>	<	1	290.1	290.1	290.1	0	290.1	290.1	>
2022-06-10 19:48:01	33	<	240	0	0	0	0	0	0	>	<	1	0.4	0.4	0.4	0	0.4	0.4	>	<	1	290.1	290.1	290.1	0	290.1	290.1	>
2022-06-10 19:48:02	34	<	240	0	0	0	0	0	0	>	<	1	0.65	0.65	0.65	0	0.65	0.65	>	<	1	290.4	290.4	290.4	0	290.4	290.4	>
2022-06-10 19:48:03	35	<	240	0	0	0	0	0	0	>	<	1	0.3	0.3	0.3	0	0.3	0.3	>	<	1	291.2	291.2	291.2	0	291.2	291.2	>
2022-06-10 19:48:04	36	<	240	0.175	7	0	1.0929	1.2679	-0.9179	>	<	1	0.2	0.2	0.2	0	0.2	0.2	>	<	1	292.7	292.7	292.7	0	292.7	292.7	>
2022-06-10 19:48:05	37	<	240	0	0	0	0	0	0	>	<	1	0.2	0.2	0.2	0	0.2	0.2	>	<	1	293.7	293.7	293.7	0	293.7	293.7	>
2022-06-10 19:48:06	38	<	240	0	0	0	0	0	0	>	<	1	0.65	0.65	0.65	0	0.65	0.65	>	<	1	299.2	299.2	299.2	0	299.2	299.2	>
2022-06-10 19:48:07	39	<	240	0	0	0	0	0	0	>	<	1	0.2	0.2	0.2	0	0.2	0.2	>	<	1	299.2	299.2	299.2	0	299.2	299.2	>
2022-06-10 19:48:08	40	<	240	0.0042	1	0	0.0644	0.0686	-0.0602	>	<	1	0.2	0.2	0.2	0	0.2	0.2	>	<	1	299.3	299.3	299.3	0	299.3	299.3	>
2022-06-10 19:48:09	41	<	240	0	0	0	0	0	0	>	<	1	0.25	0.25	0.25	0	0.25	0.25	>	<	1	299.3	299.3	299.3	0	299.3	299.3	>
2022-06-10 19:48:10	42	<	240	0.0042	1	0	0.0644	0.0686	-0.0602	>	<	1	0.2	0.2	0.2	0	0.2	0.2	>	<	1	299.3	299.3	299.3	0	299.3	299.3	>
2022-06-10 19:48:11	43	<	240	0	0	0	0	0	0	>	<	1	0.15	0.15	0.15	0	0.15	0.15	>	<	1	299.3	299.3	299.3	0	299.3	299.3	>
2022-06-10 19:48:12	44	<	240	0	0	0	0	0	0	>	<	1	0.35	0.35	0.35	0	0.35	0.35	>	<	1	299.3	299.3	299.3	0	299.3	299.3	>
2022-06-10 19:48:13	45	<	240	0	0	0	0	0	0	>	<	1	0.2	0.2	0.2	0	0.2	0.2	>	<	1	299.3	299.3	299.3	0	299.3	299.3	>
2022-06-10 19:48:14	46	<	240	0	0	0	0	0	0	>	<	1	0.4	0.4	0.4	0	0.4	0.4	>	<	1	299.3	299.3	299.3	0	299.3	299.3	>
2022-06-10 19:48:15	47	<	240	0	0	0	0	0	0	>	<	1	0.2	0.2	0.2	0	0.2	0.2	>	<	1	299.3	299.3	299.3	0	299.3	299.3	>
2022-06-10 19:48:16	48	<	240	0	0	0	0	0	0	>	<	1	0.3	0.3	0.3	0	0.3	0.3	>	<	1	299.3	299.3	299.3	0	299.3	299.3	>
2022-06-10 19:48:17	49	<	240	0	0	0	0	0	0	>	<	1	0.6	0.6	0.6	0	0.6	0.6	>	<	1	299.4	299.4	299.4	0	299.4	299.4	>
2022-06-10 19:48:18	50	<	240	0	0	0	0	0	0	>	<	1	0.15	0.15	0.15	0	0.15	0.15	>	<	1	299.4	299.4	299.4	0	299.4	299.4	>
2022-06-10 19:48:19	51	<	240	0	0	0	0	0	0	>	<	1	0.2	0.2	0.2	0	0.2	0.2	>	<	1	299.4	299.4	299.4	0	299.4	299.4	>
2022-06-10 19:48:20	52	<	240	0	0	0	0	0	0	>	<	1	0.3	0.3	0.3	0	0.3	0.3	>	<	1	299.4	299.4	299.4	0	299.4	299.4	>
2022-06-10 19:48:21	53	<	240	0	0	0	0	0	0	>	<	1	0.25	0.25	0.25	0	0.25	0.25	>	<	1	299.4	299.4	299.4	0	299.4	299.4	>
2022-06-10 19:48:22	54	<	240	0.0042	1	0	0.0644	0.0686	-0.0602	>	<	1	0.25	0.25	0.25	0	0.25	0.25	>	<	1	299.4	299.4	299.4	0	299.4	299.4	>
2022-06-10 19:48:23	55	<	240	0	0	0	0	0	0	>	<	1	1.9	1.9	1.9	0	1.9	1.9	>	<	1	312.2	312.2	312.2	0	312.2	312.2	>
2022-06-10 19:48:24	56	<	240	0	0	0	0	0	0	>	<	1	0.55	0.55	0.55	0	0.55	0.55	>	<	1	307.9	307.9	307.9	0	307.9	307.9	>
2022-06-10 19:48:25	57	<	240	0	0	0	0	0	0	>	<	1	0.3	0.3	0.3	0	0.3	0.3	>	<	1	307.9	307.9	307.9	0	307.9	307.9	>
2022-06-10 19:48:26	58	<	240	0	0	0	0	0	0	>	<	1	0.25	0.25	0.25	0	0.25	0.25	>	<	1	307.9	307.9	307.9	0	307.9	307.9	>
2022-06-10 19:48:27	59	<	240	0	0	0	0	0	0	>	<	1	0.15	0.15	0.15	0	0.15	0.15	>	<	1	307.9	307.9	307.9	0	307.9	307.9	>
2022-06-10 19:48:28	60	<	240	0	0	0	0	0	0	>	<	1	0.2	0.2	0.2	0	0.2	0.2	>	<	1	307.9	307.9	307.9	0	307.9	307.9	>
2022-06-10 19:48:29	61	<	240	0	0	0	0	0	0	>	<	1	0.25	0.25	0.25	0	0.25	0.25	>	<	1	299.5	299.5	299.5	0	299.5	299.5	>
2022-06-10 19:48:30	62	<	240	0	0	0	0	0	0	>	<	1	0.2	0.2	0.2	0	0.2	0.2	>	<	1	299.5	299.5	299.5	0	299.5	299.5	>
2022-06-10 19:48:31	63	<	240	0.0042	1	0	0.0644	0.0686	-0.0602	>	<	1	0.25	0.25	0.25	0	0.25	0.25	>	<	1	299.5	299.5	299.5	0	299.5	299.5	>
2022-06-10 19:48:32	64	<	240	0	0	0	0	0	0	>	<	1	0.2	0.2	0.2	0	0.2	0.2	>	<	1	299.5	299.5	299.5	0	299.5	299.5	>
2022-06-10 19:48:33	65	<	240	0	0	0	0	0	0	>	<	1	0.2	0.2	0.2	0	0.2	0.2	>	<	1	299.5	299.5	299.5	0	299.5	299.5	>
2022-06-10 19:48:34	66	<	240	0.0375	1	0	0.19	0.2275	-0.1525	>	<	1	4.05	4.05	4.05	0	4.05	4.05	>	<	1	325.9	325.9	325.9	0	325.9	325.9	>
2022-06-10 19:48:35	67	<	240	0	0	0	0	0	0	>	<	1	0.2	0.2	0.2	0	0.2	0.2	>	<	1	325.9	325.9	325.9	0	325.9	325.9	>
2022-06-10 19:48:36	68	<	240	0.0042	1	0	0.0644	0.0686	-0.0602	>	<	1	0.55	0.55	0.55	0	0.55	0.55	>	<	1	325.9	325.9	325.9	0	325.9	325.9	>
2022-06-10 19:48:37	69	<	240	0.0083	1	0	0.0909	0.0992	-0.0826	>	<	1	0.25	0.25	0.25	0	0.25	0.25	>	<	1	326	326	326	0	326	326	>
2022-06-10 19:48:38	70	<	240	0.0125	1	0	0.1111	0.1236	-0.0986	>	<	1	0.2	0.2	0.2	0	0.2	0.2	>	<	1	326	326	326	0	326	326	>
2022-06-10 19:48:39	71	<	240	0	0	0	0	0	0	>	<	1	0.2	0.2	0.2	0	0.2	0.2	>	<	1	326	326	326	0	326	326	>
2022-06-10 19:48:40	72	<	240	0	0	0	0	0	0	>	<	1	0.2	0.2	0.2	0	0.2	0.2	>	<	1	326	326	326	0	326	326	>
2022-06-10 19:48:41	73	<	240	0	0	0	0	0	0	>	<	1	0.2	0.2	0.2	0	0.2	0.2	>	<	1	326	326	326	0	326	326	>
2022-06-10 19:48:42	74	<	240	0	0	0	0	0	0	>	<	1	0.2	0.2	0.2	0	0.2	0.2	>	<	1	326	326	326	0	326	326	>
2022-06-10 19:48:43	75	<	240	0.0042	1	0	0.0644	0.0686	-0.0602	>	<	1	0.2	0.2	0.2	0	0.2	0.2	>	<	1	326	326	326	0	326	326	>
2022-06-10 19:48:44	76	<	240	0.0042	1	0	0.0644	0.0686	-0.0602	>	<	1	0.2	0.2	0.2	0	0.2	0.2	>	<	1	326	326	326	0	326	326	>
2022-06-10 19:48:45	77	<	240	0	0	0	0	0	0	>	<	1	0.25	0.25	0.25	0	0.25	0.25	>	<	1	326	326	326	0	326	326	>
2022-06-10 19:48:46	78	<	240	0	0	0	0	0	0	>	<	1	0.25	0.25	0.25	0	0.25	0.25	>	<	1	326	326	326	0	326	326	>
2022-06-10 19:48:47	79	<	240	0	0	0	0	0	0	>	<	1	0.2	0.2	0.2	0	0.2	0.2	>	<	1	326	326	326	0	326	326	>
2022-06-10 19:48:48	80	<	240	0	0	0	0	0	0	>	<	1	0.2	0.2	0.2	0	0.2	0.2	>	<	1	326	326	326	0	326	326	>
2022-06-10 19:48:49	81	<	240	0	0	0	0	0	0	>	<	1	0.2	0.2	0.2	0	0.2	0.2	>	<	1	326.3	326.3	326.3	0	326.3	326.3	>
2022-06-10 19:48:50	82	<	240	0	0	0	0	0	0	>	<	1	0.2	0.2	0.2	0	0.2	0.2	>	<	1	326.3	326.3	326.3	0	326.3	326.3	>
2022-06-10 19:48:51	83	<	240	0	0	0	0	0	0	>	<	1	0.2	0.2	0.2	0	0.2	0.2	>	<	1	326.3	326.3	326.3	0	326.3	326.3	>
2022-06-10 19:48:52	84	<	240	0.0083	1	0	0.0909	0.0992	-0.0826	>	<	1	0.2	0.2	0.2	0	0.2	0.2	>	<	1	326.8	326.8	326.8	0	326.8	326.8	>
2022-06-10 19:48:53	85	<	240	0	0	0	0	0	0	>	<	1	0.2	0.2	0.2	0	0.2	0.2	>	<	1	327.3	327.3	327.3	0	327.3	327.3	>
2022-06-10 19:48:54	86	<	240	0	0	0	0	0	0	>	<	1	0.3	0.3	0.3	0	0.3	0.3	>	<	1	327.5	327.5	327.5	0	327.5	327.5	>
2022-06-10 19:48:55	87	<	240	0	0	0	0	0	0	>	<	1	0.2	0.2	0.2	0	0.2	0.2	>	<	1	329.6	329.6	329.6	0	329.6	329.6	>
2022-06-10 19:48:56	88	<	240	0	0	0	0	0	0	>	<	1	0.2	0.2	0.2	0	0.2	0.2	>	<	1	330.6	330.6	330.6	0	330.6	330.6	>
2022-06-10 19:48:57	89	<	240	0.0125	1	0	0.1111	0.1236	-0.0986	>	<	1	0.2	0.2	0.2	0	0.2	0.2	>	<	1	331.1	331.1	331.1	0	331.1	331.1	>
2022-06-10 19:48:58	90	<	240	0.0042	1	0	0.0644	0.0686	-0.0602	>	<	1	0.2	0.2	0.2	0	0.2	0.2	>	<	1	333.9	333.9	333.9	0	333.9	333.9	>
2022-06-10 19:48:59	91	<	240	0.0083	1	0	0.0909	0.0992	-0.0826	>	<	1	0.25	0.25	0.25	0	0.25	0.25	>	<	1	335	335	335	0	335	335	>
2022-06-10 19:49:00	92	<	240	0.0042	1	0	0.0644	0.0686	-0.0602	>	<	1	0.2	0.2	0.2	0	0.2	0.2	>	<	1	337.8	337.8	337.8	0	337.8	337.8	>
2022-06-10 19:49:01	93	<	240	0.0042	1	0	0.0644	0.0686	-0.0602	>	<	1	0.25	0.25	0.25	0	0.25	0.25	>	<	1	339.8	339.8	339.8	0	339.8	339.8	>
2022-06-10 19:49:02	94	<	240	0	0	0	0	0	0	>	<	1	0.2	0.2	0.2	0	0.2	0.2	>	<	1	341.1	341.1	341.1	0	341.1	341.1	>
2022-06-10 19:49:03	95	<	240	0	0	0	0	0	0	>	<	1	0.2	0.2	0.2	0	0.2	0.2	>	<	1	342.9	342.9	342.9	0	342.9	342.9	>
2022-06-10 19:49:04	96	<	240	0.0042	1	0	0.0644	0.0686	-0.0602	>	<	1	0.25	0.25	0.25	0	0.25	0.25	>	<	1	344.2	344.2	344.2	0	344.2	344.2	>
2022-06-10 19:49:05	97	<	240	0	0	0	0	0	0	>	<	1	0.2	0.2	0.2	0	0.2	0.2	>	<	1	346.8	346.8	346.8	0	346.8	346.8	>
2022-06-10 19:49:06	98	<	240	0	0	0	0	0	0	>	<	1	0.2	0.2	0.2	0	0.2	0.2	>	<	1	347.8	347.8	347.8	0	347.8	347.8	>
2022-06-10 19:49:07	99	<	240	0.0083	1	0	0.0909	0.0992	-0.0826	>	<	1	0.2	0.2	0.2	0	0.2	0.2	>	<	1	350.6	350.6	350.6	0	350.6	350.6	>
2022-06-10 19:49:08	100	<	240	0.0042	1	0	0.0644	0.0686	-0.0602	>	<	1	0.25	0.25	0.25	0	0.25	0.25	>	<	1	352.4	352.4	352.4	0	352.4	352.4	>
2022-06-10 19:49:09	101	<	240	0.0083	1	0	0.0909	0.0992	-0.0826	>	<	1	0.2	0.2	0.2	0	0.2	0.2	>	<	1	353.7	353.7	353.7	0	353.7	353.7	>
2022-06-10 19:49:10	102	<	240	0	0	0	0	0	0	>	<	1	0.25	0.25	0.25	0	0.25	0.25	>	<	1	357.3	357.3	357.3	0	357.3	357.3	>
2022-06-10 19:49:11	103	<	240	0.0042	1	0	0.0644	0.0686	-0.0602	>	<	1	0.2	0.2	0.2	0	0.2	0.2	>	<	1	358.3	358.3	358.3	0	358.3	358.3	>
2022-06-10 19:49:12	104	<	240	0	0	0	0	0	0	>	<	1	0.25	0.25	0.25	0	0.25	0.25	>	<	1	360.6	360.6	360.6	0	360.6	360.6	>
2022-06-10 19:49:13	105	<	240	0	0	0	0	0	0	>	<	1	0.2	0.2	0.2	0	0.2	0.2	>	<	1	361.7	361.7	361.7	0	361.7	361.7	>
2022-06-10 19:49:14	106	<	240	0.0083	1	0	0.0909	0.0992	-0.0826	>	<	1	0.2	0.2	0.2	0	0.2	0.2	>	<	1	363.7	363.7	363.7	0	363.7	363.7	>
2022-06-10 19:49:15	107	<	240	0	0	0	0	0	0	>	<	1	0.2	0.2	0.2	0	0.2	0.2	>	<	1	365.8	365.8	365.8	0	365.8	365.8	>
2022-06-10 19:49:16	108	<	240	0	0	0	0	0	0	>	<	1	0.2	0.2	0.2	0	0.2	0.2	>	<	1	367.6	367.6	367.6	0	367.6	367.6	>
2022-06-10 19:49:17	109	<	240	0	0	0	0	0	0	>	<	1	0.25	0.25	0.25	0	0.25	0.25	>	<	1	369.9	369.9	369.9	0	369.9	369.9	>
2022-06-10 19:49:18	110	<	240	0.0042	1	0	0.0644	0.0686	-0.0602	>	<	1	0.2	0.2	0.2	0	0.2	0.2	>	<	1	371.2	371.2	371.2	0	371.2	371.2	>
2022-06-10 19:49:19	111	<	240	0.0042	1	0	0.0644	0.0686	-0.0602	>	<	1	0.2	0.2	0.2	0	0.2	0.2	>	<	1	374.6	374.6	374.6	0	374.6	374.6	>
2022-06-10 19:49:20	112	<	240	0	0	0	0	0	0	>	<	1	0.25	0.25	0.25	0	0.25	0.25	>	<	1	375.8	375.8	375.8	0	375.8	375.8	>
2022-06-10 19:49:21	113	<	239	0.0335	1	0	0.1799	0.2133	-0.1464	>	<	1	0.25	0.25	0.25	0	0.25	0.25	>	<	1	377.9	377.9	377.9	0	377.9	377.9	>
2022-06-10 19:49:22	114	<	241	0.0041	1	0	0.0643	0.0684	-0.0601	>	<	1	0.2	0.2	0.2	0	0.2	0.2	>	<	1	379.5	379.5	379.5	0	379.5	379.5	>
2022-06-10 19:49:23	115	<	240	0.0042	1	0	0.0644	0.0686	-0.0602	>	<	1	0.2	0.2	0.2	0	0.2	0.2	>	<	1	380.7	380.7	380.7	0	380.7	380.7	>
2022-06-10 19:49:24	116	<	240	0	0	0	0	0	0	>	<	1	0.2	0.2	0.2	0	0.2	0.2	>	<	1	382.8	382.8	382.8	0	382.8	382.8	>
2022-06-10 19:49:25	117	<	240	0	0	0	0	0	0	>	<	1	0.25	0.25	0.25	0	0.25	0.25	>	<	1	384.3	384.3	384.3	0	384.3	384.3	>
2022-06-10 19:49:26	118	<	240	0	0	0	0	0	0	>	<	1	0.2	0.2	0.2	0	0.2	0.2	>	<	1	387.2	387.2	387.2	0	387.2	387.2	>
2022-06-10 19:49:27	119	<	240	0	0	0	0	0	0	>	<	1	0.2	0.2	0.2	0	0.2	0.2	>	<	1	388.7	388.7	388.7	0	388.7	388.7	>
2022-06-10 19:49:28	120	<	240	0	0	0	0	0	0	>	<	1	0.2	0.2	0.2	0	0.2	0.2	>	<	1	390.8	390.8	390.8	0	390.8	390.8	>
2022-06-10 19:49:29	121	<	240	0	0	0	0	0	0	>	<	1	0.25	0.25	0.25	0	0.25	0.25	>	<	1	393.6	393.6	393.6	0	393.6	393.6	>
2022-06-10 19:49:30	122	<	240	0	0	0	0	0	0	>	<	1	0.35	0.35	0.35	0	0.35	0.35	>	<	1	394.9	394.9	394.9	0	394.9	394.9	>
2022-06-10 19:49:31	123	<	240	0	0	0	0	0	0	>	<	1	1.1	1.1	1.1	0	1.1	1.1	>	<	1	405.7	405.7	405.7	0	405.7	405.7	>
2022-06-10 19:49:32	124	<	240	0	0	0	0	0	0	>	<	1	0.4	0.4	0.4	0	0.4	0.4	>	<	1	405.8	405.8	405.8	0	405.8	405.8	>
2022-06-10 19:49:33	125	<	240	0.0042	1	0	0.0644	0.0686	-0.0602	>	<	1	0.35	0.35	0.35	0	0.35	0.35	>	<	1	405.9	405.9	405.9	0	405.9	405.9	>
2022-06-10 19:49:34	126	<	240	0	0	0	0	0	0	>	<	1	0.3	0.3	0.3	0	0.3	0.3	>	<	1	405.9	405.9	405.9	0	405.9	405.9	>
2022-06-10 19:49:35	127	<	240	0	0	0	0	0	0	>	<	1	0.25	0.25	0.25	0	0.25	0.25	>	<	1	405.9	405.9	405.9	0	405.9	405.9	>
2022-06-10 19:49:36	128	<	240	0	0	0	0	0	0	>	<	1	0.2	0.2	0.2	0	0.2	0.2	>	<	1	405.9	405.9	405.9	0	405.9	405.9	>
2022-06-10 19:49:37	129	<	240	0	0	0	0	0	0	>	<	1	0.35	0.35	0.35	0	0.35	0.35	>	<	1	405.9	405.9	405.9	0	405.9	405.9	>
2022-06-10 19:49:38	130	<	240	0	0	0	0	0	0	>	<	1	0.3	0.3	0.3	0	0.3	0.3	>	<	1	405.9	405.9	405.9	0	405.9	405.9	>
2022-06-10 19:49:39	131	<	240	0.0417	1	0	0.1998	0.2415	-0.1582	>	<	1	0.2	0.2	0.2	0	0.2	0.2	>	<	1	405.9	405.9	405.9	0	405.9	405.9	>
2022-06-10 19:49:40	132	<	240	0	0	0	0	0	0	>	<	1	0.2	0.2	0.2	0	0.2	0.2	>	<	1	405.9	405.9	405.9	0	405.9	405.9	>
2022-06-10 19:49:41	133	<	240	0	0	0	0	0	0	>	<	1	0.5	0.5	0.5	0	0.5	0.5	>	<	1	405.9	405.9	405.9	0	405.9	405.9	>
2022-06-10 19:49:42	134	<	240	0.0375	1	0	0.19	0.2275	-0.1525	>	<	1	0.35	0.35	0.35	0	0.35	0.35	>	<	1	405.9	405.9	405.9	0	405.9	405.9	>
2022-06-10 19:49:43	135	<	240	0	0	0	0	0	0	>	<	1	0.25	0.25	0.25	0	0.25	0.25	>	<	1	405.9	405.9	405.9	0	405.9	405.9	>
2022-06-10 19:49:44	136	<	240	0	0	0	0	0	0	>	<	1	0.2	0.2	0.2	0	0.2	0.2	>	<	1	405.9	405.9	405.9	0	405.9	405.9	>
2022-06-10 19:49:45	137	<	240	0	0	0	0	0	0	>	<	1	0.2	0.2	0.2	0	0.2	0.2	>	<	1	405.9	405.9	405.9	0	405.9	405.9	>
2022-06-10 19:49:46	138	<	240	0	0	0	0	0	0	>	<	1	0.2	0.2	0.2	0	0.2	0.2	>	<	1	405.9	405.9	405.9	0	405.9	405.9	>
2022-06-10 19:49:47	139	<	240	0.0333	1	0	0.1795	0.2128	-0.1462	>	<	1	0.25	0.25	0.25	0	0.25	0.25	>	<	1	405.9	405.9	405.9	0	405.9	405.9	>
2022-06-10 19:49:48	140	<	240	0.0042	1	0	0.0644	0.0686	-0.0602	>	<	1	0.3	0.3	0.3	0	0.3	0.3	>	<	1	406	406	406	0	406	406	>
2022-06-10 19:49:49	141	<	240	0.0333	1	0	0.1795	0.2128	-0.1462	>	<	1	0.2	0.2	0.2	0	0.2	0.2	>	<	1	406	406	406	0	406	406	>
2022-06-10 19:49:50	142	<	240	0	0	0	0	0	0	>	<	1	0.2	0.2	0.2	0	0.2	0.2	>	<	1	406	406	406	0	406	406	>
2022-06-10 19:49:51	143	<	240	0.0042	1	0	0.0644	0.0686	-0.0602	>	<	1	0.2	0.2	0.2	0	0.2	0.2	>	<	1	406	406	406	0	406	406	>
2022-06-10 19:49:52	144	<	240	0.0333	1	0	0.1795	0.2128	-0.1462	>	<	1	0.2	0.2	0.2	0	0.2	0.2	>	<	1	406	406	406	0	406	406	>
2022-06-10 19:49:53	145	<	240	0	0	0	0	0	0	>	<	1	0.2	0.2	0.2	0	0.2	0.2	>	<	1	406	406	406	0	406	406	>
2022-06-10 19:49:54	146	<	240	0	0	0	0	0	0	>	<	1	0.2	0.2	0.2	0	0.2	0.2	>	<	1	406	406	406	0	406	406	>
2022-06-10 19:49:55	147	<	240	0	0	0	0	0	0	>	<	1	0.2	0.2	0.2	0	0.2	0.2	>	<	1	406	406	406	0	406	406	>
2022-06-10 19:49:56	148	<	240	0	0	0	0	0	0	>	<	1	0.25	0.25	0.25	0	0.25	0.25	>	<	1	406	406	406	0	406	406	>
2022-06-10 19:49:57	149	<	240	0	0	0	0	0	0	>	<	1	0.25	0.25	0.25	0	0.25	0.25	>	<	1	406	406	406	0	406	406	>
2022-06-10 19:49:58	150	<	240	0	0	0	0	0	0	>	<	1	0.2	0.2	0.2	0	0.2	0.2	>	<	1	406	406	406	0	406	406	>
2022-06-10 19:49:59	151	<	240	0	0	0	0	0	0	>	<	1	0.2	0.2	0.2	0	0.2	0.2	>	<	1	406	406	406	0	406	406	>
2022-06-10 19:50:00	152	<	240	0.0375	1	0	0.19	0.2275	-0.1525	>	<	1	0.2	0.2	0.2	0	0.2	0.2	>	<	1	406	406	406	0	406	406	>
2022-06-10 19:50:01	153	<	240	0	0	0	0	0	0	>	<	1	0.4	0.4	0.4	0	0.4	0.4	>	<	1	406	406	406	0	406	406	>
2022-06-10 19:50:02	154	<	240	0	0	0	0	0	0	>	<	1	0.25	0.25	0.25	0	0.25	0.25	>	<	1	406	406	406	0	406	406	>
2022-06-10 19:50:03	155	<	240	0	0	0	0	0	0	>	<	1	0.2	0.2	0.2	0	0.2	0.2	>	<	1	406	406	406	0	406	406	>
2022-06-10 19:50:04	156	<	240	0	0	0	0	0	0	>	<	1	0.2	0.2	0.2	0	0.2	0.2	>	<	1	406	406	406	0	406	406	>
2022-06-10 19:50:05	157	<	240	0	0	0	0	0	0	>	<	1	0.2	0.2	0.2	0	0.2	0.2	>	<	1	406	406	406	0	406	406	>
2022-06-10 19:50:06	158	<	240	0	0	0	0	0	0	>	<	1	0.2	0.2	0.2	0	0.2	0.2	>	<	1	406	406	406	0	406	406	>
2022-06-10 19:50:07	159	<	240	0	0	0	0	0	0	>	<	1	0.2	0.2	0.2	0	0.2	0.2	>	<	1	406	406	406	0	406	406	>
2022-06-10 19:50:08	160	<	240	0	0	0	0	0	0	>	<	1	0.3	0.3	0.3	0	0.3	0.3	>	<	1	406	406	406	0	406	406	>
2022-06-10 19:50:09	161	<	240	0.0375	1	0	0.19	0.2275	-0.1525	>	<	1	0.15	0.15	0.15	0	0.15	0.15	>	<	1	406	406	406	0	406	406	>
2022-06-10 19:50:10	162	<	240	0.0125	1	0	0.1111	0.1236	-0.0986	>	<	1	0.2	0.2	0.2	0	0.2	0.2	>	<	1	406	406	406	0	406	406	>
2022-06-10 19:50:11	163	<	240	0	0	0	0	0	0	>	<	1	0.15	0.15	0.15	0	0.15	0.15	>	<	1	406	406	406	0	406	406	>
2022-06-10 19:50:12	164	<	240	0.0375	1	0	0.19	0.2275	-0.1525	>	<	1	0.2	0.2	0.2	0	0.2	0.2	>	<	1	406	406	406	0	406	406	>
2022-06-10 19:50:13	165	<	240	0	0	0	0	0	0	>	<	1	0.2	0.2	0.2	0	0.2	0.2	>	<	1	406	406	406	0	406	406	>
2022-06-10 19:50:14	166	<	240	0	0	0	0	0	0	>	<	1	0.2	0.2	0.2	0	0.2	0.2	>	<	1	406	406	406	0	406	406	>
2022-06-10 19:50:15	167	<	240	0	0	0	0	0	0	>	<	1	0.15	0.15	0.15	0	0.15	0.15	>	<	1	406	406	406	0	406	406	>
2022-06-10 19:50:16	168	<	240	0	0	0	0	0	0	>	<	1	0.2	0.2	0.2	0	0.2	0.2	>	<	1	406	406	406	0	406	406	>
2022-06-10 19:50:17	169	<	240	0.075	1	0	0.2634	0.3384	-0.1884	>	<	1	0.15	0.15	0.15	0	0.15	0.15	>	<	1	406	406	406	0	406	406	>
2022-06-10 19:50:18	170	<	240	0.0042	1	0	0.0644	0.0686	-0.0602	>	<	1	0.25	0.25	0.25	0	0.25	0.25	>	<	1	406	406	406	0	406	406	>
2022-06-10 19:50:19	171	<	240	0.0083	1	0	0.0909	0.0992	-0.0826	>	<	1	0.15	0.15	0.15	0	0.15	0.15	>	<	1	406	406	406	0	406	406	>
2022-06-10 19:50:20	172	<	240	0.0167	1	0	0.128	0.1447	-0.1114	>	<	1	0.2	0.2	0.2	0	0.2	0.2	>	<	1	406	406	406	0	406	406	>
2022-06-10 19:50:21	173	<	240	0.0042	1	0	0.0644	0.0686	-0.0602	>	<	1	0.2	0.2	0.2	0	0.2	0.2	>	<	1	406	406	406	0	406	406	>
2022-06-10 19:50:22	174	<	240	0.0375	1	0	0.19	0.2275	-0.1525	>	<	1	0.6	0.6	0.6	0	0.6	0.6	>	<	1	406.1	406.1	406.1	0	406.1	406.1	>
2022-06-10 19:50:23	175	<	240	0.0042	1	0	0.0644	0.0686	-0.0602	>	<	1	0.15	0.15	0.15	0	0.15	0.15	>	<	1	406.1	406.1	406.1	0	406.1	406.1	>
2022-06-10 19:50:24	176	<	240	0.0333	1	0	0.1795	0.2128	-0.1462	>	<	1	0.2	0.2	0.2	0	0.2	0.2	>	<	1	406.1	406.1	406.1	0	406.1	406.1	>
2022-06-10 19:50:25	177	<	240	0.0333	1	0	0.1795	0.2128	-0.1462	>	<	1	0.15	0.15	0.15	0	0.15	0.15	>	<	1	406.1	406.1	406.1	0	406.1	406.1	>
2022-06-10 19:50:26	178	<	240	0.0083	1	0	0.0909	0.0992	-0.0826	>	<	1	0.2	0.2	0.2	0	0.2	0.2	>	<	1	406.1	406.1	406.1	0	406.1	406.1	>
2022-06-10 19:50:27	179	<	240	0.0375	1	0	0.19	0.2275	-0.1525	>	<	1	0.2	0.2	0.2	0	0.2	0.2	>	<	1	406.6	406.6	406.6	0	406.6	406.6	>
2022-06-10 19:50:28	180	<	239	0.046	1	0	0.2095	0.2556	-0.1635	>	<	1	0.15	0.15	0.15	0	0.15	0.15	>	<	1	406.6	406.6	406.6	0	406.6	406.6	>
2022-06-10 19:50:29	181	<	241	0.0041	1	0	0.0643	0.0684	-0.0601	>	<	1	0.2	0.2	0.2	0	0.2	0.2	>	<	1	406.6	406.6	406.6	0	406.6	406.6	>
2022-06-10 19:50:30	182	<	240	0	0	0	0	0	0	>	<	1	0.15	0.15	0.15	0	0.15	0.15	>	<	1	406.6	406.6	406.6	0	406.6	406.6	>
2022-06-10 19:50:31	183	<	240	0.0042	1	0	0.0644	0.0686	-0.0602	>	<	1	0.25	0.25	0.25	0	0.25	0.25	>	<	1	406.6	406.6	406.6	0	406.6	406.6	>
2022-06-10 19:50:32	184	<	240	0.0583	1	0	0.2344	0.2927	-0.176	>	<	1	0.2	0.2	0.2	0	0.2	0.2	>	<	1	406.6	406.6	406.6	0	406.6	406.6	>
2022-06-10 19:50:33	185	<	240	0	0	0	0	0	0	>	<	1	0.15	0.15	0.15	0	0.15	0.15	>	<	1	406.6	406.6	406.6	0	406.6	406.6	>
2022-06-10 19:50:34	186	<	240	0	0	0	0	0	0	>	<	1	0.2	0.2	0.2	0	0.2	0.2	>	<	1	406.6	406.6	406.6	0	406.6	406.6	>
2022-06-10 19:50:35	187	<	240	0	0	0	0	0	0	>	<	1	0.2	0.2	0.2	0	0.2	0.2	>	<	1	406.6	406.6	406.6	0	406.6	406.6	>
2022-06-10 19:50:36	188	<	240	0.0333	1	0	0.1795	0.2128	-0.1462	>	<	1	0.2	0.2	0.2	0	0.2	0.2	>	<	1	406.6	406.6	406.6	0	406.6	406.6	>
2022-06-10 19:50:37	189	<	240	0.0083	1	0	0.0909	0.0992	-0.0826	>	<	1	0.15	0.15	0.15	0	0.15	0.15	>	<	1	406.6	406.6	406.6	0	406.6	406.6	>
2022-06-10 19:50:38	190	<	240	0	0	0	0	0	0	>	<	1	0.2	0.2	0.2	0	0.2	0.2	>	<	1	406.6	406.6	406.6	0	406.6	406.6	>
2022-06-10 19:50:39	191	<	240	0.0125	1	0	0.1111	0.1236	-0.0986	>	<	1	0.15	0.15	0.15	0	0.15	0.15	>	<	1	406.6	406.6	406.6	0	406.6	406.6	>
2022-06-10 19:50:40	192	<	240	0.0042	1	0	0.0644	0.0686	-0.0602	>	<	1	0.2	0.2	0.2	0	0.2	0.2	>	<	1	406.6	406.6	406.6	0	406.6	406.6	>
2022-06-10 19:50:41	193	<	240	0.0333	1	0	0.1795	0.2128	-0.1462	>	<	1	0.15	0.15	0.15	0	0.15	0.15	>	<	1	406.6	406.6	406.6	0	406.6	406.6	>
2022-06-10 19:50:42	194	<	240	0.0125	1	0	0.1111	0.1236	-0.0986	>	<	1	0.3	0.3	0.3	0	0.3	0.3	>	<	1	406.6	406.6	406.6	0	406.6	406.6	>
2022-06-10 19:50:43	195	<	240	0.0042	1	0	0.0644	0.0686	-0.0602	>	<	1	0.15	0.15	0.15	0	0.15	0.15	>	<	1	406.6	406.6	406.6	0	406.6	406.6	>
2022-06-10 19:50:44	196	<	240	0.0375	1	0	0.19	0.2275	-0.1525	>	<	1	0.2	0.2	0.2	0	0.2	0.2	>	<	1	406.6	406.6	406.6	0	406.6	406.6	>
2022-06-10 19:50:45	197	<	240	0	0	0	0	0	0	>	<	1	0.2	0.2	0.2	0	0.2	0.2	>	<	1	406.6	406.6	406.6	0	406.6	406.6	>
2022-06-10 19:50:46	198	<	240	0	0	0	0	0	0	>	<	1	0.25	0.25	0.25	0	0.25	0.25	>	<	1	406.6	406.6	406.6	0	406.6	406.6	>
2022-06-10 19:50:47	199	<	240	0.0167	1	0	0.128	0.1447	-0.1114	>	<	1	0.2	0.2	0.2	0	0.2	0.2	>	<	1	406.6	406.6	406.6	0	406.6	406.6	>
2022-06-10 19:50:48	200	<	240	0.0042	1	0	0.0644	0.0686	-0.0602	>	<	1	0.15	0.15	0.15	0	0.15	0.15	>	<	1	406.6	406.6	406.6	0	406.6	406.6	>
2022-06-10 19:50:49	201	<	240	0	0	0	0	0	0	>	<	1	0.2	0.2	0.2	0	0.2	0.2	>	<	1	406.6	406.6	406.6	0	406.6	406.6	>
2022-06-10 19:50:50	202	<	240	0.0083	1	0	0.0909	0.0992	-0.0826	>	<	1	0.25	0.25	0.25	0	0.25	0.25	>	<	1	406.6	406.6	406.6	0	406.6	406.6	>
2022-06-10 19:50:51	203	<	240	0.0042	1	0	0.0644	0.0686	-0.0602	>	<	1	0.2	0.2	0.2	0	0.2	0.2	>	<	1	406.6	406.6	406.6	0	406.6	406.6	>
2022-06-10 19:50:52	204	<	240	0.025	1	0	0.1561	0.1811	-0.1311	>	<	1	0.2	0.2	0.2	0	0.2	0.2	>	<	1	406.6	406.6	406.6	0	406.6	406.6	>
2022-06-10 19:50:53	205	<	240	0.0042	1	0	0.0644	0.0686	-0.0602	>	<	1	0.15	0.15	0.15	0	0.15	0.15	>	<	1	406.6	406.6	406.6	0	406.6	406.6	>
2022-06-10 19:50:54	206	<	240	0.0125	1	0	0.1111	0.1236	-0.0986	>	<	1	0.2	0.2	0.2	0	0.2	0.2	>	<	1	406.6	406.6	406.6	0	406.6	406.6	>
2022-06-10 19:50:55	207	<	240	0.0208	1	0	0.1428	0.1637	-0.122	>	<	1	0.2	0.2	0.2	0	0.2	0.2	>	<	1	406.6	406.6	406.6	0	406.6	406.6	>
2022-06-10 19:50:56	208	<	240	0.0083	1	0	0.0909	0.0992	-0.0826	>	<	1	0.15	0.15	0.15	0	0.15	0.15	>	<	1	407.1	407.1	407.1	0	407.1	407.1	>
2022-06-10 19:50:57	209	<	240	0	0	0	0	0	0	>	<	1	0.35	0.35	0.35	0	0.35	0.35	>	<	1	407.3	407.3	407.3	0	407.3	407.3	>
2022-06-10 19:50:58	210	<	240	0.0333	1	0	0.1795	0.2128	-0.1462	>	<	1	0.25	0.25	0.25	0	0.25	0.25	>	<	1	408.4	408.4	408.4	0	408.4	408.4	>
2022-06-10 19:50:59	211	<	240	0	0	0	0	0	0	>	<	1	0.15	0.15	0.15	0	0.15	0.15	>	<	1	408.9	408.9	408.9	0	408.9	408.9	>
2022-06-10 19:51:00	212	<	240	0.075	1	0	0.2634	0.3384	-0.1884	>	<	1	0.2	0.2	0.2	0	0.2	0.2	>	<	1	410.4	410.4	410.4	0	410.4	410.4	>
2022-06-10 19:51:01	213	<	240	0	0	0	0	0	0	>	<	1	0.2	0.2	0.2	0	0.2	0.2	>	<	1	412	412	412	0	412	412	>
2022-06-10 19:51:02	214	<	240	0	0	0	0	0	0	>	<	1	0.15	0.15	0.15	0	0.15	0.15	>	<	1	413.8	413.8	413.8	0	413.8	413.8	>
2022-06-10 19:51:03	215	<	240	0	0	0	0	0	0	>	<	1	0.2	0.2	0.2	0	0.2	0.2	>	<	1	415.1	415.1	415.1	0	415.1	415.1	>
2022-06-10 19:51:04	216	<	240	0.0042	1	0	0.0644	0.0686	-0.0602	>	<	1	0.2	0.2	0.2	0	0.2	0.2	>	<	1	416.6	416.6	416.6	0	416.6	416.6	>
2022-06-10 19:51:05	217	<	240	0.0083	1	0	0.0909	0.0992	-0.0826	>	<	1	0.15	0.15	0.15	0	0.15	0.15	>	<	1	418.7	418.7	418.7	0	418.7	418.7	>
2022-06-10 19:51:06	218	<	240	0.0333	1	0	0.1795	0.2128	-0.1462	>	<	1	0.2	0.2	0.2	0	0.2	0.2	>	<	1	421.2	421.2	421.2	0	421.2	421.2	>
2022-06-10 19:51:07	219	<	240	0	0	0	0	0	0	>	<	1	0.25	0.25	0.25	0	0.25	0.25	>	<	1	423.6	423.6	423.6	0	423.6	423.6	>
2022-06-10 19:51:08	220	<	240	0.0042	1	0	0.0644	0.0686	-0.0602	>	<	1	0.2	0.2	0.2	0	0.2	0.2	>	<	1	425.1	425.1	425.1	0	425.1	425.1	>
2022-06-10 19:51:09	221	<	240	0.0083	1	0	0.0909	0.0992	-0.0826	>	<	1	0.2	0.2	0.2	0	0.2	0.2	>	<	1	426.1	426.1	426.1	0	426.1	426.1	>
2022-06-10 19:51:10	222	<	240	0.0042	1	0	0.0644	0.0686	-0.0602	>	<	1	0.15	0.15	0.15	0	0.15	0.15	>	<	1	427.9	427.9	427.9	0	427.9	427.9	>
2022-06-10 19:51:11	223	<	240	0.0042	1	0	0.0644	0.0686	-0.0602	>	<	1	0.2	0.2	0.2	0	0.2	0.2	>	<	1	430.5	430.5	430.5	0	430.5	430.5	>
2022-06-10 19:51:12	224	<	240	0.0333	1	0	0.1795	0.2128	-0.1462	>	<	1	0.2	0.2	0.2	0	0.2	0.2	>	<	1	432.6	432.6	432.6	0	432.6	432.6	>
2022-06-10 19:51:13	225	<	240	0.0042	1	0	0.0644	0.0686	-0.0602	>	<	1	0.3	0.3	0.3	0	0.3	0.3	>	<	1	434.4	434.4	434.4	0	434.4	434.4	>
2022-06-10 19:51:14	226	<	240	0	0	0	0	0	0	>	<	1	0.2	0.2	0.2	0	0.2	0.2	>	<	1	435.9	435.9	435.9	0	435.9	435.9	>
2022-06-10 19:51:15	227	<	240	0.0042	1	0	0.0644	0.0686	-0.0602	>	<	1	0.2	0.2	0.2	0	0.2	0.2	>	<	1	439	439	439	0	439	439	>
2022-06-10 19:51:16	228	<	240	0.0708	1	0	0.2565	0.3274	-0.1857	>	<	1	0.2	0.2	0.2	0	0.2	0.2	>	<	1	440.8	440.8	440.8	0	440.8	440.8	>
2022-06-10 19:51:17	229	<	240	0.0458	1	0	0.2091	0.255	-0.1633	>	<	1	0.7	0.7	0.7	0	0.7	0.7	>	<	1	443	443	443	0	443	443	>
2022-06-10 19:51:18	230	<	240	0.0333	1	0	0.1795	0.2128	-0.1462	>	<	1	0.7	0.7	0.7	0	0.7	0.7	>	<	1	453.3	453.3	453.3	0	453.3	453.3	>
2022-06-10 19:51:19	231	<	240	0.0125	1	0	0.1111	0.1236	-0.0986	>	<	1	0.25	0.25	0.25	0	0.25	0.25	>	<	1	453.3	453.3	453.3	0	453.3	453.3	>
2022-06-10 19:51:20	232	<	240	0.0333	1	0	0.1795	0.2128	-0.1462	>	<	1	0.15	0.15	0.15	0	0.15	0.15	>	<	1	453.3	453.3	453.3	0	453.3	453.3	>
2022-06-10 19:51:21	233	<	240	0	0	0	0	0	0	>	<	1	0.15	0.15	0.15	0	0.15	0.15	>	<	1	453.3	453.3	453.3	0	453.3	453.3	>
2022-06-10 19:51:22	234	<	240	0	0	0	0	0	0	>	<	1	0.2	0.2	0.2	0	0.2	0.2	>	<	1	453.3	453.3	453.3	0	453.3	453.3	>
2022-06-10 19:51:23	235	<	240	0	0	0	0	0	0	>	<	1	0.15	0.15	0.15	0	0.15	0.15	>	<	1	453.3	453.3	453.3	0	453.3	453.3	>
2022-06-10 19:51:24	236	<	240	0.0042	1	0	0.0644	0.0686	-0.0602	>	<	1	0.2	0.2	0.2	0	0.2	0.2	>	<	1	453.3	453.3	453.3	0	453.3	453.3	>
2022-06-10 19:51:25	237	<	240	0	0	0	0	0	0	>	<	1	0.2	0.2	0.2	0	0.2	0.2	>	<	1	453.3	453.3	453.3	0	453.3	453.3	>
2022-06-10 19:51:26	238	<	239	0	0	0	0	0	0	>	<	1	0.15	0.15	0.15	0	0.15	0.15	>	<	1	453.3	453.3	453.3	0	453.3	453.3	>
2022-06-10 19:51:27	239	<	241	0	0	0	0	0	0	>	<	1	0.2	0.2	0.2	0	0.2	0.2	>	<	1	453.3	453.3	453.3	0	453.3	453.3	>
2022-06-10 19:51:28	240	<	240	0	0	0	0	0	0	>	<	1	0.15	0.15	0.15	0	0.15	0.15	>	<	1	453.3	453.3	453.3	0	453.3	453.3	>
2022-06-10 19:51:29	241	<	240	0	0	0	0	0	0	>	<	1	0.2	0.2	0.2	0	0.2	0.2	>	<	1	453.3	453.3	453.3	0	453.3	453.3	>
2022-06-10 19:51:30	242	<	240	0	0	0	0	0	0	>	<	1	0.2	0.2	0.2	0	0.2	0.2	>	<	1	453.3	453.3	453.3	0	453.3	453.3	>
2022-06-10 19:51:31	243	<	240	0	0	0	0	0	0	>	<	1	0.15	0.15	0.15	0	0.15	0.15	>	<	1	453.3	453.3	453.3	0	453.3	453.3	>
2022-06-10 19:51:32	244	<	240	0.0333	1	0	0.1795	0.2128	-0.1462	>	<	1	0.4	0.4	0.4	0	0.4	0.4	>	<	1	453.3	453.3	453.3	0	453.3	453.3	>
2022-06-10 19:51:33	245	<	240	0.0042	1	0	0.0644	0.0686	-0.0602	>	<	1	0.15	0.15	0.15	0	0.15	0.15	>	<	1	453.3	453.3	453.3	0	453.3	453.3	>
2022-06-10 19:51:34	246	<	240	0	0	0	0	0	0	>	<	1	0.2	0.2	0.2	0	0.2	0.2	>	<	1	453.3	453.3	453.3	0	453.3	453.3	>
2022-06-10 19:51:35	247	<	240	0	0	0	0	0	0	>	<	1	0.2	0.2	0.2	0	0.2	0.2	>	<	1	453.3	453.3	453.3	0	453.3	453.3	>
2022-06-10 19:51:36	248	<	240	0	0	0	0	0	0	>	<	1	0.2	0.2	0.2	0	0.2	0.2	>	<	1	453.3	453.3	453.3	0	453.3	453.3	>
2022-06-10 19:51:37	249	<	240	0.0333	1	0	0.1795	0.2128	-0.1462	>	<	1	0.2	0.2	0.2	0	0.2	0.2	>	<	1	453.3	453.3	453.3	0	453.3	453.3	>
2022-06-10 19:51:38	250	<	240	0.0375	1	0	0.19	0.2275	-0.1525	>	<	1	0.2	0.2	0.2	0	0.2	0.2	>	<	1	453.3	453.3	453.3	0	453.3	453.3	>
2022-06-10 19:51:39	251	<	240	0.0333	1	0	0.1795	0.2128	-0.1462	>	<	1	0.2	0.2	0.2	0	0.2	0.2	>	<	1	453.3	453.3	453.3	0	453.3	453.3	>
2022-06-10 19:51:40	252	<	240	0.0375	1	0	0.19	0.2275	-0.1525	>	<	1	0.2	0.2	0.2	0	0.2	0.2	>	<	1	453.3	453.3	453.3	0	453.3	453.3	>
2022-06-10 19:51:41	253	<	240	0.0083	1	0	0.0909	0.0992	-0.0826	>	<	1	0.15	0.15	0.15	0	0.15	0.15	>	<	1	453.3	453.3	453.3	0	453.3	453.3	>
2022-06-10 19:51:42	254	<	240	0.0042	1	0	0.0644	0.0686	-0.0602	>	<	1	0.2	0.2	0.2	0	0.2	0.2	>	<	1	453.3	453.3	453.3	0	453.3	453.3	>
2022-06-10 19:51:43	255	<	239	0.0962	1	0	0.2949	0.3911	-0.1987	>	<	1	0.25	0.25	0.25	0	0.25	0.25	>	<	1	453.3	453.3	453.3	0	453.3	453.3	>
2022-06-10 19:51:44	256	<	240	0	0	0	0	0	0	>	<	1	0.15	0.15	0.15	0	0.15	0.15	>	<	1	453.3	453.3	453.3	0	453.3	453.3	>
2022-06-10 19:51:45	257	<	241	0	0	0	0	0	0	>	<	1	0.25	0.25	0.25	0	0.25	0.25	>	<	1	453.3	453.3	453.3	0	453.3	453.3	>
2022-06-10 19:51:46	258	<	240	0	0	0	0	0	0	>	<	1	0.2	0.2	0.2	0	0.2	0.2	>	<	1	453.3	453.3	453.3	0	453.3	453.3	>
2022-06-10 19:51:47	259	<	240	0.0042	1	0	0.0644	0.0686	-0.0602	>	<	1	0.3	0.3	0.3	0	0.3	0.3	>	<	1	453.3	453.3	453.3	0	453.3	453.3	>
2022-06-10 19:51:48	260	<	240	0.0042	1	0	0.0644	0.0686	-0.0602	>	<	1	0.15	0.15	0.15	0	0.15	0.15	>	<	1	453.3	453.3	453.3	0	453.3	453.3	>
2022-06-10 19:51:49	261	<	240	0.0042	1	0	0.0644	0.0686	-0.0602	>	<	1	0.2	0.2	0.2	0	0.2	0.2	>	<	1	453.3	453.3	453.3	0	453.3	453.3	>
2022-06-10 19:51:50	262	<	240	0	0	0	0	0	0	>	<	1	0.15	0.15	0.15	0	0.15	0.15	>	<	1	453.3	453.3	453.3	0	453.3	453.3	>
2022-06-10 19:51:51	263	<	240	0.0083	1	0	0.0909	0.0992	-0.0826	>	<	1	0.2	0.2	0.2	0	0.2	0.2	>	<	1	453.3	453.3	453.3	0	453.3	453.3	>
2022-06-10 19:51:52	264	<	240	0.0083	1	0	0.0909	0.0992	-0.0826	>	<	1	0.15	0.15	0.15	0	0.15	0.15	>	<	1	453.3	453.3	453.3	0	453.3	453.3	>
2022-06-10 19:51:53	265	<	240	0	0	0	0	0	0	>	<	1	0.2	0.2	0.2	0	0.2	0.2	>	<	1	453.3	453.3	453.3	0	453.3	453.3	>
2022-06-10 19:51:54	266	<	240	0.0042	1	0	0.0644	0.0686	-0.0602	>	<	1	0.15	0.15	0.15	0	0.15	0.15	>	<	1	453.3	453.3	453.3	0	453.3	453.3	>
2022-06-10 19:51:55	267	<	240	0.0042	1	0	0.0644	0.0686	-0.0602	>	<	1	0.2	0.2	0.2	0	0.2	0.2	>	<	1	453.3	453.3	453.3	0	453.3	453.3	>
2022-06-10 19:51:56	268	<	240	0.0333	1	0	0.1795	0.2128	-0.1462	>	<	1	0.15	0.15	0.15	0	0.15	0.15	>	<	1	453.3	453.3	453.3	0	453.3	453.3	>
2022-06-10 19:51:57	269	<	240	0.0667	1	0	0.2494	0.3161	-0.1828	>	<	1	0.15	0.15	0.15	0	0.15	0.15	>	<	1	453.3	453.3	453.3	0	453.3	453.3	>
2022-06-10 19:51:58	270	<	240	0.0083	1	0	0.0909	0.0992	-0.0826	>	<	1	0.8	0.8	0.8	0	0.8	0.8	>	<	1	454.7	454.7	454.7	0	454.7	454.7	>
2022-06-10 19:51:59	271	<	240	0	0	0	0	0	0	>	<	1	0.15	0.15	0.15	0	0.15	0.15	>	<	1	454.7	454.7	454.7	0	454.7	454.7	>
2022-06-10 19:52:00	272	<	240	0.0417	1	0	0.1998	0.2415	-0.1582	>	<	1	0.2	0.2	0.2	0	0.2	0.2	>	<	1	454.7	454.7	454.7	0	454.7	454.7	>
2022-06-10 19:52:01	273	<	240	0	0	0	0	0	0	>	<	1	0.15	0.15	0.15	0	0.15	0.15	>	<	1	454.7	454.7	454.7	0	454.7	454.7	>
2022-06-10 19:52:02	274	<	240	0	0	0	0	0	0	>	<	1	0.2	0.2	0.2	0	0.2	0.2	>	<	1	454.7	454.7	454.7	0	454.7	454.7	>
2022-06-10 19:52:03	275	<	240	0	0	0	0	0	0	>	<	1	0.15	0.15	0.15	0	0.15	0.15	>	<	1	454.7	454.7	454.7	0	454.7	454.7	>
2022-06-10 19:52:04	276	<	240	0	0	0	0	0	0	>	<	1	0.3	0.3	0.3	0	0.3	0.3	>	<	1	454.7	454.7	454.7	0	454.7	454.7	>
2022-06-10 19:52:05	277	<	240	0.0083	1	0	0.0909	0.0992	-0.0826	>	<	1	0.2	0.2	0.2	0	0.2	0.2	>	<	1	454.7	454.7	454.7	0	454.7	454.7	>
2022-06-10 19:52:06	278	<	240	0	0	0	0	0	0	>	<	1	0.15	0.15	0.15	0	0.15	0.15	>	<	1	454.7	454.7	454.7	0	454.7	454.7	>
2022-06-10 19:52:07	279	<	240	0.0375	1	0	0.19	0.2275	-0.1525	>	<	1	0.2	0.2	0.2	0	0.2	0.2	>	<	1	454.7	454.7	454.7	0	454.7	454.7	>
2022-06-10 19:52:08	280	<	240	0	0	0	0	0	0	>	<	1	0.15	0.15	0.15	0	0.15	0.15	>	<	1	454.7	454.7	454.7	0	454.7	454.7	>
2022-06-10 19:52:09	281	<	240	0.0042	1	0	0.0644	0.0686	-0.0602	>	<	1	0.25	0.25	0.25	0	0.25	0.25	>	<	1	454.7	454.7	454.7	0	454.7	454.7	>
2022-06-10 19:52:10	282	<	240	0	0	0	0	0	0	>	<	1	0.15	0.15	0.15	0	0.15	0.15	>	<	1	454.7	454.7	454.7	0	454.7	454.7	>
2022-06-10 19:52:11	283	<	240	0.0417	1	0	0.1998	0.2415	-0.1582	>	<	1	0.2	0.2	0.2	0	0.2	0.2	>	<	1	454.7	454.7	454.7	0	454.7	454.7	>
2022-06-10 19:52:12	284	<	240	0.0375	1	0	0.19	0.2275	-0.1525	>	<	1	0.2	0.2	0.2	0	0.2	0.2	>	<	1	454.7	454.7	454.7	0	454.7	454.7	>
2022-06-10 19:52:13	285	<	240	0.0042	1	0	0.0644	0.0686	-0.0602	>	<	1	0.2	0.2	0.2	0	0.2	0.2	>	<	1	454.7	454.7	454.7	0	454.7	454.7	>
2022-06-10 19:52:14	286	<	239	0.0335	1	0	0.1799	0.2133	-0.1464	>	<	1	0.2	0.2	0.2	0	0.2	0.2	>	<	1	454.7	454.7	454.7	0	454.7	454.7	>
2022-06-10 19:52:15	287	<	241	0.0083	1	0	0.0907	0.099	-0.0824	>	<	1	0.15	0.15	0.15	0	0.15	0.15	>	<	1	454.7	454.7	454.7	0	454.7	454.7	>
2022-06-10 19:52:16	288	<	240	0.0083	1	0	0.0909	0.0992	-0.0826	>	<	1	0.2	0.2	0.2	0	0.2	0.2	>	<	1	454.7	454.7	454.7	0	454.7	454.7	>
2022-06-10 19:52:17	289	<	240	0.0083	1	0	0.0909	0.0992	-0.0826	>	<	1	0.15	0.15	0.15	0	0.15	0.15	>	<	1	454.7	454.7	454.7	0	454.7	454.7	>
2022-06-10 19:52:18	290	<	240	0	0	0	0	0	0	>	<	1	0.2	0.2	0.2	0	0.2	0.2	>	<	1	454.7	454.7	454.7	0	454.7	454.7	>
2022-06-10 19:52:19	291	<	240	0.0333	1	0	0.1795	0.2128	-0.1462	>	<	1	0.15	0.15	0.15	0	0.15	0.15	>	<	1	454.7	454.7	454.7	0	454.7	454.7	>
2022-06-10 19:52:20	292	<	240	0	0	0	0	0	0	>	<	1	0.55	0.55	0.55	0	0.55	0.55	>	<	1	454.7	454.7	454.7	0	454.7	454.7	>
2022-06-10 19:52:21	293	<	240	0.0042	1	0	0.0644	0.0686	-0.0602	>	<	1	0.15	0.15	0.15	0	0.15	0.15	>	<	1	454.7	454.7	454.7	0	454.7	454.7	>
2022-06-10 19:52:22	294	<	240	0.0042	1	0	0.0644	0.0686	-0.0602	>	<	1	0.2	0.2	0.2	0	0.2	0.2	>	<	1	454.7	454.7	454.7	0	454.7	454.7	>
2022-06-10 19:52:23	295	<	240	0	0	0	0	0	0	>	<	1	0.15	0.15	0.15	0	0.15	0.15	>	<	1	454.7	454.7	454.7	0	454.7	454.7	>
2022-06-10 19:52:24	296	<	240	0	0	0	0	0	0	>	<	1	0.55	0.55	0.55	0	0.55	0.55	>	<	1	454.7	454.7	454.7	0	454.7	454.7	>
2022-06-10 19:52:25	297	<	240	0	0	0	0	0	0	>	<	1	0.15	0.15	0.15	0	0.15	0.15	>	<	1	454.7	454.7	454.7	0	454.7	454.7	>
2022-06-10 19:52:26	298	<	240	0	0	0	0	0	0	>	<	1	0.2	0.2	0.2	0	0.2	0.2	>	<	1	454.7	454.7	454.7	0	454.7	454.7	>
2022-06-10 19:52:27	299	<	240	0	0	0	0	0	0	>	<	1	0.2	0.2	0.2	0	0.2	0.2	>	<	1	454.7	454.7	454.7	0	454.7	454.7	>
2022-06-10 19:52:28	300	<	240	0	0	0	0	0	0	>	<	1	0.25	0.25	0.25	0	0.25	0.25	>	<	1	454.7	454.7	454.7	0	454.7	454.7	>
2022-06-10 19:52:29	301	<	240	0.0333	1	0	0.1795	0.2128	-0.1462	>	<	1	0.2	0.2	0.2	0	0.2	0.2	>	<	1	454.7	454.7	454.7	0	454.7	454.7	>
2022-06-10 19:52:30	302	<	240	0.0042	1	0	0.0644	0.0686	-0.0602	>	<	1	0.15	0.15	0.15	0	0.15	0.15	>	<	1	454.7	454.7	454.7	0	454.7	454.7	>
2022-06-10 19:52:31	303	<	240	0.0083	1	0	0.0909	0.0992	-0.0826	>	<	1	1.15	1.15	1.15	0	1.15	1.15	>	<	1	457.3	457.3	457.3	0	457.3	457.3	>
2022-06-10 19:52:32	304	<	240	0.0042	1	0	0.0644	0.0686	-0.0602	>	<	1	0.15	0.15	0.15	0	0.15	0.15	>	<	1	457.3	457.3	457.3	0	457.3	457.3	>
2022-06-10 19:52:33	305	<	240	0.0333	1	0	0.1795	0.2128	-0.1462	>	<	1	0.2	0.2	0.2	0	0.2	0.2	>	<	1	457.3	457.3	457.3	0	457.3	457.3	>
2022-06-10 19:52:34	306	<	240	0.0042	1	0	0.0644	0.0686	-0.0602	>	<	1	0.15	0.15	0.15	0	0.15	0.15	>	<	1	457.3	457.3	457.3	0	457.3	457.3	>
2022-06-10 19:52:35	307	<	240	0	0	0	0	0	0	>	<	1	0.2	0.2	0.2	0	0.2	0.2	>	<	1	457.3	457.3	457.3	0	457.3	457.3	>
2022-06-10 19:52:36	308	<	240	0	0	0	0	0	0	>	<	1	0.15	0.15	0.15	0	0.15	0.15	>	<	1	457.3	457.3	457.3	0	457.3	457.3	>
2022-06-10 19:52:37	309	<	240	0	0	0	0	0	0	>	<	1	0.2	0.2	0.2	0	0.2	0.2	>	<	1	457.3	457.3	457.3	0	457.3	457.3	>
2022-06-10 19:52:38	310	<	240	0	0	0	0	0	0	>	<	1	0.2	0.2	0.2	0	0.2	0.2	>	<	1	457.3	457.3	457.3	0	457.3	457.3	>
2022-06-10 19:52:39	311	<	240	0.0292	1	0	0.1683	0.1974	-0.1391	>	<	1	0.15	0.15	0.15	0	0.15	0.15	>	<	1	457.3	457.3	457.3	0	457.3	457.3	>
2022-06-10 19:52:40	312	<	240	0.0042	1	0	0.0644	0.0686	-0.0602	>	<	1	0.2	0.2	0.2	0	0.2	0.2	>	<	1	457.3	457.3	457.3	0	457.3	457.3	>
2022-06-10 19:52:41	313	<	240	0.0042	1	0	0.0644	0.0686	-0.0602	>	<	1	0.15	0.15	0.15	0	0.15	0.15	>	<	1	457.3	457.3	457.3	0	457.3	457.3	>
2022-06-10 19:52:42	314	<	240	0.0042	1	0	0.0644	0.0686	-0.0602	>	<	1	0.2	0.2	0.2	0	0.2	0.2	>	<	1	457.3	457.3	457.3	0	457.3	457.3	>
2022-06-10 19:52:43	315	<	240	0.075	1	0	0.2634	0.3384	-0.1884	>	<	1	0.15	0.15	0.15	0	0.15	0.15	>	<	1	457.3	457.3	457.3	0	457.3	457.3	>
2022-06-10 19:52:44	316	<	240	0	0	0	0	0	0	>	<	1	0.15	0.15	0.15	0	0.15	0.15	>	<	1	457.3	457.3	457.3	0	457.3	457.3	>
2022-06-10 19:52:45	317	<	240	0.0042	1	0	0.0644	0.0686	-0.0602	>	<	1	0.2	0.2	0.2	0	0.2	0.2	>	<	1	457.3	457.3	457.3	0	457.3	457.3	>
2022-06-10 19:52:46	318	<	240	0.0042	1	0	0.0644	0.0686	-0.0602	>	<	1	0.15	0.15	0.15	0	0.15	0.15	>	<	1	457.3	457.3	457.3	0	457.3	457.3	>
2022-06-10 19:52:47	319	<	240	0	0	0	0	0	0	>	<	1	0.2	0.2	0.2	0	0.2	0.2	>	<	1	457.3	457.3	457.3	0	457.3	457.3	>
2022-06-10 19:52:48	320	<	240	0.0042	1	0	0.0644	0.0686	-0.0602	>	<	1	0.15	0.15	0.15	0	0.15	0.15	>	<	1	457.3	457.3	457.3	0	457.3	457.3	>
2022-06-10 19:52:49	321	<	240	0.0042	1	0	0.0644	0.0686	-0.0602	>	<	1	0.3	0.3	0.3	0	0.3	0.3	>	<	1	457.3	457.3	457.3	0	457.3	457.3	>
2022-06-10 19:52:50	322	<	240	0	0	0	0	0	0	>	<	1	0.2	0.2	0.2	0	0.2	0.2	>	<	1	457.3	457.3	457.3	0	457.3	457.3	>
2022-06-10 19:52:51	323	<	240	0	0	0	0	0	0	>	<	1	0.2	0.2	0.2	0	0.2	0.2	>	<	1	457.3	457.3	457.3	0	457.3	457.3	>
2022-06-10 19:52:52	324	<	240	0.0292	1	0	0.1683	0.1974	-0.1391	>	<	1	0.15	0.15	0.15	0	0.15	0.15	>	<	1	457.3	457.3	457.3	0	457.3	457.3	>
2022-06-10 19:52:53	325	<	240	0	0	0	0	0	0	>	<	1	0.2	0.2	0.2	0	0.2	0.2	>	<	1	457.5	457.5	457.5	0	457.5	457.5	>
2022-06-10 19:52:54	326	<	240	0.0375	1	0	0.19	0.2275	-0.1525	>	<	1	0.15	0.15	0.15	0	0.15	0.15	>	<	1	457.5	457.5	457.5	0	457.5	457.5	>
2022-06-10 19:52:55	327	<	240	0	0	0	0	0	0	>	<	1	0.15	0.15	0.15	0	0.15	0.15	>	<	1	457.5	457.5	457.5	0	457.5	457.5	>
2022-06-10 19:52:56	328	<	240	0.0042	1	0	0.0644	0.0686	-0.0602	>	<	1	0.4	0.4	0.4	0	0.4	0.4	>	<	1	457.5	457.5	457.5	0	457.5	457.5	>
2022-06-10 19:52:57	329	<	240	0.0042	1	0	0.0644	0.0686	-0.0602	>	<	1	0.15	0.15	0.15	0	0.15	0.15	>	<	1	457.5	457.5	457.5	0	457.5	457.5	>
2022-06-10 19:52:58	330	<	240	0.0042	1	0	0.0644	0.0686	-0.0602	>	<	1	0.2	0.2	0.2	0	0.2	0.2	>	<	1	457.5	457.5	457.5	0	457.5	457.5	>
2022-06-10 19:52:59	331	<	240	0	0	0	0	0	0	>	<	1	0.15	0.15	0.15	0	0.15	0.15	>	<	1	457.5	457.5	457.5	0	457.5	457.5	>
2022-06-10 19:53:00	332	<	240	0.0333	1	0	0.1795	0.2128	-0.1462	>	<	1	0.2	0.2	0.2	0	0.2	0.2	>	<	1	457.5	457.5	457.5	0	457.5	457.5	>
2022-06-10 19:53:01	333	<	240	0	0	0	0	0	0	>	<	1	0.15	0.15	0.15	0	0.15	0.15	>	<	1	457.5	457.5	457.5	0	457.5	457.5	>
2022-06-10 19:53:02	334	<	240	0	0	0	0	0	0	>	<	1	0.45	0.45	0.45	0	0.45	0.45	>	<	1	457.8	457.8	457.8	0	457.8	457.8	>
2022-06-10 19:53:03	335	<	240	0	0	0	0	0	0	>	<	1	0.1	0.1	0.1	0	0.1	0.1	>	<	1	457.8	457.8	457.8	0	457.8	457.8	>
2022-06-10 19:53:04	336	<	240	0	0	0	0	0	0	>	<	1	0.2	0.2	0.2	0	0.2	0.2	>	<	1	457.8	457.8	457.8	0	457.8	457.8	>
2022-06-10 19:53:05	337	<	240	0	0	0	0	0	0	>	<	1	0.2	0.2	0.2	0	0.2	0.2	>	<	1	458.4	458.4	458.4	0	458.4	458.4	>
2022-06-10 19:53:06	338	<	240	0	0	0	0	0	0	>	<	1	0.15	0.15	0.15	0	0.15	0.15	>	<	1	458.6	458.6	458.6	0	458.6	458.6	>
2022-06-10 19:53:07	339	<	239	0	0	0	0	0	0	>	<	1	0.25	0.25	0.25	0	0.25	0.25	>	<	1	458.6	458.6	458.6	0	458.6	458.6	>
2022-06-10 19:53:08	340	<	241	0	0	0	0	0	0	>	<	1	0.15	0.15	0.15	0	0.15	0.15	>	<	1	458.9	458.9	458.9	0	458.9	458.9	>
2022-06-10 19:53:09	341	<	240	0.0125	1	0	0.1111	0.1236	-0.0986	>	<	1	0.2	0.2	0.2	0	0.2	0.2	>	<	1	459.6	459.6	459.6	0	459.6	459.6	>
2022-06-10 19:53:10	342	<	240	0	0	0	0	0	0	>	<	1	0.15	0.15	0.15	0	0.15	0.15	>	<	1	460.4	460.4	460.4	0	460.4	460.4	>
2022-06-10 19:53:11	343	<	240	0.0042	1	0	0.0644	0.0686	-0.0602	>	<	1	0.2	0.2	0.2	0	0.2	0.2	>	<	1	461.2	461.2	461.2	0	461.2	461.2	>
2022-06-10 19:53:12	344	<	240	0.0083	1	0	0.0909	0.0992	-0.0826	>	<	1	0.15	0.15	0.15	0	0.15	0.15	>	<	1	463	463	463	0	463	463	>
2022-06-10 19:53:13	345	<	240	0.0042	1	0	0.0644	0.0686	-0.0602	>	<	1	0.25	0.25	0.25	0	0.25	0.25	>	<	1	464.3	464.3	464.3	0	464.3	464.3	>
2022-06-10 19:53:14	346	<	240	0	0	0	0	0	0	>	<	1	0.2	0.2	0.2	0	0.2	0.2	>	<	1	467.4	467.4	467.4	0	467.4	467.4	>
2022-06-10 19:53:15	347	<	240	0	0	0	0	0	0	>	<	1	0.15	0.15	0.15	0	0.15	0.15	>	<	1	468.1	468.1	468.1	0	468.1	468.1	>
2022-06-10 19:53:16	348	<	240	0	0	0	0	0	0	>	<	1	0.2	0.2	0.2	0	0.2	0.2	>	<	1	469.2	469.2	469.2	0	469.2	469.2	>
2022-06-10 19:53:17	349	<	240	0.0333	1	0	0.1795	0.2128	-0.1462	>	<	1	0.2	0.2	0.2	0	0.2	0.2	>	<	1	472.5	472.5	472.5	0	472.5	472.5	>
2022-06-10 19:53:18	350	<	240	0.0375	1	0	0.19	0.2275	-0.1525	>	<	1	0.2	0.2	0.2	0	0.2	0.2	>	<	1	474.3	474.3	474.3	0	474.3	474.3	>
2022-06-10 19:53:19	351	<	240	0	0	0	0	0	0	>	<	1	0.15	0.15	0.15	0	0.15	0.15	>	<	1	475.6	475.6	475.6	0	475.6	475.6	>
2022-06-10 19:53:20	352	<	240	0	0	0	0	0	0	>	<	1	0.2	0.2	0.2	0	0.2	0.2	>	<	1	477.7	477.7	477.7	0	477.7	477.7	>
2022-06-10 19:53:21	353	<	240	0	0	0	0	0	0	>	<	1	0.2	0.2	0.2	0	0.2	0.2	>	<	1	480.3	480.3	480.3	0	480.3	480.3	>
2022-06-10 19:53:22	354	<	240	0.0042	1	0	0.0644	0.0686	-0.0602	>	<	1	0.15	0.15	0.15	0	0.15	0.15	>	<	1	481.8	481.8	481.8	0	481.8	481.8	>
2022-06-10 19:53:23	355	<	240	0	0	0	0	0	0	>	<	1	0.25	0.25	0.25	0	0.25	0.25	>	<	1	484.1	484.1	484.1	0	484.1	484.1	>
2022-06-10 19:53:24	356	<	240	0	0	0	0	0	0	>	<	1	0.2	0.2	0.2	0	0.2	0.2	>	<	1	485.9	485.9	485.9	0	485.9	485.9	>
2022-06-10 19:53:25	357	<	240	0	0	0	0	0	0	>	<	1	0.2	0.2	0.2	0	0.2	0.2	>	<	1	487	487	487	0	487	487	>
2022-06-10 19:53:26	358	<	240	0	0	0	0	0	0	>	<	1	0.15	0.15	0.15	0	0.15	0.15	>	<	1	489.8	489.8	489.8	0	489.8	489.8	>
2022-06-10 19:53:27	359	<	240	0	0	0	0	0	0	>	<	1	0.2	0.2	0.2	0	0.2	0.2	>	<	1	491.9	491.9	491.9	0	491.9	491.9	>
2022-06-10 19:53:28	360	<	240	0.0333	1	0	0.1795	0.2128	-0.1462	>	<	1	0.2	0.2	0.2	0	0.2	0.2	>	<	1	492.6	492.6	492.6	0	492.6	492.6	>
2022-06-10 19:53:29	361	<	240	0	0	0	0	0	0	>	<	1	0.15	0.15	0.15	0	0.15	0.15	>	<	1	494.7	494.7	494.7	0	494.7	494.7	>
2022-06-10 19:53:30	362	<	240	0	0	0	0	0	0	>	<	1	0.2	0.2	0.2	0	0.2	0.2	>	<	1	497	497	497	0	497	497	>
2022-06-10 19:53:31	363	<	240	0	0	0	0	0	0	>	<	1	1.2	1.2	1.2	0	1.2	1.2	>	<	1	508.3	508.3	508.3	0	508.3	508.3	>
2022-06-10 19:53:32	364	<	240	0	0	0	0	0	0	>	<	1	0.2	0.2	0.2	0	0.2	0.2	>	<	1	508.3	508.3	508.3	0	508.3	508.3	>
2022-06-10 19:53:33	365	<	240	0	0	0	0	0	0	>	<	1	0.2	0.2	0.2	0	0.2	0.2	>	<	1	508.3	508.3	508.3	0	508.3	508.3	>
2022-06-10 19:53:34	366	<	240	0.0333	1	0	0.1795	0.2128	-0.1462	>	<	1	0.15	0.15	0.15	0	0.15	0.15	>	<	1	508.3	508.3	508.3	0	508.3	508.3	>
2022-06-10 19:53:35	367	<	240	0.0042	1	0	0.0644	0.0686	-0.0602	>	<	1	0.2	0.2	0.2	0	0.2	0.2	>	<	1	508.3	508.3	508.3	0	508.3	508.3	>
2022-06-10 19:53:36	368	<	240	0	0	0	0	0	0	>	<	1	0.15	0.15	0.15	0	0.15	0.15	>	<	1	508.3	508.3	508.3	0	508.3	508.3	>
2022-06-10 19:53:37	369	<	240	0.075	1	0	0.2634	0.3384	-0.1884	>	<	1	0.2	0.2	0.2	0	0.2	0.2	>	<	1	508.3	508.3	508.3	0	508.3	508.3	>
2022-06-10 19:53:38	370	<	240	0.0042	1	0	0.0644	0.0686	-0.0602	>	<	1	0.15	0.15	0.15	0	0.15	0.15	>	<	1	508.3	508.3	508.3	0	508.3	508.3	>
2022-06-10 19:53:39	371	<	240	0.025	1	0	0.1561	0.1811	-0.1311	>	<	1	0.15	0.15	0.15	0	0.15	0.15	>	<	1	508.3	508.3	508.3	0	508.3	508.3	>
2022-06-10 19:53:40	372	<	240	0.0083	1	0	0.0909	0.0992	-0.0826	>	<	1	0.2	0.2	0.2	0	0.2	0.2	>	<	1	508.3	508.3	508.3	0	508.3	508.3	>
2022-06-10 19:53:41	373	<	240	0	0	0	0	0	0	>	<	1	0.15	0.15	0.15	0	0.15	0.15	>	<	1	508.3	508.3	508.3	0	508.3	508.3	>
2022-06-10 19:53:42	374	<	240	0.0333	1	0	0.1795	0.2128	-0.1462	>	<	1	0.25	0.25	0.25	0	0.25	0.25	>	<	1	508.3	508.3	508.3	0	508.3	508.3	>
2022-06-10 19:53:43	375	<	240	0	0	0	0	0	0	>	<	1	0.15	0.15	0.15	0	0.15	0.15	>	<	1	508.3	508.3	508.3	0	508.3	508.3	>
2022-06-10 19:53:44	376	<	240	0	0	0	0	0	0	>	<	1	0.15	0.15	0.15	0	0.15	0.15	>	<	1	508.3	508.3	508.3	0	508.3	508.3	>
2022-06-10 19:53:45	377	<	240	0.0042	1	0	0.0644	0.0686	-0.0602	>	<	1	0.2	0.2	0.2	0	0.2	0.2	>	<	1	508.3	508.3	508.3	0	508.3	508.3	>
2022-06-10 19:53:46	378	<	240	0	0	0	0	0	0	>	<	1	0.15	0.15	0.15	0	0.15	0.15	>	<	1	508.3	508.3	508.3	0	508.3	508.3	>
2022-06-10 19:53:47	379	<	240	0.0042	1	0	0.0644	0.0686	-0.0602	>	<	1	0.2	0.2	0.2	0	0.2	0.2	>	<	1	508.3	508.3	508.3	0	508.3	508.3	>
2022-06-10 19:53:48	380	<	240	0.0042	1	0	0.0644	0.0686	-0.0602	>	<	1	0.15	0.15	0.15	0	0.15	0.15	>	<	1	508.3	508.3	508.3	0	508.3	508.3	>
2022-06-10 19:53:49	381	<	240	0.0375	1	0	0.19	0.2275	-0.1525	>	<	1	0.15	0.15	0.15	0	0.15	0.15	>	<	1	508.3	508.3	508.3	0	508.3	508.3	>
2022-06-10 19:53:50	382	<	240	0.0042	1	0	0.0644	0.0686	-0.0602	>	<	1	0.2	0.2	0.2	0	0.2	0.2	>	<	1	508.3	508.3	508.3	0	508.3	508.3	>
2022-06-10 19:53:51	383	<	240	0.0042	1	0	0.0644	0.0686	-0.0602	>	<	1	0.15	0.15	0.15	0	0.15	0.15	>	<	1	508.3	508.3	508.3	0	508.3	508.3	>
2022-06-10 19:53:52	384	<	240	0	0	0	0	0	0	>	<	1	0.15	0.15	0.15	0	0.15	0.15	>	<	1	508.3	508.3	508.3	0	508.3	508.3	>
2022-06-10 19:53:53	385	<	240	0.0042	1	0	0.0644	0.0686	-0.0602	>	<	1	0.3	0.3	0.3	0	0.3	0.3	>	<	1	508.3	508.3	508.3	0	508.3	508.3	>
2022-06-10 19:53:54	386	<	240	0	0	0	0	0	0	>	<	1	0.15	0.15	0.15	0	0.15	0.15	>	<	1	508.3	508.3	508.3	0	508.3	508.3	>
2022-06-10 19:53:55	387	<	240	0.0333	1	0	0.1795	0.2128	-0.1462	>	<	1	0.25	0.25	0.25	0	0.25	0.25	>	<	1	508.3	508.3	508.3	0	508.3	508.3	>
2022-06-10 19:53:56	388	<	240	0	0	0	0	0	0	>	<	1	0.2	0.2	0.2	0	0.2	0.2	>	<	1	508.3	508.3	508.3	0	508.3	508.3	>
2022-06-10 19:53:57	389	<	240	0.0417	1	0	0.1998	0.2415	-0.1582	>	<	1	0.15	0.15	0.15	0	0.15	0.15	>	<	1	508.3	508.3	508.3	0	508.3	508.3	>
2022-06-10 19:53:58	390	<	239	0.0084	1	0	0.0911	0.0995	-0.0827	>	<	1	0.2	0.2	0.2	0	0.2	0.2	>	<	1	508.3	508.3	508.3	0	508.3	508.3	>
2022-06-10 19:53:59	391	<	241	0.0041	1	0	0.0643	0.0684	-0.0601	>	<	1	0.15	0.15	0.15	0	0.15	0.15	>	<	1	508.3	508.3	508.3	0	508.3	508.3	>
2022-06-10 19:54:00	392	<	240	0.0125	1	0	0.1111	0.1236	-0.0986	>	<	1	0.2	0.2	0.2	0	0.2	0.2	>	<	1	508.3	508.3	508.3	0	508.3	508.3	>
2022-06-10 19:54:01	393	<	240	0.0333	1	0	0.1795	0.2128	-0.1462	>	<	1	0.2	0.2	0.2	0	0.2	0.2	>	<	1	508.3	508.3	508.3	0	508.3	508.3	>
2022-06-10 19:54:02	394	<	240	0.0042	1	0	0.0644	0.0686	-0.0602	>	<	1	0.4	0.4	0.4	0	0.4	0.4	>	<	1	508.3	508.3	508.3	0	508.3	508.3	>
2022-06-10 19:54:03	395	<	240	0	0	0	0	0	0	>	<	1	0.15	0.15	0.15	0	0.15	0.15	>	<	1	508.3	508.3	508.3	0	508.3	508.3	>
2022-06-10 19:54:04	396	<	240	0.0083	1	0	0.0909	0.0992	-0.0826	>	<	1	0.35	0.35	0.35	0	0.35	0.35	>	<	1	508.3	508.3	508.3	0	508.3	508.3	>
2022-06-10 19:54:05	397	<	240	0	0	0	0	0	0	>	<	1	0.15	0.15	0.15	0	0.15	0.15	>	<	1	508.5	508.5	508.5	0	508.5	508.5	>
2022-06-10 19:54:06	398	<	240	0	0	0	0	0	0	>	<	1	0.2	0.2	0.2	0	0.2	0.2	>	<	1	508.5	508.5	508.5	0	508.5	508.5	>
2022-06-10 19:54:07	399	<	240	0.025	1	0	0.1561	0.1811	-0.1311	>	<	1	0.2	0.2	0.2	0	0.2	0.2	>	<	1	508.5	508.5	508.5	0	508.5	508.5	>
2022-06-10 19:54:08	400	<	240	0.0083	1	0	0.0909	0.0992	-0.0826	>	<	1	0.15	0.15	0.15	0	0.15	0.15	>	<	1	508.5	508.5	508.5	0	508.5	508.5	>
2022-06-10 19:54:09	401	<	240	0.0083	1	0	0.0909	0.0992	-0.0826	>	<	1	0.2	0.2	0.2	0	0.2	0.2	>	<	1	508.5	508.5	508.5	0	508.5	508.5	>
2022-06-10 19:54:10	402	<	240	0	0	0	0	0	0	>	<	1	0.15	0.15	0.15	0	0.15	0.15	>	<	1	508.5	508.5	508.5	0	508.5	508.5	>
2022-06-10 19:54:11	403	<	240	0.0042	1	0	0.0644	0.0686	-0.0602	>	<	1	0.2	0.2	0.2	0	0.2	0.2	>	<	1	508.5	508.5	508.5	0	508.5	508.5	>
2022-06-10 19:54:12	404	<	240	0.0083	1	0	0.0909	0.0992	-0.0826	>	<	1	0.15	0.15	0.15	0	0.15	0.15	>	<	1	508.5	508.5	508.5	0	508.5	508.5	>
2022-06-10 19:54:13	405	<	240	0.0042	1	0	0.0644	0.0686	-0.0602	>	<	1	0.2	0.2	0.2	0	0.2	0.2	>	<	1	508.5	508.5	508.5	0	508.5	508.5	>
2022-06-10 19:54:14	406	<	240	0	0	0	0	0	0	>	<	1	0.15	0.15	0.15	0	0.15	0.15	>	<	1	508.5	508.5	508.5	0	508.5	508.5	>
2022-06-10 19:54:15	407	<	240	0.0042	1	0	0.0644	0.0686	-0.0602	>	<	1	0.2	0.2	0.2	0	0.2	0.2	>	<	1	508.5	508.5	508.5	0	508.5	508.5	>
2022-06-10 19:54:16	408	<	240	0	0	0	0	0	0	>	<	1	0.15	0.15	0.15	0	0.15	0.15	>	<	1	508.5	508.5	508.5	0	508.5	508.5	>
2022-06-10 19:54:17	409	<	240	0.0208	1	0	0.1428	0.1637	-0.122	>	<	1	0.15	0.15	0.15	0	0.15	0.15	>	<	1	508.5	508.5	508.5	0	508.5	508.5	>
2022-06-10 19:54:18	410	<	240	0.0042	1	0	0.0644	0.0686	-0.0602	>	<	1	0.2	0.2	0.2	0	0.2	0.2	>	<	1	508.5	508.5	508.5	0	508.5	508.5	>
2022-06-10 19:54:19	411	<	240	0.0333	1	0	0.1795	0.2128	-0.1462	>	<	1	0.15	0.15	0.15	0	0.15	0.15	>	<	1	508.5	508.5	508.5	0	508.5	508.5	>
2022-06-10 19:54:20	412	<	240	0	0	0	0	0	0	>	<	1	0.25	0.25	0.25	0	0.25	0.25	>	<	1	508.5	508.5	508.5	0	508.5	508.5	>
2022-06-10 19:54:21	413	<	240	0.0042	1	0	0.0644	0.0686	-0.0602	>	<	1	0.15	0.15	0.15	0	0.15	0.15	>	<	1	508.5	508.5	508.5	0	508.5	508.5	>
2022-06-10 19:54:22	414	<	239	0.0251	1	0	0.1564	0.1815	-0.1313	>	<	1	0.15	0.15	0.15	0	0.15	0.15	>	<	1	508.5	508.5	508.5	0	508.5	508.5	>
2022-06-10 19:54:23	415	<	241	0	0	0	0	0	0	>	<	1	0.2	0.2	0.2	0	0.2	0.2	>	<	1	508.5	508.5	508.5	0	508.5	508.5	>
2022-06-10 19:54:24	416	<	240	0.0042	1	0	0.0644	0.0686	-0.0602	>	<	1	0.15	0.15	0.15	0	0.15	0.15	>	<	1	508.5	508.5	508.5	0	508.5	508.5	>
2022-06-10 19:54:25	417	<	240	0	0	0	0	0	0	>	<	1	0.2	0.2	0.2	0	0.2	0.2	>	<	1	508.5	508.5	508.5	0	508.5	508.5	>
2022-06-10 19:54:26	418	<	240	0	0	0	0	0	0	>	<	1	0.15	0.15	0.15	0	0.15	0.15	>	<	1	508.5	508.5	508.5	0	508.5	508.5	>
2022-06-10 19:54:27	419	<	240	0.0208	1	0	0.1428	0.1637	-0.122	>	<	1	0.15	0.15	0.15	0	0.15	0.15	>	<	1	508.5	508.5	508.5	0	508.5	508.5	>
2022-06-10 19:54:28	420	<	239	0.0084	1	0	0.0911	0.0995	-0.0827	>	<	1	0.2	0.2	0.2	0	0.2	0.2	>	<	1	508.5	508.5	508.5	0	508.5	508.5	>
2022-06-10 19:54:29	421	<	241	0	0	0	0	0	0	>	<	1	0.15	0.15	0.15	0	0.15	0.15	>	<	1	508.5	508.5	508.5	0	508.5	508.5	>
2022-06-10 19:54:30	422	<	240	0.0083	1	0	0.0909	0.0992	-0.0826	>	<	1	0.25	0.25	0.25	0	0.25	0.25	>	<	1	508.5	508.5	508.5	0	508.5	508.5	>
2022-06-10 19:54:31	423	<	240	0	0	0	0	0	0	>	<	1	0.7	0.7	0.7	0	0.7	0.7	>	<	1	508.5	508.5	508.5	0	508.5	508.5	>
2022-06-10 19:54:32	424	<	239	0.0711	1	0	0.257	0.3282	-0.1859	>	<	1	0.15	0.15	0.15	0	0.15	0.15	>	<	1	508.5	508.5	508.5	0	508.5	508.5	>
2022-06-10 19:54:33	425	<	241	0.0041	1	0	0.0643	0.0684	-0.0601	>	<	1	0.2	0.2	0.2	0	0.2	0.2	>	<	1	508.5	508.5	508.5	0	508.5	508.5	>
2022-06-10 19:54:34	426	<	240	0	0	0	0	0	0	>	<	1	0.15	0.15	0.15	0	0.15	0.15	>	<	1	508.5	508.5	508.5	0	508.5	508.5	>
2022-06-10 19:54:35	427	<	239	0	0	0	0	0	0	>	<	1	0.15	0.15	0.15	0	0.15	0.15	>	<	1	508.5	508.5	508.5	0	508.5	508.5	>
2022-06-10 19:54:36	428	<	241	0	0	0	0	0	0	>	<	1	0.2	0.2	0.2	0	0.2	0.2	>	<	1	508.5	508.5	508.5	0	508.5	508.5	>
2022-06-10 19:54:37	429	<	240	0.0333	1	0	0.1795	0.2128	-0.1462	>	<	1	0.15	0.15	0.15	0	0.15	0.15	>	<	1	508.5	508.5	508.5	0	508.5	508.5	>
2022-06-10 19:54:38	430	<	240	0	0	0	0	0	0	>	<	1	0.15	0.15	0.15	0	0.15	0.15	>	<	1	508.5	508.5	508.5	0	508.5	508.5	>
2022-06-10 19:54:39	431	<	240	0.0042	1	0	0.0644	0.0686	-0.0602	>	<	1	0.2	0.2	0.2	0	0.2	0.2	>	<	1	508.5	508.5	508.5	0	508.5	508.5	>
2022-06-10 19:54:40	432	<	240	0.0083	1	0	0.0909	0.0992	-0.0826	>	<	1	0.15	0.15	0.15	0	0.15	0.15	>	<	1	508.5	508.5	508.5	0	508.5	508.5	>
2022-06-10 19:54:41	433	<	240	0.0042	1	0	0.0644	0.0686	-0.0602	>	<	1	0.2	0.2	0.2	0	0.2	0.2	>	<	1	508.5	508.5	508.5	0	508.5	508.5	>
2022-06-10 19:54:42	434	<	240	0.0417	1	0	0.1998	0.2415	-0.1582	>	<	1	0.15	0.15	0.15	0	0.15	0.15	>	<	1	508.5	508.5	508.5	0	508.5	508.5	>
2022-06-10 19:54:43	435	<	240	0	0	0	0	0	0	>	<	1	0.2	0.2	0.2	0	0.2	0.2	>	<	1	508.5	508.5	508.5	0	508.5	508.5	>
2022-06-10 19:54:44	436	<	240	0.0042	1	0	0.0644	0.0686	-0.0602	>	<	1	0.2	0.2	0.2	0	0.2	0.2	>	<	1	508.5	508.5	508.5	0	508.5	508.5	>
2022-06-10 19:54:45	437	<	240	0	0	0	0	0	0	>	<	1	0.15	0.15	0.15	0	0.15	0.15	>	<	1	508.5	508.5	508.5	0	508.5	508.5	>
2022-06-10 19:54:46	438	<	240	0	0	0	0	0	0	>	<	1	0.2	0.2	0.2	0	0.2	0.2	>	<	1	508.5	508.5	508.5	0	508.5	508.5	>
2022-06-10 19:54:47	439	<	240	0.0333	1	0	0.1795	0.2128	-0.1462	>	<	1	0.15	0.15	0.15	0	0.15	0.15	>	<	1	508.5	508.5	508.5	0	508.5	508.5	>
2022-06-10 19:54:48	440	<	240	0.0042	1	0	0.0644	0.0686	-0.0602	>	<	1	0.15	0.15	0.15	0	0.15	0.15	>	<	1	508.5	508.5	508.5	0	508.5	508.5	>
2022-06-10 19:54:49	441	<	240	0.0042	1	0	0.0644	0.0686	-0.0602	>	<	1	0.2	0.2	0.2	0	0.2	0.2	>	<	1	508.5	508.5	508.5	0	508.5	508.5	>
2022-06-10 19:54:50	442	<	240	0.0125	1	0	0.1111	0.1236	-0.0986	>	<	1	0.15	0.15	0.15	0	0.15	0.15	>	<	1	508.5	508.5	508.5	0	508.5	508.5	>
2022-06-10 19:54:51	443	<	240	0	0	0	0	0	0	>	<	1	0.2	0.2	0.2	0	0.2	0.2	>	<	1	508.5	508.5	508.5	0	508.5	508.5	>
2022-06-10 19:54:52	444	<	240	0.0375	1	0	0.19	0.2275	-0.1525	>	<	1	0.15	0.15	0.15	0	0.15	0.15	>	<	1	508.5	508.5	508.5	0	508.5	508.5	>
2022-06-10 19:54:53	445	<	240	0.0042	1	0	0.0644	0.0686	-0.0602	>	<	1	0.2	0.2	0.2	0	0.2	0.2	>	<	1	508.5	508.5	508.5	0	508.5	508.5	>
2022-06-10 19:54:54	446	<	240	0.0042	1	0	0.0644	0.0686	-0.0602	>	<	1	0.15	0.15	0.15	0	0.15	0.15	>	<	1	508.5	508.5	508.5	0	508.5	508.5	>
2022-06-10 19:54:55	447	<	240	0	0	0	0	0	0	>	<	1	0.35	0.35	0.35	0	0.35	0.35	>	<	1	508.5	508.5	508.5	0	508.5	508.5	>
2022-06-10 19:54:56	448	<	240	0	0	0	0	0	0	>	<	1	0.2	0.2	0.2	0	0.2	0.2	>	<	1	508.5	508.5	508.5	0	508.5	508.5	>
2022-06-10 19:54:57	449	<	240	0.0083	1	0	0.0909	0.0992	-0.0826	>	<	1	0.15	0.15	0.15	0	0.15	0.15	>	<	1	508.5	508.5	508.5	0	508.5	508.5	>
2022-06-10 19:54:58	450	<	240	0	0	0	0	0	0	>	<	1	0.2	0.2	0.2	0	0.2	0.2	>	<	1	508.5	508.5	508.5	0	508.5	508.5	>
2022-06-10 19:54:59	451	<	240	0.0042	1	0	0.0644	0.0686	-0.0602	>	<	1	0.2	0.2	0.2	0	0.2	0.2	>	<	1	508.5	508.5	508.5	0	508.5	508.5	>
2022-06-10 19:55:00	452	<	240	0	0	0	0	0	0	>	<	1	0.15	0.15	0.15	0	0.15	0.15	>	<	1	508.5	508.5	508.5	0	508.5	508.5	>
2022-06-10 19:55:01	453	<	240	0.0708	1	0	0.2565	0.3274	-0.1857	>	<	1	0.2	0.2	0.2	0	0.2	0.2	>	<	1	508.5	508.5	508.5	0	508.5	508.5	>
2022-06-10 19:55:02	454	<	240	0	0	0	0	0	0	>	<	1	0.15	0.15	0.15	0	0.15	0.15	>	<	1	508.5	508.5	508.5	0	508.5	508.5	>
2022-06-10 19:55:03	455	<	240	0	0	0	0	0	0	>	<	1	0.15	0.15	0.15	0	0.15	0.15	>	<	1	508.5	508.5	508.5	0	508.5	508.5	>
2022-06-10 19:55:04	456	<	240	0	0	0	0	0	0	>	<	1	0.2	0.2	0.2	0	0.2	0.2	>	<	1	508.5	508.5	508.5	0	508.5	508.5	>
2022-06-10 19:55:05	457	<	240	0	0	0	0	0	0	>	<	1	0.15	0.15	0.15	0	0.15	0.15	>	<	1	508.5	508.5	508.5	0	508.5	508.5	>
2022-06-10 19:55:06	458	<	240	0	0	0	0	0	0	>	<	1	0.2	0.2	0.2	0	0.2	0.2	>	<	1	508.5	508.5	508.5	0	508.5	508.5	>
2022-06-10 19:55:07	459	<	240	0	0	0	0	0	0	>	<	1	0.15	0.15	0.15	0	0.15	0.15	>	<	1	508.5	508.5	508.5	0	508.5	508.5	>
2022-06-10 19:55:08	460	<	240	0	0	0	0	0	0	>	<	1	0.2	0.2	0.2	0	0.2	0.2	>	<	1	508.5	508.5	508.5	0	508.5	508.5	>
2022-06-10 19:55:09	461	<	240	0	0	0	0	0	0	>	<	1	0.2	0.2	0.2	0	0.2	0.2	>	<	1	508.5	508.5	508.5	0	508.5	508.5	>
2022-06-10 19:55:10	462	<	240	0	0	0	0	0	0	>	<	1	0.15	0.15	0.15	0	0.15	0.15	>	<	1	508.5	508.5	508.5	0	508.5	508.5	>
2022-06-10 19:55:11	463	<	240	0.0333	1	0	0.1795	0.2128	-0.1462	>	<	1	0.2	0.2	0.2	0	0.2	0.2	>	<	1	508.5	508.5	508.5	0	508.5	508.5	>
2022-06-10 19:55:12	464	<	240	0.0167	1	0	0.128	0.1447	-0.1114	>	<	1	0.15	0.15	0.15	0	0.15	0.15	>	<	1	508.5	508.5	508.5	0	508.5	508.5	>
2022-06-10 19:55:13	465	<	240	0.0083	1	0	0.0909	0.0992	-0.0826	>	<	1	0.15	0.15	0.15	0	0.15	0.15	>	<	1	508.5	508.5	508.5	0	508.5	508.5	>
2022-06-10 19:55:14	466	<	240	0.0042	1	0	0.0644	0.0686	-0.0602	>	<	1	0.2	0.2	0.2	0	0.2	0.2	>	<	1	508.5	508.5	508.5	0	508.5	508.5	>
2022-06-10 19:55:15	467	<	240	0	0	0	0	0	0	>	<	1	0.15	0.15	0.15	0	0.15	0.15	>	<	1	508.5	508.5	508.5	0	508.5	508.5	>
2022-06-10 19:55:16	468	<	240	0.0042	1	0	0.0644	0.0686	-0.0602	>	<	1	0.2	0.2	0.2	0	0.2	0.2	>	<	1	508.5	508.5	508.5	0	508.5	508.5	>
2022-06-10 19:55:17	469	<	240	0	0	0	0	0	0	>	<	1	0.15	0.15	0.15	0	0.15	0.15	>	<	1	508.5	508.5	508.5	0	508.5	508.5	>
2022-06-10 19:55:18	470	<	240	0	0	0	0	0	0	>	<	1	0.2	0.2	0.2	0	0.2	0.2	>	<	1	508.5	508.5	508.5	0	508.5	508.5	>
2022-06-10 19:55:19	471	<	240	0.0083	1	0	0.0909	0.0992	-0.0826	>	<	1	0.15	0.15	0.15	0	0.15	0.15	>	<	1	508.5	508.5	508.5	0	508.5	508.5	>
2022-06-10 19:55:20	472	<	240	0.0042	1	0	0.0644	0.0686	-0.0602	>	<	1	0.15	0.15	0.15	0	0.15	0.15	>	<	1	508.5	508.5	508.5	0	508.5	508.5	>
2022-06-10 19:55:21	473	<	240	0.0042	1	0	0.0644	0.0686	-0.0602	>	<	1	0.2	0.2	0.2	0	0.2	0.2	>	<	1	508.5	508.5	508.5	0	508.5	508.5	>
2022-06-10 19:55:22	474	<	240	0.0083	1	0	0.0909	0.0992	-0.0826	>	<	1	0.15	0.15	0.15	0	0.15	0.15	>	<	1	508.5	508.5	508.5	0	508.5	508.5	>
2022-06-10 19:55:23	475	<	240	0	0	0	0	0	0	>	<	1	0.15	0.15	0.15	0	0.15	0.15	>	<	1	508.5	508.5	508.5	0	508.5	508.5	>
2022-06-10 19:55:24	476	<	240	0.0083	1	0	0.0909	0.0992	-0.0826	>	<	1	0.25	0.25	0.25	0	0.25	0.25	>	<	1	508.5	508.5	508.5	0	508.5	508.5	>
2022-06-10 19:55:25	477	<	240	0	0	0	0	0	0	>	<	1	0.15	0.15	0.15	0	0.15	0.15	>	<	1	508.5	508.5	508.5	0	508.5	508.5	>
2022-06-10 19:55:26	478	<	240	0	0	0	0	0	0	>	<	1	0.2	0.2	0.2	0	0.2	0.2	>	<	1	508.5	508.5	508.5	0	508.5	508.5	>
2022-06-10 19:55:27	479	<	240	0.0375	1	0	0.19	0.2275	-0.1525	>	<	1	0.15	0.15	0.15	0	0.15	0.15	>	<	1	508.5	508.5	508.5	0	508.5	508.5	>
2022-06-10 19:55:28	480	<	240	0	0	0	0	0	0	>	<	1	0.15	0.15	0.15	0	0.15	0.15	>	<	1	508.5	508.5	508.5	0	508.5	508.5	>
2022-06-10 19:55:29	481	<	240	0.0083	1	0	0.0909	0.0992	-0.0826	>	<	1	0.2	0.2	0.2	0	0.2	0.2	>	<	1	508.8	508.8	508.8	0	508.8	508.8	>
2022-06-10 19:55:30	482	<	240	0	0	0	0	0	0	>	<	1	0.2	0.2	0.2	0	0.2	0.2	>	<	1	509.5	509.5	509.5	0	509.5	509.5	>
2022-06-10 19:55:31	483	<	240	0.0042	1	0	0.0644	0.0686	-0.0602	>	<	1	0.15	0.15	0.15	0	0.15	0.15	>	<	1	509.5	509.5	509.5	0	509.5	509.5	>
2022-06-10 19:55:32	484	<	240	0.025	1	0	0.1561	0.1811	-0.1311	>	<	1	0.2	0.2	0.2	0	0.2	0.2	>	<	1	509.5	509.5	509.5	0	509.5	509.5	>
2022-06-10 19:55:33	485	<	240	0.0042	1	0	0.0644	0.0686	-0.0602	>	<	1	0.15	0.15	0.15	0	0.15	0.15	>	<	1	509.5	509.5	509.5	0	509.5	509.5	>
2022-06-10 19:55:34	486	<	240	0	0	0	0	0	0	>	<	1	0.15	0.15	0.15	0	0.15	0.15	>	<	1	509.8	509.8	509.8	0	509.8	509.8	>
2022-06-10 19:55:35	487	<	240	0	0	0	0	0	0	>	<	1	0.2	0.2	0.2	0	0.2	0.2	>	<	1	509.8	509.8	509.8	0	509.8	509.8	>
2022-06-10 19:55:36	488	<	240	0	0	0	0	0	0	>	<	1	0.15	0.15	0.15	0	0.15	0.15	>	<	1	509.8	509.8	509.8	0	509.8	509.8	>
2022-06-10 19:55:37	489	<	240	0.0042	1	0	0.0644	0.0686	-0.0602	>	<	1	0.2	0.2	0.2	0	0.2	0.2	>	<	1	509.8	509.8	509.8	0	509.8	509.8	>
2022-06-10 19:55:38	490	<	240	0.0333	1	0	0.1795	0.2128	-0.1462	>	<	1	0.15	0.15	0.15	0	0.15	0.15	>	<	1	509.8	509.8	509.8	0	509.8	509.8	>
2022-06-10 19:55:39	491	<	240	0.0042	1	0	0.0644	0.0686	-0.0602	>	<	1	0.15	0.15	0.15	0	0.15	0.15	>	<	1	509.8	509.8	509.8	0	509.8	509.8	>
2022-06-10 19:55:40	492	<	240	0	0	0	0	0	0	>	<	1	0.2	0.2	0.2	0	0.2	0.2	>	<	1	509.8	509.8	509.8	0	509.8	509.8	>
2022-06-10 19:55:41	493	<	240	0.0042	1	0	0.0644	0.0686	-0.0602	>	<	1	0.15	0.15	0.15	0	0.15	0.15	>	<	1	509.8	509.8	509.8	0	509.8	509.8	>
2022-06-10 19:55:42	494	<	240	0.0042	1	0	0.0644	0.0686	-0.0602	>	<	1	0.25	0.25	0.25	0	0.25	0.25	>	<	1	509.8	509.8	509.8	0	509.8	509.8	>
2022-06-10 19:55:43	495	<	240	0.0292	1	0	0.1683	0.1974	-0.1391	>	<	1	0.15	0.15	0.15	0	0.15	0.15	>	<	1	509.8	509.8	509.8	0	509.8	509.8	>
2022-06-10 19:55:44	496	<	240	0	0	0	0	0	0	>	<	1	0.15	0.15	0.15	0	0.15	0.15	>	<	1	509.8	509.8	509.8	0	509.8	509.8	>
2022-06-10 19:55:45	497	<	240	0	0	0	0	0	0	>	<	1	0.2	0.2	0.2	0	0.2	0.2	>	<	1	510.1	510.1	510.1	0	510.1	510.1	>
2022-06-10 19:55:46	498	<	240	0	0	0	0	0	0	>	<	1	0.15	0.15	0.15	0	0.15	0.15	>	<	1	510.1	510.1	510.1	0	510.1	510.1	>
2022-06-10 19:55:47	499	<	240	0.0333	1	0	0.1795	0.2128	-0.1462	>	<	1	0.2	0.2	0.2	0	0.2	0.2	>	<	1	510.3	510.3	510.3	0	510.3	510.3	>
2022-06-10 19:55:48	500	<	240	0.0042	1	0	0.0644	0.0686	-0.0602	>	<	1	0.15	0.15	0.15	0	0.15	0.15	>	<	1	510.8	510.8	510.8	0	510.8	510.8	>
2022-06-10 19:55:49	501	<	240	0.0083	1	0	0.0909	0.0992	-0.0826	>	<	1	0.15	0.15	0.15	0	0.15	0.15	>	<	1	511.4	511.4	511.4	0	511.4	511.4	>
2022-06-10 19:55:50	502	<	240	0.0333	1	0	0.1795	0.2128	-0.1462	>	<	1	0.2	0.2	0.2	0	0.2	0.2	>	<	1	511.9	511.9	511.9	0	511.9	511.9	>
2022-06-10 19:55:51	503	<	240	0.0042	1	0	0.0644	0.0686	-0.0602	>	<	1	0.2	0.2	0.2	0	0.2	0.2	>	<	1	512.9	512.9	512.9	0	512.9	512.9	>
2022-06-10 19:55:52	504	<	240	0.0042	1	0	0.0644	0.0686	-0.0602	>	<	1	0.2	0.2	0.2	0	0.2	0.2	>	<	1	515.2	515.2	515.2	0	515.2	515.2	>
2022-06-10 19:55:53	505	<	240	0	0	0	0	0	0	>	<	1	0.2	0.2	0.2	0	0.2	0.2	>	<	1	516	516	516	0	516	516	>
2022-06-10 19:55:54	506	<	240	0.0333	1	0	0.1795	0.2128	-0.1462	>	<	1	0.2	0.2	0.2	0	0.2	0.2	>	<	1	518	518	518	0	518	518	>
2022-06-10 19:55:55	507	<	240	0	0	0	0	0	0	>	<	1	0.15	0.15	0.15	0	0.15	0.15	>	<	1	521.1	521.1	521.1	0	521.1	521.1	>
2022-06-10 19:55:56	508	<	240	0	0	0	0	0	0	>	<	1	0.2	0.2	0.2	0	0.2	0.2	>	<	1	522.2	522.2	522.2	0	522.2	522.2	>
2022-06-10 19:55:57	509	<	240	0.0417	1	0	0.1998	0.2415	-0.1582	>	<	1	0.2	0.2	0.2	0	0.2	0.2	>	<	1	523.7	523.7	523.7	0	523.7	523.7	>
2022-06-10 19:55:58	510	<	240	0.0333	1	0	0.1795	0.2128	-0.1462	>	<	1	0.15	0.15	0.15	0	0.15	0.15	>	<	1	526	526	526	0	526	526	>
2022-06-10 19:55:59	511	<	240	0	0	0	0	0	0	>	<	1	0.2	0.2	0.2	0	0.2	0.2	>	<	1	527.3	527.3	527.3	0	527.3	527.3	>
2022-06-10 19:56:00	512	<	240	0.0625	15	0	0.9662	1.0287	-0.9037	>	<	1	0.2	0.2	0.2	0	0.2	0.2	>	<	1	529.4	529.4	529.4	0	529.4	529.4	>
2022-06-10 19:56:01	513	<	240	0	0	0	0	0	0	>	<	1	1.15	1.15	1.15	0	1.15	1.15	>	<	1	541	541	541	0	541	541	>
2022-06-10 19:56:02	514	<	240	0	0	0	0	0	0	>	<	1	0.3	0.3	0.3	0	0.3	0.3	>	<	1	541	541	541	0	541	541	>
2022-06-10 19:56:03	515	<	240	0	0	0	0	0	0	>	<	1	0.8	0.8	0.8	0	0.8	0.8	>	<	1	541	541	541	0	541	541	>
2022-06-10 19:56:04	516	<	240	0	0	0	0	0	0	>	<	1	0.2	0.2	0.2	0	0.2	0.2	>	<	1	541	541	541	0	541	541	>
2022-06-10 19:56:05	517	<	239	0	0	0	0	0	0	>	<	1	0.2	0.2	0.2	0	0.2	0.2	>	<	1	541	541	541	0	541	541	>
2022-06-10 19:56:06	518	<	241	0	0	0	0	0	0	>	<	1	0.2	0.2	0.2	0	0.2	0.2	>	<	1	541	541	541	0	541	541	>
2022-06-10 19:56:07	519	<	240	0.0042	1	0	0.0644	0.0686	-0.0602	>	<	1	0.2	0.2	0.2	0	0.2	0.2	>	<	1	541	541	541	0	541	541	>
2022-06-10 19:56:08	520	<	240	0	0	0	0	0	0	>	<	1	0.15	0.15	0.15	0	0.15	0.15	>	<	1	541	541	541	0	541	541	>
2022-06-10 19:56:09	521	<	240	0	0	0	0	0	0	>	<	1	0.2	0.2	0.2	0	0.2	0.2	>	<	1	541	541	541	0	541	541	>
2022-06-10 19:56:10	522	<	240	0.0042	1	0	0.0644	0.0686	-0.0602	>	<	1	0.2	0.2	0.2	0	0.2	0.2	>	<	1	541	541	541	0	541	541	>
2022-06-10 19:56:11	523	<	240	0.0042	1	0	0.0644	0.0686	-0.0602	>	<	1	0.6	0.6	0.6	0	0.6	0.6	>	<	1	541	541	541	0	541	541	>
2022-06-10 19:56:12	524	<	240	0.0042	1	0	0.0644	0.0686	-0.0602	>	<	1	0.2	0.2	0.2	0	0.2	0.2	>	<	1	541	541	541	0	541	541	>
2022-06-10 19:56:13	525	<	240	0	0	0	0	0	0	>	<	1	0.25	0.25	0.25	0	0.25	0.25	>	<	1	541	541	541	0	541	541	>
2022-06-10 19:56:14	526	<	240	0	0	0	0	0	0	>	<	1	0.2	0.2	0.2	0	0.2	0.2	>	<	1	541	541	541	0	541	541	>
2022-06-10 19:56:15	527	<	240	0.0125	1	0	0.1111	0.1236	-0.0986	>	<	1	0.2	0.2	0.2	0	0.2	0.2	>	<	1	541	541	541	0	541	541	>
2022-06-10 19:56:16	528	<	240	0	0	0	0	0	0	>	<	1	0.15	0.15	0.15	0	0.15	0.15	>	<	1	541	541	541	0	541	541	>
2022-06-10 19:56:17	529	<	240	0	0	0	0	0	0	>	<	1	0.2	0.2	0.2	0	0.2	0.2	>	<	1	541	541	541	0	541	541	>
2022-06-10 19:56:18	530	<	240	0	0	0	0	0	0	>	<	1	0.2	0.2	0.2	0	0.2	0.2	>	<	1	541	541	541	0	541	541	>
2022-06-10 19:56:19	531	<	240	0.0417	1	0	0.1998	0.2415	-0.1582	>	<	1	0.2	0.2	0.2	0	0.2	0.2	>	<	1	541	541	541	0	541	541	>
2022-06-10 19:56:20	532	<	240	0	0	0	0	0	0	>	<	1	0.2	0.2	0.2	0	0.2	0.2	>	<	1	541	541	541	0	541	541	>
2022-06-10 19:56:21	533	<	240	0	0	0	0	0	0	>	<	1	0.2	0.2	0.2	0	0.2	0.2	>	<	1	541	541	541	0	541	541	>
2022-06-10 19:56:22	534	<	240	0	0	0	0	0	0	>	<	1	0.25	0.25	0.25	0	0.25	0.25	>	<	1	541	541	541	0	541	541	>
2022-06-10 19:56:23	535	<	240	0	0	0	0	0	0	>	<	1	0.15	0.15	0.15	0	0.15	0.15	>	<	1	541	541	541	0	541	541	>
2022-06-10 19:56:24	536	<	240	0.025	1	0	0.1561	0.1811	-0.1311	>	<	1	0.2	0.2	0.2	0	0.2	0.2	>	<	1	541	541	541	0	541	541	>
2022-06-10 19:56:25	537	<	240	0	0	0	0	0	0	>	<	1	0.2	0.2	0.2	0	0.2	0.2	>	<	1	541	541	541	0	541	541	>
2022-06-10 19:56:26	538	<	240	0	0	0	0	0	0	>	<	1	0.2	0.2	0.2	0	0.2	0.2	>	<	1	541	541	541	0	541	541	>
2022-06-10 19:56:27	539	<	240	0	0	0	0	0	0	>	<	1	0.2	0.2	0.2	0	0.2	0.2	>	<	1	541	541	541	0	541	541	>
2022-06-10 19:56:28	540	<	240	0	0	0	0	0	0	>	<	1	0.2	0.2	0.2	0	0.2	0.2	>	<	1	541	541	541	0	541	541	>
2022-06-10 19:56:29	541	<	240	0.0042	1	0	0.0644	0.0686	-0.0602	>	<	1	0.15	0.15	0.15	0	0.15	0.15	>	<	1	541	541	541	0	541	541	>
2022-06-10 19:56:30	542	<	240	0	0	0	0	0	0	>	<	1	0.2	0.2	0.2	0	0.2	0.2	>	<	1	541	541	541	0	541	541	>
2022-06-10 19:56:31	543	<	239	0	0	0	0	0	0	>	<	1	0.25	0.25	0.25	0	0.25	0.25	>	<	1	541	541	541	0	541	541	>
2022-06-10 19:56:32	544	<	241	0.0041	1	0	0.0643	0.0684	-0.0601	>	<	1	0.2	0.2	0.2	0	0.2	0.2	>	<	1	541	541	541	0	541	541	>
2022-06-10 19:56:33	545	<	240	0.0125	1	0	0.1111	0.1236	-0.0986	>	<	1	0.2	0.2	0.2	0	0.2	0.2	>	<	1	541	541	541	0	541	541	>
2022-06-10 19:56:34	546	<	240	0	0	0	0	0	0	>	<	1	0.15	0.15	0.15	0	0.15	0.15	>	<	1	541	541	541	0	541	541	>
2022-06-10 19:56:35	547	<	240	0	0	0	0	0	0	>	<	1	0.15	0.15	0.15	0	0.15	0.15	>	<	1	541	541	541	0	541	541	>
2022-06-10 19:56:36	548	<	240	0	0	0	0	0	0	>	<	1	0.2	0.2	0.2	0	0.2	0.2	>	<	1	541.1	541.1	541.1	0	541.1	541.1	>
2022-06-10 19:56:37	549	<	240	0	0	0	0	0	0	>	<	1	0.15	0.15	0.15	0	0.15	0.15	>	<	1	541.1	541.1	541.1	0	541.1	541.1	>
2022-06-10 19:56:38	550	<	240	0	0	0	0	0	0	>	<	1	0.2	0.2	0.2	0	0.2	0.2	>	<	1	541.1	541.1	541.1	0	541.1	541.1	>
2022-06-10 19:56:39	551	<	240	0.0042	1	0	0.0644	0.0686	-0.0602	>	<	1	0.15	0.15	0.15	0	0.15	0.15	>	<	1	541.1	541.1	541.1	0	541.1	541.1	>
2022-06-10 19:56:40	552	<	240	0	0	0	0	0	0	>	<	1	0.2	0.2	0.2	0	0.2	0.2	>	<	1	541.1	541.1	541.1	0	541.1	541.1	>
2022-06-10 19:56:41	553	<	240	0	0	0	0	0	0	>	<	1	0.2	0.2	0.2	0	0.2	0.2	>	<	1	541.1	541.1	541.1	0	541.1	541.1	>
2022-06-10 19:56:42	554	<	240	0.0375	1	0	0.19	0.2275	-0.1525	>	<	1	0.15	0.15	0.15	0	0.15	0.15	>	<	1	541.1	541.1	541.1	0	541.1	541.1	>
2022-06-10 19:56:43	555	<	240	0	0	0	0	0	0	>	<	1	0.2	0.2	0.2	0	0.2	0.2	>	<	1	541.1	541.1	541.1	0	541.1	541.1	>
2022-06-10 19:56:44	556	<	240	0	0	0	0	0	0	>	<	1	0.15	0.15	0.15	0	0.15	0.15	>	<	1	541.1	541.1	541.1	0	541.1	541.1	>
2022-06-10 19:56:45	557	<	240	0	0	0	0	0	0	>	<	1	0.2	0.2	0.2	0	0.2	0.2	>	<	1	541.1	541.1	541.1	0	541.1	541.1	>
2022-06-10 19:56:46	558	<	240	0.0042	1	0	0.0644	0.0686	-0.0602	>	<	1	0.15	0.15	0.15	0	0.15	0.15	>	<	1	541.1	541.1	541.1	0	541.1	541.1	>
2022-06-10 19:56:47	559	<	240	0.0042	1	0	0.0644	0.0686	-0.0602	>	<	1	0.2	0.2	0.2	0	0.2	0.2	>	<	1	541.1	541.1	541.1	0	541.1	541.1	>
2022-06-10 19:56:48	560	<	240	0.0042	1	0	0.0644	0.0686	-0.0602	>	<	1	0.15	0.15	0.15	0	0.15	0.15	>	<	1	541.1	541.1	541.1	0	541.1	541.1	>
2022-06-10 19:56:49	561	<	240	0	0	0	0	0	0	>	<	1	0.2	0.2	0.2	0	0.2	0.2	>	<	1	541.1	541.1	541.1	0	541.1	541.1	>
2022-06-10 19:56:50	562	<	240	0	0	0	0	0	0	>	<	1	0.15	0.15	0.15	0	0.15	0.15	>	<	1	541.1	541.1	541.1	0	541.1	541.1	>
2022-06-10 19:56:51	563	<	240	0	0	0	0	0	0	>	<	1	0.15	0.15	0.15	0	0.15	0.15	>	<	1	541.1	541.1	541.1	0	541.1	541.1	>
2022-06-10 19:56:52	564	<	240	0.0042	1	0	0.0644	0.0686	-0.0602	>	<	1	0.35	0.35	0.35	0	0.35	0.35	>	<	1	541.1	541.1	541.1	0	541.1	541.1	>
2022-06-10 19:56:53	565	<	240	0.0042	1	0	0.0644	0.0686	-0.0602	>	<	1	0.15	0.15	0.15	0	0.15	0.15	>	<	1	541.1	541.1	541.1	0	541.1	541.1	>
2022-06-10 19:56:54	566	<	240	0.0042	1	0	0.0644	0.0686	-0.0602	>	<	1	0.25	0.25	0.25	0	0.25	0.25	>	<	1	541.1	541.1	541.1	0	541.1	541.1	>
2022-06-10 19:56:55	567	<	240	0.0042	1	0	0.0644	0.0686	-0.0602	>	<	1	0.15	0.15	0.15	0	0.15	0.15	>	<	1	541.1	541.1	541.1	0	541.1	541.1	>
2022-06-10 19:56:56	568	<	240	0	0	0	0	0	0	>	<	1	0.2	0.2	0.2	0	0.2	0.2	>	<	1	541.1	541.1	541.1	0	541.1	541.1	>
2022-06-10 19:56:57	569	<	240	0	0	0	0	0	0	>	<	1	0.15	0.15	0.15	0	0.15	0.15	>	<	1	541.1	541.1	541.1	0	541.1	541.1	>
2022-06-10 19:56:58	570	<	240	0.0375	1	0	0.19	0.2275	-0.1525	>	<	1	0.15	0.15	0.15	0	0.15	0.15	>	<	1	541.1	541.1	541.1	0	541.1	541.1	>
2022-06-10 19:56:59	571	<	240	0	0	0	0	0	0	>	<	1	0.2	0.2	0.2	0	0.2	0.2	>	<	1	541.1	541.1	541.1	0	541.1	541.1	>
2022-06-10 19:57:00	572	<	240	0	0	0	0	0	0	>	<	1	0.15	0.15	0.15	0	0.15	0.15	>	<	1	541.1	541.1	541.1	0	541.1	541.1	>
2022-06-10 19:57:01	573	<	240	0.0167	1	0	0.128	0.1447	-0.1114	>	<	1	0.2	0.2	0.2	0	0.2	0.2	>	<	1	541.1	541.1	541.1	0	541.1	541.1	>
2022-06-10 19:57:02	574	<	240	0	0	0	0	0	0	>	<	1	0.15	0.15	0.15	0	0.15	0.15	>	<	1	541.1	541.1	541.1	0	541.1	541.1	>
2022-06-10 19:57:03	575	<	240	0	0	0	0	0	0	>	<	1	0.15	0.15	0.15	0	0.15	0.15	>	<	1	541.1	541.1	541.1	0	541.1	541.1	>
2022-06-10 19:57:04	576	<	240	0	0	0	0	0	0	>	<	1	0.2	0.2	0.2	0	0.2	0.2	>	<	1	541.1	541.1	541.1	0	541.1	541.1	>
2022-06-10 19:57:05	577	<	240	0	0	0	0	0	0	>	<	1	0.2	0.2	0.2	0	0.2	0.2	>	<	1	541.1	541.1	541.1	0	541.1	541.1	>
2022-06-10 19:57:06	578	<	240	0	0	0	0	0	0	>	<	1	0.15	0.15	0.15	0	0.15	0.15	>	<	1	541.1	541.1	541.1	0	541.1	541.1	>
2022-06-10 19:57:07	579	<	240	0	0	0	0	0	0	>	<	1	0.2	0.2	0.2	0	0.2	0.2	>	<	1	541.1	541.1	541.1	0	541.1	541.1	>
2022-06-10 19:57:08	580	<	240	0.0375	1	0	0.19	0.2275	-0.1525	>	<	1	0.15	0.15	0.15	0	0.15	0.15	>	<	1	541.1	541.1	541.1	0	541.1	541.1	>
2022-06-10 19:57:09	581	<	240	0.0083	1	0	0.0909	0.0992	-0.0826	>	<	1	0.2	0.2	0.2	0	0.2	0.2	>	<	1	541.1	541.1	541.1	0	541.1	541.1	>
2022-06-10 19:57:10	582	<	240	0	0	0	0	0	0	>	<	1	0.15	0.15	0.15	0	0.15	0.15	>	<	1	541.1	541.1	541.1	0	541.1	541.1	>
2022-06-10 19:57:11	583	<	240	0.0333	1	0	0.1795	0.2128	-0.1462	>	<	1	0.15	0.15	0.15	0	0.15	0.15	>	<	1	541.1	541.1	541.1	0	541.1	541.1	>
2022-06-10 19:57:12	584	<	240	0	0	0	0	0	0	>	<	1	0.2	0.2	0.2	0	0.2	0.2	>	<	1	541.1	541.1	541.1	0	541.1	541.1	>
2022-06-10 19:57:13	585	<	240	0	0	0	0	0	0	>	<	1	0.15	0.15	0.15	0	0.15	0.15	>	<	1	541.1	541.1	541.1	0	541.1	541.1	>
2022-06-10 19:57:14	586	<	240	0	0	0	0	0	0	>	<	1	0.15	0.15	0.15	0	0.15	0.15	>	<	1	541.1	541.1	541.1	0	541.1	541.1	>
2022-06-10 19:57:15	587	<	217	0	0	0	0	0	0	>	<	1	0.25	0.25	0.25	0	0.25	0.25	>	<	1	541.1	541.1	541.1	0	541.1	541.1	>
2022-06-10 19:57:16	588	<	0	0			0	0	0	>	<	1	0.15	0.15	0.15	0	0.15	0.15	>	<	1	541.1	541.1	541.1	0	541.1	541.1	>
2022-06-10 19:57:17	589	<	503	0.0318	1	0	0.1755	0.2073	-0.1437	>	<	1	0.2	0.2	0.2	0	0.2	0.2	>	<	1	541.1	541.1	541.1	0	541.1	541.1	>
2022-06-10 19:57:18	590	<	240	0	0	0	0	0	0	>	<	1	0.15	0.15	0.15	0	0.15	0.15	>	<	1	541.1	541.1	541.1	0	541.1	541.1	>
2022-06-10 19:57:19	591	<	240	0	0	0	0	0	0	>	<	1	0.2	0.2	0.2	0	0.2	0.2	>	<	1	541.1	541.1	541.1	0	541.1	541.1	>
2022-06-10 19:57:20	592	<	240	0.0042	1	0	0.0644	0.0686	-0.0602	>	<	1	0.15	0.15	0.15	0	0.15	0.15	>	<	1	541.1	541.1	541.1	0	541.1	541.1	>
2022-06-10 19:57:21	593	<	240	0	0	0	0	0	0	>	<	1	0.15	0.15	0.15	0	0.15	0.15	>	<	1	541.1	541.1	541.1	0	541.1	541.1	>
2022-06-10 19:57:22	594	<	240	0	0	0	0	0	0	>	<	1	0.2	0.2	0.2	0	0.2	0.2	>	<	1	541.1	541.1	541.1	0	541.1	541.1	>
2022-06-10 19:57:23	595	<	240	0	0	0	0	0	0	>	<	1	0.15	0.15	0.15	0	0.15	0.15	>	<	1	541.1	541.1	541.1	0	541.1	541.1	>
2022-06-10 19:57:24	596	<	240	0.0042	1	0	0.0644	0.0686	-0.0602	>	<	1	0.2	0.2	0.2	0	0.2	0.2	>	<	1	541.1	541.1	541.1	0	541.1	541.1	>
2022-06-10 19:57:25	597	<	240	0	0	0	0	0	0	>	<	1	0.15	0.15	0.15	0	0.15	0.15	>	<	1	541.1	541.1	541.1	0	541.1	541.1	>
2022-06-10 19:57:26	598	<	240	0	0	0	0	0	0	>	<	1	0.15	0.15	0.15	0	0.15	0.15	>	<	1	541.1	541.1	541.1	0	541.1	541.1	>
2022-06-10 19:57:27	599	<	240	0	0	0	0	0	0	>	<	1	0.2	0.2	0.2	0	0.2	0.2	>	<	1	541.1	541.1	541.1	0	541.1	541.1	>
2022-06-10 19:57:28	600	<	240	0.0333	1	0	0.1795	0.2128	-0.1462	>	<	1	0.15	0.15	0.15	0	0.15	0.15	>	<	1	541.1	541.1	541.1	0	541.1	541.1	>
2022-06-10 19:57:29	601	<	240	0	0	0	0	0	0	>	<	1	0.2	0.2	0.2	0	0.2	0.2	>	<	1	541.1	541.1	541.1	0	541.1	541.1	>
2022-06-10 19:57:30	602	<	240	0	0	0	0	0	0	>	<	1	0.2	0.2	0.2	0	0.2	0.2	>	<	1	541.1	541.1	541.1	0	541.1	541.1	>
2022-06-10 19:57:31	603	<	240	0	0	0	0	0	0	>	<	1	0.15	0.15	0.15	0	0.15	0.15	>	<	1	541.1	541.1	541.1	0	541.1	541.1	>
2022-06-10 19:57:32	604	<	240	0	0	0	0	0	0	>	<	1	0.2	0.2	0.2	0	0.2	0.2	>	<	1	541.1	541.1	541.1	0	541.1	541.1	>
2022-06-10 19:57:33	605	<	240	0.0042	1	0	0.0644	0.0686	-0.0602	>	<	1	0.15	0.15	0.15	0	0.15	0.15	>	<	1	541.1	541.1	541.1	0	541.1	541.1	>
2022-06-10 19:57:34	606	<	240	0.0083	1	0	0.0909	0.0992	-0.0826	>	<	1	0.15	0.15	0.15	0	0.15	0.15	>	<	1	541.1	541.1	541.1	0	541.1	541.1	>
2022-06-10 19:57:35	607	<	240	0.0333	1	0	0.1795	0.2128	-0.1462	>	<	1	0.2	0.2	0.2	0	0.2	0.2	>	<	1	541.1	541.1	541.1	0	541.1	541.1	>
2022-06-10 19:57:36	608	<	240	0.0042	1	0	0.0644	0.0686	-0.0602	>	<	1	0.15	0.15	0.15	0	0.15	0.15	>	<	1	541.1	541.1	541.1	0	541.1	541.1	>
2022-06-10 19:57:37	609	<	240	0.0042	1	0	0.0644	0.0686	-0.0602	>	<	1	0.2	0.2	0.2	0	0.2	0.2	>	<	1	541.1	541.1	541.1	0	541.1	541.1	>
2022-06-10 19:57:38	610	<	240	0	0	0	0	0	0	>	<	1	0.15	0.15	0.15	0	0.15	0.15	>	<	1	541.1	541.1	541.1	0	541.1	541.1	>
2022-06-10 19:57:39	611	<	240	0.0042	1	0	0.0644	0.0686	-0.0602	>	<	1	0.15	0.15	0.15	0	0.15	0.15	>	<	1	541.1	541.1	541.1	0	541.1	541.1	>
2022-06-10 19:57:40	612	<	240	0.0042	1	0	0.0644	0.0686	-0.0602	>	<	1	0.25	0.25	0.25	0	0.25	0.25	>	<	1	541.1	541.1	541.1	0	541.1	541.1	>
2022-06-10 19:57:41	613	<	240	0	0	0	0	0	0	>	<	1	0.15	0.15	0.15	0	0.15	0.15	>	<	1	541.1	541.1	541.1	0	541.1	541.1	>
2022-06-10 19:57:42	614	<	240	0	0	0	0	0	0	>	<	1	0.2	0.2	0.2	0	0.2	0.2	>	<	1	541.1	541.1	541.1	0	541.1	541.1	>
2022-06-10 19:57:43	615	<	240	0.0083	1	0	0.0909	0.0992	-0.0826	>	<	1	0.15	0.15	0.15	0	0.15	0.15	>	<	1	541.1	541.1	541.1	0	541.1	541.1	>
2022-06-10 19:57:44	616	<	240	0	0	0	0	0	0	>	<	1	0.45	0.45	0.45	0	0.45	0.45	>	<	1	541.1	541.1	541.1	0	541.1	541.1	>
2022-06-10 19:57:45	617	<	240	0	0	0	0	0	0	>	<	1	0.25	0.25	0.25	0	0.25	0.25	>	<	1	541.1	541.1	541.1	0	541.1	541.1	>
2022-06-10 19:57:46	618	<	240	0	0	0	0	0	0	>	<	1	0.15	0.15	0.15	0	0.15	0.15	>	<	1	541.1	541.1	541.1	0	541.1	541.1	>
2022-06-10 19:57:47	619	<	240	0.0708	1	0	0.2565	0.3274	-0.1857	>	<	1	0.2	0.2	0.2	0	0.2	0.2	>	<	1	541.1	541.1	541.1	0	541.1	541.1	>
2022-06-10 19:57:48	620	<	240	0	0	0	0	0	0	>	<	1	0.15	0.15	0.15	0	0.15	0.15	>	<	1	541.1	541.1	541.1	0	541.1	541.1	>
2022-06-10 19:57:49	621	<	240	0	0	0	0	0	0	>	<	1	0.15	0.15	0.15	0	0.15	0.15	>	<	1	541.1	541.1	541.1	0	541.1	541.1	>
2022-06-10 19:57:50	622	<	240	0.0333	1	0	0.1795	0.2128	-0.1462	>	<	1	0.2	0.2	0.2	0	0.2	0.2	>	<	1	541.1	541.1	541.1	0	541.1	541.1	>
2022-06-10 19:57:51	623	<	240	0.0042	1	0	0.0644	0.0686	-0.0602	>	<	1	0.15	0.15	0.15	0	0.15	0.15	>	<	1	541.1	541.1	541.1	0	541.1	541.1	>
2022-06-10 19:57:52	624	<	240	0.025	1	0	0.1561	0.1811	-0.1311	>	<	1	0.2	0.2	0.2	0	0.2	0.2	>	<	1	541.1	541.1	541.1	0	541.1	541.1	>
2022-06-10 19:57:53	625	<	240	0	0	0	0	0	0	>	<	1	0.2	0.2	0.2	0	0.2	0.2	>	<	1	541.1	541.1	541.1	0	541.1	541.1	>
2022-06-10 19:57:54	626	<	240	0	0	0	0	0	0	>	<	1	0.15	0.15	0.15	0	0.15	0.15	>	<	1	541.1	541.1	541.1	0	541.1	541.1	>
2022-06-10 19:57:55	627	<	240	0	0	0	0	0	0	>	<	1	0.2	0.2	0.2	0	0.2	0.2	>	<	1	541.1	541.1	541.1	0	541.1	541.1	>
2022-06-10 19:57:56	628	<	240	0	0	0	0	0	0	>	<	1	0.15	0.15	0.15	0	0.15	0.15	>	<	1	541.1	541.1	541.1	0	541.1	541.1	>
2022-06-10 19:57:57	629	<	240	0.0042	1	0	0.0644	0.0686	-0.0602	>	<	1	0.15	0.15	0.15	0	0.15	0.15	>	<	1	541.1	541.1	541.1	0	541.1	541.1	>
2022-06-10 19:57:58	630	<	240	0	0	0	0	0	0	>	<	1	0.2	0.2	0.2	0	0.2	0.2	>	<	1	541.1	541.1	541.1	0	541.1	541.1	>
2022-06-10 19:57:59	631	<	240	0.0375	1	0	0.19	0.2275	-0.1525	>	<	1	0.15	0.15	0.15	0	0.15	0.15	>	<	1	541.1	541.1	541.1	0	541.1	541.1	>
2022-06-10 19:58:00	632	<	240	0	0	0	0	0	0	>	<	1	0.15	0.15	0.15	0	0.15	0.15	>	<	1	541.1	541.1	541.1	0	541.1	541.1	>
2022-06-10 19:58:01	633	<	240	0.0083	1	0	0.0909	0.0992	-0.0826	>	<	1	0.2	0.2	0.2	0	0.2	0.2	>	<	1	541.1	541.1	541.1	0	541.1	541.1	>
2022-06-10 19:58:02	634	<	240	0	0	0	0	0	0	>	<	1	0.2	0.2	0.2	0	0.2	0.2	>	<	1	541.1	541.1	541.1	0	541.1	541.1	>
2022-06-10 19:58:03	635	<	240	0	0	0	0	0	0	>	<	1	0.15	0.15	0.15	0	0.15	0.15	>	<	1	541.1	541.1	541.1	0	541.1	541.1	>
2022-06-10 19:58:04	636	<	240	0.0333	1	0	0.1795	0.2128	-0.1462	>	<	1	0.2	0.2	0.2	0	0.2	0.2	>	<	1	541.1	541.1	541.1	0	541.1	541.1	>
2022-06-10 19:58:05	637	<	240	0	0	0	0	0	0	>	<	1	0.15	0.15	0.15	0	0.15	0.15	>	<	1	541.1	541.1	541.1	0	541.1	541.1	>
2022-06-10 19:58:06	638	<	240	0	0	0	0	0	0	>	<	1	0.2	0.2	0.2	0	0.2	0.2	>	<	1	541.1	541.1	541.1	0	541.1	541.1	>
2022-06-10 19:58:07	639	<	240	0.0042	1	0	0.0644	0.0686	-0.0602	>	<	1	0.15	0.15	0.15	0	0.15	0.15	>	<	1	541.1	541.1	541.1	0	541.1	541.1	>
2022-06-10 19:58:08	640	<	240	0.0042	1	0	0.0644	0.0686	-0.0602	>	<	1	0.15	0.15	0.15	0	0.15	0.15	>	<	1	541.1	541.1	541.1	0	541.1	541.1	>
2022-06-10 19:58:09	641	<	240	0.0208	1	0	0.1428	0.1637	-0.122	>	<	1	0.2	0.2	0.2	0	0.2	0.2	>	<	1	541.1	541.1	541.1	0	541.1	541.1	>
2022-06-10 19:58:10	642	<	240	0	0	0	0	0	0	>	<	1	0.15	0.15	0.15	0	0.15	0.15	>	<	1	541.1	541.1	541.1	0	541.1	541.1	>
2022-06-10 19:58:11	643	<	240	0.0042	1	0	0.0644	0.0686	-0.0602	>	<	1	0.2	0.2	0.2	0	0.2	0.2	>	<	1	541.1	541.1	541.1	0	541.1	541.1	>
2022-06-10 19:58:12	644	<	240	0.0292	1	0	0.1683	0.1974	-0.1391	>	<	1	0.2	0.2	0.2	0	0.2	0.2	>	<	1	541.1	541.1	541.1	0	541.1	541.1	>
2022-06-10 19:58:13	645	<	240	0.0042	1	0	0.0644	0.0686	-0.0602	>	<	1	0.2	0.2	0.2	0	0.2	0.2	>	<	1	541.1	541.1	541.1	0	541.1	541.1	>
2022-06-10 19:58:14	646	<	240	0.025	1	0	0.1561	0.1811	-0.1311	>	<	1	0.15	0.15	0.15	0	0.15	0.15	>	<	1	541.1	541.1	541.1	0	541.1	541.1	>
2022-06-10 19:58:15	647	<	240	0	0	0	0	0	0	>	<	1	0.2	0.2	0.2	0	0.2	0.2	>	<	1	541.1	541.1	541.1	0	541.1	541.1	>
2022-06-10 19:58:16	648	<	240	0.0042	1	0	0.0644	0.0686	-0.0602	>	<	1	0.15	0.15	0.15	0	0.15	0.15	>	<	1	541.1	541.1	541.1	0	541.1	541.1	>
2022-06-10 19:58:17	649	<	240	0.025	1	0	0.1561	0.1811	-0.1311	>	<	1	0.2	0.2	0.2	0	0.2	0.2	>	<	1	541.1	541.1	541.1	0	541.1	541.1	>
2022-06-10 19:58:18	650	<	239	0	0	0	0	0	0	>	<	1	0.15	0.15	0.15	0	0.15	0.15	>	<	1	541.1	541.1	541.1	0	541.1	541.1	>
2022-06-10 19:58:19	651	<	241	0.0373	1	0	0.1896	0.2269	-0.1523	>	<	1	0.15	0.15	0.15	0	0.15	0.15	>	<	1	541.1	541.1	541.1	0	541.1	541.1	>
2022-06-10 19:58:20	652	<	240	0.0042	1	0	0.0644	0.0686	-0.0602	>	<	1	0.2	0.2	0.2	0	0.2	0.2	>	<	1	541.1	541.1	541.1	0	541.1	541.1	>
2022-06-10 19:58:21	653	<	240	0	0	0	0	0	0	>	<	1	0.15	0.15	0.15	0	0.15	0.15	>	<	1	541.1	541.1	541.1	0	541.1	541.1	>
2022-06-10 19:58:22	654	<	240	0	0	0	0	0	0	>	<	1	0.2	0.2	0.2	0	0.2	0.2	>	<	1	541.1	541.1	541.1	0	541.1	541.1	>
2022-06-10 19:58:23	655	<	240	0	0	0	0	0	0	>	<	1	0.2	0.2	0.2	0	0.2	0.2	>	<	1	541.1	541.1	541.1	0	541.1	541.1	>
2022-06-10 19:58:24	656	<	240	0	0	0	0	0	0	>	<	1	0.15	0.15	0.15	0	0.15	0.15	>	<	1	541.1	541.1	541.1	0	541.1	541.1	>
2022-06-10 19:58:25	657	<	240	0	0	0	0	0	0	>	<	1	0.2	0.2	0.2	0	0.2	0.2	>	<	1	541.1	541.1	541.1	0	541.1	541.1	>
2022-06-10 19:58:26	658	<	239	0	0	0	0	0	0	>	<	1	0.2	0.2	0.2	0	0.2	0.2	>	<	1	541.1	541.1	541.1	0	541.1	541.1	>
2022-06-10 19:58:27	659	<	241	0	0	0	0	0	0	>	<	1	0.15	0.15	0.15	0	0.15	0.15	>	<	1	541.4	541.4	541.4	0	541.4	541.4	>
2022-06-10 19:58:28	660	<	41	0.0244	1	0	0.1543	0.1786	-0.1299	>	<	1	0.2	0.2	0.2	0	0.2	0.2	>	<	1	541.6	541.6	541.6	0	541.6	541.6	>
2022-06-10 19:58:29	661	<	0	0			0	0	0	>	<	1	0.05	0.05	0.05	0	0.05	0.05	>	<	1	541.6	541.6	541.6	0	541.6	541.6	>

## Sheet: Conf1_1000
		<	Processing Time							>	<	CPU1							>	<	MEM1							>
Time	Id	<	Cont	Average	Max	Min	DesvTip	DTTop	DTDown	>	<	Cont	Average	Max	Min	DesvTip	DTTop	DTDown	>	<	Cont	Average	Max	Min	DesvTip	DTTop	DTDown	>
P_Conf1_1000	Tot	<	1583978	0.0236	20	0	0.1997	0.2233	-0.176	>	<	659	1.9	8.2	1.5	0.51	2.41	1.39	>	<	659	654.5	744.1	304.3	79.51	734.01	574.99	>
2022-06-10 19:34:12	0	<	2114	0.184	11	0	0.7406	0.9246	-0.5566	>	<	0	0			0	0	0	>	<	0	0			0	0	0	>
2022-06-10 19:34:13	1	<	2804	0.0018	1	0	0.0422	0.044	-0.0404	>	<	1	8.2	8.2	8.2	0	8.2	8.2	>	<	1	304.3	304.3	304.3	0	304.3	304.3	>
2022-06-10 19:34:14	2	<	2399	0.005	1	0	0.0705	0.0756	-0.0655	>	<	1	6.1	6.1	6.1	0	6.1	6.1	>	<	1	326.4	326.4	326.4	0	326.4	326.4	>
2022-06-10 19:34:15	3	<	2400	0	0	0	0	0	0	>	<	1	8.1	8.1	8.1	0	8.1	8.1	>	<	1	332.7	332.7	332.7	0	332.7	332.7	>
2022-06-10 19:34:16	4	<	2401	0	0	0	0	0	0	>	<	1	2.6	2.6	2.6	0	2.6	2.6	>	<	1	334	334	334	0	334	334	>
2022-06-10 19:34:17	5	<	2399	0	0	0	0	0	0	>	<	1	2.75	2.75	2.75	0	2.75	2.75	>	<	1	343.9	343.9	343.9	0	343.9	343.9	>
2022-06-10 19:34:18	6	<	2391	0.0033	1	0	0.0577	0.0611	-0.0544	>	<	1	4.55	4.55	4.55	0	4.55	4.55	>	<	1	338.3	338.3	338.3	0	338.3	338.3	>
2022-06-10 19:34:19	7	<	2410	0	0	0	0	0	0	>	<	1	3.05	3.05	3.05	0	3.05	3.05	>	<	1	339.4	339.4	339.4	0	339.4	339.4	>
2022-06-10 19:34:20	8	<	2399	0	0	0	0	0	0	>	<	1	1.8	1.8	1.8	0	1.8	1.8	>	<	1	339.5	339.5	339.5	0	339.5	339.5	>
2022-06-10 19:34:21	9	<	2401	0	0	0	0	0	0	>	<	1	1.9	1.9	1.9	0	1.9	1.9	>	<	1	340	340	340	0	340	340	>
2022-06-10 19:34:22	10	<	2399	0	0	0	0	0	0	>	<	1	1.9	1.9	1.9	0	1.9	1.9	>	<	1	352.3	352.3	352.3	0	352.3	352.3	>
2022-06-10 19:34:23	11	<	2399	0.0108	8	0	0.2842	0.295	-0.2733	>	<	1	1.85	1.85	1.85	0	1.85	1.85	>	<	1	371.1	371.1	371.1	0	371.1	371.1	>
2022-06-10 19:34:24	12	<	2401	0.0046	1	0	0.0675	0.0721	-0.0629	>	<	1	2.3	2.3	2.3	0	2.3	2.3	>	<	1	391.7	391.7	391.7	0	391.7	391.7	>
2022-06-10 19:34:25	13	<	2394	0.0042	1	0	0.0645	0.0687	-0.0603	>	<	1	1.75	1.75	1.75	0	1.75	1.75	>	<	1	391.7	391.7	391.7	0	391.7	391.7	>
2022-06-10 19:34:26	14	<	2397	0.0025	1	0	0.05	0.0525	-0.0475	>	<	1	2.1	2.1	2.1	0	2.1	2.1	>	<	1	391.7	391.7	391.7	0	391.7	391.7	>
2022-06-10 19:34:27	15	<	2408	0.0017	1	0	0.0407	0.0424	-0.0391	>	<	1	1.75	1.75	1.75	0	1.75	1.75	>	<	1	391.7	391.7	391.7	0	391.7	391.7	>
2022-06-10 19:34:28	16	<	2401	0.0037	1	0	0.0611	0.0649	-0.0574	>	<	1	1.75	1.75	1.75	0	1.75	1.75	>	<	1	391.9	391.9	391.9	0	391.9	391.9	>
2022-06-10 19:34:29	17	<	2400	0.0029	1	0	0.0539	0.0568	-0.051	>	<	1	2.1	2.1	2.1	0	2.1	2.1	>	<	1	391.9	391.9	391.9	0	391.9	391.9	>
2022-06-10 19:34:30	18	<	2400	0	0	0	0	0	0	>	<	1	1.75	1.75	1.75	0	1.75	1.75	>	<	1	392.6	392.6	392.6	0	392.6	392.6	>
2022-06-10 19:34:31	19	<	2400	0	0	0	0	0	0	>	<	1	1.9	1.9	1.9	0	1.9	1.9	>	<	1	393.7	393.7	393.7	0	393.7	393.7	>
2022-06-10 19:34:32	20	<	2401	0.0004	1	0	0.0204	0.0208	-0.02	>	<	1	1.8	1.8	1.8	0	1.8	1.8	>	<	1	404.2	404.2	404.2	0	404.2	404.2	>
2022-06-10 19:34:33	21	<	2399	0	0	0	0	0	0	>	<	1	2.15	2.15	2.15	0	2.15	2.15	>	<	1	422	422	422	0	422	422	>
2022-06-10 19:34:34	22	<	2400	0	0	0	0	0	0	>	<	1	1.95	1.95	1.95	0	1.95	1.95	>	<	1	441.6	441.6	441.6	0	441.6	441.6	>
2022-06-10 19:34:35	23	<	2399	0	0	0	0	0	0	>	<	1	2.15	2.15	2.15	0	2.15	2.15	>	<	1	461.7	461.7	461.7	0	461.7	461.7	>
2022-06-10 19:34:36	24	<	2392	0	0	0	0	0	0	>	<	1	2.1	2.1	2.1	0	2.1	2.1	>	<	1	481.1	481.1	481.1	0	481.1	481.1	>
2022-06-10 19:34:37	25	<	2401	0.005	1	0	0.0705	0.0755	-0.0655	>	<	1	2	2	2	0	2	2	>	<	1	500.7	500.7	500.7	0	500.7	500.7	>
2022-06-10 19:34:38	26	<	2409	0.0174	12	0	0.426	0.4435	-0.4086	>	<	1	2	2	2	0	2	2	>	<	1	519.5	519.5	519.5	0	519.5	519.5	>
2022-06-10 19:34:39	27	<	2398	0	0	0	0	0	0	>	<	1	2.9	2.9	2.9	0	2.9	2.9	>	<	1	547.3	547.3	547.3	0	547.3	547.3	>
2022-06-10 19:34:40	28	<	2391	0	0	0	0	0	0	>	<	1	2.3	2.3	2.3	0	2.3	2.3	>	<	1	547.3	547.3	547.3	0	547.3	547.3	>
2022-06-10 19:34:41	29	<	2410	0	0	0	0	0	0	>	<	1	2.05	2.05	2.05	0	2.05	2.05	>	<	1	547.3	547.3	547.3	0	547.3	547.3	>
2022-06-10 19:34:42	30	<	2399	0.0004	1	0	0.0204	0.0208	-0.02	>	<	1	1.95	1.95	1.95	0	1.95	1.95	>	<	1	547.3	547.3	547.3	0	547.3	547.3	>
2022-06-10 19:34:43	31	<	2401	0	0	0	0	0	0	>	<	1	1.9	1.9	1.9	0	1.9	1.9	>	<	1	547.3	547.3	547.3	0	547.3	547.3	>
2022-06-10 19:34:44	32	<	2400	0	0	0	0	0	0	>	<	1	2	2	2	0	2	2	>	<	1	547.4	547.4	547.4	0	547.4	547.4	>
2022-06-10 19:34:45	33	<	2401	0	0	0	0	0	0	>	<	1	3.3	3.3	3.3	0	3.3	3.3	>	<	1	549	549	549	0	549	549	>
2022-06-10 19:34:46	34	<	2397	0	0	0	0	0	0	>	<	1	3.3	3.3	3.3	0	3.3	3.3	>	<	1	551.8	551.8	551.8	0	551.8	551.8	>
2022-06-10 19:34:47	35	<	2401	0	0	0	0	0	0	>	<	1	1.9	1.9	1.9	0	1.9	1.9	>	<	1	551.8	551.8	551.8	0	551.8	551.8	>
2022-06-10 19:34:48	36	<	2401	0.0004	1	0	0.0204	0.0208	-0.02	>	<	1	1.7	1.7	1.7	0	1.7	1.7	>	<	1	553.3	553.3	553.3	0	553.3	553.3	>
2022-06-10 19:34:49	37	<	2401	0.0004	1	0	0.0204	0.0208	-0.02	>	<	1	1.75	1.75	1.75	0	1.75	1.75	>	<	1	553.6	553.6	553.6	0	553.6	553.6	>
2022-06-10 19:34:50	38	<	2399	0	0	0	0	0	0	>	<	1	1.95	1.95	1.95	0	1.95	1.95	>	<	1	553.6	553.6	553.6	0	553.6	553.6	>
2022-06-10 19:34:51	39	<	2400	0	0	0	0	0	0	>	<	1	2.05	2.05	2.05	0	2.05	2.05	>	<	1	553.6	553.6	553.6	0	553.6	553.6	>
2022-06-10 19:34:52	40	<	2401	0.0008	1	0	0.0288	0.0297	-0.028	>	<	1	1.75	1.75	1.75	0	1.75	1.75	>	<	1	553.6	553.6	553.6	0	553.6	553.6	>
2022-06-10 19:34:53	41	<	2400	0.0004	1	0	0.0204	0.0208	-0.02	>	<	1	1.8	1.8	1.8	0	1.8	1.8	>	<	1	553.6	553.6	553.6	0	553.6	553.6	>
2022-06-10 19:34:54	42	<	2400	0	0	0	0	0	0	>	<	1	2.55	2.55	2.55	0	2.55	2.55	>	<	1	564.2	564.2	564.2	0	564.2	564.2	>
2022-06-10 19:34:55	43	<	2399	0	0	0	0	0	0	>	<	1	1.7	1.7	1.7	0	1.7	1.7	>	<	1	564.2	564.2	564.2	0	564.2	564.2	>
2022-06-10 19:34:56	44	<	2400	0	0	0	0	0	0	>	<	1	1.7	1.7	1.7	0	1.7	1.7	>	<	1	564.2	564.2	564.2	0	564.2	564.2	>
2022-06-10 19:34:57	45	<	2399	0	0	0	0	0	0	>	<	1	1.65	1.65	1.65	0	1.65	1.65	>	<	1	564.2	564.2	564.2	0	564.2	564.2	>
2022-06-10 19:34:58	46	<	2402	0	0	0	0	0	0	>	<	1	1.7	1.7	1.7	0	1.7	1.7	>	<	1	564.2	564.2	564.2	0	564.2	564.2	>
2022-06-10 19:34:59	47	<	2393	0	0	0	0	0	0	>	<	1	1.75	1.75	1.75	0	1.75	1.75	>	<	1	564.2	564.2	564.2	0	564.2	564.2	>
2022-06-10 19:35:00	48	<	2406	0	0	0	0	0	0	>	<	1	1.8	1.8	1.8	0	1.8	1.8	>	<	1	564.2	564.2	564.2	0	564.2	564.2	>
2022-06-10 19:35:01	49	<	2400	0	0	0	0	0	0	>	<	1	1.8	1.8	1.8	0	1.8	1.8	>	<	1	564.2	564.2	564.2	0	564.2	564.2	>
2022-06-10 19:35:02	50	<	2400	0	0	0	0	0	0	>	<	1	1.8	1.8	1.8	0	1.8	1.8	>	<	1	564.3	564.3	564.3	0	564.3	564.3	>
2022-06-10 19:35:03	51	<	2400	0	0	0	0	0	0	>	<	1	1.8	1.8	1.8	0	1.8	1.8	>	<	1	564.3	564.3	564.3	0	564.3	564.3	>
2022-06-10 19:35:04	52	<	2400	0	0	0	0	0	0	>	<	1	1.85	1.85	1.85	0	1.85	1.85	>	<	1	564.3	564.3	564.3	0	564.3	564.3	>
2022-06-10 19:35:05	53	<	2391	0	0	0	0	0	0	>	<	1	1.8	1.8	1.8	0	1.8	1.8	>	<	1	564.3	564.3	564.3	0	564.3	564.3	>
2022-06-10 19:35:06	54	<	2409	0	0	0	0	0	0	>	<	1	1.8	1.8	1.8	0	1.8	1.8	>	<	1	564.3	564.3	564.3	0	564.3	564.3	>
2022-06-10 19:35:07	55	<	2401	0	0	0	0	0	0	>	<	1	1.75	1.75	1.75	0	1.75	1.75	>	<	1	564.3	564.3	564.3	0	564.3	564.3	>
2022-06-10 19:35:08	56	<	2397	0.0092	14	0	0.2916	0.3008	-0.2824	>	<	1	1.8	1.8	1.8	0	1.8	1.8	>	<	1	564.3	564.3	564.3	0	564.3	564.3	>
2022-06-10 19:35:09	57	<	2402	0	0	0	0	0	0	>	<	1	2.8	2.8	2.8	0	2.8	2.8	>	<	1	568.2	568.2	568.2	0	568.2	568.2	>
2022-06-10 19:35:10	58	<	2378	0	0	0	0	0	0	>	<	1	1.8	1.8	1.8	0	1.8	1.8	>	<	1	568.2	568.2	568.2	0	568.2	568.2	>
2022-06-10 19:35:11	59	<	2422	0	0	0	0	0	0	>	<	1	1.8	1.8	1.8	0	1.8	1.8	>	<	1	568.2	568.2	568.2	0	568.2	568.2	>
2022-06-10 19:35:12	60	<	2400	0	0	0	0	0	0	>	<	1	1.8	1.8	1.8	0	1.8	1.8	>	<	1	568.2	568.2	568.2	0	568.2	568.2	>
2022-06-10 19:35:13	61	<	2400	0	0	0	0	0	0	>	<	1	1.8	1.8	1.8	0	1.8	1.8	>	<	1	568.2	568.2	568.2	0	568.2	568.2	>
2022-06-10 19:35:14	62	<	2400	0	0	0	0	0	0	>	<	1	1.8	1.8	1.8	0	1.8	1.8	>	<	1	568.2	568.2	568.2	0	568.2	568.2	>
2022-06-10 19:35:15	63	<	2400	0	0	0	0	0	0	>	<	1	1.8	1.8	1.8	0	1.8	1.8	>	<	1	568.2	568.2	568.2	0	568.2	568.2	>
2022-06-10 19:35:16	64	<	2400	0	0	0	0	0	0	>	<	1	1.75	1.75	1.75	0	1.75	1.75	>	<	1	568.2	568.2	568.2	0	568.2	568.2	>
2022-06-10 19:35:17	65	<	2400	0	0	0	0	0	0	>	<	1	1.75	1.75	1.75	0	1.75	1.75	>	<	1	568.2	568.2	568.2	0	568.2	568.2	>
2022-06-10 19:35:18	66	<	2400	0	0	0	0	0	0	>	<	1	1.75	1.75	1.75	0	1.75	1.75	>	<	1	568.2	568.2	568.2	0	568.2	568.2	>
2022-06-10 19:35:19	67	<	2400	0	0	0	0	0	0	>	<	1	1.75	1.75	1.75	0	1.75	1.75	>	<	1	568.2	568.2	568.2	0	568.2	568.2	>
2022-06-10 19:35:20	68	<	2400	0.0004	1	0	0.0204	0.0208	-0.02	>	<	1	1.75	1.75	1.75	0	1.75	1.75	>	<	1	568.2	568.2	568.2	0	568.2	568.2	>
2022-06-10 19:35:21	69	<	2400	0	0	0	0	0	0	>	<	1	1.75	1.75	1.75	0	1.75	1.75	>	<	1	568.2	568.2	568.2	0	568.2	568.2	>
2022-06-10 19:35:22	70	<	2400	0.01	17	0	0.351	0.361	-0.341	>	<	1	1.8	1.8	1.8	0	1.8	1.8	>	<	1	568.2	568.2	568.2	0	568.2	568.2	>
2022-06-10 19:35:23	71	<	2400	0	0	0	0	0	0	>	<	1	2.9	2.9	2.9	0	2.9	2.9	>	<	1	574.7	574.7	574.7	0	574.7	574.7	>
2022-06-10 19:35:24	72	<	2400	0.0004	1	0	0.0204	0.0208	-0.02	>	<	1	1.8	1.8	1.8	0	1.8	1.8	>	<	1	574.7	574.7	574.7	0	574.7	574.7	>
2022-06-10 19:35:25	73	<	2400	0.0008	1	0	0.0289	0.0297	-0.028	>	<	1	1.8	1.8	1.8	0	1.8	1.8	>	<	1	574.7	574.7	574.7	0	574.7	574.7	>
2022-06-10 19:35:26	74	<	2391	0	0	0	0	0	0	>	<	1	1.75	1.75	1.75	0	1.75	1.75	>	<	1	574.7	574.7	574.7	0	574.7	574.7	>
2022-06-10 19:35:27	75	<	2409	0.0017	1	0	0.0407	0.0424	-0.0391	>	<	1	1.75	1.75	1.75	0	1.75	1.75	>	<	1	574.7	574.7	574.7	0	574.7	574.7	>
2022-06-10 19:35:28	76	<	2399	0.0017	1	0	0.0408	0.0425	-0.0391	>	<	1	1.85	1.85	1.85	0	1.85	1.85	>	<	1	574.7	574.7	574.7	0	574.7	574.7	>
2022-06-10 19:35:29	77	<	2402	0	0	0	0	0	0	>	<	1	1.75	1.75	1.75	0	1.75	1.75	>	<	1	574.7	574.7	574.7	0	574.7	574.7	>
2022-06-10 19:35:30	78	<	2399	0	0	0	0	0	0	>	<	1	1.75	1.75	1.75	0	1.75	1.75	>	<	1	574.7	574.7	574.7	0	574.7	574.7	>
2022-06-10 19:35:31	79	<	2401	0	0	0	0	0	0	>	<	1	1.8	1.8	1.8	0	1.8	1.8	>	<	1	574.7	574.7	574.7	0	574.7	574.7	>
2022-06-10 19:35:32	80	<	2399	0	0	0	0	0	0	>	<	1	1.75	1.75	1.75	0	1.75	1.75	>	<	1	574.7	574.7	574.7	0	574.7	574.7	>
2022-06-10 19:35:33	81	<	2400	0	0	0	0	0	0	>	<	1	1.75	1.75	1.75	0	1.75	1.75	>	<	1	574.7	574.7	574.7	0	574.7	574.7	>
2022-06-10 19:35:34	82	<	2400	0	0	0	0	0	0	>	<	1	1.75	1.75	1.75	0	1.75	1.75	>	<	1	574.7	574.7	574.7	0	574.7	574.7	>
2022-06-10 19:35:35	83	<	2400	0.0004	1	0	0.0204	0.0208	-0.02	>	<	1	1.75	1.75	1.75	0	1.75	1.75	>	<	1	574.7	574.7	574.7	0	574.7	574.7	>
2022-06-10 19:35:36	84	<	2400	0	0	0	0	0	0	>	<	1	1.7	1.7	1.7	0	1.7	1.7	>	<	1	574.7	574.7	574.7	0	574.7	574.7	>
2022-06-10 19:35:37	85	<	2400	0.0033	1	0	0.0576	0.061	-0.0543	>	<	1	1.75	1.75	1.75	0	1.75	1.75	>	<	1	579.2	579.2	579.2	0	579.2	579.2	>
2022-06-10 19:35:38	86	<	2401	0	0	0	0	0	0	>	<	1	2.85	2.85	2.85	0	2.85	2.85	>	<	1	583.1	583.1	583.1	0	583.1	583.1	>
2022-06-10 19:35:39	87	<	2398	0	0	0	0	0	0	>	<	1	1.7	1.7	1.7	0	1.7	1.7	>	<	1	583.1	583.1	583.1	0	583.1	583.1	>
2022-06-10 19:35:40	88	<	2401	0	0	0	0	0	0	>	<	1	1.7	1.7	1.7	0	1.7	1.7	>	<	1	583.1	583.1	583.1	0	583.1	583.1	>
2022-06-10 19:35:41	89	<	2400	0	0	0	0	0	0	>	<	1	1.8	1.8	1.8	0	1.8	1.8	>	<	1	583.1	583.1	583.1	0	583.1	583.1	>
2022-06-10 19:35:42	90	<	2400	0	0	0	0	0	0	>	<	1	1.9	1.9	1.9	0	1.9	1.9	>	<	1	583.1	583.1	583.1	0	583.1	583.1	>
2022-06-10 19:35:43	91	<	2400	0	0	0	0	0	0	>	<	1	1.95	1.95	1.95	0	1.95	1.95	>	<	1	583.2	583.2	583.2	0	583.2	583.2	>
2022-06-10 19:35:44	92	<	2399	0	0	0	0	0	0	>	<	1	1.85	1.85	1.85	0	1.85	1.85	>	<	1	583.2	583.2	583.2	0	583.2	583.2	>
2022-06-10 19:35:45	93	<	2402	0	0	0	0	0	0	>	<	1	1.8	1.8	1.8	0	1.8	1.8	>	<	1	583.2	583.2	583.2	0	583.2	583.2	>
2022-06-10 19:35:46	94	<	2399	0	0	0	0	0	0	>	<	1	1.85	1.85	1.85	0	1.85	1.85	>	<	1	583.2	583.2	583.2	0	583.2	583.2	>
2022-06-10 19:35:47	95	<	2400	0	0	0	0	0	0	>	<	1	1.9	1.9	1.9	0	1.9	1.9	>	<	1	583.2	583.2	583.2	0	583.2	583.2	>
2022-06-10 19:35:48	96	<	2400	0	0	0	0	0	0	>	<	1	1.85	1.85	1.85	0	1.85	1.85	>	<	1	583.2	583.2	583.2	0	583.2	583.2	>
2022-06-10 19:35:49	97	<	2401	0	0	0	0	0	0	>	<	1	1.85	1.85	1.85	0	1.85	1.85	>	<	1	583.2	583.2	583.2	0	583.2	583.2	>
2022-06-10 19:35:50	98	<	2400	0	0	0	0	0	0	>	<	1	1.9	1.9	1.9	0	1.9	1.9	>	<	1	583.2	583.2	583.2	0	583.2	583.2	>
2022-06-10 19:35:51	99	<	2399	0.0004	1	0	0.0204	0.0208	-0.02	>	<	1	1.8	1.8	1.8	0	1.8	1.8	>	<	1	583.2	583.2	583.2	0	583.2	583.2	>
2022-06-10 19:35:52	100	<	2400	0	0	0	0	0	0	>	<	1	2.9	2.9	2.9	0	2.9	2.9	>	<	1	588.3	588.3	588.3	0	588.3	588.3	>
2022-06-10 19:35:53	101	<	2400	0	0	0	0	0	0	>	<	1	1.7	1.7	1.7	0	1.7	1.7	>	<	1	588.3	588.3	588.3	0	588.3	588.3	>
2022-06-10 19:35:54	102	<	2399	0	0	0	0	0	0	>	<	1	1.65	1.65	1.65	0	1.65	1.65	>	<	1	588.3	588.3	588.3	0	588.3	588.3	>
2022-06-10 19:35:55	103	<	2401	0	0	0	0	0	0	>	<	1	1.65	1.65	1.65	0	1.65	1.65	>	<	1	588.3	588.3	588.3	0	588.3	588.3	>
2022-06-10 19:35:56	104	<	2400	0	0	0	0	0	0	>	<	1	1.65	1.65	1.65	0	1.65	1.65	>	<	1	588.3	588.3	588.3	0	588.3	588.3	>
2022-06-10 19:35:57	105	<	2401	0.0012	1	0	0.0353	0.0366	-0.0341	>	<	1	1.7	1.7	1.7	0	1.7	1.7	>	<	1	588.3	588.3	588.3	0	588.3	588.3	>
2022-06-10 19:35:58	106	<	2400	0.0025	1	0	0.0499	0.0524	-0.0474	>	<	1	1.75	1.75	1.75	0	1.75	1.75	>	<	1	588.3	588.3	588.3	0	588.3	588.3	>
2022-06-10 19:35:59	107	<	2399	0.0013	1	0	0.0353	0.0366	-0.0341	>	<	1	1.9	1.9	1.9	0	1.9	1.9	>	<	1	588.3	588.3	588.3	0	588.3	588.3	>
2022-06-10 19:36:00	108	<	2401	0	0	0	0	0	0	>	<	1	1.9	1.9	1.9	0	1.9	1.9	>	<	1	588.3	588.3	588.3	0	588.3	588.3	>
2022-06-10 19:36:01	109	<	2400	0	0	0	0	0	0	>	<	1	1.95	1.95	1.95	0	1.95	1.95	>	<	1	588.3	588.3	588.3	0	588.3	588.3	>
2022-06-10 19:36:02	110	<	2399	0	0	0	0	0	0	>	<	1	1.75	1.75	1.75	0	1.75	1.75	>	<	1	588.3	588.3	588.3	0	588.3	588.3	>
2022-06-10 19:36:03	111	<	2401	0.0017	1	0	0.0408	0.0424	-0.0391	>	<	1	1.9	1.9	1.9	0	1.9	1.9	>	<	1	588.3	588.3	588.3	0	588.3	588.3	>
2022-06-10 19:36:04	112	<	2383	0	0	0	0	0	0	>	<	1	2.2	2.2	2.2	0	2.2	2.2	>	<	1	588.3	588.3	588.3	0	588.3	588.3	>
2022-06-10 19:36:05	113	<	2416	0	0	0	0	0	0	>	<	1	1.85	1.85	1.85	0	1.85	1.85	>	<	1	588.3	588.3	588.3	0	588.3	588.3	>
2022-06-10 19:36:06	114	<	2401	0.05	15	0	0.8644	0.9144	-0.8144	>	<	1	1.8	1.8	1.8	0	1.8	1.8	>	<	1	588.3	588.3	588.3	0	588.3	588.3	>
2022-06-10 19:36:07	115	<	2400	0	0	0	0	0	0	>	<	1	2.9	2.9	2.9	0	2.9	2.9	>	<	1	593.5	593.5	593.5	0	593.5	593.5	>
2022-06-10 19:36:08	116	<	2399	0	0	0	0	0	0	>	<	1	1.8	1.8	1.8	0	1.8	1.8	>	<	1	593.5	593.5	593.5	0	593.5	593.5	>
2022-06-10 19:36:09	117	<	2401	0	0	0	0	0	0	>	<	1	1.8	1.8	1.8	0	1.8	1.8	>	<	1	593.5	593.5	593.5	0	593.5	593.5	>
2022-06-10 19:36:10	118	<	2400	0	0	0	0	0	0	>	<	1	1.8	1.8	1.8	0	1.8	1.8	>	<	1	593.5	593.5	593.5	0	593.5	593.5	>
2022-06-10 19:36:11	119	<	2400	0	0	0	0	0	0	>	<	1	1.85	1.85	1.85	0	1.85	1.85	>	<	1	593.5	593.5	593.5	0	593.5	593.5	>
2022-06-10 19:36:12	120	<	2400	0	0	0	0	0	0	>	<	1	1.9	1.9	1.9	0	1.9	1.9	>	<	1	593.6	593.6	593.6	0	593.6	593.6	>
2022-06-10 19:36:13	121	<	2401	0	0	0	0	0	0	>	<	1	2.3	2.3	2.3	0	2.3	2.3	>	<	1	593.7	593.7	593.7	0	593.7	593.7	>
2022-06-10 19:36:14	122	<	2399	0	0	0	0	0	0	>	<	1	1.95	1.95	1.95	0	1.95	1.95	>	<	1	593.7	593.7	593.7	0	593.7	593.7	>
2022-06-10 19:36:15	123	<	2400	0	0	0	0	0	0	>	<	1	1.85	1.85	1.85	0	1.85	1.85	>	<	1	593.7	593.7	593.7	0	593.7	593.7	>
2022-06-10 19:36:16	124	<	2399	0	0	0	0	0	0	>	<	1	1.85	1.85	1.85	0	1.85	1.85	>	<	1	593.7	593.7	593.7	0	593.7	593.7	>
2022-06-10 19:36:17	125	<	2399	0	0	0	0	0	0	>	<	1	1.95	1.95	1.95	0	1.95	1.95	>	<	1	593.7	593.7	593.7	0	593.7	593.7	>
2022-06-10 19:36:18	126	<	2402	0	0	0	0	0	0	>	<	1	2	2	2	0	2	2	>	<	1	593.7	593.7	593.7	0	593.7	593.7	>
2022-06-10 19:36:19	127	<	2400	0	0	0	0	0	0	>	<	1	1.8	1.8	1.8	0	1.8	1.8	>	<	1	593.7	593.7	593.7	0	593.7	593.7	>
2022-06-10 19:36:20	128	<	2386	0	0	0	0	0	0	>	<	1	1.85	1.85	1.85	0	1.85	1.85	>	<	1	593.7	593.7	593.7	0	593.7	593.7	>
2022-06-10 19:36:21	129	<	2413	0	0	0	0	0	0	>	<	1	3.15	3.15	3.15	0	3.15	3.15	>	<	1	598.6	598.6	598.6	0	598.6	598.6	>
2022-06-10 19:36:22	130	<	2401	0	0	0	0	0	0	>	<	1	1.85	1.85	1.85	0	1.85	1.85	>	<	1	598.6	598.6	598.6	0	598.6	598.6	>
2022-06-10 19:36:23	131	<	2399	0	0	0	0	0	0	>	<	1	1.85	1.85	1.85	0	1.85	1.85	>	<	1	598.6	598.6	598.6	0	598.6	598.6	>
2022-06-10 19:36:24	132	<	2390	0	0	0	0	0	0	>	<	1	2.1	2.1	2.1	0	2.1	2.1	>	<	1	598.6	598.6	598.6	0	598.6	598.6	>
2022-06-10 19:36:25	133	<	2410	0	0	0	0	0	0	>	<	1	2.3	2.3	2.3	0	2.3	2.3	>	<	1	598.7	598.7	598.7	0	598.7	598.7	>
2022-06-10 19:36:26	134	<	2399	0	0	0	0	0	0	>	<	1	1.85	1.85	1.85	0	1.85	1.85	>	<	1	598.7	598.7	598.7	0	598.7	598.7	>
2022-06-10 19:36:27	135	<	2401	0	0	0	0	0	0	>	<	1	1.95	1.95	1.95	0	1.95	1.95	>	<	1	598.7	598.7	598.7	0	598.7	598.7	>
2022-06-10 19:36:28	136	<	2400	0	0	0	0	0	0	>	<	1	1.75	1.75	1.75	0	1.75	1.75	>	<	1	598.7	598.7	598.7	0	598.7	598.7	>
2022-06-10 19:36:29	137	<	2400	0	0	0	0	0	0	>	<	1	1.95	1.95	1.95	0	1.95	1.95	>	<	1	598.8	598.8	598.8	0	598.8	598.8	>
2022-06-10 19:36:30	138	<	2400	0	0	0	0	0	0	>	<	1	1.8	1.8	1.8	0	1.8	1.8	>	<	1	598.8	598.8	598.8	0	598.8	598.8	>
2022-06-10 19:36:31	139	<	2400	0	0	0	0	0	0	>	<	1	1.85	1.85	1.85	0	1.85	1.85	>	<	1	598.8	598.8	598.8	0	598.8	598.8	>
2022-06-10 19:36:32	140	<	2400	0	0	0	0	0	0	>	<	1	1.95	1.95	1.95	0	1.95	1.95	>	<	1	598.8	598.8	598.8	0	598.8	598.8	>
2022-06-10 19:36:33	141	<	2399	0.0004	1	0	0.0204	0.0208	-0.02	>	<	1	1.85	1.85	1.85	0	1.85	1.85	>	<	1	598.8	598.8	598.8	0	598.8	598.8	>
2022-06-10 19:36:34	142	<	2401	0	0	0	0	0	0	>	<	1	1.85	1.85	1.85	0	1.85	1.85	>	<	1	598.8	598.8	598.8	0	598.8	598.8	>
2022-06-10 19:36:35	143	<	2400	0.0333	16	0	0.7295	0.7629	-0.6962	>	<	1	1.85	1.85	1.85	0	1.85	1.85	>	<	1	598.8	598.8	598.8	0	598.8	598.8	>
2022-06-10 19:36:36	144	<	2400	0	0	0	0	0	0	>	<	1	2.9	2.9	2.9	0	2.9	2.9	>	<	1	604.2	604.2	604.2	0	604.2	604.2	>
2022-06-10 19:36:37	145	<	2401	0	0	0	0	0	0	>	<	1	2.25	2.25	2.25	0	2.25	2.25	>	<	1	604.2	604.2	604.2	0	604.2	604.2	>
2022-06-10 19:36:38	146	<	2387	0	0	0	0	0	0	>	<	1	1.9	1.9	1.9	0	1.9	1.9	>	<	1	604.2	604.2	604.2	0	604.2	604.2	>
2022-06-10 19:36:39	147	<	2412	0	0	0	0	0	0	>	<	1	1.85	1.85	1.85	0	1.85	1.85	>	<	1	604.2	604.2	604.2	0	604.2	604.2	>
2022-06-10 19:36:40	148	<	2400	0	0	0	0	0	0	>	<	1	1.85	1.85	1.85	0	1.85	1.85	>	<	1	604.2	604.2	604.2	0	604.2	604.2	>
2022-06-10 19:36:41	149	<	2395	0	0	0	0	0	0	>	<	1	1.9	1.9	1.9	0	1.9	1.9	>	<	1	604.2	604.2	604.2	0	604.2	604.2	>
2022-06-10 19:36:42	150	<	2406	0	0	0	0	0	0	>	<	1	1.9	1.9	1.9	0	1.9	1.9	>	<	1	604.2	604.2	604.2	0	604.2	604.2	>
2022-06-10 19:36:43	151	<	2390	0	0	0	0	0	0	>	<	1	1.85	1.85	1.85	0	1.85	1.85	>	<	1	604.2	604.2	604.2	0	604.2	604.2	>
2022-06-10 19:36:44	152	<	2396	0	0	0	0	0	0	>	<	1	1.95	1.95	1.95	0	1.95	1.95	>	<	1	604.2	604.2	604.2	0	604.2	604.2	>
2022-06-10 19:36:45	153	<	2413	0	0	0	0	0	0	>	<	1	1.85	1.85	1.85	0	1.85	1.85	>	<	1	604.2	604.2	604.2	0	604.2	604.2	>
2022-06-10 19:36:46	154	<	2400	0	0	0	0	0	0	>	<	1	1.8	1.8	1.8	0	1.8	1.8	>	<	1	604.2	604.2	604.2	0	604.2	604.2	>
2022-06-10 19:36:47	155	<	2400	0	0	0	0	0	0	>	<	1	1.9	1.9	1.9	0	1.9	1.9	>	<	1	604.2	604.2	604.2	0	604.2	604.2	>
2022-06-10 19:36:48	156	<	2392	0	0	0	0	0	0	>	<	1	1.85	1.85	1.85	0	1.85	1.85	>	<	1	604.2	604.2	604.2	0	604.2	604.2	>
2022-06-10 19:36:49	157	<	2407	0	0	0	0	0	0	>	<	1	1.85	1.85	1.85	0	1.85	1.85	>	<	1	604.2	604.2	604.2	0	604.2	604.2	>
2022-06-10 19:36:50	158	<	2400	0	0	0	0	0	0	>	<	1	1.85	1.85	1.85	0	1.85	1.85	>	<	1	604.2	604.2	604.2	0	604.2	604.2	>
2022-06-10 19:36:51	159	<	2401	0	0	0	0	0	0	>	<	1	2.85	2.85	2.85	0	2.85	2.85	>	<	1	609.4	609.4	609.4	0	609.4	609.4	>
2022-06-10 19:36:52	160	<	2400	0	0	0	0	0	0	>	<	1	1.85	1.85	1.85	0	1.85	1.85	>	<	1	609.4	609.4	609.4	0	609.4	609.4	>
2022-06-10 19:36:53	161	<	2400	0	0	0	0	0	0	>	<	0	0			0	0	0	>	<	0	0			0	0	0	>
2022-06-10 19:36:54	162	<	2401	0	0	0	0	0	0	>	<	1	1.9	1.9	1.9	0	1.9	1.9	>	<	1	609.4	609.4	609.4	0	609.4	609.4	>
2022-06-10 19:36:55	163	<	2399	0	0	0	0	0	0	>	<	1	1.85	1.85	1.85	0	1.85	1.85	>	<	1	609.4	609.4	609.4	0	609.4	609.4	>
2022-06-10 19:36:56	164	<	2390	0	0	0	0	0	0	>	<	1	1.85	1.85	1.85	0	1.85	1.85	>	<	1	609.4	609.4	609.4	0	609.4	609.4	>
2022-06-10 19:36:57	165	<	2406	0	0	0	0	0	0	>	<	1	1.85	1.85	1.85	0	1.85	1.85	>	<	1	609.4	609.4	609.4	0	609.4	609.4	>
2022-06-10 19:36:58	166	<	2405	0.0012	1	0	0.0353	0.0365	-0.034	>	<	1	1.85	1.85	1.85	0	1.85	1.85	>	<	1	609.4	609.4	609.4	0	609.4	609.4	>
2022-06-10 19:36:59	167	<	2399	0	0	0	0	0	0	>	<	1	1.85	1.85	1.85	0	1.85	1.85	>	<	1	609.4	609.4	609.4	0	609.4	609.4	>
2022-06-10 19:37:00	168	<	2400	0	0	0	0	0	0	>	<	1	1.9	1.9	1.9	0	1.9	1.9	>	<	1	609.4	609.4	609.4	0	609.4	609.4	>
2022-06-10 19:37:01	169	<	2400	0	0	0	0	0	0	>	<	1	1.8	1.8	1.8	0	1.8	1.8	>	<	1	609.4	609.4	609.4	0	609.4	609.4	>
2022-06-10 19:37:02	170	<	2400	0	0	0	0	0	0	>	<	1	1.85	1.85	1.85	0	1.85	1.85	>	<	1	609.4	609.4	609.4	0	609.4	609.4	>
2022-06-10 19:37:03	171	<	2399	0	0	0	0	0	0	>	<	1	1.85	1.85	1.85	0	1.85	1.85	>	<	1	609.4	609.4	609.4	0	609.4	609.4	>
2022-06-10 19:37:04	172	<	2401	0.0596	17	0	0.981	1.0405	-0.9214	>	<	1	1.9	1.9	1.9	0	1.9	1.9	>	<	1	609.4	609.4	609.4	0	609.4	609.4	>
2022-06-10 19:37:05	173	<	2400	0	0	0	0	0	0	>	<	1	1.85	1.85	1.85	0	1.85	1.85	>	<	1	609.4	609.4	609.4	0	609.4	609.4	>
2022-06-10 19:37:06	174	<	2401	0	0	0	0	0	0	>	<	1	3.05	3.05	3.05	0	3.05	3.05	>	<	1	614	614	614	0	614	614	>
2022-06-10 19:37:07	175	<	2400	0	0	0	0	0	0	>	<	1	1.85	1.85	1.85	0	1.85	1.85	>	<	1	614	614	614	0	614	614	>
2022-06-10 19:37:08	176	<	2400	0	0	0	0	0	0	>	<	1	1.85	1.85	1.85	0	1.85	1.85	>	<	1	614	614	614	0	614	614	>
2022-06-10 19:37:09	177	<	2390	0.0013	1	0	0.0354	0.0367	-0.0342	>	<	1	1.8	1.8	1.8	0	1.8	1.8	>	<	1	614	614	614	0	614	614	>
2022-06-10 19:37:10	178	<	2409	0.0042	1	0	0.0643	0.0684	-0.0601	>	<	1	1.85	1.85	1.85	0	1.85	1.85	>	<	1	614	614	614	0	614	614	>
2022-06-10 19:37:11	179	<	2392	0.0017	1	0	0.0409	0.0425	-0.0392	>	<	1	1.8	1.8	1.8	0	1.8	1.8	>	<	1	614	614	614	0	614	614	>
2022-06-10 19:37:12	180	<	2409	0	0	0	0	0	0	>	<	1	1.75	1.75	1.75	0	1.75	1.75	>	<	1	614	614	614	0	614	614	>
2022-06-10 19:37:13	181	<	2399	0	0	0	0	0	0	>	<	1	1.85	1.85	1.85	0	1.85	1.85	>	<	1	614	614	614	0	614	614	>
2022-06-10 19:37:14	182	<	2400	0	0	0	0	0	0	>	<	1	1.8	1.8	1.8	0	1.8	1.8	>	<	1	614	614	614	0	614	614	>
2022-06-10 19:37:15	183	<	2401	0	0	0	0	0	0	>	<	1	1.8	1.8	1.8	0	1.8	1.8	>	<	1	614	614	614	0	614	614	>
2022-06-10 19:37:16	184	<	2399	0	0	0	0	0	0	>	<	1	1.8	1.8	1.8	0	1.8	1.8	>	<	1	614	614	614	0	614	614	>
2022-06-10 19:37:17	185	<	2401	0	0	0	0	0	0	>	<	1	1.85	1.85	1.85	0	1.85	1.85	>	<	1	614	614	614	0	614	614	>
2022-06-10 19:37:18	186	<	2398	0	0	0	0	0	0	>	<	1	1.8	1.8	1.8	0	1.8	1.8	>	<	1	614	614	614	0	614	614	>
2022-06-10 19:37:19	187	<	2396	0.0071	17	0	0.3472	0.3543	-0.3401	>	<	1	1.8	1.8	1.8	0	1.8	1.8	>	<	1	614	614	614	0	614	614	>
2022-06-10 19:37:20	188	<	2404	0.0021	1	0	0.0456	0.0476	-0.0435	>	<	1	1.85	1.85	1.85	0	1.85	1.85	>	<	1	614	614	614	0	614	614	>
2022-06-10 19:37:21	189	<	2401	0	0	0	0	0	0	>	<	1	3	3	3	0	3	3	>	<	1	619.1	619.1	619.1	0	619.1	619.1	>
2022-06-10 19:37:22	190	<	2400	0	0	0	0	0	0	>	<	1	1.8	1.8	1.8	0	1.8	1.8	>	<	1	619.1	619.1	619.1	0	619.1	619.1	>
2022-06-10 19:37:23	191	<	2400	0	0	0	0	0	0	>	<	1	1.8	1.8	1.8	0	1.8	1.8	>	<	1	619.1	619.1	619.1	0	619.1	619.1	>
2022-06-10 19:37:24	192	<	2401	0	0	0	0	0	0	>	<	1	1.85	1.85	1.85	0	1.85	1.85	>	<	1	619.1	619.1	619.1	0	619.1	619.1	>
2022-06-10 19:37:25	193	<	2400	0	0	0	0	0	0	>	<	1	1.85	1.85	1.85	0	1.85	1.85	>	<	1	619.1	619.1	619.1	0	619.1	619.1	>
2022-06-10 19:37:26	194	<	2400	0	0	0	0	0	0	>	<	1	1.85	1.85	1.85	0	1.85	1.85	>	<	1	619.1	619.1	619.1	0	619.1	619.1	>
2022-06-10 19:37:27	195	<	2399	0	0	0	0	0	0	>	<	1	1.85	1.85	1.85	0	1.85	1.85	>	<	1	619.1	619.1	619.1	0	619.1	619.1	>
2022-06-10 19:37:28	196	<	2399	0	0	0	0	0	0	>	<	1	1.85	1.85	1.85	0	1.85	1.85	>	<	1	619.1	619.1	619.1	0	619.1	619.1	>
2022-06-10 19:37:29	197	<	2401	0.0017	1	0	0.0408	0.0424	-0.0391	>	<	1	1.85	1.85	1.85	0	1.85	1.85	>	<	1	619.1	619.1	619.1	0	619.1	619.1	>
2022-06-10 19:37:30	198	<	2400	0	0	0	0	0	0	>	<	1	1.8	1.8	1.8	0	1.8	1.8	>	<	1	619.1	619.1	619.1	0	619.1	619.1	>
2022-06-10 19:37:31	199	<	2400	0	0	0	0	0	0	>	<	1	1.85	1.85	1.85	0	1.85	1.85	>	<	1	619.1	619.1	619.1	0	619.1	619.1	>
2022-06-10 19:37:32	200	<	2400	0	0	0	0	0	0	>	<	1	1.85	1.85	1.85	0	1.85	1.85	>	<	1	619.1	619.1	619.1	0	619.1	619.1	>
2022-06-10 19:37:33	201	<	2400	0	0	0	0	0	0	>	<	1	1.75	1.75	1.75	0	1.75	1.75	>	<	1	619.1	619.1	619.1	0	619.1	619.1	>
2022-06-10 19:37:34	202	<	2400	0.0154	16	0	0.4639	0.4793	-0.4485	>	<	1	1.9	1.9	1.9	0	1.9	1.9	>	<	1	619.1	619.1	619.1	0	619.1	619.1	>
2022-06-10 19:37:35	203	<	2400	0	0	0	0	0	0	>	<	1	2.95	2.95	2.95	0	2.95	2.95	>	<	1	624	624	624	0	624	624	>
2022-06-10 19:37:36	204	<	2399	0	0	0	0	0	0	>	<	1	1.85	1.85	1.85	0	1.85	1.85	>	<	1	624	624	624	0	624	624	>
2022-06-10 19:37:37	205	<	2401	0	0	0	0	0	0	>	<	1	1.85	1.85	1.85	0	1.85	1.85	>	<	1	624	624	624	0	624	624	>
2022-06-10 19:37:38	206	<	2401	0	0	0	0	0	0	>	<	1	1.8	1.8	1.8	0	1.8	1.8	>	<	1	624	624	624	0	624	624	>
2022-06-10 19:37:39	207	<	2399	0	0	0	0	0	0	>	<	1	1.85	1.85	1.85	0	1.85	1.85	>	<	1	624	624	624	0	624	624	>
2022-06-10 19:37:40	208	<	2400	0	0	0	0	0	0	>	<	1	1.8	1.8	1.8	0	1.8	1.8	>	<	1	624	624	624	0	624	624	>
2022-06-10 19:37:41	209	<	2400	0	0	0	0	0	0	>	<	1	1.9	1.9	1.9	0	1.9	1.9	>	<	1	624	624	624	0	624	624	>
2022-06-10 19:37:42	210	<	2400	0	0	0	0	0	0	>	<	1	1.85	1.85	1.85	0	1.85	1.85	>	<	1	624	624	624	0	624	624	>
2022-06-10 19:37:43	211	<	2401	0	0	0	0	0	0	>	<	1	1.8	1.8	1.8	0	1.8	1.8	>	<	1	624	624	624	0	624	624	>
2022-06-10 19:37:44	212	<	2400	0	0	0	0	0	0	>	<	1	1.9	1.9	1.9	0	1.9	1.9	>	<	1	624	624	624	0	624	624	>
2022-06-10 19:37:45	213	<	2399	0	0	0	0	0	0	>	<	1	1.8	1.8	1.8	0	1.8	1.8	>	<	1	624	624	624	0	624	624	>
2022-06-10 19:37:46	214	<	2400	0	0	0	0	0	0	>	<	1	1.8	1.8	1.8	0	1.8	1.8	>	<	1	624	624	624	0	624	624	>
2022-06-10 19:37:47	215	<	2399	0	0	0	0	0	0	>	<	1	1.9	1.9	1.9	0	1.9	1.9	>	<	1	624	624	624	0	624	624	>
2022-06-10 19:37:48	216	<	2402	0.0008	1	0	0.0288	0.0297	-0.028	>	<	1	1.8	1.8	1.8	0	1.8	1.8	>	<	1	624	624	624	0	624	624	>
2022-06-10 19:37:49	217	<	2397	0	0	0	0	0	0	>	<	1	1.85	1.85	1.85	0	1.85	1.85	>	<	1	624	624	624	0	624	624	>
2022-06-10 19:37:50	218	<	2402	0	0	0	0	0	0	>	<	1	3.05	3.05	3.05	0	3.05	3.05	>	<	1	628.8	628.8	628.8	0	628.8	628.8	>
2022-06-10 19:37:51	219	<	2400	0	0	0	0	0	0	>	<	1	1.85	1.85	1.85	0	1.85	1.85	>	<	1	628.8	628.8	628.8	0	628.8	628.8	>
2022-06-10 19:37:52	220	<	2400	0	0	0	0	0	0	>	<	1	1.8	1.8	1.8	0	1.8	1.8	>	<	1	628.8	628.8	628.8	0	628.8	628.8	>
2022-06-10 19:37:53	221	<	2400	0	0	0	0	0	0	>	<	1	1.8	1.8	1.8	0	1.8	1.8	>	<	1	628.8	628.8	628.8	0	628.8	628.8	>
2022-06-10 19:37:54	222	<	2401	0	0	0	0	0	0	>	<	1	1.8	1.8	1.8	0	1.8	1.8	>	<	1	628.8	628.8	628.8	0	628.8	628.8	>
2022-06-10 19:37:55	223	<	2399	0	0	0	0	0	0	>	<	1	1.8	1.8	1.8	0	1.8	1.8	>	<	1	628.8	628.8	628.8	0	628.8	628.8	>
2022-06-10 19:37:56	224	<	2400	0	0	0	0	0	0	>	<	1	1.75	1.75	1.75	0	1.75	1.75	>	<	1	628.8	628.8	628.8	0	628.8	628.8	>
2022-06-10 19:37:57	225	<	2401	0	0	0	0	0	0	>	<	1	1.75	1.75	1.75	0	1.75	1.75	>	<	1	628.8	628.8	628.8	0	628.8	628.8	>
2022-06-10 19:37:58	226	<	2388	0.0088	1	0	0.0934	0.1022	-0.0846	>	<	1	1.75	1.75	1.75	0	1.75	1.75	>	<	1	628.8	628.8	628.8	0	628.8	628.8	>
2022-06-10 19:37:59	227	<	2411	0	0	0	0	0	0	>	<	1	1.75	1.75	1.75	0	1.75	1.75	>	<	1	628.8	628.8	628.8	0	628.8	628.8	>
2022-06-10 19:38:00	228	<	2400	0	0	0	0	0	0	>	<	1	1.7	1.7	1.7	0	1.7	1.7	>	<	1	628.8	628.8	628.8	0	628.8	628.8	>
2022-06-10 19:38:01	229	<	2400	0	0	0	0	0	0	>	<	1	1.85	1.85	1.85	0	1.85	1.85	>	<	1	628.8	628.8	628.8	0	628.8	628.8	>
2022-06-10 19:38:02	230	<	2400	0	0	0	0	0	0	>	<	1	1.75	1.75	1.75	0	1.75	1.75	>	<	1	628.8	628.8	628.8	0	628.8	628.8	>
2022-06-10 19:38:03	231	<	2400	0.0196	14	0	0.4967	0.5163	-0.4771	>	<	1	1.8	1.8	1.8	0	1.8	1.8	>	<	1	628.8	628.8	628.8	0	628.8	628.8	>
2022-06-10 19:38:04	232	<	2393	0	0	0	0	0	0	>	<	1	1.75	1.75	1.75	0	1.75	1.75	>	<	1	628.8	628.8	628.8	0	628.8	628.8	>
2022-06-10 19:38:05	233	<	2407	0	0	0	0	0	0	>	<	1	2.7	2.7	2.7	0	2.7	2.7	>	<	1	634	634	634	0	634	634	>
2022-06-10 19:38:06	234	<	2396	0	0	0	0	0	0	>	<	1	1.8	1.8	1.8	0	1.8	1.8	>	<	1	634	634	634	0	634	634	>
2022-06-10 19:38:07	235	<	2404	0	0	0	0	0	0	>	<	1	1.75	1.75	1.75	0	1.75	1.75	>	<	1	634	634	634	0	634	634	>
2022-06-10 19:38:08	236	<	2399	0.0033	1	0	0.0577	0.061	-0.0543	>	<	1	1.8	1.8	1.8	0	1.8	1.8	>	<	1	634	634	634	0	634	634	>
2022-06-10 19:38:09	237	<	2401	0	0	0	0	0	0	>	<	1	1.75	1.75	1.75	0	1.75	1.75	>	<	1	634	634	634	0	634	634	>
2022-06-10 19:38:10	238	<	2400	0	0	0	0	0	0	>	<	1	1.8	1.8	1.8	0	1.8	1.8	>	<	1	634	634	634	0	634	634	>
2022-06-10 19:38:11	239	<	2400	0	0	0	0	0	0	>	<	1	1.8	1.8	1.8	0	1.8	1.8	>	<	1	634	634	634	0	634	634	>
2022-06-10 19:38:12	240	<	2401	0	0	0	0	0	0	>	<	1	1.8	1.8	1.8	0	1.8	1.8	>	<	1	634	634	634	0	634	634	>
2022-06-10 19:38:13	241	<	2399	0	0	0	0	0	0	>	<	1	1.8	1.8	1.8	0	1.8	1.8	>	<	1	634	634	634	0	634	634	>
2022-06-10 19:38:14	242	<	2400	0	0	0	0	0	0	>	<	1	1.85	1.85	1.85	0	1.85	1.85	>	<	1	634	634	634	0	634	634	>
2022-06-10 19:38:15	243	<	2399	0	0	0	0	0	0	>	<	1	1.8	1.8	1.8	0	1.8	1.8	>	<	1	634	634	634	0	634	634	>
2022-06-10 19:38:16	244	<	2402	0	0	0	0	0	0	>	<	1	2	2	2	0	2	2	>	<	1	634	634	634	0	634	634	>
2022-06-10 19:38:17	245	<	2399	0.0017	1	0	0.0408	0.0425	-0.0391	>	<	1	1.8	1.8	1.8	0	1.8	1.8	>	<	1	634	634	634	0	634	634	>
2022-06-10 19:38:18	246	<	2401	0	0	0	0	0	0	>	<	1	1.85	1.85	1.85	0	1.85	1.85	>	<	1	634	634	634	0	634	634	>
2022-06-10 19:38:19	247	<	2399	0	0	0	0	0	0	>	<	1	3.05	3.05	3.05	0	3.05	3.05	>	<	1	639.1	639.1	639.1	0	639.1	639.1	>
2022-06-10 19:38:20	248	<	2400	0	0	0	0	0	0	>	<	1	1.85	1.85	1.85	0	1.85	1.85	>	<	1	639.1	639.1	639.1	0	639.1	639.1	>
2022-06-10 19:38:21	249	<	2400	0	0	0	0	0	0	>	<	1	1.8	1.8	1.8	0	1.8	1.8	>	<	1	639.1	639.1	639.1	0	639.1	639.1	>
2022-06-10 19:38:22	250	<	2400	0	0	0	0	0	0	>	<	1	1.85	1.85	1.85	0	1.85	1.85	>	<	1	639.1	639.1	639.1	0	639.1	639.1	>
2022-06-10 19:38:23	251	<	2401	0	0	0	0	0	0	>	<	1	1.85	1.85	1.85	0	1.85	1.85	>	<	1	639.1	639.1	639.1	0	639.1	639.1	>
2022-06-10 19:38:24	252	<	2366	0	0	0	0	0	0	>	<	1	1.8	1.8	1.8	0	1.8	1.8	>	<	1	639.1	639.1	639.1	0	639.1	639.1	>
2022-06-10 19:38:25	253	<	2433	0.0021	1	0	0.0453	0.0473	-0.0432	>	<	1	1.85	1.85	1.85	0	1.85	1.85	>	<	1	639.1	639.1	639.1	0	639.1	639.1	>
2022-06-10 19:38:26	254	<	2400	0	0	0	0	0	0	>	<	1	1.85	1.85	1.85	0	1.85	1.85	>	<	1	639.1	639.1	639.1	0	639.1	639.1	>
2022-06-10 19:38:27	255	<	2399	0	0	0	0	0	0	>	<	1	1.65	1.65	1.65	0	1.65	1.65	>	<	1	639.1	639.1	639.1	0	639.1	639.1	>
2022-06-10 19:38:28	256	<	2400	0	0	0	0	0	0	>	<	1	1.75	1.75	1.75	0	1.75	1.75	>	<	1	639.1	639.1	639.1	0	639.1	639.1	>
2022-06-10 19:38:29	257	<	2401	0	0	0	0	0	0	>	<	1	1.8	1.8	1.8	0	1.8	1.8	>	<	1	639.1	639.1	639.1	0	639.1	639.1	>
2022-06-10 19:38:30	258	<	2396	0.0004	1	0	0.0204	0.0208	-0.02	>	<	1	1.7	1.7	1.7	0	1.7	1.7	>	<	1	639.1	639.1	639.1	0	639.1	639.1	>
2022-06-10 19:38:31	259	<	2403	0	0	0	0	0	0	>	<	1	1.8	1.8	1.8	0	1.8	1.8	>	<	1	639.1	639.1	639.1	0	639.1	639.1	>
2022-06-10 19:38:32	260	<	2401	0.0004	1	0	0.0204	0.0208	-0.02	>	<	1	1.75	1.75	1.75	0	1.75	1.75	>	<	1	639.1	639.1	639.1	0	639.1	639.1	>
2022-06-10 19:38:33	261	<	2400	0	0	0	0	0	0	>	<	1	1.75	1.75	1.75	0	1.75	1.75	>	<	1	639.2	639.2	639.2	0	639.2	639.2	>
2022-06-10 19:38:34	262	<	2400	0	0	0	0	0	0	>	<	1	2.75	2.75	2.75	0	2.75	2.75	>	<	1	644.6	644.6	644.6	0	644.6	644.6	>
2022-06-10 19:38:35	263	<	2400	0	0	0	0	0	0	>	<	1	1.7	1.7	1.7	0	1.7	1.7	>	<	1	644.6	644.6	644.6	0	644.6	644.6	>
2022-06-10 19:38:36	264	<	2399	0	0	0	0	0	0	>	<	1	1.8	1.8	1.8	0	1.8	1.8	>	<	1	644.6	644.6	644.6	0	644.6	644.6	>
2022-06-10 19:38:37	265	<	2401	0	0	0	0	0	0	>	<	1	1.75	1.75	1.75	0	1.75	1.75	>	<	1	644.6	644.6	644.6	0	644.6	644.6	>
2022-06-10 19:38:38	266	<	2400	0	0	0	0	0	0	>	<	1	1.75	1.75	1.75	0	1.75	1.75	>	<	1	644.6	644.6	644.6	0	644.6	644.6	>
2022-06-10 19:38:39	267	<	2400	0	0	0	0	0	0	>	<	1	1.75	1.75	1.75	0	1.75	1.75	>	<	1	644.6	644.6	644.6	0	644.6	644.6	>
2022-06-10 19:38:40	268	<	2400	0	0	0	0	0	0	>	<	1	1.8	1.8	1.8	0	1.8	1.8	>	<	1	644.6	644.6	644.6	0	644.6	644.6	>
2022-06-10 19:38:41	269	<	2400	0.0004	1	0	0.0204	0.0208	-0.02	>	<	1	1.75	1.75	1.75	0	1.75	1.75	>	<	1	644.6	644.6	644.6	0	644.6	644.6	>
2022-06-10 19:38:42	270	<	2400	0	0	0	0	0	0	>	<	1	1.8	1.8	1.8	0	1.8	1.8	>	<	1	644.6	644.6	644.6	0	644.6	644.6	>
2022-06-10 19:38:43	271	<	2400	0	0	0	0	0	0	>	<	1	1.75	1.75	1.75	0	1.75	1.75	>	<	1	644.6	644.6	644.6	0	644.6	644.6	>
2022-06-10 19:38:44	272	<	2400	0	0	0	0	0	0	>	<	1	1.75	1.75	1.75	0	1.75	1.75	>	<	1	644.6	644.6	644.6	0	644.6	644.6	>
2022-06-10 19:38:45	273	<	2399	0	0	0	0	0	0	>	<	1	1.8	1.8	1.8	0	1.8	1.8	>	<	1	644.6	644.6	644.6	0	644.6	644.6	>
2022-06-10 19:38:46	274	<	2402	0	0	0	0	0	0	>	<	1	1.75	1.75	1.75	0	1.75	1.75	>	<	1	644.6	644.6	644.6	0	644.6	644.6	>
2022-06-10 19:38:47	275	<	2390	0.0527	15	0	0.8677	0.9204	-0.815	>	<	1	1.7	1.7	1.7	0	1.7	1.7	>	<	1	644.6	644.6	644.6	0	644.6	644.6	>
2022-06-10 19:38:48	276	<	2410	0.0012	1	0	0.0353	0.0365	-0.034	>	<	1	2.8	2.8	2.8	0	2.8	2.8	>	<	1	649.5	649.5	649.5	0	649.5	649.5	>
2022-06-10 19:38:49	277	<	2400	0	0	0	0	0	0	>	<	1	1.8	1.8	1.8	0	1.8	1.8	>	<	1	649.5	649.5	649.5	0	649.5	649.5	>
2022-06-10 19:38:50	278	<	2400	0	0	0	0	0	0	>	<	1	1.75	1.75	1.75	0	1.75	1.75	>	<	1	649.5	649.5	649.5	0	649.5	649.5	>
2022-06-10 19:38:51	279	<	2399	0	0	0	0	0	0	>	<	1	1.75	1.75	1.75	0	1.75	1.75	>	<	1	649.5	649.5	649.5	0	649.5	649.5	>
2022-06-10 19:38:52	280	<	2400	0	0	0	0	0	0	>	<	1	1.8	1.8	1.8	0	1.8	1.8	>	<	1	649.5	649.5	649.5	0	649.5	649.5	>
2022-06-10 19:38:53	281	<	2400	0	0	0	0	0	0	>	<	1	1.75	1.75	1.75	0	1.75	1.75	>	<	1	649.5	649.5	649.5	0	649.5	649.5	>
2022-06-10 19:38:54	282	<	2400	0	0	0	0	0	0	>	<	1	1.75	1.75	1.75	0	1.75	1.75	>	<	1	649.5	649.5	649.5	0	649.5	649.5	>
2022-06-10 19:38:55	283	<	2400	0	0	0	0	0	0	>	<	1	1.6	1.6	1.6	0	1.6	1.6	>	<	1	649.5	649.5	649.5	0	649.5	649.5	>
2022-06-10 19:38:56	284	<	2399	0	0	0	0	0	0	>	<	1	1.55	1.55	1.55	0	1.55	1.55	>	<	1	649.5	649.5	649.5	0	649.5	649.5	>
2022-06-10 19:38:57	285	<	2402	0	0	0	0	0	0	>	<	1	1.6	1.6	1.6	0	1.6	1.6	>	<	1	649.5	649.5	649.5	0	649.5	649.5	>
2022-06-10 19:38:58	286	<	2399	0.0021	1	0	0.0456	0.0477	-0.0435	>	<	1	1.5	1.5	1.5	0	1.5	1.5	>	<	1	649.5	649.5	649.5	0	649.5	649.5	>
2022-06-10 19:38:59	287	<	2400	0	0	0	0	0	0	>	<	1	1.8	1.8	1.8	0	1.8	1.8	>	<	1	649.5	649.5	649.5	0	649.5	649.5	>
2022-06-10 19:39:00	288	<	2400	0	0	0	0	0	0	>	<	1	1.8	1.8	1.8	0	1.8	1.8	>	<	1	649.5	649.5	649.5	0	649.5	649.5	>
2022-06-10 19:39:01	289	<	2400	0	0	0	0	0	0	>	<	1	1.65	1.65	1.65	0	1.65	1.65	>	<	1	649.5	649.5	649.5	0	649.5	649.5	>
2022-06-10 19:39:02	290	<	2399	0.0004	1	0	0.0204	0.0208	-0.02	>	<	1	1.6	1.6	1.6	0	1.6	1.6	>	<	1	649.5	649.5	649.5	0	649.5	649.5	>
2022-06-10 19:39:03	291	<	2401	0	0	0	0	0	0	>	<	1	2.7	2.7	2.7	0	2.7	2.7	>	<	1	654.1	654.1	654.1	0	654.1	654.1	>
2022-06-10 19:39:04	292	<	2399	0	0	0	0	0	0	>	<	1	1.95	1.95	1.95	0	1.95	1.95	>	<	1	654.1	654.1	654.1	0	654.1	654.1	>
2022-06-10 19:39:05	293	<	2401	0	0	0	0	0	0	>	<	1	1.55	1.55	1.55	0	1.55	1.55	>	<	1	654.1	654.1	654.1	0	654.1	654.1	>
2022-06-10 19:39:06	294	<	2401	0	0	0	0	0	0	>	<	1	1.6	1.6	1.6	0	1.6	1.6	>	<	1	654.1	654.1	654.1	0	654.1	654.1	>
2022-06-10 19:39:07	295	<	2400	0	0	0	0	0	0	>	<	1	1.55	1.55	1.55	0	1.55	1.55	>	<	1	654.1	654.1	654.1	0	654.1	654.1	>
2022-06-10 19:39:08	296	<	2400	0	0	0	0	0	0	>	<	1	1.9	1.9	1.9	0	1.9	1.9	>	<	1	654.1	654.1	654.1	0	654.1	654.1	>
2022-06-10 19:39:09	297	<	2400	0	0	0	0	0	0	>	<	1	1.55	1.55	1.55	0	1.55	1.55	>	<	1	654.1	654.1	654.1	0	654.1	654.1	>
2022-06-10 19:39:10	298	<	2400	0	0	0	0	0	0	>	<	1	1.6	1.6	1.6	0	1.6	1.6	>	<	1	654.1	654.1	654.1	0	654.1	654.1	>
2022-06-10 19:39:11	299	<	2400	0.0008	1	0	0.0289	0.0297	-0.028	>	<	1	1.7	1.7	1.7	0	1.7	1.7	>	<	1	654.1	654.1	654.1	0	654.1	654.1	>
2022-06-10 19:39:12	300	<	2401	0.0008	1	0	0.0288	0.0297	-0.028	>	<	1	1.9	1.9	1.9	0	1.9	1.9	>	<	1	654.1	654.1	654.1	0	654.1	654.1	>
2022-06-10 19:39:13	301	<	2398	0	0	0	0	0	0	>	<	1	1.75	1.75	1.75	0	1.75	1.75	>	<	1	654.1	654.1	654.1	0	654.1	654.1	>
2022-06-10 19:39:14	302	<	2401	0.0891	1	0	0.2849	0.3741	-0.1958	>	<	1	1.85	1.85	1.85	0	1.85	1.85	>	<	1	654.1	654.1	654.1	0	654.1	654.1	>
2022-06-10 19:39:15	303	<	2399	0	0	0	0	0	0	>	<	1	2.75	2.75	2.75	0	2.75	2.75	>	<	1	654.2	654.2	654.2	0	654.2	654.2	>
2022-06-10 19:39:16	304	<	2401	0.0062	15	0	0.3061	0.3123	-0.2998	>	<	1	1.8	1.8	1.8	0	1.8	1.8	>	<	1	654.2	654.2	654.2	0	654.2	654.2	>
2022-06-10 19:39:17	305	<	2400	0	0	0	0	0	0	>	<	1	1.8	1.8	1.8	0	1.8	1.8	>	<	1	654.2	654.2	654.2	0	654.2	654.2	>
2022-06-10 19:39:18	306	<	2390	0.005	1	0	0.0707	0.0757	-0.0657	>	<	1	2.9	2.9	2.9	0	2.9	2.9	>	<	1	659.1	659.1	659.1	0	659.1	659.1	>
2022-06-10 19:39:19	307	<	2410	0	0	0	0	0	0	>	<	1	1.8	1.8	1.8	0	1.8	1.8	>	<	1	659.1	659.1	659.1	0	659.1	659.1	>
2022-06-10 19:39:20	308	<	2399	0	0	0	0	0	0	>	<	1	1.75	1.75	1.75	0	1.75	1.75	>	<	1	659.1	659.1	659.1	0	659.1	659.1	>
2022-06-10 19:39:21	309	<	2400	0	0	0	0	0	0	>	<	1	1.9	1.9	1.9	0	1.9	1.9	>	<	1	659.1	659.1	659.1	0	659.1	659.1	>
2022-06-10 19:39:22	310	<	2401	0.0012	1	0	0.0353	0.0366	-0.0341	>	<	1	1.8	1.8	1.8	0	1.8	1.8	>	<	1	659.1	659.1	659.1	0	659.1	659.1	>
2022-06-10 19:39:23	311	<	2399	0.0029	1	0	0.0539	0.0569	-0.051	>	<	1	1.8	1.8	1.8	0	1.8	1.8	>	<	1	659.1	659.1	659.1	0	659.1	659.1	>
2022-06-10 19:39:24	312	<	2401	0	0	0	0	0	0	>	<	1	1.75	1.75	1.75	0	1.75	1.75	>	<	1	659.1	659.1	659.1	0	659.1	659.1	>
2022-06-10 19:39:25	313	<	2399	0	0	0	0	0	0	>	<	1	1.8	1.8	1.8	0	1.8	1.8	>	<	1	659.1	659.1	659.1	0	659.1	659.1	>
2022-06-10 19:39:26	314	<	2399	0.0004	1	0	0.0204	0.0208	-0.02	>	<	1	1.8	1.8	1.8	0	1.8	1.8	>	<	1	659.1	659.1	659.1	0	659.1	659.1	>
2022-06-10 19:39:27	315	<	2400	0	0	0	0	0	0	>	<	1	1.85	1.85	1.85	0	1.85	1.85	>	<	1	659.1	659.1	659.1	0	659.1	659.1	>
2022-06-10 19:39:28	316	<	2401	0.0012	1	0	0.0353	0.0366	-0.0341	>	<	1	1.8	1.8	1.8	0	1.8	1.8	>	<	1	659.1	659.1	659.1	0	659.1	659.1	>
2022-06-10 19:39:29	317	<	2400	0	0	0	0	0	0	>	<	1	1.8	1.8	1.8	0	1.8	1.8	>	<	1	659.1	659.1	659.1	0	659.1	659.1	>
2022-06-10 19:39:30	318	<	2391	0	0	0	0	0	0	>	<	1	1.85	1.85	1.85	0	1.85	1.85	>	<	1	659.1	659.1	659.1	0	659.1	659.1	>
2022-06-10 19:39:31	319	<	2401	0.0412	20	0	0.8201	0.8614	-0.7789	>	<	1	1.8	1.8	1.8	0	1.8	1.8	>	<	1	659.1	659.1	659.1	0	659.1	659.1	>
2022-06-10 19:39:32	320	<	2409	0.0004	1	0	0.0204	0.0208	-0.02	>	<	1	3.2	3.2	3.2	0	3.2	3.2	>	<	1	664	664	664	0	664	664	>
2022-06-10 19:39:33	321	<	2398	0	0	0	0	0	0	>	<	1	1.85	1.85	1.85	0	1.85	1.85	>	<	1	664	664	664	0	664	664	>
2022-06-10 19:39:34	322	<	2402	0.0154	1	0	0.1232	0.1386	-0.1077	>	<	1	1.75	1.75	1.75	0	1.75	1.75	>	<	1	664	664	664	0	664	664	>
2022-06-10 19:39:35	323	<	2399	0.0046	1	0	0.0676	0.0721	-0.063	>	<	1	1.75	1.75	1.75	0	1.75	1.75	>	<	1	664	664	664	0	664	664	>
2022-06-10 19:39:36	324	<	2400	0	0	0	0	0	0	>	<	1	1.85	1.85	1.85	0	1.85	1.85	>	<	1	664	664	664	0	664	664	>
2022-06-10 19:39:37	325	<	2400	0	0	0	0	0	0	>	<	1	1.75	1.75	1.75	0	1.75	1.75	>	<	1	664	664	664	0	664	664	>
2022-06-10 19:39:38	326	<	2400	0	0	0	0	0	0	>	<	1	1.75	1.75	1.75	0	1.75	1.75	>	<	1	664	664	664	0	664	664	>
2022-06-10 19:39:39	327	<	2396	0	0	0	0	0	0	>	<	1	1.8	1.8	1.8	0	1.8	1.8	>	<	1	664	664	664	0	664	664	>
2022-06-10 19:39:40	328	<	2404	0	0	0	0	0	0	>	<	1	1.75	1.75	1.75	0	1.75	1.75	>	<	1	664	664	664	0	664	664	>
2022-06-10 19:39:41	329	<	2400	0	0	0	0	0	0	>	<	1	1.75	1.75	1.75	0	1.75	1.75	>	<	1	664	664	664	0	664	664	>
2022-06-10 19:39:42	330	<	2400	0.0033	1	0	0.0576	0.061	-0.0543	>	<	1	1.8	1.8	1.8	0	1.8	1.8	>	<	1	664	664	664	0	664	664	>
2022-06-10 19:39:43	331	<	2400	0	0	0	0	0	0	>	<	1	1.8	1.8	1.8	0	1.8	1.8	>	<	1	664	664	664	0	664	664	>
2022-06-10 19:39:44	332	<	2401	0.0004	1	0	0.0204	0.0208	-0.02	>	<	1	1.8	1.8	1.8	0	1.8	1.8	>	<	1	664	664	664	0	664	664	>
2022-06-10 19:39:45	333	<	2398	0.0071	16	0	0.3273	0.3344	-0.3202	>	<	1	1.8	1.8	1.8	0	1.8	1.8	>	<	1	664	664	664	0	664	664	>
2022-06-10 19:39:46	334	<	2402	0.0004	1	0	0.0204	0.0208	-0.02	>	<	1	1.8	1.8	1.8	0	1.8	1.8	>	<	1	664	664	664	0	664	664	>
2022-06-10 19:39:47	335	<	2399	0	0	0	0	0	0	>	<	1	2.85	2.85	2.85	0	2.85	2.85	>	<	1	669.4	669.4	669.4	0	669.4	669.4	>
2022-06-10 19:39:48	336	<	2400	0	0	0	0	0	0	>	<	1	1.8	1.8	1.8	0	1.8	1.8	>	<	1	669.4	669.4	669.4	0	669.4	669.4	>
2022-06-10 19:39:49	337	<	2399	0	0	0	0	0	0	>	<	1	1.85	1.85	1.85	0	1.85	1.85	>	<	1	669.4	669.4	669.4	0	669.4	669.4	>
2022-06-10 19:39:50	338	<	2392	0	0	0	0	0	0	>	<	1	1.8	1.8	1.8	0	1.8	1.8	>	<	1	669.4	669.4	669.4	0	669.4	669.4	>
2022-06-10 19:39:51	339	<	2409	0	0	0	0	0	0	>	<	1	1.8	1.8	1.8	0	1.8	1.8	>	<	1	669.4	669.4	669.4	0	669.4	669.4	>
2022-06-10 19:39:52	340	<	2401	0	0	0	0	0	0	>	<	1	1.75	1.75	1.75	0	1.75	1.75	>	<	1	669.4	669.4	669.4	0	669.4	669.4	>
2022-06-10 19:39:53	341	<	2399	0	0	0	0	0	0	>	<	1	1.8	1.8	1.8	0	1.8	1.8	>	<	1	669.4	669.4	669.4	0	669.4	669.4	>
2022-06-10 19:39:54	342	<	2400	0	0	0	0	0	0	>	<	1	1.8	1.8	1.8	0	1.8	1.8	>	<	1	669.4	669.4	669.4	0	669.4	669.4	>
2022-06-10 19:39:55	343	<	2400	0	0	0	0	0	0	>	<	1	1.75	1.75	1.75	0	1.75	1.75	>	<	1	669.4	669.4	669.4	0	669.4	669.4	>
2022-06-10 19:39:56	344	<	2393	0	0	0	0	0	0	>	<	1	1.85	1.85	1.85	0	1.85	1.85	>	<	1	669.4	669.4	669.4	0	669.4	669.4	>
2022-06-10 19:39:57	345	<	2408	0	0	0	0	0	0	>	<	1	1.8	1.8	1.8	0	1.8	1.8	>	<	1	669.4	669.4	669.4	0	669.4	669.4	>
2022-06-10 19:39:58	346	<	2400	0	0	0	0	0	0	>	<	1	1.8	1.8	1.8	0	1.8	1.8	>	<	1	669.4	669.4	669.4	0	669.4	669.4	>
2022-06-10 19:39:59	347	<	2400	0	0	0	0	0	0	>	<	1	1.8	1.8	1.8	0	1.8	1.8	>	<	1	669.4	669.4	669.4	0	669.4	669.4	>
2022-06-10 19:40:00	348	<	2398	0.0033	1	0	0.0577	0.061	-0.0543	>	<	1	1.8	1.8	1.8	0	1.8	1.8	>	<	1	669.4	669.4	669.4	0	669.4	669.4	>
2022-06-10 19:40:01	349	<	2391	0	0	0	0	0	0	>	<	1	1.85	1.85	1.85	0	1.85	1.85	>	<	1	669.4	669.4	669.4	0	669.4	669.4	>
2022-06-10 19:40:02	350	<	2395	0	0	0	0	0	0	>	<	1	2.9	2.9	2.9	0	2.9	2.9	>	<	1	674.3	674.3	674.3	0	674.3	674.3	>
2022-06-10 19:40:03	351	<	2415	0	0	0	0	0	0	>	<	1	1.85	1.85	1.85	0	1.85	1.85	>	<	1	674.3	674.3	674.3	0	674.3	674.3	>
2022-06-10 19:40:04	352	<	2399	0	0	0	0	0	0	>	<	1	1.8	1.8	1.8	0	1.8	1.8	>	<	1	674.3	674.3	674.3	0	674.3	674.3	>
2022-06-10 19:40:05	353	<	2401	0	0	0	0	0	0	>	<	1	1.85	1.85	1.85	0	1.85	1.85	>	<	1	674.3	674.3	674.3	0	674.3	674.3	>
2022-06-10 19:40:06	354	<	2401	0	0	0	0	0	0	>	<	1	1.85	1.85	1.85	0	1.85	1.85	>	<	1	674.3	674.3	674.3	0	674.3	674.3	>
2022-06-10 19:40:07	355	<	2399	0	0	0	0	0	0	>	<	1	1.8	1.8	1.8	0	1.8	1.8	>	<	1	674.3	674.3	674.3	0	674.3	674.3	>
2022-06-10 19:40:08	356	<	2401	0	0	0	0	0	0	>	<	1	1.85	1.85	1.85	0	1.85	1.85	>	<	1	674.3	674.3	674.3	0	674.3	674.3	>
2022-06-10 19:40:09	357	<	2400	0	0	0	0	0	0	>	<	1	1.8	1.8	1.8	0	1.8	1.8	>	<	1	674.3	674.3	674.3	0	674.3	674.3	>
2022-06-10 19:40:10	358	<	2400	0	0	0	0	0	0	>	<	1	1.85	1.85	1.85	0	1.85	1.85	>	<	1	674.3	674.3	674.3	0	674.3	674.3	>
2022-06-10 19:40:11	359	<	2399	0	0	0	0	0	0	>	<	1	1.85	1.85	1.85	0	1.85	1.85	>	<	1	674.3	674.3	674.3	0	674.3	674.3	>
2022-06-10 19:40:12	360	<	2401	0	0	0	0	0	0	>	<	1	1.85	1.85	1.85	0	1.85	1.85	>	<	1	674.3	674.3	674.3	0	674.3	674.3	>
2022-06-10 19:40:13	361	<	2400	0	0	0	0	0	0	>	<	1	1.8	1.8	1.8	0	1.8	1.8	>	<	1	674.3	674.3	674.3	0	674.3	674.3	>
2022-06-10 19:40:14	362	<	2399	0.0004	1	0	0.0204	0.0208	-0.02	>	<	1	1.85	1.85	1.85	0	1.85	1.85	>	<	1	674.3	674.3	674.3	0	674.3	674.3	>
2022-06-10 19:40:15	363	<	2401	0.0092	15	0	0.3107	0.3199	-0.3015	>	<	1	1.8	1.8	1.8	0	1.8	1.8	>	<	1	674.3	674.3	674.3	0	674.3	674.3	>
2022-06-10 19:40:16	364	<	2399	0	0	0	0	0	0	>	<	1	2.9	2.9	2.9	0	2.9	2.9	>	<	1	679.2	679.2	679.2	0	679.2	679.2	>
2022-06-10 19:40:17	365	<	2400	0	0	0	0	0	0	>	<	1	1.8	1.8	1.8	0	1.8	1.8	>	<	1	679.2	679.2	679.2	0	679.2	679.2	>
2022-06-10 19:40:18	366	<	2387	0	0	0	0	0	0	>	<	1	1.8	1.8	1.8	0	1.8	1.8	>	<	1	679.2	679.2	679.2	0	679.2	679.2	>
2022-06-10 19:40:19	367	<	2414	0	0	0	0	0	0	>	<	1	1.85	1.85	1.85	0	1.85	1.85	>	<	1	679.2	679.2	679.2	0	679.2	679.2	>
2022-06-10 19:40:20	368	<	2400	0	0	0	0	0	0	>	<	1	1.8	1.8	1.8	0	1.8	1.8	>	<	1	679.2	679.2	679.2	0	679.2	679.2	>
2022-06-10 19:40:21	369	<	2400	0	0	0	0	0	0	>	<	1	1.8	1.8	1.8	0	1.8	1.8	>	<	1	679.2	679.2	679.2	0	679.2	679.2	>
2022-06-10 19:40:22	370	<	2399	0.0004	1	0	0.0204	0.0208	-0.02	>	<	1	1.85	1.85	1.85	0	1.85	1.85	>	<	1	679.2	679.2	679.2	0	679.2	679.2	>
2022-06-10 19:40:23	371	<	2401	0	0	0	0	0	0	>	<	1	1.85	1.85	1.85	0	1.85	1.85	>	<	1	679.2	679.2	679.2	0	679.2	679.2	>
2022-06-10 19:40:24	372	<	2399	0	0	0	0	0	0	>	<	1	1.8	1.8	1.8	0	1.8	1.8	>	<	1	679.2	679.2	679.2	0	679.2	679.2	>
2022-06-10 19:40:25	373	<	2400	0	0	0	0	0	0	>	<	1	1.85	1.85	1.85	0	1.85	1.85	>	<	1	679.2	679.2	679.2	0	679.2	679.2	>
2022-06-10 19:40:26	374	<	2400	0	0	0	0	0	0	>	<	1	1.8	1.8	1.8	0	1.8	1.8	>	<	1	679.2	679.2	679.2	0	679.2	679.2	>
2022-06-10 19:40:27	375	<	2401	0	0	0	0	0	0	>	<	1	1.85	1.85	1.85	0	1.85	1.85	>	<	1	679.2	679.2	679.2	0	679.2	679.2	>
2022-06-10 19:40:28	376	<	2400	0	0	0	0	0	0	>	<	1	1.8	1.8	1.8	0	1.8	1.8	>	<	1	679.2	679.2	679.2	0	679.2	679.2	>
2022-06-10 19:40:29	377	<	2400	0.0538	16	0	0.9019	0.9556	-0.8481	>	<	1	1.8	1.8	1.8	0	1.8	1.8	>	<	1	679.2	679.2	679.2	0	679.2	679.2	>
2022-06-10 19:40:30	378	<	2399	0.0008	1	0	0.0289	0.0297	-0.028	>	<	1	1.9	1.9	1.9	0	1.9	1.9	>	<	1	679.2	679.2	679.2	0	679.2	679.2	>
2022-06-10 19:40:31	379	<	2400	0	0	0	0	0	0	>	<	1	2.85	2.85	2.85	0	2.85	2.85	>	<	1	684.4	684.4	684.4	0	684.4	684.4	>
2022-06-10 19:40:32	380	<	2400	0.0004	1	0	0.0204	0.0208	-0.02	>	<	1	1.8	1.8	1.8	0	1.8	1.8	>	<	1	684.4	684.4	684.4	0	684.4	684.4	>
2022-06-10 19:40:33	381	<	2400	0.0004	1	0	0.0204	0.0208	-0.02	>	<	1	1.85	1.85	1.85	0	1.85	1.85	>	<	1	684.4	684.4	684.4	0	684.4	684.4	>
2022-06-10 19:40:34	382	<	2401	0	0	0	0	0	0	>	<	1	1.85	1.85	1.85	0	1.85	1.85	>	<	1	684.4	684.4	684.4	0	684.4	684.4	>
2022-06-10 19:40:35	383	<	2398	0.0004	1	0	0.0204	0.0208	-0.02	>	<	1	1.8	1.8	1.8	0	1.8	1.8	>	<	1	684.4	684.4	684.4	0	684.4	684.4	>
2022-06-10 19:40:36	384	<	2400	0.0158	1	0	0.1248	0.1407	-0.109	>	<	1	1.8	1.8	1.8	0	1.8	1.8	>	<	1	684.4	684.4	684.4	0	684.4	684.4	>
2022-06-10 19:40:37	385	<	2402	0	0	0	0	0	0	>	<	1	1.8	1.8	1.8	0	1.8	1.8	>	<	1	684.4	684.4	684.4	0	684.4	684.4	>
2022-06-10 19:40:38	386	<	2399	0	0	0	0	0	0	>	<	1	1.85	1.85	1.85	0	1.85	1.85	>	<	1	684.4	684.4	684.4	0	684.4	684.4	>
2022-06-10 19:40:39	387	<	2400	0	0	0	0	0	0	>	<	1	1.75	1.75	1.75	0	1.75	1.75	>	<	1	684.4	684.4	684.4	0	684.4	684.4	>
2022-06-10 19:40:40	388	<	2400	0	0	0	0	0	0	>	<	1	1.85	1.85	1.85	0	1.85	1.85	>	<	1	684.4	684.4	684.4	0	684.4	684.4	>
2022-06-10 19:40:41	389	<	2401	0	0	0	0	0	0	>	<	1	1.8	1.8	1.8	0	1.8	1.8	>	<	1	684.4	684.4	684.4	0	684.4	684.4	>
2022-06-10 19:40:42	390	<	2400	0	0	0	0	0	0	>	<	1	1.9	1.9	1.9	0	1.9	1.9	>	<	1	684.4	684.4	684.4	0	684.4	684.4	>
2022-06-10 19:40:43	391	<	2400	0.0004	1	0	0.0204	0.0208	-0.02	>	<	1	1.8	1.8	1.8	0	1.8	1.8	>	<	1	684.4	684.4	684.4	0	684.4	684.4	>
2022-06-10 19:40:44	392	<	2400	0.0533	15	0	0.8663	0.9196	-0.813	>	<	1	1.85	1.85	1.85	0	1.85	1.85	>	<	1	684.4	684.4	684.4	0	684.4	684.4	>
2022-06-10 19:40:45	393	<	2400	0.0021	1	0	0.0456	0.0477	-0.0435	>	<	1	2.85	2.85	2.85	0	2.85	2.85	>	<	1	689.5	689.5	689.5	0	689.5	689.5	>
2022-06-10 19:40:46	394	<	2399	0.0004	1	0	0.0204	0.0208	-0.02	>	<	1	1.85	1.85	1.85	0	1.85	1.85	>	<	1	689.5	689.5	689.5	0	689.5	689.5	>
2022-06-10 19:40:47	395	<	2400	0.0013	1	0	0.0353	0.0366	-0.0341	>	<	1	1.8	1.8	1.8	0	1.8	1.8	>	<	1	689.5	689.5	689.5	0	689.5	689.5	>
2022-06-10 19:40:48	396	<	2400	0.0238	1	0	0.1523	0.176	-0.1285	>	<	1	1.85	1.85	1.85	0	1.85	1.85	>	<	1	689.5	689.5	689.5	0	689.5	689.5	>
2022-06-10 19:40:49	397	<	2401	0.0004	1	0	0.0204	0.0208	-0.02	>	<	1	2	2	2	0	2	2	>	<	1	689.5	689.5	689.5	0	689.5	689.5	>
2022-06-10 19:40:50	398	<	2399	0.0067	1	0	0.0814	0.0881	-0.0747	>	<	1	2.25	2.25	2.25	0	2.25	2.25	>	<	1	689.6	689.6	689.6	0	689.6	689.6	>
2022-06-10 19:40:51	399	<	2400	0	0	0	0	0	0	>	<	1	1.9	1.9	1.9	0	1.9	1.9	>	<	1	689.6	689.6	689.6	0	689.6	689.6	>
2022-06-10 19:40:52	400	<	2401	0.0225	1	0	0.1483	0.1708	-0.1258	>	<	1	1.9	1.9	1.9	0	1.9	1.9	>	<	1	689.6	689.6	689.6	0	689.6	689.6	>
2022-06-10 19:40:53	401	<	2399	0.1276	1	0	0.3336	0.4611	-0.206	>	<	1	1.95	1.95	1.95	0	1.95	1.95	>	<	1	689.7	689.7	689.7	0	689.7	689.7	>
2022-06-10 19:40:54	402	<	2389	0.0029	1	0	0.0541	0.057	-0.0511	>	<	1	1.95	1.95	1.95	0	1.95	1.95	>	<	1	689.7	689.7	689.7	0	689.7	689.7	>
2022-06-10 19:40:55	403	<	2412	0.0008	1	0	0.0288	0.0296	-0.028	>	<	1	2.75	2.75	2.75	0	2.75	2.75	>	<	1	689.7	689.7	689.7	0	689.7	689.7	>
2022-06-10 19:40:56	404	<	2400	0.005	1	0	0.0705	0.0755	-0.0655	>	<	1	1.85	1.85	1.85	0	1.85	1.85	>	<	1	689.7	689.7	689.7	0	689.7	689.7	>
2022-06-10 19:40:57	405	<	2399	0.0013	1	0	0.0353	0.0366	-0.0341	>	<	1	1.85	1.85	1.85	0	1.85	1.85	>	<	1	689.7	689.7	689.7	0	689.7	689.7	>
2022-06-10 19:40:58	406	<	2400	0.0479	15	0	0.8112	0.8592	-0.7633	>	<	1	1.85	1.85	1.85	0	1.85	1.85	>	<	1	689.7	689.7	689.7	0	689.7	689.7	>
2022-06-10 19:40:59	407	<	2399	0.0038	1	0	0.0611	0.0649	-0.0574	>	<	1	1.8	1.8	1.8	0	1.8	1.8	>	<	1	689.7	689.7	689.7	0	689.7	689.7	>
2022-06-10 19:41:00	408	<	2401	0.0083	1	0	0.0909	0.0992	-0.0826	>	<	1	2.9	2.9	2.9	0	2.9	2.9	>	<	1	694.3	694.3	694.3	0	694.3	694.3	>
2022-06-10 19:41:01	409	<	2400	0	0	0	0	0	0	>	<	1	1.75	1.75	1.75	0	1.75	1.75	>	<	1	694.3	694.3	694.3	0	694.3	694.3	>
2022-06-10 19:41:02	410	<	2400	0	0	0	0	0	0	>	<	1	1.85	1.85	1.85	0	1.85	1.85	>	<	1	694.3	694.3	694.3	0	694.3	694.3	>
2022-06-10 19:41:03	411	<	2401	0.0008	1	0	0.0288	0.0297	-0.028	>	<	1	1.8	1.8	1.8	0	1.8	1.8	>	<	1	694.3	694.3	694.3	0	694.3	694.3	>
2022-06-10 19:41:04	412	<	2388	0.0034	1	0	0.0578	0.0611	-0.0544	>	<	1	1.85	1.85	1.85	0	1.85	1.85	>	<	1	694.3	694.3	694.3	0	694.3	694.3	>
2022-06-10 19:41:05	413	<	2412	0.007	1	0	0.0837	0.0907	-0.0766	>	<	1	1.8	1.8	1.8	0	1.8	1.8	>	<	1	694.3	694.3	694.3	0	694.3	694.3	>
2022-06-10 19:41:06	414	<	2400	0.0017	1	0	0.0408	0.0425	-0.0391	>	<	1	1.8	1.8	1.8	0	1.8	1.8	>	<	1	694.3	694.3	694.3	0	694.3	694.3	>
2022-06-10 19:41:07	415	<	2400	0.0242	1	0	0.1536	0.1777	-0.1294	>	<	1	1.8	1.8	1.8	0	1.8	1.8	>	<	1	694.3	694.3	694.3	0	694.3	694.3	>
2022-06-10 19:41:08	416	<	2401	0.0412	1	0	0.1988	0.2401	-0.1576	>	<	1	1.85	1.85	1.85	0	1.85	1.85	>	<	1	694.3	694.3	694.3	0	694.3	694.3	>
2022-06-10 19:41:09	417	<	2399	0.0225	1	0	0.1483	0.1708	-0.1258	>	<	1	1.85	1.85	1.85	0	1.85	1.85	>	<	1	694.3	694.3	694.3	0	694.3	694.3	>
2022-06-10 19:41:10	418	<	2399	0.0279	1	0	0.1648	0.1927	-0.1368	>	<	1	1.85	1.85	1.85	0	1.85	1.85	>	<	1	694.3	694.3	694.3	0	694.3	694.3	>
2022-06-10 19:41:11	419	<	2400	0.0175	1	0	0.1311	0.1486	-0.1136	>	<	1	1.85	1.85	1.85	0	1.85	1.85	>	<	1	694.3	694.3	694.3	0	694.3	694.3	>
2022-06-10 19:41:12	420	<	2401	0.0237	1	0	0.1522	0.176	-0.1285	>	<	1	1.85	1.85	1.85	0	1.85	1.85	>	<	1	694.3	694.3	694.3	0	694.3	694.3	>
2022-06-10 19:41:13	421	<	2400	0.0088	1	0	0.0931	0.1019	-0.0844	>	<	1	1.85	1.85	1.85	0	1.85	1.85	>	<	1	694.3	694.3	694.3	0	694.3	694.3	>
2022-06-10 19:41:14	422	<	2399	0	0	0	0	0	0	>	<	1	2.85	2.85	2.85	0	2.85	2.85	>	<	1	699.5	699.5	699.5	0	699.5	699.5	>
2022-06-10 19:41:15	423	<	2400	0.0083	1	0	0.0909	0.0992	-0.0826	>	<	1	1.8	1.8	1.8	0	1.8	1.8	>	<	1	699.5	699.5	699.5	0	699.5	699.5	>
2022-06-10 19:41:16	424	<	2399	0.0058	1	0	0.0762	0.082	-0.0703	>	<	1	1.85	1.85	1.85	0	1.85	1.85	>	<	1	699.5	699.5	699.5	0	699.5	699.5	>
2022-06-10 19:41:17	425	<	2401	0.0004	1	0	0.0204	0.0208	-0.02	>	<	1	1.8	1.8	1.8	0	1.8	1.8	>	<	1	699.5	699.5	699.5	0	699.5	699.5	>
2022-06-10 19:41:18	426	<	2401	0	0	0	0	0	0	>	<	1	1.75	1.75	1.75	0	1.75	1.75	>	<	1	699.5	699.5	699.5	0	699.5	699.5	>
2022-06-10 19:41:19	427	<	2399	0	0	0	0	0	0	>	<	1	1.9	1.9	1.9	0	1.9	1.9	>	<	1	699.5	699.5	699.5	0	699.5	699.5	>
2022-06-10 19:41:20	428	<	2401	0	0	0	0	0	0	>	<	1	1.8	1.8	1.8	0	1.8	1.8	>	<	1	699.5	699.5	699.5	0	699.5	699.5	>
2022-06-10 19:41:21	429	<	2399	0.0042	1	0	0.0644	0.0686	-0.0603	>	<	1	1.85	1.85	1.85	0	1.85	1.85	>	<	1	699.5	699.5	699.5	0	699.5	699.5	>
2022-06-10 19:41:22	430	<	2401	0.0042	1	0	0.0644	0.0686	-0.0602	>	<	1	1.95	1.95	1.95	0	1.95	1.95	>	<	1	699.5	699.5	699.5	0	699.5	699.5	>
2022-06-10 19:41:23	431	<	2399	0	0	0	0	0	0	>	<	1	1.85	1.85	1.85	0	1.85	1.85	>	<	1	699.5	699.5	699.5	0	699.5	699.5	>
2022-06-10 19:41:24	432	<	2391	0	0	0	0	0	0	>	<	1	1.8	1.8	1.8	0	1.8	1.8	>	<	1	699.5	699.5	699.5	0	699.5	699.5	>
2022-06-10 19:41:25	433	<	2410	0.0017	1	0	0.0407	0.0424	-0.039	>	<	1	1.8	1.8	1.8	0	1.8	1.8	>	<	1	699.5	699.5	699.5	0	699.5	699.5	>
2022-06-10 19:41:26	434	<	2400	0.0083	1	0	0.0909	0.0992	-0.0826	>	<	1	1.85	1.85	1.85	0	1.85	1.85	>	<	1	699.5	699.5	699.5	0	699.5	699.5	>
2022-06-10 19:41:27	435	<	2399	0.0692	17	0	0.9263	0.9955	-0.8571	>	<	1	1.65	1.65	1.65	0	1.65	1.65	>	<	1	699.5	699.5	699.5	0	699.5	699.5	>
2022-06-10 19:41:28	436	<	2399	0.0108	1	0	0.1035	0.1144	-0.0927	>	<	1	2.75	2.75	2.75	0	2.75	2.75	>	<	1	704.4	704.4	704.4	0	704.4	704.4	>
2022-06-10 19:41:29	437	<	2401	0.0021	1	0	0.0456	0.0477	-0.0435	>	<	1	1.8	1.8	1.8	0	1.8	1.8	>	<	1	704.4	704.4	704.4	0	704.4	704.4	>
2022-06-10 19:41:30	438	<	2401	0.0067	1	0	0.0814	0.088	-0.0747	>	<	1	1.9	1.9	1.9	0	1.9	1.9	>	<	1	704.4	704.4	704.4	0	704.4	704.4	>
2022-06-10 19:41:31	439	<	2399	0.0054	1	0	0.0734	0.0788	-0.068	>	<	1	1.75	1.75	1.75	0	1.75	1.75	>	<	1	704.4	704.4	704.4	0	704.4	704.4	>
2022-06-10 19:41:32	440	<	2401	0.0117	1	0	0.1074	0.119	-0.0957	>	<	1	1.8	1.8	1.8	0	1.8	1.8	>	<	1	704.4	704.4	704.4	0	704.4	704.4	>
2022-06-10 19:41:33	441	<	2399	0.0038	1	0	0.0611	0.0649	-0.0574	>	<	1	1.6	1.6	1.6	0	1.6	1.6	>	<	1	704.4	704.4	704.4	0	704.4	704.4	>
2022-06-10 19:41:34	442	<	2400	0.005	1	0	0.0705	0.0755	-0.0655	>	<	1	1.55	1.55	1.55	0	1.55	1.55	>	<	1	704.4	704.4	704.4	0	704.4	704.4	>
2022-06-10 19:41:35	443	<	2401	0.0462	1	0	0.21	0.2562	-0.1638	>	<	1	1.6	1.6	1.6	0	1.6	1.6	>	<	1	704.4	704.4	704.4	0	704.4	704.4	>
2022-06-10 19:41:36	444	<	2400	0.0583	1	0	0.2344	0.2927	-0.176	>	<	1	1.6	1.6	1.6	0	1.6	1.6	>	<	1	704.4	704.4	704.4	0	704.4	704.4	>
2022-06-10 19:41:37	445	<	2400	0.0613	1	0	0.2398	0.301	-0.1785	>	<	1	2	2	2	0	2	2	>	<	1	704.4	704.4	704.4	0	704.4	704.4	>
2022-06-10 19:41:38	446	<	2399	0.0788	1	0	0.2694	0.3482	-0.1906	>	<	1	1.6	1.6	1.6	0	1.6	1.6	>	<	1	704.4	704.4	704.4	0	704.4	704.4	>
2022-06-10 19:41:39	447	<	2400	0.0771	1	0	0.2667	0.3438	-0.1896	>	<	1	1.65	1.65	1.65	0	1.65	1.65	>	<	1	704.4	704.4	704.4	0	704.4	704.4	>
2022-06-10 19:41:40	448	<	2400	0.02	1	0	0.14	0.16	-0.12	>	<	1	1.5	1.5	1.5	0	1.5	1.5	>	<	1	704.4	704.4	704.4	0	704.4	704.4	>
2022-06-10 19:41:41	449	<	2401	0.0242	1	0	0.1535	0.1777	-0.1294	>	<	1	1.6	1.6	1.6	0	1.6	1.6	>	<	1	704.4	704.4	704.4	0	704.4	704.4	>
2022-06-10 19:41:42	450	<	2398	0.0259	1	0	0.1587	0.1846	-0.1328	>	<	1	2.75	2.75	2.75	0	2.75	2.75	>	<	1	709.3	709.3	709.3	0	709.3	709.3	>
2022-06-10 19:41:43	451	<	2397	0.0259	1	0	0.1587	0.1846	-0.1329	>	<	1	1.8	1.8	1.8	0	1.8	1.8	>	<	1	709.3	709.3	709.3	0	709.3	709.3	>
2022-06-10 19:41:44	452	<	2404	0.025	1	0	0.156	0.181	-0.131	>	<	1	1.85	1.85	1.85	0	1.85	1.85	>	<	1	709.3	709.3	709.3	0	709.3	709.3	>
2022-06-10 19:41:45	453	<	2400	0.0188	1	0	0.1356	0.1544	-0.1169	>	<	1	1.8	1.8	1.8	0	1.8	1.8	>	<	1	709.3	709.3	709.3	0	709.3	709.3	>
2022-06-10 19:41:46	454	<	2400	0.0608	1	0	0.239	0.2999	-0.1782	>	<	1	1.8	1.8	1.8	0	1.8	1.8	>	<	1	709.3	709.3	709.3	0	709.3	709.3	>
2022-06-10 19:41:47	455	<	2400	0.1013	1	0	0.3017	0.4029	-0.2004	>	<	1	1.85	1.85	1.85	0	1.85	1.85	>	<	1	709.3	709.3	709.3	0	709.3	709.3	>
2022-06-10 19:41:48	456	<	2401	0.0346	1	0	0.1827	0.2173	-0.1481	>	<	1	1.55	1.55	1.55	0	1.55	1.55	>	<	1	709.3	709.3	709.3	0	709.3	709.3	>
2022-06-10 19:41:49	457	<	2400	0.0221	1	0	0.147	0.169	-0.1249	>	<	1	1.6	1.6	1.6	0	1.6	1.6	>	<	1	709.3	709.3	709.3	0	709.3	709.3	>
2022-06-10 19:41:50	458	<	2388	0.0297	1	0	0.1698	0.1996	-0.1401	>	<	1	1.55	1.55	1.55	0	1.55	1.55	>	<	1	709.3	709.3	709.3	0	709.3	709.3	>
2022-06-10 19:41:51	459	<	2411	0.0348	1	0	0.1834	0.2182	-0.1485	>	<	1	1.6	1.6	1.6	0	1.6	1.6	>	<	1	709.3	709.3	709.3	0	709.3	709.3	>
2022-06-10 19:41:52	460	<	2400	0.0758	1	0	0.2647	0.3406	-0.1889	>	<	1	1.55	1.55	1.55	0	1.55	1.55	>	<	1	709.3	709.3	709.3	0	709.3	709.3	>
2022-06-10 19:41:53	461	<	2400	0.0871	1	0	0.282	0.369	-0.1949	>	<	1	1.6	1.6	1.6	0	1.6	1.6	>	<	1	709.3	709.3	709.3	0	709.3	709.3	>
2022-06-10 19:41:54	462	<	2400	0.0358	14	0	0.3322	0.3681	-0.2964	>	<	1	1.55	1.55	1.55	0	1.55	1.55	>	<	1	709.3	709.3	709.3	0	709.3	709.3	>
2022-06-10 19:41:55	463	<	2401	0.0012	1	0	0.0353	0.0366	-0.0341	>	<	1	1.65	1.65	1.65	0	1.65	1.65	>	<	1	709.3	709.3	709.3	0	709.3	709.3	>
2022-06-10 19:41:56	464	<	2399	0.0475	1	0	0.2127	0.2603	-0.1652	>	<	1	2.8	2.8	2.8	0	2.8	2.8	>	<	1	714.2	714.2	714.2	0	714.2	714.2	>
2022-06-10 19:41:57	465	<	2401	0.0237	1	0	0.1522	0.176	-0.1285	>	<	1	1.85	1.85	1.85	0	1.85	1.85	>	<	1	714.2	714.2	714.2	0	714.2	714.2	>
2022-06-10 19:41:58	466	<	2393	0.0443	1	0	0.2058	0.25	-0.1615	>	<	1	1.6	1.6	1.6	0	1.6	1.6	>	<	1	714.2	714.2	714.2	0	714.2	714.2	>
2022-06-10 19:41:59	467	<	2406	0.0158	1	0	0.1247	0.1405	-0.1089	>	<	1	1.6	1.6	1.6	0	1.6	1.6	>	<	1	714.2	714.2	714.2	0	714.2	714.2	>
2022-06-10 19:42:00	468	<	2399	0.0863	1	0	0.2808	0.3671	-0.1945	>	<	1	1.6	1.6	1.6	0	1.6	1.6	>	<	1	714.2	714.2	714.2	0	714.2	714.2	>
2022-06-10 19:42:01	469	<	2401	0.0283	1	0	0.1659	0.1942	-0.1376	>	<	1	1.55	1.55	1.55	0	1.55	1.55	>	<	1	714.2	714.2	714.2	0	714.2	714.2	>
2022-06-10 19:42:02	470	<	2400	0.075	1	0	0.2634	0.3384	-0.1884	>	<	1	1.6	1.6	1.6	0	1.6	1.6	>	<	1	714.2	714.2	714.2	0	714.2	714.2	>
2022-06-10 19:42:03	471	<	2402	0.0137	1	0	0.1164	0.1301	-0.1027	>	<	1	1.6	1.6	1.6	0	1.6	1.6	>	<	1	714.2	714.2	714.2	0	714.2	714.2	>
2022-06-10 19:42:04	472	<	2398	0.0525	1	0	0.2231	0.2757	-0.1706	>	<	1	1.55	1.55	1.55	0	1.55	1.55	>	<	1	714.2	714.2	714.2	0	714.2	714.2	>
2022-06-10 19:42:05	473	<	2400	0.0483	1	0	0.2145	0.2628	-0.1661	>	<	1	1.55	1.55	1.55	0	1.55	1.55	>	<	1	714.2	714.2	714.2	0	714.2	714.2	>
2022-06-10 19:42:06	474	<	2401	0.0487	1	0	0.2153	0.264	-0.1666	>	<	1	1.65	1.65	1.65	0	1.65	1.65	>	<	1	714.2	714.2	714.2	0	714.2	714.2	>
2022-06-10 19:42:07	475	<	2399	0.095	13	0	0.7357	0.8307	-0.6406	>	<	1	1.55	1.55	1.55	0	1.55	1.55	>	<	1	714.2	714.2	714.2	0	714.2	714.2	>
2022-06-10 19:42:08	476	<	2401	0.1312	1	0	0.3376	0.4688	-0.2064	>	<	1	1.6	1.6	1.6	0	1.6	1.6	>	<	1	714.2	714.2	714.2	0	714.2	714.2	>
2022-06-10 19:42:09	477	<	2400	0.1271	1	0	0.3331	0.4601	-0.206	>	<	1	3.3	3.3	3.3	0	3.3	3.3	>	<	1	718.9	718.9	718.9	0	718.9	718.9	>
2022-06-10 19:42:10	478	<	2400	0.1292	1	0	0.3354	0.4646	-0.2062	>	<	1	1.6	1.6	1.6	0	1.6	1.6	>	<	1	718.9	718.9	718.9	0	718.9	718.9	>
2022-06-10 19:42:11	479	<	2399	0.0746	1	0	0.2628	0.3374	-0.1882	>	<	1	1.55	1.55	1.55	0	1.55	1.55	>	<	1	718.9	718.9	718.9	0	718.9	718.9	>
2022-06-10 19:42:12	480	<	2400	0.0654	1	0	0.2473	0.3127	-0.1818	>	<	1	1.65	1.65	1.65	0	1.65	1.65	>	<	1	718.9	718.9	718.9	0	718.9	718.9	>
2022-06-10 19:42:13	481	<	2400	0.0708	1	0	0.2565	0.3274	-0.1857	>	<	1	1.55	1.55	1.55	0	1.55	1.55	>	<	1	718.9	718.9	718.9	0	718.9	718.9	>
2022-06-10 19:42:14	482	<	2400	0.075	1	0	0.2634	0.3384	-0.1884	>	<	1	1.6	1.6	1.6	0	1.6	1.6	>	<	1	718.9	718.9	718.9	0	718.9	718.9	>
2022-06-10 19:42:15	483	<	2400	0.0813	1	0	0.2732	0.3545	-0.192	>	<	1	1.6	1.6	1.6	0	1.6	1.6	>	<	1	718.9	718.9	718.9	0	718.9	718.9	>
2022-06-10 19:42:16	484	<	2401	0.0591	1	0	0.2359	0.295	-0.1767	>	<	1	1.6	1.6	1.6	0	1.6	1.6	>	<	1	718.9	718.9	718.9	0	718.9	718.9	>
2022-06-10 19:42:17	485	<	2399	0.0258	1	0	0.1587	0.1845	-0.1328	>	<	1	1.6	1.6	1.6	0	1.6	1.6	>	<	1	718.9	718.9	718.9	0	718.9	718.9	>
2022-06-10 19:42:18	486	<	2401	0.0571	1	0	0.232	0.289	-0.1749	>	<	1	1.6	1.6	1.6	0	1.6	1.6	>	<	1	718.9	718.9	718.9	0	718.9	718.9	>
2022-06-10 19:42:19	487	<	2391	0.018	1	0	0.1329	0.1509	-0.1149	>	<	1	1.65	1.65	1.65	0	1.65	1.65	>	<	1	718.9	718.9	718.9	0	718.9	718.9	>
2022-06-10 19:42:20	488	<	2408	0.0515	14	0	0.3527	0.4042	-0.3012	>	<	1	1.6	1.6	1.6	0	1.6	1.6	>	<	1	718.9	718.9	718.9	0	718.9	718.9	>
2022-06-10 19:42:21	489	<	2400	0.0208	1	0	0.1428	0.1637	-0.122	>	<	1	1.55	1.55	1.55	0	1.55	1.55	>	<	1	718.9	718.9	718.9	0	718.9	718.9	>
2022-06-10 19:42:22	490	<	2400	0.0933	1	0	0.2909	0.3842	-0.1976	>	<	1	2.7	2.7	2.7	0	2.7	2.7	>	<	1	724	724	724	0	724	724	>
2022-06-10 19:42:23	491	<	2400	0.0988	1	0	0.2983	0.3971	-0.1996	>	<	1	1.85	1.85	1.85	0	1.85	1.85	>	<	1	724	724	724	0	724	724	>
2022-06-10 19:42:24	492	<	2396	0.154	1	0	0.361	0.515	-0.2069	>	<	1	1.8	1.8	1.8	0	1.8	1.8	>	<	1	724	724	724	0	724	724	>
2022-06-10 19:42:25	493	<	2403	0.1232	1	0	0.3286	0.4518	-0.2055	>	<	1	1.65	1.65	1.65	0	1.65	1.65	>	<	1	724	724	724	0	724	724	>
2022-06-10 19:42:26	494	<	2401	0.0887	1	0	0.2843	0.373	-0.1956	>	<	1	1.55	1.55	1.55	0	1.55	1.55	>	<	1	724	724	724	0	724	724	>
2022-06-10 19:42:27	495	<	2401	0.0954	1	0	0.2937	0.3891	-0.1984	>	<	1	1.55	1.55	1.55	0	1.55	1.55	>	<	1	724	724	724	0	724	724	>
2022-06-10 19:42:28	496	<	2399	0.0992	1	0	0.2989	0.3981	-0.1997	>	<	1	1.65	1.65	1.65	0	1.65	1.65	>	<	1	724	724	724	0	724	724	>
2022-06-10 19:42:29	497	<	2400	0.1296	1	0	0.3358	0.4654	-0.2063	>	<	1	1.5	1.5	1.5	0	1.5	1.5	>	<	1	724	724	724	0	724	724	>
2022-06-10 19:42:30	498	<	2399	0.1109	1	0	0.314	0.4249	-0.2031	>	<	1	1.6	1.6	1.6	0	1.6	1.6	>	<	1	724	724	724	0	724	724	>
2022-06-10 19:42:31	499	<	2402	0.1032	1	0	0.3043	0.4075	-0.201	>	<	1	1.6	1.6	1.6	0	1.6	1.6	>	<	1	724	724	724	0	724	724	>
2022-06-10 19:42:32	500	<	2400	0.1183	1	0	0.323	0.4413	-0.2047	>	<	1	1.55	1.55	1.55	0	1.55	1.55	>	<	1	724	724	724	0	724	724	>
2022-06-10 19:42:33	501	<	2399	0.085	15	0	0.718	0.803	-0.6329	>	<	1	1.6	1.6	1.6	0	1.6	1.6	>	<	1	724	724	724	0	724	724	>
2022-06-10 19:42:34	502	<	2401	0.0117	1	0	0.1074	0.119	-0.0957	>	<	1	1.55	1.55	1.55	0	1.55	1.55	>	<	1	724	724	724	0	724	724	>
2022-06-10 19:42:35	503	<	2400	0.0029	1	0	0.0539	0.0568	-0.051	>	<	1	2.85	2.85	2.85	0	2.85	2.85	>	<	1	728.9	728.9	728.9	0	728.9	728.9	>
2022-06-10 19:42:36	504	<	2400	0.0188	1	0	0.1356	0.1544	-0.1169	>	<	1	1.9	1.9	1.9	0	1.9	1.9	>	<	1	728.9	728.9	728.9	0	728.9	728.9	>
2022-06-10 19:42:37	505	<	2401	0.035	1	0	0.1837	0.2187	-0.1488	>	<	1	1.85	1.85	1.85	0	1.85	1.85	>	<	1	728.9	728.9	728.9	0	728.9	728.9	>
2022-06-10 19:42:38	506	<	2397	0.0605	1	0	0.2384	0.2989	-0.1779	>	<	1	1.8	1.8	1.8	0	1.8	1.8	>	<	1	728.9	728.9	728.9	0	728.9	728.9	>
2022-06-10 19:42:39	507	<	2401	0.0945	1	0	0.2926	0.3871	-0.198	>	<	1	1.8	1.8	1.8	0	1.8	1.8	>	<	1	728.9	728.9	728.9	0	728.9	728.9	>
2022-06-10 19:42:40	508	<	2400	0.0892	1	0	0.285	0.3742	-0.1958	>	<	1	1.75	1.75	1.75	0	1.75	1.75	>	<	1	728.9	728.9	728.9	0	728.9	728.9	>
2022-06-10 19:42:41	509	<	2400	0.0646	1	0	0.2458	0.3104	-0.1812	>	<	1	1.8	1.8	1.8	0	1.8	1.8	>	<	1	728.9	728.9	728.9	0	728.9	728.9	>
2022-06-10 19:42:42	510	<	2401	0.0466	1	0	0.2109	0.2575	-0.1642	>	<	1	1.75	1.75	1.75	0	1.75	1.75	>	<	1	728.9	728.9	728.9	0	728.9	728.9	>
2022-06-10 19:42:43	511	<	2400	0.0504	1	0	0.2188	0.2692	-0.1684	>	<	1	1.85	1.85	1.85	0	1.85	1.85	>	<	1	728.9	728.9	728.9	0	728.9	728.9	>
2022-06-10 19:42:44	512	<	2399	0.0679	1	0	0.2517	0.3196	-0.1837	>	<	1	1.8	1.8	1.8	0	1.8	1.8	>	<	1	728.9	728.9	728.9	0	728.9	728.9	>
2022-06-10 19:42:45	513	<	2397	0.0784	1	0	0.2688	0.3473	-0.1904	>	<	1	1.55	1.55	1.55	0	1.55	1.55	>	<	1	728.9	728.9	728.9	0	728.9	728.9	>
2022-06-10 19:42:46	514	<	2403	0.0911	15	0	0.7792	0.8704	-0.6881	>	<	1	1.6	1.6	1.6	0	1.6	1.6	>	<	1	728.9	728.9	728.9	0	728.9	728.9	>
2022-06-10 19:42:47	515	<	2400	0.0092	1	0	0.0953	0.1045	-0.0861	>	<	1	2.7	2.7	2.7	0	2.7	2.7	>	<	1	733.6	733.6	733.6	0	733.6	733.6	>
2022-06-10 19:42:48	516	<	2401	0.0312	1	0	0.174	0.2052	-0.1427	>	<	1	1.8	1.8	1.8	0	1.8	1.8	>	<	1	733.6	733.6	733.6	0	733.6	733.6	>
2022-06-10 19:42:49	517	<	2400	0.0146	1	0	0.1199	0.1345	-0.1053	>	<	1	1.8	1.8	1.8	0	1.8	1.8	>	<	1	733.6	733.6	733.6	0	733.6	733.6	>
2022-06-10 19:42:50	518	<	2400	0.01	1	0	0.0995	0.1095	-0.0895	>	<	1	1.75	1.75	1.75	0	1.75	1.75	>	<	1	733.6	733.6	733.6	0	733.6	733.6	>
2022-06-10 19:42:51	519	<	2400	0.0138	1	0	0.1165	0.1302	-0.1027	>	<	1	1.85	1.85	1.85	0	1.85	1.85	>	<	1	733.6	733.6	733.6	0	733.6	733.6	>
2022-06-10 19:42:52	520	<	2400	0.0208	1	0	0.1428	0.1637	-0.122	>	<	1	1.75	1.75	1.75	0	1.75	1.75	>	<	1	733.6	733.6	733.6	0	733.6	733.6	>
2022-06-10 19:42:53	521	<	2400	0.0171	1	0	0.1296	0.1467	-0.1125	>	<	1	1.85	1.85	1.85	0	1.85	1.85	>	<	1	733.6	733.6	733.6	0	733.6	733.6	>
2022-06-10 19:42:54	522	<	2400	0.0196	1	0	0.1386	0.1581	-0.119	>	<	1	1.75	1.75	1.75	0	1.75	1.75	>	<	1	733.6	733.6	733.6	0	733.6	733.6	>
2022-06-10 19:42:55	523	<	2400	0.0158	1	0	0.1248	0.1407	-0.109	>	<	1	1.75	1.75	1.75	0	1.75	1.75	>	<	1	733.6	733.6	733.6	0	733.6	733.6	>
2022-06-10 19:42:56	524	<	2399	0.0825	1	0	0.2752	0.3577	-0.1926	>	<	1	1.85	1.85	1.85	0	1.85	1.85	>	<	1	733.6	733.6	733.6	0	733.6	733.6	>
2022-06-10 19:42:57	525	<	2401	0.0087	1	0	0.0931	0.1019	-0.0844	>	<	1	2.25	2.25	2.25	0	2.25	2.25	>	<	1	733.6	733.6	733.6	0	733.6	733.6	>
2022-06-10 19:42:58	526	<	2399	0.0108	1	0	0.1035	0.1144	-0.0927	>	<	1	1.85	1.85	1.85	0	1.85	1.85	>	<	1	733.6	733.6	733.6	0	733.6	733.6	>
2022-06-10 19:42:59	527	<	2401	0.0062	1	0	0.0788	0.085	-0.0725	>	<	1	1.75	1.75	1.75	0	1.75	1.75	>	<	1	733.6	733.6	733.6	0	733.6	733.6	>
2022-06-10 19:43:00	528	<	2401	0.0062	1	0	0.0788	0.085	-0.0725	>	<	1	2.75	2.75	2.75	0	2.75	2.75	>	<	1	735.1	735.1	735.1	0	735.1	735.1	>
2022-06-10 19:43:01	529	<	2399	0.0071	1	0	0.0839	0.091	-0.0768	>	<	1	1.8	1.8	1.8	0	1.8	1.8	>	<	1	735.1	735.1	735.1	0	735.1	735.1	>
2022-06-10 19:43:02	530	<	2400	0.0017	1	0	0.0408	0.0425	-0.0391	>	<	1	1.8	1.8	1.8	0	1.8	1.8	>	<	1	735.1	735.1	735.1	0	735.1	735.1	>
2022-06-10 19:43:03	531	<	2400	0.0013	1	0	0.0353	0.0366	-0.0341	>	<	1	1.85	1.85	1.85	0	1.85	1.85	>	<	1	735.1	735.1	735.1	0	735.1	735.1	>
2022-06-10 19:43:04	532	<	2399	0.0029	1	0	0.0539	0.0569	-0.051	>	<	1	1.75	1.75	1.75	0	1.75	1.75	>	<	1	735.1	735.1	735.1	0	735.1	735.1	>
2022-06-10 19:43:05	533	<	2402	0.0021	1	0	0.0456	0.0477	-0.0435	>	<	1	1.85	1.85	1.85	0	1.85	1.85	>	<	1	735.1	735.1	735.1	0	735.1	735.1	>
2022-06-10 19:43:06	534	<	2399	0.0108	1	0	0.1035	0.1144	-0.0927	>	<	1	1.8	1.8	1.8	0	1.8	1.8	>	<	1	735.1	735.1	735.1	0	735.1	735.1	>
2022-06-10 19:43:07	535	<	2399	0.0067	1	0	0.0814	0.0881	-0.0747	>	<	1	1.8	1.8	1.8	0	1.8	1.8	>	<	1	735.1	735.1	735.1	0	735.1	735.1	>
2022-06-10 19:43:08	536	<	2400	0.0083	1	0	0.0909	0.0992	-0.0826	>	<	1	1.8	1.8	1.8	0	1.8	1.8	>	<	1	735.1	735.1	735.1	0	735.1	735.1	>
2022-06-10 19:43:09	537	<	2400	0.0042	1	0	0.0644	0.0686	-0.0602	>	<	1	1.8	1.8	1.8	0	1.8	1.8	>	<	1	735.1	735.1	735.1	0	735.1	735.1	>
2022-06-10 19:43:10	538	<	2402	0.0067	1	0	0.0813	0.088	-0.0747	>	<	1	1.8	1.8	1.8	0	1.8	1.8	>	<	1	735.1	735.1	735.1	0	735.1	735.1	>
2022-06-10 19:43:11	539	<	2398	0.0304	14	0	0.5072	0.5376	-0.4767	>	<	1	1.8	1.8	1.8	0	1.8	1.8	>	<	1	735.1	735.1	735.1	0	735.1	735.1	>
2022-06-10 19:43:12	540	<	2401	0.1429	1	0	0.3499	0.4928	-0.2071	>	<	1	2.75	2.75	2.75	0	2.75	2.75	>	<	1	735.6	735.6	735.6	0	735.6	735.6	>
2022-06-10 19:43:13	541	<	2400	0.2	1	0	0.4	0.6	-0.2	>	<	1	1.8	1.8	1.8	0	1.8	1.8	>	<	1	735.6	735.6	735.6	0	735.6	735.6	>
2022-06-10 19:43:14	542	<	2399	0.203	1	0	0.4022	0.6052	-0.1992	>	<	1	1.6	1.6	1.6	0	1.6	1.6	>	<	1	735.6	735.6	735.6	0	735.6	735.6	>
2022-06-10 19:43:15	543	<	2402	0.1853	1	0	0.3885	0.5738	-0.2032	>	<	1	1.65	1.65	1.65	0	1.65	1.65	>	<	1	735.6	735.6	735.6	0	735.6	735.6	>
2022-06-10 19:43:16	544	<	2399	0.0604	1	0	0.2383	0.2987	-0.1779	>	<	1	1.55	1.55	1.55	0	1.55	1.55	>	<	1	735.6	735.6	735.6	0	735.6	735.6	>
2022-06-10 19:43:17	545	<	2400	0.0296	1	0	0.1694	0.199	-0.1399	>	<	1	1.6	1.6	1.6	0	1.6	1.6	>	<	1	735.6	735.6	735.6	0	735.6	735.6	>
2022-06-10 19:43:18	546	<	2400	0.0133	1	0	0.1147	0.128	-0.1014	>	<	1	1.65	1.65	1.65	0	1.65	1.65	>	<	1	735.6	735.6	735.6	0	735.6	735.6	>
2022-06-10 19:43:19	547	<	2400	0.0242	1	0	0.1536	0.1777	-0.1294	>	<	1	1.55	1.55	1.55	0	1.55	1.55	>	<	1	735.6	735.6	735.6	0	735.6	735.6	>
2022-06-10 19:43:20	548	<	2400	0.1942	1	0	0.3956	0.5897	-0.2014	>	<	1	1.6	1.6	1.6	0	1.6	1.6	>	<	1	735.6	735.6	735.6	0	735.6	735.6	>
2022-06-10 19:43:21	549	<	2399	0.2243	1	0	0.4171	0.6414	-0.1928	>	<	1	1.6	1.6	1.6	0	1.6	1.6	>	<	1	735.6	735.6	735.6	0	735.6	735.6	>
2022-06-10 19:43:22	550	<	2399	0.2322	1	0	0.4222	0.6544	-0.19	>	<	1	1.65	1.65	1.65	0	1.65	1.65	>	<	1	735.6	735.6	735.6	0	735.6	735.6	>
2022-06-10 19:43:23	551	<	2393	0.0472	1	0	0.2121	0.2593	-0.1649	>	<	1	1.6	1.6	1.6	0	1.6	1.6	>	<	1	735.6	735.6	735.6	0	735.6	735.6	>
2022-06-10 19:43:24	552	<	2409	0.0191	1	0	0.1369	0.156	-0.1178	>	<	1	2.6	2.6	2.6	0	2.6	2.6	>	<	1	735.6	735.6	735.6	0	735.6	735.6	>
2022-06-10 19:43:25	553	<	2400	0.0046	1	0	0.0675	0.0721	-0.063	>	<	1	1.8	1.8	1.8	0	1.8	1.8	>	<	1	735.6	735.6	735.6	0	735.6	735.6	>
2022-06-10 19:43:26	554	<	2399	0.0892	1	0	0.285	0.3742	-0.1958	>	<	1	1.8	1.8	1.8	0	1.8	1.8	>	<	1	735.6	735.6	735.6	0	735.6	735.6	>
2022-06-10 19:43:27	555	<	2399	0.1351	1	0	0.3418	0.4768	-0.2067	>	<	1	1.8	1.8	1.8	0	1.8	1.8	>	<	1	735.6	735.6	735.6	0	735.6	735.6	>
2022-06-10 19:43:28	556	<	2401	0.1624	1	0	0.3688	0.5313	-0.2064	>	<	1	1.6	1.6	1.6	0	1.6	1.6	>	<	1	735.6	735.6	735.6	0	735.6	735.6	>
2022-06-10 19:43:29	557	<	2400	0.1488	1	0	0.3558	0.5046	-0.2071	>	<	1	1.55	1.55	1.55	0	1.55	1.55	>	<	1	735.6	735.6	735.6	0	735.6	735.6	>
2022-06-10 19:43:30	558	<	2401	0.1112	1	0	0.3144	0.4256	-0.2032	>	<	1	1.7	1.7	1.7	0	1.7	1.7	>	<	1	735.6	735.6	735.6	0	735.6	735.6	>
2022-06-10 19:43:31	559	<	2399	0.1384	1	0	0.3453	0.4837	-0.2069	>	<	1	1.6	1.6	1.6	0	1.6	1.6	>	<	1	735.6	735.6	735.6	0	735.6	735.6	>
2022-06-10 19:43:32	560	<	2400	0.1333	1	0	0.3399	0.4733	-0.2066	>	<	1	1.6	1.6	1.6	0	1.6	1.6	>	<	1	735.6	735.6	735.6	0	735.6	735.6	>
2022-06-10 19:43:33	561	<	2402	0.1316	1	0	0.338	0.4696	-0.2065	>	<	1	1.6	1.6	1.6	0	1.6	1.6	>	<	1	735.6	735.6	735.6	0	735.6	735.6	>
2022-06-10 19:43:34	562	<	2399	0.1217	16	0	0.5541	0.6758	-0.4323	>	<	1	1.6	1.6	1.6	0	1.6	1.6	>	<	1	735.6	735.6	735.6	0	735.6	735.6	>
2022-06-10 19:43:35	563	<	2400	0.065	1	0	0.2465	0.3115	-0.1815	>	<	1	1.7	1.7	1.7	0	1.7	1.7	>	<	1	735.6	735.6	735.6	0	735.6	735.6	>
2022-06-10 19:43:36	564	<	2400	0.0625	1	0	0.2421	0.3046	-0.1796	>	<	1	2.85	2.85	2.85	0	2.85	2.85	>	<	1	735.6	735.6	735.6	0	735.6	735.6	>
2022-06-10 19:43:37	565	<	2399	0.0579	1	0	0.2336	0.2916	-0.1757	>	<	1	1.7	1.7	1.7	0	1.7	1.7	>	<	1	735.6	735.6	735.6	0	735.6	735.6	>
2022-06-10 19:43:38	566	<	2401	0.0504	1	0	0.2188	0.2692	-0.1684	>	<	1	1.7	1.7	1.7	0	1.7	1.7	>	<	1	735.6	735.6	735.6	0	735.6	735.6	>
2022-06-10 19:43:39	567	<	2399	0.0567	1	0	0.2312	0.2879	-0.1746	>	<	1	1.75	1.75	1.75	0	1.75	1.75	>	<	1	735.6	735.6	735.6	0	735.6	735.6	>
2022-06-10 19:43:40	568	<	2401	0.0566	1	0	0.2312	0.2878	-0.1745	>	<	1	1.7	1.7	1.7	0	1.7	1.7	>	<	1	735.6	735.6	735.6	0	735.6	735.6	>
2022-06-10 19:43:41	569	<	2400	0.05	1	0	0.2179	0.2679	-0.1679	>	<	1	1.75	1.75	1.75	0	1.75	1.75	>	<	1	735.6	735.6	735.6	0	735.6	735.6	>
2022-06-10 19:43:42	570	<	2378	0.0526	1	0	0.2232	0.2757	-0.1706	>	<	1	1.65	1.65	1.65	0	1.65	1.65	>	<	1	735.6	735.6	735.6	0	735.6	735.6	>
2022-06-10 19:43:43	571	<	2423	0.0631	1	0	0.2432	0.3064	-0.1801	>	<	1	1.75	1.75	1.75	0	1.75	1.75	>	<	1	735.6	735.6	735.6	0	735.6	735.6	>
2022-06-10 19:43:44	572	<	2398	0.0676	1	0	0.251	0.3185	-0.1834	>	<	1	1.7	1.7	1.7	0	1.7	1.7	>	<	1	735.6	735.6	735.6	0	735.6	735.6	>
2022-06-10 19:43:45	573	<	2400	0.0729	1	0	0.26	0.3329	-0.1871	>	<	1	1.75	1.75	1.75	0	1.75	1.75	>	<	1	735.6	735.6	735.6	0	735.6	735.6	>
2022-06-10 19:43:46	574	<	2400	0.0838	14	0	0.4779	0.5617	-0.3942	>	<	1	1.65	1.65	1.65	0	1.65	1.65	>	<	1	735.6	735.6	735.6	0	735.6	735.6	>
2022-06-10 19:43:47	575	<	2401	0.1025	1	0	0.3032	0.4057	-0.2008	>	<	1	2.7	2.7	2.7	0	2.7	2.7	>	<	1	735.6	735.6	735.6	0	735.6	735.6	>
2022-06-10 19:43:48	576	<	2399	0.0834	1	0	0.2764	0.3598	-0.1931	>	<	1	1.65	1.65	1.65	0	1.65	1.65	>	<	1	735.6	735.6	735.6	0	735.6	735.6	>
2022-06-10 19:43:49	577	<	2402	0.0462	1	0	0.2099	0.2562	-0.1637	>	<	1	1.75	1.75	1.75	0	1.75	1.75	>	<	1	735.6	735.6	735.6	0	735.6	735.6	>
2022-06-10 19:43:50	578	<	2399	0.0863	1	0	0.2808	0.3671	-0.1945	>	<	1	1.7	1.7	1.7	0	1.7	1.7	>	<	1	735.6	735.6	735.6	0	735.6	735.6	>
2022-06-10 19:43:51	579	<	2399	0.045	1	0	0.2073	0.2524	-0.1623	>	<	1	1.7	1.7	1.7	0	1.7	1.7	>	<	1	735.6	735.6	735.6	0	735.6	735.6	>
2022-06-10 19:43:52	580	<	2400	0.0979	1	0	0.2972	0.3951	-0.1993	>	<	1	1.7	1.7	1.7	0	1.7	1.7	>	<	1	735.6	735.6	735.6	0	735.6	735.6	>
2022-06-10 19:43:53	581	<	2401	0.137	1	0	0.3439	0.4809	-0.2068	>	<	1	1.65	1.65	1.65	0	1.65	1.65	>	<	1	735.6	735.6	735.6	0	735.6	735.6	>
2022-06-10 19:43:54	582	<	2399	0.1055	1	0	0.3071	0.4126	-0.2017	>	<	1	1.65	1.65	1.65	0	1.65	1.65	>	<	1	735.6	735.6	735.6	0	735.6	735.6	>
2022-06-10 19:43:55	583	<	2400	0.0708	1	0	0.2565	0.3274	-0.1857	>	<	1	1.7	1.7	1.7	0	1.7	1.7	>	<	1	735.6	735.6	735.6	0	735.6	735.6	>
2022-06-10 19:43:56	584	<	2401	0.0629	1	0	0.2428	0.3057	-0.1799	>	<	1	1.65	1.65	1.65	0	1.65	1.65	>	<	1	735.6	735.6	735.6	0	735.6	735.6	>
2022-06-10 19:43:57	585	<	2399	0.0713	1	0	0.2573	0.3286	-0.186	>	<	1	1.65	1.65	1.65	0	1.65	1.65	>	<	1	735.6	735.6	735.6	0	735.6	735.6	>
2022-06-10 19:43:58	586	<	2401	0.1429	1	0	0.3499	0.4928	-0.2071	>	<	1	2.6	2.6	2.6	0	2.6	2.6	>	<	1	735.6	735.6	735.6	0	735.6	735.6	>
2022-06-10 19:43:59	587	<	2400	0.1417	1	0	0.3487	0.4904	-0.207	>	<	1	1.7	1.7	1.7	0	1.7	1.7	>	<	1	735.6	735.6	735.6	0	735.6	735.6	>
2022-06-10 19:44:00	588	<	2399	0.088	1	0	0.2832	0.3712	-0.1953	>	<	1	1.6	1.6	1.6	0	1.6	1.6	>	<	1	735.6	735.6	735.6	0	735.6	735.6	>
2022-06-10 19:44:01	589	<	2400	0.0658	1	0	0.248	0.3138	-0.1822	>	<	1	1.6	1.6	1.6	0	1.6	1.6	>	<	1	735.6	735.6	735.6	0	735.6	735.6	>
2022-06-10 19:44:02	590	<	2400	0.1313	1	0	0.3377	0.4689	-0.2064	>	<	1	1.75	1.75	1.75	0	1.75	1.75	>	<	1	735.6	735.6	735.6	0	735.6	735.6	>
2022-06-10 19:44:03	591	<	2400	0.1521	1	0	0.3591	0.5112	-0.207	>	<	1	1.6	1.6	1.6	0	1.6	1.6	>	<	1	735.6	735.6	735.6	0	735.6	735.6	>
2022-06-10 19:44:04	592	<	2401	0.0841	1	0	0.2776	0.3617	-0.1935	>	<	1	1.6	1.6	1.6	0	1.6	1.6	>	<	1	735.6	735.6	735.6	0	735.6	735.6	>
2022-06-10 19:44:05	593	<	2399	0.0713	1	0	0.2573	0.3286	-0.186	>	<	1	1.9	1.9	1.9	0	1.9	1.9	>	<	1	735.8	735.8	735.8	0	735.8	735.8	>
2022-06-10 19:44:06	594	<	2401	0.0908	1	0	0.2873	0.3781	-0.1965	>	<	1	1.6	1.6	1.6	0	1.6	1.6	>	<	1	735.8	735.8	735.8	0	735.8	735.8	>
2022-06-10 19:44:07	595	<	2400	0.1213	1	0	0.3264	0.4477	-0.2052	>	<	1	1.55	1.55	1.55	0	1.55	1.55	>	<	1	735.8	735.8	735.8	0	735.8	735.8	>
2022-06-10 19:44:08	596	<	2399	0.0696	13	0	0.3603	0.4299	-0.2907	>	<	1	1.6	1.6	1.6	0	1.6	1.6	>	<	1	735.8	735.8	735.8	0	735.8	735.8	>
2022-06-10 19:44:09	597	<	2401	0.0012	1	0	0.0353	0.0366	-0.0341	>	<	1	1.65	1.65	1.65	0	1.65	1.65	>	<	1	735.8	735.8	735.8	0	735.8	735.8	>
2022-06-10 19:44:10	598	<	2400	0.0017	1	0	0.0408	0.0425	-0.0391	>	<	1	2.7	2.7	2.7	0	2.7	2.7	>	<	1	735.8	735.8	735.8	0	735.8	735.8	>
2022-06-10 19:44:11	599	<	2399	0.0008	1	0	0.0289	0.0297	-0.028	>	<	1	1.8	1.8	1.8	0	1.8	1.8	>	<	1	735.8	735.8	735.8	0	735.8	735.8	>
2022-06-10 19:44:12	600	<	2400	0.0358	1	0	0.1859	0.2217	-0.15	>	<	1	1.8	1.8	1.8	0	1.8	1.8	>	<	1	735.8	735.8	735.8	0	735.8	735.8	>
2022-06-10 19:44:13	601	<	2400	0.0029	1	0	0.0539	0.0568	-0.051	>	<	1	1.8	1.8	1.8	0	1.8	1.8	>	<	1	735.8	735.8	735.8	0	735.8	735.8	>
2022-06-10 19:44:14	602	<	2377	0.0004	1	0	0.0205	0.0209	-0.0201	>	<	1	1.75	1.75	1.75	0	1.75	1.75	>	<	1	735.8	735.8	735.8	0	735.8	735.8	>
2022-06-10 19:44:15	603	<	2423	0.0012	1	0	0.0352	0.0364	-0.0339	>	<	1	1.8	1.8	1.8	0	1.8	1.8	>	<	1	735.8	735.8	735.8	0	735.8	735.8	>
2022-06-10 19:44:16	604	<	2400	0.0204	1	0	0.1414	0.1618	-0.121	>	<	1	1.8	1.8	1.8	0	1.8	1.8	>	<	1	735.8	735.8	735.8	0	735.8	735.8	>
2022-06-10 19:44:17	605	<	2399	0.0088	1	0	0.0932	0.1019	-0.0844	>	<	1	1.8	1.8	1.8	0	1.8	1.8	>	<	1	735.8	735.8	735.8	0	735.8	735.8	>
2022-06-10 19:44:18	606	<	2402	0.015	1	0	0.1215	0.1365	-0.1065	>	<	1	1.85	1.85	1.85	0	1.85	1.85	>	<	1	735.8	735.8	735.8	0	735.8	735.8	>
2022-06-10 19:44:19	607	<	2399	0.0825	14	0	0.5507	0.6333	-0.4682	>	<	1	1.75	1.75	1.75	0	1.75	1.75	>	<	1	735.8	735.8	735.8	0	735.8	735.8	>
2022-06-10 19:44:20	608	<	2402	0.0137	1	0	0.1164	0.1301	-0.1027	>	<	1	1.6	1.6	1.6	0	1.6	1.6	>	<	1	735.8	735.8	735.8	0	735.8	735.8	>
2022-06-10 19:44:21	609	<	2398	0.0379	1	0	0.1911	0.229	-0.1531	>	<	1	2.7	2.7	2.7	0	2.7	2.7	>	<	1	735.8	735.8	735.8	0	735.8	735.8	>
2022-06-10 19:44:22	610	<	2400	0.1763	1	0	0.381	0.5573	-0.2048	>	<	1	1.85	1.85	1.85	0	1.85	1.85	>	<	1	735.8	735.8	735.8	0	735.8	735.8	>
2022-06-10 19:44:23	611	<	2401	0.1175	1	0	0.322	0.4394	-0.2045	>	<	1	1.75	1.75	1.75	0	1.75	1.75	>	<	1	735.8	735.8	735.8	0	735.8	735.8	>
2022-06-10 19:44:24	612	<	2399	0.035	1	0	0.1838	0.2188	-0.1488	>	<	1	1.7	1.7	1.7	0	1.7	1.7	>	<	1	735.8	735.8	735.8	0	735.8	735.8	>
2022-06-10 19:44:25	613	<	2400	0.0304	1	0	0.1717	0.2021	-0.1413	>	<	1	1.75	1.75	1.75	0	1.75	1.75	>	<	1	735.8	735.8	735.8	0	735.8	735.8	>
2022-06-10 19:44:26	614	<	2400	0.0129	1	0	0.1129	0.1258	-0.1	>	<	1	1.7	1.7	1.7	0	1.7	1.7	>	<	1	735.8	735.8	735.8	0	735.8	735.8	>
2022-06-10 19:44:27	615	<	2400	0.0121	1	0	0.1093	0.1213	-0.0972	>	<	1	1.8	1.8	1.8	0	1.8	1.8	>	<	1	735.8	735.8	735.8	0	735.8	735.8	>
2022-06-10 19:44:28	616	<	2401	0.0171	1	0	0.1296	0.1466	-0.1125	>	<	1	1.75	1.75	1.75	0	1.75	1.75	>	<	1	735.8	735.8	735.8	0	735.8	735.8	>
2022-06-10 19:44:29	617	<	2400	0.0263	1	0	0.1599	0.1861	-0.1336	>	<	1	1.75	1.75	1.75	0	1.75	1.75	>	<	1	735.8	735.8	735.8	0	735.8	735.8	>
2022-06-10 19:44:30	618	<	2400	0.0742	11	0	0.4541	0.5282	-0.3799	>	<	1	1.8	1.8	1.8	0	1.8	1.8	>	<	1	735.8	735.8	735.8	0	735.8	735.8	>
2022-06-10 19:44:31	619	<	2399	0.0004	1	0	0.0204	0.0208	-0.02	>	<	1	2.35	2.35	2.35	0	2.35	2.35	>	<	1	735.8	735.8	735.8	0	735.8	735.8	>
2022-06-10 19:44:32	620	<	2400	0.0133	1	0	0.1147	0.128	-0.1014	>	<	1	1.85	1.85	1.85	0	1.85	1.85	>	<	1	735.8	735.8	735.8	0	735.8	735.8	>
2022-06-10 19:44:33	621	<	2401	0.0008	1	0	0.0288	0.0297	-0.028	>	<	1	1.8	1.8	1.8	0	1.8	1.8	>	<	1	735.8	735.8	735.8	0	735.8	735.8	>
2022-06-10 19:44:34	622	<	2399	0.0008	1	0	0.0289	0.0297	-0.028	>	<	1	1.85	1.85	1.85	0	1.85	1.85	>	<	1	735.8	735.8	735.8	0	735.8	735.8	>
2022-06-10 19:44:35	623	<	2400	0.0696	1	0	0.2544	0.324	-0.1849	>	<	1	1.8	1.8	1.8	0	1.8	1.8	>	<	1	735.8	735.8	735.8	0	735.8	735.8	>
2022-06-10 19:44:36	624	<	2401	0.0541	1	0	0.2263	0.2804	-0.1722	>	<	1	1.75	1.75	1.75	0	1.75	1.75	>	<	1	735.8	735.8	735.8	0	735.8	735.8	>
2022-06-10 19:44:37	625	<	2399	0.0796	1	0	0.2707	0.3503	-0.1911	>	<	1	1.75	1.75	1.75	0	1.75	1.75	>	<	1	735.8	735.8	735.8	0	735.8	735.8	>
2022-06-10 19:44:38	626	<	2400	0.1046	1	0	0.306	0.4106	-0.2014	>	<	1	1.95	1.95	1.95	0	1.95	1.95	>	<	1	735.8	735.8	735.8	0	735.8	735.8	>
2022-06-10 19:44:39	627	<	2401	0.1266	1	0	0.3325	0.4592	-0.2059	>	<	1	1.75	1.75	1.75	0	1.75	1.75	>	<	1	735.8	735.8	735.8	0	735.8	735.8	>
2022-06-10 19:44:40	628	<	2400	0.1017	1	0	0.3022	0.4039	-0.2005	>	<	1	1.7	1.7	1.7	0	1.7	1.7	>	<	1	735.8	735.8	735.8	0	735.8	735.8	>
2022-06-10 19:44:41	629	<	2400	0.1154	1	0	0.3195	0.4349	-0.2041	>	<	1	1.75	1.75	1.75	0	1.75	1.75	>	<	1	735.8	735.8	735.8	0	735.8	735.8	>
2022-06-10 19:44:42	630	<	2399	0.0704	1	0	0.2559	0.3263	-0.1855	>	<	1	2.55	2.55	2.55	0	2.55	2.55	>	<	1	735.8	735.8	735.8	0	735.8	735.8	>
2022-06-10 19:44:43	631	<	2400	0.0808	1	0	0.2726	0.3534	-0.1917	>	<	1	1.75	1.75	1.75	0	1.75	1.75	>	<	1	735.8	735.8	735.8	0	735.8	735.8	>
2022-06-10 19:44:44	632	<	2400	0.0988	1	0	0.2983	0.3971	-0.1996	>	<	1	1.75	1.75	1.75	0	1.75	1.75	>	<	1	735.8	735.8	735.8	0	735.8	735.8	>
2022-06-10 19:44:45	633	<	2400	0.0804	1	0	0.2719	0.3524	-0.1915	>	<	1	1.75	1.75	1.75	0	1.75	1.75	>	<	1	735.8	735.8	735.8	0	735.8	735.8	>
2022-06-10 19:44:46	634	<	2401	0.0746	1	0	0.2627	0.3372	-0.1881	>	<	1	1.75	1.75	1.75	0	1.75	1.75	>	<	1	735.8	735.8	735.8	0	735.8	735.8	>
2022-06-10 19:44:47	635	<	2400	0.0742	1	0	0.262	0.3362	-0.1879	>	<	1	1.75	1.75	1.75	0	1.75	1.75	>	<	1	735.8	735.8	735.8	0	735.8	735.8	>
2022-06-10 19:44:48	636	<	2399	0.088	1	0	0.2832	0.3712	-0.1953	>	<	1	1.75	1.75	1.75	0	1.75	1.75	>	<	1	735.8	735.8	735.8	0	735.8	735.8	>
2022-06-10 19:44:49	637	<	2400	0.0875	1	0	0.2826	0.3701	-0.1951	>	<	1	1.75	1.75	1.75	0	1.75	1.75	>	<	1	735.8	735.8	735.8	0	735.8	735.8	>
2022-06-10 19:44:50	638	<	2401	0.082	1	0	0.2744	0.3565	-0.1924	>	<	1	1.7	1.7	1.7	0	1.7	1.7	>	<	1	735.8	735.8	735.8	0	735.8	735.8	>
2022-06-10 19:44:51	639	<	2399	0.09	14	0	0.83	0.92	-0.7399	>	<	1	1.8	1.8	1.8	0	1.8	1.8	>	<	1	735.8	735.8	735.8	0	735.8	735.8	>
2022-06-10 19:44:52	640	<	2400	0.0183	1	0	0.1342	0.1525	-0.1158	>	<	1	2.7	2.7	2.7	0	2.7	2.7	>	<	1	735.8	735.8	735.8	0	735.8	735.8	>
2022-06-10 19:44:53	641	<	2401	0.0292	1	0	0.1682	0.1974	-0.1391	>	<	1	1.8	1.8	1.8	0	1.8	1.8	>	<	1	735.8	735.8	735.8	0	735.8	735.8	>
2022-06-10 19:44:54	642	<	2399	0.0208	1	0	0.1429	0.1637	-0.122	>	<	1	1.75	1.75	1.75	0	1.75	1.75	>	<	1	735.8	735.8	735.8	0	735.8	735.8	>
2022-06-10 19:44:55	643	<	2392	0.018	1	0	0.1329	0.1508	-0.1149	>	<	1	1.75	1.75	1.75	0	1.75	1.75	>	<	1	735.8	735.8	735.8	0	735.8	735.8	>
2022-06-10 19:44:56	644	<	2408	0.027	1	0	0.1621	0.1891	-0.1351	>	<	1	1.8	1.8	1.8	0	1.8	1.8	>	<	1	735.8	735.8	735.8	0	735.8	735.8	>
2022-06-10 19:44:57	645	<	2400	0.0371	1	0	0.189	0.226	-0.1519	>	<	1	1.75	1.75	1.75	0	1.75	1.75	>	<	1	735.8	735.8	735.8	0	735.8	735.8	>
2022-06-10 19:44:58	646	<	2401	0.0371	1	0	0.1889	0.226	-0.1519	>	<	1	1.8	1.8	1.8	0	1.8	1.8	>	<	1	735.8	735.8	735.8	0	735.8	735.8	>
2022-06-10 19:44:59	647	<	2400	0.0375	1	0	0.19	0.2275	-0.1525	>	<	1	1.7	1.7	1.7	0	1.7	1.7	>	<	1	735.8	735.8	735.8	0	735.8	735.8	>
2022-06-10 19:45:00	648	<	2400	0.1254	1	0	0.3312	0.4566	-0.2058	>	<	1	1.75	1.75	1.75	0	1.75	1.75	>	<	1	735.8	735.8	735.8	0	735.8	735.8	>
2022-06-10 19:45:01	649	<	2399	0.123	1	0	0.3284	0.4514	-0.2054	>	<	1	1.6	1.6	1.6	0	1.6	1.6	>	<	1	735.8	735.8	735.8	0	735.8	735.8	>
2022-06-10 19:45:02	650	<	2400	0.0546	1	0	0.2272	0.2817	-0.1726	>	<	1	3.15	3.15	3.15	0	3.15	3.15	>	<	1	735.8	735.8	735.8	0	735.8	735.8	>
2022-06-10 19:45:03	651	<	2397	0.0922	1	0	0.2893	0.3815	-0.1971	>	<	1	1.9	1.9	1.9	0	1.9	1.9	>	<	1	744.1	744.1	744.1	0	744.1	744.1	>
2022-06-10 19:45:04	652	<	2404	0.084	1	0	0.2774	0.3615	-0.1934	>	<	1	1.65	1.65	1.65	0	1.65	1.65	>	<	1	744.1	744.1	744.1	0	744.1	744.1	>
2022-06-10 19:45:05	653	<	2398	0.093	1	0	0.2904	0.3834	-0.1974	>	<	1	1.7	1.7	1.7	0	1.7	1.7	>	<	1	744.1	744.1	744.1	0	744.1	744.1	>
2022-06-10 19:45:06	654	<	2391	0.079	1	0	0.2698	0.3489	-0.1908	>	<	1	1.7	1.7	1.7	0	1.7	1.7	>	<	1	744.1	744.1	744.1	0	744.1	744.1	>
2022-06-10 19:45:07	655	<	2410	0.0842	1	0	0.2777	0.362	-0.1935	>	<	1	1.7	1.7	1.7	0	1.7	1.7	>	<	1	744.1	744.1	744.1	0	744.1	744.1	>
2022-06-10 19:45:08	656	<	2401	0.1	1	0	0.2999	0.3999	-0.2	>	<	1	1.65	1.65	1.65	0	1.65	1.65	>	<	1	744.1	744.1	744.1	0	744.1	744.1	>
2022-06-10 19:45:09	657	<	2400	0.1463	1	0	0.3534	0.4996	-0.2071	>	<	1	1.65	1.65	1.65	0	1.65	1.65	>	<	1	744.1	744.1	744.1	0	744.1	744.1	>
2022-06-10 19:45:10	658	<	2399	0.2026	1	0	0.4019	0.6045	-0.1993	>	<	1	1.7	1.7	1.7	0	1.7	1.7	>	<	1	744.1	744.1	744.1	0	744.1	744.1	>
2022-06-10 19:45:11	659	<	2261	0.111	1	0	0.3141	0.4252	-0.2031	>	<	1	1.6	1.6	1.6	0	1.6	1.6	>	<	1	744.1	744.1	744.1	0	744.1	744.1	>
2022-06-10 19:45:12	660	<	0	0			0	0	0	>	<	1	2.45	2.45	2.45	0	2.45	2.45	>	<	1	744.1	744.1	744.1	0	744.1	744.1	>

## Sheet: Conf1_5000
		<	Processing Time							>	<	CPU1							>	<	MEM1							>
Time	Id	<	Cont	Average	Max	Min	DesvTip	DTTop	DTDown	>	<	Cont	Average	Max	Min	DesvTip	DTTop	DTDown	>	<	Cont	Average	Max	Min	DesvTip	DTTop	DTDown	>
P_Conf1_5000	Tot	<	7919987	0.003	25	0	0.116	0.119	-0.113	>	<	659	4.41	21.65	3.45	1.11	5.52	3.3	>	<	659	734.75	765.3	360.1	55.57	790.32	679.18	>
2022-06-10 18:59:40	0	<	7	9.5714	10	8	0.7284	10.2999	8.843	>	<	0	0			0	0	0	>	<	0	0			0	0	0	>
2022-06-10 18:59:41	1	<	635	0.4173	10	0	0.7081	1.1254	-0.2908	>	<	0	0			0	0	0	>	<	0	0			0	0	0	>
2022-06-10 18:59:42	2	<	2004	0.1243	1	0	0.3299	0.4541	-0.2056	>	<	1	21.65	21.65	21.65	0	21.65	21.65	>	<	1	360.1	360.1	360.1	0	360.1	360.1	>
2022-06-10 18:59:43	3	<	12950	0.0331	1	0	0.179	0.2121	-0.1458	>	<	1	12.5	12.5	12.5	0	12.5	12.5	>	<	1	361.4	361.4	361.4	0	361.4	361.4	>
2022-06-10 18:59:44	4	<	16829	0.0164	9	0	0.1823	0.1987	-0.1659	>	<	1	5.4	5.4	5.4	0	5.4	5.4	>	<	1	433.6	433.6	433.6	0	433.6	433.6	>
2022-06-10 18:59:45	5	<	28884	0.0301	25	0	0.4265	0.4566	-0.3964	>	<	1	5.45	5.45	5.45	0	5.45	5.45	>	<	1	434.5	434.5	434.5	0	434.5	434.5	>
2022-06-10 18:59:46	6	<	11955	0.0014	1	0	0.0377	0.0391	-0.0363	>	<	1	4.75	4.75	4.75	0	4.75	4.75	>	<	1	481.5	481.5	481.5	0	481.5	481.5	>
2022-06-10 18:59:47	7	<	12056	0.0015	1	0	0.0386	0.0401	-0.0371	>	<	1	5.2	5.2	5.2	0	5.2	5.2	>	<	1	475.2	475.2	475.2	0	475.2	475.2	>
2022-06-10 18:59:48	8	<	11899	0.0041	1	0	0.064	0.0682	-0.0599	>	<	1	5.45	5.45	5.45	0	5.45	5.45	>	<	1	476.3	476.3	476.3	0	476.3	476.3	>
2022-06-10 18:59:49	9	<	11736	0.0001	1	0	0.0092	0.0093	-0.0091	>	<	1	5	5	5	0	5	5	>	<	1	544.9	544.9	544.9	0	544.9	544.9	>
2022-06-10 18:59:50	10	<	12301	0.001	1	0	0.0312	0.0322	-0.0302	>	<	1	3.65	3.65	3.65	0	3.65	3.65	>	<	1	544.9	544.9	544.9	0	544.9	544.9	>
2022-06-10 18:59:51	11	<	12030	0.003	1	0	0.0546	0.0576	-0.0516	>	<	1	3.7	3.7	3.7	0	3.7	3.7	>	<	1	544.9	544.9	544.9	0	544.9	544.9	>
2022-06-10 18:59:52	12	<	11986	0.0008	1	0	0.0289	0.0297	-0.028	>	<	1	4.9	4.9	4.9	0	4.9	4.9	>	<	1	564.6	564.6	564.6	0	564.6	564.6	>
2022-06-10 18:59:53	13	<	12025	0.0032	1	0	0.0561	0.0593	-0.053	>	<	1	3.8	3.8	3.8	0	3.8	3.8	>	<	1	564.7	564.7	564.7	0	564.7	564.7	>
2022-06-10 18:59:54	14	<	11987	0.009	17	0	0.3498	0.3588	-0.3408	>	<	1	3.9	3.9	3.9	0	3.9	3.9	>	<	1	564.7	564.7	564.7	0	564.7	564.7	>
2022-06-10 18:59:55	15	<	11952	0.001	1	0	0.0317	0.0327	-0.0307	>	<	1	4.9	4.9	4.9	0	4.9	4.9	>	<	1	571	571	571	0	571	571	>
2022-06-10 18:59:56	16	<	12096	0.0007	1	0	0.0257	0.0264	-0.025	>	<	1	3.7	3.7	3.7	0	3.7	3.7	>	<	1	571	571	571	0	571	571	>
2022-06-10 18:59:57	17	<	11985	0.0067	16	0	0.2945	0.3012	-0.2878	>	<	1	3.9	3.9	3.9	0	3.9	3.9	>	<	1	571	571	571	0	571	571	>
2022-06-10 18:59:58	18	<	11938	0.001	1	0	0.0317	0.0327	-0.0307	>	<	1	5.2	5.2	5.2	0	5.2	5.2	>	<	1	576.4	576.4	576.4	0	576.4	576.4	>
2022-06-10 18:59:59	19	<	12030	0.0006	1	0	0.0241	0.0247	-0.0235	>	<	1	4.3	4.3	4.3	0	4.3	4.3	>	<	1	576.4	576.4	576.4	0	576.4	576.4	>
2022-06-10 19:00:00	20	<	11945	0.0054	15	0	0.241	0.2463	-0.2356	>	<	1	3.6	3.6	3.6	0	3.6	3.6	>	<	1	576.4	576.4	576.4	0	576.4	576.4	>
2022-06-10 19:00:01	21	<	12071	0.0009	1	0	0.0302	0.0311	-0.0293	>	<	1	4.7	4.7	4.7	0	4.7	4.7	>	<	1	585.1	585.1	585.1	0	585.1	585.1	>
2022-06-10 19:00:02	22	<	11995	0.0004	1	0	0.0204	0.0208	-0.02	>	<	1	3.75	3.75	3.75	0	3.75	3.75	>	<	1	585.1	585.1	585.1	0	585.1	585.1	>
2022-06-10 19:00:03	23	<	12017	0.003	16	0	0.1515	0.1545	-0.1485	>	<	1	3.75	3.75	3.75	0	3.75	3.75	>	<	1	585.1	585.1	585.1	0	585.1	585.1	>
2022-06-10 19:00:04	24	<	12019	0.0061	1	0	0.0777	0.0838	-0.0716	>	<	1	4.8	4.8	4.8	0	4.8	4.8	>	<	1	590	590	590	0	590	590	>
2022-06-10 19:00:05	25	<	11944	0.0045	1	0	0.0671	0.0716	-0.0626	>	<	1	4	4	4	0	4	4	>	<	1	590	590	590	0	590	590	>
2022-06-10 19:00:06	26	<	12044	0.0019	1	0	0.0437	0.0456	-0.0417	>	<	1	3.85	3.85	3.85	0	3.85	3.85	>	<	1	590	590	590	0	590	590	>
2022-06-10 19:00:07	27	<	11971	0.0006	1	0	0.0242	0.0248	-0.0236	>	<	1	4.65	4.65	4.65	0	4.65	4.65	>	<	1	589.1	589.1	589.1	0	589.1	589.1	>
2022-06-10 19:00:08	28	<	12019	0.0027	1	0	0.0523	0.0551	-0.0496	>	<	1	3.7	3.7	3.7	0	3.7	3.7	>	<	1	589.1	589.1	589.1	0	589.1	589.1	>
2022-06-10 19:00:09	29	<	12010	0.0052	16	0	0.2502	0.2553	-0.245	>	<	1	3.8	3.8	3.8	0	3.8	3.8	>	<	1	589.1	589.1	589.1	0	589.1	589.1	>
2022-06-10 19:00:10	30	<	11942	0.0028	1	0	0.0525	0.0553	-0.0497	>	<	1	4.7	4.7	4.7	0	4.7	4.7	>	<	1	594.3	594.3	594.3	0	594.3	594.3	>
2022-06-10 19:00:11	31	<	11982	0.0013	1	0	0.0365	0.0379	-0.0352	>	<	1	3.95	3.95	3.95	0	3.95	3.95	>	<	1	594.3	594.3	594.3	0	594.3	594.3	>
2022-06-10 19:00:12	32	<	12070	0.0131	17	0	0.4395	0.4526	-0.4265	>	<	1	3.9	3.9	3.9	0	3.9	3.9	>	<	1	594.3	594.3	594.3	0	594.3	594.3	>
2022-06-10 19:00:13	33	<	12007	0.0031	1	0	0.0554	0.0585	-0.0523	>	<	1	4.95	4.95	4.95	0	4.95	4.95	>	<	1	599.5	599.5	599.5	0	599.5	599.5	>
2022-06-10 19:00:14	34	<	11919	0.0018	1	0	0.0419	0.0437	-0.0402	>	<	1	3.9	3.9	3.9	0	3.9	3.9	>	<	1	599.5	599.5	599.5	0	599.5	599.5	>
2022-06-10 19:00:15	35	<	11761	0.0045	16	0	0.1578	0.1623	-0.1533	>	<	1	3.65	3.65	3.65	0	3.65	3.65	>	<	1	599.5	599.5	599.5	0	599.5	599.5	>
2022-06-10 19:00:16	36	<	12119	0.0007	1	0	0.0272	0.028	-0.0265	>	<	1	4.95	4.95	4.95	0	4.95	4.95	>	<	1	604.4	604.4	604.4	0	604.4	604.4	>
2022-06-10 19:00:17	37	<	12183	0.0008	1	0	0.0286	0.0295	-0.0278	>	<	1	3.85	3.85	3.85	0	3.85	3.85	>	<	1	604.4	604.4	604.4	0	604.4	604.4	>
2022-06-10 19:00:18	38	<	11909	0.0019	1	0	0.0439	0.0458	-0.042	>	<	1	3.75	3.75	3.75	0	3.75	3.75	>	<	1	604.4	604.4	604.4	0	604.4	604.4	>
2022-06-10 19:00:19	39	<	12100	0.002	1	0	0.0445	0.0465	-0.0425	>	<	1	5	5	5	0	5	5	>	<	1	609.8	609.8	609.8	0	609.8	609.8	>
2022-06-10 19:00:20	40	<	11996	0.0018	1	0	0.0418	0.0436	-0.0401	>	<	1	4.05	4.05	4.05	0	4.05	4.05	>	<	1	609.8	609.8	609.8	0	609.8	609.8	>
2022-06-10 19:00:21	41	<	11984	0.0023	1	0	0.0474	0.0497	-0.0452	>	<	1	3.75	3.75	3.75	0	3.75	3.75	>	<	1	609.8	609.8	609.8	0	609.8	609.8	>
2022-06-10 19:00:22	42	<	12019	0.0012	1	0	0.0341	0.0353	-0.0329	>	<	1	4.95	4.95	4.95	0	4.95	4.95	>	<	1	614.4	614.4	614.4	0	614.4	614.4	>
2022-06-10 19:00:23	43	<	11912	0.0013	1	0	0.0366	0.038	-0.0353	>	<	1	3.7	3.7	3.7	0	3.7	3.7	>	<	1	614.4	614.4	614.4	0	614.4	614.4	>
2022-06-10 19:00:24	44	<	12061	0.0002	1	0	0.0158	0.016	-0.0155	>	<	1	4	4	4	0	4	4	>	<	1	614.4	614.4	614.4	0	614.4	614.4	>
2022-06-10 19:00:25	45	<	11998	0.0018	1	0	0.0418	0.0436	-0.04	>	<	1	4.6	4.6	4.6	0	4.6	4.6	>	<	1	619.9	619.9	619.9	0	619.9	619.9	>
2022-06-10 19:00:26	46	<	11990	0.0016	1	0	0.0398	0.0414	-0.0382	>	<	1	3.65	3.65	3.65	0	3.65	3.65	>	<	1	619.9	619.9	619.9	0	619.9	619.9	>
2022-06-10 19:00:27	47	<	11987	0.0007	1	0	0.0258	0.0265	-0.0252	>	<	1	3.85	3.85	3.85	0	3.85	3.85	>	<	1	619.9	619.9	619.9	0	619.9	619.9	>
2022-06-10 19:00:28	48	<	12037	0.0012	1	0	0.0341	0.0352	-0.0329	>	<	1	4.8	4.8	4.8	0	4.8	4.8	>	<	1	624.6	624.6	624.6	0	624.6	624.6	>
2022-06-10 19:00:29	49	<	11923	0.0108	15	0	0.3894	0.4002	-0.3785	>	<	1	3.45	3.45	3.45	0	3.45	3.45	>	<	1	624.6	624.6	624.6	0	624.6	624.6	>
2022-06-10 19:00:30	50	<	12113	0.0004	1	0	0.0203	0.0207	-0.0199	>	<	1	3.85	3.85	3.85	0	3.85	3.85	>	<	1	627.7	627.7	627.7	0	627.7	627.7	>
2022-06-10 19:00:31	51	<	11988	0.0001	1	0	0.0091	0.0092	-0.009	>	<	1	4.7	4.7	4.7	0	4.7	4.7	>	<	1	630.3	630.3	630.3	0	630.3	630.3	>
2022-06-10 19:00:32	52	<	11919	0.0025	17	0	0.1592	0.1617	-0.1566	>	<	1	3.65	3.65	3.65	0	3.65	3.65	>	<	1	630.3	630.3	630.3	0	630.3	630.3	>
2022-06-10 19:00:33	53	<	12077	0.0003	1	0	0.0182	0.0185	-0.0179	>	<	1	4.8	4.8	4.8	0	4.8	4.8	>	<	1	635.2	635.2	635.2	0	635.2	635.2	>
2022-06-10 19:00:34	54	<	12016	0.0006	1	0	0.0241	0.0247	-0.0235	>	<	1	3.75	3.75	3.75	0	3.75	3.75	>	<	1	635.2	635.2	635.2	0	635.2	635.2	>
2022-06-10 19:00:35	55	<	11954	0.0061	15	0	0.272	0.2781	-0.2659	>	<	1	3.55	3.55	3.55	0	3.55	3.55	>	<	1	635.2	635.2	635.2	0	635.2	635.2	>
2022-06-10 19:00:36	56	<	12034	0.0003	1	0	0.0182	0.0186	-0.0179	>	<	1	4.55	4.55	4.55	0	4.55	4.55	>	<	1	639.5	639.5	639.5	0	639.5	639.5	>
2022-06-10 19:00:37	57	<	12005	0.0001	1	0	0.0091	0.0092	-0.009	>	<	1	3.8	3.8	3.8	0	3.8	3.8	>	<	1	639.5	639.5	639.5	0	639.5	639.5	>
2022-06-10 19:00:38	58	<	11953	0.0007	1	0	0.0259	0.0265	-0.0252	>	<	1	3.65	3.65	3.65	0	3.65	3.65	>	<	1	639.5	639.5	639.5	0	639.5	639.5	>
2022-06-10 19:00:39	59	<	12053	0.0009	1	0	0.0302	0.0311	-0.0293	>	<	1	4.75	4.75	4.75	0	4.75	4.75	>	<	1	645.2	645.2	645.2	0	645.2	645.2	>
2022-06-10 19:00:40	60	<	11956	0.0021	1	0	0.0457	0.0478	-0.0436	>	<	1	3.9	3.9	3.9	0	3.9	3.9	>	<	1	645.2	645.2	645.2	0	645.2	645.2	>
2022-06-10 19:00:41	61	<	11992	0.0076	1	0	0.0868	0.0944	-0.0792	>	<	1	3.6	3.6	3.6	0	3.6	3.6	>	<	1	645.2	645.2	645.2	0	645.2	645.2	>
2022-06-10 19:00:42	62	<	12054	0.0054	1	0	0.0732	0.0786	-0.0678	>	<	1	5.05	5.05	5.05	0	5.05	5.05	>	<	1	649.6	649.6	649.6	0	649.6	649.6	>
2022-06-10 19:00:43	63	<	11730	0.0031	1	0	0.0553	0.0584	-0.0522	>	<	1	3.95	3.95	3.95	0	3.95	3.95	>	<	1	649.8	649.8	649.8	0	649.8	649.8	>
2022-06-10 19:00:44	64	<	12200	0.0063	17	0	0.2705	0.2768	-0.2642	>	<	1	4.05	4.05	4.05	0	4.05	4.05	>	<	1	649.8	649.8	649.8	0	649.8	649.8	>
2022-06-10 19:00:45	65	<	12038	0.001	1	0	0.0316	0.0326	-0.0306	>	<	1	4.7	4.7	4.7	0	4.7	4.7	>	<	1	655.5	655.5	655.5	0	655.5	655.5	>
2022-06-10 19:00:46	66	<	11871	0.0032	1	0	0.0565	0.0597	-0.0533	>	<	1	4	4	4	0	4	4	>	<	1	655.5	655.5	655.5	0	655.5	655.5	>
2022-06-10 19:00:47	67	<	12152	0.0014	1	0	0.0374	0.0388	-0.036	>	<	1	3.85	3.85	3.85	0	3.85	3.85	>	<	1	655.5	655.5	655.5	0	655.5	655.5	>
2022-06-10 19:00:48	68	<	11996	0.0005	1	0	0.0224	0.0229	-0.0219	>	<	1	4.9	4.9	4.9	0	4.9	4.9	>	<	1	660.4	660.4	660.4	0	660.4	660.4	>
2022-06-10 19:00:49	69	<	12005	0.0008	1	0	0.0288	0.0297	-0.028	>	<	1	3.6	3.6	3.6	0	3.6	3.6	>	<	1	660.4	660.4	660.4	0	660.4	660.4	>
2022-06-10 19:00:50	70	<	11998	0.0013	1	0	0.0353	0.0366	-0.0341	>	<	1	3.75	3.75	3.75	0	3.75	3.75	>	<	1	660.4	660.4	660.4	0	660.4	660.4	>
2022-06-10 19:00:51	71	<	11999	0.0003	1	0	0.0158	0.0161	-0.0156	>	<	1	5	5	5	0	5	5	>	<	1	664.8	664.8	664.8	0	664.8	664.8	>
2022-06-10 19:00:52	72	<	12013	0.0009	1	0	0.0302	0.0312	-0.0293	>	<	1	3.6	3.6	3.6	0	3.6	3.6	>	<	1	664.8	664.8	664.8	0	664.8	664.8	>
2022-06-10 19:00:53	73	<	11800	0.0131	15	0	0.3708	0.3838	-0.3577	>	<	1	3.95	3.95	3.95	0	3.95	3.95	>	<	1	664.8	664.8	664.8	0	664.8	664.8	>
2022-06-10 19:00:54	74	<	12140	0.0044	1	0	0.0659	0.0703	-0.0616	>	<	1	4.9	4.9	4.9	0	4.9	4.9	>	<	1	670	670	670	0	670	670	>
2022-06-10 19:00:55	75	<	12052	0.0022	1	0	0.0473	0.0495	-0.045	>	<	1	3.95	3.95	3.95	0	3.95	3.95	>	<	1	670	670	670	0	670	670	>
2022-06-10 19:00:56	76	<	11997	0.0061	1	0	0.0778	0.0839	-0.0717	>	<	1	4.05	4.05	4.05	0	4.05	4.05	>	<	1	670	670	670	0	670	670	>
2022-06-10 19:00:57	77	<	12005	0.0068	1	0	0.0824	0.0892	-0.0755	>	<	1	5.2	5.2	5.2	0	5.2	5.2	>	<	1	676	676	676	0	676	676	>
2022-06-10 19:00:58	78	<	11995	0.0019	1	0	0.0437	0.0457	-0.0418	>	<	1	3.95	3.95	3.95	0	3.95	3.95	>	<	1	676	676	676	0	676	676	>
2022-06-10 19:00:59	79	<	11989	0.0123	16	0	0.3903	0.4026	-0.3779	>	<	1	3.95	3.95	3.95	0	3.95	3.95	>	<	1	676	676	676	0	676	676	>
2022-06-10 19:01:00	80	<	12021	0.0055	1	0	0.0739	0.0794	-0.0684	>	<	1	4.9	4.9	4.9	0	4.9	4.9	>	<	1	680.6	680.6	680.6	0	680.6	680.6	>
2022-06-10 19:01:01	81	<	11993	0.0034	1	0	0.0584	0.0618	-0.055	>	<	1	3.95	3.95	3.95	0	3.95	3.95	>	<	1	680.6	680.6	680.6	0	680.6	680.6	>
2022-06-10 19:01:02	82	<	11861	0.0048	1	0	0.0692	0.074	-0.0644	>	<	1	4.05	4.05	4.05	0	4.05	4.05	>	<	1	680.6	680.6	680.6	0	680.6	680.6	>
2022-06-10 19:01:03	83	<	12144	0.0072	1	0	0.0848	0.0921	-0.0776	>	<	1	5.05	5.05	5.05	0	5.05	5.05	>	<	1	685.6	685.6	685.6	0	685.6	685.6	>
2022-06-10 19:01:04	84	<	12000	0.002	1	0	0.0447	0.0467	-0.0427	>	<	1	3.85	3.85	3.85	0	3.85	3.85	>	<	1	685.6	685.6	685.6	0	685.6	685.6	>
2022-06-10 19:01:05	85	<	11989	0.0159	18	0	0.4109	0.4268	-0.3949	>	<	1	3.7	3.7	3.7	0	3.7	3.7	>	<	1	685.6	685.6	685.6	0	685.6	685.6	>
2022-06-10 19:01:06	86	<	11683	0.0006	1	0	0.0245	0.0251	-0.0239	>	<	1	5.25	5.25	5.25	0	5.25	5.25	>	<	1	690.6	690.6	690.6	0	690.6	690.6	>
2022-06-10 19:01:07	87	<	12294	0.0007	1	0	0.027	0.0278	-0.0263	>	<	1	4.05	4.05	4.05	0	4.05	4.05	>	<	1	690.6	690.6	690.6	0	690.6	690.6	>
2022-06-10 19:01:08	88	<	11220	0.0025	16	0	0.1545	0.157	-0.152	>	<	1	3.55	3.55	3.55	0	3.55	3.55	>	<	1	690.6	690.6	690.6	0	690.6	690.6	>
2022-06-10 19:01:09	89	<	12771	0.0008	1	0	0.028	0.0288	-0.0272	>	<	1	4.75	4.75	4.75	0	4.75	4.75	>	<	1	696	696	696	0	696	696	>
2022-06-10 19:01:10	90	<	12030	0.0017	1	0	0.0417	0.0435	-0.04	>	<	1	3.8	3.8	3.8	0	3.8	3.8	>	<	1	696	696	696	0	696	696	>
2022-06-10 19:01:11	91	<	12005	0.0018	1	0	0.0428	0.0446	-0.0409	>	<	1	3.8	3.8	3.8	0	3.8	3.8	>	<	1	696	696	696	0	696	696	>
2022-06-10 19:01:12	92	<	11999	0.0011	1	0	0.0329	0.034	-0.0318	>	<	1	4.65	4.65	4.65	0	4.65	4.65	>	<	1	700.6	700.6	700.6	0	700.6	700.6	>
2022-06-10 19:01:13	93	<	11880	0.0027	1	0	0.0518	0.0545	-0.0491	>	<	1	3.95	3.95	3.95	0	3.95	3.95	>	<	1	700.6	700.6	700.6	0	700.6	700.6	>
2022-06-10 19:01:14	94	<	12084	0.0007	1	0	0.0257	0.0264	-0.0251	>	<	1	5	5	5	0	5	5	>	<	1	706.1	706.1	706.1	0	706.1	706.1	>
2022-06-10 19:01:15	95	<	12009	0.0006	1	0	0.0241	0.0247	-0.0236	>	<	1	3.8	3.8	3.8	0	3.8	3.8	>	<	1	706.1	706.1	706.1	0	706.1	706.1	>
2022-06-10 19:01:16	96	<	12014	0.0044	1	0	0.0663	0.0707	-0.0619	>	<	1	3.8	3.8	3.8	0	3.8	3.8	>	<	1	706.1	706.1	706.1	0	706.1	706.1	>
2022-06-10 19:01:17	97	<	12021	0.002	1	0	0.0446	0.0466	-0.0426	>	<	1	4.7	4.7	4.7	0	4.7	4.7	>	<	1	710.4	710.4	710.4	0	710.4	710.4	>
2022-06-10 19:01:18	98	<	12001	0.0037	1	0	0.0604	0.0641	-0.0568	>	<	1	3.9	3.9	3.9	0	3.9	3.9	>	<	1	710.4	710.4	710.4	0	710.4	710.4	>
2022-06-10 19:01:19	99	<	11929	0.0086	16	0	0.2624	0.2709	-0.2538	>	<	1	3.8	3.8	3.8	0	3.8	3.8	>	<	1	710.4	710.4	710.4	0	710.4	710.4	>
2022-06-10 19:01:20	100	<	12081	0.001	1	0	0.0315	0.0325	-0.0305	>	<	1	4.9	4.9	4.9	0	4.9	4.9	>	<	1	716.1	716.1	716.1	0	716.1	716.1	>
2022-06-10 19:01:21	101	<	11966	0.0036	15	0	0.1454	0.149	-0.1418	>	<	1	3.8	3.8	3.8	0	3.8	3.8	>	<	1	716.1	716.1	716.1	0	716.1	716.1	>
2022-06-10 19:01:22	102	<	12002	0.0007	1	0	0.0258	0.0265	-0.0251	>	<	1	4.85	4.85	4.85	0	4.85	4.85	>	<	1	720.2	720.2	720.2	0	720.2	720.2	>
2022-06-10 19:01:23	103	<	11934	0.0002	1	0	0.0129	0.0131	-0.0128	>	<	1	3.8	3.8	3.8	0	3.8	3.8	>	<	1	720.2	720.2	720.2	0	720.2	720.2	>
2022-06-10 19:01:24	104	<	12058	0.0125	16	0	0.4142	0.4268	-0.4017	>	<	1	3.7	3.7	3.7	0	3.7	3.7	>	<	1	720.2	720.2	720.2	0	720.2	720.2	>
2022-06-10 19:01:25	105	<	12018	0.0004	1	0	0.0204	0.0208	-0.02	>	<	1	4.85	4.85	4.85	0	4.85	4.85	>	<	1	724.9	724.9	724.9	0	724.9	724.9	>
2022-06-10 19:01:26	106	<	11958	0.0027	14	0	0.1337	0.1364	-0.1311	>	<	1	3.65	3.65	3.65	0	3.65	3.65	>	<	1	724.9	724.9	724.9	0	724.9	724.9	>
2022-06-10 19:01:27	107	<	11889	0.0008	1	0	0.029	0.0298	-0.0281	>	<	1	4.65	4.65	4.65	0	4.65	4.65	>	<	1	727.2	727.2	727.2	0	727.2	727.2	>
2022-06-10 19:01:28	108	<	12151	0.0013	1	0	0.0363	0.0376	-0.0349	>	<	1	3.75	3.75	3.75	0	3.75	3.75	>	<	1	727.2	727.2	727.2	0	727.2	727.2	>
2022-06-10 19:01:29	109	<	12022	0.0011	1	0	0.0329	0.0339	-0.0318	>	<	1	3.75	3.75	3.75	0	3.75	3.75	>	<	1	727.2	727.2	727.2	0	727.2	727.2	>
2022-06-10 19:01:30	110	<	12000	0.0009	1	0	0.0303	0.0312	-0.0293	>	<	1	4.55	4.55	4.55	0	4.55	4.55	>	<	1	727.2	727.2	727.2	0	727.2	727.2	>
2022-06-10 19:01:31	111	<	11995	0.0031	15	0	0.1435	0.1466	-0.1404	>	<	1	3.85	3.85	3.85	0	3.85	3.85	>	<	1	727.2	727.2	727.2	0	727.2	727.2	>
2022-06-10 19:01:32	112	<	11992	0.0009	1	0	0.0303	0.0312	-0.0294	>	<	1	4.85	4.85	4.85	0	4.85	4.85	>	<	1	727.2	727.2	727.2	0	727.2	727.2	>
2022-06-10 19:01:33	113	<	11981	0.0018	1	0	0.0418	0.0436	-0.0401	>	<	1	3.7	3.7	3.7	0	3.7	3.7	>	<	1	727.2	727.2	727.2	0	727.2	727.2	>
2022-06-10 19:01:34	114	<	12024	0.0023	15	0	0.1407	0.143	-0.1383	>	<	1	3.75	3.75	3.75	0	3.75	3.75	>	<	1	727.2	727.2	727.2	0	727.2	727.2	>
2022-06-10 19:01:35	115	<	12012	0.0006	1	0	0.0241	0.0247	-0.0236	>	<	1	4.8	4.8	4.8	0	4.8	4.8	>	<	1	727.2	727.2	727.2	0	727.2	727.2	>
2022-06-10 19:01:36	116	<	11953	0.0024	1	0	0.0492	0.0516	-0.0468	>	<	1	3.9	3.9	3.9	0	3.9	3.9	>	<	1	727.2	727.2	727.2	0	727.2	727.2	>
2022-06-10 19:01:37	117	<	12030	0.0004	1	0	0.0204	0.0208	-0.02	>	<	1	4.6	4.6	4.6	0	4.6	4.6	>	<	1	727.2	727.2	727.2	0	727.2	727.2	>
2022-06-10 19:01:38	118	<	12014	0.0026	13	0	0.1247	0.1273	-0.1222	>	<	1	3.7	3.7	3.7	0	3.7	3.7	>	<	1	727.2	727.2	727.2	0	727.2	727.2	>
2022-06-10 19:01:39	119	<	11992	0.0003	1	0	0.0158	0.0161	-0.0156	>	<	1	4.6	4.6	4.6	0	4.6	4.6	>	<	1	727.2	727.2	727.2	0	727.2	727.2	>
2022-06-10 19:01:40	120	<	11985	0.003	1	0	0.0547	0.0577	-0.0517	>	<	1	3.9	3.9	3.9	0	3.9	3.9	>	<	1	727.2	727.2	727.2	0	727.2	727.2	>
2022-06-10 19:01:41	121	<	12022	0.0028	1	0	0.0531	0.0559	-0.0503	>	<	1	4.05	4.05	4.05	0	4.05	4.05	>	<	1	727.4	727.4	727.4	0	727.4	727.4	>
2022-06-10 19:01:42	122	<	11982	0.0049	1	0	0.07	0.0749	-0.0651	>	<	1	6.1	6.1	6.1	0	6.1	6.1	>	<	1	731.3	731.3	731.3	0	731.3	731.3	>
2022-06-10 19:01:43	123	<	11926	0.0028	1	0	0.0525	0.0553	-0.0498	>	<	1	4.1	4.1	4.1	0	4.1	4.1	>	<	1	731.4	731.4	731.4	0	731.4	731.4	>
2022-06-10 19:01:44	124	<	12048	0.0006	1	0	0.0241	0.0247	-0.0235	>	<	1	5.7	5.7	5.7	0	5.7	5.7	>	<	1	731.5	731.5	731.5	0	731.5	731.5	>
2022-06-10 19:01:45	125	<	12027	0.0038	14	0	0.1376	0.1415	-0.1338	>	<	1	4	4	4	0	4	4	>	<	1	731.5	731.5	731.5	0	731.5	731.5	>
2022-06-10 19:01:46	126	<	11888	0.0021	1	0	0.0458	0.0479	-0.0437	>	<	1	4.8	4.8	4.8	0	4.8	4.8	>	<	1	731.5	731.5	731.5	0	731.5	731.5	>
2022-06-10 19:01:47	127	<	12117	0.001	1	0	0.0315	0.0324	-0.0305	>	<	1	4.25	4.25	4.25	0	4.25	4.25	>	<	1	731.6	731.6	731.6	0	731.6	731.6	>
2022-06-10 19:01:48	128	<	12006	0.0009	1	0	0.0303	0.0312	-0.0293	>	<	1	4.7	4.7	4.7	0	4.7	4.7	>	<	1	731.6	731.6	731.6	0	731.6	731.6	>
2022-06-10 19:01:49	129	<	12001	0.0022	14	0	0.1316	0.1338	-0.1295	>	<	1	3.85	3.85	3.85	0	3.85	3.85	>	<	1	731.7	731.7	731.7	0	731.7	731.7	>
2022-06-10 19:01:50	130	<	12005	0.0017	1	0	0.0418	0.0435	-0.04	>	<	1	4.7	4.7	4.7	0	4.7	4.7	>	<	1	731.7	731.7	731.7	0	731.7	731.7	>
2022-06-10 19:01:51	131	<	11990	0.0098	14	0	0.3133	0.3231	-0.3035	>	<	1	3.95	3.95	3.95	0	3.95	3.95	>	<	1	731.7	731.7	731.7	0	731.7	731.7	>
2022-06-10 19:01:52	132	<	11999	0.0006	1	0	0.0241	0.0247	-0.0236	>	<	1	7.8	7.8	7.8	0	7.8	7.8	>	<	1	740.4	740.4	740.4	0	740.4	740.4	>
2022-06-10 19:01:53	133	<	11942	0.007	8	0	0.2109	0.218	-0.2039	>	<	1	3.75	3.75	3.75	0	3.75	3.75	>	<	1	740.4	740.4	740.4	0	740.4	740.4	>
2022-06-10 19:01:54	134	<	12064	0.0001	1	0	0.0091	0.0092	-0.009	>	<	1	4.95	4.95	4.95	0	4.95	4.95	>	<	1	741.6	741.6	741.6	0	741.6	741.6	>
2022-06-10 19:01:55	135	<	12009	0.0019	4	0	0.0625	0.0644	-0.0606	>	<	1	3.7	3.7	3.7	0	3.7	3.7	>	<	1	741.6	741.6	741.6	0	741.6	741.6	>
2022-06-10 19:01:56	136	<	11987	0.0011	1	0	0.0329	0.034	-0.0318	>	<	1	5.3	5.3	5.3	0	5.3	5.3	>	<	1	741.6	741.6	741.6	0	741.6	741.6	>
2022-06-10 19:01:57	137	<	11991	0	0	0	0	0	0	>	<	1	5.1	5.1	5.1	0	5.1	5.1	>	<	1	741.6	741.6	741.6	0	741.6	741.6	>
2022-06-10 19:01:58	138	<	11999	0.0053	6	0	0.1128	0.118	-0.1075	>	<	1	3.55	3.55	3.55	0	3.55	3.55	>	<	1	741.6	741.6	741.6	0	741.6	741.6	>
2022-06-10 19:01:59	139	<	12001	0.0001	1	0	0.0091	0.0092	-0.009	>	<	1	4.25	4.25	4.25	0	4.25	4.25	>	<	1	741.6	741.6	741.6	0	741.6	741.6	>
2022-06-10 19:02:00	140	<	12005	0.0032	4	0	0.0961	0.0994	-0.0929	>	<	1	3.5	3.5	3.5	0	3.5	3.5	>	<	1	741.6	741.6	741.6	0	741.6	741.6	>
2022-06-10 19:02:01	141	<	12013	0.0001	1	0	0.0091	0.0092	-0.009	>	<	1	6.9	6.9	6.9	0	6.9	6.9	>	<	1	741.6	741.6	741.6	0	741.6	741.6	>
2022-06-10 19:02:02	142	<	11995	0.0007	1	0	0.0258	0.0265	-0.0251	>	<	1	3.6	3.6	3.6	0	3.6	3.6	>	<	1	741.6	741.6	741.6	0	741.6	741.6	>
2022-06-10 19:02:03	143	<	11997	0.0003	1	0	0.0158	0.0161	-0.0156	>	<	1	3.9	3.9	3.9	0	3.9	3.9	>	<	1	741.6	741.6	741.6	0	741.6	741.6	>
2022-06-10 19:02:04	144	<	12006	0.0016	8	0	0.079	0.0806	-0.0774	>	<	1	3.5	3.5	3.5	0	3.5	3.5	>	<	1	741.6	741.6	741.6	0	741.6	741.6	>
2022-06-10 19:02:05	145	<	11991	0.0006	1	0	0.0242	0.0247	-0.0236	>	<	1	4.2	4.2	4.2	0	4.2	4.2	>	<	1	741.6	741.6	741.6	0	741.6	741.6	>
2022-06-10 19:02:06	146	<	12003	0.0012	1	0	0.0353	0.0366	-0.0341	>	<	1	4	4	4	0	4	4	>	<	1	741.6	741.6	741.6	0	741.6	741.6	>
2022-06-10 19:02:07	147	<	11977	0.0058	10	0	0.2254	0.2312	-0.2197	>	<	1	4	4	4	0	4	4	>	<	1	741.6	741.6	741.6	0	741.6	741.6	>
2022-06-10 19:02:08	148	<	12033	0.0011	1	0	0.0329	0.0339	-0.0318	>	<	1	4.25	4.25	4.25	0	4.25	4.25	>	<	1	741.6	741.6	741.6	0	741.6	741.6	>
2022-06-10 19:02:09	149	<	11981	0.0006	1	0	0.0242	0.0247	-0.0236	>	<	1	3.65	3.65	3.65	0	3.65	3.65	>	<	1	741.6	741.6	741.6	0	741.6	741.6	>
2022-06-10 19:02:10	150	<	11961	0.0003	1	0	0.0183	0.0186	-0.0179	>	<	1	4.4	4.4	4.4	0	4.4	4.4	>	<	1	741.6	741.6	741.6	0	741.6	741.6	>
2022-06-10 19:02:11	151	<	12040	0.002	11	0	0.1055	0.1075	-0.1035	>	<	1	3.85	3.85	3.85	0	3.85	3.85	>	<	1	741.6	741.6	741.6	0	741.6	741.6	>
2022-06-10 19:02:12	152	<	12004	0.0012	1	0	0.0341	0.0353	-0.033	>	<	1	4.5	4.5	4.5	0	4.5	4.5	>	<	1	741.7	741.7	741.7	0	741.7	741.7	>
2022-06-10 19:02:13	153	<	12006	0.0016	1	0	0.0397	0.0413	-0.0382	>	<	1	3.9	3.9	3.9	0	3.9	3.9	>	<	1	741.7	741.7	741.7	0	741.7	741.7	>
2022-06-10 19:02:14	154	<	11992	0.0008	1	0	0.0274	0.0281	-0.0266	>	<	1	4.7	4.7	4.7	0	4.7	4.7	>	<	1	742.7	742.7	742.7	0	742.7	742.7	>
2022-06-10 19:02:15	155	<	12016	0.0025	12	0	0.1161	0.1186	-0.1136	>	<	1	3.8	3.8	3.8	0	3.8	3.8	>	<	1	742.7	742.7	742.7	0	742.7	742.7	>
2022-06-10 19:02:16	156	<	11947	0.0003	1	0	0.0158	0.0161	-0.0156	>	<	1	7.4	7.4	7.4	0	7.4	7.4	>	<	1	743.2	743.2	743.2	0	743.2	743.2	>
2022-06-10 19:02:17	157	<	12039	0.0025	11	0	0.1078	0.1103	-0.1053	>	<	1	3.75	3.75	3.75	0	3.75	3.75	>	<	1	743.2	743.2	743.2	0	743.2	743.2	>
2022-06-10 19:02:18	158	<	12012	0.0018	1	0	0.0428	0.0446	-0.0409	>	<	1	4.45	4.45	4.45	0	4.45	4.45	>	<	1	743.2	743.2	743.2	0	743.2	743.2	>
2022-06-10 19:02:19	159	<	11989	0.0008	1	0	0.0274	0.0281	-0.0266	>	<	1	3.75	3.75	3.75	0	3.75	3.75	>	<	1	743.2	743.2	743.2	0	743.2	743.2	>
2022-06-10 19:02:20	160	<	12003	0.0011	1	0	0.0329	0.034	-0.0318	>	<	1	4.55	4.55	4.55	0	4.55	4.55	>	<	1	743.4	743.4	743.4	0	743.4	743.4	>
2022-06-10 19:02:21	161	<	11996	0.0017	12	0	0.1126	0.1142	-0.1109	>	<	1	3.75	3.75	3.75	0	3.75	3.75	>	<	1	743.4	743.4	743.4	0	743.4	743.4	>
2022-06-10 19:02:22	162	<	12000	0.0001	1	0	0.0091	0.0092	-0.009	>	<	1	4.65	4.65	4.65	0	4.65	4.65	>	<	1	743.7	743.7	743.7	0	743.7	743.7	>
2022-06-10 19:02:23	163	<	11998	0.0068	12	0	0.2697	0.2764	-0.2629	>	<	1	3.8	3.8	3.8	0	3.8	3.8	>	<	1	743.7	743.7	743.7	0	743.7	743.7	>
2022-06-10 19:02:24	164	<	12003	0.0003	1	0	0.0183	0.0186	-0.0179	>	<	1	4.45	4.45	4.45	0	4.45	4.45	>	<	1	743.9	743.9	743.9	0	743.9	743.9	>
2022-06-10 19:02:25	165	<	12003	0.0064	11	0	0.2285	0.2349	-0.222	>	<	1	3.8	3.8	3.8	0	3.8	3.8	>	<	1	743.9	743.9	743.9	0	743.9	743.9	>
2022-06-10 19:02:26	166	<	11982	0.0003	1	0	0.0158	0.0161	-0.0156	>	<	1	4.6	4.6	4.6	0	4.6	4.6	>	<	1	744.2	744.2	744.2	0	744.2	744.2	>
2022-06-10 19:02:27	167	<	12008	0.0064	11	0	0.2284	0.2348	-0.222	>	<	1	3.7	3.7	3.7	0	3.7	3.7	>	<	1	744.2	744.2	744.2	0	744.2	744.2	>
2022-06-10 19:02:28	168	<	12018	0.0017	1	0	0.0418	0.0435	-0.04	>	<	1	4.7	4.7	4.7	0	4.7	4.7	>	<	1	744.4	744.4	744.4	0	744.4	744.4	>
2022-06-10 19:02:29	169	<	11991	0.002	1	0	0.0447	0.0467	-0.0427	>	<	1	3.9	3.9	3.9	0	3.9	3.9	>	<	1	744.4	744.4	744.4	0	744.4	744.4	>
2022-06-10 19:02:30	170	<	11999	0.0007	1	0	0.0258	0.0265	-0.0251	>	<	1	7.35	7.35	7.35	0	7.35	7.35	>	<	1	744.7	744.7	744.7	0	744.7	744.7	>
2022-06-10 19:02:31	171	<	12011	0.0009	1	0	0.0302	0.0312	-0.0293	>	<	1	3.9	3.9	3.9	0	3.9	3.9	>	<	1	744.7	744.7	744.7	0	744.7	744.7	>
2022-06-10 19:02:32	172	<	11994	0.0006	1	0	0.0242	0.0247	-0.0236	>	<	1	4.6	4.6	4.6	0	4.6	4.6	>	<	1	744.7	744.7	744.7	0	744.7	744.7	>
2022-06-10 19:02:33	173	<	11999	0.0003	1	0	0.0158	0.0161	-0.0156	>	<	1	3.9	3.9	3.9	0	3.9	3.9	>	<	1	744.7	744.7	744.7	0	744.7	744.7	>
2022-06-10 19:02:34	174	<	11989	0.0029	13	0	0.1262	0.1291	-0.1233	>	<	1	3.8	3.8	3.8	0	3.8	3.8	>	<	1	744.7	744.7	744.7	0	744.7	744.7	>
2022-06-10 19:02:35	175	<	12009	0.0002	1	0	0.0158	0.0161	-0.0156	>	<	1	4.6	4.6	4.6	0	4.6	4.6	>	<	1	745.4	745.4	745.4	0	745.4	745.4	>
2022-06-10 19:02:36	176	<	11994	0.0003	1	0	0.0183	0.0186	-0.0179	>	<	1	3.95	3.95	3.95	0	3.95	3.95	>	<	1	745.4	745.4	745.4	0	745.4	745.4	>
2022-06-10 19:02:37	177	<	11996	0.0008	1	0	0.0289	0.0297	-0.028	>	<	1	4.7	4.7	4.7	0	4.7	4.7	>	<	1	745.4	745.4	745.4	0	745.4	745.4	>
2022-06-10 19:02:38	178	<	12009	0.0019	1	0	0.0437	0.0456	-0.0418	>	<	1	4	4	4	0	4	4	>	<	1	745.4	745.4	745.4	0	745.4	745.4	>
2022-06-10 19:02:39	179	<	12000	0.0018	1	0	0.0418	0.0435	-0.04	>	<	1	4.5	4.5	4.5	0	4.5	4.5	>	<	1	745.4	745.4	745.4	0	745.4	745.4	>
2022-06-10 19:02:40	180	<	12009	0.0015	11	0	0.1032	0.1047	-0.1017	>	<	1	3.8	3.8	3.8	0	3.8	3.8	>	<	1	745.4	745.4	745.4	0	745.4	745.4	>
2022-06-10 19:02:41	181	<	11962	0.0011	1	0	0.0329	0.034	-0.0319	>	<	1	4.5	4.5	4.5	0	4.5	4.5	>	<	1	746.2	746.2	746.2	0	746.2	746.2	>
2022-06-10 19:02:42	182	<	12033	0.0017	12	0	0.1124	0.114	-0.1107	>	<	1	3.95	3.95	3.95	0	3.95	3.95	>	<	1	746.2	746.2	746.2	0	746.2	746.2	>
2022-06-10 19:02:43	183	<	11991	0.0012	1	0	0.0341	0.0353	-0.033	>	<	1	4.65	4.65	4.65	0	4.65	4.65	>	<	1	746.4	746.4	746.4	0	746.4	746.4	>
2022-06-10 19:02:44	184	<	12005	0.0022	12	0	0.1147	0.1169	-0.1125	>	<	1	3.55	3.55	3.55	0	3.55	3.55	>	<	1	746.4	746.4	746.4	0	746.4	746.4	>
2022-06-10 19:02:45	185	<	12002	0.0026	1	0	0.0508	0.0533	-0.0482	>	<	1	4.7	4.7	4.7	0	4.7	4.7	>	<	1	746.7	746.7	746.7	0	746.7	746.7	>
2022-06-10 19:02:46	186	<	11999	0.0038	1	0	0.0611	0.0649	-0.0574	>	<	1	3.85	3.85	3.85	0	3.85	3.85	>	<	1	746.7	746.7	746.7	0	746.7	746.7	>
2022-06-10 19:02:47	187	<	12012	0.0007	1	0	0.0274	0.0281	-0.0266	>	<	1	7.4	7.4	7.4	0	7.4	7.4	>	<	1	746.9	746.9	746.9	0	746.9	746.9	>
2022-06-10 19:02:48	188	<	11979	0.0017	11	0	0.1042	0.1058	-0.1025	>	<	1	3.55	3.55	3.55	0	3.55	3.55	>	<	1	746.9	746.9	746.9	0	746.9	746.9	>
2022-06-10 19:02:49	189	<	12012	0.0003	1	0	0.0182	0.0186	-0.0179	>	<	1	4.25	4.25	4.25	0	4.25	4.25	>	<	1	747.4	747.4	747.4	0	747.4	747.4	>
2022-06-10 19:02:50	190	<	11991	0.0023	12	0	0.1151	0.1174	-0.1129	>	<	1	3.55	3.55	3.55	0	3.55	3.55	>	<	1	747.4	747.4	747.4	0	747.4	747.4	>
2022-06-10 19:02:51	191	<	11974	0.0015	1	0	0.0387	0.0402	-0.0372	>	<	1	4.35	4.35	4.35	0	4.35	4.35	>	<	1	747.7	747.7	747.7	0	747.7	747.7	>
2022-06-10 19:02:52	192	<	12033	0.0028	11	0	0.1094	0.1122	-0.1065	>	<	1	3.55	3.55	3.55	0	3.55	3.55	>	<	1	747.7	747.7	747.7	0	747.7	747.7	>
2022-06-10 19:02:53	193	<	11990	0.001	1	0	0.0316	0.0326	-0.0306	>	<	1	4.5	4.5	4.5	0	4.5	4.5	>	<	1	748.2	748.2	748.2	0	748.2	748.2	>
2022-06-10 19:02:54	194	<	11927	0.0012	1	0	0.0342	0.0354	-0.0331	>	<	1	4	4	4	0	4	4	>	<	1	748.2	748.2	748.2	0	748.2	748.2	>
2022-06-10 19:02:55	195	<	12093	0.0066	13	0	0.2666	0.2732	-0.26	>	<	1	4.8	4.8	4.8	0	4.8	4.8	>	<	1	748.2	748.2	748.2	0	748.2	748.2	>
2022-06-10 19:02:56	196	<	12001	0.0002	1	0	0.0158	0.0161	-0.0156	>	<	1	3.8	3.8	3.8	0	3.8	3.8	>	<	1	748.2	748.2	748.2	0	748.2	748.2	>
2022-06-10 19:02:57	197	<	11988	0.002	1	0	0.0447	0.0467	-0.0427	>	<	1	3.7	3.7	3.7	0	3.7	3.7	>	<	1	748.2	748.2	748.2	0	748.2	748.2	>
2022-06-10 19:02:58	198	<	12000	0.0002	1	0	0.0129	0.0131	-0.0127	>	<	1	4.35	4.35	4.35	0	4.35	4.35	>	<	1	748.2	748.2	748.2	0	748.2	748.2	>
2022-06-10 19:02:59	199	<	11989	0.0015	1	0	0.0387	0.0402	-0.0372	>	<	1	3.6	3.6	3.6	0	3.6	3.6	>	<	1	748.2	748.2	748.2	0	748.2	748.2	>
2022-06-10 19:03:00	200	<	12001	0.0008	1	0	0.0289	0.0297	-0.028	>	<	1	4.5	4.5	4.5	0	4.5	4.5	>	<	1	748.2	748.2	748.2	0	748.2	748.2	>
2022-06-10 19:03:01	201	<	12011	0.0016	1	0	0.0397	0.0413	-0.0382	>	<	1	3.55	3.55	3.55	0	3.55	3.55	>	<	1	748.2	748.2	748.2	0	748.2	748.2	>
2022-06-10 19:03:02	202	<	11991	0.0028	1	0	0.0532	0.056	-0.0503	>	<	1	4.75	4.75	4.75	0	4.75	4.75	>	<	1	748.2	748.2	748.2	0	748.2	748.2	>
2022-06-10 19:03:03	203	<	12015	0.0081	13	0	0.2931	0.3012	-0.285	>	<	0	0			0	0	0	>	<	0	0			0	0	0	>
2022-06-10 19:03:04	204	<	12001	0.0003	1	0	0.0183	0.0186	-0.0179	>	<	1	4	4	4	0	4	4	>	<	1	748.2	748.2	748.2	0	748.2	748.2	>
2022-06-10 19:03:05	205	<	11988	0.0005	1	0	0.0224	0.0229	-0.0219	>	<	1	7.5	7.5	7.5	0	7.5	7.5	>	<	1	748.5	748.5	748.5	0	748.5	748.5	>
2022-06-10 19:03:06	206	<	12000	0.0003	1	0	0.0158	0.0161	-0.0156	>	<	1	3.85	3.85	3.85	0	3.85	3.85	>	<	1	748.5	748.5	748.5	0	748.5	748.5	>
2022-06-10 19:03:07	207	<	12004	0.0023	12	0	0.1154	0.1178	-0.1131	>	<	1	4.7	4.7	4.7	0	4.7	4.7	>	<	1	749.2	749.2	749.2	0	749.2	749.2	>
2022-06-10 19:03:08	208	<	12006	0.0018	1	0	0.0428	0.0446	-0.0409	>	<	1	3.8	3.8	3.8	0	3.8	3.8	>	<	1	749.2	749.2	749.2	0	749.2	749.2	>
2022-06-10 19:03:09	209	<	11997	0.0034	11	0	0.1121	0.1156	-0.1087	>	<	1	4.6	4.6	4.6	0	4.6	4.6	>	<	1	749.2	749.2	749.2	0	749.2	749.2	>
2022-06-10 19:03:10	210	<	11986	0.0015	1	0	0.0387	0.0402	-0.0372	>	<	1	3.85	3.85	3.85	0	3.85	3.85	>	<	1	749.2	749.2	749.2	0	749.2	749.2	>
2022-06-10 19:03:11	211	<	12011	0.0015	1	0	0.0387	0.0402	-0.0372	>	<	1	4.65	4.65	4.65	0	4.65	4.65	>	<	1	749.2	749.2	749.2	0	749.2	749.2	>
2022-06-10 19:03:12	212	<	12012	0.002	1	0	0.0447	0.0467	-0.0427	>	<	1	3.95	3.95	3.95	0	3.95	3.95	>	<	1	749.2	749.2	749.2	0	749.2	749.2	>
2022-06-10 19:03:13	213	<	11985	0.0036	1	0	0.0598	0.0634	-0.0562	>	<	1	4.7	4.7	4.7	0	4.7	4.7	>	<	1	749.5	749.5	749.5	0	749.5	749.5	>
2022-06-10 19:03:14	214	<	11989	0.0028	1	0	0.0524	0.0551	-0.0496	>	<	1	3.9	3.9	3.9	0	3.9	3.9	>	<	1	749.5	749.5	749.5	0	749.5	749.5	>
2022-06-10 19:03:15	215	<	12023	0.0017	1	0	0.0408	0.0424	-0.0391	>	<	1	4.55	4.55	4.55	0	4.55	4.55	>	<	1	750	750	750	0	750	750	>
2022-06-10 19:03:16	216	<	11989	0.0009	1	0	0.0303	0.0312	-0.0294	>	<	1	3.95	3.95	3.95	0	3.95	3.95	>	<	1	750	750	750	0	750	750	>
2022-06-10 19:03:17	217	<	12002	0.0017	1	0	0.0408	0.0425	-0.0391	>	<	1	3.9	3.9	3.9	0	3.9	3.9	>	<	1	750.5	750.5	750.5	0	750.5	750.5	>
2022-06-10 19:03:18	218	<	11995	0.0009	1	0	0.0303	0.0312	-0.0294	>	<	1	4.75	4.75	4.75	0	4.75	4.75	>	<	1	750.5	750.5	750.5	0	750.5	750.5	>
2022-06-10 19:03:19	219	<	11996	0.0004	1	0	0.0204	0.0208	-0.02	>	<	1	3.85	3.85	3.85	0	3.85	3.85	>	<	1	750.5	750.5	750.5	0	750.5	750.5	>
2022-06-10 19:03:20	220	<	12009	0.0058	11	0	0.2465	0.2523	-0.2407	>	<	1	4.5	4.5	4.5	0	4.5	4.5	>	<	1	750.8	750.8	750.8	0	750.8	750.8	>
2022-06-10 19:03:21	221	<	11988	0.0001	1	0	0.0091	0.0092	-0.009	>	<	1	3.85	3.85	3.85	0	3.85	3.85	>	<	1	750.8	750.8	750.8	0	750.8	750.8	>
2022-06-10 19:03:22	222	<	12004	0.0062	12	0	0.2474	0.2536	-0.2411	>	<	1	4.6	4.6	4.6	0	4.6	4.6	>	<	1	751.3	751.3	751.3	0	751.3	751.3	>
2022-06-10 19:03:23	223	<	11949	0.0015	1	0	0.0388	0.0403	-0.0373	>	<	1	3.95	3.95	3.95	0	3.95	3.95	>	<	1	751.3	751.3	751.3	0	751.3	751.3	>
2022-06-10 19:03:24	224	<	12059	0.0021	1	0	0.0455	0.0476	-0.0434	>	<	1	7.45	7.45	7.45	0	7.45	7.45	>	<	1	751.6	751.6	751.6	0	751.6	751.6	>
2022-06-10 19:03:25	225	<	12009	0.0006	1	0	0.0241	0.0247	-0.0236	>	<	1	3.9	3.9	3.9	0	3.9	3.9	>	<	1	751.6	751.6	751.6	0	751.6	751.6	>
2022-06-10 19:03:26	226	<	12002	0.0038	12	0	0.1919	0.1957	-0.188	>	<	1	4.6	4.6	4.6	0	4.6	4.6	>	<	1	752.1	752.1	752.1	0	752.1	752.1	>
2022-06-10 19:03:27	227	<	11979	0.0018	1	0	0.0428	0.0447	-0.041	>	<	1	3.7	3.7	3.7	0	3.7	3.7	>	<	1	752.1	752.1	752.1	0	752.1	752.1	>
2022-06-10 19:03:28	228	<	11998	0.0063	12	0	0.2476	0.2539	-0.2413	>	<	1	4.55	4.55	4.55	0	4.55	4.55	>	<	1	752.1	752.1	752.1	0	752.1	752.1	>
2022-06-10 19:03:29	229	<	12012	0.0003	1	0	0.0182	0.0186	-0.0179	>	<	1	3.95	3.95	3.95	0	3.95	3.95	>	<	1	752.1	752.1	752.1	0	752.1	752.1	>
2022-06-10 19:03:30	230	<	11963	0.0013	1	0	0.0354	0.0366	-0.0341	>	<	1	4.75	4.75	4.75	0	4.75	4.75	>	<	1	752.1	752.1	752.1	0	752.1	752.1	>
2022-06-10 19:03:31	231	<	12041	0.0012	1	0	0.0341	0.0352	-0.0329	>	<	1	4.1	4.1	4.1	0	4.1	4.1	>	<	1	752.1	752.1	752.1	0	752.1	752.1	>
2022-06-10 19:03:32	232	<	11994	0.0008	1	0	0.0274	0.0281	-0.0266	>	<	1	4.7	4.7	4.7	0	4.7	4.7	>	<	1	752.3	752.3	752.3	0	752.3	752.3	>
2022-06-10 19:03:33	233	<	12005	0.0019	11	0	0.1052	0.1072	-0.1033	>	<	1	3.9	3.9	3.9	0	3.9	3.9	>	<	1	752.3	752.3	752.3	0	752.3	752.3	>
2022-06-10 19:03:34	234	<	11995	0.0009	1	0	0.0303	0.0312	-0.0294	>	<	1	4.65	4.65	4.65	0	4.65	4.65	>	<	1	752.3	752.3	752.3	0	752.3	752.3	>
2022-06-10 19:03:35	235	<	11997	0.0012	1	0	0.0341	0.0353	-0.033	>	<	1	4	4	4	0	4	4	>	<	1	752.3	752.3	752.3	0	752.3	752.3	>
2022-06-10 19:03:36	236	<	12017	0.0009	1	0	0.0302	0.0312	-0.0293	>	<	1	3.95	3.95	3.95	0	3.95	3.95	>	<	1	752.3	752.3	752.3	0	752.3	752.3	>
2022-06-10 19:03:37	237	<	11935	0.003	12	0	0.1186	0.1216	-0.1156	>	<	1	4.45	4.45	4.45	0	4.45	4.45	>	<	1	752.8	752.8	752.8	0	752.8	752.8	>
2022-06-10 19:03:38	238	<	12065	0.0036	1	0	0.0596	0.0632	-0.056	>	<	1	3.8	3.8	3.8	0	3.8	3.8	>	<	1	752.8	752.8	752.8	0	752.8	752.8	>
2022-06-10 19:03:39	239	<	11998	0.0018	13	0	0.1218	0.1236	-0.12	>	<	1	4.65	4.65	4.65	0	4.65	4.65	>	<	1	753.6	753.6	753.6	0	753.6	753.6	>
2022-06-10 19:03:40	240	<	11979	0.0005	1	0	0.0224	0.0229	-0.0219	>	<	1	3.9	3.9	3.9	0	3.9	3.9	>	<	1	753.6	753.6	753.6	0	753.6	753.6	>
2022-06-10 19:03:41	241	<	12006	0.0008	1	0	0.0288	0.0297	-0.028	>	<	1	4.7	4.7	4.7	0	4.7	4.7	>	<	1	753.9	753.9	753.9	0	753.9	753.9	>
2022-06-10 19:03:42	242	<	12001	0.0004	1	0	0.0204	0.0208	-0.02	>	<	1	3.9	3.9	3.9	0	3.9	3.9	>	<	1	753.9	753.9	753.9	0	753.9	753.9	>
2022-06-10 19:03:43	243	<	12000	0.0097	11	0	0.2719	0.2815	-0.2622	>	<	1	4.55	4.55	4.55	0	4.55	4.55	>	<	1	753.9	753.9	753.9	0	753.9	753.9	>
2022-06-10 19:03:44	244	<	12007	0.0007	1	0	0.0258	0.0265	-0.0251	>	<	1	3.85	3.85	3.85	0	3.85	3.85	>	<	1	753.9	753.9	753.9	0	753.9	753.9	>
2022-06-10 19:03:45	245	<	12005	0.0038	1	0	0.0618	0.0656	-0.058	>	<	1	7.45	7.45	7.45	0	7.45	7.45	>	<	1	753.9	753.9	753.9	0	753.9	753.9	>
2022-06-10 19:03:46	246	<	11995	0.0027	1	0	0.0516	0.0542	-0.0489	>	<	1	3.8	3.8	3.8	0	3.8	3.8	>	<	1	753.9	753.9	753.9	0	753.9	753.9	>
2022-06-10 19:03:47	247	<	12000	0.0103	12	0	0.2953	0.3057	-0.285	>	<	1	4.65	4.65	4.65	0	4.65	4.65	>	<	1	753.9	753.9	753.9	0	753.9	753.9	>
2022-06-10 19:03:48	248	<	11997	0.0031	1	0	0.0554	0.0585	-0.0524	>	<	1	3.9	3.9	3.9	0	3.9	3.9	>	<	1	753.9	753.9	753.9	0	753.9	753.9	>
2022-06-10 19:03:49	249	<	12004	0.0019	1	0	0.0437	0.0456	-0.0418	>	<	1	4.75	4.75	4.75	0	4.75	4.75	>	<	1	753.9	753.9	753.9	0	753.9	753.9	>
2022-06-10 19:03:50	250	<	11996	0.0023	1	0	0.0483	0.0506	-0.0459	>	<	1	4	4	4	0	4	4	>	<	1	753.9	753.9	753.9	0	753.9	753.9	>
2022-06-10 19:03:51	251	<	12008	0.0039	1	0	0.0624	0.0664	-0.0585	>	<	1	4.75	4.75	4.75	0	4.75	4.75	>	<	1	753.9	753.9	753.9	0	753.9	753.9	>
2022-06-10 19:03:52	252	<	11999	0.0043	11	0	0.1158	0.12	-0.1115	>	<	1	3.95	3.95	3.95	0	3.95	3.95	>	<	1	753.9	753.9	753.9	0	753.9	753.9	>
2022-06-10 19:03:53	253	<	12005	0.0025	1	0	0.0499	0.0524	-0.0474	>	<	1	4.65	4.65	4.65	0	4.65	4.65	>	<	1	754.1	754.1	754.1	0	754.1	754.1	>
2022-06-10 19:03:54	254	<	11903	0.0091	11	0	0.288	0.297	-0.2789	>	<	1	3.9	3.9	3.9	0	3.9	3.9	>	<	1	754.1	754.1	754.1	0	754.1	754.1	>
2022-06-10 19:03:55	255	<	12085	0.0016	1	0	0.0396	0.0412	-0.038	>	<	1	3.95	3.95	3.95	0	3.95	3.95	>	<	1	754.1	754.1	754.1	0	754.1	754.1	>
2022-06-10 19:03:56	256	<	12000	0.012	13	0	0.3404	0.3524	-0.3284	>	<	1	4.25	4.25	4.25	0	4.25	4.25	>	<	1	754.1	754.1	754.1	0	754.1	754.1	>
2022-06-10 19:03:57	257	<	12004	0.0013	1	0	0.0365	0.0378	-0.0352	>	<	1	3.8	3.8	3.8	0	3.8	3.8	>	<	1	754.1	754.1	754.1	0	754.1	754.1	>
2022-06-10 19:03:58	258	<	11995	0.0037	1	0	0.0605	0.0641	-0.0568	>	<	1	4.45	4.45	4.45	0	4.45	4.45	>	<	1	754.1	754.1	754.1	0	754.1	754.1	>
2022-06-10 19:03:59	259	<	12013	0.0019	1	0	0.0437	0.0456	-0.0418	>	<	1	3.65	3.65	3.65	0	3.65	3.65	>	<	1	754.1	754.1	754.1	0	754.1	754.1	>
2022-06-10 19:04:00	260	<	11989	0.0017	1	0	0.0408	0.0425	-0.0391	>	<	1	4.7	4.7	4.7	0	4.7	4.7	>	<	1	754.1	754.1	754.1	0	754.1	754.1	>
2022-06-10 19:04:01	261	<	11982	0.0012	1	0	0.0342	0.0353	-0.033	>	<	1	3.95	3.95	3.95	0	3.95	3.95	>	<	1	754.1	754.1	754.1	0	754.1	754.1	>
2022-06-10 19:04:02	262	<	12016	0.0006	1	0	0.0241	0.0247	-0.0235	>	<	1	4.7	4.7	4.7	0	4.7	4.7	>	<	1	754.1	754.1	754.1	0	754.1	754.1	>
2022-06-10 19:04:03	263	<	11988	0.0005	1	0	0.0224	0.0229	-0.0219	>	<	1	4	4	4	0	4	4	>	<	1	754.1	754.1	754.1	0	754.1	754.1	>
2022-06-10 19:04:04	264	<	11965	0.0033	14	0	0.1359	0.1391	-0.1326	>	<	1	4.85	4.85	4.85	0	4.85	4.85	>	<	1	754.1	754.1	754.1	0	754.1	754.1	>
2022-06-10 19:04:05	265	<	12036	0.0017	1	0	0.0417	0.0435	-0.04	>	<	1	4	4	4	0	4	4	>	<	1	754.1	754.1	754.1	0	754.1	754.1	>
2022-06-10 19:04:06	266	<	12009	0.0067	11	0	0.1582	0.1649	-0.1514	>	<	1	7.55	7.55	7.55	0	7.55	7.55	>	<	1	754.1	754.1	754.1	0	754.1	754.1	>
2022-06-10 19:04:07	267	<	11992	0.0035	1	0	0.0591	0.0626	-0.0556	>	<	1	3.8	3.8	3.8	0	3.8	3.8	>	<	1	754.1	754.1	754.1	0	754.1	754.1	>
2022-06-10 19:04:08	268	<	12006	0.0061	12	0	0.1305	0.1366	-0.1244	>	<	1	4.6	4.6	4.6	0	4.6	4.6	>	<	1	754.1	754.1	754.1	0	754.1	754.1	>
2022-06-10 19:04:09	269	<	11999	0.0043	1	0	0.0657	0.07	-0.0614	>	<	1	3.95	3.95	3.95	0	3.95	3.95	>	<	1	754.1	754.1	754.1	0	754.1	754.1	>
2022-06-10 19:04:10	270	<	11999	0.0034	1	0	0.0584	0.0618	-0.0549	>	<	1	4.8	4.8	4.8	0	4.8	4.8	>	<	1	754.4	754.4	754.4	0	754.4	754.4	>
2022-06-10 19:04:11	271	<	12010	0.0071	11	0	0.1592	0.1663	-0.1521	>	<	1	4.05	4.05	4.05	0	4.05	4.05	>	<	1	754.4	754.4	754.4	0	754.4	754.4	>
2022-06-10 19:04:12	272	<	12000	0.002	1	0	0.0447	0.0467	-0.0427	>	<	1	4.6	4.6	4.6	0	4.6	4.6	>	<	1	754.4	754.4	754.4	0	754.4	754.4	>
2022-06-10 19:04:13	273	<	11911	0.0057	12	0	0.1295	0.1352	-0.1237	>	<	1	4	4	4	0	4	4	>	<	1	754.4	754.4	754.4	0	754.4	754.4	>
2022-06-10 19:04:14	274	<	12084	0.0007	1	0	0.0273	0.028	-0.0265	>	<	1	4.65	4.65	4.65	0	4.65	4.65	>	<	1	754.6	754.6	754.6	0	754.6	754.6	>
2022-06-10 19:04:15	275	<	11990	0.0028	1	0	0.0532	0.056	-0.0503	>	<	1	3.9	3.9	3.9	0	3.9	3.9	>	<	1	754.6	754.6	754.6	0	754.6	754.6	>
2022-06-10 19:04:16	276	<	12012	0.001	1	0	0.0316	0.0326	-0.0306	>	<	1	3.7	3.7	3.7	0	3.7	3.7	>	<	1	754.6	754.6	754.6	0	754.6	754.6	>
2022-06-10 19:04:17	277	<	11990	0.0022	1	0	0.0465	0.0487	-0.0443	>	<	1	4.5	4.5	4.5	0	4.5	4.5	>	<	1	754.6	754.6	754.6	0	754.6	754.6	>
2022-06-10 19:04:18	278	<	12010	0.0004	1	0	0.0204	0.0208	-0.02	>	<	1	3.9	3.9	3.9	0	3.9	3.9	>	<	1	754.6	754.6	754.6	0	754.6	754.6	>
2022-06-10 19:04:19	279	<	11989	0.0026	13	0	0.1249	0.1274	-0.1223	>	<	1	4.7	4.7	4.7	0	4.7	4.7	>	<	1	754.6	754.6	754.6	0	754.6	754.6	>
2022-06-10 19:04:20	280	<	12020	0.0041	1	0	0.0637	0.0678	-0.0596	>	<	1	3.75	3.75	3.75	0	3.75	3.75	>	<	1	754.6	754.6	754.6	0	754.6	754.6	>
2022-06-10 19:04:21	281	<	11979	0.0085	12	0	0.2749	0.2834	-0.2664	>	<	1	4.65	4.65	4.65	0	4.65	4.65	>	<	1	754.6	754.6	754.6	0	754.6	754.6	>
2022-06-10 19:04:22	282	<	12023	0.0008	1	0	0.0288	0.0297	-0.028	>	<	1	3.9	3.9	3.9	0	3.9	3.9	>	<	1	754.6	754.6	754.6	0	754.6	754.6	>
2022-06-10 19:04:23	283	<	11983	0.0011	1	0	0.0329	0.034	-0.0318	>	<	1	7.4	7.4	7.4	0	7.4	7.4	>	<	1	754.6	754.6	754.6	0	754.6	754.6	>
2022-06-10 19:04:24	284	<	11993	0.0003	1	0	0.0158	0.0161	-0.0156	>	<	1	3.95	3.95	3.95	0	3.95	3.95	>	<	1	754.6	754.6	754.6	0	754.6	754.6	>
2022-06-10 19:04:25	285	<	11977	0.0021	12	0	0.1145	0.1166	-0.1124	>	<	1	4.6	4.6	4.6	0	4.6	4.6	>	<	1	754.6	754.6	754.6	0	754.6	754.6	>
2022-06-10 19:04:26	286	<	12037	0.001	1	0	0.0316	0.0326	-0.0306	>	<	1	3.75	3.75	3.75	0	3.75	3.75	>	<	1	754.6	754.6	754.6	0	754.6	754.6	>
2022-06-10 19:04:27	287	<	11990	0.0022	13	0	0.1232	0.1254	-0.121	>	<	1	4.65	4.65	4.65	0	4.65	4.65	>	<	1	754.6	754.6	754.6	0	754.6	754.6	>
2022-06-10 19:04:28	288	<	12012	0.0003	1	0	0.0182	0.0186	-0.0179	>	<	1	4	4	4	0	4	4	>	<	1	754.6	754.6	754.6	0	754.6	754.6	>
2022-06-10 19:04:29	289	<	12000	0.0008	1	0	0.0274	0.0281	-0.0266	>	<	1	4.7	4.7	4.7	0	4.7	4.7	>	<	1	754.6	754.6	754.6	0	754.6	754.6	>
2022-06-10 19:04:30	290	<	11986	0.0091	12	0	0.2934	0.3025	-0.2843	>	<	1	3.9	3.9	3.9	0	3.9	3.9	>	<	1	754.6	754.6	754.6	0	754.6	754.6	>
2022-06-10 19:04:31	291	<	12002	0.0006	1	0	0.0241	0.0247	-0.0236	>	<	1	4.65	4.65	4.65	0	4.65	4.65	>	<	1	754.6	754.6	754.6	0	754.6	754.6	>
2022-06-10 19:04:32	292	<	12012	0.003	11	0	0.146	0.149	-0.143	>	<	1	4.05	4.05	4.05	0	4.05	4.05	>	<	1	754.8	754.8	754.8	0	754.8	754.8	>
2022-06-10 19:04:33	293	<	12002	0.0003	1	0	0.0183	0.0186	-0.0179	>	<	1	4.95	4.95	4.95	0	4.95	4.95	>	<	1	754.9	754.9	754.9	0	754.9	754.9	>
2022-06-10 19:04:34	294	<	11986	0.0003	1	0	0.0158	0.0161	-0.0156	>	<	1	3.6	3.6	3.6	0	3.6	3.6	>	<	1	754.9	754.9	754.9	0	754.9	754.9	>
2022-06-10 19:04:35	295	<	12021	0	0	0	0	0	0	>	<	1	4.45	4.45	4.45	0	4.45	4.45	>	<	1	754.9	754.9	754.9	0	754.9	754.9	>
2022-06-10 19:04:36	296	<	11988	0.0021	1	0	0.0456	0.0477	-0.0435	>	<	1	3.7	3.7	3.7	0	3.7	3.7	>	<	1	754.9	754.9	754.9	0	754.9	754.9	>
2022-06-10 19:04:37	297	<	11997	0.0018	1	0	0.0428	0.0446	-0.0409	>	<	1	4.8	4.8	4.8	0	4.8	4.8	>	<	1	754.9	754.9	754.9	0	754.9	754.9	>
2022-06-10 19:04:38	298	<	11991	0.0043	12	0	0.1258	0.1301	-0.1215	>	<	1	3.65	3.65	3.65	0	3.65	3.65	>	<	1	754.9	754.9	754.9	0	754.9	754.9	>
2022-06-10 19:04:39	299	<	12003	0.001	1	0	0.0316	0.0326	-0.0306	>	<	1	5.2	5.2	5.2	0	5.2	5.2	>	<	1	754.9	754.9	754.9	0	754.9	754.9	>
2022-06-10 19:04:40	300	<	12020	0.0037	13	0	0.2066	0.2103	-0.2028	>	<	1	6.15	6.15	6.15	0	6.15	6.15	>	<	1	754.9	754.9	754.9	0	754.9	754.9	>
2022-06-10 19:04:41	301	<	11987	0.0003	1	0	0.0158	0.0161	-0.0156	>	<	1	4.45	4.45	4.45	0	4.45	4.45	>	<	1	754.9	754.9	754.9	0	754.9	754.9	>
2022-06-10 19:04:42	302	<	12002	0.0059	11	0	0.1227	0.1286	-0.1167	>	<	1	3.7	3.7	3.7	0	3.7	3.7	>	<	1	754.9	754.9	754.9	0	754.9	754.9	>
2022-06-10 19:04:43	303	<	11995	0.0037	1	0	0.0605	0.0641	-0.0568	>	<	1	3.6	3.6	3.6	0	3.6	3.6	>	<	1	754.9	754.9	754.9	0	754.9	754.9	>
2022-06-10 19:04:44	304	<	12017	0.0042	11	0	0.1157	0.1199	-0.1114	>	<	1	4.55	4.55	4.55	0	4.55	4.55	>	<	1	754.9	754.9	754.9	0	754.9	754.9	>
2022-06-10 19:04:45	305	<	11970	0.0037	1	0	0.0605	0.0642	-0.0568	>	<	1	4.85	4.85	4.85	0	4.85	4.85	>	<	1	763.6	763.6	763.6	0	763.6	763.6	>
2022-06-10 19:04:46	306	<	12021	0.0071	12	0	0.1342	0.1412	-0.1271	>	<	1	4.5	4.5	4.5	0	4.5	4.5	>	<	1	763.6	763.6	763.6	0	763.6	763.6	>
2022-06-10 19:04:47	307	<	11997	0.0013	1	0	0.0365	0.0378	-0.0352	>	<	1	3.9	3.9	3.9	0	3.9	3.9	>	<	1	763.6	763.6	763.6	0	763.6	763.6	>
2022-06-10 19:04:48	308	<	11989	0.0048	1	0	0.0688	0.0735	-0.064	>	<	1	4.75	4.75	4.75	0	4.75	4.75	>	<	1	763.6	763.6	763.6	0	763.6	763.6	>
2022-06-10 19:04:49	309	<	11999	0.0039	1	0	0.0625	0.0664	-0.0585	>	<	1	3.95	3.95	3.95	0	3.95	3.95	>	<	1	763.6	763.6	763.6	0	763.6	763.6	>
2022-06-10 19:04:50	310	<	12015	0.0082	1	0	0.0904	0.0986	-0.0822	>	<	1	4.6	4.6	4.6	0	4.6	4.6	>	<	1	763.6	763.6	763.6	0	763.6	763.6	>
2022-06-10 19:04:51	311	<	11997	0.0082	1	0	0.09	0.0982	-0.0818	>	<	1	4	4	4	0	4	4	>	<	1	763.6	763.6	763.6	0	763.6	763.6	>
2022-06-10 19:04:52	312	<	11999	0.0053	1	0	0.0728	0.0782	-0.0675	>	<	1	4.7	4.7	4.7	0	4.7	4.7	>	<	1	763.6	763.6	763.6	0	763.6	763.6	>
2022-06-10 19:04:53	313	<	11989	0.0029	1	0	0.054	0.0569	-0.051	>	<	1	3.95	3.95	3.95	0	3.95	3.95	>	<	1	763.6	763.6	763.6	0	763.6	763.6	>
2022-06-10 19:04:54	314	<	12009	0.0044	14	0	0.1398	0.1442	-0.1354	>	<	1	4.7	4.7	4.7	0	4.7	4.7	>	<	1	763.6	763.6	763.6	0	763.6	763.6	>
2022-06-10 19:04:55	315	<	11991	0.0006	1	0	0.0242	0.0247	-0.0236	>	<	1	3.95	3.95	3.95	0	3.95	3.95	>	<	1	763.6	763.6	763.6	0	763.6	763.6	>
2022-06-10 19:04:56	316	<	12011	0.0024	11	0	0.1075	0.11	-0.1051	>	<	1	7.45	7.45	7.45	0	7.45	7.45	>	<	1	763.6	763.6	763.6	0	763.6	763.6	>
2022-06-10 19:04:57	317	<	12003	0.0022	1	0	0.0474	0.0496	-0.0451	>	<	1	3.7	3.7	3.7	0	3.7	3.7	>	<	1	763.6	763.6	763.6	0	763.6	763.6	>
2022-06-10 19:04:58	318	<	11996	0.0017	1	0	0.0408	0.0425	-0.0391	>	<	1	4.45	4.45	4.45	0	4.45	4.45	>	<	1	763.6	763.6	763.6	0	763.6	763.6	>
2022-06-10 19:04:59	319	<	11993	0.0023	12	0	0.1151	0.1174	-0.1129	>	<	1	3.9	3.9	3.9	0	3.9	3.9	>	<	1	763.6	763.6	763.6	0	763.6	763.6	>
2022-06-10 19:05:00	320	<	12017	0.0007	1	0	0.0258	0.0265	-0.0251	>	<	1	4.7	4.7	4.7	0	4.7	4.7	>	<	1	763.9	763.9	763.9	0	763.9	763.9	>
2022-06-10 19:05:01	321	<	11996	0.0027	11	0	0.1088	0.1114	-0.1061	>	<	1	4	4	4	0	4	4	>	<	1	763.9	763.9	763.9	0	763.9	763.9	>
2022-06-10 19:05:02	322	<	11986	0.0011	1	0	0.0329	0.034	-0.0318	>	<	1	3.95	3.95	3.95	0	3.95	3.95	>	<	1	763.9	763.9	763.9	0	763.9	763.9	>
2022-06-10 19:05:03	323	<	12018	0.003	12	0	0.158	0.161	-0.155	>	<	1	4.6	4.6	4.6	0	4.6	4.6	>	<	1	763.9	763.9	763.9	0	763.9	763.9	>
2022-06-10 19:05:04	324	<	11987	0	0	0	0	0	0	>	<	1	4.05	4.05	4.05	0	4.05	4.05	>	<	1	763.9	763.9	763.9	0	763.9	763.9	>
2022-06-10 19:05:05	325	<	11996	0.0052	12	0	0.2217	0.2269	-0.2165	>	<	1	4.55	4.55	4.55	0	4.55	4.55	>	<	1	763.9	763.9	763.9	0	763.9	763.9	>
2022-06-10 19:05:06	326	<	11997	0.0021	1	0	0.0456	0.0477	-0.0435	>	<	1	3.65	3.65	3.65	0	3.65	3.65	>	<	1	763.9	763.9	763.9	0	763.9	763.9	>
2022-06-10 19:05:07	327	<	12012	0.0039	11	0	0.1143	0.1182	-0.1103	>	<	1	4.65	4.65	4.65	0	4.65	4.65	>	<	1	763.9	763.9	763.9	0	763.9	763.9	>
2022-06-10 19:05:08	328	<	12000	0.0012	1	0	0.0341	0.0353	-0.033	>	<	1	4	4	4	0	4	4	>	<	1	763.9	763.9	763.9	0	763.9	763.9	>
2022-06-10 19:05:09	329	<	12000	0.0008	1	0	0.0274	0.0281	-0.0266	>	<	1	4.7	4.7	4.7	0	4.7	4.7	>	<	1	763.9	763.9	763.9	0	763.9	763.9	>
2022-06-10 19:05:10	330	<	11940	0.0003	1	0	0.0158	0.0161	-0.0156	>	<	1	4	4	4	0	4	4	>	<	1	763.9	763.9	763.9	0	763.9	763.9	>
2022-06-10 19:05:11	331	<	12058	0.0056	13	0	0.1774	0.1831	-0.1718	>	<	1	4.7	4.7	4.7	0	4.7	4.7	>	<	1	763.9	763.9	763.9	0	763.9	763.9	>
2022-06-10 19:05:12	332	<	12005	0.0018	1	0	0.0428	0.0446	-0.0409	>	<	1	4.05	4.05	4.05	0	4.05	4.05	>	<	1	763.9	763.9	763.9	0	763.9	763.9	>
2022-06-10 19:05:13	333	<	11989	0.0007	1	0	0.0258	0.0265	-0.0252	>	<	1	7.8	7.8	7.8	0	7.8	7.8	>	<	1	763.9	763.9	763.9	0	763.9	763.9	>
2022-06-10 19:05:14	334	<	12008	0.0005	1	0	0.0223	0.0228	-0.0218	>	<	1	3.9	3.9	3.9	0	3.9	3.9	>	<	1	763.9	763.9	763.9	0	763.9	763.9	>
2022-06-10 19:05:15	335	<	11995	0.0012	1	0	0.0341	0.0353	-0.033	>	<	1	4.6	4.6	4.6	0	4.6	4.6	>	<	1	763.9	763.9	763.9	0	763.9	763.9	>
2022-06-10 19:05:16	336	<	12005	0.001	1	0	0.0316	0.0326	-0.0306	>	<	1	3.85	3.85	3.85	0	3.85	3.85	>	<	1	763.9	763.9	763.9	0	763.9	763.9	>
2022-06-10 19:05:17	337	<	11992	0.0008	1	0	0.0289	0.0297	-0.028	>	<	1	4.6	4.6	4.6	0	4.6	4.6	>	<	1	764.1	764.1	764.1	0	764.1	764.1	>
2022-06-10 19:05:18	338	<	12009	0.0032	12	0	0.1193	0.1225	-0.116	>	<	1	3.8	3.8	3.8	0	3.8	3.8	>	<	1	757.4	757.4	757.4	0	757.4	757.4	>
2022-06-10 19:05:19	339	<	11999	0.0016	1	0	0.0398	0.0413	-0.0382	>	<	1	4.65	4.65	4.65	0	4.65	4.65	>	<	1	757.4	757.4	757.4	0	757.4	757.4	>
2022-06-10 19:05:20	340	<	12000	0.0052	11	0	0.2045	0.2096	-0.1993	>	<	1	3.95	3.95	3.95	0	3.95	3.95	>	<	1	757.4	757.4	757.4	0	757.4	757.4	>
2022-06-10 19:05:21	341	<	12009	0.0006	1	0	0.0241	0.0247	-0.0236	>	<	1	4.6	4.6	4.6	0	4.6	4.6	>	<	1	757.4	757.4	757.4	0	757.4	757.4	>
2022-06-10 19:05:22	342	<	11980	0.0113	11	0	0.2909	0.3021	-0.2796	>	<	1	3.85	3.85	3.85	0	3.85	3.85	>	<	1	757.4	757.4	757.4	0	757.4	757.4	>
2022-06-10 19:05:23	343	<	12011	0.0008	1	0	0.0288	0.0297	-0.028	>	<	1	4.45	4.45	4.45	0	4.45	4.45	>	<	1	757.4	757.4	757.4	0	757.4	757.4	>
2022-06-10 19:05:24	344	<	12000	0.0103	12	0	0.3134	0.3237	-0.3031	>	<	1	3.8	3.8	3.8	0	3.8	3.8	>	<	1	757.4	757.4	757.4	0	757.4	757.4	>
2022-06-10 19:05:25	345	<	11997	0.0015	1	0	0.0387	0.0402	-0.0372	>	<	1	3.75	3.75	3.75	0	3.75	3.75	>	<	1	757.4	757.4	757.4	0	757.4	757.4	>
2022-06-10 19:05:26	346	<	11999	0.0003	1	0	0.0183	0.0186	-0.0179	>	<	1	4.7	4.7	4.7	0	4.7	4.7	>	<	1	757.4	757.4	757.4	0	757.4	757.4	>
2022-06-10 19:05:27	347	<	11995	0.0006	1	0	0.0242	0.0247	-0.0236	>	<	1	3.8	3.8	3.8	0	3.8	3.8	>	<	1	757.4	757.4	757.4	0	757.4	757.4	>
2022-06-10 19:05:28	348	<	12020	0.0027	12	0	0.1189	0.1216	-0.1162	>	<	1	4.75	4.75	4.75	0	4.75	4.75	>	<	1	757.4	757.4	757.4	0	757.4	757.4	>
2022-06-10 19:05:29	349	<	11977	0.0005	1	0	0.0224	0.0229	-0.0219	>	<	1	3.9	3.9	3.9	0	3.9	3.9	>	<	1	757.4	757.4	757.4	0	757.4	757.4	>
2022-06-10 19:05:30	350	<	12012	0.0028	1	0	0.0531	0.056	-0.0503	>	<	1	7.1	7.1	7.1	0	7.1	7.1	>	<	1	757.4	757.4	757.4	0	757.4	757.4	>
2022-06-10 19:05:31	351	<	11997	0.0003	1	0	0.0158	0.0161	-0.0156	>	<	1	3.7	3.7	3.7	0	3.7	3.7	>	<	1	757.4	757.4	757.4	0	757.4	757.4	>
2022-06-10 19:05:32	352	<	11991	0.0014	12	0	0.1115	0.1129	-0.11	>	<	1	4.45	4.45	4.45	0	4.45	4.45	>	<	1	757.4	757.4	757.4	0	757.4	757.4	>
2022-06-10 19:05:33	353	<	12012	0.0088	1	0	0.0935	0.1023	-0.0847	>	<	1	3.65	3.65	3.65	0	3.65	3.65	>	<	1	757.4	757.4	757.4	0	757.4	757.4	>
2022-06-10 19:05:34	354	<	11987	0.0062	1	0	0.0783	0.0845	-0.0722	>	<	1	4.65	4.65	4.65	0	4.65	4.65	>	<	1	757.4	757.4	757.4	0	757.4	757.4	>
2022-06-10 19:05:35	355	<	11993	0.0003	1	0	0.0158	0.0161	-0.0156	>	<	1	4	4	4	0	4	4	>	<	1	757.4	757.4	757.4	0	757.4	757.4	>
2022-06-10 19:05:36	356	<	5676	0	0	0	0	0	0	>	<	1	4.55	4.55	4.55	0	4.55	4.55	>	<	1	757.4	757.4	757.4	0	757.4	757.4	>
2022-06-10 19:05:37	357	<	18333	0.0024	1	0	0.0489	0.0513	-0.0465	>	<	1	3.7	3.7	3.7	0	3.7	3.7	>	<	1	757.4	757.4	757.4	0	757.4	757.4	>
2022-06-10 19:05:38	358	<	11818	0.0031	12	0	0.1914	0.1945	-0.1883	>	<	1	4.45	4.45	4.45	0	4.45	4.45	>	<	1	757.4	757.4	757.4	0	757.4	757.4	>
2022-06-10 19:05:39	359	<	12197	0.002	1	0	0.0452	0.0473	-0.0432	>	<	1	3.65	3.65	3.65	0	3.65	3.65	>	<	1	757.4	757.4	757.4	0	757.4	757.4	>
2022-06-10 19:05:40	360	<	11996	0.0028	1	0	0.0532	0.056	-0.0503	>	<	1	4.5	4.5	4.5	0	4.5	4.5	>	<	1	757.4	757.4	757.4	0	757.4	757.4	>
2022-06-10 19:05:41	361	<	12000	0.0023	1	0	0.0474	0.0496	-0.0451	>	<	1	4	4	4	0	4	4	>	<	1	757.4	757.4	757.4	0	757.4	757.4	>
2022-06-10 19:05:42	362	<	11996	0.0019	1	0	0.0437	0.0457	-0.0418	>	<	1	4.75	4.75	4.75	0	4.75	4.75	>	<	1	757.6	757.6	757.6	0	757.6	757.6	>
2022-06-10 19:05:43	363	<	12006	0.0042	11	0	0.1157	0.12	-0.1115	>	<	1	4.05	4.05	4.05	0	4.05	4.05	>	<	1	757.6	757.6	757.6	0	757.6	757.6	>
2022-06-10 19:05:44	364	<	12001	0.0032	1	0	0.0562	0.0593	-0.053	>	<	1	4.7	4.7	4.7	0	4.7	4.7	>	<	1	757.6	757.6	757.6	0	757.6	757.6	>
2022-06-10 19:05:45	365	<	11988	0.0024	1	0	0.0491	0.0515	-0.0467	>	<	1	4	4	4	0	4	4	>	<	1	757.6	757.6	757.6	0	757.6	757.6	>
2022-06-10 19:05:46	366	<	12000	0.0022	1	0	0.0465	0.0487	-0.0443	>	<	1	7.55	7.55	7.55	0	7.55	7.55	>	<	1	757.9	757.9	757.9	0	757.9	757.9	>
2022-06-10 19:05:47	367	<	11995	0.0003	1	0	0.0158	0.0161	-0.0156	>	<	1	3.9	3.9	3.9	0	3.9	3.9	>	<	1	757.9	757.9	757.9	0	757.9	757.9	>
2022-06-10 19:05:48	368	<	11815	0.0013	1	0	0.0356	0.0369	-0.0343	>	<	1	4.6	4.6	4.6	0	4.6	4.6	>	<	1	757.9	757.9	757.9	0	757.9	757.9	>
2022-06-10 19:05:49	369	<	12198	0.0017	1	0	0.0415	0.0432	-0.0397	>	<	1	3.5	3.5	3.5	0	3.5	3.5	>	<	1	757.9	757.9	757.9	0	757.9	757.9	>
2022-06-10 19:05:50	370	<	11999	0.0017	1	0	0.0408	0.0425	-0.0391	>	<	1	4.35	4.35	4.35	0	4.35	4.35	>	<	1	757.9	757.9	757.9	0	757.9	757.9	>
2022-06-10 19:05:51	371	<	12005	0.0056	1	0	0.0745	0.0801	-0.0689	>	<	1	3.8	3.8	3.8	0	3.8	3.8	>	<	1	757.9	757.9	757.9	0	757.9	757.9	>
2022-06-10 19:05:52	372	<	12004	0.0012	1	0	0.0353	0.0366	-0.0341	>	<	1	3.85	3.85	3.85	0	3.85	3.85	>	<	1	757.9	757.9	757.9	0	757.9	757.9	>
2022-06-10 19:05:53	373	<	11996	0.0059	1	0	0.0767	0.0826	-0.0708	>	<	1	4.55	4.55	4.55	0	4.55	4.55	>	<	1	757.9	757.9	757.9	0	757.9	757.9	>
2022-06-10 19:05:54	374	<	12002	0.0002	1	0	0.0129	0.0131	-0.0127	>	<	1	3.7	3.7	3.7	0	3.7	3.7	>	<	1	757.9	757.9	757.9	0	757.9	757.9	>
2022-06-10 19:05:55	375	<	11995	0.0085	12	0	0.2923	0.3008	-0.2838	>	<	1	4.55	4.55	4.55	0	4.55	4.55	>	<	1	757.9	757.9	757.9	0	757.9	757.9	>
2022-06-10 19:05:56	376	<	12000	0.0009	1	0	0.0303	0.0312	-0.0293	>	<	1	3.85	3.85	3.85	0	3.85	3.85	>	<	1	757.9	757.9	757.9	0	757.9	757.9	>
2022-06-10 19:05:57	377	<	11988	0.0108	13	0	0.3359	0.3467	-0.3251	>	<	1	4.6	4.6	4.6	0	4.6	4.6	>	<	1	757.9	757.9	757.9	0	757.9	757.9	>
2022-06-10 19:05:58	378	<	12009	0.0016	1	0	0.0397	0.0413	-0.0382	>	<	1	3.75	3.75	3.75	0	3.75	3.75	>	<	1	757.9	757.9	757.9	0	757.9	757.9	>
2022-06-10 19:05:59	379	<	12006	0.0017	12	0	0.1129	0.1146	-0.1111	>	<	1	4.7	4.7	4.7	0	4.7	4.7	>	<	1	757.9	757.9	757.9	0	757.9	757.9	>
2022-06-10 19:06:00	380	<	11997	0.0013	1	0	0.0365	0.0378	-0.0352	>	<	1	3.9	3.9	3.9	0	3.9	3.9	>	<	1	757.9	757.9	757.9	0	757.9	757.9	>
2022-06-10 19:06:01	381	<	11990	0.0017	2	0	0.0428	0.0445	-0.0411	>	<	1	4.7	4.7	4.7	0	4.7	4.7	>	<	1	757.9	757.9	757.9	0	757.9	757.9	>
2022-06-10 19:06:02	382	<	11989	0.0007	1	0	0.0258	0.0265	-0.0252	>	<	1	4.05	4.05	4.05	0	4.05	4.05	>	<	1	757.9	757.9	757.9	0	757.9	757.9	>
2022-06-10 19:06:03	383	<	11901	0.0011	1	0	0.033	0.0341	-0.0319	>	<	1	7.45	7.45	7.45	0	7.45	7.45	>	<	1	757.9	757.9	757.9	0	757.9	757.9	>
2022-06-10 19:06:04	384	<	12120	0.0018	1	0	0.0426	0.0444	-0.0408	>	<	1	3.9	3.9	3.9	0	3.9	3.9	>	<	1	757.9	757.9	757.9	0	757.9	757.9	>
2022-06-10 19:06:05	385	<	11995	0.0034	12	0	0.12	0.1235	-0.1166	>	<	1	4.55	4.55	4.55	0	4.55	4.55	>	<	1	757.9	757.9	757.9	0	757.9	757.9	>
2022-06-10 19:06:06	386	<	12005	0.0001	1	0	0.0091	0.0092	-0.009	>	<	1	4.35	4.35	4.35	0	4.35	4.35	>	<	1	764.6	764.6	764.6	0	764.6	764.6	>
2022-06-10 19:06:07	387	<	11996	0.0004	1	0	0.0204	0.0208	-0.02	>	<	1	4.55	4.55	4.55	0	4.55	4.55	>	<	1	764.6	764.6	764.6	0	764.6	764.6	>
2022-06-10 19:06:08	388	<	12004	0.0007	1	0	0.0274	0.0281	-0.0266	>	<	1	3.65	3.65	3.65	0	3.65	3.65	>	<	1	764.6	764.6	764.6	0	764.6	764.6	>
2022-06-10 19:06:09	389	<	11935	0.0009	1	0	0.0303	0.0313	-0.0294	>	<	1	4.5	4.5	4.5	0	4.5	4.5	>	<	1	764.6	764.6	764.6	0	764.6	764.6	>
2022-06-10 19:06:10	390	<	12072	0.0012	1	0	0.0352	0.0365	-0.034	>	<	1	3.65	3.65	3.65	0	3.65	3.65	>	<	1	764.6	764.6	764.6	0	764.6	764.6	>
2022-06-10 19:06:11	391	<	12006	0.0005	1	0	0.0223	0.0228	-0.0218	>	<	1	4.4	4.4	4.4	0	4.4	4.4	>	<	1	764.8	764.8	764.8	0	764.8	764.8	>
2022-06-10 19:06:12	392	<	11990	0.0017	13	0	0.1211	0.1228	-0.1195	>	<	1	3.7	3.7	3.7	0	3.7	3.7	>	<	1	764.8	764.8	764.8	0	764.8	764.8	>
2022-06-10 19:06:13	393	<	12000	0.0002	1	0	0.0129	0.0131	-0.0127	>	<	1	4.6	4.6	4.6	0	4.6	4.6	>	<	1	764.8	764.8	764.8	0	764.8	764.8	>
2022-06-10 19:06:14	394	<	11997	0.0028	12	0	0.1176	0.1204	-0.1148	>	<	1	3.75	3.75	3.75	0	3.75	3.75	>	<	1	764.8	764.8	764.8	0	764.8	764.8	>
2022-06-10 19:06:15	395	<	11991	0.0005	1	0	0.0224	0.0229	-0.0219	>	<	1	4.45	4.45	4.45	0	4.45	4.45	>	<	1	764.8	764.8	764.8	0	764.8	764.8	>
2022-06-10 19:06:16	396	<	12012	0.0047	12	0	0.1941	0.1989	-0.1894	>	<	1	3.85	3.85	3.85	0	3.85	3.85	>	<	1	764.8	764.8	764.8	0	764.8	764.8	>
2022-06-10 19:06:17	397	<	11996	0.0024	1	0	0.0491	0.0515	-0.0467	>	<	1	6.45	6.45	6.45	0	6.45	6.45	>	<	1	764.8	764.8	764.8	0	764.8	764.8	>
2022-06-10 19:06:18	398	<	11990	0.0031	1	0	0.0555	0.0586	-0.0524	>	<	1	5	5	5	0	5	5	>	<	1	764.8	764.8	764.8	0	764.8	764.8	>
2022-06-10 19:06:19	399	<	12016	0.0016	1	0	0.0397	0.0413	-0.0382	>	<	1	4.55	4.55	4.55	0	4.55	4.55	>	<	1	764.8	764.8	764.8	0	764.8	764.8	>
2022-06-10 19:06:20	400	<	11995	0.0048	12	0	0.1254	0.1302	-0.1207	>	<	1	3.95	3.95	3.95	0	3.95	3.95	>	<	1	764.8	764.8	764.8	0	764.8	764.8	>
2022-06-10 19:06:21	401	<	11998	0.002	1	0	0.0447	0.0467	-0.0427	>	<	1	4.05	4.05	4.05	0	4.05	4.05	>	<	1	764.8	764.8	764.8	0	764.8	764.8	>
2022-06-10 19:06:22	402	<	11996	0.0053	11	0	0.12	0.1252	-0.1147	>	<	1	4.75	4.75	4.75	0	4.75	4.75	>	<	1	764.8	764.8	764.8	0	764.8	764.8	>
2022-06-10 19:06:23	403	<	12003	0.0073	1	0	0.0853	0.0926	-0.078	>	<	1	4	4	4	0	4	4	>	<	1	764.8	764.8	764.8	0	764.8	764.8	>
2022-06-10 19:06:24	404	<	11992	0.0034	1	0	0.0584	0.0618	-0.055	>	<	1	4.75	4.75	4.75	0	4.75	4.75	>	<	1	764.8	764.8	764.8	0	764.8	764.8	>
2022-06-10 19:06:25	405	<	12011	0.0063	1	0	0.0793	0.0856	-0.073	>	<	1	3.95	3.95	3.95	0	3.95	3.95	>	<	1	764.8	764.8	764.8	0	764.8	764.8	>
2022-06-10 19:06:26	406	<	11985	0.0067	12	0	0.1992	0.2059	-0.1925	>	<	1	4.8	4.8	4.8	0	4.8	4.8	>	<	1	764.8	764.8	764.8	0	764.8	764.8	>
2022-06-10 19:06:27	407	<	12015	0.0021	1	0	0.0456	0.0476	-0.0435	>	<	1	4	4	4	0	4	4	>	<	1	764.8	764.8	764.8	0	764.8	764.8	>
2022-06-10 19:06:28	408	<	11998	0.0048	12	0	0.1257	0.1306	-0.1209	>	<	1	4.75	4.75	4.75	0	4.75	4.75	>	<	1	764.8	764.8	764.8	0	764.8	764.8	>
2022-06-10 19:06:29	409	<	11997	0.0016	1	0	0.0398	0.0413	-0.0382	>	<	1	4.05	4.05	4.05	0	4.05	4.05	>	<	1	764.8	764.8	764.8	0	764.8	764.8	>
2022-06-10 19:06:30	410	<	11994	0.0025	12	0	0.1162	0.1187	-0.1137	>	<	1	4.6	4.6	4.6	0	4.6	4.6	>	<	1	764.8	764.8	764.8	0	764.8	764.8	>
2022-06-10 19:06:31	411	<	12025	0.0041	1	0	0.0637	0.0678	-0.0596	>	<	1	3.9	3.9	3.9	0	3.9	3.9	>	<	1	764.8	764.8	764.8	0	764.8	764.8	>
2022-06-10 19:06:32	412	<	11978	0.0029	12	0	0.158	0.1609	-0.155	>	<	1	7.4	7.4	7.4	0	7.4	7.4	>	<	1	764.8	764.8	764.8	0	764.8	764.8	>
2022-06-10 19:06:33	413	<	12011	0.0012	1	0	0.0353	0.0366	-0.0341	>	<	1	4.05	4.05	4.05	0	4.05	4.05	>	<	1	764.8	764.8	764.8	0	764.8	764.8	>
2022-06-10 19:06:34	414	<	12004	0.0007	1	0	0.0258	0.0265	-0.0251	>	<	1	4.75	4.75	4.75	0	4.75	4.75	>	<	1	764.8	764.8	764.8	0	764.8	764.8	>
2022-06-10 19:06:35	415	<	11994	0.0123	12	0	0.3166	0.3289	-0.3043	>	<	1	3.85	3.85	3.85	0	3.85	3.85	>	<	1	764.8	764.8	764.8	0	764.8	764.8	>
2022-06-10 19:06:36	416	<	12002	0.0013	1	0	0.0365	0.0378	-0.0352	>	<	1	4.55	4.55	4.55	0	4.55	4.55	>	<	1	764.8	764.8	764.8	0	764.8	764.8	>
2022-06-10 19:06:37	417	<	7095	0.0051	12	0	0.1538	0.1589	-0.1487	>	<	1	3.95	3.95	3.95	0	3.95	3.95	>	<	1	764.8	764.8	764.8	0	764.8	764.8	>
2022-06-10 19:06:38	418	<	16902	0.0025	1	0	0.0504	0.0529	-0.0478	>	<	1	4.65	4.65	4.65	0	4.65	4.65	>	<	1	764.8	764.8	764.8	0	764.8	764.8	>
2022-06-10 19:06:39	419	<	12000	0.0025	11	0	0.108	0.1105	-0.1055	>	<	1	3.65	3.65	3.65	0	3.65	3.65	>	<	1	764.8	764.8	764.8	0	764.8	764.8	>
2022-06-10 19:06:40	420	<	11888	0.001	1	0	0.0318	0.0328	-0.0307	>	<	1	4.7	4.7	4.7	0	4.7	4.7	>	<	1	765.1	765.1	765.1	0	765.1	765.1	>
2022-06-10 19:06:41	421	<	12016	0.0066	10	0	0.2428	0.2494	-0.2362	>	<	1	3.75	3.75	3.75	0	3.75	3.75	>	<	1	765.1	765.1	765.1	0	765.1	765.1	>
2022-06-10 19:06:42	422	<	12076	0.0005	1	0	0.0223	0.0228	-0.0218	>	<	1	4	4	4	0	4	4	>	<	1	765.1	765.1	765.1	0	765.1	765.1	>
2022-06-10 19:06:43	423	<	11997	0.0004	1	0	0.0204	0.0208	-0.02	>	<	1	4.6	4.6	4.6	0	4.6	4.6	>	<	1	765.1	765.1	765.1	0	765.1	765.1	>
2022-06-10 19:06:44	424	<	12023	0.0025	1	0	0.0499	0.0524	-0.0474	>	<	1	3.55	3.55	3.55	0	3.55	3.55	>	<	1	765.1	765.1	765.1	0	765.1	765.1	>
2022-06-10 19:06:45	425	<	12012	0.006	13	0	0.1376	0.1436	-0.1316	>	<	1	4.45	4.45	4.45	0	4.45	4.45	>	<	1	765.1	765.1	765.1	0	765.1	765.1	>
2022-06-10 19:06:46	426	<	11988	0.0009	1	0	0.0303	0.0312	-0.0294	>	<	1	4	4	4	0	4	4	>	<	1	765.3	765.3	765.3	0	765.3	765.3	>
2022-06-10 19:06:47	427	<	11996	0.0082	11	0	0.2323	0.2404	-0.2241	>	<	1	7.4	7.4	7.4	0	7.4	7.4	>	<	1	765.3	765.3	765.3	0	765.3	765.3	>
2022-06-10 19:06:48	428	<	11962	0.0023	1	0	0.0483	0.0507	-0.046	>	<	1	3.8	3.8	3.8	0	3.8	3.8	>	<	1	758.5	758.5	758.5	0	758.5	758.5	>
2022-06-10 19:06:49	429	<	12045	0.0018	1	0	0.0427	0.0445	-0.0409	>	<	1	4.6	4.6	4.6	0	4.6	4.6	>	<	1	758.5	758.5	758.5	0	758.5	758.5	>
2022-06-10 19:06:50	430	<	11985	0.0009	1	0	0.0303	0.0312	-0.0294	>	<	1	3.8	3.8	3.8	0	3.8	3.8	>	<	1	758.5	758.5	758.5	0	758.5	758.5	>
2022-06-10 19:06:51	431	<	12000	0.0078	12	0	0.2504	0.2581	-0.2426	>	<	1	4.4	4.4	4.4	0	4.4	4.4	>	<	1	758.5	758.5	758.5	0	758.5	758.5	>
2022-06-10 19:06:52	432	<	11997	0.0024	1	0	0.0491	0.0515	-0.0467	>	<	1	3.75	3.75	3.75	0	3.75	3.75	>	<	1	758.5	758.5	758.5	0	758.5	758.5	>
2022-06-10 19:06:53	433	<	11941	0.0013	1	0	0.0354	0.0367	-0.0342	>	<	1	4.55	4.55	4.55	0	4.55	4.55	>	<	1	758.5	758.5	758.5	0	758.5	758.5	>
2022-06-10 19:06:54	434	<	12075	0.0006	1	0	0.0241	0.0246	-0.0235	>	<	1	3.9	3.9	3.9	0	3.9	3.9	>	<	1	758.5	758.5	758.5	0	758.5	758.5	>
2022-06-10 19:06:55	435	<	12001	0.0006	1	0	0.0241	0.0247	-0.0236	>	<	1	4.65	4.65	4.65	0	4.65	4.65	>	<	1	758.5	758.5	758.5	0	758.5	758.5	>
2022-06-10 19:06:56	436	<	11990	0.006	13	0	0.2589	0.2649	-0.2529	>	<	1	3.9	3.9	3.9	0	3.9	3.9	>	<	1	758.5	758.5	758.5	0	758.5	758.5	>
2022-06-10 19:06:57	437	<	12008	0.0017	1	0	0.0408	0.0424	-0.0391	>	<	1	4.7	4.7	4.7	0	4.7	4.7	>	<	1	758.5	758.5	758.5	0	758.5	758.5	>
2022-06-10 19:06:58	438	<	12000	0.0075	11	0	0.2499	0.2574	-0.2424	>	<	1	3.9	3.9	3.9	0	3.9	3.9	>	<	1	758.5	758.5	758.5	0	758.5	758.5	>
2022-06-10 19:06:59	439	<	12000	0.0018	1	0	0.0418	0.0435	-0.04	>	<	1	4.6	4.6	4.6	0	4.6	4.6	>	<	1	758.5	758.5	758.5	0	758.5	758.5	>
2022-06-10 19:07:00	440	<	12000	0.0045	12	0	0.1271	0.1316	-0.1226	>	<	1	3.75	3.75	3.75	0	3.75	3.75	>	<	1	758.5	758.5	758.5	0	758.5	758.5	>
2022-06-10 19:07:01	441	<	12012	0.0015	1	0	0.0387	0.0402	-0.0372	>	<	1	7.3	7.3	7.3	0	7.3	7.3	>	<	1	758.5	758.5	758.5	0	758.5	758.5	>
2022-06-10 19:07:02	442	<	11989	0.0036	11	0	0.1481	0.1517	-0.1445	>	<	1	3.95	3.95	3.95	0	3.95	3.95	>	<	1	758.5	758.5	758.5	0	758.5	758.5	>
2022-06-10 19:07:03	443	<	11999	0.0017	1	0	0.0408	0.0425	-0.0391	>	<	1	4.55	4.55	4.55	0	4.55	4.55	>	<	1	758.5	758.5	758.5	0	758.5	758.5	>
2022-06-10 19:07:04	444	<	11997	0.0019	1	0	0.0437	0.0457	-0.0418	>	<	1	3.75	3.75	3.75	0	3.75	3.75	>	<	1	758.5	758.5	758.5	0	758.5	758.5	>
2022-06-10 19:07:05	445	<	11949	0.002	1	0	0.0448	0.0468	-0.0428	>	<	1	4.55	4.55	4.55	0	4.55	4.55	>	<	1	758.5	758.5	758.5	0	758.5	758.5	>
2022-06-10 19:07:06	446	<	12059	0.0034	12	0	0.1197	0.1231	-0.1163	>	<	1	3.8	3.8	3.8	0	3.8	3.8	>	<	1	758.5	758.5	758.5	0	758.5	758.5	>
2022-06-10 19:07:07	447	<	11997	0.0063	1	0	0.0788	0.0851	-0.0726	>	<	1	4.5	4.5	4.5	0	4.5	4.5	>	<	1	758.5	758.5	758.5	0	758.5	758.5	>
2022-06-10 19:07:08	448	<	11983	0.0073	1	0	0.0849	0.0922	-0.0776	>	<	1	4	4	4	0	4	4	>	<	1	758.5	758.5	758.5	0	758.5	758.5	>
2022-06-10 19:07:09	449	<	12000	0.0019	1	0	0.0437	0.0457	-0.0418	>	<	1	3.95	3.95	3.95	0	3.95	3.95	>	<	1	758.5	758.5	758.5	0	758.5	758.5	>
2022-06-10 19:07:10	450	<	12016	0.0032	12	0	0.1189	0.1221	-0.1157	>	<	1	4.65	4.65	4.65	0	4.65	4.65	>	<	1	758.5	758.5	758.5	0	758.5	758.5	>
2022-06-10 19:07:11	451	<	11999	0.0007	1	0	0.0258	0.0265	-0.0251	>	<	1	3.65	3.65	3.65	0	3.65	3.65	>	<	1	758.5	758.5	758.5	0	758.5	758.5	>
2022-06-10 19:07:12	452	<	12008	0.0013	1	0	0.0365	0.0378	-0.0351	>	<	1	4.4	4.4	4.4	0	4.4	4.4	>	<	1	758.5	758.5	758.5	0	758.5	758.5	>
2022-06-10 19:07:13	453	<	11995	0.0006	1	0	0.0242	0.0247	-0.0236	>	<	1	3.65	3.65	3.65	0	3.65	3.65	>	<	1	758.5	758.5	758.5	0	758.5	758.5	>
2022-06-10 19:07:14	454	<	11997	0.0058	13	0	0.241	0.2467	-0.2352	>	<	1	4.4	4.4	4.4	0	4.4	4.4	>	<	1	758.5	758.5	758.5	0	758.5	758.5	>
2022-06-10 19:07:15	455	<	12004	0.0064	1	0	0.0798	0.0862	-0.0734	>	<	1	3.7	3.7	3.7	0	3.7	3.7	>	<	1	758.5	758.5	758.5	0	758.5	758.5	>
2022-06-10 19:07:16	456	<	11967	0.0098	1	0	0.0984	0.1082	-0.0886	>	<	1	7.3	7.3	7.3	0	7.3	7.3	>	<	1	758.5	758.5	758.5	0	758.5	758.5	>
2022-06-10 19:07:17	457	<	12028	0.008	1	0	0.089	0.097	-0.081	>	<	1	4.05	4.05	4.05	0	4.05	4.05	>	<	1	758.5	758.5	758.5	0	758.5	758.5	>
2022-06-10 19:07:18	458	<	11991	0.0093	1	0	0.0962	0.1055	-0.0869	>	<	1	4.7	4.7	4.7	0	4.7	4.7	>	<	1	758.5	758.5	758.5	0	758.5	758.5	>
2022-06-10 19:07:19	459	<	12011	0.0046	1	0	0.0675	0.0721	-0.0629	>	<	1	4	4	4	0	4	4	>	<	1	758.5	758.5	758.5	0	758.5	758.5	>
2022-06-10 19:07:20	460	<	11999	0.0099	1	0	0.0991	0.109	-0.0892	>	<	1	4.8	4.8	4.8	0	4.8	4.8	>	<	1	758.5	758.5	758.5	0	758.5	758.5	>
2022-06-10 19:07:21	461	<	12003	0.0045	1	0	0.0669	0.0714	-0.0624	>	<	1	3.9	3.9	3.9	0	3.9	3.9	>	<	1	758.5	758.5	758.5	0	758.5	758.5	>
2022-06-10 19:07:22	462	<	12000	0.0051	1	0	0.0711	0.0762	-0.066	>	<	1	4.7	4.7	4.7	0	4.7	4.7	>	<	1	758.5	758.5	758.5	0	758.5	758.5	>
2022-06-10 19:07:23	463	<	11997	0.0071	12	0	0.1343	0.1414	-0.1272	>	<	1	3.9	3.9	3.9	0	3.9	3.9	>	<	1	758.5	758.5	758.5	0	758.5	758.5	>
2022-06-10 19:07:24	464	<	12015	0.0052	1	0	0.0722	0.0775	-0.067	>	<	1	4.75	4.75	4.75	0	4.75	4.75	>	<	1	758.5	758.5	758.5	0	758.5	758.5	>
2022-06-10 19:07:25	465	<	11985	0.0136	12	0	0.3009	0.3145	-0.2873	>	<	1	3.9	3.9	3.9	0	3.9	3.9	>	<	1	758.5	758.5	758.5	0	758.5	758.5	>
2022-06-10 19:07:26	466	<	11981	0.0048	1	0	0.0688	0.0736	-0.0641	>	<	1	4.7	4.7	4.7	0	4.7	4.7	>	<	1	758.5	758.5	758.5	0	758.5	758.5	>
2022-06-10 19:07:27	467	<	12027	0.0057	14	0	0.1443	0.1501	-0.1386	>	<	1	3.9	3.9	3.9	0	3.9	3.9	>	<	1	758.5	758.5	758.5	0	758.5	758.5	>
2022-06-10 19:07:28	468	<	11987	0.0039	1	0	0.0625	0.0664	-0.0586	>	<	1	4.75	4.75	4.75	0	4.75	4.75	>	<	1	758.5	758.5	758.5	0	758.5	758.5	>
2022-06-10 19:07:29	469	<	12008	0.0024	12	0	0.1158	0.1182	-0.1134	>	<	1	3.85	3.85	3.85	0	3.85	3.85	>	<	1	758.5	758.5	758.5	0	758.5	758.5	>
2022-06-10 19:07:30	470	<	11994	0.0043	1	0	0.0651	0.0693	-0.0608	>	<	1	7.4	7.4	7.4	0	7.4	7.4	>	<	1	758.5	758.5	758.5	0	758.5	758.5	>
2022-06-10 19:07:31	471	<	11998	0.003	1	0	0.0547	0.0577	-0.0517	>	<	1	3.75	3.75	3.75	0	3.75	3.75	>	<	1	758.5	758.5	758.5	0	758.5	758.5	>
2022-06-10 19:07:32	472	<	12009	0.0026	1	0	0.0507	0.0533	-0.0482	>	<	1	4.7	4.7	4.7	0	4.7	4.7	>	<	1	758.5	758.5	758.5	0	758.5	758.5	>
2022-06-10 19:07:33	473	<	11972	0.0024	1	0	0.0492	0.0516	-0.0467	>	<	1	3.95	3.95	3.95	0	3.95	3.95	>	<	1	758.5	758.5	758.5	0	758.5	758.5	>
2022-06-10 19:07:34	474	<	12015	0.0002	1	0	0.0158	0.016	-0.0155	>	<	1	4.75	4.75	4.75	0	4.75	4.75	>	<	1	758.8	758.8	758.8	0	758.8	758.8	>
2022-06-10 19:07:35	475	<	12002	0.0043	13	0	0.1316	0.1359	-0.1272	>	<	1	3.6	3.6	3.6	0	3.6	3.6	>	<	1	758.8	758.8	758.8	0	758.8	758.8	>
2022-06-10 19:07:36	476	<	12001	0.0009	1	0	0.0303	0.0312	-0.0293	>	<	1	3.7	3.7	3.7	0	3.7	3.7	>	<	1	758.8	758.8	758.8	0	758.8	758.8	>
2022-06-10 19:07:37	477	<	12016	0.0081	13	0	0.3145	0.3225	-0.3064	>	<	1	4.8	4.8	4.8	0	4.8	4.8	>	<	1	758.8	758.8	758.8	0	758.8	758.8	>
2022-06-10 19:07:38	478	<	11986	0.0004	1	0	0.0204	0.0208	-0.02	>	<	1	4.05	4.05	4.05	0	4.05	4.05	>	<	1	758.8	758.8	758.8	0	758.8	758.8	>
2022-06-10 19:07:39	479	<	12004	0.0023	1	0	0.0482	0.0506	-0.0459	>	<	1	4.6	4.6	4.6	0	4.6	4.6	>	<	1	758.8	758.8	758.8	0	758.8	758.8	>
2022-06-10 19:07:40	480	<	11990	0.0033	1	0	0.0569	0.0602	-0.0537	>	<	1	3.75	3.75	3.75	0	3.75	3.75	>	<	1	758.8	758.8	758.8	0	758.8	758.8	>
2022-06-10 19:07:41	481	<	12006	0.0022	12	0	0.1147	0.1169	-0.1125	>	<	1	4.6	4.6	4.6	0	4.6	4.6	>	<	1	758.8	758.8	758.8	0	758.8	758.8	>
2022-06-10 19:07:42	482	<	12004	0.001	1	0	0.0316	0.0326	-0.0306	>	<	1	3.95	3.95	3.95	0	3.95	3.95	>	<	1	758.8	758.8	758.8	0	758.8	758.8	>
2022-06-10 19:07:43	483	<	12000	0.0043	12	0	0.1238	0.1281	-0.1194	>	<	1	4.5	4.5	4.5	0	4.5	4.5	>	<	1	758.8	758.8	758.8	0	758.8	758.8	>
2022-06-10 19:07:44	484	<	11996	0.0006	1	0	0.0241	0.0247	-0.0236	>	<	1	3.75	3.75	3.75	0	3.75	3.75	>	<	1	758.8	758.8	758.8	0	758.8	758.8	>
2022-06-10 19:07:45	485	<	11984	0.0028	12	0	0.1177	0.1205	-0.1148	>	<	1	7.45	7.45	7.45	0	7.45	7.45	>	<	1	758.8	758.8	758.8	0	758.8	758.8	>
2022-06-10 19:07:46	486	<	12007	0.0005	1	0	0.0223	0.0228	-0.0218	>	<	1	4	4	4	0	4	4	>	<	1	758.8	758.8	758.8	0	758.8	758.8	>
2022-06-10 19:07:47	487	<	12013	0.002	1	0	0.0447	0.0467	-0.0427	>	<	1	4.65	4.65	4.65	0	4.65	4.65	>	<	1	758.8	758.8	758.8	0	758.8	758.8	>
2022-06-10 19:07:48	488	<	12004	0.0015	1	0	0.0387	0.0402	-0.0372	>	<	1	3.95	3.95	3.95	0	3.95	3.95	>	<	1	758.8	758.8	758.8	0	758.8	758.8	>
2022-06-10 19:07:49	489	<	11972	0.0009	1	0	0.0303	0.0312	-0.0294	>	<	1	4.7	4.7	4.7	0	4.7	4.7	>	<	1	758.8	758.8	758.8	0	758.8	758.8	>
2022-06-10 19:07:50	490	<	12014	0.0018	11	0	0.1048	0.1066	-0.103	>	<	1	3.95	3.95	3.95	0	3.95	3.95	>	<	1	758.8	758.8	758.8	0	758.8	758.8	>
2022-06-10 19:07:51	491	<	12006	0.0015	1	0	0.0387	0.0402	-0.0372	>	<	1	4.65	4.65	4.65	0	4.65	4.65	>	<	1	758.8	758.8	758.8	0	758.8	758.8	>
2022-06-10 19:07:52	492	<	12014	0.009	11	0	0.2134	0.2224	-0.2044	>	<	1	3.9	3.9	3.9	0	3.9	3.9	>	<	1	758.8	758.8	758.8	0	758.8	758.8	>
2022-06-10 19:07:53	493	<	11990	0.0008	1	0	0.0289	0.0297	-0.028	>	<	1	4.6	4.6	4.6	0	4.6	4.6	>	<	1	758.8	758.8	758.8	0	758.8	758.8	>
2022-06-10 19:07:54	494	<	12000	0.0066	13	0	0.2335	0.2401	-0.227	>	<	1	3.9	3.9	3.9	0	3.9	3.9	>	<	1	758.8	758.8	758.8	0	758.8	758.8	>
2022-06-10 19:07:55	495	<	12004	0.0009	1	0	0.0303	0.0312	-0.0293	>	<	1	4.6	4.6	4.6	0	4.6	4.6	>	<	1	758.8	758.8	758.8	0	758.8	758.8	>
2022-06-10 19:07:56	496	<	11999	0.0015	12	0	0.1118	0.1133	-0.1103	>	<	1	4.05	4.05	4.05	0	4.05	4.05	>	<	1	758.8	758.8	758.8	0	758.8	758.8	>
2022-06-10 19:07:57	497	<	11998	0.0018	1	0	0.0418	0.0436	-0.04	>	<	1	4.75	4.75	4.75	0	4.75	4.75	>	<	1	758.8	758.8	758.8	0	758.8	758.8	>
2022-06-10 19:07:58	498	<	11994	0.0044	12	0	0.1241	0.1285	-0.1197	>	<	1	3.95	3.95	3.95	0	3.95	3.95	>	<	1	758.8	758.8	758.8	0	758.8	758.8	>
2022-06-10 19:07:59	499	<	12005	0.0022	1	0	0.0474	0.0496	-0.0451	>	<	1	7.35	7.35	7.35	0	7.35	7.35	>	<	1	758.8	758.8	758.8	0	758.8	758.8	>
2022-06-10 19:08:00	500	<	12010	0.003	11	0	0.1102	0.1132	-0.1072	>	<	1	4.05	4.05	4.05	0	4.05	4.05	>	<	1	758.8	758.8	758.8	0	758.8	758.8	>
2022-06-10 19:08:01	501	<	11988	0.0012	1	0	0.0342	0.0353	-0.033	>	<	1	4.65	4.65	4.65	0	4.65	4.65	>	<	1	758.8	758.8	758.8	0	758.8	758.8	>
2022-06-10 19:08:02	502	<	11959	0.0037	11	0	0.1134	0.1171	-0.1097	>	<	1	3.95	3.95	3.95	0	3.95	3.95	>	<	1	758.8	758.8	758.8	0	758.8	758.8	>
2022-06-10 19:08:03	503	<	12036	0.0003	1	0	0.0182	0.0186	-0.0179	>	<	1	3.8	3.8	3.8	0	3.8	3.8	>	<	1	758.8	758.8	758.8	0	758.8	758.8	>
2022-06-10 19:08:04	504	<	12001	0.0099	13	0	0.3374	0.3473	-0.3274	>	<	1	4.55	4.55	4.55	0	4.55	4.55	>	<	1	758.8	758.8	758.8	0	758.8	758.8	>
2022-06-10 19:08:05	505	<	11985	0.0006	1	0	0.0242	0.0247	-0.0236	>	<	1	3.95	3.95	3.95	0	3.95	3.95	>	<	1	758.8	758.8	758.8	0	758.8	758.8	>
2022-06-10 19:08:06	506	<	12024	0.0004	1	0	0.0204	0.0208	-0.02	>	<	1	4.8	4.8	4.8	0	4.8	4.8	>	<	1	758.8	758.8	758.8	0	758.8	758.8	>
2022-06-10 19:08:07	507	<	11992	0.0027	1	0	0.0516	0.0543	-0.0489	>	<	1	4	4	4	0	4	4	>	<	1	758.8	758.8	758.8	0	758.8	758.8	>
2022-06-10 19:08:08	508	<	12008	0.0057	11	0	0.2268	0.2325	-0.2211	>	<	1	4.7	4.7	4.7	0	4.7	4.7	>	<	1	758.8	758.8	758.8	0	758.8	758.8	>
2022-06-10 19:08:09	509	<	11998	0.0012	1	0	0.0341	0.0353	-0.033	>	<	1	3.85	3.85	3.85	0	3.85	3.85	>	<	1	758.8	758.8	758.8	0	758.8	758.8	>
2022-06-10 19:08:10	510	<	11983	0.0046	11	0	0.1173	0.1218	-0.1127	>	<	1	4.55	4.55	4.55	0	4.55	4.55	>	<	1	758.8	758.8	758.8	0	758.8	758.8	>
2022-06-10 19:08:11	511	<	12019	0.0007	1	0	0.0258	0.0265	-0.0251	>	<	1	3.85	3.85	3.85	0	3.85	3.85	>	<	1	758.8	758.8	758.8	0	758.8	758.8	>
2022-06-10 19:08:12	512	<	11949	0.0039	13	0	0.1303	0.1342	-0.1263	>	<	1	4.55	4.55	4.55	0	4.55	4.55	>	<	1	758.8	758.8	758.8	0	758.8	758.8	>
2022-06-10 19:08:13	513	<	12050	0.0021	2	0	0.0583	0.0604	-0.0562	>	<	1	3.85	3.85	3.85	0	3.85	3.85	>	<	1	758.8	758.8	758.8	0	758.8	758.8	>
2022-06-10 19:08:14	514	<	12002	0.0026	12	0	0.1165	0.1191	-0.1139	>	<	1	7.35	7.35	7.35	0	7.35	7.35	>	<	1	758.8	758.8	758.8	0	758.8	758.8	>
2022-06-10 19:08:15	515	<	11984	0.0011	1	0	0.0329	0.034	-0.0318	>	<	1	3.75	3.75	3.75	0	3.75	3.75	>	<	1	758.8	758.8	758.8	0	758.8	758.8	>
2022-06-10 19:08:16	516	<	12010	0.0006	1	0	0.0241	0.0247	-0.0236	>	<	1	4.45	4.45	4.45	0	4.45	4.45	>	<	1	758.8	758.8	758.8	0	758.8	758.8	>
2022-06-10 19:08:17	517	<	11998	0.0018	12	0	0.1133	0.1151	-0.1114	>	<	1	3.75	3.75	3.75	0	3.75	3.75	>	<	1	758.8	758.8	758.8	0	758.8	758.8	>
2022-06-10 19:08:18	518	<	12005	0.0012	1	0	0.0341	0.0353	-0.033	>	<	1	4.6	4.6	4.6	0	4.6	4.6	>	<	1	758.8	758.8	758.8	0	758.8	758.8	>
2022-06-10 19:08:19	519	<	12000	0.0048	1	0	0.0694	0.0742	-0.0645	>	<	1	3.75	3.75	3.75	0	3.75	3.75	>	<	1	758.8	758.8	758.8	0	758.8	758.8	>
2022-06-10 19:08:20	520	<	12011	0.0043	1	0	0.0657	0.07	-0.0613	>	<	1	4.55	4.55	4.55	0	4.55	4.55	>	<	1	758.8	758.8	758.8	0	758.8	758.8	>
2022-06-10 19:08:21	521	<	11983	0.0051	1	0	0.0712	0.0763	-0.0661	>	<	1	4.1	4.1	4.1	0	4.1	4.1	>	<	1	758.8	758.8	758.8	0	758.8	758.8	>
2022-06-10 19:08:22	522	<	11999	0.0034	1	0	0.0584	0.0618	-0.0549	>	<	1	4.8	4.8	4.8	0	4.8	4.8	>	<	1	758.8	758.8	758.8	0	758.8	758.8	>
2022-06-10 19:08:23	523	<	12005	0.0022	11	0	0.1068	0.1091	-0.1046	>	<	1	3.95	3.95	3.95	0	3.95	3.95	>	<	1	758.8	758.8	758.8	0	758.8	758.8	>
2022-06-10 19:08:24	524	<	12006	0.0007	1	0	0.0258	0.0265	-0.0251	>	<	1	4.55	4.55	4.55	0	4.55	4.55	>	<	1	758.8	758.8	758.8	0	758.8	758.8	>
2022-06-10 19:08:25	525	<	11995	0.0019	12	0	0.1137	0.1156	-0.1117	>	<	1	3.75	3.75	3.75	0	3.75	3.75	>	<	1	758.8	758.8	758.8	0	758.8	758.8	>
2022-06-10 19:08:26	526	<	11998	0.0017	1	0	0.0408	0.0425	-0.0391	>	<	1	4.05	4.05	4.05	0	4.05	4.05	>	<	1	758.8	758.8	758.8	0	758.8	758.8	>
2022-06-10 19:08:27	527	<	12003	0.0027	2	0	0.0625	0.0653	-0.0598	>	<	1	4.4	4.4	4.4	0	4.4	4.4	>	<	1	758.8	758.8	758.8	0	758.8	758.8	>
2022-06-10 19:08:28	528	<	11994	0.0011	1	0	0.0329	0.034	-0.0318	>	<	1	4.9	4.9	4.9	0	4.9	4.9	>	<	1	758.8	758.8	758.8	0	758.8	758.8	>
2022-06-10 19:08:29	529	<	12007	0.0061	11	0	0.247	0.2531	-0.2409	>	<	1	6.8	6.8	6.8	0	6.8	6.8	>	<	1	758.8	758.8	758.8	0	758.8	758.8	>
2022-06-10 19:08:30	530	<	11917	0.0004	1	0	0.0205	0.0209	-0.0201	>	<	1	4.5	4.5	4.5	0	4.5	4.5	>	<	1	758.8	758.8	758.8	0	758.8	758.8	>
2022-06-10 19:08:31	531	<	12069	0.0081	12	0	0.2909	0.299	-0.2828	>	<	1	3.6	3.6	3.6	0	3.6	3.6	>	<	1	758.8	758.8	758.8	0	758.8	758.8	>
2022-06-10 19:08:32	532	<	12007	0.0032	1	0	0.0569	0.0601	-0.0537	>	<	1	3.55	3.55	3.55	0	3.55	3.55	>	<	1	758.8	758.8	758.8	0	758.8	758.8	>
2022-06-10 19:08:33	533	<	11997	0.0089	13	0	0.316	0.3249	-0.3071	>	<	1	4.55	4.55	4.55	0	4.55	4.55	>	<	1	758.8	758.8	758.8	0	758.8	758.8	>
2022-06-10 19:08:34	534	<	12009	0.0017	1	0	0.0408	0.0424	-0.0391	>	<	1	4	4	4	0	4	4	>	<	1	758.8	758.8	758.8	0	758.8	758.8	>
2022-06-10 19:08:35	535	<	11815	0.0028	1	0	0.0528	0.0556	-0.05	>	<	1	4.65	4.65	4.65	0	4.65	4.65	>	<	1	758.8	758.8	758.8	0	758.8	758.8	>
2022-06-10 19:08:36	536	<	12188	0.0034	1	0	0.0579	0.0613	-0.0545	>	<	1	3.75	3.75	3.75	0	3.75	3.75	>	<	1	758.8	758.8	758.8	0	758.8	758.8	>
2022-06-10 19:08:37	537	<	11993	0.0018	1	0	0.0428	0.0446	-0.041	>	<	1	4.55	4.55	4.55	0	4.55	4.55	>	<	1	758.8	758.8	758.8	0	758.8	758.8	>
2022-06-10 19:08:38	538	<	12004	0.0071	13	0	0.1415	0.1486	-0.1344	>	<	1	3.85	3.85	3.85	0	3.85	3.85	>	<	1	758.8	758.8	758.8	0	758.8	758.8	>
2022-06-10 19:08:39	539	<	11886	0.0015	1	0	0.0389	0.0404	-0.0374	>	<	1	4.5	4.5	4.5	0	4.5	4.5	>	<	1	758.8	758.8	758.8	0	758.8	758.8	>
2022-06-10 19:08:40	540	<	12101	0.0017	12	0	0.1124	0.1142	-0.1107	>	<	1	3.7	3.7	3.7	0	3.7	3.7	>	<	1	758.8	758.8	758.8	0	758.8	758.8	>
2022-06-10 19:08:41	541	<	12019	0.0008	1	0	0.0288	0.0297	-0.028	>	<	1	4.55	4.55	4.55	0	4.55	4.55	>	<	1	758.8	758.8	758.8	0	758.8	758.8	>
2022-06-10 19:08:42	542	<	11990	0.0115	12	0	0.3154	0.3269	-0.3038	>	<	1	3.9	3.9	3.9	0	3.9	3.9	>	<	1	758.8	758.8	758.8	0	758.8	758.8	>
2022-06-10 19:08:43	543	<	12000	0.0025	1	0	0.0499	0.0524	-0.0474	>	<	1	7.25	7.25	7.25	0	7.25	7.25	>	<	1	758.8	758.8	758.8	0	758.8	758.8	>
2022-06-10 19:08:44	544	<	12004	0.0032	12	0	0.1193	0.1226	-0.1161	>	<	1	3.85	3.85	3.85	0	3.85	3.85	>	<	1	758.8	758.8	758.8	0	758.8	758.8	>
2022-06-10 19:08:45	545	<	11953	0.0008	1	0	0.0274	0.0282	-0.0267	>	<	1	4.75	4.75	4.75	0	4.75	4.75	>	<	1	758.8	758.8	758.8	0	758.8	758.8	>
2022-06-10 19:08:46	546	<	12046	0.0038	1	0	0.0617	0.0655	-0.0579	>	<	1	4.05	4.05	4.05	0	4.05	4.05	>	<	1	758.8	758.8	758.8	0	758.8	758.8	>
2022-06-10 19:08:47	547	<	12014	0.0007	1	0	0.0274	0.0281	-0.0266	>	<	1	4.7	4.7	4.7	0	4.7	4.7	>	<	1	758.8	758.8	758.8	0	758.8	758.8	>
2022-06-10 19:08:48	548	<	11968	0.0058	11	0	0.2061	0.2119	-0.2004	>	<	1	3.9	3.9	3.9	0	3.9	3.9	>	<	1	758.8	758.8	758.8	0	758.8	758.8	>
2022-06-10 19:08:49	549	<	11364	0.0023	1	0	0.0478	0.0501	-0.0455	>	<	1	4.5	4.5	4.5	0	4.5	4.5	>	<	1	758.8	758.8	758.8	0	758.8	758.8	>
2022-06-10 19:08:50	550	<	12653	0.0025	1	0	0.0502	0.0528	-0.0477	>	<	1	3.75	3.75	3.75	0	3.75	3.75	>	<	1	758.8	758.8	758.8	0	758.8	758.8	>
2022-06-10 19:08:51	551	<	11989	0.0004	1	0	0.0204	0.0208	-0.02	>	<	1	3.95	3.95	3.95	0	3.95	3.95	>	<	1	758.8	758.8	758.8	0	758.8	758.8	>
2022-06-10 19:08:52	552	<	12010	0.0029	1	0	0.0539	0.0568	-0.051	>	<	1	4.6	4.6	4.6	0	4.6	4.6	>	<	1	758.8	758.8	758.8	0	758.8	758.8	>
2022-06-10 19:08:53	553	<	11996	0.0008	1	0	0.0274	0.0281	-0.0266	>	<	1	3.8	3.8	3.8	0	3.8	3.8	>	<	1	758.8	758.8	758.8	0	758.8	758.8	>
2022-06-10 19:08:54	554	<	12007	0.0027	12	0	0.1172	0.1199	-0.1144	>	<	1	4.65	4.65	4.65	0	4.65	4.65	>	<	1	758.8	758.8	758.8	0	758.8	758.8	>
2022-06-10 19:08:55	555	<	11999	0.0005	1	0	0.0224	0.0229	-0.0219	>	<	1	4	4	4	0	4	4	>	<	1	758.8	758.8	758.8	0	758.8	758.8	>
2022-06-10 19:08:56	556	<	12000	0.0018	1	0	0.0428	0.0446	-0.0409	>	<	1	4.65	4.65	4.65	0	4.65	4.65	>	<	1	758.8	758.8	758.8	0	758.8	758.8	>
2022-06-10 19:08:57	557	<	12003	0.0016	1	0	0.0398	0.0413	-0.0382	>	<	1	3.8	3.8	3.8	0	3.8	3.8	>	<	1	758.8	758.8	758.8	0	758.8	758.8	>
2022-06-10 19:08:58	558	<	11989	0.0021	1	0	0.0456	0.0477	-0.0435	>	<	1	7.4	7.4	7.4	0	7.4	7.4	>	<	1	758.8	758.8	758.8	0	758.8	758.8	>
2022-06-10 19:08:59	559	<	12008	0.0015	1	0	0.0387	0.0402	-0.0372	>	<	1	3.75	3.75	3.75	0	3.75	3.75	>	<	1	758.8	758.8	758.8	0	758.8	758.8	>
2022-06-10 19:09:00	560	<	12000	0.0039	11	0	0.1772	0.1811	-0.1733	>	<	1	4.55	4.55	4.55	0	4.55	4.55	>	<	1	758.8	758.8	758.8	0	758.8	758.8	>
2022-06-10 19:09:01	561	<	12003	0.0029	1	0	0.0539	0.0568	-0.051	>	<	1	3.9	3.9	3.9	0	3.9	3.9	>	<	1	758.8	758.8	758.8	0	758.8	758.8	>
2022-06-10 19:09:02	562	<	12000	0.0017	1	0	0.0408	0.0425	-0.0391	>	<	1	4.65	4.65	4.65	0	4.65	4.65	>	<	1	758.8	758.8	758.8	0	758.8	758.8	>
2022-06-10 19:09:03	563	<	11997	0.0023	1	0	0.0483	0.0506	-0.0459	>	<	1	3.95	3.95	3.95	0	3.95	3.95	>	<	1	758.8	758.8	758.8	0	758.8	758.8	>
2022-06-10 19:09:04	564	<	12005	0.0022	1	0	0.0465	0.0487	-0.0443	>	<	1	4.6	4.6	4.6	0	4.6	4.6	>	<	1	758.8	758.8	758.8	0	758.8	758.8	>
2022-06-10 19:09:05	565	<	11988	0.003	1	0	0.0547	0.0577	-0.0517	>	<	1	3.9	3.9	3.9	0	3.9	3.9	>	<	1	758.8	758.8	758.8	0	758.8	758.8	>
2022-06-10 19:09:06	566	<	11995	0.0023	1	0	0.0483	0.0506	-0.0459	>	<	1	4.7	4.7	4.7	0	4.7	4.7	>	<	1	758.8	758.8	758.8	0	758.8	758.8	>
2022-06-10 19:09:07	567	<	12012	0.0047	12	0	0.2206	0.2254	-0.2159	>	<	1	3.9	3.9	3.9	0	3.9	3.9	>	<	1	758.8	758.8	758.8	0	758.8	758.8	>
2022-06-10 19:09:08	568	<	12012	0.0008	1	0	0.0288	0.0297	-0.028	>	<	1	4.65	4.65	4.65	0	4.65	4.65	>	<	1	758.8	758.8	758.8	0	758.8	758.8	>
2022-06-10 19:09:09	569	<	11977	0.0023	13	0	0.1236	0.1258	-0.1213	>	<	1	3.75	3.75	3.75	0	3.75	3.75	>	<	1	758.8	758.8	758.8	0	758.8	758.8	>
2022-06-10 19:09:10	570	<	12015	0.0022	1	0	0.0474	0.0496	-0.0451	>	<	1	4.6	4.6	4.6	0	4.6	4.6	>	<	1	758.8	758.8	758.8	0	758.8	758.8	>
2022-06-10 19:09:11	571	<	11988	0.003	11	0	0.1103	0.1133	-0.1073	>	<	1	3.9	3.9	3.9	0	3.9	3.9	>	<	1	758.8	758.8	758.8	0	758.8	758.8	>
2022-06-10 19:09:12	572	<	11994	0.0003	1	0	0.0183	0.0186	-0.0179	>	<	1	7.7	7.7	7.7	0	7.7	7.7	>	<	1	758.8	758.8	758.8	0	758.8	758.8	>
2022-06-10 19:09:13	573	<	12017	0.0037	1	0	0.0604	0.0641	-0.0567	>	<	1	3.95	3.95	3.95	0	3.95	3.95	>	<	1	758.8	758.8	758.8	0	758.8	758.8	>
2022-06-10 19:09:14	574	<	11987	0.0003	1	0	0.0183	0.0186	-0.0179	>	<	1	4.7	4.7	4.7	0	4.7	4.7	>	<	1	758.8	758.8	758.8	0	758.8	758.8	>
2022-06-10 19:09:15	575	<	12010	0.0016	11	0	0.1036	0.1052	-0.102	>	<	1	3.9	3.9	3.9	0	3.9	3.9	>	<	1	758.8	758.8	758.8	0	758.8	758.8	>
2022-06-10 19:09:16	576	<	12003	0.0008	1	0	0.0289	0.0297	-0.028	>	<	1	4.55	4.55	4.55	0	4.55	4.55	>	<	1	758.8	758.8	758.8	0	758.8	758.8	>
2022-06-10 19:09:17	577	<	12008	0.0032	12	0	0.1586	0.1617	-0.1554	>	<	1	3.95	3.95	3.95	0	3.95	3.95	>	<	1	758.8	758.8	758.8	0	758.8	758.8	>
2022-06-10 19:09:18	578	<	11987	0.0004	1	0	0.0204	0.0208	-0.02	>	<	1	3.95	3.95	3.95	0	3.95	3.95	>	<	1	758.8	758.8	758.8	0	758.8	758.8	>
2022-06-10 19:09:19	579	<	12004	0.0032	12	0	0.1588	0.1621	-0.1556	>	<	1	4.65	4.65	4.65	0	4.65	4.65	>	<	1	758.8	758.8	758.8	0	758.8	758.8	>
2022-06-10 19:09:20	580	<	12006	0.0005	1	0	0.0223	0.0228	-0.0218	>	<	1	3.95	3.95	3.95	0	3.95	3.95	>	<	1	758.8	758.8	758.8	0	758.8	758.8	>
2022-06-10 19:09:21	581	<	11991	0.0068	12	0	0.2697	0.2765	-0.263	>	<	1	4.65	4.65	4.65	0	4.65	4.65	>	<	1	759.1	759.1	759.1	0	759.1	759.1	>
2022-06-10 19:09:22	582	<	11993	0	0	0	0	0	0	>	<	1	3.9	3.9	3.9	0	3.9	3.9	>	<	1	759.1	759.1	759.1	0	759.1	759.1	>
2022-06-10 19:09:23	583	<	11999	0.0016	1	0	0.0398	0.0413	-0.0382	>	<	1	4.5	4.5	4.5	0	4.5	4.5	>	<	1	759.1	759.1	759.1	0	759.1	759.1	>
2022-06-10 19:09:24	584	<	12005	0.0004	1	0	0.0204	0.0208	-0.02	>	<	1	4	4	4	0	4	4	>	<	1	759.1	759.1	759.1	0	759.1	759.1	>
2022-06-10 19:09:25	585	<	11890	0.0013	1	0	0.0367	0.038	-0.0353	>	<	1	4.6	4.6	4.6	0	4.6	4.6	>	<	1	759.1	759.1	759.1	0	759.1	759.1	>
2022-06-10 19:09:26	586	<	12097	0.0021	1	0	0.0454	0.0475	-0.0433	>	<	1	3.85	3.85	3.85	0	3.85	3.85	>	<	1	759.1	759.1	759.1	0	759.1	759.1	>
2022-06-10 19:09:27	587	<	12012	0.0022	1	0	0.0474	0.0496	-0.0451	>	<	1	7.25	7.25	7.25	0	7.25	7.25	>	<	1	759.1	759.1	759.1	0	759.1	759.1	>
2022-06-10 19:09:28	588	<	12006	0.0039	1	0	0.0624	0.0664	-0.0585	>	<	1	3.9	3.9	3.9	0	3.9	3.9	>	<	1	759.1	759.1	759.1	0	759.1	759.1	>
2022-06-10 19:09:29	589	<	11978	0.0033	1	0	0.057	0.0602	-0.0537	>	<	1	4.55	4.55	4.55	0	4.55	4.55	>	<	1	759.1	759.1	759.1	0	759.1	759.1	>
2022-06-10 19:09:30	590	<	12018	0.0012	1	0	0.0341	0.0353	-0.0329	>	<	1	4	4	4	0	4	4	>	<	1	759.1	759.1	759.1	0	759.1	759.1	>
2022-06-10 19:09:31	591	<	12006	0.0002	1	0	0.0158	0.0161	-0.0156	>	<	1	4.45	4.45	4.45	0	4.45	4.45	>	<	1	759.1	759.1	759.1	0	759.1	759.1	>
2022-06-10 19:09:32	592	<	11990	0.0011	12	0	0.11	0.111	-0.1089	>	<	1	3.55	3.55	3.55	0	3.55	3.55	>	<	1	759.1	759.1	759.1	0	759.1	759.1	>
2022-06-10 19:09:33	593	<	12006	0.0004	1	0	0.0204	0.0208	-0.02	>	<	1	4.4	4.4	4.4	0	4.4	4.4	>	<	1	759.1	759.1	759.1	0	759.1	759.1	>
2022-06-10 19:09:34	594	<	12009	0.0083	11	0	0.2855	0.2939	-0.2772	>	<	1	3.6	3.6	3.6	0	3.6	3.6	>	<	1	759.1	759.1	759.1	0	759.1	759.1	>
2022-06-10 19:09:35	595	<	11995	0.0003	1	0	0.0183	0.0186	-0.0179	>	<	1	4.25	4.25	4.25	0	4.25	4.25	>	<	1	759.1	759.1	759.1	0	759.1	759.1	>
2022-06-10 19:09:36	596	<	12005	0.0054	11	0	0.205	0.2104	-0.1996	>	<	1	3.55	3.55	3.55	0	3.55	3.55	>	<	1	759.1	759.1	759.1	0	759.1	759.1	>
2022-06-10 19:09:37	597	<	11992	0.0011	1	0	0.0329	0.034	-0.0318	>	<	1	4.25	4.25	4.25	0	4.25	4.25	>	<	1	759.1	759.1	759.1	0	759.1	759.1	>
2022-06-10 19:09:38	598	<	12002	0.0053	12	0	0.1277	0.133	-0.1223	>	<	1	3.65	3.65	3.65	0	3.65	3.65	>	<	1	759.1	759.1	759.1	0	759.1	759.1	>
2022-06-10 19:09:39	599	<	11998	0.0033	1	0	0.0569	0.0602	-0.0537	>	<	1	4.6	4.6	4.6	0	4.6	4.6	>	<	1	759.1	759.1	759.1	0	759.1	759.1	>
2022-06-10 19:09:40	600	<	12008	0.0107	12	0	0.314	0.3247	-0.3032	>	<	1	4	4	4	0	4	4	>	<	1	759.1	759.1	759.1	0	759.1	759.1	>
2022-06-10 19:09:41	601	<	12004	0.0001	1	0	0.0091	0.0092	-0.009	>	<	1	6.55	6.55	6.55	0	6.55	6.55	>	<	1	759.1	759.1	759.1	0	759.1	759.1	>
2022-06-10 19:09:42	602	<	11897	0.0043	12	0	0.2206	0.2249	-0.2163	>	<	1	4.7	4.7	4.7	0	4.7	4.7	>	<	1	759.1	759.1	759.1	0	759.1	759.1	>
2022-06-10 19:09:43	603	<	12094	0.0021	1	0	0.0463	0.0485	-0.0442	>	<	1	4.45	4.45	4.45	0	4.45	4.45	>	<	1	759.1	759.1	759.1	0	759.1	759.1	>
2022-06-10 19:09:44	604	<	11995	0.0007	1	0	0.0258	0.0265	-0.0251	>	<	1	4	4	4	0	4	4	>	<	1	759.1	759.1	759.1	0	759.1	759.1	>
2022-06-10 19:09:45	605	<	11978	0.0013	1	0	0.0354	0.0366	-0.0341	>	<	1	3.95	3.95	3.95	0	3.95	3.95	>	<	1	759.1	759.1	759.1	0	759.1	759.1	>
2022-06-10 19:09:46	606	<	12026	0.0057	11	0	0.2268	0.2325	-0.2211	>	<	1	4.6	4.6	4.6	0	4.6	4.6	>	<	1	759.1	759.1	759.1	0	759.1	759.1	>
2022-06-10 19:09:47	607	<	12010	0.0002	1	0	0.0158	0.0161	-0.0156	>	<	1	4.05	4.05	4.05	0	4.05	4.05	>	<	1	759.1	759.1	759.1	0	759.1	759.1	>
2022-06-10 19:09:48	608	<	11980	0.0096	11	0	0.288	0.2976	-0.2784	>	<	1	4.3	4.3	4.3	0	4.3	4.3	>	<	1	759.1	759.1	759.1	0	759.1	759.1	>
2022-06-10 19:09:49	609	<	12010	0.0006	1	0	0.0241	0.0247	-0.0236	>	<	1	3.55	3.55	3.55	0	3.55	3.55	>	<	1	759.1	759.1	759.1	0	759.1	759.1	>
2022-06-10 19:09:50	610	<	12006	0.0003	1	0	0.0182	0.0186	-0.0179	>	<	1	4.25	4.25	4.25	0	4.25	4.25	>	<	1	759.1	759.1	759.1	0	759.1	759.1	>
2022-06-10 19:09:51	611	<	11980	0.002	11	0	0.1057	0.1077	-0.1037	>	<	1	3.6	3.6	3.6	0	3.6	3.6	>	<	1	759.1	759.1	759.1	0	759.1	759.1	>
2022-06-10 19:09:52	612	<	12008	0.0053	1	0	0.0728	0.0781	-0.0675	>	<	1	4.3	4.3	4.3	0	4.3	4.3	>	<	1	759.1	759.1	759.1	0	759.1	759.1	>
2022-06-10 19:09:53	613	<	12012	0.0054	1	0	0.0734	0.0788	-0.068	>	<	1	3.9	3.9	3.9	0	3.9	3.9	>	<	1	759.1	759.1	759.1	0	759.1	759.1	>
2022-06-10 19:09:54	614	<	11989	0.0047	1	0	0.0682	0.0729	-0.0635	>	<	1	4.6	4.6	4.6	0	4.6	4.6	>	<	1	759.1	759.1	759.1	0	759.1	759.1	>
2022-06-10 19:09:55	615	<	11859	0.0045	12	0	0.1248	0.1293	-0.1204	>	<	1	3.95	3.95	3.95	0	3.95	3.95	>	<	1	759.1	759.1	759.1	0	759.1	759.1	>
2022-06-10 19:09:56	616	<	11728	0.0031	1	0	0.0553	0.0584	-0.0522	>	<	1	7.35	7.35	7.35	0	7.35	7.35	>	<	1	759.1	759.1	759.1	0	759.1	759.1	>
2022-06-10 19:09:57	617	<	12413	0.0092	12	0	0.289	0.2982	-0.2798	>	<	1	3.95	3.95	3.95	0	3.95	3.95	>	<	1	759.1	759.1	759.1	0	759.1	759.1	>
2022-06-10 19:09:58	618	<	12004	0.0008	1	0	0.0289	0.0297	-0.028	>	<	1	4.65	4.65	4.65	0	4.65	4.65	>	<	1	759.1	759.1	759.1	0	759.1	759.1	>
2022-06-10 19:09:59	619	<	11987	0.0008	1	0	0.0289	0.0297	-0.028	>	<	1	3.8	3.8	3.8	0	3.8	3.8	>	<	1	759.1	759.1	759.1	0	759.1	759.1	>
2022-06-10 19:10:00	620	<	12012	0.0014	1	0	0.0376	0.039	-0.0362	>	<	1	4.55	4.55	4.55	0	4.55	4.55	>	<	1	759.1	759.1	759.1	0	759.1	759.1	>
2022-06-10 19:10:01	621	<	11999	0.0074	11	0	0.2497	0.2572	-0.2423	>	<	1	3.75	3.75	3.75	0	3.75	3.75	>	<	1	759.1	759.1	759.1	0	759.1	759.1	>
2022-06-10 19:10:02	622	<	11994	0.001	1	0	0.0316	0.0326	-0.0306	>	<	1	4.55	4.55	4.55	0	4.55	4.55	>	<	1	759.1	759.1	759.1	0	759.1	759.1	>
2022-06-10 19:10:03	623	<	12007	0.0014	1	0	0.0376	0.039	-0.0362	>	<	1	3.65	3.65	3.65	0	3.65	3.65	>	<	1	759.1	759.1	759.1	0	759.1	759.1	>
2022-06-10 19:10:04	624	<	11999	0.0001	1	0	0.0091	0.0092	-0.009	>	<	1	4.65	4.65	4.65	0	4.65	4.65	>	<	1	759.1	759.1	759.1	0	759.1	759.1	>
2022-06-10 19:10:05	625	<	12002	0.0009	1	0	0.0303	0.0312	-0.0293	>	<	1	3.7	3.7	3.7	0	3.7	3.7	>	<	1	759.1	759.1	759.1	0	759.1	759.1	>
2022-06-10 19:10:06	626	<	11964	0.0003	1	0	0.0158	0.0161	-0.0156	>	<	1	3.65	3.65	3.65	0	3.65	3.65	>	<	1	759.1	759.1	759.1	0	759.1	759.1	>
2022-06-10 19:10:07	627	<	12041	0.0017	12	0	0.1123	0.114	-0.1107	>	<	1	4.7	4.7	4.7	0	4.7	4.7	>	<	1	759.1	759.1	759.1	0	759.1	759.1	>
2022-06-10 19:10:08	628	<	11994	0.0003	1	0	0.0158	0.0161	-0.0156	>	<	1	3.95	3.95	3.95	0	3.95	3.95	>	<	1	759.1	759.1	759.1	0	759.1	759.1	>
2022-06-10 19:10:09	629	<	11991	0.0014	13	0	0.1201	0.1215	-0.1187	>	<	1	4.4	4.4	4.4	0	4.4	4.4	>	<	1	759.1	759.1	759.1	0	759.1	759.1	>
2022-06-10 19:10:10	630	<	12000	0.0033	1	0	0.0576	0.061	-0.0543	>	<	1	3.65	3.65	3.65	0	3.65	3.65	>	<	1	759.1	759.1	759.1	0	759.1	759.1	>
2022-06-10 19:10:11	631	<	12002	0.0019	1	0	0.0437	0.0457	-0.0418	>	<	1	7.45	7.45	7.45	0	7.45	7.45	>	<	1	759.1	759.1	759.1	0	759.1	759.1	>
2022-06-10 19:10:12	632	<	11995	0.0014	1	0	0.0376	0.039	-0.0362	>	<	1	3.9	3.9	3.9	0	3.9	3.9	>	<	1	759.1	759.1	759.1	0	759.1	759.1	>
2022-06-10 19:10:13	633	<	12008	0.0035	1	0	0.059	0.0625	-0.0555	>	<	1	4.55	4.55	4.55	0	4.55	4.55	>	<	1	759.1	759.1	759.1	0	759.1	759.1	>
2022-06-10 19:10:14	634	<	12007	0.0001	1	0	0.0091	0.0092	-0.009	>	<	1	3.9	3.9	3.9	0	3.9	3.9	>	<	1	759.1	759.1	759.1	0	759.1	759.1	>
2022-06-10 19:10:15	635	<	11989	0.0001	1	0	0.0091	0.0092	-0.009	>	<	1	4.4	4.4	4.4	0	4.4	4.4	>	<	1	759.1	759.1	759.1	0	759.1	759.1	>
2022-06-10 19:10:16	636	<	12005	0.0034	1	0	0.0583	0.0618	-0.0549	>	<	1	3.55	3.55	3.55	0	3.55	3.55	>	<	1	759.1	759.1	759.1	0	759.1	759.1	>
2022-06-10 19:10:17	637	<	12007	0.0007	1	0	0.0274	0.0281	-0.0266	>	<	1	4.55	4.55	4.55	0	4.55	4.55	>	<	1	759.1	759.1	759.1	0	759.1	759.1	>
2022-06-10 19:10:18	638	<	12009	0.0102	12	0	0.313	0.3232	-0.3029	>	<	1	3.85	3.85	3.85	0	3.85	3.85	>	<	1	759.1	759.1	759.1	0	759.1	759.1	>
2022-06-10 19:10:19	639	<	11990	0.0003	1	0	0.0158	0.0161	-0.0156	>	<	1	4.6	4.6	4.6	0	4.6	4.6	>	<	1	759.1	759.1	759.1	0	759.1	759.1	>
2022-06-10 19:10:20	640	<	11997	0.0083	11	0	0.2516	0.2599	-0.2432	>	<	1	3.9	3.9	3.9	0	3.9	3.9	>	<	1	759.1	759.1	759.1	0	759.1	759.1	>
2022-06-10 19:10:21	641	<	12000	0.0006	1	0	0.0241	0.0247	-0.0236	>	<	1	4.55	4.55	4.55	0	4.55	4.55	>	<	1	759.1	759.1	759.1	0	759.1	759.1	>
2022-06-10 19:10:22	642	<	12000	0.0017	1	0	0.0408	0.0425	-0.0391	>	<	1	3.9	3.9	3.9	0	3.9	3.9	>	<	1	759.1	759.1	759.1	0	759.1	759.1	>
2022-06-10 19:10:23	643	<	11988	0.002	1	0	0.0447	0.0467	-0.0427	>	<	1	4.5	4.5	4.5	0	4.5	4.5	>	<	1	759.1	759.1	759.1	0	759.1	759.1	>
2022-06-10 19:10:24	644	<	12017	0.0047	13	0	0.1327	0.1374	-0.1281	>	<	1	3.9	3.9	3.9	0	3.9	3.9	>	<	1	759.1	759.1	759.1	0	759.1	759.1	>
2022-06-10 19:10:25	645	<	11996	0.0008	1	0	0.0289	0.0297	-0.028	>	<	1	7.5	7.5	7.5	0	7.5	7.5	>	<	1	759.1	759.1	759.1	0	759.1	759.1	>
2022-06-10 19:10:26	646	<	11974	0.004	12	0	0.1225	0.1266	-0.1185	>	<	1	3.85	3.85	3.85	0	3.85	3.85	>	<	1	759.1	759.1	759.1	0	759.1	759.1	>
2022-06-10 19:10:27	647	<	12025	0.0035	1	0	0.059	0.0625	-0.0555	>	<	1	4.65	4.65	4.65	0	4.65	4.65	>	<	1	759.4	759.4	759.4	0	759.4	759.4	>
2022-06-10 19:10:28	648	<	12005	0.004	1	0	0.0631	0.0671	-0.0591	>	<	1	3.95	3.95	3.95	0	3.95	3.95	>	<	1	759.4	759.4	759.4	0	759.4	759.4	>
2022-06-10 19:10:29	649	<	11992	0.0018	1	0	0.0418	0.0436	-0.0401	>	<	1	4.6	4.6	4.6	0	4.6	4.6	>	<	1	759.4	759.4	759.4	0	759.4	759.4	>
2022-06-10 19:10:30	650	<	11990	0.0037	1	0	0.0605	0.0641	-0.0568	>	<	1	4.05	4.05	4.05	0	4.05	4.05	>	<	1	759.4	759.4	759.4	0	759.4	759.4	>
2022-06-10 19:10:31	651	<	11992	0.0017	1	0	0.0408	0.0425	-0.0391	>	<	1	4.7	4.7	4.7	0	4.7	4.7	>	<	1	759.4	759.4	759.4	0	759.4	759.4	>
2022-06-10 19:10:32	652	<	12018	0.0037	11	0	0.1766	0.1803	-0.1729	>	<	1	3.9	3.9	3.9	0	3.9	3.9	>	<	1	759.4	759.4	759.4	0	759.4	759.4	>
2022-06-10 19:10:33	653	<	11932	0.0002	1	0	0.0129	0.0131	-0.0128	>	<	1	3.95	3.95	3.95	0	3.95	3.95	>	<	1	759.4	759.4	759.4	0	759.4	759.4	>
2022-06-10 19:10:34	654	<	12070	0.0085	11	0	0.2853	0.2938	-0.2767	>	<	1	4.65	4.65	4.65	0	4.65	4.65	>	<	1	759.4	759.4	759.4	0	759.4	759.4	>
2022-06-10 19:10:35	655	<	12010	0.0001	1	0	0.0091	0.0092	-0.009	>	<	1	3.65	3.65	3.65	0	3.65	3.65	>	<	1	759.4	759.4	759.4	0	759.4	759.4	>
2022-06-10 19:10:36	656	<	11985	0.0009	1	0	0.0303	0.0312	-0.0294	>	<	1	4.45	4.45	4.45	0	4.45	4.45	>	<	1	759.4	759.4	759.4	0	759.4	759.4	>
2022-06-10 19:10:37	657	<	12018	0.0002	1	0	0.0129	0.0131	-0.0127	>	<	1	3.55	3.55	3.55	0	3.55	3.55	>	<	1	759.4	759.4	759.4	0	759.4	759.4	>
2022-06-10 19:10:38	658	<	11988	0.0038	2	0	0.0689	0.0726	-0.0651	>	<	1	4.3	4.3	4.3	0	4.3	4.3	>	<	1	759.6	759.6	759.6	0	759.6	759.6	>
2022-06-10 19:10:39	659	<	12012	0.0001	1	0	0.0091	0.0092	-0.009	>	<	1	3.65	3.65	3.65	0	3.65	3.65	>	<	1	759.6	759.6	759.6	0	759.6	759.6	>
2022-06-10 19:10:40	660	<	10643	0.0035	11	0	0.1554	0.1588	-0.1519	>	<	1	7.3	7.3	7.3	0	7.3	7.3	>	<	1	759.6	759.6	759.6	0	759.6	759.6	>
2022-06-10 19:10:41	661	<	0	0			0	0	0	>	<	1	3.65	3.65	3.65	0	3.65	3.65	>	<	1	759.6	759.6	759.6	0	759.6	759.6	>

## Sheet: Conf1_10000
		<	Processing Time							>	<	CPU1							>	<	MEM1							>
Time	Id	<	Cont	Average	Max	Min	DesvTip	DTTop	DTDown	>	<	Cont	Average	Max	Min	DesvTip	DTTop	DTDown	>	<	Cont	Average	Max	Min	DesvTip	DTTop	DTDown	>
P_Conf1_10000	Tot	<	15839973	0.0886	18	0	0.2953	0.3839	-0.2066	>	<	660	6.87	24.6	4.2	2.04	8.9	4.83	>	<	660	839.91	879	349.2	74.75	914.66	765.16	>
2022-06-10 20:13:16	0	<	3181	0.1877	12	0	0.6933	0.881	-0.5056	>	<	0	0			0	0	0	>	<	0	0			0	0	0	>
2022-06-10 20:13:17	1	<	20374	0.0828	1	0	0.2755	0.3583	-0.1928	>	<	1	17.6	17.6	17.6	0	17.6	17.6	>	<	1	349.2	349.2	349.2	0	349.2	349.2	>
2022-06-10 20:13:18	2	<	43409	0.0845	10	0	0.2896	0.3741	-0.2051	>	<	1	24.6	24.6	24.6	0	24.6	24.6	>	<	1	507.1	507.1	507.1	0	507.1	507.1	>
2022-06-10 20:13:19	3	<	26559	0.0871	10	0	0.3051	0.3921	-0.218	>	<	1	7.2	7.2	7.2	0	7.2	7.2	>	<	1	568	568	568	0	568	568	>
2022-06-10 20:13:20	4	<	23686	0.0968	14	0	0.3438	0.4406	-0.247	>	<	1	9.45	9.45	9.45	0	9.45	9.45	>	<	1	582	582	582	0	582	582	>
2022-06-10 20:13:21	5	<	24258	0.1012	1	0	0.3015	0.4027	-0.2004	>	<	1	5.9	5.9	5.9	0	5.9	5.9	>	<	1	582.1	582.1	582.1	0	582.1	582.1	>
2022-06-10 20:13:22	6	<	23865	0.0896	1	0	0.2856	0.3753	-0.196	>	<	1	6.45	6.45	6.45	0	6.45	6.45	>	<	1	586.2	586.2	586.2	0	586.2	586.2	>
2022-06-10 20:13:23	7	<	24167	0.0881	14	0	0.3749	0.463	-0.2868	>	<	1	6.65	6.65	6.65	0	6.65	6.65	>	<	1	591.9	591.9	591.9	0	591.9	591.9	>
2022-06-10 20:13:24	8	<	23976	0.0652	1	0	0.2469	0.3122	-0.1817	>	<	1	5.65	5.65	5.65	0	5.65	5.65	>	<	1	571.7	571.7	571.7	0	571.7	571.7	>
2022-06-10 20:13:25	9	<	23619	0.079	15	0	0.2858	0.3648	-0.2067	>	<	1	6.45	6.45	6.45	0	6.45	6.45	>	<	1	579.2	579.2	579.2	0	579.2	579.2	>
2022-06-10 20:13:26	10	<	24330	0.0914	1	0	0.2882	0.3796	-0.1968	>	<	1	6.5	6.5	6.5	0	6.5	6.5	>	<	1	584.1	584.1	584.1	0	584.1	584.1	>
2022-06-10 20:13:27	11	<	23888	0.0908	1	0	0.2874	0.3782	-0.1965	>	<	1	5.45	5.45	5.45	0	5.45	5.45	>	<	1	584.2	584.2	584.2	0	584.2	584.2	>
2022-06-10 20:13:28	12	<	24177	0.0903	16	0	0.3034	0.3937	-0.2131	>	<	1	6.25	6.25	6.25	0	6.25	6.25	>	<	1	589.6	589.6	589.6	0	589.6	589.6	>
2022-06-10 20:13:29	13	<	23902	0.0922	1	0	0.2893	0.3814	-0.1971	>	<	1	6.4	6.4	6.4	0	6.4	6.4	>	<	1	594	594	594	0	594	594	>
2022-06-10 20:13:30	14	<	23899	0.0782	1	0	0.2686	0.3468	-0.1903	>	<	1	5.65	5.65	5.65	0	5.65	5.65	>	<	1	594	594	594	0	594	594	>
2022-06-10 20:13:31	15	<	24233	0.0954	1	0	0.2937	0.3891	-0.1984	>	<	1	6.5	6.5	6.5	0	6.5	6.5	>	<	1	599.4	599.4	599.4	0	599.4	599.4	>
2022-06-10 20:13:32	16	<	22570	0.0769	1	0	0.2665	0.3434	-0.1895	>	<	1	6.5	6.5	6.5	0	6.5	6.5	>	<	1	604.5	604.5	604.5	0	604.5	604.5	>
2022-06-10 20:13:33	17	<	25307	0.0923	1	0	0.2895	0.3819	-0.1972	>	<	1	5.45	5.45	5.45	0	5.45	5.45	>	<	1	604.5	604.5	604.5	0	604.5	604.5	>
2022-06-10 20:13:34	18	<	23139	0.1021	18	0	0.3973	0.4994	-0.2951	>	<	1	6.6	6.6	6.6	0	6.6	6.6	>	<	1	609.4	609.4	609.4	0	609.4	609.4	>
2022-06-10 20:13:35	19	<	23669	0.0845	1	0	0.2781	0.3626	-0.1936	>	<	1	6.6	6.6	6.6	0	6.6	6.6	>	<	1	614.9	614.9	614.9	0	614.9	614.9	>
2022-06-10 20:13:36	20	<	25084	0.089	1	0	0.2848	0.3738	-0.1958	>	<	1	5.5	5.5	5.5	0	5.5	5.5	>	<	1	614.9	614.9	614.9	0	614.9	614.9	>
2022-06-10 20:13:37	21	<	24020	0.0793	17	0	0.2904	0.3696	-0.2111	>	<	1	6.5	6.5	6.5	0	6.5	6.5	>	<	1	619.8	619.8	619.8	0	619.8	619.8	>
2022-06-10 20:13:38	22	<	24112	0.0832	1	0	0.2762	0.3594	-0.193	>	<	1	6.55	6.55	6.55	0	6.55	6.55	>	<	1	624.5	624.5	624.5	0	624.5	624.5	>
2022-06-10 20:13:39	23	<	23899	0.0883	1	0	0.2838	0.3721	-0.1954	>	<	1	5.95	5.95	5.95	0	5.95	5.95	>	<	1	624.5	624.5	624.5	0	624.5	624.5	>
2022-06-10 20:13:40	24	<	24155	0.0756	16	0	0.3734	0.4489	-0.2978	>	<	1	6.55	6.55	6.55	0	6.55	6.55	>	<	1	630.1	630.1	630.1	0	630.1	630.1	>
2022-06-10 20:13:41	25	<	23963	0.094	13	0	0.3027	0.3967	-0.2088	>	<	1	6.85	6.85	6.85	0	6.85	6.85	>	<	1	634.8	634.8	634.8	0	634.8	634.8	>
2022-06-10 20:13:42	26	<	23900	0.0904	1	0	0.2867	0.3771	-0.1963	>	<	1	5.5	5.5	5.5	0	5.5	5.5	>	<	1	634.8	634.8	634.8	0	634.8	634.8	>
2022-06-10 20:13:43	27	<	23924	0.0807	17	0	0.2925	0.3731	-0.2118	>	<	1	6.4	6.4	6.4	0	6.4	6.4	>	<	1	640	640	640	0	640	640	>
2022-06-10 20:13:44	28	<	24193	0.0885	1	0	0.284	0.3725	-0.1955	>	<	1	6.6	6.6	6.6	0	6.6	6.6	>	<	1	644.9	644.9	644.9	0	644.9	644.9	>
2022-06-10 20:13:45	29	<	24019	0.0898	1	0	0.2859	0.3757	-0.1961	>	<	1	5.55	5.55	5.55	0	5.55	5.55	>	<	1	644.9	644.9	644.9	0	644.9	644.9	>
2022-06-10 20:13:46	30	<	23616	0.1034	14	0	0.3288	0.4322	-0.2254	>	<	1	6.35	6.35	6.35	0	6.35	6.35	>	<	1	649.8	649.8	649.8	0	649.8	649.8	>
2022-06-10 20:13:47	31	<	24327	0.0882	15	0	0.3866	0.4749	-0.2984	>	<	1	6.4	6.4	6.4	0	6.4	6.4	>	<	1	655	655	655	0	655	655	>
2022-06-10 20:13:48	32	<	24036	0.0814	1	0	0.2734	0.3548	-0.192	>	<	1	6.7	6.7	6.7	0	6.7	6.7	>	<	1	659.9	659.9	659.9	0	659.9	659.9	>
2022-06-10 20:13:49	33	<	24021	0.0895	16	0	0.3024	0.3919	-0.2129	>	<	1	5.45	5.45	5.45	0	5.45	5.45	>	<	1	659.9	659.9	659.9	0	659.9	659.9	>
2022-06-10 20:13:50	34	<	23908	0.0963	16	0	0.3566	0.4529	-0.2603	>	<	1	6.55	6.55	6.55	0	6.55	6.55	>	<	1	665.1	665.1	665.1	0	665.1	665.1	>
2022-06-10 20:13:51	35	<	24119	0.0888	1	0	0.2845	0.3733	-0.1957	>	<	1	6.5	6.5	6.5	0	6.5	6.5	>	<	1	670.2	670.2	670.2	0	670.2	670.2	>
2022-06-10 20:13:52	36	<	24011	0.0842	15	0	0.3835	0.4676	-0.2993	>	<	1	5.6	5.6	5.6	0	5.6	5.6	>	<	1	670.3	670.3	670.3	0	670.3	670.3	>
2022-06-10 20:13:53	37	<	23969	0.0786	1	0	0.2691	0.3477	-0.1905	>	<	1	6.5	6.5	6.5	0	6.5	6.5	>	<	1	675.4	675.4	675.4	0	675.4	675.4	>
2022-06-10 20:13:54	38	<	24023	0.0933	1	0	0.2909	0.3842	-0.1976	>	<	1	6.3	6.3	6.3	0	6.3	6.3	>	<	1	680.6	680.6	680.6	0	680.6	680.6	>
2022-06-10 20:13:55	39	<	23981	0.0833	1	0	0.2764	0.3597	-0.193	>	<	1	5.55	5.55	5.55	0	5.55	5.55	>	<	1	680.6	680.6	680.6	0	680.6	680.6	>
2022-06-10 20:13:56	40	<	24016	0.0787	14	0	0.2831	0.3618	-0.2043	>	<	1	6.5	6.5	6.5	0	6.5	6.5	>	<	1	684.7	684.7	684.7	0	684.7	684.7	>
2022-06-10 20:13:57	41	<	24003	0.0837	1	0	0.2769	0.3605	-0.1932	>	<	1	6.4	6.4	6.4	0	6.4	6.4	>	<	1	690.6	690.6	690.6	0	690.6	690.6	>
2022-06-10 20:13:58	42	<	23860	0.0873	15	0	0.2974	0.3847	-0.2101	>	<	1	5.5	5.5	5.5	0	5.5	5.5	>	<	1	690.6	690.6	690.6	0	690.6	690.6	>
2022-06-10 20:13:59	43	<	24130	0.0753	1	0	0.2639	0.3392	-0.1886	>	<	1	6.45	6.45	6.45	0	6.45	6.45	>	<	1	695	695	695	0	695	695	>
2022-06-10 20:14:00	44	<	23808	0.0938	16	0	0.4069	0.5007	-0.3132	>	<	1	6.55	6.55	6.55	0	6.55	6.55	>	<	1	700.4	700.4	700.4	0	700.4	700.4	>
2022-06-10 20:14:01	45	<	24198	0.0881	1	0	0.2835	0.3717	-0.1954	>	<	1	5.45	5.45	5.45	0	5.45	5.45	>	<	1	700.4	700.4	700.4	0	700.4	700.4	>
2022-06-10 20:14:02	46	<	24018	0.0881	12	0	0.293	0.3811	-0.2049	>	<	1	6.4	6.4	6.4	0	6.4	6.4	>	<	1	705.3	705.3	705.3	0	705.3	705.3	>
2022-06-10 20:14:03	47	<	23974	0.0733	1	0	0.2606	0.3339	-0.1873	>	<	1	6.15	6.15	6.15	0	6.15	6.15	>	<	1	710	710	710	0	710	710	>
2022-06-10 20:14:04	48	<	23988	0.0848	1	0	0.2786	0.3634	-0.1938	>	<	1	6.5	6.5	6.5	0	6.5	6.5	>	<	1	715.6	715.6	715.6	0	715.6	715.6	>
2022-06-10 20:14:05	49	<	24029	0.0895	1	0	0.2855	0.375	-0.196	>	<	1	5.6	5.6	5.6	0	5.6	5.6	>	<	1	715.6	715.6	715.6	0	715.6	715.6	>
2022-06-10 20:14:06	50	<	24028	0.0954	15	0	0.3952	0.4906	-0.2998	>	<	1	6.55	6.55	6.55	0	6.55	6.55	>	<	1	720.1	720.1	720.1	0	720.1	720.1	>
2022-06-10 20:14:07	51	<	23918	0.0755	1	0	0.2642	0.3397	-0.1887	>	<	1	6.4	6.4	6.4	0	6.4	6.4	>	<	1	724.7	724.7	724.7	0	724.7	724.7	>
2022-06-10 20:14:08	52	<	24044	0.0909	14	0	0.3579	0.4488	-0.2669	>	<	1	6.55	6.55	6.55	0	6.55	6.55	>	<	1	729.4	729.4	729.4	0	729.4	729.4	>
2022-06-10 20:14:09	53	<	24021	0.0908	1	0	0.2873	0.378	-0.1965	>	<	1	5.5	5.5	5.5	0	5.5	5.5	>	<	1	729.5	729.5	729.5	0	729.5	729.5	>
2022-06-10 20:14:10	54	<	23914	0.0866	1	0	0.2813	0.3679	-0.1946	>	<	1	6.45	6.45	6.45	0	6.45	6.45	>	<	1	734.2	734.2	734.2	0	734.2	734.2	>
2022-06-10 20:14:11	55	<	24046	0.1007	13	0	0.3598	0.4605	-0.2591	>	<	1	6.2	6.2	6.2	0	6.2	6.2	>	<	1	736.2	736.2	736.2	0	736.2	736.2	>
2022-06-10 20:14:12	56	<	24048	0.0835	1	0	0.2766	0.3601	-0.1931	>	<	1	6.2	6.2	6.2	0	6.2	6.2	>	<	1	736.2	736.2	736.2	0	736.2	736.2	>
2022-06-10 20:14:13	57	<	23868	0.0969	13	0	0.3739	0.4708	-0.277	>	<	1	6.3	6.3	6.3	0	6.3	6.3	>	<	1	736.2	736.2	736.2	0	736.2	736.2	>
2022-06-10 20:14:14	58	<	24116	0.078	1	0	0.2681	0.3461	-0.1901	>	<	1	5.5	5.5	5.5	0	5.5	5.5	>	<	1	736.2	736.2	736.2	0	736.2	736.2	>
2022-06-10 20:14:15	59	<	23920	0.0938	13	0	0.3333	0.427	-0.2395	>	<	1	6.25	6.25	6.25	0	6.25	6.25	>	<	1	736.2	736.2	736.2	0	736.2	736.2	>
2022-06-10 20:14:16	60	<	24057	0.0786	12	0	0.3071	0.3857	-0.2286	>	<	1	6.15	6.15	6.15	0	6.15	6.15	>	<	1	736.2	736.2	736.2	0	736.2	736.2	>
2022-06-10 20:14:17	61	<	24012	0.0937	13	0	0.3024	0.3962	-0.2087	>	<	1	6.25	6.25	6.25	0	6.25	6.25	>	<	1	736.2	736.2	736.2	0	736.2	736.2	>
2022-06-10 20:14:18	62	<	23828	0.0897	11	0	0.3307	0.4204	-0.241	>	<	1	6.3	6.3	6.3	0	6.3	6.3	>	<	1	736.2	736.2	736.2	0	736.2	736.2	>
2022-06-10 20:14:19	63	<	24160	0.0768	1	0	0.2662	0.343	-0.1895	>	<	1	6.3	6.3	6.3	0	6.3	6.3	>	<	1	736.2	736.2	736.2	0	736.2	736.2	>
2022-06-10 20:14:20	64	<	24001	0.0751	13	0	0.2756	0.3508	-0.2005	>	<	1	6.05	6.05	6.05	0	6.05	6.05	>	<	1	736.2	736.2	736.2	0	736.2	736.2	>
2022-06-10 20:14:21	65	<	22446	0.0846	12	0	0.3178	0.4025	-0.2332	>	<	1	6.25	6.25	6.25	0	6.25	6.25	>	<	1	736.2	736.2	736.2	0	736.2	736.2	>
2022-06-10 20:14:22	66	<	24484	0.0882	14	0	0.2964	0.3846	-0.2082	>	<	1	6.15	6.15	6.15	0	6.15	6.15	>	<	1	736.2	736.2	736.2	0	736.2	736.2	>
2022-06-10 20:14:23	67	<	25106	0.0917	9	0	0.2935	0.3851	-0.2018	>	<	1	9.6	9.6	9.6	0	9.6	9.6	>	<	1	744.7	744.7	744.7	0	744.7	744.7	>
2022-06-10 20:14:24	68	<	23978	0.0838	2	0	0.2772	0.361	-0.1934	>	<	1	6	6	6	0	6	6	>	<	1	744.7	744.7	744.7	0	744.7	744.7	>
2022-06-10 20:14:25	69	<	24006	0.0904	1	0	0.2868	0.3772	-0.1964	>	<	1	9.5	9.5	9.5	0	9.5	9.5	>	<	1	745	745	745	0	745	745	>
2022-06-10 20:14:26	70	<	23991	0.0897	11	0	0.3441	0.4338	-0.2544	>	<	1	6	6	6	0	6	6	>	<	1	745	745	745	0	745	745	>
2022-06-10 20:14:27	71	<	21537	0.0814	10	0	0.281	0.3624	-0.1996	>	<	1	9.4	9.4	9.4	0	9.4	9.4	>	<	1	745	745	745	0	745	745	>
2022-06-10 20:14:28	72	<	26488	0.0868	11	0	0.3034	0.3902	-0.2167	>	<	1	6.1	6.1	6.1	0	6.1	6.1	>	<	1	745	745	745	0	745	745	>
2022-06-10 20:14:29	73	<	24002	0.0853	10	0	0.2859	0.3712	-0.2007	>	<	1	9.55	9.55	9.55	0	9.55	9.55	>	<	1	745	745	745	0	745	745	>
2022-06-10 20:14:30	74	<	23913	0.0782	2	0	0.2686	0.3468	-0.1904	>	<	1	6.05	6.05	6.05	0	6.05	6.05	>	<	1	745	745	745	0	745	745	>
2022-06-10 20:14:31	75	<	24044	0.09	1	0	0.2862	0.3762	-0.1962	>	<	1	9.55	9.55	9.55	0	9.55	9.55	>	<	1	745	745	745	0	745	745	>
2022-06-10 20:14:32	76	<	24016	0.0845	11	0	0.324	0.4085	-0.2394	>	<	1	6.05	6.05	6.05	0	6.05	6.05	>	<	1	745	745	745	0	745	745	>
2022-06-10 20:14:33	77	<	24003	0.0958	2	0	0.2944	0.3902	-0.1987	>	<	1	9.65	9.65	9.65	0	9.65	9.65	>	<	1	745	745	745	0	745	745	>
2022-06-10 20:14:34	78	<	24010	0.0842	1	0	0.2776	0.3618	-0.1935	>	<	1	9.6	9.6	9.6	0	9.6	9.6	>	<	1	745	745	745	0	745	745	>
2022-06-10 20:14:35	79	<	23993	0.0897	11	0	0.3446	0.4343	-0.2549	>	<	1	6.7	6.7	6.7	0	6.7	6.7	>	<	1	745	745	745	0	745	745	>
2022-06-10 20:14:36	80	<	23964	0.1006	1	0	0.3008	0.4014	-0.2002	>	<	1	10.35	10.35	10.35	0	10.35	10.35	>	<	1	745	745	745	0	745	745	>
2022-06-10 20:14:37	81	<	24041	0.0992	10	0	0.3288	0.4281	-0.2296	>	<	1	6.1	6.1	6.1	0	6.1	6.1	>	<	1	745	745	745	0	745	745	>
2022-06-10 20:14:38	82	<	23983	0.0906	10	0	0.3062	0.3968	-0.2156	>	<	1	10.8	10.8	10.8	0	10.8	10.8	>	<	1	745	745	745	0	745	745	>
2022-06-10 20:14:39	83	<	23824	0.0926	8	0	0.3244	0.417	-0.2317	>	<	1	10.5	10.5	10.5	0	10.5	10.5	>	<	1	745	745	745	0	745	745	>
2022-06-10 20:14:40	84	<	24208	0.0828	9	0	0.282	0.3648	-0.1992	>	<	1	6	6	6	0	6	6	>	<	1	745	745	745	0	745	745	>
2022-06-10 20:14:41	85	<	23975	0.0996	3	0	0.3022	0.4018	-0.2026	>	<	1	10.5	10.5	10.5	0	10.5	10.5	>	<	1	745	745	745	0	745	745	>
2022-06-10 20:14:42	86	<	24012	0.0936	2	0	0.2919	0.3855	-0.1983	>	<	1	9.95	9.95	9.95	0	9.95	9.95	>	<	1	745	745	745	0	745	745	>
2022-06-10 20:14:43	87	<	24014	0.0658	9	0	0.2674	0.3332	-0.2016	>	<	1	6.95	6.95	6.95	0	6.95	6.95	>	<	1	745.3	745.3	745.3	0	745.3	745.3	>
2022-06-10 20:14:44	88	<	23881	0.0915	9	0	0.3173	0.4088	-0.2257	>	<	1	9.6	9.6	9.6	0	9.6	9.6	>	<	1	745.3	745.3	745.3	0	745.3	745.3	>
2022-06-10 20:14:45	89	<	24106	0.0836	8	0	0.2814	0.3651	-0.1978	>	<	1	10.65	10.65	10.65	0	10.65	10.65	>	<	1	745.5	745.5	745.5	0	745.5	745.5	>
2022-06-10 20:14:46	90	<	23701	0.0964	8	0	0.3255	0.4219	-0.2292	>	<	1	10.1	10.1	10.1	0	10.1	10.1	>	<	1	745.5	745.5	745.5	0	745.5	745.5	>
2022-06-10 20:14:47	91	<	24298	0.0992	1	0	0.299	0.3982	-0.1997	>	<	1	7.95	7.95	7.95	0	7.95	7.95	>	<	1	745.5	745.5	745.5	0	745.5	745.5	>
2022-06-10 20:14:48	92	<	22160	0.0855	8	0	0.2917	0.3772	-0.2063	>	<	1	8.5	8.5	8.5	0	8.5	8.5	>	<	1	745.5	745.5	745.5	0	745.5	745.5	>
2022-06-10 20:14:49	93	<	25717	0.0877	7	0	0.3074	0.3951	-0.2197	>	<	1	10.6	10.6	10.6	0	10.6	10.6	>	<	1	745.5	745.5	745.5	0	745.5	745.5	>
2022-06-10 20:14:50	94	<	24098	0.0841	7	0	0.2807	0.3648	-0.1966	>	<	1	10.6	10.6	10.6	0	10.6	10.6	>	<	1	745.5	745.5	745.5	0	745.5	745.5	>
2022-06-10 20:14:51	95	<	24028	0.0925	7	0	0.3102	0.4027	-0.2178	>	<	1	10.2	10.2	10.2	0	10.2	10.2	>	<	1	745.5	745.5	745.5	0	745.5	745.5	>
2022-06-10 20:14:52	96	<	23980	0.0819	7	0	0.2867	0.3686	-0.2048	>	<	1	10.75	10.75	10.75	0	10.75	10.75	>	<	1	745.5	745.5	745.5	0	745.5	745.5	>
2022-06-10 20:14:53	97	<	24006	0.1012	7	0	0.3271	0.4283	-0.2258	>	<	1	10.85	10.85	10.85	0	10.85	10.85	>	<	1	745.5	745.5	745.5	0	745.5	745.5	>
2022-06-10 20:14:54	98	<	23865	0.0889	6	0	0.2869	0.3758	-0.198	>	<	1	10.85	10.85	10.85	0	10.85	10.85	>	<	1	745.5	745.5	745.5	0	745.5	745.5	>
2022-06-10 20:14:55	99	<	24054	0.0979	7	0	0.3306	0.4285	-0.2327	>	<	1	10.7	10.7	10.7	0	10.7	10.7	>	<	1	745.5	745.5	745.5	0	745.5	745.5	>
2022-06-10 20:14:56	100	<	24036	0.0884	7	0	0.2997	0.3881	-0.2113	>	<	1	11.05	11.05	11.05	0	11.05	11.05	>	<	1	745.5	745.5	745.5	0	745.5	745.5	>
2022-06-10 20:14:57	101	<	23863	0.0873	7	0	0.3004	0.3878	-0.2131	>	<	1	10.9	10.9	10.9	0	10.9	10.9	>	<	1	745.5	745.5	745.5	0	745.5	745.5	>
2022-06-10 20:14:58	102	<	24154	0.0992	6	0	0.3164	0.4155	-0.2172	>	<	1	10.95	10.95	10.95	0	10.95	10.95	>	<	1	745.5	745.5	745.5	0	745.5	745.5	>
2022-06-10 20:14:59	103	<	24041	0.0892	6	0	0.2873	0.3765	-0.1981	>	<	1	11.25	11.25	11.25	0	11.25	11.25	>	<	1	745.5	745.5	745.5	0	745.5	745.5	>
2022-06-10 20:15:00	104	<	23875	0.0952	6	0	0.3225	0.4177	-0.2273	>	<	1	10.9	10.9	10.9	0	10.9	10.9	>	<	1	745.5	745.5	745.5	0	745.5	745.5	>
2022-06-10 20:15:01	105	<	23934	0.0813	7	0	0.2959	0.3772	-0.2146	>	<	1	11.05	11.05	11.05	0	11.05	11.05	>	<	1	745.5	745.5	745.5	0	745.5	745.5	>
2022-06-10 20:15:02	106	<	24154	0.0957	6	0	0.3224	0.418	-0.2267	>	<	1	14.7	14.7	14.7	0	14.7	14.7	>	<	1	745.5	745.5	745.5	0	745.5	745.5	>
2022-06-10 20:15:03	107	<	24030	0.097	6	0	0.3078	0.4048	-0.2108	>	<	1	13.3	13.3	13.3	0	13.3	13.3	>	<	1	745.5	745.5	745.5	0	745.5	745.5	>
2022-06-10 20:15:04	108	<	23996	0.0872	5	0	0.2925	0.3797	-0.2052	>	<	1	11.1	11.1	11.1	0	11.1	11.1	>	<	1	745.5	745.5	745.5	0	745.5	745.5	>
2022-06-10 20:15:05	109	<	23928	0.0896	6	0	0.3108	0.4003	-0.2212	>	<	1	16.7	16.7	16.7	0	16.7	16.7	>	<	1	745.5	745.5	745.5	0	745.5	745.5	>
2022-06-10 20:15:06	110	<	24088	0.0972	6	0	0.3132	0.4104	-0.2159	>	<	1	11.5	11.5	11.5	0	11.5	11.5	>	<	1	745.5	745.5	745.5	0	745.5	745.5	>
2022-06-10 20:15:07	111	<	23780	0.0993	5	0	0.3011	0.4004	-0.2017	>	<	1	17.25	17.25	17.25	0	17.25	17.25	>	<	1	745.8	745.8	745.8	0	745.8	745.8	>
2022-06-10 20:15:08	112	<	24111	0.0871	3	0	0.2848	0.372	-0.1977	>	<	1	13.55	13.55	13.55	0	13.55	13.55	>	<	1	745.8	745.8	745.8	0	745.8	745.8	>
2022-06-10 20:15:09	113	<	24098	0.0819	5	0	0.2807	0.3626	-0.1988	>	<	1	14.65	14.65	14.65	0	14.65	14.65	>	<	1	745.8	745.8	745.8	0	745.8	745.8	>
2022-06-10 20:15:10	114	<	24003	0.0892	5	0	0.3012	0.3903	-0.212	>	<	1	15.45	15.45	15.45	0	15.45	15.45	>	<	1	745.8	745.8	745.8	0	745.8	745.8	>
2022-06-10 20:15:11	115	<	23993	0.0934	5	0	0.2932	0.3866	-0.1999	>	<	1	13.3	13.3	13.3	0	13.3	13.3	>	<	1	745.8	745.8	745.8	0	745.8	745.8	>
2022-06-10 20:15:12	116	<	23559	0.0813	4	0	0.2821	0.3634	-0.2009	>	<	1	12.3	12.3	12.3	0	12.3	12.3	>	<	1	745.8	745.8	745.8	0	745.8	745.8	>
2022-06-10 20:15:13	117	<	24384	0.0883	3	0	0.2873	0.3756	-0.199	>	<	1	16.95	16.95	16.95	0	16.95	16.95	>	<	1	745.8	745.8	745.8	0	745.8	745.8	>
2022-06-10 20:15:14	118	<	24040	0.0887	4	0	0.2914	0.3801	-0.2027	>	<	1	14.5	14.5	14.5	0	14.5	14.5	>	<	1	746	746	746	0	746	746	>
2022-06-10 20:15:15	119	<	23970	0.0955	4	0	0.2998	0.3953	-0.2043	>	<	1	15.9	15.9	15.9	0	15.9	15.9	>	<	1	746	746	746	0	746	746	>
2022-06-10 20:15:16	120	<	24021	0.0894	4	0	0.287	0.3764	-0.1977	>	<	1	18.7	18.7	18.7	0	18.7	18.7	>	<	1	746	746	746	0	746	746	>
2022-06-10 20:15:17	121	<	24028	0.0871	3	0	0.2835	0.3706	-0.1965	>	<	1	19.05	19.05	19.05	0	19.05	19.05	>	<	1	749.6	749.6	749.6	0	749.6	749.6	>
2022-06-10 20:15:18	122	<	21162	0.0927	3	0	0.2966	0.3892	-0.2039	>	<	1	18.95	18.95	18.95	0	18.95	18.95	>	<	1	750.5	750.5	750.5	0	750.5	750.5	>
2022-06-10 20:15:19	123	<	26719	0.0777	2	0	0.2698	0.3475	-0.1921	>	<	1	14.6	14.6	14.6	0	14.6	14.6	>	<	1	750.6	750.6	750.6	0	750.6	750.6	>
2022-06-10 20:15:20	124	<	24117	0.0907	3	0	0.2939	0.3846	-0.2032	>	<	1	16.2	16.2	16.2	0	16.2	16.2	>	<	1	751	751	751	0	751	751	>
2022-06-10 20:15:21	125	<	24022	0.0929	3	0	0.3002	0.3931	-0.2073	>	<	1	6.45	6.45	6.45	0	6.45	6.45	>	<	1	751.5	751.5	751.5	0	751.5	751.5	>
2022-06-10 20:15:22	126	<	23991	0.1004	3	0	0.3079	0.4083	-0.2075	>	<	1	6.5	6.5	6.5	0	6.5	6.5	>	<	1	751.5	751.5	751.5	0	751.5	751.5	>
2022-06-10 20:15:23	127	<	23969	0.0868	4	0	0.2864	0.3731	-0.1996	>	<	1	6.65	6.65	6.65	0	6.65	6.65	>	<	1	751.5	751.5	751.5	0	751.5	751.5	>
2022-06-10 20:15:24	128	<	24037	0.0885	1	0	0.284	0.3725	-0.1955	>	<	1	6	6	6	0	6	6	>	<	1	836.2	836.2	836.2	0	836.2	836.2	>
2022-06-10 20:15:25	129	<	23981	0.0837	7	0	0.2801	0.3638	-0.1964	>	<	1	6.2	6.2	6.2	0	6.2	6.2	>	<	1	853.8	853.8	853.8	0	853.8	853.8	>
2022-06-10 20:15:26	130	<	23975	0.0931	7	0	0.3165	0.4095	-0.2234	>	<	1	6.6	6.6	6.6	0	6.6	6.6	>	<	1	855.4	855.4	855.4	0	855.4	855.4	>
2022-06-10 20:15:27	131	<	24001	0.0892	5	0	0.2865	0.3757	-0.1973	>	<	1	6.15	6.15	6.15	0	6.15	6.15	>	<	1	855.4	855.4	855.4	0	855.4	855.4	>
2022-06-10 20:15:28	132	<	24015	0.0926	6	0	0.306	0.3986	-0.2133	>	<	1	6.15	6.15	6.15	0	6.15	6.15	>	<	1	855.4	855.4	855.4	0	855.4	855.4	>
2022-06-10 20:15:29	133	<	24025	0.0913	1	0	0.288	0.3793	-0.1967	>	<	1	6.15	6.15	6.15	0	6.15	6.15	>	<	1	855.4	855.4	855.4	0	855.4	855.4	>
2022-06-10 20:15:30	134	<	23846	0.084	6	0	0.2834	0.3675	-0.1994	>	<	1	6.15	6.15	6.15	0	6.15	6.15	>	<	1	855.4	855.4	855.4	0	855.4	855.4	>
2022-06-10 20:15:31	135	<	24105	0.0843	6	0	0.3036	0.3879	-0.2192	>	<	1	6.45	6.45	6.45	0	6.45	6.45	>	<	1	855.4	855.4	855.4	0	855.4	855.4	>
2022-06-10 20:15:32	136	<	24008	0.086	6	0	0.2955	0.3815	-0.2095	>	<	1	6.15	6.15	6.15	0	6.15	6.15	>	<	1	855.4	855.4	855.4	0	855.4	855.4	>
2022-06-10 20:15:33	137	<	24039	0.0927	6	0	0.3047	0.3975	-0.212	>	<	1	6.15	6.15	6.15	0	6.15	6.15	>	<	1	855.4	855.4	855.4	0	855.4	855.4	>
2022-06-10 20:15:34	138	<	23987	0.0843	5	0	0.3009	0.3853	-0.2166	>	<	1	6.35	6.35	6.35	0	6.35	6.35	>	<	1	855.4	855.4	855.4	0	855.4	855.4	>
2022-06-10 20:15:35	139	<	23989	0.076	5	0	0.268	0.344	-0.1921	>	<	1	6.3	6.3	6.3	0	6.3	6.3	>	<	1	855.4	855.4	855.4	0	855.4	855.4	>
2022-06-10 20:15:36	140	<	23923	0.0816	5	0	0.281	0.3627	-0.1994	>	<	1	6.3	6.3	6.3	0	6.3	6.3	>	<	1	855.4	855.4	855.4	0	855.4	855.4	>
2022-06-10 20:15:37	141	<	24113	0.0908	5	0	0.2911	0.3819	-0.2003	>	<	1	6.35	6.35	6.35	0	6.35	6.35	>	<	1	855.4	855.4	855.4	0	855.4	855.4	>
2022-06-10 20:15:38	142	<	23973	0.1051	5	0	0.3137	0.4188	-0.2086	>	<	1	6.3	6.3	6.3	0	6.3	6.3	>	<	1	855.4	855.4	855.4	0	855.4	855.4	>
2022-06-10 20:15:39	143	<	23989	0.0882	4	0	0.2906	0.3788	-0.2024	>	<	1	6.25	6.25	6.25	0	6.25	6.25	>	<	1	855.6	855.6	855.6	0	855.6	855.6	>
2022-06-10 20:15:40	144	<	24007	0.0808	5	0	0.2807	0.3615	-0.1999	>	<	1	6.15	6.15	6.15	0	6.15	6.15	>	<	1	855.6	855.6	855.6	0	855.6	855.6	>
2022-06-10 20:15:41	145	<	24018	0.0849	4	0	0.2936	0.3786	-0.2087	>	<	1	6.45	6.45	6.45	0	6.45	6.45	>	<	1	855.6	855.6	855.6	0	855.6	855.6	>
2022-06-10 20:15:42	146	<	23990	0.0857	1	0	0.28	0.3657	-0.1942	>	<	1	6.35	6.35	6.35	0	6.35	6.35	>	<	1	855.6	855.6	855.6	0	855.6	855.6	>
2022-06-10 20:15:43	147	<	24008	0.0983	5	0	0.3124	0.4107	-0.2142	>	<	1	6.4	6.4	6.4	0	6.4	6.4	>	<	1	855.6	855.6	855.6	0	855.6	855.6	>
2022-06-10 20:15:44	148	<	23810	0.1033	4	0	0.3149	0.4182	-0.2116	>	<	1	6.3	6.3	6.3	0	6.3	6.3	>	<	1	855.6	855.6	855.6	0	855.6	855.6	>
2022-06-10 20:15:45	149	<	24174	0.0987	4	0	0.3052	0.4039	-0.2065	>	<	1	6.45	6.45	6.45	0	6.45	6.45	>	<	1	855.6	855.6	855.6	0	855.6	855.6	>
2022-06-10 20:15:46	150	<	23940	0.0854	4	0	0.2943	0.3797	-0.2089	>	<	1	6.35	6.35	6.35	0	6.35	6.35	>	<	1	855.6	855.6	855.6	0	855.6	855.6	>
2022-06-10 20:15:47	151	<	24000	0.0935	3	0	0.2964	0.39	-0.2029	>	<	1	6.45	6.45	6.45	0	6.45	6.45	>	<	1	855.6	855.6	855.6	0	855.6	855.6	>
2022-06-10 20:15:48	152	<	23956	0.0938	3	0	0.2952	0.389	-0.2013	>	<	1	6.2	6.2	6.2	0	6.2	6.2	>	<	1	855.6	855.6	855.6	0	855.6	855.6	>
2022-06-10 20:15:49	153	<	24104	0.0892	3	0	0.2888	0.378	-0.1996	>	<	1	6.5	6.5	6.5	0	6.5	6.5	>	<	1	855.6	855.6	855.6	0	855.6	855.6	>
2022-06-10 20:15:50	154	<	23996	0.0939	3	0	0.2999	0.3938	-0.206	>	<	1	6.45	6.45	6.45	0	6.45	6.45	>	<	1	855.6	855.6	855.6	0	855.6	855.6	>
2022-06-10 20:15:51	155	<	23986	0.0838	3	0	0.2813	0.3651	-0.1975	>	<	1	6.4	6.4	6.4	0	6.4	6.4	>	<	1	855.6	855.6	855.6	0	855.6	855.6	>
2022-06-10 20:15:52	156	<	23959	0.0858	3	0	0.2872	0.373	-0.2013	>	<	1	6.4	6.4	6.4	0	6.4	6.4	>	<	1	855.6	855.6	855.6	0	855.6	855.6	>
2022-06-10 20:15:53	157	<	24000	0.0923	3	0	0.2984	0.3908	-0.2061	>	<	1	6.45	6.45	6.45	0	6.45	6.45	>	<	1	855.6	855.6	855.6	0	855.6	855.6	>
2022-06-10 20:15:54	158	<	23990	0.0899	3	0	0.2954	0.3853	-0.2055	>	<	1	6.35	6.35	6.35	0	6.35	6.35	>	<	1	855.6	855.6	855.6	0	855.6	855.6	>
2022-06-10 20:15:55	159	<	23911	0.0946	3	0	0.3009	0.3955	-0.2064	>	<	1	6.45	6.45	6.45	0	6.45	6.45	>	<	1	855.6	855.6	855.6	0	855.6	855.6	>
2022-06-10 20:15:56	160	<	24133	0.089	3	0	0.2922	0.3811	-0.2032	>	<	1	6.35	6.35	6.35	0	6.35	6.35	>	<	1	855.6	855.6	855.6	0	855.6	855.6	>
2022-06-10 20:15:57	161	<	24037	0.0781	3	0	0.2747	0.3528	-0.1965	>	<	1	6.45	6.45	6.45	0	6.45	6.45	>	<	1	855.9	855.9	855.9	0	855.9	855.9	>
2022-06-10 20:15:58	162	<	23989	0.0827	3	0	0.283	0.3656	-0.2003	>	<	1	6.35	6.35	6.35	0	6.35	6.35	>	<	1	856.2	856.2	856.2	0	856.2	856.2	>
2022-06-10 20:15:59	163	<	23896	0.0899	3	0	0.2902	0.3801	-0.2002	>	<	1	6.3	6.3	6.3	0	6.3	6.3	>	<	1	856.2	856.2	856.2	0	856.2	856.2	>
2022-06-10 20:16:00	164	<	23825	0.0814	5	0	0.281	0.3624	-0.1996	>	<	1	11.8	11.8	11.8	0	11.8	11.8	>	<	1	860.7	860.7	860.7	0	860.7	860.7	>
2022-06-10 20:16:01	165	<	24281	0.0899	7	0	0.3016	0.3915	-0.2117	>	<	1	6	6	6	0	6	6	>	<	1	861.2	861.2	861.2	0	861.2	861.2	>
2022-06-10 20:16:02	166	<	23328	0.0921	6	0	0.3044	0.3965	-0.2122	>	<	1	6.3	6.3	6.3	0	6.3	6.3	>	<	1	861.7	861.7	861.7	0	861.7	861.7	>
2022-06-10 20:16:03	167	<	24657	0.0896	6	0	0.2968	0.3864	-0.2072	>	<	1	6.25	6.25	6.25	0	6.25	6.25	>	<	1	862.5	862.5	862.5	0	862.5	862.5	>
2022-06-10 20:16:04	168	<	24032	0.083	7	0	0.279	0.362	-0.196	>	<	1	6.15	6.15	6.15	0	6.15	6.15	>	<	1	863.5	863.5	863.5	0	863.5	863.5	>
2022-06-10 20:16:05	169	<	23990	0.0912	6	0	0.3006	0.3919	-0.2094	>	<	1	6.2	6.2	6.2	0	6.2	6.2	>	<	1	863.5	863.5	863.5	0	863.5	863.5	>
2022-06-10 20:16:06	170	<	23952	0.084	6	0	0.2841	0.3682	-0.2001	>	<	1	6.25	6.25	6.25	0	6.25	6.25	>	<	1	863.5	863.5	863.5	0	863.5	863.5	>
2022-06-10 20:16:07	171	<	24032	0.0773	6	0	0.2693	0.3466	-0.1921	>	<	1	6.25	6.25	6.25	0	6.25	6.25	>	<	1	863.8	863.8	863.8	0	863.8	863.8	>
2022-06-10 20:16:08	172	<	24002	0.0738	7	0	0.2672	0.341	-0.1933	>	<	1	6.25	6.25	6.25	0	6.25	6.25	>	<	1	864	864	864	0	864	864	>
2022-06-10 20:16:09	173	<	23993	0.0948	7	0	0.3047	0.3995	-0.2099	>	<	1	6.15	6.15	6.15	0	6.15	6.15	>	<	1	864	864	864	0	864	864	>
2022-06-10 20:16:10	174	<	24030	0.0826	6	0	0.2775	0.36	-0.1949	>	<	1	6.25	6.25	6.25	0	6.25	6.25	>	<	1	864	864	864	0	864	864	>
2022-06-10 20:16:11	175	<	23991	0.0945	6	0	0.3118	0.4062	-0.2173	>	<	1	6.1	6.1	6.1	0	6.1	6.1	>	<	1	864.5	864.5	864.5	0	864.5	864.5	>
2022-06-10 20:16:12	176	<	23943	0.0801	6	0	0.2783	0.3584	-0.1982	>	<	1	6.5	6.5	6.5	0	6.5	6.5	>	<	1	865.3	865.3	865.3	0	865.3	865.3	>
2022-06-10 20:16:13	177	<	24056	0.0939	6	0	0.317	0.411	-0.2231	>	<	1	6.1	6.1	6.1	0	6.1	6.1	>	<	1	865.8	865.8	865.8	0	865.8	865.8	>
2022-06-10 20:16:14	178	<	23995	0.0856	5	0	0.2901	0.3757	-0.2044	>	<	1	6.3	6.3	6.3	0	6.3	6.3	>	<	1	866.1	866.1	866.1	0	866.1	866.1	>
2022-06-10 20:16:15	179	<	24008	0.0941	5	0	0.2998	0.3939	-0.2057	>	<	1	6.15	6.15	6.15	0	6.15	6.15	>	<	1	866.1	866.1	866.1	0	866.1	866.1	>
2022-06-10 20:16:16	180	<	23980	0.0858	6	0	0.2953	0.3811	-0.2095	>	<	1	6.25	6.25	6.25	0	6.25	6.25	>	<	1	866.1	866.1	866.1	0	866.1	866.1	>
2022-06-10 20:16:17	181	<	23979	0.0904	5	0	0.301	0.3914	-0.2106	>	<	1	6.35	6.35	6.35	0	6.35	6.35	>	<	1	866.3	866.3	866.3	0	866.3	866.3	>
2022-06-10 20:16:18	182	<	24053	0.0896	5	0	0.2997	0.3893	-0.2102	>	<	1	6.35	6.35	6.35	0	6.35	6.35	>	<	1	866.3	866.3	866.3	0	866.3	866.3	>
2022-06-10 20:16:19	183	<	23982	0.0853	4	0	0.289	0.3742	-0.2037	>	<	1	6.15	6.15	6.15	0	6.15	6.15	>	<	1	866.9	866.9	866.9	0	866.9	866.9	>
2022-06-10 20:16:20	184	<	23970	0.0864	5	0	0.2883	0.3747	-0.2019	>	<	1	6.2	6.2	6.2	0	6.2	6.2	>	<	1	867.1	867.1	867.1	0	867.1	867.1	>
2022-06-10 20:16:21	185	<	24019	0.0866	4	0	0.2921	0.3786	-0.2055	>	<	1	6.3	6.3	6.3	0	6.3	6.3	>	<	1	867.9	867.9	867.9	0	867.9	867.9	>
2022-06-10 20:16:22	186	<	24024	0.0908	3	0	0.2878	0.3786	-0.197	>	<	1	6.3	6.3	6.3	0	6.3	6.3	>	<	1	868.1	868.1	868.1	0	868.1	868.1	>
2022-06-10 20:16:23	187	<	23975	0.098	4	0	0.3089	0.4069	-0.2109	>	<	1	6.25	6.25	6.25	0	6.25	6.25	>	<	1	868.1	868.1	868.1	0	868.1	868.1	>
2022-06-10 20:16:24	188	<	24006	0.0854	4	0	0.287	0.3725	-0.2016	>	<	1	6.25	6.25	6.25	0	6.25	6.25	>	<	1	868.1	868.1	868.1	0	868.1	868.1	>
2022-06-10 20:16:25	189	<	24021	0.0909	4	0	0.2977	0.3887	-0.2068	>	<	1	6.15	6.15	6.15	0	6.15	6.15	>	<	1	868.1	868.1	868.1	0	868.1	868.1	>
2022-06-10 20:16:26	190	<	23984	0.076	4	0	0.2692	0.3452	-0.1932	>	<	1	6.25	6.25	6.25	0	6.25	6.25	>	<	1	868.1	868.1	868.1	0	868.1	868.1	>
2022-06-10 20:16:27	191	<	23983	0.0862	4	0	0.2907	0.3769	-0.2045	>	<	1	6.5	6.5	6.5	0	6.5	6.5	>	<	1	868.1	868.1	868.1	0	868.1	868.1	>
2022-06-10 20:16:28	192	<	23994	0.0786	3	0	0.2806	0.3592	-0.202	>	<	1	6.3	6.3	6.3	0	6.3	6.3	>	<	1	868.1	868.1	868.1	0	868.1	868.1	>
2022-06-10 20:16:29	193	<	24018	0.0824	3	0	0.2767	0.3591	-0.1944	>	<	1	6.35	6.35	6.35	0	6.35	6.35	>	<	1	868.1	868.1	868.1	0	868.1	868.1	>
2022-06-10 20:16:30	194	<	24027	0.0896	3	0	0.2887	0.3783	-0.1991	>	<	1	6.45	6.45	6.45	0	6.45	6.45	>	<	1	868.1	868.1	868.1	0	868.1	868.1	>
2022-06-10 20:16:31	195	<	23928	0.1008	3	0	0.3058	0.4066	-0.2051	>	<	1	6.4	6.4	6.4	0	6.4	6.4	>	<	1	868.4	868.4	868.4	0	868.4	868.4	>
2022-06-10 20:16:32	196	<	24012	0.091	3	0	0.2917	0.3827	-0.2007	>	<	1	6.5	6.5	6.5	0	6.5	6.5	>	<	1	868.4	868.4	868.4	0	868.4	868.4	>
2022-06-10 20:16:33	197	<	24016	0.1018	3	0	0.3121	0.4139	-0.2102	>	<	1	6.45	6.45	6.45	0	6.45	6.45	>	<	1	868.7	868.7	868.7	0	868.7	868.7	>
2022-06-10 20:16:34	198	<	23996	0.0863	3	0	0.286	0.3723	-0.1998	>	<	1	6.45	6.45	6.45	0	6.45	6.45	>	<	1	868.7	868.7	868.7	0	868.7	868.7	>
2022-06-10 20:16:35	199	<	24019	0.0878	3	0	0.294	0.3819	-0.2062	>	<	1	6.35	6.35	6.35	0	6.35	6.35	>	<	1	868.7	868.7	868.7	0	868.7	868.7	>
2022-06-10 20:16:36	200	<	23815	0.0929	3	0	0.2949	0.3878	-0.202	>	<	1	6.45	6.45	6.45	0	6.45	6.45	>	<	1	868.7	868.7	868.7	0	868.7	868.7	>
2022-06-10 20:16:37	201	<	24208	0.0868	3	0	0.2924	0.3792	-0.2056	>	<	1	6.45	6.45	6.45	0	6.45	6.45	>	<	1	868.7	868.7	868.7	0	868.7	868.7	>
2022-06-10 20:16:38	202	<	24003	0.0938	3	0	0.2933	0.3871	-0.1995	>	<	1	6.5	6.5	6.5	0	6.5	6.5	>	<	1	868.7	868.7	868.7	0	868.7	868.7	>
2022-06-10 20:16:39	203	<	23993	0.0904	3	0	0.2998	0.3901	-0.2094	>	<	1	6.45	6.45	6.45	0	6.45	6.45	>	<	1	868.7	868.7	868.7	0	868.7	868.7	>
2022-06-10 20:16:40	204	<	23939	0.097	4	0	0.2977	0.3947	-0.2008	>	<	1	11.25	11.25	11.25	0	11.25	11.25	>	<	1	868.7	868.7	868.7	0	868.7	868.7	>
2022-06-10 20:16:41	205	<	23839	0.0915	6	0	0.292	0.3835	-0.2004	>	<	1	6.8	6.8	6.8	0	6.8	6.8	>	<	1	869.7	869.7	869.7	0	869.7	869.7	>
2022-06-10 20:16:42	206	<	24178	0.0825	7	0	0.2905	0.373	-0.208	>	<	1	6.1	6.1	6.1	0	6.1	6.1	>	<	1	869.7	869.7	869.7	0	869.7	869.7	>
2022-06-10 20:16:43	207	<	23917	0.0904	5	0	0.2881	0.3785	-0.1978	>	<	1	6.25	6.25	6.25	0	6.25	6.25	>	<	1	869.7	869.7	869.7	0	869.7	869.7	>
2022-06-10 20:16:44	208	<	21022	0.0821	1	0	0.2745	0.3566	-0.1924	>	<	1	5.8	5.8	5.8	0	5.8	5.8	>	<	1	869.9	869.9	869.9	0	869.9	869.9	>
2022-06-10 20:16:45	209	<	27044	0.0931	8	0	0.3032	0.3964	-0.2101	>	<	1	6.25	6.25	6.25	0	6.25	6.25	>	<	1	869.9	869.9	869.9	0	869.9	869.9	>
2022-06-10 20:16:46	210	<	23776	0.0852	1	0	0.2791	0.3643	-0.194	>	<	1	6.35	6.35	6.35	0	6.35	6.35	>	<	1	870.5	870.5	870.5	0	870.5	870.5	>
2022-06-10 20:16:47	211	<	24030	0.0844	7	0	0.2812	0.3656	-0.1967	>	<	1	6.3	6.3	6.3	0	6.3	6.3	>	<	1	870.5	870.5	870.5	0	870.5	870.5	>
2022-06-10 20:16:48	212	<	24232	0.0862	1	0	0.2806	0.3668	-0.1944	>	<	1	6.3	6.3	6.3	0	6.3	6.3	>	<	1	870.5	870.5	870.5	0	870.5	870.5	>
2022-06-10 20:16:49	213	<	23896	0.0838	7	0	0.2824	0.3662	-0.1987	>	<	1	6.1	6.1	6.1	0	6.1	6.1	>	<	1	871.2	871.2	871.2	0	871.2	871.2	>
2022-06-10 20:16:50	214	<	23858	0.0963	6	0	0.3116	0.4079	-0.2153	>	<	1	6.2	6.2	6.2	0	6.2	6.2	>	<	1	871.2	871.2	871.2	0	871.2	871.2	>
2022-06-10 20:16:51	215	<	24115	0.0843	7	0	0.2939	0.3782	-0.2096	>	<	1	6.25	6.25	6.25	0	6.25	6.25	>	<	1	871.2	871.2	871.2	0	871.2	871.2	>
2022-06-10 20:16:52	216	<	24100	0.1052	6	0	0.3089	0.4141	-0.2036	>	<	1	6.2	6.2	6.2	0	6.2	6.2	>	<	1	871.2	871.2	871.2	0	871.2	871.2	>
2022-06-10 20:16:53	217	<	23896	0.0947	6	0	0.306	0.4007	-0.2114	>	<	1	6.2	6.2	6.2	0	6.2	6.2	>	<	1	871.2	871.2	871.2	0	871.2	871.2	>
2022-06-10 20:16:54	218	<	23947	0.0887	1	0	0.2842	0.3729	-0.1956	>	<	1	6.1	6.1	6.1	0	6.1	6.1	>	<	1	871.2	871.2	871.2	0	871.2	871.2	>
2022-06-10 20:16:55	219	<	24185	0.0791	5	0	0.2715	0.3506	-0.1923	>	<	1	6.05	6.05	6.05	0	6.05	6.05	>	<	1	871.2	871.2	871.2	0	871.2	871.2	>
2022-06-10 20:16:56	220	<	23988	0.0839	5	0	0.2948	0.3787	-0.2108	>	<	1	6.5	6.5	6.5	0	6.5	6.5	>	<	1	871.2	871.2	871.2	0	871.2	871.2	>
2022-06-10 20:16:57	221	<	23992	0.0801	5	0	0.2729	0.353	-0.1929	>	<	1	6	6	6	0	6	6	>	<	1	871.2	871.2	871.2	0	871.2	871.2	>
2022-06-10 20:16:58	222	<	23913	0.0928	5	0	0.3123	0.4051	-0.2195	>	<	1	6.4	6.4	6.4	0	6.4	6.4	>	<	1	871.2	871.2	871.2	0	871.2	871.2	>
2022-06-10 20:16:59	223	<	24119	0.0874	6	0	0.2926	0.38	-0.2051	>	<	1	6.3	6.3	6.3	0	6.3	6.3	>	<	1	871.2	871.2	871.2	0	871.2	871.2	>
2022-06-10 20:17:00	224	<	23956	0.0797	5	0	0.2755	0.3552	-0.1957	>	<	1	6.3	6.3	6.3	0	6.3	6.3	>	<	1	871.2	871.2	871.2	0	871.2	871.2	>
2022-06-10 20:17:01	225	<	24048	0.089	5	0	0.2945	0.3836	-0.2055	>	<	1	5.95	5.95	5.95	0	5.95	5.95	>	<	1	871.2	871.2	871.2	0	871.2	871.2	>
2022-06-10 20:17:02	226	<	24018	0.0865	5	0	0.2936	0.3801	-0.2071	>	<	1	6.6	6.6	6.6	0	6.6	6.6	>	<	1	871.2	871.2	871.2	0	871.2	871.2	>
2022-06-10 20:17:03	227	<	23985	0.0957	5	0	0.3028	0.3985	-0.2071	>	<	1	6.15	6.15	6.15	0	6.15	6.15	>	<	1	871.2	871.2	871.2	0	871.2	871.2	>
2022-06-10 20:17:04	228	<	23789	0.1032	5	0	0.3211	0.4243	-0.2179	>	<	1	6.1	6.1	6.1	0	6.1	6.1	>	<	1	871.2	871.2	871.2	0	871.2	871.2	>
2022-06-10 20:17:05	229	<	24186	0.0895	4	0	0.2928	0.3823	-0.2033	>	<	1	6.35	6.35	6.35	0	6.35	6.35	>	<	1	871.3	871.3	871.3	0	871.3	871.3	>
2022-06-10 20:17:06	230	<	24010	0.1038	4	0	0.3302	0.434	-0.2264	>	<	1	6.3	6.3	6.3	0	6.3	6.3	>	<	1	871.3	871.3	871.3	0	871.3	871.3	>
2022-06-10 20:17:07	231	<	24009	0.0843	3	0	0.2815	0.3658	-0.1971	>	<	1	6.25	6.25	6.25	0	6.25	6.25	>	<	1	871.3	871.3	871.3	0	871.3	871.3	>
2022-06-10 20:17:08	232	<	24001	0.0845	4	0	0.2844	0.3688	-0.1999	>	<	1	6.2	6.2	6.2	0	6.2	6.2	>	<	1	871.3	871.3	871.3	0	871.3	871.3	>
2022-06-10 20:17:09	233	<	23995	0.0847	4	0	0.2833	0.368	-0.1986	>	<	1	6.3	6.3	6.3	0	6.3	6.3	>	<	1	871.3	871.3	871.3	0	871.3	871.3	>
2022-06-10 20:17:10	234	<	23993	0.0989	4	0	0.3188	0.4177	-0.2199	>	<	1	6.35	6.35	6.35	0	6.35	6.35	>	<	1	871.3	871.3	871.3	0	871.3	871.3	>
2022-06-10 20:17:11	235	<	23965	0.0934	3	0	0.292	0.3854	-0.1986	>	<	1	6.25	6.25	6.25	0	6.25	6.25	>	<	1	871.3	871.3	871.3	0	871.3	871.3	>
2022-06-10 20:17:12	236	<	24030	0.089	4	0	0.2952	0.3842	-0.2062	>	<	1	6.25	6.25	6.25	0	6.25	6.25	>	<	1	871.6	871.6	871.6	0	871.6	871.6	>
2022-06-10 20:17:13	237	<	24033	0.0928	3	0	0.2923	0.3851	-0.1995	>	<	1	6.6	6.6	6.6	0	6.6	6.6	>	<	1	871.6	871.6	871.6	0	871.6	871.6	>
2022-06-10 20:17:14	238	<	23992	0.0937	3	0	0.2928	0.3865	-0.199	>	<	1	6.3	6.3	6.3	0	6.3	6.3	>	<	1	871.6	871.6	871.6	0	871.6	871.6	>
2022-06-10 20:17:15	239	<	23967	0.0905	3	0	0.2921	0.3826	-0.2016	>	<	1	6.45	6.45	6.45	0	6.45	6.45	>	<	1	871.6	871.6	871.6	0	871.6	871.6	>
2022-06-10 20:17:16	240	<	23939	0.088	3	0	0.2897	0.3777	-0.2017	>	<	1	6.4	6.4	6.4	0	6.4	6.4	>	<	1	871.6	871.6	871.6	0	871.6	871.6	>
2022-06-10 20:17:17	241	<	24068	0.0867	3	0	0.2855	0.3721	-0.1988	>	<	1	6.45	6.45	6.45	0	6.45	6.45	>	<	1	871.6	871.6	871.6	0	871.6	871.6	>
2022-06-10 20:17:18	242	<	23964	0.0946	3	0	0.305	0.3996	-0.2104	>	<	1	6.5	6.5	6.5	0	6.5	6.5	>	<	1	871.6	871.6	871.6	0	871.6	871.6	>
2022-06-10 20:17:19	243	<	24015	0.0907	3	0	0.2897	0.3804	-0.1991	>	<	1	6.35	6.35	6.35	0	6.35	6.35	>	<	1	871.6	871.6	871.6	0	871.6	871.6	>
2022-06-10 20:17:20	244	<	24059	0.0831	3	0	0.2803	0.3634	-0.1971	>	<	1	6.5	6.5	6.5	0	6.5	6.5	>	<	1	871.6	871.6	871.6	0	871.6	871.6	>
2022-06-10 20:17:21	245	<	23983	0.0849	3	0	0.2866	0.3715	-0.2018	>	<	1	6.55	6.55	6.55	0	6.55	6.55	>	<	1	871.8	871.8	871.8	0	871.8	871.8	>
2022-06-10 20:17:22	246	<	23991	0.0963	3	0	0.3022	0.3985	-0.2058	>	<	1	6.45	6.45	6.45	0	6.45	6.45	>	<	1	872.1	872.1	872.1	0	872.1	872.1	>
2022-06-10 20:17:23	247	<	23910	0.0845	1	0	0.2781	0.3626	-0.1936	>	<	1	12.05	12.05	12.05	0	12.05	12.05	>	<	1	872.1	872.1	872.1	0	872.1	872.1	>
2022-06-10 20:17:24	248	<	24041	0.0894	5	0	0.297	0.3864	-0.2076	>	<	1	5.9	5.9	5.9	0	5.9	5.9	>	<	1	872.1	872.1	872.1	0	872.1	872.1	>
2022-06-10 20:17:25	249	<	24056	0.0803	7	0	0.2749	0.3552	-0.1946	>	<	1	6.05	6.05	6.05	0	6.05	6.05	>	<	1	872.1	872.1	872.1	0	872.1	872.1	>
2022-06-10 20:17:26	250	<	24004	0.0796	7	0	0.2762	0.3558	-0.1966	>	<	1	5.95	5.95	5.95	0	5.95	5.95	>	<	1	872.1	872.1	872.1	0	872.1	872.1	>
2022-06-10 20:17:27	251	<	23861	0.0716	7	0	0.2798	0.3514	-0.2082	>	<	1	6.2	6.2	6.2	0	6.2	6.2	>	<	1	872.1	872.1	872.1	0	872.1	872.1	>
2022-06-10 20:17:28	252	<	24105	0.0687	6	0	0.2553	0.324	-0.1867	>	<	0	0			0	0	0	>	<	0	0			0	0	0	>
2022-06-10 20:17:29	253	<	24007	0.0893	1	0	0.2852	0.3746	-0.1959	>	<	1	6.3	6.3	6.3	0	6.3	6.3	>	<	1	872.1	872.1	872.1	0	872.1	872.1	>
2022-06-10 20:17:30	254	<	24053	0.0945	7	0	0.3183	0.4128	-0.2238	>	<	1	6.3	6.3	6.3	0	6.3	6.3	>	<	1	872.1	872.1	872.1	0	872.1	872.1	>
2022-06-10 20:17:31	255	<	23984	0.0847	6	0	0.3083	0.3929	-0.2236	>	<	1	5.9	5.9	5.9	0	5.9	5.9	>	<	1	872.1	872.1	872.1	0	872.1	872.1	>
2022-06-10 20:17:32	256	<	23792	0.1051	6	0	0.3087	0.4138	-0.2036	>	<	1	6.3	6.3	6.3	0	6.3	6.3	>	<	1	872.1	872.1	872.1	0	872.1	872.1	>
2022-06-10 20:17:33	257	<	24195	0.0852	6	0	0.2814	0.3665	-0.1962	>	<	1	6.2	6.2	6.2	0	6.2	6.2	>	<	1	872.1	872.1	872.1	0	872.1	872.1	>
2022-06-10 20:17:34	258	<	23993	0.0869	6	0	0.3071	0.394	-0.2203	>	<	1	6.25	6.25	6.25	0	6.25	6.25	>	<	1	872.1	872.1	872.1	0	872.1	872.1	>
2022-06-10 20:17:35	259	<	24038	0.0884	6	0	0.3071	0.3955	-0.2187	>	<	1	6.2	6.2	6.2	0	6.2	6.2	>	<	1	872.1	872.1	872.1	0	872.1	872.1	>
2022-06-10 20:17:36	260	<	23955	0.089	6	0	0.2956	0.3846	-0.2066	>	<	1	6.2	6.2	6.2	0	6.2	6.2	>	<	1	872.1	872.1	872.1	0	872.1	872.1	>
2022-06-10 20:17:37	261	<	23551	0.0863	6	0	0.2876	0.3739	-0.2012	>	<	1	6.15	6.15	6.15	0	6.15	6.15	>	<	1	872.1	872.1	872.1	0	872.1	872.1	>
2022-06-10 20:17:38	262	<	24483	0.0968	5	0	0.3025	0.3993	-0.2057	>	<	1	6.45	6.45	6.45	0	6.45	6.45	>	<	1	872.1	872.1	872.1	0	872.1	872.1	>
2022-06-10 20:17:39	263	<	23983	0.0859	5	0	0.2891	0.375	-0.2031	>	<	1	6.2	6.2	6.2	0	6.2	6.2	>	<	1	872.1	872.1	872.1	0	872.1	872.1	>
2022-06-10 20:17:40	264	<	23977	0.0777	4	0	0.2723	0.3499	-0.1946	>	<	1	6.3	6.3	6.3	0	6.3	6.3	>	<	1	872.1	872.1	872.1	0	872.1	872.1	>
2022-06-10 20:17:41	265	<	24014	0.096	5	0	0.2988	0.3948	-0.2028	>	<	1	6.1	6.1	6.1	0	6.1	6.1	>	<	1	872.1	872.1	872.1	0	872.1	872.1	>
2022-06-10 20:17:42	266	<	24013	0.0826	5	0	0.2783	0.3609	-0.1957	>	<	1	6.35	6.35	6.35	0	6.35	6.35	>	<	1	872.1	872.1	872.1	0	872.1	872.1	>
2022-06-10 20:17:43	267	<	24011	0.0868	5	0	0.2869	0.3737	-0.2	>	<	1	6.05	6.05	6.05	0	6.05	6.05	>	<	1	872.1	872.1	872.1	0	872.1	872.1	>
2022-06-10 20:17:44	268	<	23938	0.0767	5	0	0.2723	0.3489	-0.1956	>	<	1	6.15	6.15	6.15	0	6.15	6.15	>	<	1	872.1	872.1	872.1	0	872.1	872.1	>
2022-06-10 20:17:45	269	<	23907	0.0966	5	0	0.3073	0.4039	-0.2107	>	<	1	6.25	6.25	6.25	0	6.25	6.25	>	<	1	872.1	872.1	872.1	0	872.1	872.1	>
2022-06-10 20:17:46	270	<	24106	0.0872	5	0	0.294	0.3812	-0.2068	>	<	1	6.55	6.55	6.55	0	6.55	6.55	>	<	1	872.1	872.1	872.1	0	872.1	872.1	>
2022-06-10 20:17:47	271	<	23981	0.0797	3	0	0.2745	0.3542	-0.1948	>	<	1	6.1	6.1	6.1	0	6.1	6.1	>	<	1	872.1	872.1	872.1	0	872.1	872.1	>
2022-06-10 20:17:48	272	<	24055	0.0842	4	0	0.2817	0.366	-0.1975	>	<	1	6.35	6.35	6.35	0	6.35	6.35	>	<	1	872.3	872.3	872.3	0	872.3	872.3	>
2022-06-10 20:17:49	273	<	24001	0.097	4	0	0.2985	0.3955	-0.2015	>	<	1	6.1	6.1	6.1	0	6.1	6.1	>	<	1	872.6	872.6	872.6	0	872.6	872.6	>
2022-06-10 20:17:50	274	<	24001	0.0996	4	0	0.3093	0.4089	-0.2097	>	<	1	6.3	6.3	6.3	0	6.3	6.3	>	<	1	872.6	872.6	872.6	0	872.6	872.6	>
2022-06-10 20:17:51	275	<	23863	0.0981	4	0	0.3033	0.4013	-0.2052	>	<	1	6.4	6.4	6.4	0	6.4	6.4	>	<	1	872.6	872.6	872.6	0	872.6	872.6	>
2022-06-10 20:17:52	276	<	24143	0.0936	4	0	0.3021	0.3957	-0.2085	>	<	1	6.25	6.25	6.25	0	6.25	6.25	>	<	1	872.6	872.6	872.6	0	872.6	872.6	>
2022-06-10 20:17:53	277	<	23955	0.094	3	0	0.299	0.393	-0.205	>	<	1	6.3	6.3	6.3	0	6.3	6.3	>	<	1	872.6	872.6	872.6	0	872.6	872.6	>
2022-06-10 20:17:54	278	<	23951	0.0811	3	0	0.2808	0.3619	-0.1997	>	<	1	6.6	6.6	6.6	0	6.6	6.6	>	<	1	872.7	872.7	872.7	0	872.7	872.7	>
2022-06-10 20:17:55	279	<	24088	0.0988	3	0	0.3091	0.4079	-0.2103	>	<	1	6.35	6.35	6.35	0	6.35	6.35	>	<	1	872.7	872.7	872.7	0	872.7	872.7	>
2022-06-10 20:17:56	280	<	24000	0.093	3	0	0.2943	0.3873	-0.2013	>	<	1	6.55	6.55	6.55	0	6.55	6.55	>	<	1	872.7	872.7	872.7	0	872.7	872.7	>
2022-06-10 20:17:57	281	<	23954	0.0919	3	0	0.2965	0.3884	-0.2046	>	<	1	6.25	6.25	6.25	0	6.25	6.25	>	<	1	872.7	872.7	872.7	0	872.7	872.7	>
2022-06-10 20:17:58	282	<	24066	0.0981	3	0	0.3013	0.3994	-0.2032	>	<	1	6.55	6.55	6.55	0	6.55	6.55	>	<	1	872.7	872.7	872.7	0	872.7	872.7	>
2022-06-10 20:17:59	283	<	23585	0.086	3	0	0.2868	0.3729	-0.2008	>	<	1	6.5	6.5	6.5	0	6.5	6.5	>	<	1	872.7	872.7	872.7	0	872.7	872.7	>
2022-06-10 20:18:00	284	<	24398	0.0852	3	0	0.2874	0.3726	-0.2022	>	<	1	6.35	6.35	6.35	0	6.35	6.35	>	<	1	872.7	872.7	872.7	0	872.7	872.7	>
2022-06-10 20:18:01	285	<	23603	0.1005	3	0	0.3038	0.4043	-0.2033	>	<	1	6.3	6.3	6.3	0	6.3	6.3	>	<	1	872.9	872.9	872.9	0	872.9	872.9	>
2022-06-10 20:18:02	286	<	24331	0.0901	3	0	0.3014	0.3915	-0.2113	>	<	1	6.4	6.4	6.4	0	6.4	6.4	>	<	1	872.9	872.9	872.9	0	872.9	872.9	>
2022-06-10 20:18:03	287	<	24073	0.0872	3	0	0.2856	0.3728	-0.1984	>	<	1	6.45	6.45	6.45	0	6.45	6.45	>	<	1	872.9	872.9	872.9	0	872.9	872.9	>
2022-06-10 20:18:04	288	<	23922	0.0857	3	0	0.2889	0.3746	-0.2032	>	<	1	6.5	6.5	6.5	0	6.5	6.5	>	<	1	872.9	872.9	872.9	0	872.9	872.9	>
2022-06-10 20:18:05	289	<	24056	0.0836	3	0	0.2831	0.3667	-0.1994	>	<	1	6.4	6.4	6.4	0	6.4	6.4	>	<	1	872.9	872.9	872.9	0	872.9	872.9	>
2022-06-10 20:18:06	290	<	24010	0.0736	4	0	0.2654	0.3391	-0.1918	>	<	1	6.3	6.3	6.3	0	6.3	6.3	>	<	1	872.9	872.9	872.9	0	872.9	872.9	>
2022-06-10 20:18:07	291	<	23989	0.0883	6	0	0.2859	0.3742	-0.1976	>	<	1	11.85	11.85	11.85	0	11.85	11.85	>	<	1	872.9	872.9	872.9	0	872.9	872.9	>
2022-06-10 20:18:08	292	<	23997	0.1008	6	0	0.3132	0.414	-0.2125	>	<	1	5.95	5.95	5.95	0	5.95	5.95	>	<	1	872.9	872.9	872.9	0	872.9	872.9	>
2022-06-10 20:18:09	293	<	24002	0.0949	1	0	0.293	0.3879	-0.1982	>	<	1	6.05	6.05	6.05	0	6.05	6.05	>	<	1	872.9	872.9	872.9	0	872.9	872.9	>
2022-06-10 20:18:10	294	<	23896	0.0914	7	0	0.3136	0.405	-0.2222	>	<	1	6.5	6.5	6.5	0	6.5	6.5	>	<	1	872.9	872.9	872.9	0	872.9	872.9	>
2022-06-10 20:18:11	295	<	24067	0.0948	6	0	0.2992	0.394	-0.2044	>	<	1	6.2	6.2	6.2	0	6.2	6.2	>	<	1	872.9	872.9	872.9	0	872.9	872.9	>
2022-06-10 20:18:12	296	<	24059	0.0766	7	0	0.2802	0.3568	-0.2035	>	<	1	5.85	5.85	5.85	0	5.85	5.85	>	<	1	872.9	872.9	872.9	0	872.9	872.9	>
2022-06-10 20:18:13	297	<	23966	0.0911	6	0	0.3046	0.3957	-0.2136	>	<	1	6.2	6.2	6.2	0	6.2	6.2	>	<	1	872.9	872.9	872.9	0	872.9	872.9	>
2022-06-10 20:18:14	298	<	23987	0.0887	6	0	0.2865	0.3752	-0.1978	>	<	1	6.6	6.6	6.6	0	6.6	6.6	>	<	1	872.9	872.9	872.9	0	872.9	872.9	>
2022-06-10 20:18:15	299	<	24059	0.0926	7	0	0.3122	0.4049	-0.2196	>	<	1	6.35	6.35	6.35	0	6.35	6.35	>	<	1	872.9	872.9	872.9	0	872.9	872.9	>
2022-06-10 20:18:16	300	<	23696	0.083	6	0	0.2937	0.3767	-0.2107	>	<	1	6.2	6.2	6.2	0	6.2	6.2	>	<	1	872.9	872.9	872.9	0	872.9	872.9	>
2022-06-10 20:18:17	301	<	24271	0.0858	6	0	0.2823	0.3681	-0.1965	>	<	1	6.2	6.2	6.2	0	6.2	6.2	>	<	1	872.9	872.9	872.9	0	872.9	872.9	>
2022-06-10 20:18:18	302	<	24016	0.086	7	0	0.2835	0.3695	-0.1975	>	<	1	6.2	6.2	6.2	0	6.2	6.2	>	<	1	872.9	872.9	872.9	0	872.9	872.9	>
2022-06-10 20:18:19	303	<	23972	0.0856	5	0	0.2813	0.3669	-0.1957	>	<	1	6.25	6.25	6.25	0	6.25	6.25	>	<	1	873	873	873	0	873	873	>
2022-06-10 20:18:20	304	<	24033	0.0808	6	0	0.2946	0.3755	-0.2138	>	<	1	6.5	6.5	6.5	0	6.5	6.5	>	<	1	873	873	873	0	873	873	>
2022-06-10 20:18:21	305	<	23948	0.0925	6	0	0.3159	0.4084	-0.2234	>	<	1	6.15	6.15	6.15	0	6.15	6.15	>	<	1	873	873	873	0	873	873	>
2022-06-10 20:18:22	306	<	24034	0.087	6	0	0.287	0.374	-0.2	>	<	1	7.2	7.2	7.2	0	7.2	7.2	>	<	1	873	873	873	0	873	873	>
2022-06-10 20:18:23	307	<	23996	0.0878	6	0	0.2896	0.3775	-0.2018	>	<	1	6.3	6.3	6.3	0	6.3	6.3	>	<	1	873	873	873	0	873	873	>
2022-06-10 20:18:24	308	<	23904	0.0842	5	0	0.2792	0.3634	-0.195	>	<	1	6.15	6.15	6.15	0	6.15	6.15	>	<	1	873.3	873.3	873.3	0	873.3	873.3	>
2022-06-10 20:18:25	309	<	23996	0.0902	5	0	0.3075	0.3978	-0.2173	>	<	1	6.35	6.35	6.35	0	6.35	6.35	>	<	1	873.3	873.3	873.3	0	873.3	873.3	>
2022-06-10 20:18:26	310	<	24093	0.093	5	0	0.3049	0.3979	-0.2119	>	<	1	6.25	6.25	6.25	0	6.25	6.25	>	<	1	873.3	873.3	873.3	0	873.3	873.3	>
2022-06-10 20:18:27	311	<	24009	0.0892	5	0	0.2911	0.3803	-0.2019	>	<	1	6.25	6.25	6.25	0	6.25	6.25	>	<	1	873.3	873.3	873.3	0	873.3	873.3	>
2022-06-10 20:18:28	312	<	24000	0.0818	5	0	0.2836	0.3654	-0.2018	>	<	1	6.25	6.25	6.25	0	6.25	6.25	>	<	1	873.3	873.3	873.3	0	873.3	873.3	>
2022-06-10 20:18:29	313	<	24008	0.0961	1	0	0.2947	0.3908	-0.1986	>	<	1	6.4	6.4	6.4	0	6.4	6.4	>	<	1	873.3	873.3	873.3	0	873.3	873.3	>
2022-06-10 20:18:30	314	<	24017	0.0921	4	0	0.2985	0.3906	-0.2064	>	<	1	6.15	6.15	6.15	0	6.15	6.15	>	<	1	873.3	873.3	873.3	0	873.3	873.3	>
2022-06-10 20:18:31	315	<	23974	0.0921	4	0	0.2943	0.3863	-0.2022	>	<	1	6.3	6.3	6.3	0	6.3	6.3	>	<	1	873.3	873.3	873.3	0	873.3	873.3	>
2022-06-10 20:18:32	316	<	23999	0.0892	4	0	0.2974	0.3866	-0.2083	>	<	1	6.2	6.2	6.2	0	6.2	6.2	>	<	1	873.3	873.3	873.3	0	873.3	873.3	>
2022-06-10 20:18:33	317	<	23724	0.0949	4	0	0.2973	0.3922	-0.2025	>	<	1	6.2	6.2	6.2	0	6.2	6.2	>	<	1	873.3	873.3	873.3	0	873.3	873.3	>
2022-06-10 20:18:34	318	<	24284	0.0991	3	0	0.3041	0.4032	-0.205	>	<	1	6.45	6.45	6.45	0	6.45	6.45	>	<	1	873.3	873.3	873.3	0	873.3	873.3	>
2022-06-10 20:18:35	319	<	24016	0.0889	3	0	0.2883	0.3772	-0.1995	>	<	1	6.3	6.3	6.3	0	6.3	6.3	>	<	1	873.3	873.3	873.3	0	873.3	873.3	>
2022-06-10 20:18:36	320	<	24002	0.0865	3	0	0.2837	0.3701	-0.1972	>	<	1	6.2	6.2	6.2	0	6.2	6.2	>	<	1	873.3	873.3	873.3	0	873.3	873.3	>
2022-06-10 20:18:37	321	<	23999	0.0882	3	0	0.2908	0.379	-0.2026	>	<	1	6.35	6.35	6.35	0	6.35	6.35	>	<	1	873.3	873.3	873.3	0	873.3	873.3	>
2022-06-10 20:18:38	322	<	23999	0.0838	3	0	0.2827	0.3665	-0.1989	>	<	1	6.25	6.25	6.25	0	6.25	6.25	>	<	1	873.3	873.3	873.3	0	873.3	873.3	>
2022-06-10 20:18:39	323	<	23950	0.1015	3	0	0.3033	0.4048	-0.2017	>	<	1	6.45	6.45	6.45	0	6.45	6.45	>	<	1	873.5	873.5	873.5	0	873.5	873.5	>
2022-06-10 20:18:40	324	<	24015	0.0885	3	0	0.2939	0.3824	-0.2055	>	<	1	6.25	6.25	6.25	0	6.25	6.25	>	<	1	873.5	873.5	873.5	0	873.5	873.5	>
2022-06-10 20:18:41	325	<	24038	0.0855	3	0	0.2867	0.3723	-0.2012	>	<	1	6.4	6.4	6.4	0	6.4	6.4	>	<	1	873.5	873.5	873.5	0	873.5	873.5	>
2022-06-10 20:18:42	326	<	24004	0.0834	3	0	0.2899	0.3734	-0.2065	>	<	1	6.4	6.4	6.4	0	6.4	6.4	>	<	1	873.5	873.5	873.5	0	873.5	873.5	>
2022-06-10 20:18:43	327	<	23985	0.0746	3	0	0.2688	0.3434	-0.1941	>	<	1	6.45	6.45	6.45	0	6.45	6.45	>	<	1	873.5	873.5	873.5	0	873.5	873.5	>
2022-06-10 20:18:44	328	<	23979	0.097	3	0	0.3007	0.3977	-0.2037	>	<	1	6.5	6.5	6.5	0	6.5	6.5	>	<	1	873.8	873.8	873.8	0	873.8	873.8	>
2022-06-10 20:18:45	329	<	24029	0.0884	2	0	0.2852	0.3736	-0.1968	>	<	1	6.25	6.25	6.25	0	6.25	6.25	>	<	1	873.8	873.8	873.8	0	873.8	873.8	>
2022-06-10 20:18:46	330	<	24024	0.0937	3	0	0.2957	0.3894	-0.202	>	<	1	6.35	6.35	6.35	0	6.35	6.35	>	<	1	873.8	873.8	873.8	0	873.8	873.8	>
2022-06-10 20:18:47	331	<	23979	0.093	3	0	0.2941	0.3871	-0.2011	>	<	1	6.5	6.5	6.5	0	6.5	6.5	>	<	1	873.9	873.9	873.9	0	873.9	873.9	>
2022-06-10 20:18:48	332	<	23621	0.0966	4	0	0.2962	0.3928	-0.1997	>	<	1	6.45	6.45	6.45	0	6.45	6.45	>	<	1	874.2	874.2	874.2	0	874.2	874.2	>
2022-06-10 20:18:49	333	<	24357	0.0921	5	0	0.3003	0.3924	-0.2082	>	<	1	12.05	12.05	12.05	0	12.05	12.05	>	<	1	874.2	874.2	874.2	0	874.2	874.2	>
2022-06-10 20:18:50	334	<	23661	0.0926	7	0	0.3019	0.3945	-0.2093	>	<	1	5.9	5.9	5.9	0	5.9	5.9	>	<	1	874.2	874.2	874.2	0	874.2	874.2	>
2022-06-10 20:18:51	335	<	24229	0.0738	6	0	0.2638	0.3376	-0.19	>	<	1	6.1	6.1	6.1	0	6.1	6.1	>	<	1	874.2	874.2	874.2	0	874.2	874.2	>
2022-06-10 20:18:52	336	<	24103	0.0913	6	0	0.3089	0.4002	-0.2176	>	<	1	6.2	6.2	6.2	0	6.2	6.2	>	<	1	874.2	874.2	874.2	0	874.2	874.2	>
2022-06-10 20:18:53	337	<	24002	0.0922	7	0	0.2923	0.3844	-0.2001	>	<	1	6.3	6.3	6.3	0	6.3	6.3	>	<	1	874.2	874.2	874.2	0	874.2	874.2	>
2022-06-10 20:18:54	338	<	23941	0.0987	7	0	0.304	0.4027	-0.2054	>	<	1	6.15	6.15	6.15	0	6.15	6.15	>	<	1	874.2	874.2	874.2	0	874.2	874.2	>
2022-06-10 20:18:55	339	<	24035	0.0822	6	0	0.2791	0.3613	-0.197	>	<	1	6.55	6.55	6.55	0	6.55	6.55	>	<	1	874.2	874.2	874.2	0	874.2	874.2	>
2022-06-10 20:18:56	340	<	24040	0.0874	8	0	0.2865	0.3739	-0.1991	>	<	1	6.65	6.65	6.65	0	6.65	6.65	>	<	1	874.3	874.3	874.3	0	874.3	874.3	>
2022-06-10 20:18:57	341	<	23930	0.0791	7	0	0.2977	0.3768	-0.2186	>	<	1	6.2	6.2	6.2	0	6.2	6.2	>	<	1	874.3	874.3	874.3	0	874.3	874.3	>
2022-06-10 20:18:58	342	<	24067	0.0806	7	0	0.2848	0.3655	-0.2042	>	<	1	6.3	6.3	6.3	0	6.3	6.3	>	<	1	874.3	874.3	874.3	0	874.3	874.3	>
2022-06-10 20:18:59	343	<	21631	0.0846	6	0	0.2928	0.3773	-0.2082	>	<	1	6.2	6.2	6.2	0	6.2	6.2	>	<	1	874.3	874.3	874.3	0	874.3	874.3	>
2022-06-10 20:19:00	344	<	26342	0.0878	6	0	0.2929	0.3807	-0.2051	>	<	1	6.25	6.25	6.25	0	6.25	6.25	>	<	1	874.3	874.3	874.3	0	874.3	874.3	>
2022-06-10 20:19:01	345	<	24006	0.0735	6	0	0.268	0.3415	-0.1945	>	<	1	6.2	6.2	6.2	0	6.2	6.2	>	<	1	874.3	874.3	874.3	0	874.3	874.3	>
2022-06-10 20:19:02	346	<	23383	0.0908	6	0	0.3039	0.3947	-0.2132	>	<	1	6.4	6.4	6.4	0	6.4	6.4	>	<	1	874.3	874.3	874.3	0	874.3	874.3	>
2022-06-10 20:19:03	347	<	24630	0.0851	6	0	0.2834	0.3685	-0.1983	>	<	1	6.1	6.1	6.1	0	6.1	6.1	>	<	1	874.3	874.3	874.3	0	874.3	874.3	>
2022-06-10 20:19:04	348	<	23906	0.0891	6	0	0.2986	0.3877	-0.2094	>	<	1	6.25	6.25	6.25	0	6.25	6.25	>	<	1	874.3	874.3	874.3	0	874.3	874.3	>
2022-06-10 20:19:05	349	<	24110	0.0749	6	0	0.2994	0.3744	-0.2245	>	<	1	6.3	6.3	6.3	0	6.3	6.3	>	<	1	874.3	874.3	874.3	0	874.3	874.3	>
2022-06-10 20:19:06	350	<	23977	0.0891	5	0	0.2924	0.3815	-0.2033	>	<	1	6.35	6.35	6.35	0	6.35	6.35	>	<	1	874.3	874.3	874.3	0	874.3	874.3	>
2022-06-10 20:19:07	351	<	24013	0.0845	5	0	0.284	0.3684	-0.1995	>	<	1	6.3	6.3	6.3	0	6.3	6.3	>	<	1	874.3	874.3	874.3	0	874.3	874.3	>
2022-06-10 20:19:08	352	<	23990	0.0866	5	0	0.2865	0.3731	-0.1999	>	<	1	6.2	6.2	6.2	0	6.2	6.2	>	<	1	874.3	874.3	874.3	0	874.3	874.3	>
2022-06-10 20:19:09	353	<	23999	0.0954	5	0	0.2961	0.3915	-0.2006	>	<	1	6.25	6.25	6.25	0	6.25	6.25	>	<	1	874.3	874.3	874.3	0	874.3	874.3	>
2022-06-10 20:19:10	354	<	23995	0.0963	5	0	0.3152	0.4114	-0.2189	>	<	1	6.2	6.2	6.2	0	6.2	6.2	>	<	1	874.3	874.3	874.3	0	874.3	874.3	>
2022-06-10 20:19:11	355	<	24001	0.0906	5	0	0.2916	0.3822	-0.201	>	<	1	6.1	6.1	6.1	0	6.1	6.1	>	<	1	874.3	874.3	874.3	0	874.3	874.3	>
2022-06-10 20:19:12	356	<	24019	0.0881	4	0	0.2938	0.3819	-0.2057	>	<	1	6.45	6.45	6.45	0	6.45	6.45	>	<	1	874.3	874.3	874.3	0	874.3	874.3	>
2022-06-10 20:19:13	357	<	24001	0.0906	4	0	0.2973	0.3879	-0.2067	>	<	1	6.25	6.25	6.25	0	6.25	6.25	>	<	1	874.3	874.3	874.3	0	874.3	874.3	>
2022-06-10 20:19:14	358	<	23951	0.0863	4	0	0.2887	0.3749	-0.2024	>	<	1	6.3	6.3	6.3	0	6.3	6.3	>	<	1	874.3	874.3	874.3	0	874.3	874.3	>
2022-06-10 20:19:15	359	<	23940	0.0879	4	0	0.2919	0.3798	-0.204	>	<	1	6.4	6.4	6.4	0	6.4	6.4	>	<	1	874.3	874.3	874.3	0	874.3	874.3	>
2022-06-10 20:19:16	360	<	23764	0.0934	4	0	0.3107	0.4042	-0.2173	>	<	1	6.25	6.25	6.25	0	6.25	6.25	>	<	1	874.3	874.3	874.3	0	874.3	874.3	>
2022-06-10 20:19:17	361	<	24339	0.0936	4	0	0.3008	0.3943	-0.2072	>	<	1	6.45	6.45	6.45	0	6.45	6.45	>	<	1	874.3	874.3	874.3	0	874.3	874.3	>
2022-06-10 20:19:18	362	<	23994	0.0899	3	0	0.2924	0.3823	-0.2025	>	<	1	6.4	6.4	6.4	0	6.4	6.4	>	<	1	874.3	874.3	874.3	0	874.3	874.3	>
2022-06-10 20:19:19	363	<	24020	0.0846	3	0	0.281	0.3656	-0.1964	>	<	1	6.25	6.25	6.25	0	6.25	6.25	>	<	1	874.3	874.3	874.3	0	874.3	874.3	>
2022-06-10 20:19:20	364	<	23992	0.0837	3	0	0.2835	0.3673	-0.1998	>	<	1	6.35	6.35	6.35	0	6.35	6.35	>	<	1	874.3	874.3	874.3	0	874.3	874.3	>
2022-06-10 20:19:21	365	<	23985	0.0869	3	0	0.2863	0.3732	-0.1994	>	<	1	6.35	6.35	6.35	0	6.35	6.35	>	<	1	874.3	874.3	874.3	0	874.3	874.3	>
2022-06-10 20:19:22	366	<	23994	0.0983	3	0	0.304	0.4023	-0.2057	>	<	1	6.35	6.35	6.35	0	6.35	6.35	>	<	1	874.3	874.3	874.3	0	874.3	874.3	>
2022-06-10 20:19:23	367	<	24007	0.0911	3	0	0.2927	0.3838	-0.2017	>	<	1	6.4	6.4	6.4	0	6.4	6.4	>	<	1	874.3	874.3	874.3	0	874.3	874.3	>
2022-06-10 20:19:24	368	<	23984	0.0954	4	0	0.3018	0.3972	-0.2065	>	<	1	6.45	6.45	6.45	0	6.45	6.45	>	<	1	874.3	874.3	874.3	0	874.3	874.3	>
2022-06-10 20:19:25	369	<	23910	0.0822	3	0	0.2816	0.3637	-0.1994	>	<	1	6.4	6.4	6.4	0	6.4	6.4	>	<	1	874.5	874.5	874.5	0	874.5	874.5	>
2022-06-10 20:19:26	370	<	24107	0.0909	3	0	0.2951	0.386	-0.2041	>	<	1	6.4	6.4	6.4	0	6.4	6.4	>	<	1	874.5	874.5	874.5	0	874.5	874.5	>
2022-06-10 20:19:27	371	<	24008	0.0842	3	0	0.2828	0.367	-0.1986	>	<	1	6.35	6.35	6.35	0	6.35	6.35	>	<	1	874.5	874.5	874.5	0	874.5	874.5	>
2022-06-10 20:19:28	372	<	24023	0.0878	3	0	0.2861	0.3739	-0.1983	>	<	1	6.45	6.45	6.45	0	6.45	6.45	>	<	1	874.5	874.5	874.5	0	874.5	874.5	>
2022-06-10 20:19:29	373	<	23967	0.0891	3	0	0.2871	0.3762	-0.198	>	<	1	6.35	6.35	6.35	0	6.35	6.35	>	<	1	874.5	874.5	874.5	0	874.5	874.5	>
2022-06-10 20:19:30	374	<	24001	0.0906	5	0	0.2894	0.38	-0.1988	>	<	1	9.05	9.05	9.05	0	9.05	9.05	>	<	1	874.5	874.5	874.5	0	874.5	874.5	>
2022-06-10 20:19:31	375	<	24013	0.092	7	0	0.3038	0.3958	-0.2118	>	<	1	8.9	8.9	8.9	0	8.9	8.9	>	<	1	874.5	874.5	874.5	0	874.5	874.5	>
2022-06-10 20:19:32	376	<	24003	0.0931	7	0	0.2978	0.3908	-0.2047	>	<	1	6.3	6.3	6.3	0	6.3	6.3	>	<	1	874.5	874.5	874.5	0	874.5	874.5	>
2022-06-10 20:19:33	377	<	24002	0.0983	7	0	0.3177	0.416	-0.2193	>	<	1	5.8	5.8	5.8	0	5.8	5.8	>	<	1	874.5	874.5	874.5	0	874.5	874.5	>
2022-06-10 20:19:34	378	<	23998	0.0863	7	0	0.2869	0.3732	-0.2007	>	<	1	6.25	6.25	6.25	0	6.25	6.25	>	<	1	874.5	874.5	874.5	0	874.5	874.5	>
2022-06-10 20:19:35	379	<	23988	0.0863	6	0	0.3002	0.3865	-0.2139	>	<	1	6.25	6.25	6.25	0	6.25	6.25	>	<	1	874.5	874.5	874.5	0	874.5	874.5	>
2022-06-10 20:19:36	380	<	23972	0.0976	7	0	0.3211	0.4187	-0.2235	>	<	1	6.15	6.15	6.15	0	6.15	6.15	>	<	1	874.5	874.5	874.5	0	874.5	874.5	>
2022-06-10 20:19:37	381	<	24023	0.0749	7	0	0.2868	0.3617	-0.2119	>	<	1	6.15	6.15	6.15	0	6.15	6.15	>	<	1	874.5	874.5	874.5	0	874.5	874.5	>
2022-06-10 20:19:38	382	<	23989	0.0793	6	0	0.2903	0.3697	-0.211	>	<	1	6.3	6.3	6.3	0	6.3	6.3	>	<	1	874.5	874.5	874.5	0	874.5	874.5	>
2022-06-10 20:19:39	383	<	24000	0.09	7	0	0.2944	0.3845	-0.2044	>	<	1	6.15	6.15	6.15	0	6.15	6.15	>	<	1	874.5	874.5	874.5	0	874.5	874.5	>
2022-06-10 20:19:40	384	<	24034	0.0863	6	0	0.3043	0.3906	-0.218	>	<	1	6.25	6.25	6.25	0	6.25	6.25	>	<	1	874.5	874.5	874.5	0	874.5	874.5	>
2022-06-10 20:19:41	385	<	23959	0.0923	6	0	0.2973	0.3896	-0.205	>	<	1	6.25	6.25	6.25	0	6.25	6.25	>	<	1	874.5	874.5	874.5	0	874.5	874.5	>
2022-06-10 20:19:42	386	<	24015	0.0917	5	0	0.29	0.3816	-0.1983	>	<	1	6.15	6.15	6.15	0	6.15	6.15	>	<	1	874.5	874.5	874.5	0	874.5	874.5	>
2022-06-10 20:19:43	387	<	23942	0.0807	6	0	0.3077	0.3883	-0.227	>	<	1	6.15	6.15	6.15	0	6.15	6.15	>	<	1	874.5	874.5	874.5	0	874.5	874.5	>
2022-06-10 20:19:44	388	<	24059	0.0918	6	0	0.2909	0.3826	-0.1991	>	<	1	6.35	6.35	6.35	0	6.35	6.35	>	<	1	874.5	874.5	874.5	0	874.5	874.5	>
2022-06-10 20:19:45	389	<	23994	0.0827	5	0	0.2888	0.3715	-0.206	>	<	1	6.15	6.15	6.15	0	6.15	6.15	>	<	1	874.5	874.5	874.5	0	874.5	874.5	>
2022-06-10 20:19:46	390	<	23924	0.0899	5	0	0.2924	0.3823	-0.2025	>	<	1	6.3	6.3	6.3	0	6.3	6.3	>	<	1	874.5	874.5	874.5	0	874.5	874.5	>
2022-06-10 20:19:47	391	<	24097	0.081	5	0	0.2759	0.3569	-0.1949	>	<	1	6.2	6.2	6.2	0	6.2	6.2	>	<	1	874.5	874.5	874.5	0	874.5	874.5	>
2022-06-10 20:19:48	392	<	23994	0.084	5	0	0.2842	0.3683	-0.2002	>	<	1	6.1	6.1	6.1	0	6.1	6.1	>	<	1	874.5	874.5	874.5	0	874.5	874.5	>
2022-06-10 20:19:49	393	<	23992	0.0828	4	0	0.2783	0.3611	-0.1955	>	<	1	6.25	6.25	6.25	0	6.25	6.25	>	<	1	874.5	874.5	874.5	0	874.5	874.5	>
2022-06-10 20:19:50	394	<	24011	0.0835	5	0	0.2819	0.3654	-0.1985	>	<	1	6.1	6.1	6.1	0	6.1	6.1	>	<	1	874.5	874.5	874.5	0	874.5	874.5	>
2022-06-10 20:19:51	395	<	23761	0.0984	1	0	0.2979	0.3963	-0.1995	>	<	1	6.4	6.4	6.4	0	6.4	6.4	>	<	1	874.5	874.5	874.5	0	874.5	874.5	>
2022-06-10 20:19:52	396	<	24135	0.0816	5	0	0.2888	0.3703	-0.2072	>	<	1	6.15	6.15	6.15	0	6.15	6.15	>	<	1	874.5	874.5	874.5	0	874.5	874.5	>
2022-06-10 20:19:53	397	<	23881	0.0989	4	0	0.3056	0.4044	-0.2067	>	<	1	6.3	6.3	6.3	0	6.3	6.3	>	<	1	874.5	874.5	874.5	0	874.5	874.5	>
2022-06-10 20:19:54	398	<	24220	0.0933	4	0	0.295	0.3883	-0.2018	>	<	1	6.1	6.1	6.1	0	6.1	6.1	>	<	1	874.5	874.5	874.5	0	874.5	874.5	>
2022-06-10 20:19:55	399	<	21439	0.0942	4	0	0.3011	0.3953	-0.2069	>	<	1	6.25	6.25	6.25	0	6.25	6.25	>	<	1	874.5	874.5	874.5	0	874.5	874.5	>
2022-06-10 20:19:56	400	<	26564	0.0851	4	0	0.294	0.3791	-0.2089	>	<	1	6.45	6.45	6.45	0	6.45	6.45	>	<	1	874.5	874.5	874.5	0	874.5	874.5	>
2022-06-10 20:19:57	401	<	24003	0.0984	4	0	0.3098	0.4082	-0.2114	>	<	1	6.15	6.15	6.15	0	6.15	6.15	>	<	1	874.5	874.5	874.5	0	874.5	874.5	>
2022-06-10 20:19:58	402	<	23987	0.0913	3	0	0.289	0.3803	-0.1977	>	<	1	6.35	6.35	6.35	0	6.35	6.35	>	<	1	874.5	874.5	874.5	0	874.5	874.5	>
2022-06-10 20:19:59	403	<	23978	0.0892	4	0	0.2983	0.3874	-0.2091	>	<	1	6.4	6.4	6.4	0	6.4	6.4	>	<	1	874.5	874.5	874.5	0	874.5	874.5	>
2022-06-10 20:20:00	404	<	23748	0.0882	3	0	0.2885	0.3767	-0.2003	>	<	1	6.35	6.35	6.35	0	6.35	6.35	>	<	1	874.5	874.5	874.5	0	874.5	874.5	>
2022-06-10 20:20:01	405	<	24280	0.0938	3	0	0.2965	0.3903	-0.2027	>	<	1	6.45	6.45	6.45	0	6.45	6.45	>	<	1	874.8	874.8	874.8	0	874.8	874.8	>
2022-06-10 20:20:02	406	<	23995	0.0924	3	0	0.2949	0.3873	-0.2025	>	<	1	6.4	6.4	6.4	0	6.4	6.4	>	<	1	875	875	875	0	875	875	>
2022-06-10 20:20:03	407	<	23979	0.0925	3	0	0.2927	0.3852	-0.2002	>	<	1	6.2	6.2	6.2	0	6.2	6.2	>	<	1	875	875	875	0	875	875	>
2022-06-10 20:20:04	408	<	24030	0.0901	3	0	0.2938	0.384	-0.2037	>	<	1	6.45	6.45	6.45	0	6.45	6.45	>	<	1	875	875	875	0	875	875	>
2022-06-10 20:20:05	409	<	24011	0.0895	3	0	0.2901	0.3796	-0.2006	>	<	1	6.45	6.45	6.45	0	6.45	6.45	>	<	1	875	875	875	0	875	875	>
2022-06-10 20:20:06	410	<	23987	0.0907	3	0	0.2893	0.38	-0.1986	>	<	1	6.5	6.5	6.5	0	6.5	6.5	>	<	1	875	875	875	0	875	875	>
2022-06-10 20:20:07	411	<	21935	0.0811	3	0	0.2794	0.3604	-0.1983	>	<	1	6.3	6.3	6.3	0	6.3	6.3	>	<	1	875	875	875	0	875	875	>
2022-06-10 20:20:08	412	<	26029	0.0831	3	0	0.2808	0.3639	-0.1977	>	<	1	6.5	6.5	6.5	0	6.5	6.5	>	<	1	875	875	875	0	875	875	>
2022-06-10 20:20:09	413	<	24020	0.0821	3	0	0.2784	0.3604	-0.1963	>	<	1	6.4	6.4	6.4	0	6.4	6.4	>	<	1	875	875	875	0	875	875	>
2022-06-10 20:20:10	414	<	24014	0.0902	3	0	0.2915	0.3817	-0.2013	>	<	1	6.45	6.45	6.45	0	6.45	6.45	>	<	1	875	875	875	0	875	875	>
2022-06-10 20:20:11	415	<	24004	0.0847	4	0	0.2794	0.3641	-0.1946	>	<	1	6.45	6.45	6.45	0	6.45	6.45	>	<	1	875	875	875	0	875	875	>
2022-06-10 20:20:12	416	<	24013	0.0892	6	0	0.2915	0.3807	-0.2023	>	<	1	11.95	11.95	11.95	0	11.95	11.95	>	<	1	875	875	875	0	875	875	>
2022-06-10 20:20:13	417	<	23955	0.0895	7	0	0.3087	0.3982	-0.2192	>	<	1	6	6	6	0	6	6	>	<	1	875	875	875	0	875	875	>
2022-06-10 20:20:14	418	<	24021	0.0925	6	0	0.2919	0.3844	-0.1994	>	<	1	6.05	6.05	6.05	0	6.05	6.05	>	<	1	875	875	875	0	875	875	>
2022-06-10 20:20:15	419	<	23953	0.0927	7	0	0.3235	0.4162	-0.2308	>	<	1	6.2	6.2	6.2	0	6.2	6.2	>	<	1	875	875	875	0	875	875	>
2022-06-10 20:20:16	420	<	24045	0.0909	7	0	0.3211	0.4119	-0.2302	>	<	1	6.25	6.25	6.25	0	6.25	6.25	>	<	1	875	875	875	0	875	875	>
2022-06-10 20:20:17	421	<	24004	0.0953	7	0	0.3248	0.4201	-0.2295	>	<	1	5.85	5.85	5.85	0	5.85	5.85	>	<	1	875	875	875	0	875	875	>
2022-06-10 20:20:18	422	<	24009	0.0866	6	0	0.2964	0.3831	-0.2098	>	<	1	6.15	6.15	6.15	0	6.15	6.15	>	<	1	875	875	875	0	875	875	>
2022-06-10 20:20:19	423	<	24021	0.0967	6	0	0.2977	0.3945	-0.201	>	<	1	6.3	6.3	6.3	0	6.3	6.3	>	<	1	875	875	875	0	875	875	>
2022-06-10 20:20:20	424	<	24005	0.0924	7	0	0.3007	0.3931	-0.2082	>	<	1	6.1	6.1	6.1	0	6.1	6.1	>	<	1	875	875	875	0	875	875	>
2022-06-10 20:20:21	425	<	23963	0.0838	7	0	0.3147	0.3985	-0.2309	>	<	1	6.15	6.15	6.15	0	6.15	6.15	>	<	1	875	875	875	0	875	875	>
2022-06-10 20:20:22	426	<	24001	0.0846	6	0	0.2806	0.3652	-0.1959	>	<	1	6.2	6.2	6.2	0	6.2	6.2	>	<	1	875	875	875	0	875	875	>
2022-06-10 20:20:23	427	<	23977	0.0898	6	0	0.2994	0.3891	-0.2096	>	<	1	6.5	6.5	6.5	0	6.5	6.5	>	<	1	875	875	875	0	875	875	>
2022-06-10 20:20:24	428	<	24034	0.092	7	0	0.3126	0.4046	-0.2207	>	<	1	6.1	6.1	6.1	0	6.1	6.1	>	<	1	875	875	875	0	875	875	>
2022-06-10 20:20:25	429	<	24012	0.089	5	0	0.2862	0.3752	-0.1972	>	<	1	6.05	6.05	6.05	0	6.05	6.05	>	<	1	875	875	875	0	875	875	>
2022-06-10 20:20:26	430	<	23955	0.0909	6	0	0.3085	0.3993	-0.2176	>	<	1	6.45	6.45	6.45	0	6.45	6.45	>	<	1	875	875	875	0	875	875	>
2022-06-10 20:20:27	431	<	24024	0.0834	5	0	0.278	0.3614	-0.1946	>	<	1	6	6	6	0	6	6	>	<	1	875	875	875	0	875	875	>
2022-06-10 20:20:28	432	<	24016	0.094	5	0	0.2933	0.3873	-0.1993	>	<	1	6.3	6.3	6.3	0	6.3	6.3	>	<	1	875	875	875	0	875	875	>
2022-06-10 20:20:29	433	<	23984	0.0854	5	0	0.2937	0.3791	-0.2083	>	<	1	6.25	6.25	6.25	0	6.25	6.25	>	<	1	875	875	875	0	875	875	>
2022-06-10 20:20:30	434	<	23900	0.0875	5	0	0.284	0.3715	-0.1965	>	<	1	6.05	6.05	6.05	0	6.05	6.05	>	<	1	875	875	875	0	875	875	>
2022-06-10 20:20:31	435	<	24060	0.0872	5	0	0.2837	0.3709	-0.1964	>	<	1	6.2	6.2	6.2	0	6.2	6.2	>	<	1	875	875	875	0	875	875	>
2022-06-10 20:20:32	436	<	23460	0.0785	4	0	0.2699	0.3484	-0.1914	>	<	1	6.5	6.5	6.5	0	6.5	6.5	>	<	1	875	875	875	0	875	875	>
2022-06-10 20:20:33	437	<	24589	0.0935	5	0	0.3011	0.3946	-0.2075	>	<	1	6.1	6.1	6.1	0	6.1	6.1	>	<	1	875	875	875	0	875	875	>
2022-06-10 20:20:34	438	<	24026	0.0829	3	0	0.2793	0.3622	-0.1964	>	<	1	6.45	6.45	6.45	0	6.45	6.45	>	<	1	875	875	875	0	875	875	>
2022-06-10 20:20:35	439	<	23968	0.0886	3	0	0.2855	0.3741	-0.1969	>	<	1	6.05	6.05	6.05	0	6.05	6.05	>	<	1	875	875	875	0	875	875	>
2022-06-10 20:20:36	440	<	24044	0.0954	4	0	0.2955	0.3909	-0.2001	>	<	1	6.3	6.3	6.3	0	6.3	6.3	>	<	1	875	875	875	0	875	875	>
2022-06-10 20:20:37	441	<	23952	0.0935	4	0	0.3095	0.403	-0.216	>	<	1	6.3	6.3	6.3	0	6.3	6.3	>	<	1	875	875	875	0	875	875	>
2022-06-10 20:20:38	442	<	23958	0.0827	4	0	0.2817	0.3644	-0.199	>	<	1	6.1	6.1	6.1	0	6.1	6.1	>	<	1	875	875	875	0	875	875	>
2022-06-10 20:20:39	443	<	23899	0.0795	4	0	0.277	0.3565	-0.1975	>	<	1	6.25	6.25	6.25	0	6.25	6.25	>	<	1	875	875	875	0	875	875	>
2022-06-10 20:20:40	444	<	24183	0.0905	3	0	0.2984	0.3889	-0.2078	>	<	1	6.2	6.2	6.2	0	6.2	6.2	>	<	1	875.3	875.3	875.3	0	875.3	875.3	>
2022-06-10 20:20:41	445	<	23905	0.0909	3	0	0.2967	0.3876	-0.2058	>	<	1	6.3	6.3	6.3	0	6.3	6.3	>	<	1	875.8	875.8	875.8	0	875.8	875.8	>
2022-06-10 20:20:42	446	<	23861	0.0909	3	0	0.2906	0.3815	-0.1997	>	<	1	6.5	6.5	6.5	0	6.5	6.5	>	<	1	875.8	875.8	875.8	0	875.8	875.8	>
2022-06-10 20:20:43	447	<	24181	0.0788	3	0	0.2804	0.3593	-0.2016	>	<	1	6.4	6.4	6.4	0	6.4	6.4	>	<	1	875.8	875.8	875.8	0	875.8	875.8	>
2022-06-10 20:20:44	448	<	24019	0.0984	3	0	0.3058	0.4042	-0.2074	>	<	1	6.35	6.35	6.35	0	6.35	6.35	>	<	1	875.8	875.8	875.8	0	875.8	875.8	>
2022-06-10 20:20:45	449	<	23994	0.0851	3	0	0.2878	0.3729	-0.2026	>	<	1	6.55	6.55	6.55	0	6.55	6.55	>	<	1	875.8	875.8	875.8	0	875.8	875.8	>
2022-06-10 20:20:46	450	<	24015	0.0803	3	0	0.2749	0.3552	-0.1946	>	<	1	6.45	6.45	6.45	0	6.45	6.45	>	<	1	875.8	875.8	875.8	0	875.8	875.8	>
2022-06-10 20:20:47	451	<	24017	0.0928	3	0	0.2935	0.3863	-0.2008	>	<	1	6.3	6.3	6.3	0	6.3	6.3	>	<	1	875.8	875.8	875.8	0	875.8	875.8	>
2022-06-10 20:20:48	452	<	23776	0.0848	3	0	0.284	0.3687	-0.1992	>	<	1	6.4	6.4	6.4	0	6.4	6.4	>	<	1	875.8	875.8	875.8	0	875.8	875.8	>
2022-06-10 20:20:49	453	<	24201	0.0767	3	0	0.2677	0.3444	-0.191	>	<	1	6.45	6.45	6.45	0	6.45	6.45	>	<	1	875.8	875.8	875.8	0	875.8	875.8	>
2022-06-10 20:20:50	454	<	24009	0.0821	3	0	0.2774	0.3596	-0.1953	>	<	1	6.4	6.4	6.4	0	6.4	6.4	>	<	1	875.8	875.8	875.8	0	875.8	875.8	>
2022-06-10 20:20:51	455	<	23993	0.0927	3	0	0.2922	0.3848	-0.1995	>	<	1	6.45	6.45	6.45	0	6.45	6.45	>	<	1	876.1	876.1	876.1	0	876.1	876.1	>
2022-06-10 20:20:52	456	<	24023	0.0872	4	0	0.2903	0.3776	-0.2031	>	<	1	6.45	6.45	6.45	0	6.45	6.45	>	<	1	876.1	876.1	876.1	0	876.1	876.1	>
2022-06-10 20:20:53	457	<	23969	0.0886	4	0	0.2885	0.3771	-0.1999	>	<	1	12.15	12.15	12.15	0	12.15	12.15	>	<	1	876.1	876.1	876.1	0	876.1	876.1	>
2022-06-10 20:20:54	458	<	24025	0.0797	1	0	0.2708	0.3504	-0.1911	>	<	1	5.85	5.85	5.85	0	5.85	5.85	>	<	1	876.1	876.1	876.1	0	876.1	876.1	>
2022-06-10 20:20:55	459	<	23975	0.0835	7	0	0.2967	0.3802	-0.2132	>	<	1	6.1	6.1	6.1	0	6.1	6.1	>	<	1	876.1	876.1	876.1	0	876.1	876.1	>
2022-06-10 20:20:56	460	<	24000	0.0878	6	0	0.3016	0.3894	-0.2137	>	<	1	6.2	6.2	6.2	0	6.2	6.2	>	<	1	876.1	876.1	876.1	0	876.1	876.1	>
2022-06-10 20:20:57	461	<	23974	0.0942	6	0	0.3102	0.4044	-0.2159	>	<	1	6.15	6.15	6.15	0	6.15	6.15	>	<	1	876.1	876.1	876.1	0	876.1	876.1	>
2022-06-10 20:20:58	462	<	24034	0.0902	6	0	0.2887	0.379	-0.1985	>	<	1	6.2	6.2	6.2	0	6.2	6.2	>	<	1	876.1	876.1	876.1	0	876.1	876.1	>
2022-06-10 20:20:59	463	<	23987	0.0906	7	0	0.3048	0.3954	-0.2142	>	<	1	6.1	6.1	6.1	0	6.1	6.1	>	<	1	876.1	876.1	876.1	0	876.1	876.1	>
2022-06-10 20:21:00	464	<	24002	0.0896	7	0	0.312	0.4016	-0.2224	>	<	1	6.2	6.2	6.2	0	6.2	6.2	>	<	1	876.1	876.1	876.1	0	876.1	876.1	>
2022-06-10 20:21:01	465	<	24029	0.0923	6	0	0.3062	0.3984	-0.2139	>	<	1	6.15	6.15	6.15	0	6.15	6.15	>	<	1	876.1	876.1	876.1	0	876.1	876.1	>
2022-06-10 20:21:02	466	<	23982	0.0874	6	0	0.2996	0.387	-0.2122	>	<	1	6.2	6.2	6.2	0	6.2	6.2	>	<	1	876.1	876.1	876.1	0	876.1	876.1	>
2022-06-10 20:21:03	467	<	23979	0.0844	7	0	0.2827	0.3671	-0.1982	>	<	1	6.2	6.2	6.2	0	6.2	6.2	>	<	1	876.1	876.1	876.1	0	876.1	876.1	>
2022-06-10 20:21:04	468	<	24022	0.0956	6	0	0.3185	0.4141	-0.2229	>	<	1	6.2	6.2	6.2	0	6.2	6.2	>	<	1	876.1	876.1	876.1	0	876.1	876.1	>
2022-06-10 20:21:05	469	<	23995	0.0852	5	0	0.2895	0.3747	-0.2043	>	<	1	6.05	6.05	6.05	0	6.05	6.05	>	<	1	876.1	876.1	876.1	0	876.1	876.1	>
2022-06-10 20:21:06	470	<	23982	0.0858	6	0	0.2838	0.3696	-0.198	>	<	1	6.5	6.5	6.5	0	6.5	6.5	>	<	1	876.1	876.1	876.1	0	876.1	876.1	>
2022-06-10 20:21:07	471	<	24000	0.0814	5	0	0.275	0.3564	-0.1936	>	<	1	6.05	6.05	6.05	0	6.05	6.05	>	<	1	876.1	876.1	876.1	0	876.1	876.1	>
2022-06-10 20:21:08	472	<	24010	0.0912	5	0	0.2936	0.3848	-0.2024	>	<	1	6.3	6.3	6.3	0	6.3	6.3	>	<	1	876.1	876.1	876.1	0	876.1	876.1	>
2022-06-10 20:21:09	473	<	23992	0.0814	5	0	0.294	0.3753	-0.2126	>	<	1	6.05	6.05	6.05	0	6.05	6.05	>	<	1	876.1	876.1	876.1	0	876.1	876.1	>
2022-06-10 20:21:10	474	<	24039	0.0853	5	0	0.2882	0.3735	-0.2028	>	<	1	6.3	6.3	6.3	0	6.3	6.3	>	<	1	876.1	876.1	876.1	0	876.1	876.1	>
2022-06-10 20:21:11	475	<	23994	0.0944	4	0	0.2932	0.3876	-0.1988	>	<	1	6.3	6.3	6.3	0	6.3	6.3	>	<	1	876.1	876.1	876.1	0	876.1	876.1	>
2022-06-10 20:21:12	476	<	23969	0.0827	4	0	0.2826	0.3653	-0.1999	>	<	1	6.3	6.3	6.3	0	6.3	6.3	>	<	1	876.1	876.1	876.1	0	876.1	876.1	>
2022-06-10 20:21:13	477	<	23936	0.092	4	0	0.2907	0.3827	-0.1988	>	<	1	6.2	6.2	6.2	0	6.2	6.2	>	<	1	876.1	876.1	876.1	0	876.1	876.1	>
2022-06-10 20:21:14	478	<	24094	0.0806	4	0	0.2768	0.3575	-0.1962	>	<	1	6.35	6.35	6.35	0	6.35	6.35	>	<	1	876.1	876.1	876.1	0	876.1	876.1	>
2022-06-10 20:21:15	479	<	23943	0.0847	4	0	0.2847	0.3694	-0.2	>	<	1	6.1	6.1	6.1	0	6.1	6.1	>	<	1	876.1	876.1	876.1	0	876.1	876.1	>
2022-06-10 20:21:16	480	<	24014	0.0827	4	0	0.2794	0.3621	-0.1968	>	<	1	6.4	6.4	6.4	0	6.4	6.4	>	<	1	876.3	876.3	876.3	0	876.3	876.3	>
2022-06-10 20:21:17	481	<	23980	0.0849	4	0	0.2945	0.3795	-0.2096	>	<	1	6.2	6.2	6.2	0	6.2	6.2	>	<	1	876.3	876.3	876.3	0	876.3	876.3	>
2022-06-10 20:21:18	482	<	24048	0.0817	3	0	0.2797	0.3614	-0.1981	>	<	1	6.25	6.25	6.25	0	6.25	6.25	>	<	1	876.6	876.6	876.6	0	876.6	876.6	>
2022-06-10 20:21:19	483	<	24003	0.0802	4	0	0.2789	0.3591	-0.1987	>	<	1	6.3	6.3	6.3	0	6.3	6.3	>	<	1	876.6	876.6	876.6	0	876.6	876.6	>
2022-06-10 20:21:20	484	<	23967	0.0877	3	0	0.2898	0.3775	-0.2021	>	<	1	6.35	6.35	6.35	0	6.35	6.35	>	<	1	876.6	876.6	876.6	0	876.6	876.6	>
2022-06-10 20:21:21	485	<	23888	0.0886	4	0	0.2946	0.3831	-0.206	>	<	1	6.25	6.25	6.25	0	6.25	6.25	>	<	1	876.6	876.6	876.6	0	876.6	876.6	>
2022-06-10 20:21:22	486	<	24147	0.0792	4	0	0.2789	0.3581	-0.1997	>	<	1	6.3	6.3	6.3	0	6.3	6.3	>	<	1	876.6	876.6	876.6	0	876.6	876.6	>
2022-06-10 20:21:23	487	<	23938	0.0967	3	0	0.3058	0.4025	-0.209	>	<	1	6.4	6.4	6.4	0	6.4	6.4	>	<	1	876.6	876.6	876.6	0	876.6	876.6	>
2022-06-10 20:21:24	488	<	23975	0.0958	3	0	0.3075	0.4033	-0.2117	>	<	1	6.3	6.3	6.3	0	6.3	6.3	>	<	1	876.6	876.6	876.6	0	876.6	876.6	>
2022-06-10 20:21:25	489	<	24089	0.0905	3	0	0.2928	0.3834	-0.2023	>	<	1	6.4	6.4	6.4	0	6.4	6.4	>	<	1	876.6	876.6	876.6	0	876.6	876.6	>
2022-06-10 20:21:26	490	<	23877	0.09	3	0	0.2879	0.3779	-0.1978	>	<	1	6.45	6.45	6.45	0	6.45	6.45	>	<	1	876.6	876.6	876.6	0	876.6	876.6	>
2022-06-10 20:21:27	491	<	24078	0.0895	3	0	0.2899	0.3794	-0.2003	>	<	1	6.45	6.45	6.45	0	6.45	6.45	>	<	1	876.6	876.6	876.6	0	876.6	876.6	>
2022-06-10 20:21:28	492	<	24022	0.087	3	0	0.2895	0.3765	-0.2025	>	<	1	6.5	6.5	6.5	0	6.5	6.5	>	<	1	876.6	876.6	876.6	0	876.6	876.6	>
2022-06-10 20:21:29	493	<	24033	0.0894	4	0	0.2905	0.3799	-0.2011	>	<	1	6.2	6.2	6.2	0	6.2	6.2	>	<	1	876.6	876.6	876.6	0	876.6	876.6	>
2022-06-10 20:21:30	494	<	23961	0.0932	3	0	0.2932	0.3864	-0.2	>	<	1	6.4	6.4	6.4	0	6.4	6.4	>	<	1	876.6	876.6	876.6	0	876.6	876.6	>
2022-06-10 20:21:31	495	<	23973	0.0935	3	0	0.2994	0.3929	-0.2058	>	<	1	6.45	6.45	6.45	0	6.45	6.45	>	<	1	876.6	876.6	876.6	0	876.6	876.6	>
2022-06-10 20:21:32	496	<	24054	0.0876	4	0	0.2867	0.3743	-0.1992	>	<	1	6.4	6.4	6.4	0	6.4	6.4	>	<	1	876.6	876.6	876.6	0	876.6	876.6	>
2022-06-10 20:21:33	497	<	24012	0.0938	1	0	0.2915	0.3853	-0.1977	>	<	1	6.45	6.45	6.45	0	6.45	6.45	>	<	1	876.6	876.6	876.6	0	876.6	876.6	>
2022-06-10 20:21:34	498	<	23985	0.1044	5	0	0.3099	0.4143	-0.2055	>	<	1	11.85	11.85	11.85	0	11.85	11.85	>	<	1	876.6	876.6	876.6	0	876.6	876.6	>
2022-06-10 20:21:35	499	<	23994	0.0854	7	0	0.323	0.4084	-0.2377	>	<	1	5.9	5.9	5.9	0	5.9	5.9	>	<	1	876.6	876.6	876.6	0	876.6	876.6	>
2022-06-10 20:21:36	500	<	24001	0.0987	6	0	0.3243	0.423	-0.2256	>	<	1	6.2	6.2	6.2	0	6.2	6.2	>	<	1	876.6	876.6	876.6	0	876.6	876.6	>
2022-06-10 20:21:37	501	<	23986	0.0958	1	0	0.2943	0.39	-0.1985	>	<	1	6.25	6.25	6.25	0	6.25	6.25	>	<	1	876.6	876.6	876.6	0	876.6	876.6	>
2022-06-10 20:21:38	502	<	24019	0.0963	6	0	0.2972	0.3935	-0.2008	>	<	1	5.8	5.8	5.8	0	5.8	5.8	>	<	1	876.6	876.6	876.6	0	876.6	876.6	>
2022-06-10 20:21:39	503	<	21729	0.1012	7	0	0.3292	0.4304	-0.228	>	<	1	6.2	6.2	6.2	0	6.2	6.2	>	<	1	876.6	876.6	876.6	0	876.6	876.6	>
2022-06-10 20:21:40	504	<	26261	0.0929	6	0	0.3	0.3929	-0.2071	>	<	1	6.35	6.35	6.35	0	6.35	6.35	>	<	1	876.6	876.6	876.6	0	876.6	876.6	>
2022-06-10 20:21:41	505	<	23972	0.0926	6	0	0.3067	0.3993	-0.2141	>	<	1	6.15	6.15	6.15	0	6.15	6.15	>	<	1	876.6	876.6	876.6	0	876.6	876.6	>
2022-06-10 20:21:42	506	<	24011	0.0879	6	0	0.2868	0.3746	-0.1989	>	<	1	6.2	6.2	6.2	0	6.2	6.2	>	<	1	876.6	876.6	876.6	0	876.6	876.6	>
2022-06-10 20:21:43	507	<	23996	0.081	6	0	0.2751	0.3562	-0.1941	>	<	1	6.1	6.1	6.1	0	6.1	6.1	>	<	1	876.6	876.6	876.6	0	876.6	876.6	>
2022-06-10 20:21:44	508	<	24042	0.09	6	0	0.3031	0.393	-0.2131	>	<	1	6.15	6.15	6.15	0	6.15	6.15	>	<	1	876.6	876.6	876.6	0	876.6	876.6	>
2022-06-10 20:21:45	509	<	23993	0.0912	5	0	0.2894	0.3806	-0.1982	>	<	1	6.45	6.45	6.45	0	6.45	6.45	>	<	1	876.6	876.6	876.6	0	876.6	876.6	>
2022-06-10 20:21:46	510	<	23999	0.0936	5	0	0.308	0.4016	-0.2144	>	<	1	6.15	6.15	6.15	0	6.15	6.15	>	<	1	876.6	876.6	876.6	0	876.6	876.6	>
2022-06-10 20:21:47	511	<	23996	0.0809	6	0	0.2765	0.3575	-0.1956	>	<	1	6.05	6.05	6.05	0	6.05	6.05	>	<	1	876.6	876.6	876.6	0	876.6	876.6	>
2022-06-10 20:21:48	512	<	24010	0.0967	5	0	0.3133	0.4101	-0.2166	>	<	1	6.35	6.35	6.35	0	6.35	6.35	>	<	1	876.6	876.6	876.6	0	876.6	876.6	>
2022-06-10 20:21:49	513	<	24013	0.089	5	0	0.2975	0.3865	-0.2086	>	<	1	6.05	6.05	6.05	0	6.05	6.05	>	<	1	876.6	876.6	876.6	0	876.6	876.6	>
2022-06-10 20:21:50	514	<	23974	0.0869	1	0	0.2817	0.3687	-0.1948	>	<	1	6.25	6.25	6.25	0	6.25	6.25	>	<	1	876.6	876.6	876.6	0	876.6	876.6	>
2022-06-10 20:21:51	515	<	23997	0.0906	5	0	0.2911	0.3817	-0.2005	>	<	1	6.3	6.3	6.3	0	6.3	6.3	>	<	1	877.1	877.1	877.1	0	877.1	877.1	>
2022-06-10 20:21:52	516	<	23974	0.0817	5	0	0.2773	0.359	-0.1955	>	<	1	6.2	6.2	6.2	0	6.2	6.2	>	<	1	877.1	877.1	877.1	0	877.1	877.1	>
2022-06-10 20:21:53	517	<	24020	0.0893	5	0	0.3036	0.393	-0.2143	>	<	1	6.2	6.2	6.2	0	6.2	6.2	>	<	1	877.4	877.4	877.4	0	877.4	877.4	>
2022-06-10 20:21:54	518	<	23838	0.0765	4	0	0.2751	0.3515	-0.1986	>	<	1	6.3	6.3	6.3	0	6.3	6.3	>	<	1	877.4	877.4	877.4	0	877.4	877.4	>
2022-06-10 20:21:55	519	<	24179	0.0904	4	0	0.2949	0.3853	-0.2045	>	<	1	6.45	6.45	6.45	0	6.45	6.45	>	<	1	877.4	877.4	877.4	0	877.4	877.4	>
2022-06-10 20:21:56	520	<	23985	0.0986	4	0	0.3064	0.405	-0.2078	>	<	1	6.15	6.15	6.15	0	6.15	6.15	>	<	1	877.4	877.4	877.4	0	877.4	877.4	>
2022-06-10 20:21:57	521	<	23997	0.0936	4	0	0.2964	0.39	-0.2028	>	<	1	6.2	6.2	6.2	0	6.2	6.2	>	<	1	877.4	877.4	877.4	0	877.4	877.4	>
2022-06-10 20:21:58	522	<	24037	0.0956	4	0	0.3121	0.4077	-0.2165	>	<	1	6.4	6.4	6.4	0	6.4	6.4	>	<	1	877.4	877.4	877.4	0	877.4	877.4	>
2022-06-10 20:21:59	523	<	23963	0.0977	4	0	0.3097	0.4074	-0.212	>	<	1	6.2	6.2	6.2	0	6.2	6.2	>	<	1	877.4	877.4	877.4	0	877.4	877.4	>
2022-06-10 20:22:00	524	<	23964	0.0847	3	0	0.2807	0.3654	-0.196	>	<	1	6.35	6.35	6.35	0	6.35	6.35	>	<	1	877.4	877.4	877.4	0	877.4	877.4	>
2022-06-10 20:22:01	525	<	24027	0.0902	3	0	0.2942	0.3844	-0.204	>	<	1	6.25	6.25	6.25	0	6.25	6.25	>	<	1	877.4	877.4	877.4	0	877.4	877.4	>
2022-06-10 20:22:02	526	<	24022	0.0833	3	0	0.2881	0.3714	-0.2048	>	<	1	6.35	6.35	6.35	0	6.35	6.35	>	<	1	877.4	877.4	877.4	0	877.4	877.4	>
2022-06-10 20:22:03	527	<	24005	0.0941	3	0	0.2976	0.3916	-0.2035	>	<	1	6.35	6.35	6.35	0	6.35	6.35	>	<	1	877.4	877.4	877.4	0	877.4	877.4	>
2022-06-10 20:22:04	528	<	24028	0.0936	3	0	0.2968	0.3905	-0.2032	>	<	1	6.7	6.7	6.7	0	6.7	6.7	>	<	1	877.4	877.4	877.4	0	877.4	877.4	>
2022-06-10 20:22:05	529	<	23944	0.0928	3	0	0.3003	0.393	-0.2075	>	<	1	6.4	6.4	6.4	0	6.4	6.4	>	<	1	877.4	877.4	877.4	0	877.4	877.4	>
2022-06-10 20:22:06	530	<	24033	0.0952	3	0	0.3016	0.3968	-0.2064	>	<	1	6.5	6.5	6.5	0	6.5	6.5	>	<	1	877.7	877.7	877.7	0	877.7	877.7	>
2022-06-10 20:22:07	531	<	24001	0.0772	3	0	0.2776	0.3547	-0.2004	>	<	1	6.35	6.35	6.35	0	6.35	6.35	>	<	1	877.7	877.7	877.7	0	877.7	877.7	>
2022-06-10 20:22:08	532	<	24000	0.0937	3	0	0.2965	0.3902	-0.2028	>	<	1	6.4	6.4	6.4	0	6.4	6.4	>	<	1	877.7	877.7	877.7	0	877.7	877.7	>
2022-06-10 20:22:09	533	<	23983	0.0834	3	0	0.2815	0.3648	-0.1981	>	<	1	6.5	6.5	6.5	0	6.5	6.5	>	<	1	877.7	877.7	877.7	0	877.7	877.7	>
2022-06-10 20:22:10	534	<	23972	0.0969	3	0	0.3067	0.4036	-0.2097	>	<	1	6.4	6.4	6.4	0	6.4	6.4	>	<	1	877.7	877.7	877.7	0	877.7	877.7	>
2022-06-10 20:22:11	535	<	21577	0.0907	3	0	0.2889	0.3795	-0.1982	>	<	1	6.45	6.45	6.45	0	6.45	6.45	>	<	1	877.7	877.7	877.7	0	877.7	877.7	>
2022-06-10 20:22:12	536	<	15475	0.0978	3	0	0.3075	0.4053	-0.2097	>	<	1	6.45	6.45	6.45	0	6.45	6.45	>	<	1	877.7	877.7	877.7	0	877.7	877.7	>
2022-06-10 20:22:13	537	<	34971	0.0833	3	0	0.2823	0.3656	-0.199	>	<	1	6.3	6.3	6.3	0	6.3	6.3	>	<	1	877.9	877.9	877.9	0	877.9	877.9	>
2022-06-10 20:22:14	538	<	23858	0.0955	4	0	0.3056	0.4011	-0.2101	>	<	1	6.5	6.5	6.5	0	6.5	6.5	>	<	1	877.9	877.9	877.9	0	877.9	877.9	>
2022-06-10 20:22:15	539	<	24170	0.093	6	0	0.3289	0.4218	-0.2359	>	<	1	11.75	11.75	11.75	0	11.75	11.75	>	<	1	877.9	877.9	877.9	0	877.9	877.9	>
2022-06-10 20:22:16	540	<	23735	0.0908	7	0	0.315	0.4057	-0.2242	>	<	1	5.9	5.9	5.9	0	5.9	5.9	>	<	1	877.9	877.9	877.9	0	877.9	877.9	>
2022-06-10 20:22:17	541	<	24249	0.0798	7	0	0.2808	0.3605	-0.201	>	<	1	6.5	6.5	6.5	0	6.5	6.5	>	<	1	877.9	877.9	877.9	0	877.9	877.9	>
2022-06-10 20:22:18	542	<	23990	0.0856	6	0	0.282	0.3676	-0.1964	>	<	1	5.9	5.9	5.9	0	5.9	5.9	>	<	1	877.9	877.9	877.9	0	877.9	877.9	>
2022-06-10 20:22:19	543	<	21141	0.0956	6	0	0.2965	0.3921	-0.2009	>	<	1	6.2	6.2	6.2	0	6.2	6.2	>	<	1	877.9	877.9	877.9	0	877.9	877.9	>
2022-06-10 20:22:20	544	<	26759	0.1014	6	0	0.3092	0.4106	-0.2078	>	<	1	6.15	6.15	6.15	0	6.15	6.15	>	<	1	877.9	877.9	877.9	0	877.9	877.9	>
2022-06-10 20:22:21	545	<	24113	0.0926	7	0	0.2929	0.3856	-0.2003	>	<	1	6.25	6.25	6.25	0	6.25	6.25	>	<	1	877.9	877.9	877.9	0	877.9	877.9	>
2022-06-10 20:22:22	546	<	23901	0.0822	1	0	0.2746	0.3568	-0.1925	>	<	1	6.2	6.2	6.2	0	6.2	6.2	>	<	1	877.9	877.9	877.9	0	877.9	877.9	>
2022-06-10 20:22:23	547	<	23974	0.081	6	0	0.2773	0.3583	-0.1964	>	<	1	6.2	6.2	6.2	0	6.2	6.2	>	<	1	877.9	877.9	877.9	0	877.9	877.9	>
2022-06-10 20:22:24	548	<	24090	0.0936	6	0	0.3158	0.4094	-0.2223	>	<	1	6.15	6.15	6.15	0	6.15	6.15	>	<	1	877.9	877.9	877.9	0	877.9	877.9	>
2022-06-10 20:22:25	549	<	24062	0.0872	5	0	0.2851	0.3723	-0.1979	>	<	1	6.5	6.5	6.5	0	6.5	6.5	>	<	1	878.2	878.2	878.2	0	878.2	878.2	>
2022-06-10 20:22:26	550	<	23960	0.094	6	0	0.3065	0.4005	-0.2125	>	<	1	6.1	6.1	6.1	0	6.1	6.1	>	<	1	878.2	878.2	878.2	0	878.2	878.2	>
2022-06-10 20:22:27	551	<	24037	0.084	6	0	0.2898	0.3738	-0.2059	>	<	1	6.05	6.05	6.05	0	6.05	6.05	>	<	1	878.2	878.2	878.2	0	878.2	878.2	>
2022-06-10 20:22:28	552	<	23862	0.0914	5	0	0.2954	0.3869	-0.204	>	<	1	6.35	6.35	6.35	0	6.35	6.35	>	<	1	878.2	878.2	878.2	0	878.2	878.2	>
2022-06-10 20:22:29	553	<	24115	0.0983	5	0	0.3153	0.4137	-0.217	>	<	1	6.1	6.1	6.1	0	6.1	6.1	>	<	1	878.2	878.2	878.2	0	878.2	878.2	>
2022-06-10 20:22:30	554	<	23934	0.0925	5	0	0.2911	0.3836	-0.1987	>	<	1	6.35	6.35	6.35	0	6.35	6.35	>	<	1	878.2	878.2	878.2	0	878.2	878.2	>
2022-06-10 20:22:31	555	<	22765	0.0878	6	0	0.297	0.3848	-0.2093	>	<	1	6.35	6.35	6.35	0	6.35	6.35	>	<	1	878.2	878.2	878.2	0	878.2	878.2	>
2022-06-10 20:22:32	556	<	24984	0.0821	4	0	0.2754	0.3575	-0.1933	>	<	1	6	6	6	0	6	6	>	<	1	878.2	878.2	878.2	0	878.2	878.2	>
2022-06-10 20:22:33	557	<	23809	0.0888	4	0	0.2854	0.3742	-0.1966	>	<	1	6.2	6.2	6.2	0	6.2	6.2	>	<	1	878.2	878.2	878.2	0	878.2	878.2	>
2022-06-10 20:22:34	558	<	24453	0.0967	4	0	0.3038	0.4005	-0.207	>	<	1	6.35	6.35	6.35	0	6.35	6.35	>	<	1	878.2	878.2	878.2	0	878.2	878.2	>
2022-06-10 20:22:35	559	<	24037	0.077	4	0	0.2802	0.3572	-0.2033	>	<	1	6.2	6.2	6.2	0	6.2	6.2	>	<	1	878.2	878.2	878.2	0	878.2	878.2	>
2022-06-10 20:22:36	560	<	23991	0.0999	4	0	0.3056	0.4055	-0.2057	>	<	1	6.35	6.35	6.35	0	6.35	6.35	>	<	1	878.2	878.2	878.2	0	878.2	878.2	>
2022-06-10 20:22:37	561	<	24026	0.0949	4	0	0.3063	0.4012	-0.2115	>	<	1	6.1	6.1	6.1	0	6.1	6.1	>	<	1	878.2	878.2	878.2	0	878.2	878.2	>
2022-06-10 20:22:38	562	<	23910	0.0961	4	0	0.3006	0.3967	-0.2045	>	<	1	6.25	6.25	6.25	0	6.25	6.25	>	<	1	878.2	878.2	878.2	0	878.2	878.2	>
2022-06-10 20:22:39	563	<	24094	0.0838	4	0	0.2794	0.3632	-0.1955	>	<	1	6.25	6.25	6.25	0	6.25	6.25	>	<	1	878.2	878.2	878.2	0	878.2	878.2	>
2022-06-10 20:22:40	564	<	23994	0.0943	4	0	0.3015	0.3957	-0.2072	>	<	1	6.4	6.4	6.4	0	6.4	6.4	>	<	1	878.2	878.2	878.2	0	878.2	878.2	>
2022-06-10 20:22:41	565	<	23986	0.0999	4	0	0.3032	0.4032	-0.2033	>	<	1	6.25	6.25	6.25	0	6.25	6.25	>	<	1	878.2	878.2	878.2	0	878.2	878.2	>
2022-06-10 20:22:42	566	<	24022	0.0917	3	0	0.2951	0.3868	-0.2033	>	<	1	6.25	6.25	6.25	0	6.25	6.25	>	<	1	878.2	878.2	878.2	0	878.2	878.2	>
2022-06-10 20:22:43	567	<	23989	0.0874	3	0	0.2901	0.3775	-0.2027	>	<	1	6.3	6.3	6.3	0	6.3	6.3	>	<	1	878.2	878.2	878.2	0	878.2	878.2	>
2022-06-10 20:22:44	568	<	23565	0.0895	3	0	0.2951	0.3846	-0.2056	>	<	1	6.4	6.4	6.4	0	6.4	6.4	>	<	1	878.2	878.2	878.2	0	878.2	878.2	>
2022-06-10 20:22:45	569	<	24447	0.0971	3	0	0.3035	0.4006	-0.2064	>	<	1	6.4	6.4	6.4	0	6.4	6.4	>	<	1	878.2	878.2	878.2	0	878.2	878.2	>
2022-06-10 20:22:46	570	<	24013	0.0912	3	0	0.2953	0.3865	-0.2041	>	<	1	6.4	6.4	6.4	0	6.4	6.4	>	<	1	878.2	878.2	878.2	0	878.2	878.2	>
2022-06-10 20:22:47	571	<	23912	0.0776	3	0	0.2734	0.3511	-0.1958	>	<	1	6.4	6.4	6.4	0	6.4	6.4	>	<	1	878.2	878.2	878.2	0	878.2	878.2	>
2022-06-10 20:22:48	572	<	24064	0.0913	3	0	0.2957	0.3869	-0.2044	>	<	1	6.5	6.5	6.5	0	6.5	6.5	>	<	1	878.2	878.2	878.2	0	878.2	878.2	>
2022-06-10 20:22:49	573	<	23954	0.0973	3	0	0.3034	0.4007	-0.2062	>	<	1	6.25	6.25	6.25	0	6.25	6.25	>	<	1	878.2	878.2	878.2	0	878.2	878.2	>
2022-06-10 20:22:50	574	<	24008	0.0827	3	0	0.2806	0.3633	-0.1978	>	<	1	6.45	6.45	6.45	0	6.45	6.45	>	<	1	878.2	878.2	878.2	0	878.2	878.2	>
2022-06-10 20:22:51	575	<	23953	0.0886	3	0	0.2966	0.3852	-0.2079	>	<	1	6.45	6.45	6.45	0	6.45	6.45	>	<	1	878.2	878.2	878.2	0	878.2	878.2	>
2022-06-10 20:22:52	576	<	24091	0.0854	3	0	0.2838	0.3692	-0.1984	>	<	1	6.35	6.35	6.35	0	6.35	6.35	>	<	1	878.2	878.2	878.2	0	878.2	878.2	>
2022-06-10 20:22:53	577	<	24034	0.0865	3	0	0.2878	0.3743	-0.2013	>	<	1	6.5	6.5	6.5	0	6.5	6.5	>	<	1	878.2	878.2	878.2	0	878.2	878.2	>
2022-06-10 20:22:54	578	<	23975	0.0988	4	0	0.3052	0.404	-0.2064	>	<	1	6.35	6.35	6.35	0	6.35	6.35	>	<	1	878.2	878.2	878.2	0	878.2	878.2	>
2022-06-10 20:22:55	579	<	23768	0.097	5	0	0.2973	0.3943	-0.2004	>	<	1	11.8	11.8	11.8	0	11.8	11.8	>	<	1	878.2	878.2	878.2	0	878.2	878.2	>
2022-06-10 20:22:56	580	<	24223	0.0866	7	0	0.3188	0.4054	-0.2322	>	<	1	5.9	5.9	5.9	0	5.9	5.9	>	<	1	878.2	878.2	878.2	0	878.2	878.2	>
2022-06-10 20:22:57	581	<	23993	0.0878	7	0	0.3152	0.4029	-0.2274	>	<	1	6	6	6	0	6	6	>	<	1	878.2	878.2	878.2	0	878.2	878.2	>
2022-06-10 20:22:58	582	<	23782	0.0815	1	0	0.2737	0.3552	-0.1921	>	<	1	6.25	6.25	6.25	0	6.25	6.25	>	<	1	878.2	878.2	878.2	0	878.2	878.2	>
2022-06-10 20:22:59	583	<	24234	0.0896	6	0	0.2877	0.3773	-0.1982	>	<	1	6.25	6.25	6.25	0	6.25	6.25	>	<	1	878.2	878.2	878.2	0	878.2	878.2	>
2022-06-10 20:23:00	584	<	24002	0.0849	7	0	0.2932	0.3781	-0.2083	>	<	1	5.8	5.8	5.8	0	5.8	5.8	>	<	1	878.2	878.2	878.2	0	878.2	878.2	>
2022-06-10 20:23:01	585	<	23984	0.0908	7	0	0.3051	0.3959	-0.2143	>	<	1	6.15	6.15	6.15	0	6.15	6.15	>	<	1	878.2	878.2	878.2	0	878.2	878.2	>
2022-06-10 20:23:02	586	<	23982	0.0821	6	0	0.2834	0.3655	-0.2014	>	<	1	6.25	6.25	6.25	0	6.25	6.25	>	<	1	878.2	878.2	878.2	0	878.2	878.2	>
2022-06-10 20:23:03	587	<	23976	0.0834	1	0	0.2764	0.3598	-0.1931	>	<	1	6.2	6.2	6.2	0	6.2	6.2	>	<	1	878.2	878.2	878.2	0	878.2	878.2	>
2022-06-10 20:23:04	588	<	24016	0.0857	6	0	0.3006	0.3863	-0.215	>	<	1	6.2	6.2	6.2	0	6.2	6.2	>	<	1	878.2	878.2	878.2	0	878.2	878.2	>
2022-06-10 20:23:05	589	<	24049	0.0867	1	0	0.2814	0.3681	-0.1947	>	<	1	6.15	6.15	6.15	0	6.15	6.15	>	<	1	878.2	878.2	878.2	0	878.2	878.2	>
2022-06-10 20:23:06	590	<	23984	0.083	6	0	0.2797	0.3627	-0.1966	>	<	1	6.45	6.45	6.45	0	6.45	6.45	>	<	1	878.2	878.2	878.2	0	878.2	878.2	>
2022-06-10 20:23:07	591	<	24008	0.0897	5	0	0.2929	0.3826	-0.2032	>	<	1	6.05	6.05	6.05	0	6.05	6.05	>	<	1	878.2	878.2	878.2	0	878.2	878.2	>
2022-06-10 20:23:08	592	<	23982	0.0876	5	0	0.2942	0.3818	-0.2067	>	<	1	6.1	6.1	6.1	0	6.1	6.1	>	<	1	878.2	878.2	878.2	0	878.2	878.2	>
2022-06-10 20:23:09	593	<	23890	0.0848	5	0	0.2815	0.3663	-0.1968	>	<	1	6.3	6.3	6.3	0	6.3	6.3	>	<	1	878.2	878.2	878.2	0	878.2	878.2	>
2022-06-10 20:23:10	594	<	24136	0.0907	1	0	0.2872	0.3779	-0.1965	>	<	1	6.1	6.1	6.1	0	6.1	6.1	>	<	1	878.2	878.2	878.2	0	878.2	878.2	>
2022-06-10 20:23:11	595	<	23940	0.0868	4	0	0.2851	0.372	-0.1983	>	<	1	6.3	6.3	6.3	0	6.3	6.3	>	<	1	878.2	878.2	878.2	0	878.2	878.2	>
2022-06-10 20:23:12	596	<	23995	0.0908	5	0	0.293	0.3838	-0.2023	>	<	1	6.2	6.2	6.2	0	6.2	6.2	>	<	1	878.2	878.2	878.2	0	878.2	878.2	>
2022-06-10 20:23:13	597	<	23892	0.0884	5	0	0.2966	0.385	-0.2082	>	<	1	6.15	6.15	6.15	0	6.15	6.15	>	<	1	878.2	878.2	878.2	0	878.2	878.2	>
2022-06-10 20:23:14	598	<	24153	0.1027	5	0	0.3156	0.4183	-0.2129	>	<	1	6.25	6.25	6.25	0	6.25	6.25	>	<	1	878.2	878.2	878.2	0	878.2	878.2	>
2022-06-10 20:23:15	599	<	23997	0.0741	1	0	0.2619	0.336	-0.1878	>	<	1	6.15	6.15	6.15	0	6.15	6.15	>	<	1	878.2	878.2	878.2	0	878.2	878.2	>
2022-06-10 20:23:16	600	<	24004	0.0889	5	0	0.3019	0.3907	-0.213	>	<	1	6.45	6.45	6.45	0	6.45	6.45	>	<	1	878.2	878.2	878.2	0	878.2	878.2	>
2022-06-10 20:23:17	601	<	23707	0.0835	5	0	0.288	0.3714	-0.2045	>	<	1	6.35	6.35	6.35	0	6.35	6.35	>	<	1	878.2	878.2	878.2	0	878.2	878.2	>
2022-06-10 20:23:18	602	<	23337	0.0854	4	0	0.2956	0.3811	-0.2102	>	<	1	6.15	6.15	6.15	0	6.15	6.15	>	<	1	878.2	878.2	878.2	0	878.2	878.2	>
2022-06-10 20:23:19	603	<	20623	0.0837	4	0	0.2796	0.3634	-0.1959	>	<	1	6.45	6.45	6.45	0	6.45	6.45	>	<	1	878.2	878.2	878.2	0	878.2	878.2	>
2022-06-10 20:23:20	604	<	15528	0.0891	4	0	0.3	0.3891	-0.211	>	<	1	6.15	6.15	6.15	0	6.15	6.15	>	<	1	878.2	878.2	878.2	0	878.2	878.2	>
2022-06-10 20:23:21	605	<	29040	0.0944	4	0	0.3011	0.3955	-0.2067	>	<	1	6.35	6.35	6.35	0	6.35	6.35	>	<	1	878.2	878.2	878.2	0	878.2	878.2	>
2022-06-10 20:23:22	606	<	22113	0.0865	4	0	0.2906	0.3771	-0.2041	>	<	1	6.25	6.25	6.25	0	6.25	6.25	>	<	1	878.2	878.2	878.2	0	878.2	878.2	>
2022-06-10 20:23:23	607	<	22816	0.0958	3	0	0.3066	0.4024	-0.2108	>	<	1	6.4	6.4	6.4	0	6.4	6.4	>	<	1	878.2	878.2	878.2	0	878.2	878.2	>
2022-06-10 20:23:24	608	<	25801	0.0898	3	0	0.2917	0.3815	-0.202	>	<	1	6.3	6.3	6.3	0	6.3	6.3	>	<	1	878.5	878.5	878.5	0	878.5	878.5	>
2022-06-10 20:23:25	609	<	26034	0.0872	3	0	0.287	0.3743	-0.1998	>	<	1	6.35	6.35	6.35	0	6.35	6.35	>	<	1	878.5	878.5	878.5	0	878.5	878.5	>
2022-06-10 20:23:26	610	<	25998	0.0787	3	0	0.2794	0.3581	-0.2008	>	<	1	6.4	6.4	6.4	0	6.4	6.4	>	<	1	878.5	878.5	878.5	0	878.5	878.5	>
2022-06-10 20:23:27	611	<	26502	0.0907	3	0	0.2917	0.3824	-0.201	>	<	1	6.5	6.5	6.5	0	6.5	6.5	>	<	1	878.5	878.5	878.5	0	878.5	878.5	>
2022-06-10 20:23:28	612	<	25733	0.0849	3	0	0.2845	0.3695	-0.1996	>	<	1	6.25	6.25	6.25	0	6.25	6.25	>	<	1	878.5	878.5	878.5	0	878.5	878.5	>
2022-06-10 20:23:29	613	<	24727	0.0875	3	0	0.2874	0.3748	-0.1999	>	<	1	6.4	6.4	6.4	0	6.4	6.4	>	<	1	878.5	878.5	878.5	0	878.5	878.5	>
2022-06-10 20:23:30	614	<	23970	0.0936	3	0	0.3014	0.395	-0.2078	>	<	1	6.45	6.45	6.45	0	6.45	6.45	>	<	1	878.5	878.5	878.5	0	878.5	878.5	>
2022-06-10 20:23:31	615	<	23983	0.0841	3	0	0.2852	0.3692	-0.2011	>	<	1	6.45	6.45	6.45	0	6.45	6.45	>	<	1	878.5	878.5	878.5	0	878.5	878.5	>
2022-06-10 20:23:32	616	<	23832	0.0823	3	0	0.2787	0.361	-0.1963	>	<	1	6.2	6.2	6.2	0	6.2	6.2	>	<	1	878.5	878.5	878.5	0	878.5	878.5	>
2022-06-10 20:23:33	617	<	24209	0.0913	3	0	0.2926	0.384	-0.2013	>	<	1	6.5	6.5	6.5	0	6.5	6.5	>	<	1	878.5	878.5	878.5	0	878.5	878.5	>
2022-06-10 20:23:34	618	<	24020	0.0971	3	0	0.2998	0.3969	-0.2026	>	<	1	6.35	6.35	6.35	0	6.35	6.35	>	<	1	878.5	878.5	878.5	0	878.5	878.5	>
2022-06-10 20:23:35	619	<	24009	0.0919	3	0	0.2894	0.3813	-0.1974	>	<	1	9.5	9.5	9.5	0	9.5	9.5	>	<	1	878.5	878.5	878.5	0	878.5	878.5	>
2022-06-10 20:23:36	620	<	23995	0.0906	6	0	0.2956	0.3861	-0.205	>	<	1	8.55	8.55	8.55	0	8.55	8.55	>	<	1	878.5	878.5	878.5	0	878.5	878.5	>
2022-06-10 20:23:37	621	<	24007	0.0745	7	0	0.2659	0.3404	-0.1914	>	<	1	6.05	6.05	6.05	0	6.05	6.05	>	<	1	878.7	878.7	878.7	0	878.7	878.7	>
2022-06-10 20:23:38	622	<	24011	0.0855	6	0	0.299	0.3845	-0.2135	>	<	1	6.15	6.15	6.15	0	6.15	6.15	>	<	1	878.7	878.7	878.7	0	878.7	878.7	>
2022-06-10 20:23:39	623	<	23981	0.0947	7	0	0.3217	0.4163	-0.227	>	<	1	5.85	5.85	5.85	0	5.85	5.85	>	<	1	878.7	878.7	878.7	0	878.7	878.7	>
2022-06-10 20:23:40	624	<	23844	0.0897	8	0	0.3132	0.4028	-0.2235	>	<	1	6.2	6.2	6.2	0	6.2	6.2	>	<	1	878.7	878.7	878.7	0	878.7	878.7	>
2022-06-10 20:23:41	625	<	24068	0.089	8	0	0.3044	0.3934	-0.2155	>	<	1	6.3	6.3	6.3	0	6.3	6.3	>	<	1	878.7	878.7	878.7	0	878.7	878.7	>
2022-06-10 20:23:42	626	<	24099	0.0914	7	0	0.3058	0.3972	-0.2144	>	<	1	6.25	6.25	6.25	0	6.25	6.25	>	<	1	878.7	878.7	878.7	0	878.7	878.7	>
2022-06-10 20:23:43	627	<	23947	0.0889	6	0	0.3038	0.3927	-0.2149	>	<	1	6.25	6.25	6.25	0	6.25	6.25	>	<	1	878.7	878.7	878.7	0	878.7	878.7	>
2022-06-10 20:23:44	628	<	23848	0.0833	6	0	0.2786	0.3618	-0.1953	>	<	1	6.25	6.25	6.25	0	6.25	6.25	>	<	1	878.7	878.7	878.7	0	878.7	878.7	>
2022-06-10 20:23:45	629	<	23364	0.0869	6	0	0.3015	0.3885	-0.2146	>	<	1	6.4	6.4	6.4	0	6.4	6.4	>	<	1	878.7	878.7	878.7	0	878.7	878.7	>
2022-06-10 20:23:46	630	<	24452	0.0867	6	0	0.29	0.3768	-0.2033	>	<	1	6.2	6.2	6.2	0	6.2	6.2	>	<	1	878.7	878.7	878.7	0	878.7	878.7	>
2022-06-10 20:23:47	631	<	21830	0.0956	7	0	0.2973	0.3929	-0.2017	>	<	1	6.5	6.5	6.5	0	6.5	6.5	>	<	1	878.7	878.7	878.7	0	878.7	878.7	>
2022-06-10 20:23:48	632	<	23496	0.0964	6	0	0.3078	0.4041	-0.2114	>	<	1	6.15	6.15	6.15	0	6.15	6.15	>	<	1	878.7	878.7	878.7	0	878.7	878.7	>
2022-06-10 20:23:49	633	<	25600	0.087	5	0	0.2832	0.3702	-0.1962	>	<	1	6.3	6.3	6.3	0	6.3	6.3	>	<	1	878.7	878.7	878.7	0	878.7	878.7	>
2022-06-10 20:23:50	634	<	24741	0.0916	5	0	0.2981	0.3897	-0.2065	>	<	1	6.35	6.35	6.35	0	6.35	6.35	>	<	1	878.7	878.7	878.7	0	878.7	878.7	>
2022-06-10 20:23:51	635	<	24642	0.0907	5	0	0.2899	0.3806	-0.1993	>	<	1	6.4	6.4	6.4	0	6.4	6.4	>	<	1	878.7	878.7	878.7	0	878.7	878.7	>
2022-06-10 20:23:52	636	<	23510	0.0869	5	0	0.2832	0.3701	-0.1963	>	<	1	6.05	6.05	6.05	0	6.05	6.05	>	<	1	878.7	878.7	878.7	0	878.7	878.7	>
2022-06-10 20:23:53	637	<	24171	0.0758	5	0	0.2753	0.3511	-0.1996	>	<	1	6.3	6.3	6.3	0	6.3	6.3	>	<	1	878.7	878.7	878.7	0	878.7	878.7	>
2022-06-10 20:23:54	638	<	24159	0.0781	4	0	0.2739	0.3521	-0.1958	>	<	1	6.3	6.3	6.3	0	6.3	6.3	>	<	1	878.7	878.7	878.7	0	878.7	878.7	>
2022-06-10 20:23:55	639	<	23840	0.0912	4	0	0.2956	0.3868	-0.2045	>	<	1	6.2	6.2	6.2	0	6.2	6.2	>	<	1	878.7	878.7	878.7	0	878.7	878.7	>
2022-06-10 20:23:56	640	<	24252	0.0911	5	0	0.2993	0.3903	-0.2082	>	<	1	6.4	6.4	6.4	0	6.4	6.4	>	<	1	878.7	878.7	878.7	0	878.7	878.7	>
2022-06-10 20:23:57	641	<	24044	0.0816	4	0	0.2818	0.3634	-0.2002	>	<	1	6.15	6.15	6.15	0	6.15	6.15	>	<	1	878.7	878.7	878.7	0	878.7	878.7	>
2022-06-10 20:23:58	642	<	24109	0.0844	4	0	0.2868	0.3711	-0.2024	>	<	1	6.35	6.35	6.35	0	6.35	6.35	>	<	1	878.7	878.7	878.7	0	878.7	878.7	>
2022-06-10 20:23:59	643	<	23954	0.0835	4	0	0.2855	0.3689	-0.202	>	<	1	6.35	6.35	6.35	0	6.35	6.35	>	<	1	878.7	878.7	878.7	0	878.7	878.7	>
2022-06-10 20:24:00	644	<	24073	0.0815	4	0	0.2754	0.3568	-0.1939	>	<	1	6.25	6.25	6.25	0	6.25	6.25	>	<	1	879	879	879	0	879	879	>
2022-06-10 20:24:01	645	<	22831	0.0916	4	0	0.3057	0.3973	-0.2141	>	<	1	6.4	6.4	6.4	0	6.4	6.4	>	<	1	879	879	879	0	879	879	>
2022-06-10 20:24:02	646	<	21993	0.1012	4	0	0.3111	0.4123	-0.2099	>	<	1	6.2	6.2	6.2	0	6.2	6.2	>	<	1	879	879	879	0	879	879	>
2022-06-10 20:24:03	647	<	27100	0.0774	2	0	0.2673	0.3447	-0.19	>	<	1	6.4	6.4	6.4	0	6.4	6.4	>	<	1	879	879	879	0	879	879	>
2022-06-10 20:24:04	648	<	23939	0.0904	3	0	0.2894	0.3798	-0.1991	>	<	1	5.9	5.9	5.9	0	5.9	5.9	>	<	1	879	879	879	0	879	879	>
2022-06-10 20:24:05	649	<	21367	0.0812	3	0	0.2748	0.356	-0.1935	>	<	1	6.25	6.25	6.25	0	6.25	6.25	>	<	1	879	879	879	0	879	879	>
2022-06-10 20:24:06	650	<	26658	0.0865	3	0	0.2878	0.3742	-0.2013	>	<	1	6.35	6.35	6.35	0	6.35	6.35	>	<	1	879	879	879	0	879	879	>
2022-06-10 20:24:07	651	<	24083	0.0852	3	0	0.288	0.3733	-0.2028	>	<	1	6.4	6.4	6.4	0	6.4	6.4	>	<	1	879	879	879	0	879	879	>
2022-06-10 20:24:08	652	<	23778	0.0903	4	0	0.3004	0.3908	-0.2101	>	<	1	6.45	6.45	6.45	0	6.45	6.45	>	<	1	879	879	879	0	879	879	>
2022-06-10 20:24:09	653	<	24174	0.0892	3	0	0.2975	0.3867	-0.2083	>	<	1	6.4	6.4	6.4	0	6.4	6.4	>	<	1	879	879	879	0	879	879	>
2022-06-10 20:24:10	654	<	23987	0.0836	3	0	0.2837	0.3673	-0.2	>	<	1	6.45	6.45	6.45	0	6.45	6.45	>	<	1	879	879	879	0	879	879	>
2022-06-10 20:24:11	655	<	23867	0.0905	2	0	0.2886	0.3791	-0.1981	>	<	1	6.3	6.3	6.3	0	6.3	6.3	>	<	1	879	879	879	0	879	879	>
2022-06-10 20:24:12	656	<	24142	0.0912	3	0	0.2933	0.3844	-0.2021	>	<	1	6.35	6.35	6.35	0	6.35	6.35	>	<	1	879	879	879	0	879	879	>
2022-06-10 20:24:13	657	<	24058	0.0847	3	0	0.2872	0.3719	-0.2025	>	<	1	6.5	6.5	6.5	0	6.5	6.5	>	<	1	879	879	879	0	879	879	>
2022-06-10 20:24:14	658	<	23985	0.0898	3	0	0.2944	0.3843	-0.2046	>	<	1	6.45	6.45	6.45	0	6.45	6.45	>	<	1	879	879	879	0	879	879	>
2022-06-10 20:24:15	659	<	23976	0.0973	3	0	0.3026	0.3999	-0.2053	>	<	1	6.45	6.45	6.45	0	6.45	6.45	>	<	1	879	879	879	0	879	879	>
2022-06-10 20:24:16	660	<	2496	0.0986	1	0	0.2981	0.3966	-0.1995	>	<	1	11	11	11	0	11	11	>	<	1	879	879	879	0	879	879	>
2022-06-10 20:24:17	661	<	0	0			0	0	0	>	<	1	4.2	4.2	4.2	0	4.2	4.2	>	<	1	879	879	879	0	879	879	>

## Sheet: Conf1_15000
		<	Processing Time							>	<	CPU1							>	<	MEM1							>
Time	Id	<	Cont	Average	Max	Min	DesvTip	DTTop	DTDown	>	<	Cont	Average	Max	Min	DesvTip	DTTop	DTDown	>	<	Cont	Average	Max	Min	DesvTip	DTTop	DTDown	>
P_Conf1_15000	Tot	<	23759989	0.0493	759	0	1.1724	1.2217	-1.1231	>	<	660	13.85	24.15	0.05	5.1	18.95	8.75	>	<	660	1071.61	1228.8	295.3	173.33	1244.95	898.28	>
2022-06-13 15:15:28	0	<	1526	0.3408	13	0	0.9817	1.3225	-0.641	>	<	1	9.45	9.45	9.45	0	9.45	9.45	>	<	1	295.3	295.3	295.3	0	295.3	295.3	>
2022-06-13 15:15:29	1	<	4110	0.0657	1	0	0.2477	0.3134	-0.1821	>	<	1	24.15	24.15	24.15	0	24.15	24.15	>	<	1	395.7	395.7	395.7	0	395.7	395.7	>
2022-06-13 15:15:30	2	<	4208	0.0725	6	0	0.2855	0.3579	-0.213	>	<	1	2.25	2.25	2.25	0	2.25	2.25	>	<	1	486.6	486.6	486.6	0	486.6	486.6	>
2022-06-13 15:15:31	3	<	5189	0.0426	1	0	0.2019	0.2445	-0.1593	>	<	1	2.85	2.85	2.85	0	2.85	2.85	>	<	1	572.1	572.1	572.1	0	572.1	572.1	>
2022-06-13 15:15:32	4	<	6205	0.0438	12	0	0.3851	0.4289	-0.3412	>	<	1	1.85	1.85	1.85	0	1.85	1.85	>	<	1	573.4	573.4	573.4	0	573.4	573.4	>
2022-06-13 15:15:33	5	<	6918	0.0454	1	0	0.2082	0.2535	-0.1628	>	<	1	4.15	4.15	4.15	0	4.15	4.15	>	<	1	577.5	577.5	577.5	0	577.5	577.5	>
2022-06-13 15:15:34	6	<	7316	0.0403	1	0	0.1967	0.237	-0.1564	>	<	1	3.55	3.55	3.55	0	3.55	3.55	>	<	1	577.6	577.6	577.6	0	577.6	577.6	>
2022-06-13 15:15:35	7	<	8333	0.0425	1	0	0.2017	0.2442	-0.1592	>	<	1	2.45	2.45	2.45	0	2.45	2.45	>	<	1	582.3	582.3	582.3	0	582.3	582.3	>
2022-06-13 15:15:36	8	<	8985	0.0236	1	0	0.1518	0.1754	-0.1282	>	<	1	1.95	1.95	1.95	0	1.95	1.95	>	<	1	582.3	582.3	582.3	0	582.3	582.3	>
2022-06-13 15:15:37	9	<	9696	0.0351	8	0	0.2725	0.3076	-0.2375	>	<	1	2.8	2.8	2.8	0	2.8	2.8	>	<	1	587.1	587.1	587.1	0	587.1	587.1	>
2022-06-13 15:15:38	10	<	11079	0.0286	1	0	0.1667	0.1953	-0.1381	>	<	1	3.3	3.3	3.3	0	3.3	3.3	>	<	1	595.2	595.2	595.2	0	595.2	595.2	>
2022-06-13 15:15:39	11	<	14494	0.0382	11	0	0.3121	0.3503	-0.274	>	<	1	4.4	4.4	4.4	0	4.4	4.4	>	<	1	600.3	600.3	600.3	0	600.3	600.3	>
2022-06-13 15:15:40	12	<	13411	0.0238	1	0	0.1524	0.1762	-0.1286	>	<	1	2.2	2.2	2.2	0	2.2	2.2	>	<	1	600.3	600.3	600.3	0	600.3	600.3	>
2022-06-13 15:15:41	13	<	27027	0.0315	12	0	0.2343	0.2658	-0.2029	>	<	1	2.1	2.1	2.1	0	2.1	2.1	>	<	1	605.7	605.7	605.7	0	605.7	605.7	>
2022-06-13 15:15:42	14	<	23366	0.0258	1	0	0.1587	0.1845	-0.1328	>	<	1	2.1	2.1	2.1	0	2.1	2.1	>	<	1	605.7	605.7	605.7	0	605.7	605.7	>
2022-06-13 15:15:43	15	<	24879	0.025	1	0	0.156	0.181	-0.131	>	<	1	2	2	2	0	2	2	>	<	1	610.6	610.6	610.6	0	610.6	610.6	>
2022-06-13 15:15:44	16	<	25906	0.0317	17	0	0.2885	0.3202	-0.2568	>	<	1	1.55	1.55	1.55	0	1.55	1.55	>	<	1	610.6	610.6	610.6	0	610.6	610.6	>
2022-06-13 15:15:45	17	<	26465	0.0331	17	0	0.2507	0.2839	-0.2176	>	<	1	1.1	1.1	1.1	0	1.1	1.1	>	<	1	610.6	610.6	610.6	0	610.6	610.6	>
2022-06-13 15:15:46	18	<	24152	0.0829	276	0	3.9735	4.0565	-3.8906	>	<	1	2.4	2.4	2.4	0	2.4	2.4	>	<	1	615.8	615.8	615.8	0	615.8	615.8	>
2022-06-13 15:15:47	19	<	24934	0.3247	759	0	13.7748	14.0995	-13.45	>	<	1	2.85	2.85	2.85	0	2.85	2.85	>	<	1	620.7	620.7	620.7	0	620.7	620.7	>
2022-06-13 15:15:48	20	<	27493	0.1341	436	0	6.2915	6.4256	-6.1574	>	<	1	1.15	1.15	1.15	0	1.15	1.15	>	<	1	620.7	620.7	620.7	0	620.7	620.7	>
2022-06-13 15:15:49	21	<	29710	0.2007	409	0	7.9747	8.1754	-7.7741	>	<	1	2.55	2.55	2.55	0	2.55	2.55	>	<	1	626.1	626.1	626.1	0	626.1	626.1	>
2022-06-13 15:15:50	22	<	27940	0.0943	277	0	4.3863	4.4806	-4.292	>	<	1	2.3	2.3	2.3	0	2.3	2.3	>	<	1	626.2	626.2	626.2	0	626.2	626.2	>
2022-06-13 15:15:51	23	<	30983	0.0512	340	0	2.7326	2.7838	-2.6813	>	<	1	2.7	2.7	2.7	0	2.7	2.7	>	<	1	630.8	630.8	630.8	0	630.8	630.8	>
2022-06-13 15:15:52	24	<	29373	0.0941	222	0	3.4061	3.5002	-3.3121	>	<	1	1.85	1.85	1.85	0	1.85	1.85	>	<	1	630.8	630.8	630.8	0	630.8	630.8	>
2022-06-13 15:15:53	25	<	34871	0.027	14	0	0.2287	0.2557	-0.2018	>	<	1	4.75	4.75	4.75	0	4.75	4.75	>	<	1	640.6	640.6	640.6	0	640.6	640.6	>
2022-06-13 15:15:54	26	<	30071	0.0579	197	0	2.1666	2.2245	-2.1087	>	<	1	2.5	2.5	2.5	0	2.5	2.5	>	<	1	640.6	640.6	640.6	0	640.6	640.6	>
2022-06-13 15:15:55	27	<	32063	0.0834	191	0	3.0249	3.1084	-2.9415	>	<	1	4.75	4.75	4.75	0	4.75	4.75	>	<	1	646.6	646.6	646.6	0	646.6	646.6	>
2022-06-13 15:15:56	28	<	27764	0.0743	166	0	2.6424	2.7166	-2.5681	>	<	1	2.65	2.65	2.65	0	2.65	2.65	>	<	1	646.6	646.6	646.6	0	646.6	646.6	>
2022-06-13 15:15:57	29	<	14696	0.1081	187	0	3.7811	3.8892	-3.6731	>	<	1	2.8	2.8	2.8	0	2.8	2.8	>	<	1	652.5	652.5	652.5	0	652.5	652.5	>
2022-06-13 15:15:58	30	<	16795	0.0835	151	0	2.8675	2.951	-2.7839	>	<	1	3.9	3.9	3.9	0	3.9	3.9	>	<	1	658.2	658.2	658.2	0	658.2	658.2	>
2022-06-13 15:15:59	31	<	22065	0.0607	159	0	2.3979	2.4585	-2.3372	>	<	1	2.8	2.8	2.8	0	2.8	2.8	>	<	1	662.5	662.5	662.5	0	662.5	662.5	>
2022-06-13 15:16:00	32	<	30682	0.0226	1	0	0.1487	0.1713	-0.1261	>	<	1	1.45	1.45	1.45	0	1.45	1.45	>	<	1	662.5	662.5	662.5	0	662.5	662.5	>
2022-06-13 15:16:01	33	<	27406	0.0302	16	0	0.286	0.3162	-0.2558	>	<	1	3.25	3.25	3.25	0	3.25	3.25	>	<	1	667.4	667.4	667.4	0	667.4	667.4	>
2022-06-13 15:16:02	34	<	22565	0.1338	310	0	5.5737	5.7075	-5.4399	>	<	1	2.9	2.9	2.9	0	2.9	2.9	>	<	1	676.2	676.2	676.2	0	676.2	676.2	>
2022-06-13 15:16:03	35	<	25577	0.1177	326	0	5.3968	5.5145	-5.2791	>	<	1	1.95	1.95	1.95	0	1.95	1.95	>	<	1	676.2	676.2	676.2	0	676.2	676.2	>
2022-06-13 15:16:04	36	<	24952	0.0232	1	0	0.1504	0.1736	-0.1273	>	<	1	2.7	2.7	2.7	0	2.7	2.7	>	<	1	681.1	681.1	681.1	0	681.1	681.1	>
2022-06-13 15:16:05	37	<	27345	0.0981	262	0	4.2771	4.3752	-4.179	>	<	1	3.4	3.4	3.4	0	3.4	3.4	>	<	1	686.2	686.2	686.2	0	686.2	686.2	>
2022-06-13 15:16:06	38	<	24263	0.0734	234	0	3.3632	3.4367	-3.2898	>	<	1	3.1	3.1	3.1	0	3.1	3.1	>	<	1	691.4	691.4	691.4	0	691.4	691.4	>
2022-06-13 15:16:07	39	<	26065	0.0701	251	0	3.1137	3.1837	-3.0436	>	<	1	2.05	2.05	2.05	0	2.05	2.05	>	<	1	691.4	691.4	691.4	0	691.4	691.4	>
2022-06-13 15:16:08	40	<	28722	0.0242	1	0	0.1538	0.178	-0.1295	>	<	1	2.65	2.65	2.65	0	2.65	2.65	>	<	1	697.1	697.1	697.1	0	697.1	697.1	>
2022-06-13 15:16:09	41	<	30002	0.1319	257	0	5.3054	5.4373	-5.1736	>	<	1	2.75	2.75	2.75	0	2.75	2.75	>	<	1	701.7	701.7	701.7	0	701.7	701.7	>
2022-06-13 15:16:10	42	<	29234	0.1078	263	0	4.5004	4.6081	-4.3926	>	<	1	2	2	2	0	2	2	>	<	1	701.7	701.7	701.7	0	701.7	701.7	>
2022-06-13 15:16:11	43	<	31606	0.0301	206	0	1.1783	1.2084	-1.1482	>	<	1	3.65	3.65	3.65	0	3.65	3.65	>	<	1	706.1	706.1	706.1	0	706.1	706.1	>
2022-06-13 15:16:12	44	<	34967	0.0476	171	0	1.8471	1.8947	-1.7995	>	<	1	3.1	3.1	3.1	0	3.1	3.1	>	<	1	711.2	711.2	711.2	0	711.2	711.2	>
2022-06-13 15:16:13	45	<	33305	0.053	200	0	2.1684	2.2213	-2.1154	>	<	1	3.9	3.9	3.9	0	3.9	3.9	>	<	1	715.6	715.6	715.6	0	715.6	715.6	>
2022-06-13 15:16:14	46	<	34625	0.0706	188	0	2.8225	2.893	-2.7519	>	<	1	3.5	3.5	3.5	0	3.5	3.5	>	<	1	721.4	721.4	721.4	0	721.4	721.4	>
2022-06-13 15:16:15	47	<	34071	0.0939	196	0	3.2713	3.3652	-3.1774	>	<	1	4	4	4	0	4	4	>	<	1	726.2	726.2	726.2	0	726.2	726.2	>
2022-06-13 15:16:16	48	<	34132	0.0689	157	0	2.6226	2.6915	-2.5537	>	<	1	3.5	3.5	3.5	0	3.5	3.5	>	<	1	731.4	731.4	731.4	0	731.4	731.4	>
2022-06-13 15:16:17	49	<	38049	0.0665	151	0	2.3972	2.4637	-2.3306	>	<	1	3.85	3.85	3.85	0	3.85	3.85	>	<	1	736.3	736.3	736.3	0	736.3	736.3	>
2022-06-13 15:16:18	50	<	40655	0.0269	84	0	0.7325	0.7594	-0.7056	>	<	1	3.9	3.9	3.9	0	3.9	3.9	>	<	1	740.9	740.9	740.9	0	740.9	740.9	>
2022-06-13 15:16:19	51	<	43841	0.0635	132	0	2.167	2.2305	-2.1035	>	<	1	5.45	5.45	5.45	0	5.45	5.45	>	<	1	750.7	750.7	750.7	0	750.7	750.7	>
2022-06-13 15:16:20	52	<	40047	0.0404	131	0	1.2962	1.3366	-1.2558	>	<	1	4	4	4	0	4	4	>	<	1	753.6	753.6	753.6	0	753.6	753.6	>
2022-06-13 15:16:21	53	<	37916	0.0325	118	0	0.8903	0.9229	-0.8578	>	<	1	3.45	3.45	3.45	0	3.45	3.45	>	<	1	753.8	753.8	753.8	0	753.8	753.8	>
2022-06-13 15:16:22	54	<	51582	0.0263	15	0	0.2409	0.2672	-0.2146	>	<	1	5.4	5.4	5.4	0	5.4	5.4	>	<	1	753.8	753.8	753.8	0	753.8	753.8	>
2022-06-13 15:16:23	55	<	37833	0.0285	11	0	0.2193	0.2478	-0.1907	>	<	1	3.2	3.2	3.2	0	3.2	3.2	>	<	1	753.8	753.8	753.8	0	753.8	753.8	>
2022-06-13 15:16:24	56	<	49220	0.025	12	0	0.1873	0.2123	-0.1623	>	<	1	5.95	5.95	5.95	0	5.95	5.95	>	<	1	753.8	753.8	753.8	0	753.8	753.8	>
2022-06-13 15:16:25	57	<	49889	0.0253	1	0	0.157	0.1822	-0.1317	>	<	1	6.55	6.55	6.55	0	6.55	6.55	>	<	1	753.8	753.8	753.8	0	753.8	753.8	>
2022-06-13 15:16:26	58	<	51872	0.0393	77	0	0.9674	1.0067	-0.928	>	<	1	5.4	5.4	5.4	0	5.4	5.4	>	<	1	753.8	753.8	753.8	0	753.8	753.8	>
2022-06-13 15:16:27	59	<	5034	0.0221	1	0	0.1468	0.1689	-0.1248	>	<	1	9.2	9.2	9.2	0	9.2	9.2	>	<	1	762.3	762.3	762.3	0	762.3	762.3	>
2022-06-13 15:16:28	60	<	6235	0.0555	71	0	1.5633	1.6187	-1.5078	>	<	1	8.1	8.1	8.1	0	8.1	8.1	>	<	1	762.3	762.3	762.3	0	762.3	762.3	>
2022-06-13 15:16:29	61	<	75027	0.0439	197	0	1.632	1.6759	-1.5881	>	<	1	1.1	1.1	1.1	0	1.1	1.1	>	<	1	762.3	762.3	762.3	0	762.3	762.3	>
2022-06-13 15:16:30	62	<	61181	0.0542	147	0	1.8345	1.8887	-1.7803	>	<	1	7.2	7.2	7.2	0	7.2	7.2	>	<	1	762.3	762.3	762.3	0	762.3	762.3	>
2022-06-13 15:16:31	63	<	20090	0.0238	9	0	0.1637	0.1875	-0.1399	>	<	1	7.05	7.05	7.05	0	7.05	7.05	>	<	1	762.3	762.3	762.3	0	762.3	762.3	>
2022-06-13 15:16:32	64	<	39216	0.0316	71	0	0.7334	0.765	-0.7018	>	<	1	7.35	7.35	7.35	0	7.35	7.35	>	<	1	762.3	762.3	762.3	0	762.3	762.3	>
2022-06-13 15:16:33	65	<	49921	0.0883	378	0	4.5305	4.6188	-4.4422	>	<	1	8.55	8.55	8.55	0	8.55	8.55	>	<	1	762.3	762.3	762.3	0	762.3	762.3	>
2022-06-13 15:16:34	66	<	54685	0.0496	212	0	1.8897	1.9394	-1.8401	>	<	1	9.55	9.55	9.55	0	9.55	9.55	>	<	1	762.3	762.3	762.3	0	762.3	762.3	>
2022-06-13 15:16:35	67	<	52227	0.0255	8	0	0.173	0.1985	-0.1475	>	<	1	9.05	9.05	9.05	0	9.05	9.05	>	<	1	762.3	762.3	762.3	0	762.3	762.3	>
2022-06-13 15:16:36	68	<	49357	0.0281	55	0	0.3829	0.4111	-0.3548	>	<	1	13.25	13.25	13.25	0	13.25	13.25	>	<	1	762.6	762.6	762.6	0	762.6	762.6	>
2022-06-13 15:16:37	69	<	48978	0.036	132	0	1.0885	1.1245	-1.0525	>	<	1	9.6	9.6	9.6	0	9.6	9.6	>	<	1	762.6	762.6	762.6	0	762.6	762.6	>
2022-06-13 15:16:38	70	<	48807	0.0447	90	0	1.28	1.3247	-1.2353	>	<	1	8.65	8.65	8.65	0	8.65	8.65	>	<	1	762.6	762.6	762.6	0	762.6	762.6	>
2022-06-13 15:16:39	71	<	48451	0.0289	87	0	0.6721	0.701	-0.6432	>	<	1	14.3	14.3	14.3	0	14.3	14.3	>	<	1	762.6	762.6	762.6	0	762.6	762.6	>
2022-06-13 15:16:40	72	<	46425	0.0472	87	0	1.1462	1.1934	-1.0991	>	<	1	9.45	9.45	9.45	0	9.45	9.45	>	<	1	762.6	762.6	762.6	0	762.6	762.6	>
2022-06-13 15:16:41	73	<	45912	0.027	69	0	0.4812	0.5082	-0.4542	>	<	1	10.25	10.25	10.25	0	10.25	10.25	>	<	1	762.8	762.8	762.8	0	762.8	762.8	>
2022-06-13 15:16:42	74	<	40886	0.0283	80	0	0.4291	0.4574	-0.4008	>	<	1	13.4	13.4	13.4	0	13.4	13.4	>	<	1	762.8	762.8	762.8	0	762.8	762.8	>
2022-06-13 15:16:43	75	<	37534	0.0709	152	0	2.5106	2.5815	-2.4396	>	<	1	14.55	14.55	14.55	0	14.55	14.55	>	<	1	762.8	762.8	762.8	0	762.8	762.8	>
2022-06-13 15:16:44	76	<	57021	0.0347	109	0	0.8963	0.9311	-0.8616	>	<	1	9.8	9.8	9.8	0	9.8	9.8	>	<	1	867.6	867.6	867.6	0	867.6	867.6	>
2022-06-13 15:16:45	77	<	58158	0.0505	182	0	1.8937	1.9442	-1.8432	>	<	1	9.8	9.8	9.8	0	9.8	9.8	>	<	1	869.6	869.6	869.6	0	869.6	869.6	>
2022-06-13 15:16:46	78	<	49285	0.0253	100	0	0.4749	0.5003	-0.4496	>	<	1	9.5	9.5	9.5	0	9.5	9.5	>	<	1	869.6	869.6	869.6	0	869.6	869.6	>
2022-06-13 15:16:47	79	<	51995	0.0521	97	0	1.5233	1.5754	-1.4712	>	<	1	11.4	11.4	11.4	0	11.4	11.4	>	<	1	994.9	994.9	994.9	0	994.9	994.9	>
2022-06-13 15:16:48	80	<	50731	0.0281	120	0	0.562	0.5901	-0.5339	>	<	1	9.05	9.05	9.05	0	9.05	9.05	>	<	1	996.7	996.7	996.7	0	996.7	996.7	>
2022-06-13 15:16:49	81	<	54502	0.0315	87	0	0.865	0.8965	-0.8335	>	<	1	10.7	10.7	10.7	0	10.7	10.7	>	<	1	999	999	999	0	999	999	>
2022-06-13 15:16:50	82	<	50201	0.026	69	0	0.4608	0.4868	-0.4348	>	<	1	10.4	10.4	10.4	0	10.4	10.4	>	<	1	999	999	999	0	999	999	>
2022-06-13 15:16:51	83	<	48357	0.0367	134	0	1.1278	1.1644	-1.0911	>	<	1	9.85	9.85	9.85	0	9.85	9.85	>	<	1	999	999	999	0	999	999	>
2022-06-13 15:16:52	84	<	50344	0.0276	80	0	0.4673	0.4949	-0.4397	>	<	1	6.9	6.9	6.9	0	6.9	6.9	>	<	1	999	999	999	0	999	999	>
2022-06-13 15:16:53	85	<	46221	0.0596	143	0	1.9514	2.011	-1.8919	>	<	1	7.95	7.95	7.95	0	7.95	7.95	>	<	1	999	999	999	0	999	999	>
2022-06-13 15:16:54	86	<	45590	0.047	139	0	1.8043	1.8514	-1.7573	>	<	1	10.7	10.7	10.7	0	10.7	10.7	>	<	1	999	999	999	0	999	999	>
2022-06-13 15:16:55	87	<	51517	0.0446	102	0	1.3799	1.4245	-1.3353	>	<	1	10.3	10.3	10.3	0	10.3	10.3	>	<	1	999	999	999	0	999	999	>
2022-06-13 15:16:56	88	<	46466	0.0367	89	0	0.9982	1.0349	-0.9615	>	<	1	10.75	10.75	10.75	0	10.75	10.75	>	<	1	999	999	999	0	999	999	>
2022-06-13 15:16:57	89	<	23002	0.0736	138	0	2.3397	2.4133	-2.2661	>	<	1	7.85	7.85	7.85	0	7.85	7.85	>	<	1	999	999	999	0	999	999	>
2022-06-13 15:16:58	90	<	38762	0.0525	164	0	2.1218	2.1743	-2.0693	>	<	1	3.6	3.6	3.6	0	3.6	3.6	>	<	1	999	999	999	0	999	999	>
2022-06-13 15:16:59	91	<	40479	0.0348	146	0	1.0424	1.0772	-1.0077	>	<	1	9.55	9.55	9.55	0	9.55	9.55	>	<	1	999	999	999	0	999	999	>
2022-06-13 15:17:00	92	<	41586	0.046	122	0	1.5936	1.6396	-1.5476	>	<	1	10.55	10.55	10.55	0	10.55	10.55	>	<	1	999	999	999	0	999	999	>
2022-06-13 15:17:01	93	<	35176	0.0505	119	0	1.7597	1.8102	-1.7092	>	<	1	6.45	6.45	6.45	0	6.45	6.45	>	<	1	999	999	999	0	999	999	>
2022-06-13 15:17:02	94	<	39148	0.0428	102	0	1.3722	1.4151	-1.3294	>	<	1	7	7	7	0	7	7	>	<	1	999	999	999	0	999	999	>
2022-06-13 15:17:03	95	<	41626	0.0524	199	0	2.0633	2.1157	-2.0109	>	<	1	10.4	10.4	10.4	0	10.4	10.4	>	<	1	999	999	999	0	999	999	>
2022-06-13 15:17:04	96	<	40038	0.056	130	0	1.8232	1.8792	-1.7672	>	<	1	10.5	10.5	10.5	0	10.5	10.5	>	<	1	999	999	999	0	999	999	>
2022-06-13 15:17:05	97	<	38657	0.0671	168	0	2.4162	2.4833	-2.3492	>	<	1	9.9	9.9	9.9	0	9.9	9.9	>	<	1	999	999	999	0	999	999	>
2022-06-13 15:17:06	98	<	38878	0.0316	142	0	1.0303	1.0619	-0.9987	>	<	1	10.7	10.7	10.7	0	10.7	10.7	>	<	1	999	999	999	0	999	999	>
2022-06-13 15:17:07	99	<	38719	0.0308	100	0	0.7374	0.7682	-0.7067	>	<	1	10.55	10.55	10.55	0	10.55	10.55	>	<	1	999	999	999	0	999	999	>
2022-06-13 15:17:08	100	<	43160	0.0543	168	0	2.0894	2.1437	-2.035	>	<	1	12.15	12.15	12.15	0	12.15	12.15	>	<	1	999	999	999	0	999	999	>
2022-06-13 15:17:09	101	<	43313	0.0377	90	0	1.0102	1.0479	-0.9725	>	<	1	11.8	11.8	11.8	0	11.8	11.8	>	<	1	999	999	999	0	999	999	>
2022-06-13 15:17:10	102	<	48076	0.0365	79	0	0.6636	0.7001	-0.6271	>	<	1	12.9	12.9	12.9	0	12.9	12.9	>	<	1	999	999	999	0	999	999	>
2022-06-13 15:17:11	103	<	22726	0.0566	114	0	1.8569	1.9135	-1.8003	>	<	1	9.95	9.95	9.95	0	9.95	9.95	>	<	1	999	999	999	0	999	999	>
2022-06-13 15:17:12	104	<	36593	0.0383	144	0	1.5125	1.5509	-1.4742	>	<	1	8.7	8.7	8.7	0	8.7	8.7	>	<	1	999	999	999	0	999	999	>
2022-06-13 15:17:13	105	<	40769	0.1338	412	0	5.7119	5.8456	-5.5781	>	<	1	10.6	10.6	10.6	0	10.6	10.6	>	<	1	999	999	999	0	999	999	>
2022-06-13 15:17:14	106	<	43445	0.0524	119	0	1.659	1.7113	-1.6066	>	<	1	15.65	15.65	15.65	0	15.65	15.65	>	<	1	999	999	999	0	999	999	>
2022-06-13 15:17:15	107	<	47843	0.0702	157	0	2.2391	2.3093	-2.1689	>	<	1	13.65	13.65	13.65	0	13.65	13.65	>	<	1	999	999	999	0	999	999	>
2022-06-13 15:17:16	108	<	47545	0.0597	176	0	2.1594	2.219	-2.0997	>	<	1	15.4	15.4	15.4	0	15.4	15.4	>	<	1	999	999	999	0	999	999	>
2022-06-13 15:17:17	109	<	46830	0.0428	116	0	1.3852	1.4281	-1.3424	>	<	1	18.5	18.5	18.5	0	18.5	18.5	>	<	1	999	999	999	0	999	999	>
2022-06-13 15:17:18	110	<	47557	0.0461	133	0	1.3682	1.4143	-1.3221	>	<	1	12.55	12.55	12.55	0	12.55	12.55	>	<	1	999	999	999	0	999	999	>
2022-06-13 15:17:19	111	<	46854	0.0346	98	0	0.9214	0.956	-0.8868	>	<	1	12.4	12.4	12.4	0	12.4	12.4	>	<	1	999	999	999	0	999	999	>
2022-06-13 15:17:20	112	<	48428	0.0623	182	0	2.291	2.3533	-2.2288	>	<	1	19.95	19.95	19.95	0	19.95	19.95	>	<	1	999	999	999	0	999	999	>
2022-06-13 15:17:21	113	<	49515	0.0392	74	0	0.9733	1.0125	-0.9341	>	<	1	14.45	14.45	14.45	0	14.45	14.45	>	<	1	999	999	999	0	999	999	>
2022-06-13 15:17:22	114	<	44156	0.0465	83	0	1.2812	1.3277	-1.2347	>	<	1	18.15	18.15	18.15	0	18.15	18.15	>	<	1	999	999	999	0	999	999	>
2022-06-13 15:17:23	115	<	48848	0.0686	246	0	3.025	3.0936	-2.9564	>	<	1	14.8	14.8	14.8	0	14.8	14.8	>	<	1	999	999	999	0	999	999	>
2022-06-13 15:17:24	116	<	51034	0.0404	169	0	1.6416	1.682	-1.6012	>	<	1	19.25	19.25	19.25	0	19.25	19.25	>	<	1	999	999	999	0	999	999	>
2022-06-13 15:17:25	117	<	45896	0.0332	103	0	0.5134	0.5466	-0.4802	>	<	1	19.6	19.6	19.6	0	19.6	19.6	>	<	1	999	999	999	0	999	999	>
2022-06-13 15:17:26	118	<	46824	0.0283	99	0	0.4855	0.5139	-0.4572	>	<	1	17.75	17.75	17.75	0	17.75	17.75	>	<	1	999	999	999	0	999	999	>
2022-06-13 15:17:27	119	<	39344	0.0566	127	0	1.946	2.0026	-1.8893	>	<	1	20.5	20.5	20.5	0	20.5	20.5	>	<	1	1000.3	1000.3	1000.3	0	1000.3	1000.3	>
2022-06-13 15:17:28	120	<	48255	0.0561	192	0	2.3729	2.429	-2.3168	>	<	1	19.05	19.05	19.05	0	19.05	19.05	>	<	1	1004	1004	1004	0	1004	1004	>
2022-06-13 15:17:29	121	<	48576	0.0458	86	0	1.1542	1.2	-1.1084	>	<	1	21.9	21.9	21.9	0	21.9	21.9	>	<	1	1004.7	1004.7	1004.7	0	1004.7	1004.7	>
2022-06-13 15:17:30	122	<	49986	0.0493	163	0	1.9205	1.9698	-1.8712	>	<	1	23.2	23.2	23.2	0	23.2	23.2	>	<	1	1005.5	1005.5	1005.5	0	1005.5	1005.5	>
2022-06-13 15:17:31	123	<	47631	0.0366	60	0	0.5108	0.5473	-0.4742	>	<	1	23.2	23.2	23.2	0	23.2	23.2	>	<	1	1008.2	1008.2	1008.2	0	1008.2	1008.2	>
2022-06-13 15:17:32	124	<	48517	0.0534	3	0	0.2288	0.2823	-0.1754	>	<	1	19.6	19.6	19.6	0	19.6	19.6	>	<	1	1008.7	1008.7	1008.7	0	1008.7	1008.7	>
2022-06-13 15:17:33	125	<	48197	0.0586	4	0	0.2422	0.3009	-0.1836	>	<	1	23.05	23.05	23.05	0	23.05	23.05	>	<	1	1008.7	1008.7	1008.7	0	1008.7	1008.7	>
2022-06-13 15:17:34	126	<	35082	0.0527	3	0	0.2273	0.28	-0.1746	>	<	1	20	20	20	0	20	20	>	<	1	1009.1	1009.1	1009.1	0	1009.1	1009.1	>
2022-06-13 15:17:35	127	<	36783	0.0579	3	0	0.2368	0.2947	-0.179	>	<	1	21	21	21	0	21	21	>	<	1	1009.3	1009.3	1009.3	0	1009.3	1009.3	>
2022-06-13 15:17:36	128	<	33483	0.0547	3	0	0.232	0.2867	-0.1774	>	<	1	22.8	22.8	22.8	0	22.8	22.8	>	<	1	1009.8	1009.8	1009.8	0	1009.8	1009.8	>
2022-06-13 15:17:37	129	<	7083	0.0536	1	0	0.2253	0.279	-0.1717	>	<	1	21.45	21.45	21.45	0	21.45	21.45	>	<	1	1009.8	1009.8	1009.8	0	1009.8	1009.8	>
2022-06-13 15:17:38	130	<	48765	0.0491	3	0	0.2222	0.2712	-0.1731	>	<	1	20.35	20.35	20.35	0	20.35	20.35	>	<	1	1010.3	1010.3	1010.3	0	1010.3	1010.3	>
2022-06-13 15:17:39	131	<	41274	0.0575	3	0	0.2408	0.2983	-0.1833	>	<	1	23.25	23.25	23.25	0	23.25	23.25	>	<	1	1010.3	1010.3	1010.3	0	1010.3	1010.3	>
2022-06-13 15:17:40	132	<	44290	0.0604	3	0	0.2511	0.3115	-0.1907	>	<	1	20.05	20.05	20.05	0	20.05	20.05	>	<	1	1010.6	1010.6	1010.6	0	1010.6	1010.6	>
2022-06-13 15:17:41	133	<	38301	0.0513	3	0	0.2244	0.2757	-0.1732	>	<	1	21.8	21.8	21.8	0	21.8	21.8	>	<	1	1010.7	1010.7	1010.7	0	1010.7	1010.7	>
2022-06-13 15:17:42	134	<	38650	0.0543	3	0	0.2321	0.2864	-0.1778	>	<	1	22.3	22.3	22.3	0	22.3	22.3	>	<	1	1010.7	1010.7	1010.7	0	1010.7	1010.7	>
2022-06-13 15:17:43	135	<	31100	0.0597	3	0	0.2415	0.3011	-0.1818	>	<	1	21	21	21	0	21	21	>	<	1	1010.9	1010.9	1010.9	0	1010.9	1010.9	>
2022-06-13 15:17:44	136	<	40514	0.0523	3	0	0.2269	0.2792	-0.1746	>	<	1	22.9	22.9	22.9	0	22.9	22.9	>	<	1	1011	1011	1011	0	1011	1011	>
2022-06-13 15:17:45	137	<	35300	0.0543	3	0	0.2348	0.2891	-0.1805	>	<	1	19.05	19.05	19.05	0	19.05	19.05	>	<	1	1011.8	1011.8	1011.8	0	1011.8	1011.8	>
2022-06-13 15:17:46	138	<	37135	0.0546	4	0	0.2321	0.2867	-0.1775	>	<	1	21.95	21.95	21.95	0	21.95	21.95	>	<	1	1012	1012	1012	0	1012	1012	>
2022-06-13 15:17:47	139	<	33330	0.0568	3	0	0.2359	0.2927	-0.1791	>	<	1	22.3	22.3	22.3	0	22.3	22.3	>	<	1	1012.8	1012.8	1012.8	0	1012.8	1012.8	>
2022-06-13 15:17:48	140	<	33972	0.055	3	0	0.2302	0.2852	-0.1753	>	<	1	20.85	20.85	20.85	0	20.85	20.85	>	<	1	1012.8	1012.8	1012.8	0	1012.8	1012.8	>
2022-06-13 15:17:49	141	<	40638	0.0557	3	0	0.236	0.2917	-0.1804	>	<	1	23.3	23.3	23.3	0	23.3	23.3	>	<	1	1013	1013	1013	0	1013	1013	>
2022-06-13 15:17:50	142	<	33729	0.0494	3	0	0.2224	0.2718	-0.173	>	<	1	21.25	21.25	21.25	0	21.25	21.25	>	<	1	1013.2	1013.2	1013.2	0	1013.2	1013.2	>
2022-06-13 15:17:51	143	<	25191	0.0489	3	0	0.2209	0.2697	-0.172	>	<	1	20.55	20.55	20.55	0	20.55	20.55	>	<	1	1013.5	1013.5	1013.5	0	1013.5	1013.5	>
2022-06-13 15:17:52	144	<	35001	0.0571	3	0	0.2377	0.2948	-0.1806	>	<	1	23.2	23.2	23.2	0	23.2	23.2	>	<	1	1013.5	1013.5	1013.5	0	1013.5	1013.5	>
2022-06-13 15:17:53	145	<	50188	0.0571	3	0	0.2399	0.297	-0.1827	>	<	1	20.55	20.55	20.55	0	20.55	20.55	>	<	1	1013.7	1013.7	1013.7	0	1013.7	1013.7	>
2022-06-13 15:17:54	146	<	35783	0.0575	3	0	0.2384	0.296	-0.1809	>	<	1	22.7	22.7	22.7	0	22.7	22.7	>	<	1	1013.8	1013.8	1013.8	0	1013.8	1013.8	>
2022-06-13 15:17:55	147	<	35858	0.0526	3	0	0.2277	0.2803	-0.1751	>	<	1	21.65	21.65	21.65	0	21.65	21.65	>	<	1	1014.1	1014.1	1014.1	0	1014.1	1014.1	>
2022-06-13 15:17:56	148	<	29515	0.0491	3	0	0.2237	0.2728	-0.1746	>	<	1	21	21	21	0	21	21	>	<	1	1014.1	1014.1	1014.1	0	1014.1	1014.1	>
2022-06-13 15:17:57	149	<	32365	0.0493	3	0	0.2203	0.2696	-0.171	>	<	1	23.7	23.7	23.7	0	23.7	23.7	>	<	1	1014.1	1014.1	1014.1	0	1014.1	1014.1	>
2022-06-13 15:17:58	150	<	41748	0.0516	3	0	0.224	0.2756	-0.1724	>	<	1	21.6	21.6	21.6	0	21.6	21.6	>	<	1	1014.1	1014.1	1014.1	0	1014.1	1014.1	>
2022-06-13 15:17:59	151	<	29362	0.0533	3	0	0.2307	0.284	-0.1774	>	<	1	22.1	22.1	22.1	0	22.1	22.1	>	<	1	1015.1	1015.1	1015.1	0	1015.1	1015.1	>
2022-06-13 15:18:00	152	<	47242	0.0552	3	0	0.2336	0.2887	-0.1784	>	<	1	23.25	23.25	23.25	0	23.25	23.25	>	<	1	1015.6	1015.6	1015.6	0	1015.6	1015.6	>
2022-06-13 15:18:01	153	<	34828	0.0536	3	0	0.2305	0.2841	-0.1769	>	<	1	21	21	21	0	21	21	>	<	1	1015.6	1015.6	1015.6	0	1015.6	1015.6	>
2022-06-13 15:18:02	154	<	36898	0.0517	3	0	0.2245	0.2762	-0.1729	>	<	1	23.7	23.7	23.7	0	23.7	23.7	>	<	1	1016.3	1016.3	1016.3	0	1016.3	1016.3	>
2022-06-13 15:18:03	155	<	35009	0.0539	3	0	0.2289	0.2828	-0.175	>	<	1	21.45	21.45	21.45	0	21.45	21.45	>	<	1	1016.9	1016.9	1016.9	0	1016.9	1016.9	>
2022-06-13 15:18:04	156	<	37604	0.0535	3	0	0.2291	0.2826	-0.1757	>	<	1	21.6	21.6	21.6	0	21.6	21.6	>	<	1	1018.1	1018.1	1018.1	0	1018.1	1018.1	>
2022-06-13 15:18:05	157	<	34957	0.0539	3	0	0.2317	0.2857	-0.1778	>	<	1	23.9	23.9	23.9	0	23.9	23.9	>	<	1	1021.7	1021.7	1021.7	0	1021.7	1021.7	>
2022-06-13 15:18:06	158	<	35862	0.0553	3	0	0.2346	0.2899	-0.1793	>	<	1	21	21	21	0	21	21	>	<	1	1021.9	1021.9	1021.9	0	1021.9	1021.9	>
2022-06-13 15:18:07	159	<	36897	0.0477	2	0	0.2137	0.2614	-0.166	>	<	1	22.55	22.55	22.55	0	22.55	22.55	>	<	1	1022.4	1022.4	1022.4	0	1022.4	1022.4	>
2022-06-13 15:18:08	160	<	36022	0.0577	3	0	0.238	0.2957	-0.1802	>	<	1	23.3	23.3	23.3	0	23.3	23.3	>	<	1	1022.6	1022.6	1022.6	0	1022.6	1022.6	>
2022-06-13 15:18:09	161	<	36173	0.0508	3	0	0.2251	0.2759	-0.1743	>	<	1	21.45	21.45	21.45	0	21.45	21.45	>	<	1	1024	1024	1024	0	1024	1024	>
2022-06-13 15:18:10	162	<	30760	0.0528	3	0	0.2297	0.2825	-0.177	>	<	1	23.8	23.8	23.8	0	23.8	23.8	>	<	1	1024	1024	1024	0	1024	1024	>
2022-06-13 15:18:11	163	<	38956	0.0566	3	0	0.2386	0.2952	-0.182	>	<	1	20.05	20.05	20.05	0	20.05	20.05	>	<	1	1024	1024	1024	0	1024	1024	>
2022-06-13 15:18:12	164	<	35984	0.055	3	0	0.2336	0.2886	-0.1786	>	<	1	22.45	22.45	22.45	0	22.45	22.45	>	<	1	1024	1024	1024	0	1024	1024	>
2022-06-13 15:18:13	165	<	37859	0.0498	3	0	0.2201	0.2699	-0.1703	>	<	1	21.55	21.55	21.55	0	21.55	21.55	>	<	1	1024	1024	1024	0	1024	1024	>
2022-06-13 15:18:14	166	<	35199	0.0529	2	0	0.2261	0.279	-0.1732	>	<	1	21.85	21.85	21.85	0	21.85	21.85	>	<	1	1024	1024	1024	0	1024	1024	>
2022-06-13 15:18:15	167	<	35385	0.0534	3	0	0.2333	0.2867	-0.1799	>	<	1	22.25	22.25	22.25	0	22.25	22.25	>	<	1	1024	1024	1024	0	1024	1024	>
2022-06-13 15:18:16	168	<	36433	0.055	3	0	0.2329	0.288	-0.1779	>	<	1	21.6	21.6	21.6	0	21.6	21.6	>	<	1	1024	1024	1024	0	1024	1024	>
2022-06-13 15:18:17	169	<	36502	0.0533	3	0	0.2321	0.2855	-0.1788	>	<	1	24	24	24	0	24	24	>	<	1	1024	1024	1024	0	1024	1024	>
2022-06-13 15:18:18	170	<	36492	0.0503	3	0	0.2228	0.2731	-0.1725	>	<	1	20.4	20.4	20.4	0	20.4	20.4	>	<	1	1024	1024	1024	0	1024	1024	>
2022-06-13 15:18:19	171	<	35748	0.0565	3	0	0.239	0.2955	-0.1826	>	<	1	23.6	23.6	23.6	0	23.6	23.6	>	<	1	1024	1024	1024	0	1024	1024	>
2022-06-13 15:18:20	172	<	35256	0.0518	3	0	0.2271	0.2789	-0.1753	>	<	1	20.25	20.25	20.25	0	20.25	20.25	>	<	1	1024	1024	1024	0	1024	1024	>
2022-06-13 15:18:21	173	<	36914	0.0532	5	0	0.2353	0.2885	-0.1821	>	<	1	23.15	23.15	23.15	0	23.15	23.15	>	<	1	1024	1024	1024	0	1024	1024	>
2022-06-13 15:18:22	174	<	35110	0.0543	3	0	0.2309	0.2851	-0.1766	>	<	1	23	23	23	0	23	23	>	<	1	1024	1024	1024	0	1024	1024	>
2022-06-13 15:18:23	175	<	36986	0.0532	3	0	0.229	0.2822	-0.1758	>	<	1	20	20	20	0	20	20	>	<	1	1024	1024	1024	0	1024	1024	>
2022-06-13 15:18:24	176	<	35878	0.0506	3	0	0.2253	0.2759	-0.1747	>	<	1	22.65	22.65	22.65	0	22.65	22.65	>	<	1	1024	1024	1024	0	1024	1024	>
2022-06-13 15:18:25	177	<	36140	0.0522	3	0	0.2264	0.2786	-0.1742	>	<	1	20.35	20.35	20.35	0	20.35	20.35	>	<	1	1024	1024	1024	0	1024	1024	>
2022-06-13 15:18:26	178	<	32422	0.053	3	0	0.2292	0.2822	-0.1762	>	<	1	23.65	23.65	23.65	0	23.65	23.65	>	<	1	1024	1024	1024	0	1024	1024	>
2022-06-13 15:18:27	179	<	38603	0.0581	2	0	0.2358	0.2939	-0.1777	>	<	1	21.7	21.7	21.7	0	21.7	21.7	>	<	1	1024	1024	1024	0	1024	1024	>
2022-06-13 15:18:28	180	<	36985	0.0564	2	0	0.2322	0.2886	-0.1758	>	<	1	22.9	22.9	22.9	0	22.9	22.9	>	<	1	1024	1024	1024	0	1024	1024	>
2022-06-13 15:18:29	181	<	36212	0.052	2	0	0.2255	0.2776	-0.1735	>	<	1	22.4	22.4	22.4	0	22.4	22.4	>	<	1	1024	1024	1024	0	1024	1024	>
2022-06-13 15:18:30	182	<	32351	0.053	3	0	0.2263	0.2793	-0.1732	>	<	1	21.05	21.05	21.05	0	21.05	21.05	>	<	1	1024	1024	1024	0	1024	1024	>
2022-06-13 15:18:31	183	<	35909	0.0548	3	0	0.2309	0.2857	-0.1762	>	<	1	24	24	24	0	24	24	>	<	1	1024	1024	1024	0	1024	1024	>
2022-06-13 15:18:32	184	<	30880	0.056	3	0	0.2404	0.2964	-0.1845	>	<	1	21.3	21.3	21.3	0	21.3	21.3	>	<	1	1024	1024	1024	0	1024	1024	>
2022-06-13 15:18:33	185	<	37766	0.0479	3	0	0.2227	0.2706	-0.1748	>	<	1	21.05	21.05	21.05	0	21.05	21.05	>	<	1	1024	1024	1024	0	1024	1024	>
2022-06-13 15:18:34	186	<	42711	0.0532	3	0	0.2267	0.2799	-0.1735	>	<	1	22.6	22.6	22.6	0	22.6	22.6	>	<	1	1024	1024	1024	0	1024	1024	>
2022-06-13 15:18:35	187	<	36072	0.0503	3	0	0.225	0.2752	-0.1747	>	<	1	21.55	21.55	21.55	0	21.55	21.55	>	<	1	1024	1024	1024	0	1024	1024	>
2022-06-13 15:18:36	188	<	34365	0.0551	3	0	0.2337	0.2888	-0.1785	>	<	1	23.7	23.7	23.7	0	23.7	23.7	>	<	1	1024	1024	1024	0	1024	1024	>
2022-06-13 15:18:37	189	<	38123	0.0497	3	0	0.2205	0.2702	-0.1708	>	<	1	21.4	21.4	21.4	0	21.4	21.4	>	<	1	1024	1024	1024	0	1024	1024	>
2022-06-13 15:18:38	190	<	35869	0.0541	3	0	0.2326	0.2867	-0.1785	>	<	1	21.45	21.45	21.45	0	21.45	21.45	>	<	1	1024	1024	1024	0	1024	1024	>
2022-06-13 15:18:39	191	<	36257	0.0534	4	0	0.233	0.2863	-0.1796	>	<	1	24	24	24	0	24	24	>	<	1	1024	1024	1024	0	1024	1024	>
2022-06-13 15:18:40	192	<	35961	0.0496	3	0	0.2199	0.2695	-0.1704	>	<	1	21.3	21.3	21.3	0	21.3	21.3	>	<	1	1024	1024	1024	0	1024	1024	>
2022-06-13 15:18:41	193	<	35995	0.0553	4	0	0.2339	0.2892	-0.1786	>	<	1	22	22	22	0	22	22	>	<	1	1024	1024	1024	0	1024	1024	>
2022-06-13 15:18:42	194	<	34675	0.0557	3	0	0.2345	0.2903	-0.1788	>	<	1	23.15	23.15	23.15	0	23.15	23.15	>	<	1	1024	1024	1024	0	1024	1024	>
2022-06-13 15:18:43	195	<	19224	0.0529	3	0	0.2305	0.2834	-0.1776	>	<	1	17.45	17.45	17.45	0	17.45	17.45	>	<	1	1024	1024	1024	0	1024	1024	>
2022-06-13 15:18:44	196	<	0	0			0	0	0	>	<	1	0.05	0.05	0.05	0	0.05	0.05	>	<	1	1024	1024	1024	0	1024	1024	>
2022-06-13 15:18:45	197	<	0	0			0	0	0	>	<	1	0.05	0.05	0.05	0	0.05	0.05	>	<	1	1024	1024	1024	0	1024	1024	>
2022-06-13 15:18:46	198	<	515	0.0505	1	0	0.2189	0.2694	-0.1685	>	<	1	0.1	0.1	0.1	0	0.1	0.1	>	<	1	1024	1024	1024	0	1024	1024	>
2022-06-13 15:18:47	199	<	0	0			0	0	0	>	<	1	0.05	0.05	0.05	0	0.05	0.05	>	<	1	1024	1024	1024	0	1024	1024	>
2022-06-13 15:18:48	200	<	0	0			0	0	0	>	<	1	0.05	0.05	0.05	0	0.05	0.05	>	<	1	1024	1024	1024	0	1024	1024	>
2022-06-13 15:18:49	201	<	0	0			0	0	0	>	<	1	0.05	0.05	0.05	0	0.05	0.05	>	<	1	1024	1024	1024	0	1024	1024	>
2022-06-13 15:18:50	202	<	0	0			0	0	0	>	<	1	0.1	0.1	0.1	0	0.1	0.1	>	<	1	1024	1024	1024	0	1024	1024	>
2022-06-13 15:18:51	203	<	0	0			0	0	0	>	<	1	0.05	0.05	0.05	0	0.05	0.05	>	<	1	1024	1024	1024	0	1024	1024	>
2022-06-13 15:18:52	204	<	0	0			0	0	0	>	<	1	0.05	0.05	0.05	0	0.05	0.05	>	<	1	1024	1024	1024	0	1024	1024	>
2022-06-13 15:18:53	205	<	281	0.0498	1	0	0.2176	0.2674	-0.1678	>	<	1	0.05	0.05	0.05	0	0.05	0.05	>	<	1	1024	1024	1024	0	1024	1024	>
2022-06-13 15:18:54	206	<	482	0.1203	2	0	0.3729	0.4932	-0.2526	>	<	1	8.4	8.4	8.4	0	8.4	8.4	>	<	1	1024	1024	1024	0	1024	1024	>
2022-06-13 15:18:55	207	<	8418	0.0472	3	0	0.2159	0.263	-0.1687	>	<	1	0.2	0.2	0.2	0	0.2	0.2	>	<	1	1024	1024	1024	0	1024	1024	>
2022-06-13 15:18:56	208	<	34451	0.0429	3	0	0.2094	0.2523	-0.1665	>	<	1	17.85	17.85	17.85	0	17.85	17.85	>	<	1	1024	1024	1024	0	1024	1024	>
2022-06-13 15:18:57	209	<	44424	0.0261	4	0	0.1684	0.1945	-0.1423	>	<	1	19.1	19.1	19.1	0	19.1	19.1	>	<	1	1024	1024	1024	0	1024	1024	>
2022-06-13 15:18:58	210	<	40273	0.0249	2	0	0.1561	0.181	-0.1311	>	<	1	16.25	16.25	16.25	0	16.25	16.25	>	<	1	1024	1024	1024	0	1024	1024	>
2022-06-13 15:18:59	211	<	46228	0.0253	4	0	0.158	0.1833	-0.1327	>	<	1	18.1	18.1	18.1	0	18.1	18.1	>	<	1	1024	1024	1024	0	1024	1024	>
2022-06-13 15:19:00	212	<	28505	0.0249	4	0	0.1573	0.1822	-0.1324	>	<	1	17.45	17.45	17.45	0	17.45	17.45	>	<	1	1024	1024	1024	0	1024	1024	>
2022-06-13 15:19:01	213	<	61156	0.0263	5	0	0.1642	0.1906	-0.1379	>	<	1	16.1	16.1	16.1	0	16.1	16.1	>	<	1	1024	1024	1024	0	1024	1024	>
2022-06-13 15:19:02	214	<	48759	0.0308	67	0	0.6245	0.6553	-0.5937	>	<	1	14.95	14.95	14.95	0	14.95	14.95	>	<	1	1024	1024	1024	0	1024	1024	>
2022-06-13 15:19:03	215	<	48676	0.0401	123	0	1.3063	1.3464	-1.2662	>	<	1	17.15	17.15	17.15	0	17.15	17.15	>	<	1	1024	1024	1024	0	1024	1024	>
2022-06-13 15:19:04	216	<	48957	0.0453	113	0	1.3604	1.4057	-1.3151	>	<	1	17.9	17.9	17.9	0	17.9	17.9	>	<	1	1024	1024	1024	0	1024	1024	>
2022-06-13 15:19:05	217	<	47946	0.0498	91	0	1.42	1.4699	-1.3702	>	<	1	19.4	19.4	19.4	0	19.4	19.4	>	<	1	1024	1024	1024	0	1024	1024	>
2022-06-13 15:19:06	218	<	46982	0.0372	93	0	1.1452	1.1824	-1.1079	>	<	1	16.35	16.35	16.35	0	16.35	16.35	>	<	1	1024	1024	1024	0	1024	1024	>
2022-06-13 15:19:07	219	<	47698	0.0278	84	0	0.4213	0.4491	-0.3935	>	<	1	21.4	21.4	21.4	0	21.4	21.4	>	<	1	1024	1024	1024	0	1024	1024	>
2022-06-13 15:19:08	220	<	49456	0.0587	127	0	1.9138	1.9726	-1.8551	>	<	1	14.95	14.95	14.95	0	14.95	14.95	>	<	1	1024	1024	1024	0	1024	1024	>
2022-06-13 15:19:09	221	<	44127	0.035	159	0	1.139	1.1739	-1.104	>	<	1	19.2	19.2	19.2	0	19.2	19.2	>	<	1	1024	1024	1024	0	1024	1024	>
2022-06-13 15:19:10	222	<	40376	0.0478	105	0	1.4908	1.5385	-1.443	>	<	1	16.7	16.7	16.7	0	16.7	16.7	>	<	1	1024	1024	1024	0	1024	1024	>
2022-06-13 15:19:11	223	<	42566	0.0324	88	0	0.7567	0.7891	-0.7243	>	<	1	15.25	15.25	15.25	0	15.25	15.25	>	<	1	1024	1024	1024	0	1024	1024	>
2022-06-13 15:19:12	224	<	40141	0.0269	4	0	0.1707	0.1976	-0.1438	>	<	1	19.3	19.3	19.3	0	19.3	19.3	>	<	1	1024	1024	1024	0	1024	1024	>
2022-06-13 15:19:13	225	<	31170	0.0273	1	0	0.163	0.1903	-0.1357	>	<	1	14.5	14.5	14.5	0	14.5	14.5	>	<	1	1024	1024	1024	0	1024	1024	>
2022-06-13 15:19:14	226	<	38641	0.029	4	0	0.1823	0.2113	-0.1534	>	<	1	17.05	17.05	17.05	0	17.05	17.05	>	<	1	1024	1024	1024	0	1024	1024	>
2022-06-13 15:19:15	227	<	34490	0.0279	4	0	0.1738	0.2017	-0.146	>	<	1	16.3	16.3	16.3	0	16.3	16.3	>	<	1	1024	1024	1024	0	1024	1024	>
2022-06-13 15:19:16	228	<	22823	0.0262	1	0	0.1599	0.1861	-0.1336	>	<	1	15.1	15.1	15.1	0	15.1	15.1	>	<	1	1024	1024	1024	0	1024	1024	>
2022-06-13 15:19:17	229	<	36746	0.0251	5	0	0.1623	0.1874	-0.1372	>	<	1	16.4	16.4	16.4	0	16.4	16.4	>	<	1	1024	1024	1024	0	1024	1024	>
2022-06-13 15:19:18	230	<	29005	0.027	4	0	0.1672	0.1942	-0.1402	>	<	1	14.7	14.7	14.7	0	14.7	14.7	>	<	1	1024	1024	1024	0	1024	1024	>
2022-06-13 15:19:19	231	<	21858	0.025	4	0	0.1579	0.183	-0.1329	>	<	1	14.95	14.95	14.95	0	14.95	14.95	>	<	1	1024	1024	1024	0	1024	1024	>
2022-06-13 15:19:20	232	<	34447	0.0257	4	0	0.1605	0.1862	-0.1348	>	<	1	16	16	16	0	16	16	>	<	1	1024	1024	1024	0	1024	1024	>
2022-06-13 15:19:21	233	<	30343	0.0253	5	0	0.1592	0.1846	-0.1339	>	<	1	14.45	14.45	14.45	0	14.45	14.45	>	<	1	1024	1024	1024	0	1024	1024	>
2022-06-13 15:19:22	234	<	33403	0.0288	5	0	0.1797	0.2086	-0.1509	>	<	1	16.8	16.8	16.8	0	16.8	16.8	>	<	1	1024	1024	1024	0	1024	1024	>
2022-06-13 15:19:23	235	<	31555	0.0261	4	0	0.1635	0.1896	-0.1374	>	<	1	13.05	13.05	13.05	0	13.05	13.05	>	<	1	1024	1024	1024	0	1024	1024	>
2022-06-13 15:19:24	236	<	32544	0.0262	5	0	0.1745	0.2007	-0.1483	>	<	1	17.25	17.25	17.25	0	17.25	17.25	>	<	1	1024	1024	1024	0	1024	1024	>
2022-06-13 15:19:25	237	<	32509	0.0242	5	0	0.1577	0.182	-0.1335	>	<	1	12.25	12.25	12.25	0	12.25	12.25	>	<	1	1024	1024	1024	0	1024	1024	>
2022-06-13 15:19:26	238	<	32237	0.0276	5	0	0.1795	0.2071	-0.1518	>	<	1	16.15	16.15	16.15	0	16.15	16.15	>	<	1	1024	1024	1024	0	1024	1024	>
2022-06-13 15:19:27	239	<	29512	0.0277	5	0	0.1803	0.208	-0.1526	>	<	1	13.75	13.75	13.75	0	13.75	13.75	>	<	1	1024	1024	1024	0	1024	1024	>
2022-06-13 15:19:28	240	<	23112	0.0276	6	0	0.1848	0.2124	-0.1573	>	<	1	16.25	16.25	16.25	0	16.25	16.25	>	<	1	1024	1024	1024	0	1024	1024	>
2022-06-13 15:19:29	241	<	29423	0.0272	6	0	0.1878	0.2149	-0.1606	>	<	1	13.7	13.7	13.7	0	13.7	13.7	>	<	1	1024	1024	1024	0	1024	1024	>
2022-06-13 15:19:30	242	<	42831	0.0287	5	0	0.1762	0.2049	-0.1475	>	<	1	12.75	12.75	12.75	0	12.75	12.75	>	<	1	1024	1024	1024	0	1024	1024	>
2022-06-13 15:19:31	243	<	36348	0.0273	4	0	0.1694	0.1967	-0.1421	>	<	1	16.3	16.3	16.3	0	16.3	16.3	>	<	1	1024	1024	1024	0	1024	1024	>
2022-06-13 15:19:32	244	<	26699	0.0233	5	0	0.1672	0.1905	-0.144	>	<	1	12.1	12.1	12.1	0	12.1	12.1	>	<	1	1024	1024	1024	0	1024	1024	>
2022-06-13 15:19:33	245	<	40851	0.0269	5	0	0.1692	0.1961	-0.1423	>	<	1	15.45	15.45	15.45	0	15.45	15.45	>	<	1	1024	1024	1024	0	1024	1024	>
2022-06-13 15:19:34	246	<	27652	0.0254	6	0	0.1758	0.2011	-0.1504	>	<	1	13.55	13.55	13.55	0	13.55	13.55	>	<	1	1024	1024	1024	0	1024	1024	>
2022-06-13 15:19:35	247	<	30412	0.0287	6	0	0.2009	0.2296	-0.1722	>	<	1	12.35	12.35	12.35	0	12.35	12.35	>	<	1	1024	1024	1024	0	1024	1024	>
2022-06-13 15:19:36	248	<	38351	0.0276	6	0	0.1708	0.1984	-0.1432	>	<	1	16.1	16.1	16.1	0	16.1	16.1	>	<	1	1024	1024	1024	0	1024	1024	>
2022-06-13 15:19:37	249	<	35366	0.0274	5	0	0.1829	0.2103	-0.1555	>	<	1	12.25	12.25	12.25	0	12.25	12.25	>	<	1	1024	1024	1024	0	1024	1024	>
2022-06-13 15:19:38	250	<	34504	0.026	6	0	0.1796	0.2055	-0.1536	>	<	1	14.9	14.9	14.9	0	14.9	14.9	>	<	1	1024	1024	1024	0	1024	1024	>
2022-06-13 15:19:39	251	<	17216	0.024	5	0	0.1568	0.1808	-0.1328	>	<	1	16.2	16.2	16.2	0	16.2	16.2	>	<	1	1024	1024	1024	0	1024	1024	>
2022-06-13 15:19:40	252	<	41356	0.0275	4	0	0.1713	0.1988	-0.1438	>	<	1	10.55	10.55	10.55	0	10.55	10.55	>	<	1	1024	1024	1024	0	1024	1024	>
2022-06-13 15:19:41	253	<	36176	0.0251	5	0	0.1664	0.1915	-0.1413	>	<	1	13.15	13.15	13.15	0	13.15	13.15	>	<	1	1024	1024	1024	0	1024	1024	>
2022-06-13 15:19:42	254	<	34857	0.0296	5	0	0.184	0.2136	-0.1545	>	<	1	15.4	15.4	15.4	0	15.4	15.4	>	<	1	1024	1024	1024	0	1024	1024	>
2022-06-13 15:19:43	255	<	35149	0.0253	6	0	0.1628	0.1881	-0.1375	>	<	1	11.95	11.95	11.95	0	11.95	11.95	>	<	1	1024	1024	1024	0	1024	1024	>
2022-06-13 15:19:44	256	<	28375	0.0278	5	0	0.1768	0.2046	-0.149	>	<	1	11.6	11.6	11.6	0	11.6	11.6	>	<	1	1024	1024	1024	0	1024	1024	>
2022-06-13 15:19:45	257	<	37434	0.0258	5	0	0.1652	0.191	-0.1394	>	<	1	16	16	16	0	16	16	>	<	1	1024	1024	1024	0	1024	1024	>
2022-06-13 15:19:46	258	<	28392	0.0272	6	0	0.1754	0.2025	-0.1482	>	<	1	11.3	11.3	11.3	0	11.3	11.3	>	<	1	1024	1024	1024	0	1024	1024	>
2022-06-13 15:19:47	259	<	30405	0.0231	5	0	0.1544	0.1775	-0.1313	>	<	1	12.85	12.85	12.85	0	12.85	12.85	>	<	1	1024	1024	1024	0	1024	1024	>
2022-06-13 15:19:48	260	<	34201	0.026	6	0	0.1797	0.2057	-0.1538	>	<	1	11.05	11.05	11.05	0	11.05	11.05	>	<	1	1024	1024	1024	0	1024	1024	>
2022-06-13 15:19:49	261	<	20670	0.0344	6	0	0.2345	0.2689	-0.2001	>	<	1	12.1	12.1	12.1	0	12.1	12.1	>	<	1	1024	1024	1024	0	1024	1024	>
2022-06-13 15:19:50	262	<	28952	0.0287	6	0	0.1701	0.1989	-0.1414	>	<	1	13	13	13	0	13	13	>	<	1	1024	1024	1024	0	1024	1024	>
2022-06-13 15:19:51	263	<	42863	0.026	6	0	0.1642	0.1902	-0.1382	>	<	1	14.45	14.45	14.45	0	14.45	14.45	>	<	1	1024	1024	1024	0	1024	1024	>
2022-06-13 15:19:52	264	<	37280	0.0296	6	0	0.1847	0.2144	-0.1551	>	<	1	12.55	12.55	12.55	0	12.55	12.55	>	<	1	1024	1024	1024	0	1024	1024	>
2022-06-13 15:19:53	265	<	33915	0.0259	6	0	0.1908	0.2167	-0.165	>	<	1	11.1	11.1	11.1	0	11.1	11.1	>	<	1	1024	1024	1024	0	1024	1024	>
2022-06-13 15:19:54	266	<	30458	0.03	5	0	0.18	0.21	-0.15	>	<	1	11.95	11.95	11.95	0	11.95	11.95	>	<	1	1024	1024	1024	0	1024	1024	>
2022-06-13 15:19:55	267	<	24620	0.0259	6	0	0.1803	0.2062	-0.1544	>	<	1	13.05	13.05	13.05	0	13.05	13.05	>	<	1	1024	1024	1024	0	1024	1024	>
2022-06-13 15:19:56	268	<	39830	0.0247	6	0	0.1771	0.2018	-0.1524	>	<	1	15.2	15.2	15.2	0	15.2	15.2	>	<	1	1024	1024	1024	0	1024	1024	>
2022-06-13 15:19:57	269	<	31990	0.0324	5	0	0.1858	0.2182	-0.1534	>	<	1	10.15	10.15	10.15	0	10.15	10.15	>	<	1	1024	1024	1024	0	1024	1024	>
2022-06-13 15:19:58	270	<	30886	0.0349	6	0	0.206	0.2409	-0.1711	>	<	1	13.85	13.85	13.85	0	13.85	13.85	>	<	1	1024	1024	1024	0	1024	1024	>
2022-06-13 15:19:59	271	<	37580	0.0298	7	0	0.1766	0.2064	-0.1467	>	<	1	11.4	11.4	11.4	0	11.4	11.4	>	<	1	1024	1024	1024	0	1024	1024	>
2022-06-13 15:20:00	272	<	32809	0.0279	6	0	0.1747	0.2027	-0.1468	>	<	1	11.4	11.4	11.4	0	11.4	11.4	>	<	1	1024	1024	1024	0	1024	1024	>
2022-06-13 15:20:01	273	<	22221	0.027	5	0	0.187	0.214	-0.1599	>	<	1	11.6	11.6	11.6	0	11.6	11.6	>	<	1	1024	1024	1024	0	1024	1024	>
2022-06-13 15:20:02	274	<	42306	0.0252	1	0	0.1567	0.1819	-0.1315	>	<	1	13.65	13.65	13.65	0	13.65	13.65	>	<	1	1024	1024	1024	0	1024	1024	>
2022-06-13 15:20:03	275	<	29694	0.0259	5	0	0.1629	0.1888	-0.1371	>	<	1	13.15	13.15	13.15	0	13.15	13.15	>	<	1	1024	1024	1024	0	1024	1024	>
2022-06-13 15:20:04	276	<	29600	0.0261	7	0	0.1772	0.2034	-0.1511	>	<	1	12.65	12.65	12.65	0	12.65	12.65	>	<	1	1024	1024	1024	0	1024	1024	>
2022-06-13 15:20:05	277	<	37389	0.0252	6	0	0.1759	0.2011	-0.1508	>	<	1	10.4	10.4	10.4	0	10.4	10.4	>	<	1	1024	1024	1024	0	1024	1024	>
2022-06-13 15:20:06	278	<	25710	0.028	6	0	0.1753	0.2033	-0.1473	>	<	1	10.55	10.55	10.55	0	10.55	10.55	>	<	1	1024	1024	1024	0	1024	1024	>
2022-06-13 15:20:07	279	<	35456	0.0251	6	0	0.1808	0.2059	-0.1556	>	<	1	10.5	10.5	10.5	0	10.5	10.5	>	<	1	1024	1024	1024	0	1024	1024	>
2022-06-13 15:20:08	280	<	22141	0.0311	6	0	0.2089	0.24	-0.1779	>	<	1	10.9	10.9	10.9	0	10.9	10.9	>	<	1	1024	1024	1024	0	1024	1024	>
2022-06-13 15:20:09	281	<	28727	0.0274	6	0	0.1851	0.2125	-0.1578	>	<	1	10.75	10.75	10.75	0	10.75	10.75	>	<	1	1024	1024	1024	0	1024	1024	>
2022-06-13 15:20:10	282	<	42355	0.0237	6	0	0.1697	0.1934	-0.146	>	<	1	11.3	11.3	11.3	0	11.3	11.3	>	<	1	1024	1024	1024	0	1024	1024	>
2022-06-13 15:20:11	283	<	26037	0.0278	7	0	0.1998	0.2277	-0.172	>	<	1	10.6	10.6	10.6	0	10.6	10.6	>	<	1	1024	1024	1024	0	1024	1024	>
2022-06-13 15:20:12	284	<	38152	0.025	7	0	0.1645	0.1895	-0.1395	>	<	1	11.35	11.35	11.35	0	11.35	11.35	>	<	1	1024	1024	1024	0	1024	1024	>
2022-06-13 15:20:13	285	<	31364	0.0259	5	0	0.1666	0.1925	-0.1408	>	<	1	10.7	10.7	10.7	0	10.7	10.7	>	<	1	1024	1024	1024	0	1024	1024	>
2022-06-13 15:20:14	286	<	27697	0.0273	7	0	0.1956	0.2229	-0.1683	>	<	1	11.75	11.75	11.75	0	11.75	11.75	>	<	1	1024	1024	1024	0	1024	1024	>
2022-06-13 15:20:15	287	<	38947	0.0269	7	0	0.1784	0.2053	-0.1516	>	<	1	12.55	12.55	12.55	0	12.55	12.55	>	<	1	1024	1024	1024	0	1024	1024	>
2022-06-13 15:20:16	288	<	25918	0.0264	7	0	0.1688	0.1953	-0.1424	>	<	1	9.95	9.95	9.95	0	9.95	9.95	>	<	1	1024	1024	1024	0	1024	1024	>
2022-06-13 15:20:17	289	<	33193	0.025	5	0	0.1695	0.1946	-0.1445	>	<	1	11.75	11.75	11.75	0	11.75	11.75	>	<	1	1024	1024	1024	0	1024	1024	>
2022-06-13 15:20:18	290	<	40840	0.0242	6	0	0.1585	0.1827	-0.1343	>	<	1	11.25	11.25	11.25	0	11.25	11.25	>	<	1	1024	1024	1024	0	1024	1024	>
2022-06-13 15:20:19	291	<	13196	0.0281	6	0	0.2133	0.2414	-0.1852	>	<	1	15.55	15.55	15.55	0	15.55	15.55	>	<	1	1024	1024	1024	0	1024	1024	>
2022-06-13 15:20:20	292	<	39024	0.0253	8	0	0.1778	0.203	-0.1525	>	<	1	11.5	11.5	11.5	0	11.5	11.5	>	<	1	1024	1024	1024	0	1024	1024	>
2022-06-13 15:20:21	293	<	41528	0.0257	6	0	0.1615	0.1872	-0.1357	>	<	1	18.2	18.2	18.2	0	18.2	18.2	>	<	1	1024	1024	1024	0	1024	1024	>
2022-06-13 15:20:22	294	<	35895	0.0261	6	0	0.1791	0.2052	-0.153	>	<	1	8.15	8.15	8.15	0	8.15	8.15	>	<	1	1024	1024	1024	0	1024	1024	>
2022-06-13 15:20:23	295	<	42994	0.035	185	0	1.246	1.2811	-1.211	>	<	1	12.25	12.25	12.25	0	12.25	12.25	>	<	1	1024	1024	1024	0	1024	1024	>
2022-06-13 15:20:24	296	<	46014	0.0455	131	0	1.6315	1.677	-1.5861	>	<	1	14.4	14.4	14.4	0	14.4	14.4	>	<	1	1024	1024	1024	0	1024	1024	>
2022-06-13 15:20:25	297	<	48525	0.0437	170	0	1.6599	1.7036	-1.6163	>	<	1	13.9	13.9	13.9	0	13.9	13.9	>	<	1	1024	1024	1024	0	1024	1024	>
2022-06-13 15:20:26	298	<	45851	0.0597	101	0	1.8128	1.8725	-1.7531	>	<	1	12.55	12.55	12.55	0	12.55	12.55	>	<	1	1024	1024	1024	0	1024	1024	>
2022-06-13 15:20:27	299	<	45000	0.039	120	0	1.2266	1.2657	-1.1876	>	<	1	11.85	11.85	11.85	0	11.85	11.85	>	<	1	1024	1024	1024	0	1024	1024	>
2022-06-13 15:20:28	300	<	43154	0.0393	158	0	1.4635	1.5028	-1.4242	>	<	1	12.15	12.15	12.15	0	12.15	12.15	>	<	1	1024	1024	1024	0	1024	1024	>
2022-06-13 15:20:29	301	<	48809	0.0509	144	0	1.855	1.9059	-1.8042	>	<	1	14.8	14.8	14.8	0	14.8	14.8	>	<	1	1024	1024	1024	0	1024	1024	>
2022-06-13 15:20:30	302	<	45978	0.0482	157	0	1.5992	1.6475	-1.551	>	<	1	16.35	16.35	16.35	0	16.35	16.35	>	<	1	1024	1024	1024	0	1024	1024	>
2022-06-13 15:20:31	303	<	39640	0.0373	78	0	0.8929	0.9302	-0.8555	>	<	1	12.85	12.85	12.85	0	12.85	12.85	>	<	1	1024	1024	1024	0	1024	1024	>
2022-06-13 15:20:32	304	<	41776	0.0605	106	0	1.8308	1.8913	-1.7703	>	<	1	11.65	11.65	11.65	0	11.65	11.65	>	<	1	1024	1024	1024	0	1024	1024	>
2022-06-13 15:20:33	305	<	47486	0.0348	113	0	1.1692	1.204	-1.1344	>	<	1	12.3	12.3	12.3	0	12.3	12.3	>	<	1	1024	1024	1024	0	1024	1024	>
2022-06-13 15:20:34	306	<	47898	0.0393	92	0	1.1189	1.1582	-1.0797	>	<	1	14.1	14.1	14.1	0	14.1	14.1	>	<	1	1024	1024	1024	0	1024	1024	>
2022-06-13 15:20:35	307	<	47846	0.0377	79	0	0.8786	0.9162	-0.8409	>	<	1	17.6	17.6	17.6	0	17.6	17.6	>	<	1	1024	1024	1024	0	1024	1024	>
2022-06-13 15:20:36	308	<	47914	0.0282	72	0	0.5946	0.6227	-0.5664	>	<	1	15.3	15.3	15.3	0	15.3	15.3	>	<	1	1024	1024	1024	0	1024	1024	>
2022-06-13 15:20:37	309	<	46149	0.0381	145	0	1.3591	1.3972	-1.321	>	<	1	11.9	11.9	11.9	0	11.9	11.9	>	<	1	1024	1024	1024	0	1024	1024	>
2022-06-13 15:20:38	310	<	49137	0.0458	200	0	1.9982	2.044	-1.9524	>	<	1	19.45	19.45	19.45	0	19.45	19.45	>	<	1	1024	1024	1024	0	1024	1024	>
2022-06-13 15:20:39	311	<	41433	0.0546	196	0	2.1277	2.1824	-2.0731	>	<	1	13.2	13.2	13.2	0	13.2	13.2	>	<	1	1024	1024	1024	0	1024	1024	>
2022-06-13 15:20:40	312	<	47930	0.0473	141	0	1.5023	1.5496	-1.455	>	<	1	13.2	13.2	13.2	0	13.2	13.2	>	<	1	1024	1024	1024	0	1024	1024	>
2022-06-13 15:20:41	313	<	46974	0.0719	318	0	3.8848	3.9567	-3.813	>	<	1	15.05	15.05	15.05	0	15.05	15.05	>	<	1	1024	1024	1024	0	1024	1024	>
2022-06-13 15:20:42	314	<	45129	0.0409	92	0	1.0441	1.085	-1.0032	>	<	1	17.75	17.75	17.75	0	17.75	17.75	>	<	1	1024	1024	1024	0	1024	1024	>
2022-06-13 15:20:43	315	<	47173	0.0514	98	0	1.4991	1.5504	-1.4477	>	<	1	15.15	15.15	15.15	0	15.15	15.15	>	<	1	1024	1024	1024	0	1024	1024	>
2022-06-13 15:20:44	316	<	44425	0.0271	5	0	0.17	0.197	-0.1429	>	<	1	18.2	18.2	18.2	0	18.2	18.2	>	<	1	1024	1024	1024	0	1024	1024	>
2022-06-13 15:20:45	317	<	47413	0.0569	136	0	1.9019	1.9588	-1.845	>	<	1	12.7	12.7	12.7	0	12.7	12.7	>	<	1	1024	1024	1024	0	1024	1024	>
2022-06-13 15:20:46	318	<	48437	0.0585	153	0	1.8968	1.9553	-1.8383	>	<	1	17	17	17	0	17	17	>	<	1	1024	1024	1024	0	1024	1024	>
2022-06-13 15:20:47	319	<	44491	0.0313	66	0	0.685	0.7163	-0.6537	>	<	1	16.7	16.7	16.7	0	16.7	16.7	>	<	1	1024	1024	1024	0	1024	1024	>
2022-06-13 15:20:48	320	<	44518	0.0358	156	0	1.253	1.2888	-1.2172	>	<	1	17.45	17.45	17.45	0	17.45	17.45	>	<	1	1024	1024	1024	0	1024	1024	>
2022-06-13 15:20:49	321	<	48800	0.03	89	0	0.5929	0.6229	-0.5629	>	<	1	17.6	17.6	17.6	0	17.6	17.6	>	<	1	1024	1024	1024	0	1024	1024	>
2022-06-13 15:20:50	322	<	49514	0.0477	83	0	1.2478	1.2955	-1.2002	>	<	1	20.7	20.7	20.7	0	20.7	20.7	>	<	1	1024	1024	1024	0	1024	1024	>
2022-06-13 15:20:51	323	<	48912	0.0526	82	0	1.4021	1.4546	-1.3495	>	<	1	18.45	18.45	18.45	0	18.45	18.45	>	<	1	1024	1024	1024	0	1024	1024	>
2022-06-13 15:20:52	324	<	46843	0.0573	186	0	2.0492	2.1065	-1.9919	>	<	1	19.6	19.6	19.6	0	19.6	19.6	>	<	1	1024	1024	1024	0	1024	1024	>
2022-06-13 15:20:53	325	<	49148	0.0456	122	0	1.3469	1.3926	-1.3013	>	<	1	18.45	18.45	18.45	0	18.45	18.45	>	<	1	1126.4	1126.4	1126.4	0	1126.4	1126.4	>
2022-06-13 15:20:54	326	<	48312	0.0394	83	0	0.9114	0.9508	-0.872	>	<	1	17.8	17.8	17.8	0	17.8	17.8	>	<	1	1126.4	1126.4	1126.4	0	1126.4	1126.4	>
2022-06-13 15:20:55	327	<	49564	0.0318	94	0	0.7496	0.7814	-0.7179	>	<	1	15.75	15.75	15.75	0	15.75	15.75	>	<	1	1126.4	1126.4	1126.4	0	1126.4	1126.4	>
2022-06-13 15:20:56	328	<	39556	0.0578	86	0	1.5721	1.6299	-1.5143	>	<	1	13.35	13.35	13.35	0	13.35	13.35	>	<	1	1126.4	1126.4	1126.4	0	1126.4	1126.4	>
2022-06-13 15:20:57	329	<	51217	0.0334	168	0	0.8949	0.9283	-0.8616	>	<	1	13.55	13.55	13.55	0	13.55	13.55	>	<	1	1126.4	1126.4	1126.4	0	1126.4	1126.4	>
2022-06-13 15:20:58	330	<	48513	0.0469	108	0	1.5188	1.5657	-1.472	>	<	1	13.7	13.7	13.7	0	13.7	13.7	>	<	1	1126.4	1126.4	1126.4	0	1126.4	1126.4	>
2022-06-13 15:20:59	331	<	49269	0.0424	143	0	1.3168	1.3592	-1.2744	>	<	1	14.2	14.2	14.2	0	14.2	14.2	>	<	1	1126.4	1126.4	1126.4	0	1126.4	1126.4	>
2022-06-13 15:21:00	332	<	42533	0.039	173	0	1.3632	1.4023	-1.3242	>	<	1	13.55	13.55	13.55	0	13.55	13.55	>	<	1	1126.4	1126.4	1126.4	0	1126.4	1126.4	>
2022-06-13 15:21:01	333	<	50112	0.0431	76	0	1.0011	1.0441	-0.958	>	<	1	13.5	13.5	13.5	0	13.5	13.5	>	<	1	1126.4	1126.4	1126.4	0	1126.4	1126.4	>
2022-06-13 15:21:02	334	<	39780	0.0332	81	0	0.9215	0.9547	-0.8883	>	<	1	19.95	19.95	19.95	0	19.95	19.95	>	<	1	1126.4	1126.4	1126.4	0	1126.4	1126.4	>
2022-06-13 15:21:03	335	<	44244	0.0745	274	0	3.4497	3.5242	-3.3752	>	<	1	12.4	12.4	12.4	0	12.4	12.4	>	<	1	1126.4	1126.4	1126.4	0	1126.4	1126.4	>
2022-06-13 15:21:04	336	<	46395	0.03	85	0	0.7862	0.8162	-0.7562	>	<	1	15.4	15.4	15.4	0	15.4	15.4	>	<	1	1126.4	1126.4	1126.4	0	1126.4	1126.4	>
2022-06-13 15:21:05	337	<	46837	0.038	98	0	1.1207	1.1587	-1.0827	>	<	1	15.5	15.5	15.5	0	15.5	15.5	>	<	1	1126.4	1126.4	1126.4	0	1126.4	1126.4	>
2022-06-13 15:21:06	338	<	47066	0.0489	97	0	1.4046	1.4535	-1.3557	>	<	1	14.95	14.95	14.95	0	14.95	14.95	>	<	1	1126.4	1126.4	1126.4	0	1126.4	1126.4	>
2022-06-13 15:21:07	339	<	42718	0.051	89	0	1.3699	1.4209	-1.3189	>	<	1	12.4	12.4	12.4	0	12.4	12.4	>	<	1	1126.4	1126.4	1126.4	0	1126.4	1126.4	>
2022-06-13 15:21:08	340	<	22867	0.0514	94	0	1.4479	1.4993	-1.3965	>	<	1	2.75	2.75	2.75	0	2.75	2.75	>	<	1	1126.4	1126.4	1126.4	0	1126.4	1126.4	>
2022-06-13 15:21:09	341	<	41199	0.0534	189	0	2.2647	2.3181	-2.2113	>	<	1	13.55	13.55	13.55	0	13.55	13.55	>	<	1	1126.4	1126.4	1126.4	0	1126.4	1126.4	>
2022-06-13 15:21:10	342	<	44955	0.0601	448	0	3.0975	3.1576	-3.0373	>	<	1	13.7	13.7	13.7	0	13.7	13.7	>	<	1	1126.4	1126.4	1126.4	0	1126.4	1126.4	>
2022-06-13 15:21:11	343	<	47059	0.0405	108	0	1.2425	1.2831	-1.202	>	<	1	14.4	14.4	14.4	0	14.4	14.4	>	<	1	1126.4	1126.4	1126.4	0	1126.4	1126.4	>
2022-06-13 15:21:12	344	<	43963	0.0525	99	0	1.4841	1.5366	-1.4317	>	<	1	13.4	13.4	13.4	0	13.4	13.4	>	<	1	1126.4	1126.4	1126.4	0	1126.4	1126.4	>
2022-06-13 15:21:13	345	<	46870	0.0571	216	0	2.6448	2.7018	-2.5877	>	<	1	13.55	13.55	13.55	0	13.55	13.55	>	<	1	1126.4	1126.4	1126.4	0	1126.4	1126.4	>
2022-06-13 15:21:14	346	<	44118	0.0551	153	0	1.6198	1.6748	-1.5647	>	<	1	14	14	14	0	14	14	>	<	1	1126.4	1126.4	1126.4	0	1126.4	1126.4	>
2022-06-13 15:21:15	347	<	44375	0.0444	110	0	1.4013	1.4457	-1.3568	>	<	1	14.2	14.2	14.2	0	14.2	14.2	>	<	1	1126.4	1126.4	1126.4	0	1126.4	1126.4	>
2022-06-13 15:21:16	348	<	51372	0.0485	165	0	1.4386	1.4871	-1.3902	>	<	1	15.45	15.45	15.45	0	15.45	15.45	>	<	1	1126.4	1126.4	1126.4	0	1126.4	1126.4	>
2022-06-13 15:21:17	349	<	42982	0.0543	6	0	0.2376	0.2918	-0.1833	>	<	1	15.25	15.25	15.25	0	15.25	15.25	>	<	1	1126.4	1126.4	1126.4	0	1126.4	1126.4	>
2022-06-13 15:21:18	350	<	44300	0.0537	6	0	0.2386	0.2923	-0.1849	>	<	1	15.45	15.45	15.45	0	15.45	15.45	>	<	1	1126.4	1126.4	1126.4	0	1126.4	1126.4	>
2022-06-13 15:21:19	351	<	31304	0.0467	5	0	0.2154	0.2621	-0.1688	>	<	1	12.15	12.15	12.15	0	12.15	12.15	>	<	1	1126.4	1126.4	1126.4	0	1126.4	1126.4	>
2022-06-13 15:21:20	352	<	44521	0.0491	5	0	0.2222	0.2713	-0.1731	>	<	1	11.45	11.45	11.45	0	11.45	11.45	>	<	1	1126.4	1126.4	1126.4	0	1126.4	1126.4	>
2022-06-13 15:21:21	353	<	44489	0.0545	7	0	0.2456	0.3001	-0.1911	>	<	1	13.75	13.75	13.75	0	13.75	13.75	>	<	1	1126.4	1126.4	1126.4	0	1126.4	1126.4	>
2022-06-13 15:21:22	354	<	36254	0.0523	7	0	0.2388	0.2911	-0.1866	>	<	1	15.7	15.7	15.7	0	15.7	15.7	>	<	1	1126.4	1126.4	1126.4	0	1126.4	1126.4	>
2022-06-13 15:21:23	355	<	35626	0.0575	7	0	0.2562	0.3137	-0.1986	>	<	1	15.35	15.35	15.35	0	15.35	15.35	>	<	1	1126.4	1126.4	1126.4	0	1126.4	1126.4	>
2022-06-13 15:21:24	356	<	35656	0.0522	7	0	0.2335	0.2858	-0.1813	>	<	1	15.75	15.75	15.75	0	15.75	15.75	>	<	1	1126.4	1126.4	1126.4	0	1126.4	1126.4	>
2022-06-13 15:21:25	357	<	36552	0.0484	6	0	0.2185	0.2669	-0.1701	>	<	1	13.4	13.4	13.4	0	13.4	13.4	>	<	1	1126.4	1126.4	1126.4	0	1126.4	1126.4	>
2022-06-13 15:21:26	358	<	34298	0.0515	6	0	0.223	0.2745	-0.1715	>	<	1	12.45	12.45	12.45	0	12.45	12.45	>	<	1	1126.4	1126.4	1126.4	0	1126.4	1126.4	>
2022-06-13 15:21:27	359	<	33814	0.0546	7	0	0.2532	0.3078	-0.1986	>	<	1	12.5	12.5	12.5	0	12.5	12.5	>	<	1	1126.4	1126.4	1126.4	0	1126.4	1126.4	>
2022-06-13 15:21:28	360	<	39703	0.0506	6	0	0.2233	0.2739	-0.1727	>	<	1	14.7	14.7	14.7	0	14.7	14.7	>	<	1	1126.4	1126.4	1126.4	0	1126.4	1126.4	>
2022-06-13 15:21:29	361	<	35409	0.0577	7	0	0.2611	0.3188	-0.2034	>	<	1	15.75	15.75	15.75	0	15.75	15.75	>	<	1	1126.4	1126.4	1126.4	0	1126.4	1126.4	>
2022-06-13 15:21:30	362	<	35927	0.0509	7	0	0.2412	0.2921	-0.1903	>	<	1	15.65	15.65	15.65	0	15.65	15.65	>	<	1	1126.4	1126.4	1126.4	0	1126.4	1126.4	>
2022-06-13 15:21:31	363	<	36411	0.0554	6	0	0.2434	0.2988	-0.188	>	<	1	15.4	15.4	15.4	0	15.4	15.4	>	<	1	1126.4	1126.4	1126.4	0	1126.4	1126.4	>
2022-06-13 15:21:32	364	<	29700	0.0525	5	0	0.2246	0.2771	-0.1721	>	<	1	15.6	15.6	15.6	0	15.6	15.6	>	<	1	1126.4	1126.4	1126.4	0	1126.4	1126.4	>
2022-06-13 15:21:33	365	<	34900	0.0501	5	0	0.2196	0.2696	-0.1695	>	<	1	13.15	13.15	13.15	0	13.15	13.15	>	<	1	1126.4	1126.4	1126.4	0	1126.4	1126.4	>
2022-06-13 15:21:34	366	<	39558	0.0522	6	0	0.2258	0.2779	-0.1736	>	<	1	12.95	12.95	12.95	0	12.95	12.95	>	<	1	1126.4	1126.4	1126.4	0	1126.4	1126.4	>
2022-06-13 15:21:35	367	<	40335	0.0505	6	0	0.2234	0.2739	-0.1729	>	<	1	13.25	13.25	13.25	0	13.25	13.25	>	<	1	1126.4	1126.4	1126.4	0	1126.4	1126.4	>
2022-06-13 15:21:36	368	<	36194	0.0539	7	0	0.243	0.2969	-0.189	>	<	1	13.5	13.5	13.5	0	13.5	13.5	>	<	1	1126.4	1126.4	1126.4	0	1126.4	1126.4	>
2022-06-13 15:21:37	369	<	28614	0.0532	6	0	0.2267	0.2799	-0.1735	>	<	1	15.7	15.7	15.7	0	15.7	15.7	>	<	1	1126.4	1126.4	1126.4	0	1126.4	1126.4	>
2022-06-13 15:21:38	370	<	43330	0.0538	7	0	0.2421	0.2959	-0.1883	>	<	1	15.6	15.6	15.6	0	15.6	15.6	>	<	1	1126.4	1126.4	1126.4	0	1126.4	1126.4	>
2022-06-13 15:21:39	371	<	32022	0.0527	6	0	0.2409	0.2937	-0.1882	>	<	1	15.75	15.75	15.75	0	15.75	15.75	>	<	1	1126.4	1126.4	1126.4	0	1126.4	1126.4	>
2022-06-13 15:21:40	372	<	37571	0.0571	6	0	0.2395	0.2966	-0.1824	>	<	1	15.55	15.55	15.55	0	15.55	15.55	>	<	1	1126.4	1126.4	1126.4	0	1126.4	1126.4	>
2022-06-13 15:21:41	373	<	34279	0.0527	6	0	0.2253	0.278	-0.1726	>	<	1	15.8	15.8	15.8	0	15.8	15.8	>	<	1	1126.4	1126.4	1126.4	0	1126.4	1126.4	>
2022-06-13 15:21:42	374	<	37594	0.0487	5	0	0.2206	0.2693	-0.1719	>	<	1	15.8	15.8	15.8	0	15.8	15.8	>	<	1	1126.4	1126.4	1126.4	0	1126.4	1126.4	>
2022-06-13 15:21:43	375	<	38399	0.0487	7	0	0.24	0.2887	-0.1913	>	<	1	14.3	14.3	14.3	0	14.3	14.3	>	<	1	1126.4	1126.4	1126.4	0	1126.4	1126.4	>
2022-06-13 15:21:44	376	<	36050	0.0534	6	0	0.2364	0.2898	-0.183	>	<	1	14.25	14.25	14.25	0	14.25	14.25	>	<	1	1126.4	1126.4	1126.4	0	1126.4	1126.4	>
2022-06-13 15:21:45	377	<	36059	0.0511	6	0	0.2325	0.2836	-0.1814	>	<	1	14.55	14.55	14.55	0	14.55	14.55	>	<	1	1126.4	1126.4	1126.4	0	1126.4	1126.4	>
2022-06-13 15:21:46	378	<	35402	0.0506	6	0	0.2304	0.281	-0.1799	>	<	1	14.45	14.45	14.45	0	14.45	14.45	>	<	1	1126.4	1126.4	1126.4	0	1126.4	1126.4	>
2022-06-13 15:21:47	379	<	35617	0.0506	7	0	0.2326	0.2833	-0.182	>	<	1	14.1	14.1	14.1	0	14.1	14.1	>	<	1	1126.4	1126.4	1126.4	0	1126.4	1126.4	>
2022-06-13 15:21:48	380	<	35416	0.0523	6	0	0.2283	0.2806	-0.176	>	<	1	14.95	14.95	14.95	0	14.95	14.95	>	<	1	1126.4	1126.4	1126.4	0	1126.4	1126.4	>
2022-06-13 15:21:49	381	<	35927	0.0536	6	0	0.231	0.2846	-0.1774	>	<	1	14.6	14.6	14.6	0	14.6	14.6	>	<	1	1126.4	1126.4	1126.4	0	1126.4	1126.4	>
2022-06-13 15:21:50	382	<	34153	0.0528	6	0	0.2277	0.2805	-0.1749	>	<	1	15.35	15.35	15.35	0	15.35	15.35	>	<	1	1126.4	1126.4	1126.4	0	1126.4	1126.4	>
2022-06-13 15:21:51	383	<	32244	0.0523	1	0	0.2227	0.275	-0.1704	>	<	1	15.7	15.7	15.7	0	15.7	15.7	>	<	1	1126.4	1126.4	1126.4	0	1126.4	1126.4	>
2022-06-13 15:21:52	384	<	30291	0.0541	7	0	0.2513	0.3054	-0.1972	>	<	1	16	16	16	0	16	16	>	<	1	1126.4	1126.4	1126.4	0	1126.4	1126.4	>
2022-06-13 15:21:53	385	<	35187	0.0591	7	0	0.2767	0.3358	-0.2176	>	<	1	15.85	15.85	15.85	0	15.85	15.85	>	<	1	1126.4	1126.4	1126.4	0	1126.4	1126.4	>
2022-06-13 15:21:54	386	<	36441	0.0473	5	0	0.2167	0.264	-0.1694	>	<	1	16	16	16	0	16	16	>	<	1	1126.4	1126.4	1126.4	0	1126.4	1126.4	>
2022-06-13 15:21:55	387	<	49104	0.0518	6	0	0.2284	0.2802	-0.1767	>	<	1	15.95	15.95	15.95	0	15.95	15.95	>	<	1	1126.4	1126.4	1126.4	0	1126.4	1126.4	>
2022-06-13 15:21:56	388	<	36039	0.0498	6	0	0.2221	0.2719	-0.1723	>	<	1	16	16	16	0	16	16	>	<	1	1126.4	1126.4	1126.4	0	1126.4	1126.4	>
2022-06-13 15:21:57	389	<	36113	0.0486	6	0	0.2223	0.2709	-0.1737	>	<	1	15.8	15.8	15.8	0	15.8	15.8	>	<	1	1126.4	1126.4	1126.4	0	1126.4	1126.4	>
2022-06-13 15:21:58	390	<	35794	0.055	6	0	0.231	0.286	-0.176	>	<	1	16.1	16.1	16.1	0	16.1	16.1	>	<	1	1126.4	1126.4	1126.4	0	1126.4	1126.4	>
2022-06-13 15:21:59	391	<	31541	0.0505	6	0	0.2229	0.2734	-0.1724	>	<	1	15.7	15.7	15.7	0	15.7	15.7	>	<	1	1126.4	1126.4	1126.4	0	1126.4	1126.4	>
2022-06-13 15:22:00	392	<	40427	0.0499	6	0	0.2304	0.2802	-0.1805	>	<	1	16.15	16.15	16.15	0	16.15	16.15	>	<	1	1126.4	1126.4	1126.4	0	1126.4	1126.4	>
2022-06-13 15:22:01	393	<	36132	0.0477	6	0	0.2183	0.266	-0.1706	>	<	1	15.75	15.75	15.75	0	15.75	15.75	>	<	1	1126.4	1126.4	1126.4	0	1126.4	1126.4	>
2022-06-13 15:22:02	394	<	35092	0.0563	5	0	0.241	0.2973	-0.1848	>	<	1	15.85	15.85	15.85	0	15.85	15.85	>	<	1	1126.4	1126.4	1126.4	0	1126.4	1126.4	>
2022-06-13 15:22:03	395	<	36531	0.0484	4	0	0.2168	0.2652	-0.1685	>	<	1	15.85	15.85	15.85	0	15.85	15.85	>	<	1	1126.4	1126.4	1126.4	0	1126.4	1126.4	>
2022-06-13 15:22:04	396	<	36082	0.0521	5	0	0.2321	0.2842	-0.1799	>	<	1	16	16	16	0	16	16	>	<	1	1126.4	1126.4	1126.4	0	1126.4	1126.4	>
2022-06-13 15:22:05	397	<	32220	0.0464	1	0	0.2103	0.2567	-0.1639	>	<	1	15.85	15.85	15.85	0	15.85	15.85	>	<	1	1126.4	1126.4	1126.4	0	1126.4	1126.4	>
2022-06-13 15:22:06	398	<	39341	0.0504	5	0	0.2368	0.2872	-0.1864	>	<	1	15.95	15.95	15.95	0	15.95	15.95	>	<	1	1126.4	1126.4	1126.4	0	1126.4	1126.4	>
2022-06-13 15:22:07	399	<	35846	0.0545	5	0	0.2388	0.2933	-0.1843	>	<	1	15.95	15.95	15.95	0	15.95	15.95	>	<	1	1126.4	1126.4	1126.4	0	1126.4	1126.4	>
2022-06-13 15:22:08	400	<	29363	0.0546	6	0	0.2595	0.3141	-0.2049	>	<	1	16	16	16	0	16	16	>	<	1	1126.4	1126.4	1126.4	0	1126.4	1126.4	>
2022-06-13 15:22:09	401	<	43049	0.0513	6	0	0.2239	0.2752	-0.1726	>	<	1	16.65	16.65	16.65	0	16.65	16.65	>	<	1	1126.4	1126.4	1126.4	0	1126.4	1126.4	>
2022-06-13 15:22:10	402	<	36300	0.048	6	0	0.2161	0.264	-0.1681	>	<	1	16.75	16.75	16.75	0	16.75	16.75	>	<	1	1126.4	1126.4	1126.4	0	1126.4	1126.4	>
2022-06-13 15:22:11	403	<	35561	0.0528	6	0	0.2255	0.2783	-0.1727	>	<	1	17.15	17.15	17.15	0	17.15	17.15	>	<	1	1126.4	1126.4	1126.4	0	1126.4	1126.4	>
2022-06-13 15:22:12	404	<	35917	0.0509	6	0	0.2353	0.2862	-0.1844	>	<	1	17	17	17	0	17	17	>	<	1	1126.4	1126.4	1126.4	0	1126.4	1126.4	>
2022-06-13 15:22:13	405	<	35837	0.0489	5	0	0.2193	0.2682	-0.1704	>	<	1	17.45	17.45	17.45	0	17.45	17.45	>	<	1	1126.4	1126.4	1126.4	0	1126.4	1126.4	>
2022-06-13 15:22:14	406	<	36729	0.0546	6	0	0.2352	0.2898	-0.1806	>	<	1	17.4	17.4	17.4	0	17.4	17.4	>	<	1	1126.4	1126.4	1126.4	0	1126.4	1126.4	>
2022-06-13 15:22:15	407	<	35869	0.0529	5	0	0.2273	0.2802	-0.1743	>	<	1	17.65	17.65	17.65	0	17.65	17.65	>	<	1	1126.4	1126.4	1126.4	0	1126.4	1126.4	>
2022-06-13 15:22:16	408	<	36526	0.0511	5	0	0.2241	0.2752	-0.173	>	<	1	17.6	17.6	17.6	0	17.6	17.6	>	<	1	1126.4	1126.4	1126.4	0	1126.4	1126.4	>
2022-06-13 15:22:17	409	<	35407	0.0529	6	0	0.235	0.2879	-0.1821	>	<	1	17.45	17.45	17.45	0	17.45	17.45	>	<	1	1126.4	1126.4	1126.4	0	1126.4	1126.4	>
2022-06-13 15:22:18	410	<	35913	0.0514	6	0	0.23	0.2814	-0.1787	>	<	1	16.1	16.1	16.1	0	16.1	16.1	>	<	1	1228.8	1228.8	1228.8	0	1228.8	1228.8	>
2022-06-13 15:22:19	411	<	36290	0.0564	5	0	0.2444	0.3009	-0.188	>	<	1	15.95	15.95	15.95	0	15.95	15.95	>	<	1	1228.8	1228.8	1228.8	0	1228.8	1228.8	>
[truncated: 249 more rows]

## Sheet: Conf1_20000
		<	Processing Time							>	<	CPU1							>	<	MEM1							>
[truncated: 718 more rows]

## Sheet: Conf2_100
		<	Processing Time							>	<	CPU1							>	<	MEM1							>
[truncated: 663 more rows]

[truncated: 10 more sheets: Conf2_1000, Conf2_5000, Conf2_10000, Conf2_15000, Conf3_100, Conf3_1000, Conf3_5000, Conf3_10000, Conf3_15000, Conf3_20000]
