# Supplementary material for: Evaluating the integration of Esper complex event processing engine and message brokers
Source: PeerJ Comput Sci. 2023 Jul 12;9:e1437. doi: 10.7717/peerj-cs.1437 (PMC10403187; doi:10.7717/peerj-cs.1437)
Supplement: Supplemental Information 6 [file peerj-cs-09-1437-s006.zip › Rawdata/Test_P1__(1Sg).xlsx]

## Sheet: Conf1_100
		<	Processing Time							>	<	CPU1							>	<	MEM1							>
Time	Id	<	Cont	Average	Max	Min	DesvTip	DTTop	DTDown	>	<	Cont	Average	Max	Min	DesvTip	DTTop	DTDown	>	<	Cont	Average	Max	Min	DesvTip	DTTop	DTDown	>
P1_Conf1_100	Tot	<	65997	0.0664	6	0	0.2506	0.317	-0.1841	>	<	660	0.23	3	0.1	0.21	0.44	0.02	>	<	660	387.29	468	196.2	98.51	485.79	288.78	>
2022-05-25 13:49:20	0	<	108	0.3889	6	0	0.7179	1.1068	-0.329	>	<	1	2.3	2.3	2.3	0	2.3	2.3	>	<	1	196.2	196.2	196.2	0	196.2	196.2	>
2022-05-25 13:49:21	1	<	100	0.01	1	0	0.0995	0.1095	-0.0895	>	<	1	1.5	1.5	1.5	0	1.5	1.5	>	<	1	196.4	196.4	196.4	0	196.4	196.4	>
2022-05-25 13:49:22	2	<	100	0	0	0	0	0	0	>	<	1	1.55	1.55	1.55	0	1.55	1.55	>	<	1	198	198	198	0	198	198	>
2022-05-25 13:49:23	3	<	100	0.01	1	0	0.0995	0.1095	-0.0895	>	<	1	0.8	0.8	0.8	0	0.8	0.8	>	<	1	203.5	203.5	203.5	0	203.5	203.5	>
2022-05-25 13:49:24	4	<	100	0.01	1	0	0.0995	0.1095	-0.0895	>	<	1	0.7	0.7	0.7	0	0.7	0.7	>	<	1	203.8	203.8	203.8	0	203.8	203.8	>
2022-05-25 13:49:25	5	<	100	0	0	0	0	0	0	>	<	1	0.95	0.95	0.95	0	0.95	0.95	>	<	1	204.5	204.5	204.5	0	204.5	204.5	>
2022-05-25 13:49:26	6	<	100	0	0	0	0	0	0	>	<	1	1.15	1.15	1.15	0	1.15	1.15	>	<	1	209.2	209.2	209.2	0	209.2	209.2	>
2022-05-25 13:49:27	7	<	100	0.01	1	0	0.0995	0.1095	-0.0895	>	<	1	0.8	0.8	0.8	0	0.8	0.8	>	<	1	210.1	210.1	210.1	0	210.1	210.1	>
2022-05-25 13:49:28	8	<	100	0	0	0	0	0	0	>	<	1	0.4	0.4	0.4	0	0.4	0.4	>	<	1	210.1	210.1	210.1	0	210.1	210.1	>
2022-05-25 13:49:29	9	<	100	0	0	0	0	0	0	>	<	1	0.45	0.45	0.45	0	0.45	0.45	>	<	1	210.1	210.1	210.1	0	210.1	210.1	>
2022-05-25 13:49:30	10	<	100	0	0	0	0	0	0	>	<	1	0.4	0.4	0.4	0	0.4	0.4	>	<	1	210.1	210.1	210.1	0	210.1	210.1	>
2022-05-25 13:49:31	11	<	100	0	0	0	0	0	0	>	<	1	0.75	0.75	0.75	0	0.75	0.75	>	<	1	210.1	210.1	210.1	0	210.1	210.1	>
2022-05-25 13:49:32	12	<	100	0.02	1	0	0.14	0.16	-0.12	>	<	1	0.35	0.35	0.35	0	0.35	0.35	>	<	1	210.4	210.4	210.4	0	210.4	210.4	>
2022-05-25 13:49:33	13	<	100	0.02	1	0	0.14	0.16	-0.12	>	<	1	0.35	0.35	0.35	0	0.35	0.35	>	<	1	210.4	210.4	210.4	0	210.4	210.4	>
2022-05-25 13:49:34	14	<	100	0.02	1	0	0.14	0.16	-0.12	>	<	1	0.25	0.25	0.25	0	0.25	0.25	>	<	1	210.6	210.6	210.6	0	210.6	210.6	>
2022-05-25 13:49:35	15	<	100	0.01	1	0	0.0995	0.1095	-0.0895	>	<	1	0.35	0.35	0.35	0	0.35	0.35	>	<	1	210.6	210.6	210.6	0	210.6	210.6	>
2022-05-25 13:49:36	16	<	100	0	0	0	0	0	0	>	<	1	0.35	0.35	0.35	0	0.35	0.35	>	<	1	211.1	211.1	211.1	0	211.1	211.1	>
2022-05-25 13:49:37	17	<	100	0.02	1	0	0.14	0.16	-0.12	>	<	1	0.65	0.65	0.65	0	0.65	0.65	>	<	1	204.1	204.1	204.1	0	204.1	204.1	>
2022-05-25 13:49:38	18	<	100	0.03	1	0	0.1706	0.2006	-0.1406	>	<	1	0.65	0.65	0.65	0	0.65	0.65	>	<	1	204.1	204.1	204.1	0	204.1	204.1	>
2022-05-25 13:49:39	19	<	100	0.01	1	0	0.0995	0.1095	-0.0895	>	<	1	0.3	0.3	0.3	0	0.3	0.3	>	<	1	204.1	204.1	204.1	0	204.1	204.1	>
2022-05-25 13:49:40	20	<	100	0	0	0	0	0	0	>	<	1	0.45	0.45	0.45	0	0.45	0.45	>	<	1	204.4	204.4	204.4	0	204.4	204.4	>
2022-05-25 13:49:41	21	<	100	0	0	0	0	0	0	>	<	1	0.4	0.4	0.4	0	0.4	0.4	>	<	1	204.4	204.4	204.4	0	204.4	204.4	>
2022-05-25 13:49:42	22	<	100	0.02	1	0	0.14	0.16	-0.12	>	<	1	0.25	0.25	0.25	0	0.25	0.25	>	<	1	204.4	204.4	204.4	0	204.4	204.4	>
2022-05-25 13:49:43	23	<	100	0.01	1	0	0.0995	0.1095	-0.0895	>	<	1	0.2	0.2	0.2	0	0.2	0.2	>	<	1	204.4	204.4	204.4	0	204.4	204.4	>
2022-05-25 13:49:44	24	<	100	0.01	1	0	0.0995	0.1095	-0.0895	>	<	1	0.3	0.3	0.3	0	0.3	0.3	>	<	1	204.4	204.4	204.4	0	204.4	204.4	>
2022-05-25 13:49:45	25	<	100	0	0	0	0	0	0	>	<	1	0.25	0.25	0.25	0	0.25	0.25	>	<	1	204.4	204.4	204.4	0	204.4	204.4	>
2022-05-25 13:49:46	26	<	100	0	0	0	0	0	0	>	<	1	0.45	0.45	0.45	0	0.45	0.45	>	<	1	204.9	204.9	204.9	0	204.9	204.9	>
2022-05-25 13:49:47	27	<	100	0.02	1	0	0.14	0.16	-0.12	>	<	1	1.25	1.25	1.25	0	1.25	1.25	>	<	1	217	217	217	0	217	217	>
2022-05-25 13:49:48	28	<	100	0.01	1	0	0.0995	0.1095	-0.0895	>	<	1	0.25	0.25	0.25	0	0.25	0.25	>	<	1	217	217	217	0	217	217	>
2022-05-25 13:49:49	29	<	100	0.02	1	0	0.14	0.16	-0.12	>	<	1	0.25	0.25	0.25	0	0.25	0.25	>	<	1	217.5	217.5	217.5	0	217.5	217.5	>
2022-05-25 13:49:50	30	<	100	0.01	1	0	0.0995	0.1095	-0.0895	>	<	1	0.95	0.95	0.95	0	0.95	0.95	>	<	1	225.6	225.6	225.6	0	225.6	225.6	>
2022-05-25 13:49:51	31	<	100	0.02	1	0	0.14	0.16	-0.12	>	<	1	0.35	0.35	0.35	0	0.35	0.35	>	<	1	225.6	225.6	225.6	0	225.6	225.6	>
2022-05-25 13:49:52	32	<	100	0.03	1	0	0.1706	0.2006	-0.1406	>	<	1	0.3	0.3	0.3	0	0.3	0.3	>	<	1	221.2	221.2	221.2	0	221.2	221.2	>
2022-05-25 13:49:53	33	<	100	0.02	1	0	0.14	0.16	-0.12	>	<	1	0.25	0.25	0.25	0	0.25	0.25	>	<	1	221.2	221.2	221.2	0	221.2	221.2	>
2022-05-25 13:49:54	34	<	100	0.03	1	0	0.1706	0.2006	-0.1406	>	<	1	0.25	0.25	0.25	0	0.25	0.25	>	<	1	221.2	221.2	221.2	0	221.2	221.2	>
2022-05-25 13:49:55	35	<	100	0.02	1	0	0.14	0.16	-0.12	>	<	1	0.25	0.25	0.25	0	0.25	0.25	>	<	1	221.2	221.2	221.2	0	221.2	221.2	>
2022-05-25 13:49:56	36	<	100	0.02	1	0	0.14	0.16	-0.12	>	<	1	0.2	0.2	0.2	0	0.2	0.2	>	<	1	221.2	221.2	221.2	0	221.2	221.2	>
2022-05-25 13:49:57	37	<	100	0.05	1	0	0.2179	0.2679	-0.1679	>	<	1	0.25	0.25	0.25	0	0.25	0.25	>	<	1	221.2	221.2	221.2	0	221.2	221.2	>
2022-05-25 13:49:58	38	<	100	0.04	1	0	0.196	0.236	-0.156	>	<	1	0.15	0.15	0.15	0	0.15	0.15	>	<	1	221.2	221.2	221.2	0	221.2	221.2	>
2022-05-25 13:49:59	39	<	100	0	0	0	0	0	0	>	<	1	0.25	0.25	0.25	0	0.25	0.25	>	<	1	221.2	221.2	221.2	0	221.2	221.2	>
2022-05-25 13:50:00	40	<	100	0.03	1	0	0.1706	0.2006	-0.1406	>	<	1	0.25	0.25	0.25	0	0.25	0.25	>	<	1	221.2	221.2	221.2	0	221.2	221.2	>
2022-05-25 13:50:01	41	<	100	0.03	1	0	0.1706	0.2006	-0.1406	>	<	1	0.2	0.2	0.2	0	0.2	0.2	>	<	1	221.2	221.2	221.2	0	221.2	221.2	>
2022-05-25 13:50:02	42	<	100	0.02	1	0	0.14	0.16	-0.12	>	<	1	0.2	0.2	0.2	0	0.2	0.2	>	<	1	221.2	221.2	221.2	0	221.2	221.2	>
2022-05-25 13:50:03	43	<	100	0.02	1	0	0.14	0.16	-0.12	>	<	1	0.15	0.15	0.15	0	0.15	0.15	>	<	1	221.2	221.2	221.2	0	221.2	221.2	>
2022-05-25 13:50:04	44	<	100	0.03	1	0	0.1706	0.2006	-0.1406	>	<	1	0.2	0.2	0.2	0	0.2	0.2	>	<	1	221.2	221.2	221.2	0	221.2	221.2	>
2022-05-25 13:50:05	45	<	100	0	0	0	0	0	0	>	<	1	0.3	0.3	0.3	0	0.3	0.3	>	<	1	221.2	221.2	221.2	0	221.2	221.2	>
2022-05-25 13:50:06	46	<	100	0	0	0	0	0	0	>	<	1	0.4	0.4	0.4	0	0.4	0.4	>	<	1	221.2	221.2	221.2	0	221.2	221.2	>
2022-05-25 13:50:07	47	<	100	0	0	0	0	0	0	>	<	1	1.55	1.55	1.55	0	1.55	1.55	>	<	1	231.8	231.8	231.8	0	231.8	231.8	>
2022-05-25 13:50:08	48	<	100	0	0	0	0	0	0	>	<	1	0.25	0.25	0.25	0	0.25	0.25	>	<	1	231.8	231.8	231.8	0	231.8	231.8	>
2022-05-25 13:50:09	49	<	100	0	0	0	0	0	0	>	<	1	0.2	0.2	0.2	0	0.2	0.2	>	<	1	231.8	231.8	231.8	0	231.8	231.8	>
2022-05-25 13:50:10	50	<	100	0	0	0	0	0	0	>	<	1	0.25	0.25	0.25	0	0.25	0.25	>	<	1	231.8	231.8	231.8	0	231.8	231.8	>
2022-05-25 13:50:11	51	<	100	0	0	0	0	0	0	>	<	1	0.3	0.3	0.3	0	0.3	0.3	>	<	1	231.8	231.8	231.8	0	231.8	231.8	>
2022-05-25 13:50:12	52	<	100	0.01	1	0	0.0995	0.1095	-0.0895	>	<	1	0.25	0.25	0.25	0	0.25	0.25	>	<	1	221.2	221.2	221.2	0	221.2	221.2	>
2022-05-25 13:50:13	53	<	100	0.01	1	0	0.0995	0.1095	-0.0895	>	<	1	2.3	2.3	2.3	0	2.3	2.3	>	<	1	230.3	230.3	230.3	0	230.3	230.3	>
2022-05-25 13:50:14	54	<	100	0.02	1	0	0.14	0.16	-0.12	>	<	1	0.35	0.35	0.35	0	0.35	0.35	>	<	1	230.5	230.5	230.5	0	230.5	230.5	>
2022-05-25 13:50:15	55	<	100	0.02	1	0	0.14	0.16	-0.12	>	<	1	0.2	0.2	0.2	0	0.2	0.2	>	<	1	230.5	230.5	230.5	0	230.5	230.5	>
2022-05-25 13:50:16	56	<	100	0.02	1	0	0.14	0.16	-0.12	>	<	1	0.25	0.25	0.25	0	0.25	0.25	>	<	1	230.5	230.5	230.5	0	230.5	230.5	>
2022-05-25 13:50:17	57	<	100	0.03	1	0	0.1706	0.2006	-0.1406	>	<	1	0.2	0.2	0.2	0	0.2	0.2	>	<	1	221.6	221.6	221.6	0	221.6	221.6	>
2022-05-25 13:50:18	58	<	100	0.01	1	0	0.0995	0.1095	-0.0895	>	<	1	0.2	0.2	0.2	0	0.2	0.2	>	<	1	221.6	221.6	221.6	0	221.6	221.6	>
2022-05-25 13:50:19	59	<	100	0.01	1	0	0.0995	0.1095	-0.0895	>	<	1	0.2	0.2	0.2	0	0.2	0.2	>	<	1	221.6	221.6	221.6	0	221.6	221.6	>
2022-05-25 13:50:20	60	<	100	0.03	1	0	0.1706	0.2006	-0.1406	>	<	1	0.2	0.2	0.2	0	0.2	0.2	>	<	1	221.6	221.6	221.6	0	221.6	221.6	>
2022-05-25 13:50:21	61	<	100	0.02	1	0	0.14	0.16	-0.12	>	<	1	0.2	0.2	0.2	0	0.2	0.2	>	<	1	221.6	221.6	221.6	0	221.6	221.6	>
2022-05-25 13:50:22	62	<	100	0	0	0	0	0	0	>	<	1	0.2	0.2	0.2	0	0.2	0.2	>	<	1	221.6	221.6	221.6	0	221.6	221.6	>
2022-05-25 13:50:23	63	<	100	0	0	0	0	0	0	>	<	1	0.25	0.25	0.25	0	0.25	0.25	>	<	1	221.6	221.6	221.6	0	221.6	221.6	>
2022-05-25 13:50:24	64	<	100	0.04	1	0	0.196	0.236	-0.156	>	<	1	3	3	3	0	3	3	>	<	1	234.7	234.7	234.7	0	234.7	234.7	>
2022-05-25 13:50:25	65	<	100	0	0	0	0	0	0	>	<	1	0.15	0.15	0.15	0	0.15	0.15	>	<	1	234.7	234.7	234.7	0	234.7	234.7	>
2022-05-25 13:50:26	66	<	100	0.01	1	0	0.0995	0.1095	-0.0895	>	<	1	0.65	0.65	0.65	0	0.65	0.65	>	<	1	234.9	234.9	234.9	0	234.9	234.9	>
2022-05-25 13:50:27	67	<	100	0.02	1	0	0.14	0.16	-0.12	>	<	1	0.15	0.15	0.15	0	0.15	0.15	>	<	1	234.9	234.9	234.9	0	234.9	234.9	>
2022-05-25 13:50:28	68	<	100	0.01	1	0	0.0995	0.1095	-0.0895	>	<	1	0.25	0.25	0.25	0	0.25	0.25	>	<	1	234.9	234.9	234.9	0	234.9	234.9	>
2022-05-25 13:50:29	69	<	100	0	0	0	0	0	0	>	<	1	0.2	0.2	0.2	0	0.2	0.2	>	<	1	234.9	234.9	234.9	0	234.9	234.9	>
2022-05-25 13:50:30	70	<	100	0.01	1	0	0.0995	0.1095	-0.0895	>	<	1	0.2	0.2	0.2	0	0.2	0.2	>	<	1	235.4	235.4	235.4	0	235.4	235.4	>
2022-05-25 13:50:31	71	<	100	0.02	1	0	0.14	0.16	-0.12	>	<	1	0.2	0.2	0.2	0	0.2	0.2	>	<	1	235.4	235.4	235.4	0	235.4	235.4	>
2022-05-25 13:50:32	72	<	100	0.05	1	0	0.2179	0.2679	-0.1679	>	<	1	0.25	0.25	0.25	0	0.25	0.25	>	<	1	226.9	226.9	226.9	0	226.9	226.9	>
2022-05-25 13:50:33	73	<	100	0.01	1	0	0.0995	0.1095	-0.0895	>	<	1	0.2	0.2	0.2	0	0.2	0.2	>	<	1	227.2	227.2	227.2	0	227.2	227.2	>
2022-05-25 13:50:34	74	<	100	0.05	1	0	0.2179	0.2679	-0.1679	>	<	1	0.15	0.15	0.15	0	0.15	0.15	>	<	1	227.9	227.9	227.9	0	227.9	227.9	>
2022-05-25 13:50:35	75	<	100	0.02	1	0	0.14	0.16	-0.12	>	<	1	0.25	0.25	0.25	0	0.25	0.25	>	<	1	228.4	228.4	228.4	0	228.4	228.4	>
2022-05-25 13:50:36	76	<	100	0.02	1	0	0.14	0.16	-0.12	>	<	1	0.25	0.25	0.25	0	0.25	0.25	>	<	1	229.7	229.7	229.7	0	229.7	229.7	>
2022-05-25 13:50:37	77	<	100	0.02	1	0	0.14	0.16	-0.12	>	<	1	0.2	0.2	0.2	0	0.2	0.2	>	<	1	231	231	231	0	231	231	>
2022-05-25 13:50:38	78	<	100	0.03	1	0	0.1706	0.2006	-0.1406	>	<	1	0.15	0.15	0.15	0	0.15	0.15	>	<	1	232	232	232	0	232	232	>
2022-05-25 13:50:39	79	<	100	0.01	1	0	0.0995	0.1095	-0.0895	>	<	1	0.25	0.25	0.25	0	0.25	0.25	>	<	1	232.7	232.7	232.7	0	232.7	232.7	>
2022-05-25 13:50:40	80	<	100	0.03	1	0	0.1706	0.2006	-0.1406	>	<	1	0.2	0.2	0.2	0	0.2	0.2	>	<	1	235.3	235.3	235.3	0	235.3	235.3	>
2022-05-25 13:50:41	81	<	100	0	0	0	0	0	0	>	<	1	0.15	0.15	0.15	0	0.15	0.15	>	<	1	236	236	236	0	236	236	>
2022-05-25 13:50:42	82	<	100	0.03	1	0	0.1706	0.2006	-0.1406	>	<	1	0.25	0.25	0.25	0	0.25	0.25	>	<	1	237.1	237.1	237.1	0	237.1	237.1	>
2022-05-25 13:50:43	83	<	100	0.05	1	0	0.2179	0.2679	-0.1679	>	<	1	0.2	0.2	0.2	0	0.2	0.2	>	<	1	238.9	238.9	238.9	0	238.9	238.9	>
2022-05-25 13:50:44	84	<	100	0.03	1	0	0.1706	0.2006	-0.1406	>	<	1	0.2	0.2	0.2	0	0.2	0.2	>	<	1	240.2	240.2	240.2	0	240.2	240.2	>
2022-05-25 13:50:45	85	<	100	0.01	1	0	0.0995	0.1095	-0.0895	>	<	1	0.2	0.2	0.2	0	0.2	0.2	>	<	1	241.7	241.7	241.7	0	241.7	241.7	>
2022-05-25 13:50:46	86	<	100	0.03	1	0	0.1706	0.2006	-0.1406	>	<	1	0.5	0.5	0.5	0	0.5	0.5	>	<	1	246	246	246	0	246	246	>
2022-05-25 13:50:47	87	<	100	0.03	1	0	0.1706	0.2006	-0.1406	>	<	1	0.15	0.15	0.15	0	0.15	0.15	>	<	1	246	246	246	0	246	246	>
2022-05-25 13:50:48	88	<	100	0.02	1	0	0.14	0.16	-0.12	>	<	1	0.15	0.15	0.15	0	0.15	0.15	>	<	1	246	246	246	0	246	246	>
2022-05-25 13:50:49	89	<	100	0.01	1	0	0.0995	0.1095	-0.0895	>	<	1	0.2	0.2	0.2	0	0.2	0.2	>	<	1	246	246	246	0	246	246	>
2022-05-25 13:50:50	90	<	100	0.01	1	0	0.0995	0.1095	-0.0895	>	<	1	0.2	0.2	0.2	0	0.2	0.2	>	<	1	246	246	246	0	246	246	>
2022-05-25 13:50:51	91	<	100	0.01	1	0	0.0995	0.1095	-0.0895	>	<	1	0.2	0.2	0.2	0	0.2	0.2	>	<	1	246	246	246	0	246	246	>
2022-05-25 13:50:52	92	<	100	0.03	1	0	0.1706	0.2006	-0.1406	>	<	1	0.2	0.2	0.2	0	0.2	0.2	>	<	1	246	246	246	0	246	246	>
2022-05-25 13:50:53	93	<	100	0.04	1	0	0.196	0.236	-0.156	>	<	1	0.2	0.2	0.2	0	0.2	0.2	>	<	1	246	246	246	0	246	246	>
2022-05-25 13:50:54	94	<	100	0	0	0	0	0	0	>	<	1	0.15	0.15	0.15	0	0.15	0.15	>	<	1	246	246	246	0	246	246	>
2022-05-25 13:50:55	95	<	100	0.02	1	0	0.14	0.16	-0.12	>	<	1	0.15	0.15	0.15	0	0.15	0.15	>	<	1	246	246	246	0	246	246	>
2022-05-25 13:50:56	96	<	100	0.01	1	0	0.0995	0.1095	-0.0895	>	<	1	0.25	0.25	0.25	0	0.25	0.25	>	<	1	246	246	246	0	246	246	>
2022-05-25 13:50:57	97	<	100	0.03	1	0	0.1706	0.2006	-0.1406	>	<	1	0.15	0.15	0.15	0	0.15	0.15	>	<	1	246	246	246	0	246	246	>
2022-05-25 13:50:58	98	<	100	0.03	1	0	0.1706	0.2006	-0.1406	>	<	1	0.2	0.2	0.2	0	0.2	0.2	>	<	1	246	246	246	0	246	246	>
2022-05-25 13:50:59	99	<	100	0.03	1	0	0.1706	0.2006	-0.1406	>	<	1	0.15	0.15	0.15	0	0.15	0.15	>	<	1	246	246	246	0	246	246	>
2022-05-25 13:51:00	100	<	100	0.06	1	0	0.2375	0.2975	-0.1775	>	<	1	0.25	0.25	0.25	0	0.25	0.25	>	<	1	246	246	246	0	246	246	>
2022-05-25 13:51:01	101	<	100	0.02	1	0	0.14	0.16	-0.12	>	<	1	0.2	0.2	0.2	0	0.2	0.2	>	<	1	246	246	246	0	246	246	>
2022-05-25 13:51:02	102	<	100	0.02	1	0	0.14	0.16	-0.12	>	<	1	0.15	0.15	0.15	0	0.15	0.15	>	<	1	246	246	246	0	246	246	>
2022-05-25 13:51:03	103	<	100	0.05	1	0	0.2179	0.2679	-0.1679	>	<	1	0.2	0.2	0.2	0	0.2	0.2	>	<	1	246	246	246	0	246	246	>
2022-05-25 13:51:04	104	<	100	0.03	1	0	0.1706	0.2006	-0.1406	>	<	1	0.2	0.2	0.2	0	0.2	0.2	>	<	1	246	246	246	0	246	246	>
2022-05-25 13:51:05	105	<	100	0	0	0	0	0	0	>	<	1	0.2	0.2	0.2	0	0.2	0.2	>	<	1	246	246	246	0	246	246	>
2022-05-25 13:51:06	106	<	100	0.02	1	0	0.14	0.16	-0.12	>	<	1	0.15	0.15	0.15	0	0.15	0.15	>	<	1	246	246	246	0	246	246	>
2022-05-25 13:51:07	107	<	100	0.03	1	0	0.1706	0.2006	-0.1406	>	<	1	0.2	0.2	0.2	0	0.2	0.2	>	<	1	246	246	246	0	246	246	>
2022-05-25 13:51:08	108	<	100	0	0	0	0	0	0	>	<	1	0.2	0.2	0.2	0	0.2	0.2	>	<	1	246	246	246	0	246	246	>
2022-05-25 13:51:09	109	<	100	0.02	1	0	0.14	0.16	-0.12	>	<	1	0.15	0.15	0.15	0	0.15	0.15	>	<	1	246	246	246	0	246	246	>
2022-05-25 13:51:10	110	<	100	0.02	1	0	0.14	0.16	-0.12	>	<	1	0.2	0.2	0.2	0	0.2	0.2	>	<	1	246	246	246	0	246	246	>
2022-05-25 13:51:11	111	<	100	0.03	1	0	0.1706	0.2006	-0.1406	>	<	1	0.15	0.15	0.15	0	0.15	0.15	>	<	1	246	246	246	0	246	246	>
2022-05-25 13:51:12	112	<	100	0.03	1	0	0.1706	0.2006	-0.1406	>	<	1	0.25	0.25	0.25	0	0.25	0.25	>	<	1	246	246	246	0	246	246	>
2022-05-25 13:51:13	113	<	100	0.04	1	0	0.196	0.236	-0.156	>	<	1	0.15	0.15	0.15	0	0.15	0.15	>	<	1	246	246	246	0	246	246	>
2022-05-25 13:51:14	114	<	100	0.01	1	0	0.0995	0.1095	-0.0895	>	<	1	0.2	0.2	0.2	0	0.2	0.2	>	<	1	246	246	246	0	246	246	>
2022-05-25 13:51:15	115	<	100	0.01	1	0	0.0995	0.1095	-0.0895	>	<	1	0.2	0.2	0.2	0	0.2	0.2	>	<	1	246	246	246	0	246	246	>
2022-05-25 13:51:16	116	<	100	0	0	0	0	0	0	>	<	1	0.15	0.15	0.15	0	0.15	0.15	>	<	1	246	246	246	0	246	246	>
2022-05-25 13:51:17	117	<	100	0.02	1	0	0.14	0.16	-0.12	>	<	1	0.2	0.2	0.2	0	0.2	0.2	>	<	1	246	246	246	0	246	246	>
2022-05-25 13:51:18	118	<	100	0.05	1	0	0.2179	0.2679	-0.1679	>	<	1	0.25	0.25	0.25	0	0.25	0.25	>	<	1	246	246	246	0	246	246	>
2022-05-25 13:51:19	119	<	100	0.03	1	0	0.1706	0.2006	-0.1406	>	<	1	0.15	0.15	0.15	0	0.15	0.15	>	<	1	246	246	246	0	246	246	>
2022-05-25 13:51:20	120	<	100	0.06	1	0	0.2375	0.2975	-0.1775	>	<	1	0.15	0.15	0.15	0	0.15	0.15	>	<	1	246	246	246	0	246	246	>
2022-05-25 13:51:21	121	<	100	0.01	1	0	0.0995	0.1095	-0.0895	>	<	1	0.25	0.25	0.25	0	0.25	0.25	>	<	1	246	246	246	0	246	246	>
2022-05-25 13:51:22	122	<	100	0	0	0	0	0	0	>	<	1	0.2	0.2	0.2	0	0.2	0.2	>	<	1	246	246	246	0	246	246	>
2022-05-25 13:51:23	123	<	100	0	0	0	0	0	0	>	<	1	0.15	0.15	0.15	0	0.15	0.15	>	<	1	246	246	246	0	246	246	>
2022-05-25 13:51:24	124	<	100	0.01	1	0	0.0995	0.1095	-0.0895	>	<	1	0.2	0.2	0.2	0	0.2	0.2	>	<	1	246	246	246	0	246	246	>
2022-05-25 13:51:25	125	<	100	0	0	0	0	0	0	>	<	1	0.2	0.2	0.2	0	0.2	0.2	>	<	1	246	246	246	0	246	246	>
2022-05-25 13:51:26	126	<	100	0.02	1	0	0.14	0.16	-0.12	>	<	1	0.2	0.2	0.2	0	0.2	0.2	>	<	1	246	246	246	0	246	246	>
2022-05-25 13:51:27	127	<	100	0	0	0	0	0	0	>	<	1	0.15	0.15	0.15	0	0.15	0.15	>	<	1	246	246	246	0	246	246	>
2022-05-25 13:51:28	128	<	100	0.02	1	0	0.14	0.16	-0.12	>	<	1	0.2	0.2	0.2	0	0.2	0.2	>	<	1	246	246	246	0	246	246	>
2022-05-25 13:51:29	129	<	100	0.01	1	0	0.0995	0.1095	-0.0895	>	<	1	0.2	0.2	0.2	0	0.2	0.2	>	<	1	246	246	246	0	246	246	>
2022-05-25 13:51:30	130	<	100	0.01	1	0	0.0995	0.1095	-0.0895	>	<	1	0.2	0.2	0.2	0	0.2	0.2	>	<	1	246	246	246	0	246	246	>
2022-05-25 13:51:31	131	<	100	0.01	1	0	0.0995	0.1095	-0.0895	>	<	1	0.15	0.15	0.15	0	0.15	0.15	>	<	1	246.3	246.3	246.3	0	246.3	246.3	>
2022-05-25 13:51:32	132	<	100	0.01	1	0	0.0995	0.1095	-0.0895	>	<	1	0.25	0.25	0.25	0	0.25	0.25	>	<	1	246.5	246.5	246.5	0	246.5	246.5	>
2022-05-25 13:51:33	133	<	100	0	0	0	0	0	0	>	<	1	0.15	0.15	0.15	0	0.15	0.15	>	<	1	246.8	246.8	246.8	0	246.8	246.8	>
2022-05-25 13:51:34	134	<	100	0	0	0	0	0	0	>	<	1	0.15	0.15	0.15	0	0.15	0.15	>	<	1	246.8	246.8	246.8	0	246.8	246.8	>
2022-05-25 13:51:35	135	<	100	0.03	1	0	0.1706	0.2006	-0.1406	>	<	1	0.25	0.25	0.25	0	0.25	0.25	>	<	1	246.8	246.8	246.8	0	246.8	246.8	>
2022-05-25 13:51:36	136	<	100	0	0	0	0	0	0	>	<	1	0.15	0.15	0.15	0	0.15	0.15	>	<	1	247.3	247.3	247.3	0	247.3	247.3	>
2022-05-25 13:51:37	137	<	100	0.01	1	0	0.0995	0.1095	-0.0895	>	<	1	0.2	0.2	0.2	0	0.2	0.2	>	<	1	247.3	247.3	247.3	0	247.3	247.3	>
2022-05-25 13:51:38	138	<	100	0	0	0	0	0	0	>	<	1	0.2	0.2	0.2	0	0.2	0.2	>	<	1	247.3	247.3	247.3	0	247.3	247.3	>
2022-05-25 13:51:39	139	<	100	0	0	0	0	0	0	>	<	1	0.2	0.2	0.2	0	0.2	0.2	>	<	1	247.8	247.8	247.8	0	247.8	247.8	>
2022-05-25 13:51:40	140	<	100	0	0	0	0	0	0	>	<	1	0.2	0.2	0.2	0	0.2	0.2	>	<	1	248.1	248.1	248.1	0	248.1	248.1	>
2022-05-25 13:51:41	141	<	100	0.01	1	0	0.0995	0.1095	-0.0895	>	<	1	0.15	0.15	0.15	0	0.15	0.15	>	<	1	248.1	248.1	248.1	0	248.1	248.1	>
2022-05-25 13:51:42	142	<	100	0.02	1	0	0.14	0.16	-0.12	>	<	1	0.2	0.2	0.2	0	0.2	0.2	>	<	1	248.1	248.1	248.1	0	248.1	248.1	>
2022-05-25 13:51:43	143	<	100	0.01	1	0	0.0995	0.1095	-0.0895	>	<	1	0.15	0.15	0.15	0	0.15	0.15	>	<	1	248.6	248.6	248.6	0	248.6	248.6	>
2022-05-25 13:51:44	144	<	100	0.01	1	0	0.0995	0.1095	-0.0895	>	<	1	0.25	0.25	0.25	0	0.25	0.25	>	<	1	248.8	248.8	248.8	0	248.8	248.8	>
2022-05-25 13:51:45	145	<	100	0	0	0	0	0	0	>	<	1	0.2	0.2	0.2	0	0.2	0.2	>	<	1	249.6	249.6	249.6	0	249.6	249.6	>
2022-05-25 13:51:46	146	<	100	0.01	1	0	0.0995	0.1095	-0.0895	>	<	1	0.2	0.2	0.2	0	0.2	0.2	>	<	1	250.6	250.6	250.6	0	250.6	250.6	>
2022-05-25 13:51:47	147	<	100	0.02	1	0	0.14	0.16	-0.12	>	<	1	0.15	0.15	0.15	0	0.15	0.15	>	<	1	250.9	250.9	250.9	0	250.9	250.9	>
2022-05-25 13:51:48	148	<	100	0.01	1	0	0.0995	0.1095	-0.0895	>	<	1	0.3	0.3	0.3	0	0.3	0.3	>	<	1	252.2	252.2	252.2	0	252.2	252.2	>
2022-05-25 13:51:49	149	<	100	0.06	1	0	0.2375	0.2975	-0.1775	>	<	1	0.2	0.2	0.2	0	0.2	0.2	>	<	1	253.5	253.5	253.5	0	253.5	253.5	>
2022-05-25 13:51:50	150	<	100	0.05	1	0	0.2179	0.2679	-0.1679	>	<	1	0.2	0.2	0.2	0	0.2	0.2	>	<	1	255	255	255	0	255	255	>
2022-05-25 13:51:51	151	<	100	0.09	1	0	0.2862	0.3762	-0.1962	>	<	1	0.2	0.2	0.2	0	0.2	0.2	>	<	1	256	256	256	0	256	256	>
2022-05-25 13:51:52	152	<	100	0.04	1	0	0.196	0.236	-0.156	>	<	1	0.2	0.2	0.2	0	0.2	0.2	>	<	1	257.9	257.9	257.9	0	257.9	257.9	>
2022-05-25 13:51:53	153	<	100	0.07	1	0	0.2551	0.3251	-0.1851	>	<	1	0.2	0.2	0.2	0	0.2	0.2	>	<	1	259.1	259.1	259.1	0	259.1	259.1	>
2022-05-25 13:51:54	154	<	100	0.08	1	0	0.2713	0.3513	-0.1913	>	<	1	0.2	0.2	0.2	0	0.2	0.2	>	<	1	259.7	259.7	259.7	0	259.7	259.7	>
2022-05-25 13:51:55	155	<	100	0.03	1	0	0.1706	0.2006	-0.1406	>	<	1	0.2	0.2	0.2	0	0.2	0.2	>	<	1	260.4	260.4	260.4	0	260.4	260.4	>
2022-05-25 13:51:56	156	<	100	0.04	1	0	0.196	0.236	-0.156	>	<	1	0.2	0.2	0.2	0	0.2	0.2	>	<	1	262.5	262.5	262.5	0	262.5	262.5	>
2022-05-25 13:51:57	157	<	100	0.03	1	0	0.1706	0.2006	-0.1406	>	<	1	0.2	0.2	0.2	0	0.2	0.2	>	<	1	264.6	264.6	264.6	0	264.6	264.6	>
2022-05-25 13:51:58	158	<	100	0.03	1	0	0.1706	0.2006	-0.1406	>	<	1	0.2	0.2	0.2	0	0.2	0.2	>	<	1	266.1	266.1	266.1	0	266.1	266.1	>
2022-05-25 13:51:59	159	<	100	0.08	1	0	0.2713	0.3513	-0.1913	>	<	1	0.2	0.2	0.2	0	0.2	0.2	>	<	1	267.6	267.6	267.6	0	267.6	267.6	>
2022-05-25 13:52:00	160	<	100	0.04	1	0	0.196	0.236	-0.156	>	<	1	0.2	0.2	0.2	0	0.2	0.2	>	<	1	268.7	268.7	268.7	0	268.7	268.7	>
2022-05-25 13:52:01	161	<	100	0.03	1	0	0.1706	0.2006	-0.1406	>	<	1	0.2	0.2	0.2	0	0.2	0.2	>	<	1	271	271	271	0	271	271	>
2022-05-25 13:52:02	162	<	100	0.03	1	0	0.1706	0.2006	-0.1406	>	<	1	0.15	0.15	0.15	0	0.15	0.15	>	<	1	271.3	271.3	271.3	0	271.3	271.3	>
2022-05-25 13:52:03	163	<	100	0.04	1	0	0.196	0.236	-0.156	>	<	1	0.25	0.25	0.25	0	0.25	0.25	>	<	1	271.5	271.5	271.5	0	271.5	271.5	>
2022-05-25 13:52:04	164	<	100	0.02	1	0	0.14	0.16	-0.12	>	<	1	0.15	0.15	0.15	0	0.15	0.15	>	<	1	274.1	274.1	274.1	0	274.1	274.1	>
2022-05-25 13:52:05	165	<	100	0.02	1	0	0.14	0.16	-0.12	>	<	1	0.25	0.25	0.25	0	0.25	0.25	>	<	1	275.9	275.9	275.9	0	275.9	275.9	>
2022-05-25 13:52:06	166	<	100	0.04	1	0	0.196	0.236	-0.156	>	<	1	0.2	0.2	0.2	0	0.2	0.2	>	<	1	277.7	277.7	277.7	0	277.7	277.7	>
2022-05-25 13:52:07	167	<	100	0.07	1	0	0.2551	0.3251	-0.1851	>	<	1	0.15	0.15	0.15	0	0.15	0.15	>	<	1	279.5	279.5	279.5	0	279.5	279.5	>
2022-05-25 13:52:08	168	<	100	0.04	1	0	0.196	0.236	-0.156	>	<	1	0.2	0.2	0.2	0	0.2	0.2	>	<	1	280	280	280	0	280	280	>
2022-05-25 13:52:09	169	<	100	0.08	1	0	0.2713	0.3513	-0.1913	>	<	1	0.2	0.2	0.2	0	0.2	0.2	>	<	1	281.8	281.8	281.8	0	281.8	281.8	>
2022-05-25 13:52:10	170	<	100	0.02	1	0	0.14	0.16	-0.12	>	<	1	0.2	0.2	0.2	0	0.2	0.2	>	<	1	283.1	283.1	283.1	0	283.1	283.1	>
2022-05-25 13:52:11	171	<	100	0.02	1	0	0.14	0.16	-0.12	>	<	1	0.2	0.2	0.2	0	0.2	0.2	>	<	1	283.1	283.1	283.1	0	283.1	283.1	>
2022-05-25 13:52:12	172	<	100	0.05	1	0	0.2179	0.2679	-0.1679	>	<	1	0.25	0.25	0.25	0	0.25	0.25	>	<	1	285.4	285.4	285.4	0	285.4	285.4	>
2022-05-25 13:52:13	173	<	100	0.07	1	0	0.2551	0.3251	-0.1851	>	<	1	0.15	0.15	0.15	0	0.15	0.15	>	<	1	287.2	287.2	287.2	0	287.2	287.2	>
2022-05-25 13:52:14	174	<	100	0.02	1	0	0.14	0.16	-0.12	>	<	1	0.25	0.25	0.25	0	0.25	0.25	>	<	1	288.8	288.8	288.8	0	288.8	288.8	>
2022-05-25 13:52:15	175	<	100	0.01	1	0	0.0995	0.1095	-0.0895	>	<	1	0.15	0.15	0.15	0	0.15	0.15	>	<	1	290.8	290.8	290.8	0	290.8	290.8	>
2022-05-25 13:52:16	176	<	100	0.02	1	0	0.14	0.16	-0.12	>	<	1	0.2	0.2	0.2	0	0.2	0.2	>	<	1	291.6	291.6	291.6	0	291.6	291.6	>
2022-05-25 13:52:17	177	<	100	0.01	1	0	0.0995	0.1095	-0.0895	>	<	1	0.2	0.2	0.2	0	0.2	0.2	>	<	1	293.2	293.2	293.2	0	293.2	293.2	>
2022-05-25 13:52:18	178	<	100	0.03	1	0	0.1706	0.2006	-0.1406	>	<	1	0.2	0.2	0.2	0	0.2	0.2	>	<	1	294.7	294.7	294.7	0	294.7	294.7	>
2022-05-25 13:52:19	179	<	100	0.01	1	0	0.0995	0.1095	-0.0895	>	<	1	0.2	0.2	0.2	0	0.2	0.2	>	<	1	295	295	295	0	295	295	>
2022-05-25 13:52:20	180	<	100	0.06	1	0	0.2375	0.2975	-0.1775	>	<	1	0.2	0.2	0.2	0	0.2	0.2	>	<	1	297	297	297	0	297	297	>
2022-05-25 13:52:21	181	<	100	0.01	1	0	0.0995	0.1095	-0.0895	>	<	1	0.2	0.2	0.2	0	0.2	0.2	>	<	1	298.3	298.3	298.3	0	298.3	298.3	>
2022-05-25 13:52:22	182	<	100	0	0	0	0	0	0	>	<	1	0.2	0.2	0.2	0	0.2	0.2	>	<	1	300.4	300.4	300.4	0	300.4	300.4	>
2022-05-25 13:52:23	183	<	100	0	0	0	0	0	0	>	<	1	0.25	0.25	0.25	0	0.25	0.25	>	<	1	302.4	302.4	302.4	0	302.4	302.4	>
2022-05-25 13:52:24	184	<	100	0	0	0	0	0	0	>	<	1	0.15	0.15	0.15	0	0.15	0.15	>	<	1	303.2	303.2	303.2	0	303.2	303.2	>
2022-05-25 13:52:25	185	<	100	0	0	0	0	0	0	>	<	1	0.2	0.2	0.2	0	0.2	0.2	>	<	1	304.8	304.8	304.8	0	304.8	304.8	>
2022-05-25 13:52:26	186	<	100	0	0	0	0	0	0	>	<	1	0.2	0.2	0.2	0	0.2	0.2	>	<	1	306.3	306.3	306.3	0	306.3	306.3	>
2022-05-25 13:52:27	187	<	100	0	0	0	0	0	0	>	<	1	0.2	0.2	0.2	0	0.2	0.2	>	<	1	306.6	306.6	306.6	0	306.6	306.6	>
2022-05-25 13:52:28	188	<	100	0	0	0	0	0	0	>	<	1	0.2	0.2	0.2	0	0.2	0.2	>	<	1	308.6	308.6	308.6	0	308.6	308.6	>
2022-05-25 13:52:29	189	<	100	0.01	1	0	0.0995	0.1095	-0.0895	>	<	1	0.2	0.2	0.2	0	0.2	0.2	>	<	1	309.7	309.7	309.7	0	309.7	309.7	>
2022-05-25 13:52:30	190	<	100	0.04	1	0	0.196	0.236	-0.156	>	<	1	0.2	0.2	0.2	0	0.2	0.2	>	<	1	312	312	312	0	312	312	>
2022-05-25 13:52:31	191	<	100	0.04	1	0	0.196	0.236	-0.156	>	<	1	0.2	0.2	0.2	0	0.2	0.2	>	<	1	314.3	314.3	314.3	0	314.3	314.3	>
2022-05-25 13:52:32	192	<	100	0.08	1	0	0.2713	0.3513	-0.1913	>	<	1	0.2	0.2	0.2	0	0.2	0.2	>	<	1	314.8	314.8	314.8	0	314.8	314.8	>
2022-05-25 13:52:33	193	<	100	0.05	1	0	0.2179	0.2679	-0.1679	>	<	1	0.2	0.2	0.2	0	0.2	0.2	>	<	1	316.4	316.4	316.4	0	316.4	316.4	>
2022-05-25 13:52:34	194	<	100	0.09	1	0	0.2862	0.3762	-0.1962	>	<	1	0.2	0.2	0.2	0	0.2	0.2	>	<	1	318.2	318.2	318.2	0	318.2	318.2	>
2022-05-25 13:52:35	195	<	100	0.03	1	0	0.1706	0.2006	-0.1406	>	<	1	0.2	0.2	0.2	0	0.2	0.2	>	<	1	318.2	318.2	318.2	0	318.2	318.2	>
2022-05-25 13:52:36	196	<	100	0.02	1	0	0.14	0.16	-0.12	>	<	1	0.2	0.2	0.2	0	0.2	0.2	>	<	1	320.2	320.2	320.2	0	320.2	320.2	>
2022-05-25 13:52:37	197	<	100	0.08	1	0	0.2713	0.3513	-0.1913	>	<	1	0.2	0.2	0.2	0	0.2	0.2	>	<	1	321.3	321.3	321.3	0	321.3	321.3	>
2022-05-25 13:52:38	198	<	100	0.02	1	0	0.14	0.16	-0.12	>	<	1	0.2	0.2	0.2	0	0.2	0.2	>	<	1	323.6	323.6	323.6	0	323.6	323.6	>
2022-05-25 13:52:39	199	<	100	0.01	1	0	0.0995	0.1095	-0.0895	>	<	1	0.2	0.2	0.2	0	0.2	0.2	>	<	1	325.9	325.9	325.9	0	325.9	325.9	>
2022-05-25 13:52:40	200	<	100	0	0	0	0	0	0	>	<	1	0.2	0.2	0.2	0	0.2	0.2	>	<	1	326.7	326.7	326.7	0	326.7	326.7	>
2022-05-25 13:52:41	201	<	100	0	0	0	0	0	0	>	<	1	0.2	0.2	0.2	0	0.2	0.2	>	<	1	327.6	327.6	327.6	0	327.6	327.6	>
2022-05-25 13:52:42	202	<	100	0.03	1	0	0.1706	0.2006	-0.1406	>	<	1	0.2	0.2	0.2	0	0.2	0.2	>	<	1	329.9	329.9	329.9	0	329.9	329.9	>
2022-05-25 13:52:43	203	<	100	0	0	0	0	0	0	>	<	1	0.2	0.2	0.2	0	0.2	0.2	>	<	1	330.1	330.1	330.1	0	330.1	330.1	>
2022-05-25 13:52:44	204	<	100	0.01	1	0	0.0995	0.1095	-0.0895	>	<	1	0.2	0.2	0.2	0	0.2	0.2	>	<	1	331.9	331.9	331.9	0	331.9	331.9	>
2022-05-25 13:52:45	205	<	100	0.02	1	0	0.14	0.16	-0.12	>	<	1	0.2	0.2	0.2	0	0.2	0.2	>	<	1	333	333	333	0	333	333	>
2022-05-25 13:52:46	206	<	100	0.02	1	0	0.14	0.16	-0.12	>	<	1	0.2	0.2	0.2	0	0.2	0.2	>	<	1	335.3	335.3	335.3	0	335.3	335.3	>
2022-05-25 13:52:47	207	<	100	0.06	1	0	0.2375	0.2975	-0.1775	>	<	1	0.65	0.65	0.65	0	0.65	0.65	>	<	1	337.1	337.1	337.1	0	337.1	337.1	>
2022-05-25 13:52:48	208	<	100	0.03	1	0	0.1706	0.2006	-0.1406	>	<	1	0.2	0.2	0.2	0	0.2	0.2	>	<	1	338.1	338.1	338.1	0	338.1	338.1	>
2022-05-25 13:52:49	209	<	100	0.04	1	0	0.196	0.236	-0.156	>	<	1	0.2	0.2	0.2	0	0.2	0.2	>	<	1	339.2	339.2	339.2	0	339.2	339.2	>
2022-05-25 13:52:50	210	<	100	0.06	1	0	0.2375	0.2975	-0.1775	>	<	1	0.15	0.15	0.15	0	0.15	0.15	>	<	1	341.5	341.5	341.5	0	341.5	341.5	>
2022-05-25 13:52:51	211	<	100	0.08	1	0	0.2713	0.3513	-0.1913	>	<	1	0.2	0.2	0.2	0	0.2	0.2	>	<	1	341.7	341.7	341.7	0	341.7	341.7	>
2022-05-25 13:52:52	212	<	100	0.06	1	0	0.2375	0.2975	-0.1775	>	<	1	0.2	0.2	0.2	0	0.2	0.2	>	<	1	343.3	343.3	343.3	0	343.3	343.3	>
2022-05-25 13:52:53	213	<	100	0.1	1	0	0.3	0.4	-0.2	>	<	1	0.2	0.2	0.2	0	0.2	0.2	>	<	1	344.6	344.6	344.6	0	344.6	344.6	>
2022-05-25 13:52:54	214	<	100	0.05	1	0	0.2179	0.2679	-0.1679	>	<	1	0.15	0.15	0.15	0	0.15	0.15	>	<	1	346.6	346.6	346.6	0	346.6	346.6	>
2022-05-25 13:52:55	215	<	100	0.04	1	0	0.196	0.236	-0.156	>	<	1	0.2	0.2	0.2	0	0.2	0.2	>	<	1	349	349	349	0	349	349	>
2022-05-25 13:52:56	216	<	100	0.04	1	0	0.196	0.236	-0.156	>	<	1	0.2	0.2	0.2	0	0.2	0.2	>	<	1	349.7	349.7	349.7	0	349.7	349.7	>
2022-05-25 13:52:57	217	<	100	0.04	1	0	0.196	0.236	-0.156	>	<	1	0.2	0.2	0.2	0	0.2	0.2	>	<	1	351	351	351	0	351	351	>
2022-05-25 13:52:58	218	<	100	0.05	1	0	0.2179	0.2679	-0.1679	>	<	1	0.2	0.2	0.2	0	0.2	0.2	>	<	1	352.8	352.8	352.8	0	352.8	352.8	>
2022-05-25 13:52:59	219	<	100	0.04	1	0	0.196	0.236	-0.156	>	<	1	0.2	0.2	0.2	0	0.2	0.2	>	<	1	353.3	353.3	353.3	0	353.3	353.3	>
2022-05-25 13:53:00	220	<	100	0.06	1	0	0.2375	0.2975	-0.1775	>	<	1	0.25	0.25	0.25	0	0.25	0.25	>	<	1	354.9	354.9	354.9	0	354.9	354.9	>
2022-05-25 13:53:01	221	<	100	0.04	1	0	0.196	0.236	-0.156	>	<	1	0.2	0.2	0.2	0	0.2	0.2	>	<	1	355.9	355.9	355.9	0	355.9	355.9	>
2022-05-25 13:53:02	222	<	100	0.09	1	0	0.2862	0.3762	-0.1962	>	<	1	0.2	0.2	0.2	0	0.2	0.2	>	<	1	357.7	357.7	357.7	0	357.7	357.7	>
2022-05-25 13:53:03	223	<	100	0.06	1	0	0.2375	0.2975	-0.1775	>	<	1	0.2	0.2	0.2	0	0.2	0.2	>	<	1	360.3	360.3	360.3	0	360.3	360.3	>
2022-05-25 13:53:04	224	<	100	0.06	1	0	0.2375	0.2975	-0.1775	>	<	1	0.2	0.2	0.2	0	0.2	0.2	>	<	1	361.3	361.3	361.3	0	361.3	361.3	>
2022-05-25 13:53:05	225	<	100	0.07	1	0	0.2551	0.3251	-0.1851	>	<	1	0.2	0.2	0.2	0	0.2	0.2	>	<	1	362.1	362.1	362.1	0	362.1	362.1	>
2022-05-25 13:53:06	226	<	100	0.07	1	0	0.2551	0.3251	-0.1851	>	<	1	0.2	0.2	0.2	0	0.2	0.2	>	<	1	364.4	364.4	364.4	0	364.4	364.4	>
2022-05-25 13:53:07	227	<	100	0.07	1	0	0.2551	0.3251	-0.1851	>	<	1	0.2	0.2	0.2	0	0.2	0.2	>	<	1	364.9	364.9	364.9	0	364.9	364.9	>
2022-05-25 13:53:08	228	<	100	0.08	1	0	0.2713	0.3513	-0.1913	>	<	1	0.2	0.2	0.2	0	0.2	0.2	>	<	1	366.2	366.2	366.2	0	366.2	366.2	>
2022-05-25 13:53:09	229	<	100	0.06	1	0	0.2375	0.2975	-0.1775	>	<	1	0.2	0.2	0.2	0	0.2	0.2	>	<	1	367.5	367.5	367.5	0	367.5	367.5	>
2022-05-25 13:53:10	230	<	100	0.12	1	0	0.325	0.445	-0.205	>	<	1	0.2	0.2	0.2	0	0.2	0.2	>	<	1	369.1	369.1	369.1	0	369.1	369.1	>
2022-05-25 13:53:11	231	<	100	0.09	1	0	0.2862	0.3762	-0.1962	>	<	1	0.2	0.2	0.2	0	0.2	0.2	>	<	1	371.6	371.6	371.6	0	371.6	371.6	>
2022-05-25 13:53:12	232	<	100	0.05	1	0	0.2179	0.2679	-0.1679	>	<	1	0.2	0.2	0.2	0	0.2	0.2	>	<	1	372.9	372.9	372.9	0	372.9	372.9	>
2022-05-25 13:53:13	233	<	100	0.05	1	0	0.2179	0.2679	-0.1679	>	<	1	0.2	0.2	0.2	0	0.2	0.2	>	<	1	373.7	373.7	373.7	0	373.7	373.7	>
2022-05-25 13:53:14	234	<	100	0.07	1	0	0.2551	0.3251	-0.1851	>	<	1	0.15	0.15	0.15	0	0.15	0.15	>	<	1	376	376	376	0	376	376	>
2022-05-25 13:53:15	235	<	100	0.05	1	0	0.2179	0.2679	-0.1679	>	<	1	0.25	0.25	0.25	0	0.25	0.25	>	<	1	376.8	376.8	376.8	0	376.8	376.8	>
2022-05-25 13:53:16	236	<	100	0.01	1	0	0.0995	0.1095	-0.0895	>	<	1	0.2	0.2	0.2	0	0.2	0.2	>	<	1	377.3	377.3	377.3	0	377.3	377.3	>
2022-05-25 13:53:17	237	<	100	0.04	1	0	0.196	0.236	-0.156	>	<	1	0.2	0.2	0.2	0	0.2	0.2	>	<	1	379.1	379.1	379.1	0	379.1	379.1	>
2022-05-25 13:53:18	238	<	100	0.07	1	0	0.2551	0.3251	-0.1851	>	<	1	0.2	0.2	0.2	0	0.2	0.2	>	<	1	380.9	380.9	380.9	0	380.9	380.9	>
2022-05-25 13:53:19	239	<	100	0.06	1	0	0.2375	0.2975	-0.1775	>	<	1	0.2	0.2	0.2	0	0.2	0.2	>	<	1	382.7	382.7	382.7	0	382.7	382.7	>
2022-05-25 13:53:20	240	<	100	0.16	1	0	0.3666	0.5266	-0.2066	>	<	1	0.2	0.2	0.2	0	0.2	0.2	>	<	1	384.5	384.5	384.5	0	384.5	384.5	>
2022-05-25 13:53:21	241	<	100	0.04	1	0	0.196	0.236	-0.156	>	<	1	0.2	0.2	0.2	0	0.2	0.2	>	<	1	385.6	385.6	385.6	0	385.6	385.6	>
2022-05-25 13:53:22	242	<	100	0	0	0	0	0	0	>	<	1	0.2	0.2	0.2	0	0.2	0.2	>	<	1	387.4	387.4	387.4	0	387.4	387.4	>
2022-05-25 13:53:23	243	<	100	0	0	0	0	0	0	>	<	1	0.2	0.2	0.2	0	0.2	0.2	>	<	1	388.4	388.4	388.4	0	388.4	388.4	>
2022-05-25 13:53:24	244	<	100	0.07	1	0	0.2551	0.3251	-0.1851	>	<	1	0.2	0.2	0.2	0	0.2	0.2	>	<	1	388.7	388.7	388.7	0	388.7	388.7	>
2022-05-25 13:53:25	245	<	100	0.07	1	0	0.2551	0.3251	-0.1851	>	<	1	0.2	0.2	0.2	0	0.2	0.2	>	<	1	390.7	390.7	390.7	0	390.7	390.7	>
2022-05-25 13:53:26	246	<	100	0.08	1	0	0.2713	0.3513	-0.1913	>	<	1	0.2	0.2	0.2	0	0.2	0.2	>	<	1	392	392	392	0	392	392	>
2022-05-25 13:53:27	247	<	100	0.1	1	0	0.3	0.4	-0.2	>	<	1	0.2	0.2	0.2	0	0.2	0.2	>	<	1	394.3	394.3	394.3	0	394.3	394.3	>
2022-05-25 13:53:28	248	<	100	0.16	1	0	0.3666	0.5266	-0.2066	>	<	1	0.2	0.2	0.2	0	0.2	0.2	>	<	1	396.1	396.1	396.1	0	396.1	396.1	>
2022-05-25 13:53:29	249	<	100	0.08	1	0	0.2713	0.3513	-0.1913	>	<	1	0.2	0.2	0.2	0	0.2	0.2	>	<	1	397.2	397.2	397.2	0	397.2	397.2	>
2022-05-25 13:53:30	250	<	100	0.07	1	0	0.2551	0.3251	-0.1851	>	<	1	0.2	0.2	0.2	0	0.2	0.2	>	<	1	399.2	399.2	399.2	0	399.2	399.2	>
2022-05-25 13:53:31	251	<	100	0.08	1	0	0.2713	0.3513	-0.1913	>	<	1	0.2	0.2	0.2	0	0.2	0.2	>	<	1	400	400	400	0	400	400	>
2022-05-25 13:53:32	252	<	100	0.05	1	0	0.2179	0.2679	-0.1679	>	<	1	0.2	0.2	0.2	0	0.2	0.2	>	<	1	400.3	400.3	400.3	0	400.3	400.3	>
2022-05-25 13:53:33	253	<	100	0.06	1	0	0.2375	0.2975	-0.1775	>	<	1	0.2	0.2	0.2	0	0.2	0.2	>	<	1	402.6	402.6	402.6	0	402.6	402.6	>
2022-05-25 13:53:34	254	<	100	0.03	1	0	0.1706	0.2006	-0.1406	>	<	1	0.2	0.2	0.2	0	0.2	0.2	>	<	1	403.4	403.4	403.4	0	403.4	403.4	>
2022-05-25 13:53:35	255	<	100	0.07	1	0	0.2551	0.3251	-0.1851	>	<	1	0.2	0.2	0.2	0	0.2	0.2	>	<	1	405.9	405.9	405.9	0	405.9	405.9	>
2022-05-25 13:53:36	256	<	100	0.03	1	0	0.1706	0.2006	-0.1406	>	<	1	0.15	0.15	0.15	0	0.15	0.15	>	<	1	407.7	407.7	407.7	0	407.7	407.7	>
2022-05-25 13:53:37	257	<	100	0.1	1	0	0.3	0.4	-0.2	>	<	1	0.25	0.25	0.25	0	0.25	0.25	>	<	1	408.5	408.5	408.5	0	408.5	408.5	>
2022-05-25 13:53:38	258	<	100	0.05	1	0	0.2179	0.2679	-0.1679	>	<	1	0.15	0.15	0.15	0	0.15	0.15	>	<	1	410.6	410.6	410.6	0	410.6	410.6	>
2022-05-25 13:53:39	259	<	100	0.05	1	0	0.2179	0.2679	-0.1679	>	<	1	0.2	0.2	0.2	0	0.2	0.2	>	<	1	411.9	411.9	411.9	0	411.9	411.9	>
2022-05-25 13:53:40	260	<	100	0.03	1	0	0.1706	0.2006	-0.1406	>	<	1	0.25	0.25	0.25	0	0.25	0.25	>	<	1	411.9	411.9	411.9	0	411.9	411.9	>
2022-05-25 13:53:41	261	<	100	0.04	1	0	0.196	0.236	-0.156	>	<	1	0.2	0.2	0.2	0	0.2	0.2	>	<	1	414.2	414.2	414.2	0	414.2	414.2	>
2022-05-25 13:53:42	262	<	100	0.07	1	0	0.2551	0.3251	-0.1851	>	<	1	0.2	0.2	0.2	0	0.2	0.2	>	<	1	415.2	415.2	415.2	0	415.2	415.2	>
2022-05-25 13:53:43	263	<	100	0.04	1	0	0.196	0.236	-0.156	>	<	1	0.2	0.2	0.2	0	0.2	0.2	>	<	1	417.5	417.5	417.5	0	417.5	417.5	>
2022-05-25 13:53:44	264	<	100	0	0	0	0	0	0	>	<	1	0.2	0.2	0.2	0	0.2	0.2	>	<	1	419.3	419.3	419.3	0	419.3	419.3	>
2022-05-25 13:53:45	265	<	100	0.03	1	0	0.1706	0.2006	-0.1406	>	<	1	0.2	0.2	0.2	0	0.2	0.2	>	<	1	420.4	420.4	420.4	0	420.4	420.4	>
2022-05-25 13:53:46	266	<	100	0.04	1	0	0.196	0.236	-0.156	>	<	1	0.15	0.15	0.15	0	0.15	0.15	>	<	1	421.6	421.6	421.6	0	421.6	421.6	>
2022-05-25 13:53:47	267	<	100	0.05	1	0	0.2179	0.2679	-0.1679	>	<	1	0.2	0.2	0.2	0	0.2	0.2	>	<	1	423.5	423.5	423.5	0	423.5	423.5	>
2022-05-25 13:53:48	268	<	100	0.05	1	0	0.2179	0.2679	-0.1679	>	<	1	0.25	0.25	0.25	0	0.25	0.25	>	<	1	423.7	423.7	423.7	0	423.7	423.7	>
2022-05-25 13:53:49	269	<	100	0.04	1	0	0.196	0.236	-0.156	>	<	1	0.15	0.15	0.15	0	0.15	0.15	>	<	1	425.8	425.8	425.8	0	425.8	425.8	>
2022-05-25 13:53:50	270	<	100	0.03	1	0	0.1706	0.2006	-0.1406	>	<	1	0.2	0.2	0.2	0	0.2	0.2	>	<	1	426.5	426.5	426.5	0	426.5	426.5	>
2022-05-25 13:53:51	271	<	100	0.03	1	0	0.1706	0.2006	-0.1406	>	<	1	0.2	0.2	0.2	0	0.2	0.2	>	<	1	429.4	429.4	429.4	0	429.4	429.4	>
2022-05-25 13:53:52	272	<	100	0.1	1	0	0.3	0.4	-0.2	>	<	1	0.2	0.2	0.2	0	0.2	0.2	>	<	1	430.9	430.9	430.9	0	430.9	430.9	>
2022-05-25 13:53:53	273	<	100	0.03	1	0	0.1706	0.2006	-0.1406	>	<	1	0.2	0.2	0.2	0	0.2	0.2	>	<	1	431.7	431.7	431.7	0	431.7	431.7	>
2022-05-25 13:53:54	274	<	100	0.07	1	0	0.2551	0.3251	-0.1851	>	<	1	0.2	0.2	0.2	0	0.2	0.2	>	<	1	433.3	433.3	433.3	0	433.3	433.3	>
2022-05-25 13:53:55	275	<	100	0.07	1	0	0.2551	0.3251	-0.1851	>	<	1	0.25	0.25	0.25	0	0.25	0.25	>	<	1	435.1	435.1	435.1	0	435.1	435.1	>
2022-05-25 13:53:56	276	<	100	0.06	1	0	0.2375	0.2975	-0.1775	>	<	1	0.2	0.2	0.2	0	0.2	0.2	>	<	1	435.3	435.3	435.3	0	435.3	435.3	>
2022-05-25 13:53:57	277	<	100	0.07	1	0	0.2551	0.3251	-0.1851	>	<	1	0.2	0.2	0.2	0	0.2	0.2	>	<	1	437.4	437.4	437.4	0	437.4	437.4	>
2022-05-25 13:53:58	278	<	100	0.06	1	0	0.2375	0.2975	-0.1775	>	<	1	0.2	0.2	0.2	0	0.2	0.2	>	<	1	437.9	437.9	437.9	0	437.9	437.9	>
2022-05-25 13:53:59	279	<	100	0.07	1	0	0.2551	0.3251	-0.1851	>	<	1	0.2	0.2	0.2	0	0.2	0.2	>	<	1	441	441	441	0	441	441	>
2022-05-25 13:54:00	280	<	100	0.02	1	0	0.14	0.16	-0.12	>	<	1	0.2	0.2	0.2	0	0.2	0.2	>	<	1	442.5	442.5	442.5	0	442.5	442.5	>
2022-05-25 13:54:01	281	<	100	0.06	1	0	0.2375	0.2975	-0.1775	>	<	1	0.2	0.2	0.2	0	0.2	0.2	>	<	1	443	443	443	0	443	443	>
2022-05-25 13:54:02	282	<	100	0.06	1	0	0.2375	0.2975	-0.1775	>	<	1	0.2	0.2	0.2	0	0.2	0.2	>	<	1	444.6	444.6	444.6	0	444.6	444.6	>
2022-05-25 13:54:03	283	<	100	0.08	1	0	0.2713	0.3513	-0.1913	>	<	1	0.2	0.2	0.2	0	0.2	0.2	>	<	1	446.4	446.4	446.4	0	446.4	446.4	>
2022-05-25 13:54:04	284	<	100	0.06	1	0	0.2375	0.2975	-0.1775	>	<	1	0.2	0.2	0.2	0	0.2	0.2	>	<	1	446.9	446.9	446.9	0	446.9	446.9	>
2022-05-25 13:54:05	285	<	100	0.02	1	0	0.14	0.16	-0.12	>	<	1	0.2	0.2	0.2	0	0.2	0.2	>	<	1	449	449	449	0	449	449	>
2022-05-25 13:54:06	286	<	100	0.04	1	0	0.196	0.236	-0.156	>	<	1	0.2	0.2	0.2	0	0.2	0.2	>	<	1	449.8	449.8	449.8	0	449.8	449.8	>
2022-05-25 13:54:07	287	<	100	0.09	1	0	0.2862	0.3762	-0.1962	>	<	1	0.2	0.2	0.2	0	0.2	0.2	>	<	1	452.3	452.3	452.3	0	452.3	452.3	>
2022-05-25 13:54:08	288	<	100	0.1	1	0	0.3	0.4	-0.2	>	<	1	0.2	0.2	0.2	0	0.2	0.2	>	<	1	453.9	453.9	453.9	0	453.9	453.9	>
2022-05-25 13:54:09	289	<	100	0.06	5	0	0.5064	0.5664	-0.4464	>	<	1	0.5	0.5	0.5	0	0.5	0.5	>	<	1	458	458	458	0	458	458	>
2022-05-25 13:54:10	290	<	100	0.01	1	0	0.0995	0.1095	-0.0895	>	<	1	0.2	0.2	0.2	0	0.2	0.2	>	<	1	458	458	458	0	458	458	>
2022-05-25 13:54:11	291	<	100	0	0	0	0	0	0	>	<	1	0.2	0.2	0.2	0	0.2	0.2	>	<	1	458	458	458	0	458	458	>
2022-05-25 13:54:12	292	<	100	0	0	0	0	0	0	>	<	1	0.15	0.15	0.15	0	0.15	0.15	>	<	1	458	458	458	0	458	458	>
2022-05-25 13:54:13	293	<	100	0	0	0	0	0	0	>	<	1	0.25	0.25	0.25	0	0.25	0.25	>	<	1	458	458	458	0	458	458	>
2022-05-25 13:54:14	294	<	100	0.03	1	0	0.1706	0.2006	-0.1406	>	<	1	0.15	0.15	0.15	0	0.15	0.15	>	<	1	458	458	458	0	458	458	>
2022-05-25 13:54:15	295	<	100	0.07	1	0	0.2551	0.3251	-0.1851	>	<	1	0.2	0.2	0.2	0	0.2	0.2	>	<	1	458	458	458	0	458	458	>
2022-05-25 13:54:16	296	<	100	0.06	1	0	0.2375	0.2975	-0.1775	>	<	1	0.2	0.2	0.2	0	0.2	0.2	>	<	1	458	458	458	0	458	458	>
2022-05-25 13:54:17	297	<	100	0.09	1	0	0.2862	0.3762	-0.1962	>	<	1	0.15	0.15	0.15	0	0.15	0.15	>	<	1	458	458	458	0	458	458	>
2022-05-25 13:54:18	298	<	100	0.06	1	0	0.2375	0.2975	-0.1775	>	<	1	0.2	0.2	0.2	0	0.2	0.2	>	<	1	458	458	458	0	458	458	>
2022-05-25 13:54:19	299	<	100	0.11	1	0	0.3129	0.4229	-0.2029	>	<	1	0.2	0.2	0.2	0	0.2	0.2	>	<	1	458	458	458	0	458	458	>
2022-05-25 13:54:20	300	<	100	0.13	1	0	0.3363	0.4663	-0.2063	>	<	1	0.2	0.2	0.2	0	0.2	0.2	>	<	1	458	458	458	0	458	458	>
2022-05-25 13:54:21	301	<	100	0.11	1	0	0.3129	0.4229	-0.2029	>	<	1	0.15	0.15	0.15	0	0.15	0.15	>	<	1	458	458	458	0	458	458	>
2022-05-25 13:54:22	302	<	100	0.02	1	0	0.14	0.16	-0.12	>	<	1	0.2	0.2	0.2	0	0.2	0.2	>	<	1	458	458	458	0	458	458	>
2022-05-25 13:54:23	303	<	100	0.01	1	0	0.0995	0.1095	-0.0895	>	<	1	0.2	0.2	0.2	0	0.2	0.2	>	<	1	458	458	458	0	458	458	>
2022-05-25 13:54:24	304	<	100	0.15	1	0	0.3571	0.5071	-0.2071	>	<	1	0.2	0.2	0.2	0	0.2	0.2	>	<	1	458	458	458	0	458	458	>
2022-05-25 13:54:25	305	<	100	0.51	1	0	0.4999	1.0099	0.0101	>	<	1	0.15	0.15	0.15	0	0.15	0.15	>	<	1	458	458	458	0	458	458	>
2022-05-25 13:54:26	306	<	100	0.57	1	0	0.4951	1.0651	0.0749	>	<	1	0.15	0.15	0.15	0	0.15	0.15	>	<	1	458	458	458	0	458	458	>
2022-05-25 13:54:27	307	<	100	0.43	1	0	0.4951	0.9251	-0.0651	>	<	1	0.15	0.15	0.15	0	0.15	0.15	>	<	1	458	458	458	0	458	458	>
2022-05-25 13:54:28	308	<	100	0.3	1	0	0.4583	0.7583	-0.1583	>	<	1	0.2	0.2	0.2	0	0.2	0.2	>	<	1	458	458	458	0	458	458	>
2022-05-25 13:54:29	309	<	100	0.07	1	0	0.2551	0.3251	-0.1851	>	<	1	0.2	0.2	0.2	0	0.2	0.2	>	<	1	458	458	458	0	458	458	>
2022-05-25 13:54:30	310	<	100	0.03	1	0	0.1706	0.2006	-0.1406	>	<	1	0.2	0.2	0.2	0	0.2	0.2	>	<	1	458	458	458	0	458	458	>
2022-05-25 13:54:31	311	<	100	0.04	1	0	0.196	0.236	-0.156	>	<	1	0.15	0.15	0.15	0	0.15	0.15	>	<	1	458	458	458	0	458	458	>
2022-05-25 13:54:32	312	<	100	0.04	1	0	0.196	0.236	-0.156	>	<	1	0.2	0.2	0.2	0	0.2	0.2	>	<	1	458	458	458	0	458	458	>
2022-05-25 13:54:33	313	<	100	0.07	1	0	0.2551	0.3251	-0.1851	>	<	1	0.2	0.2	0.2	0	0.2	0.2	>	<	1	458	458	458	0	458	458	>
2022-05-25 13:54:34	314	<	100	0.12	1	0	0.325	0.445	-0.205	>	<	1	0.15	0.15	0.15	0	0.15	0.15	>	<	1	458	458	458	0	458	458	>
2022-05-25 13:54:35	315	<	100	0.06	1	0	0.2375	0.2975	-0.1775	>	<	1	0.2	0.2	0.2	0	0.2	0.2	>	<	1	458	458	458	0	458	458	>
2022-05-25 13:54:36	316	<	100	0.05	1	0	0.2179	0.2679	-0.1679	>	<	1	0.2	0.2	0.2	0	0.2	0.2	>	<	1	458	458	458	0	458	458	>
2022-05-25 13:54:37	317	<	100	0.05	1	0	0.2179	0.2679	-0.1679	>	<	1	0.2	0.2	0.2	0	0.2	0.2	>	<	1	458	458	458	0	458	458	>
2022-05-25 13:54:38	318	<	100	0.11	1	0	0.3129	0.4229	-0.2029	>	<	1	0.15	0.15	0.15	0	0.15	0.15	>	<	1	458	458	458	0	458	458	>
2022-05-25 13:54:39	319	<	99	0.0606	1	0	0.2386	0.2992	-0.178	>	<	1	0.2	0.2	0.2	0	0.2	0.2	>	<	1	458	458	458	0	458	458	>
2022-05-25 13:54:40	320	<	101	0.099	1	0	0.2987	0.3977	-0.1997	>	<	1	0.2	0.2	0.2	0	0.2	0.2	>	<	1	458	458	458	0	458	458	>
2022-05-25 13:54:41	321	<	100	0.06	1	0	0.2375	0.2975	-0.1775	>	<	1	0.2	0.2	0.2	0	0.2	0.2	>	<	1	458	458	458	0	458	458	>
2022-05-25 13:54:42	322	<	100	0.13	1	0	0.3363	0.4663	-0.2063	>	<	1	0.15	0.15	0.15	0	0.15	0.15	>	<	1	458	458	458	0	458	458	>
2022-05-25 13:54:43	323	<	100	0.09	1	0	0.2862	0.3762	-0.1962	>	<	1	0.25	0.25	0.25	0	0.25	0.25	>	<	1	458	458	458	0	458	458	>
2022-05-25 13:54:44	324	<	100	0.21	1	0	0.4073	0.6173	-0.1973	>	<	1	0.15	0.15	0.15	0	0.15	0.15	>	<	1	458	458	458	0	458	458	>
2022-05-25 13:54:45	325	<	100	0.17	1	0	0.3756	0.5456	-0.2056	>	<	1	0.2	0.2	0.2	0	0.2	0.2	>	<	1	458	458	458	0	458	458	>
2022-05-25 13:54:46	326	<	100	0.15	1	0	0.3571	0.5071	-0.2071	>	<	1	0.2	0.2	0.2	0	0.2	0.2	>	<	1	458	458	458	0	458	458	>
2022-05-25 13:54:47	327	<	100	0.15	1	0	0.3571	0.5071	-0.2071	>	<	1	0.2	0.2	0.2	0	0.2	0.2	>	<	1	458	458	458	0	458	458	>
2022-05-25 13:54:48	328	<	100	0.13	1	0	0.3363	0.4663	-0.2063	>	<	1	0.15	0.15	0.15	0	0.15	0.15	>	<	1	458	458	458	0	458	458	>
2022-05-25 13:54:49	329	<	100	0.18	1	0	0.3842	0.5642	-0.2042	>	<	1	0.2	0.2	0.2	0	0.2	0.2	>	<	1	458	458	458	0	458	458	>
2022-05-25 13:54:50	330	<	100	0.21	1	0	0.4073	0.6173	-0.1973	>	<	1	0.2	0.2	0.2	0	0.2	0.2	>	<	1	458	458	458	0	458	458	>
2022-05-25 13:54:51	331	<	100	0.2	1	0	0.4	0.6	-0.2	>	<	1	0.15	0.15	0.15	0	0.15	0.15	>	<	1	458	458	458	0	458	458	>
2022-05-25 13:54:52	332	<	100	0.17	1	0	0.3756	0.5456	-0.2056	>	<	1	0.2	0.2	0.2	0	0.2	0.2	>	<	1	458	458	458	0	458	458	>
2022-05-25 13:54:53	333	<	100	0.22	1	0	0.4142	0.6342	-0.1942	>	<	1	0.2	0.2	0.2	0	0.2	0.2	>	<	1	458	458	458	0	458	458	>
2022-05-25 13:54:54	334	<	100	0.08	1	0	0.2713	0.3513	-0.1913	>	<	1	0.2	0.2	0.2	0	0.2	0.2	>	<	1	458	458	458	0	458	458	>
2022-05-25 13:54:55	335	<	100	0.04	1	0	0.196	0.236	-0.156	>	<	1	0.15	0.15	0.15	0	0.15	0.15	>	<	1	458	458	458	0	458	458	>
2022-05-25 13:54:56	336	<	100	0.04	1	0	0.196	0.236	-0.156	>	<	1	0.2	0.2	0.2	0	0.2	0.2	>	<	1	458	458	458	0	458	458	>
2022-05-25 13:54:57	337	<	100	0.08	1	0	0.2713	0.3513	-0.1913	>	<	1	0.25	0.25	0.25	0	0.25	0.25	>	<	1	458	458	458	0	458	458	>
2022-05-25 13:54:58	338	<	100	0.05	1	0	0.2179	0.2679	-0.1679	>	<	1	0.2	0.2	0.2	0	0.2	0.2	>	<	1	458	458	458	0	458	458	>
2022-05-25 13:54:59	339	<	100	0.06	1	0	0.2375	0.2975	-0.1775	>	<	1	0.15	0.15	0.15	0	0.15	0.15	>	<	1	458	458	458	0	458	458	>
2022-05-25 13:55:00	340	<	100	0.06	1	0	0.2375	0.2975	-0.1775	>	<	1	0.2	0.2	0.2	0	0.2	0.2	>	<	1	458	458	458	0	458	458	>
2022-05-25 13:55:01	341	<	100	0.09	1	0	0.2862	0.3762	-0.1962	>	<	1	0.2	0.2	0.2	0	0.2	0.2	>	<	1	458	458	458	0	458	458	>
2022-05-25 13:55:02	342	<	100	0.08	1	0	0.2713	0.3513	-0.1913	>	<	1	0.15	0.15	0.15	0	0.15	0.15	>	<	1	458	458	458	0	458	458	>
2022-05-25 13:55:03	343	<	100	0.07	1	0	0.2551	0.3251	-0.1851	>	<	1	0.2	0.2	0.2	0	0.2	0.2	>	<	1	458	458	458	0	458	458	>
2022-05-25 13:55:04	344	<	100	0.1	1	0	0.3	0.4	-0.2	>	<	1	0.2	0.2	0.2	0	0.2	0.2	>	<	1	458	458	458	0	458	458	>
2022-05-25 13:55:05	345	<	100	0.07	1	0	0.2551	0.3251	-0.1851	>	<	1	0.2	0.2	0.2	0	0.2	0.2	>	<	1	458	458	458	0	458	458	>
2022-05-25 13:55:06	346	<	100	0.12	1	0	0.325	0.445	-0.205	>	<	1	0.2	0.2	0.2	0	0.2	0.2	>	<	1	458	458	458	0	458	458	>
2022-05-25 13:55:07	347	<	100	0.22	1	0	0.4142	0.6342	-0.1942	>	<	1	0.15	0.15	0.15	0	0.15	0.15	>	<	1	458	458	458	0	458	458	>
2022-05-25 13:55:08	348	<	100	0.22	1	0	0.4142	0.6342	-0.1942	>	<	1	0.2	0.2	0.2	0	0.2	0.2	>	<	1	458	458	458	0	458	458	>
2022-05-25 13:55:09	349	<	100	0.17	1	0	0.3756	0.5456	-0.2056	>	<	1	0.15	0.15	0.15	0	0.15	0.15	>	<	1	458	458	458	0	458	458	>
2022-05-25 13:55:10	350	<	100	0.18	1	0	0.3842	0.5642	-0.2042	>	<	1	0.15	0.15	0.15	0	0.15	0.15	>	<	1	458	458	458	0	458	458	>
2022-05-25 13:55:11	351	<	100	0.27	1	0	0.444	0.714	-0.174	>	<	1	0.15	0.15	0.15	0	0.15	0.15	>	<	1	458	458	458	0	458	458	>
2022-05-25 13:55:12	352	<	100	0.15	1	0	0.3571	0.5071	-0.2071	>	<	1	0.2	0.2	0.2	0	0.2	0.2	>	<	1	458.2	458.2	458.2	0	458.2	458.2	>
2022-05-25 13:55:13	353	<	100	0.16	1	0	0.3666	0.5266	-0.2066	>	<	1	0.15	0.15	0.15	0	0.15	0.15	>	<	1	458.5	458.5	458.5	0	458.5	458.5	>
2022-05-25 13:55:14	354	<	100	0.2	1	0	0.4	0.6	-0.2	>	<	1	0.15	0.15	0.15	0	0.15	0.15	>	<	1	458.8	458.8	458.8	0	458.8	458.8	>
2022-05-25 13:55:15	355	<	100	0.21	1	0	0.4073	0.6173	-0.1973	>	<	1	0.2	0.2	0.2	0	0.2	0.2	>	<	1	458.8	458.8	458.8	0	458.8	458.8	>
2022-05-25 13:55:16	356	<	100	0.27	1	0	0.444	0.714	-0.174	>	<	1	0.15	0.15	0.15	0	0.15	0.15	>	<	1	458.8	458.8	458.8	0	458.8	458.8	>
2022-05-25 13:55:17	357	<	100	0.25	1	0	0.433	0.683	-0.183	>	<	1	0.15	0.15	0.15	0	0.15	0.15	>	<	1	459.3	459.3	459.3	0	459.3	459.3	>
2022-05-25 13:55:18	358	<	100	0.21	1	0	0.4073	0.6173	-0.1973	>	<	1	0.2	0.2	0.2	0	0.2	0.2	>	<	1	459.3	459.3	459.3	0	459.3	459.3	>
2022-05-25 13:55:19	359	<	100	0.24	1	0	0.4271	0.6671	-0.1871	>	<	1	0.2	0.2	0.2	0	0.2	0.2	>	<	1	459.3	459.3	459.3	0	459.3	459.3	>
2022-05-25 13:55:20	360	<	100	0.24	1	0	0.4271	0.6671	-0.1871	>	<	1	0.15	0.15	0.15	0	0.15	0.15	>	<	1	459.3	459.3	459.3	0	459.3	459.3	>
2022-05-25 13:55:21	361	<	100	0.23	1	0	0.4208	0.6508	-0.1908	>	<	1	0.15	0.15	0.15	0	0.15	0.15	>	<	1	459.3	459.3	459.3	0	459.3	459.3	>
2022-05-25 13:55:22	362	<	100	0.05	1	0	0.2179	0.2679	-0.1679	>	<	1	0.15	0.15	0.15	0	0.15	0.15	>	<	1	459.3	459.3	459.3	0	459.3	459.3	>
2022-05-25 13:55:23	363	<	100	0.04	1	0	0.196	0.236	-0.156	>	<	1	0.15	0.15	0.15	0	0.15	0.15	>	<	1	459.3	459.3	459.3	0	459.3	459.3	>
2022-05-25 13:55:24	364	<	100	0.53	1	0	0.4991	1.0291	0.0309	>	<	1	0.2	0.2	0.2	0	0.2	0.2	>	<	1	459.3	459.3	459.3	0	459.3	459.3	>
2022-05-25 13:55:25	365	<	100	0.69	1	0	0.4625	1.1525	0.2275	>	<	1	0.15	0.15	0.15	0	0.15	0.15	>	<	1	459.3	459.3	459.3	0	459.3	459.3	>
2022-05-25 13:55:26	366	<	100	0.64	1	0	0.48	1.12	0.16	>	<	1	0.15	0.15	0.15	0	0.15	0.15	>	<	1	459.3	459.3	459.3	0	459.3	459.3	>
2022-05-25 13:55:27	367	<	100	0.51	1	0	0.4999	1.0099	0.0101	>	<	1	0.2	0.2	0.2	0	0.2	0.2	>	<	1	459.3	459.3	459.3	0	459.3	459.3	>
2022-05-25 13:55:28	368	<	100	0.57	1	0	0.4951	1.0651	0.0749	>	<	1	0.15	0.15	0.15	0	0.15	0.15	>	<	1	459.3	459.3	459.3	0	459.3	459.3	>
2022-05-25 13:55:29	369	<	100	0.54	1	0	0.4984	1.0384	0.0416	>	<	1	0.15	0.15	0.15	0	0.15	0.15	>	<	1	459.3	459.3	459.3	0	459.3	459.3	>
2022-05-25 13:55:30	370	<	100	0.53	1	0	0.4991	1.0291	0.0309	>	<	1	0.15	0.15	0.15	0	0.15	0.15	>	<	1	459.3	459.3	459.3	0	459.3	459.3	>
2022-05-25 13:55:31	371	<	100	0.62	1	0	0.4854	1.1054	0.1346	>	<	1	0.2	0.2	0.2	0	0.2	0.2	>	<	1	459.3	459.3	459.3	0	459.3	459.3	>
2022-05-25 13:55:32	372	<	100	0.47	1	0	0.4991	0.9691	-0.0291	>	<	1	0.15	0.15	0.15	0	0.15	0.15	>	<	1	459.3	459.3	459.3	0	459.3	459.3	>
2022-05-25 13:55:33	373	<	100	0.35	1	0	0.477	0.827	-0.127	>	<	1	0.2	0.2	0.2	0	0.2	0.2	>	<	1	459.3	459.3	459.3	0	459.3	459.3	>
2022-05-25 13:55:34	374	<	100	0.08	1	0	0.2713	0.3513	-0.1913	>	<	1	0.2	0.2	0.2	0	0.2	0.2	>	<	1	459.3	459.3	459.3	0	459.3	459.3	>
2022-05-25 13:55:35	375	<	100	0.08	1	0	0.2713	0.3513	-0.1913	>	<	1	0.2	0.2	0.2	0	0.2	0.2	>	<	1	459.3	459.3	459.3	0	459.3	459.3	>
2022-05-25 13:55:36	376	<	100	0.1	1	0	0.3	0.4	-0.2	>	<	1	0.2	0.2	0.2	0	0.2	0.2	>	<	1	459.3	459.3	459.3	0	459.3	459.3	>
2022-05-25 13:55:37	377	<	100	0.08	1	0	0.2713	0.3513	-0.1913	>	<	1	0.2	0.2	0.2	0	0.2	0.2	>	<	1	459.3	459.3	459.3	0	459.3	459.3	>
2022-05-25 13:55:38	378	<	100	0.14	1	0	0.347	0.487	-0.207	>	<	1	0.15	0.15	0.15	0	0.15	0.15	>	<	1	459.3	459.3	459.3	0	459.3	459.3	>
2022-05-25 13:55:39	379	<	100	0.26	1	0	0.4386	0.6986	-0.1786	>	<	1	0.15	0.15	0.15	0	0.15	0.15	>	<	1	459.3	459.3	459.3	0	459.3	459.3	>
2022-05-25 13:55:40	380	<	100	0.33	1	0	0.4702	0.8002	-0.1402	>	<	1	0.2	0.2	0.2	0	0.2	0.2	>	<	1	459.3	459.3	459.3	0	459.3	459.3	>
2022-05-25 13:55:41	381	<	100	0.36	1	0	0.48	0.84	-0.12	>	<	1	0.15	0.15	0.15	0	0.15	0.15	>	<	1	459.3	459.3	459.3	0	459.3	459.3	>
2022-05-25 13:55:42	382	<	100	0.07	1	0	0.2551	0.3251	-0.1851	>	<	1	0.15	0.15	0.15	0	0.15	0.15	>	<	1	459.3	459.3	459.3	0	459.3	459.3	>
2022-05-25 13:55:43	383	<	100	0.03	1	0	0.1706	0.2006	-0.1406	>	<	1	0.2	0.2	0.2	0	0.2	0.2	>	<	1	459.3	459.3	459.3	0	459.3	459.3	>
2022-05-25 13:55:44	384	<	100	0.03	1	0	0.1706	0.2006	-0.1406	>	<	1	0.3	0.3	0.3	0	0.3	0.3	>	<	1	459.3	459.3	459.3	0	459.3	459.3	>
2022-05-25 13:55:45	385	<	100	0.09	1	0	0.2862	0.3762	-0.1962	>	<	1	0.2	0.2	0.2	0	0.2	0.2	>	<	1	459.3	459.3	459.3	0	459.3	459.3	>
2022-05-25 13:55:46	386	<	100	0.06	1	0	0.2375	0.2975	-0.1775	>	<	1	0.15	0.15	0.15	0	0.15	0.15	>	<	1	459.3	459.3	459.3	0	459.3	459.3	>
2022-05-25 13:55:47	387	<	100	0.07	1	0	0.2551	0.3251	-0.1851	>	<	1	0.2	0.2	0.2	0	0.2	0.2	>	<	1	459.3	459.3	459.3	0	459.3	459.3	>
2022-05-25 13:55:48	388	<	100	0.07	1	0	0.2551	0.3251	-0.1851	>	<	1	0.2	0.2	0.2	0	0.2	0.2	>	<	1	459.3	459.3	459.3	0	459.3	459.3	>
2022-05-25 13:55:49	389	<	100	0.05	1	0	0.2179	0.2679	-0.1679	>	<	1	0.2	0.2	0.2	0	0.2	0.2	>	<	1	459.3	459.3	459.3	0	459.3	459.3	>
2022-05-25 13:55:50	390	<	100	0.07	1	0	0.2551	0.3251	-0.1851	>	<	1	0.15	0.15	0.15	0	0.15	0.15	>	<	1	459.3	459.3	459.3	0	459.3	459.3	>
2022-05-25 13:55:51	391	<	100	0.11	1	0	0.3129	0.4229	-0.2029	>	<	1	0.2	0.2	0.2	0	0.2	0.2	>	<	1	459.3	459.3	459.3	0	459.3	459.3	>
2022-05-25 13:55:52	392	<	100	0.11	1	0	0.3129	0.4229	-0.2029	>	<	1	0.15	0.15	0.15	0	0.15	0.15	>	<	1	459.3	459.3	459.3	0	459.3	459.3	>
2022-05-25 13:55:53	393	<	100	0.1	1	0	0.3	0.4	-0.2	>	<	1	0.2	0.2	0.2	0	0.2	0.2	>	<	1	459.3	459.3	459.3	0	459.3	459.3	>
2022-05-25 13:55:54	394	<	100	0.09	1	0	0.2862	0.3762	-0.1962	>	<	1	0.2	0.2	0.2	0	0.2	0.2	>	<	1	459.3	459.3	459.3	0	459.3	459.3	>
2022-05-25 13:55:55	395	<	100	0.06	1	0	0.2375	0.2975	-0.1775	>	<	1	0.25	0.25	0.25	0	0.25	0.25	>	<	1	459.3	459.3	459.3	0	459.3	459.3	>
2022-05-25 13:55:56	396	<	100	0.08	1	0	0.2713	0.3513	-0.1913	>	<	1	0.15	0.15	0.15	0	0.15	0.15	>	<	1	459.3	459.3	459.3	0	459.3	459.3	>
2022-05-25 13:55:57	397	<	100	0.05	1	0	0.2179	0.2679	-0.1679	>	<	1	0.2	0.2	0.2	0	0.2	0.2	>	<	1	459.3	459.3	459.3	0	459.3	459.3	>
2022-05-25 13:55:58	398	<	100	0.04	1	0	0.196	0.236	-0.156	>	<	1	0.2	0.2	0.2	0	0.2	0.2	>	<	1	459.3	459.3	459.3	0	459.3	459.3	>
2022-05-25 13:55:59	399	<	100	0.15	1	0	0.3571	0.5071	-0.2071	>	<	1	0.2	0.2	0.2	0	0.2	0.2	>	<	1	459.3	459.3	459.3	0	459.3	459.3	>
2022-05-25 13:56:00	400	<	100	0.35	1	0	0.477	0.827	-0.127	>	<	1	0.15	0.15	0.15	0	0.15	0.15	>	<	1	459.3	459.3	459.3	0	459.3	459.3	>
2022-05-25 13:56:01	401	<	100	0.3	1	0	0.4583	0.7583	-0.1583	>	<	1	0.2	0.2	0.2	0	0.2	0.2	>	<	1	459.3	459.3	459.3	0	459.3	459.3	>
2022-05-25 13:56:02	402	<	100	0.29	1	0	0.4538	0.7438	-0.1638	>	<	1	0.15	0.15	0.15	0	0.15	0.15	>	<	1	459.3	459.3	459.3	0	459.3	459.3	>
2022-05-25 13:56:03	403	<	100	0.34	1	0	0.4737	0.8137	-0.1337	>	<	1	0.2	0.2	0.2	0	0.2	0.2	>	<	1	459.3	459.3	459.3	0	459.3	459.3	>
2022-05-25 13:56:04	404	<	100	0.29	1	0	0.4538	0.7438	-0.1638	>	<	1	0.15	0.15	0.15	0	0.15	0.15	>	<	1	459.3	459.3	459.3	0	459.3	459.3	>
2022-05-25 13:56:05	405	<	100	0.27	1	0	0.444	0.714	-0.174	>	<	1	0.2	0.2	0.2	0	0.2	0.2	>	<	1	459.3	459.3	459.3	0	459.3	459.3	>
2022-05-25 13:56:06	406	<	100	0.27	1	0	0.444	0.714	-0.174	>	<	1	0.25	0.25	0.25	0	0.25	0.25	>	<	1	459.3	459.3	459.3	0	459.3	459.3	>
2022-05-25 13:56:07	407	<	100	0.3	1	0	0.4583	0.7583	-0.1583	>	<	1	0.2	0.2	0.2	0	0.2	0.2	>	<	1	459.3	459.3	459.3	0	459.3	459.3	>
2022-05-25 13:56:08	408	<	100	0.22	1	0	0.4142	0.6342	-0.1942	>	<	1	0.15	0.15	0.15	0	0.15	0.15	>	<	1	459.3	459.3	459.3	0	459.3	459.3	>
2022-05-25 13:56:09	409	<	100	0.11	1	0	0.3129	0.4229	-0.2029	>	<	1	0.2	0.2	0.2	0	0.2	0.2	>	<	1	459.3	459.3	459.3	0	459.3	459.3	>
2022-05-25 13:56:10	410	<	100	0.06	1	0	0.2375	0.2975	-0.1775	>	<	1	0.15	0.15	0.15	0	0.15	0.15	>	<	1	459.3	459.3	459.3	0	459.3	459.3	>
2022-05-25 13:56:11	411	<	100	0.1	1	0	0.3	0.4	-0.2	>	<	1	0.2	0.2	0.2	0	0.2	0.2	>	<	1	459.3	459.3	459.3	0	459.3	459.3	>
2022-05-25 13:56:12	412	<	100	0.06	1	0	0.2375	0.2975	-0.1775	>	<	1	0.2	0.2	0.2	0	0.2	0.2	>	<	1	459.3	459.3	459.3	0	459.3	459.3	>
2022-05-25 13:56:13	413	<	100	0.11	1	0	0.3129	0.4229	-0.2029	>	<	1	0.2	0.2	0.2	0	0.2	0.2	>	<	1	459.3	459.3	459.3	0	459.3	459.3	>
2022-05-25 13:56:14	414	<	100	0.05	1	0	0.2179	0.2679	-0.1679	>	<	1	0.15	0.15	0.15	0	0.15	0.15	>	<	1	459.3	459.3	459.3	0	459.3	459.3	>
2022-05-25 13:56:15	415	<	100	0.05	1	0	0.2179	0.2679	-0.1679	>	<	1	0.25	0.25	0.25	0	0.25	0.25	>	<	1	459.3	459.3	459.3	0	459.3	459.3	>
2022-05-25 13:56:16	416	<	100	0.07	1	0	0.2551	0.3251	-0.1851	>	<	1	0.15	0.15	0.15	0	0.15	0.15	>	<	1	459.3	459.3	459.3	0	459.3	459.3	>
2022-05-25 13:56:17	417	<	100	0.12	1	0	0.325	0.445	-0.205	>	<	1	0.15	0.15	0.15	0	0.15	0.15	>	<	1	459.3	459.3	459.3	0	459.3	459.3	>
2022-05-25 13:56:18	418	<	100	0.11	1	0	0.3129	0.4229	-0.2029	>	<	1	0.2	0.2	0.2	0	0.2	0.2	>	<	1	459.3	459.3	459.3	0	459.3	459.3	>
2022-05-25 13:56:19	419	<	100	0.17	1	0	0.3756	0.5456	-0.2056	>	<	1	0.2	0.2	0.2	0	0.2	0.2	>	<	1	459.3	459.3	459.3	0	459.3	459.3	>
2022-05-25 13:56:20	420	<	100	0.17	1	0	0.3756	0.5456	-0.2056	>	<	1	0.2	0.2	0.2	0	0.2	0.2	>	<	1	459.3	459.3	459.3	0	459.3	459.3	>
2022-05-25 13:56:21	421	<	100	0.24	1	0	0.4271	0.6671	-0.1871	>	<	1	0.15	0.15	0.15	0	0.15	0.15	>	<	1	459.3	459.3	459.3	0	459.3	459.3	>
2022-05-25 13:56:22	422	<	100	0.04	1	0	0.196	0.236	-0.156	>	<	1	0.25	0.25	0.25	0	0.25	0.25	>	<	1	459.3	459.3	459.3	0	459.3	459.3	>
2022-05-25 13:56:23	423	<	100	0	0	0	0	0	0	>	<	1	0.15	0.15	0.15	0	0.15	0.15	>	<	1	459.3	459.3	459.3	0	459.3	459.3	>
2022-05-25 13:56:24	424	<	100	0.09	1	0	0.2862	0.3762	-0.1962	>	<	1	0.2	0.2	0.2	0	0.2	0.2	>	<	1	459.3	459.3	459.3	0	459.3	459.3	>
2022-05-25 13:56:25	425	<	100	0.03	1	0	0.1706	0.2006	-0.1406	>	<	1	0.2	0.2	0.2	0	0.2	0.2	>	<	1	459.3	459.3	459.3	0	459.3	459.3	>
2022-05-25 13:56:26	426	<	100	0.09	1	0	0.2862	0.3762	-0.1962	>	<	1	0.15	0.15	0.15	0	0.15	0.15	>	<	1	459.3	459.3	459.3	0	459.3	459.3	>
2022-05-25 13:56:27	427	<	100	0.06	1	0	0.2375	0.2975	-0.1775	>	<	1	0.2	0.2	0.2	0	0.2	0.2	>	<	1	459.3	459.3	459.3	0	459.3	459.3	>
2022-05-25 13:56:28	428	<	100	0.06	1	0	0.2375	0.2975	-0.1775	>	<	1	0.2	0.2	0.2	0	0.2	0.2	>	<	1	459.3	459.3	459.3	0	459.3	459.3	>
2022-05-25 13:56:29	429	<	100	0.04	1	0	0.196	0.236	-0.156	>	<	1	0.15	0.15	0.15	0	0.15	0.15	>	<	1	459.3	459.3	459.3	0	459.3	459.3	>
2022-05-25 13:56:30	430	<	100	0.12	1	0	0.325	0.445	-0.205	>	<	1	0.2	0.2	0.2	0	0.2	0.2	>	<	1	459.3	459.3	459.3	0	459.3	459.3	>
2022-05-25 13:56:31	431	<	100	0.09	1	0	0.2862	0.3762	-0.1962	>	<	1	0.2	0.2	0.2	0	0.2	0.2	>	<	1	459.3	459.3	459.3	0	459.3	459.3	>
2022-05-25 13:56:32	432	<	100	0.02	1	0	0.14	0.16	-0.12	>	<	1	0.15	0.15	0.15	0	0.15	0.15	>	<	1	459.3	459.3	459.3	0	459.3	459.3	>
2022-05-25 13:56:33	433	<	100	0.11	1	0	0.3129	0.4229	-0.2029	>	<	1	0.25	0.25	0.25	0	0.25	0.25	>	<	1	459.3	459.3	459.3	0	459.3	459.3	>
2022-05-25 13:56:34	434	<	100	0.06	1	0	0.2375	0.2975	-0.1775	>	<	1	0.15	0.15	0.15	0	0.15	0.15	>	<	1	459.3	459.3	459.3	0	459.3	459.3	>
2022-05-25 13:56:35	435	<	100	0.1	1	0	0.3	0.4	-0.2	>	<	1	0.2	0.2	0.2	0	0.2	0.2	>	<	1	459.3	459.3	459.3	0	459.3	459.3	>
2022-05-25 13:56:36	436	<	100	0.06	1	0	0.2375	0.2975	-0.1775	>	<	1	0.2	0.2	0.2	0	0.2	0.2	>	<	1	459.3	459.3	459.3	0	459.3	459.3	>
2022-05-25 13:56:37	437	<	100	0.05	1	0	0.2179	0.2679	-0.1679	>	<	1	0.15	0.15	0.15	0	0.15	0.15	>	<	1	459.3	459.3	459.3	0	459.3	459.3	>
2022-05-25 13:56:38	438	<	100	0.05	1	0	0.2179	0.2679	-0.1679	>	<	1	0.2	0.2	0.2	0	0.2	0.2	>	<	1	459.3	459.3	459.3	0	459.3	459.3	>
2022-05-25 13:56:39	439	<	100	0.09	1	0	0.2862	0.3762	-0.1962	>	<	1	0.2	0.2	0.2	0	0.2	0.2	>	<	1	459.3	459.3	459.3	0	459.3	459.3	>
2022-05-25 13:56:40	440	<	100	0.11	1	0	0.3129	0.4229	-0.2029	>	<	1	0.15	0.15	0.15	0	0.15	0.15	>	<	1	459.3	459.3	459.3	0	459.3	459.3	>
2022-05-25 13:56:41	441	<	100	0.11	1	0	0.3129	0.4229	-0.2029	>	<	1	0.25	0.25	0.25	0	0.25	0.25	>	<	1	459.3	459.3	459.3	0	459.3	459.3	>
2022-05-25 13:56:42	442	<	100	0.11	1	0	0.3129	0.4229	-0.2029	>	<	1	0.2	0.2	0.2	0	0.2	0.2	>	<	1	459.3	459.3	459.3	0	459.3	459.3	>
2022-05-25 13:56:43	443	<	100	0.07	1	0	0.2551	0.3251	-0.1851	>	<	1	0.15	0.15	0.15	0	0.15	0.15	>	<	1	459.3	459.3	459.3	0	459.3	459.3	>
2022-05-25 13:56:44	444	<	100	0.08	1	0	0.2713	0.3513	-0.1913	>	<	1	0.2	0.2	0.2	0	0.2	0.2	>	<	1	459.3	459.3	459.3	0	459.3	459.3	>
2022-05-25 13:56:45	445	<	100	0.08	1	0	0.2713	0.3513	-0.1913	>	<	1	0.2	0.2	0.2	0	0.2	0.2	>	<	1	459.3	459.3	459.3	0	459.3	459.3	>
2022-05-25 13:56:46	446	<	100	0.12	1	0	0.325	0.445	-0.205	>	<	1	0.15	0.15	0.15	0	0.15	0.15	>	<	1	459.3	459.3	459.3	0	459.3	459.3	>
2022-05-25 13:56:47	447	<	100	0.08	1	0	0.2713	0.3513	-0.1913	>	<	1	0.2	0.2	0.2	0	0.2	0.2	>	<	1	459.3	459.3	459.3	0	459.3	459.3	>
2022-05-25 13:56:48	448	<	100	0.1	1	0	0.3	0.4	-0.2	>	<	1	0.2	0.2	0.2	0	0.2	0.2	>	<	1	459.3	459.3	459.3	0	459.3	459.3	>
2022-05-25 13:56:49	449	<	100	0.08	1	0	0.2713	0.3513	-0.1913	>	<	1	0.15	0.15	0.15	0	0.15	0.15	>	<	1	459.3	459.3	459.3	0	459.3	459.3	>
2022-05-25 13:56:50	450	<	100	0.04	1	0	0.196	0.236	-0.156	>	<	1	0.2	0.2	0.2	0	0.2	0.2	>	<	1	459.3	459.3	459.3	0	459.3	459.3	>
2022-05-25 13:56:51	451	<	100	0	0	0	0	0	0	>	<	1	0.2	0.2	0.2	0	0.2	0.2	>	<	1	459.3	459.3	459.3	0	459.3	459.3	>
2022-05-25 13:56:52	452	<	100	0.08	1	0	0.2713	0.3513	-0.1913	>	<	1	0.2	0.2	0.2	0	0.2	0.2	>	<	1	459.3	459.3	459.3	0	459.3	459.3	>
2022-05-25 13:56:53	453	<	100	0.04	1	0	0.196	0.236	-0.156	>	<	1	0.2	0.2	0.2	0	0.2	0.2	>	<	1	459.3	459.3	459.3	0	459.3	459.3	>
2022-05-25 13:56:54	454	<	100	0.05	1	0	0.2179	0.2679	-0.1679	>	<	1	0.2	0.2	0.2	0	0.2	0.2	>	<	1	459.3	459.3	459.3	0	459.3	459.3	>
2022-05-25 13:56:55	455	<	100	0.03	1	0	0.1706	0.2006	-0.1406	>	<	1	0.15	0.15	0.15	0	0.15	0.15	>	<	1	459.3	459.3	459.3	0	459.3	459.3	>
2022-05-25 13:56:56	456	<	100	0.03	1	0	0.1706	0.2006	-0.1406	>	<	1	0.15	0.15	0.15	0	0.15	0.15	>	<	1	459.3	459.3	459.3	0	459.3	459.3	>
2022-05-25 13:56:57	457	<	100	0.07	1	0	0.2551	0.3251	-0.1851	>	<	1	0.2	0.2	0.2	0	0.2	0.2	>	<	1	459.3	459.3	459.3	0	459.3	459.3	>
2022-05-25 13:56:58	458	<	100	0.03	1	0	0.1706	0.2006	-0.1406	>	<	1	0.2	0.2	0.2	0	0.2	0.2	>	<	1	459.3	459.3	459.3	0	459.3	459.3	>
2022-05-25 13:56:59	459	<	100	0.05	1	0	0.2179	0.2679	-0.1679	>	<	1	0.2	0.2	0.2	0	0.2	0.2	>	<	1	459.3	459.3	459.3	0	459.3	459.3	>
2022-05-25 13:57:00	460	<	100	0.04	1	0	0.196	0.236	-0.156	>	<	1	0.2	0.2	0.2	0	0.2	0.2	>	<	1	459.3	459.3	459.3	0	459.3	459.3	>
2022-05-25 13:57:01	461	<	100	0.03	1	0	0.1706	0.2006	-0.1406	>	<	1	0.15	0.15	0.15	0	0.15	0.15	>	<	1	459.3	459.3	459.3	0	459.3	459.3	>
2022-05-25 13:57:02	462	<	100	0.02	1	0	0.14	0.16	-0.12	>	<	1	0.2	0.2	0.2	0	0.2	0.2	>	<	1	459.3	459.3	459.3	0	459.3	459.3	>
2022-05-25 13:57:03	463	<	100	0.01	1	0	0.0995	0.1095	-0.0895	>	<	1	0.2	0.2	0.2	0	0.2	0.2	>	<	1	459.3	459.3	459.3	0	459.3	459.3	>
2022-05-25 13:57:04	464	<	100	0.06	1	0	0.2375	0.2975	-0.1775	>	<	1	0.2	0.2	0.2	0	0.2	0.2	>	<	1	459.3	459.3	459.3	0	459.3	459.3	>
2022-05-25 13:57:05	465	<	100	0.1	1	0	0.3	0.4	-0.2	>	<	1	0.15	0.15	0.15	0	0.15	0.15	>	<	1	459.3	459.3	459.3	0	459.3	459.3	>
2022-05-25 13:57:06	466	<	100	0.08	1	0	0.2713	0.3513	-0.1913	>	<	1	0.2	0.2	0.2	0	0.2	0.2	>	<	1	459.3	459.3	459.3	0	459.3	459.3	>
2022-05-25 13:57:07	467	<	100	0.07	1	0	0.2551	0.3251	-0.1851	>	<	1	0.2	0.2	0.2	0	0.2	0.2	>	<	1	459.3	459.3	459.3	0	459.3	459.3	>
2022-05-25 13:57:08	468	<	100	0.11	1	0	0.3129	0.4229	-0.2029	>	<	1	0.2	0.2	0.2	0	0.2	0.2	>	<	1	459.3	459.3	459.3	0	459.3	459.3	>
2022-05-25 13:57:09	469	<	100	0.05	1	0	0.2179	0.2679	-0.1679	>	<	1	0.15	0.15	0.15	0	0.15	0.15	>	<	1	459.3	459.3	459.3	0	459.3	459.3	>
2022-05-25 13:57:10	470	<	100	0.05	1	0	0.2179	0.2679	-0.1679	>	<	1	0.2	0.2	0.2	0	0.2	0.2	>	<	1	459.3	459.3	459.3	0	459.3	459.3	>
2022-05-25 13:57:11	471	<	100	0.07	1	0	0.2551	0.3251	-0.1851	>	<	1	0.2	0.2	0.2	0	0.2	0.2	>	<	1	459.3	459.3	459.3	0	459.3	459.3	>
2022-05-25 13:57:12	472	<	100	0.06	1	0	0.2375	0.2975	-0.1775	>	<	1	0.2	0.2	0.2	0	0.2	0.2	>	<	1	459.3	459.3	459.3	0	459.3	459.3	>
2022-05-25 13:57:13	473	<	100	0.16	1	0	0.3666	0.5266	-0.2066	>	<	1	0.15	0.15	0.15	0	0.15	0.15	>	<	1	459.3	459.3	459.3	0	459.3	459.3	>
2022-05-25 13:57:14	474	<	100	0.24	1	0	0.4271	0.6671	-0.1871	>	<	1	0.15	0.15	0.15	0	0.15	0.15	>	<	1	459.3	459.3	459.3	0	459.3	459.3	>
2022-05-25 13:57:15	475	<	100	0.18	1	0	0.3842	0.5642	-0.2042	>	<	1	0.2	0.2	0.2	0	0.2	0.2	>	<	1	459.3	459.3	459.3	0	459.3	459.3	>
2022-05-25 13:57:16	476	<	100	0.07	1	0	0.2551	0.3251	-0.1851	>	<	1	0.15	0.15	0.15	0	0.15	0.15	>	<	1	459.3	459.3	459.3	0	459.3	459.3	>
2022-05-25 13:57:17	477	<	100	0.06	1	0	0.2375	0.2975	-0.1775	>	<	1	0.2	0.2	0.2	0	0.2	0.2	>	<	1	459.3	459.3	459.3	0	459.3	459.3	>
2022-05-25 13:57:18	478	<	100	0.07	1	0	0.2551	0.3251	-0.1851	>	<	1	0.2	0.2	0.2	0	0.2	0.2	>	<	1	459.3	459.3	459.3	0	459.3	459.3	>
2022-05-25 13:57:19	479	<	100	0.05	1	0	0.2179	0.2679	-0.1679	>	<	1	0.2	0.2	0.2	0	0.2	0.2	>	<	1	459.3	459.3	459.3	0	459.3	459.3	>
2022-05-25 13:57:20	480	<	100	0.05	1	0	0.2179	0.2679	-0.1679	>	<	1	0.15	0.15	0.15	0	0.15	0.15	>	<	1	459.3	459.3	459.3	0	459.3	459.3	>
2022-05-25 13:57:21	481	<	100	0.03	1	0	0.1706	0.2006	-0.1406	>	<	1	0.25	0.25	0.25	0	0.25	0.25	>	<	1	459.3	459.3	459.3	0	459.3	459.3	>
2022-05-25 13:57:22	482	<	100	0.03	1	0	0.1706	0.2006	-0.1406	>	<	1	0.15	0.15	0.15	0	0.15	0.15	>	<	1	459.3	459.3	459.3	0	459.3	459.3	>
2022-05-25 13:57:23	483	<	100	0	0	0	0	0	0	>	<	1	0.2	0.2	0.2	0	0.2	0.2	>	<	1	459.3	459.3	459.3	0	459.3	459.3	>
2022-05-25 13:57:24	484	<	100	0.06	1	0	0.2375	0.2975	-0.1775	>	<	1	0.2	0.2	0.2	0	0.2	0.2	>	<	1	459.3	459.3	459.3	0	459.3	459.3	>
2022-05-25 13:57:25	485	<	100	0.12	1	0	0.325	0.445	-0.205	>	<	1	0.15	0.15	0.15	0	0.15	0.15	>	<	1	459.3	459.3	459.3	0	459.3	459.3	>
2022-05-25 13:57:26	486	<	100	0.09	1	0	0.2862	0.3762	-0.1962	>	<	1	0.25	0.25	0.25	0	0.25	0.25	>	<	1	459.3	459.3	459.3	0	459.3	459.3	>
2022-05-25 13:57:27	487	<	100	0.05	1	0	0.2179	0.2679	-0.1679	>	<	1	0.15	0.15	0.15	0	0.15	0.15	>	<	1	459.5	459.5	459.5	0	459.5	459.5	>
2022-05-25 13:57:28	488	<	100	0.14	1	0	0.347	0.487	-0.207	>	<	1	0.15	0.15	0.15	0	0.15	0.15	>	<	1	459.5	459.5	459.5	0	459.5	459.5	>
2022-05-25 13:57:29	489	<	100	0.08	1	0	0.2713	0.3513	-0.1913	>	<	1	0.2	0.2	0.2	0	0.2	0.2	>	<	1	459.8	459.8	459.8	0	459.8	459.8	>
2022-05-25 13:57:30	490	<	100	0	0	0	0	0	0	>	<	1	0.2	0.2	0.2	0	0.2	0.2	>	<	1	460	460	460	0	460	460	>
2022-05-25 13:57:31	491	<	100	0	0	0	0	0	0	>	<	1	0.2	0.2	0.2	0	0.2	0.2	>	<	1	460.8	460.8	460.8	0	460.8	460.8	>
2022-05-25 13:57:32	492	<	100	0	0	0	0	0	0	>	<	1	0.2	0.2	0.2	0	0.2	0.2	>	<	1	460.8	460.8	460.8	0	460.8	460.8	>
2022-05-25 13:57:33	493	<	100	0.01	1	0	0.0995	0.1095	-0.0895	>	<	1	0.15	0.15	0.15	0	0.15	0.15	>	<	1	461.3	461.3	461.3	0	461.3	461.3	>
2022-05-25 13:57:34	494	<	100	0.02	1	0	0.14	0.16	-0.12	>	<	1	0.6	0.6	0.6	0	0.6	0.6	>	<	1	464.2	464.2	464.2	0	464.2	464.2	>
2022-05-25 13:57:35	495	<	100	0.05	1	0	0.2179	0.2679	-0.1679	>	<	1	0.1	0.1	0.1	0	0.1	0.1	>	<	1	464.2	464.2	464.2	0	464.2	464.2	>
2022-05-25 13:57:36	496	<	100	0.05	1	0	0.2179	0.2679	-0.1679	>	<	1	0.25	0.25	0.25	0	0.25	0.25	>	<	1	464.2	464.2	464.2	0	464.2	464.2	>
2022-05-25 13:57:37	497	<	100	0.08	1	0	0.2713	0.3513	-0.1913	>	<	1	0.2	0.2	0.2	0	0.2	0.2	>	<	1	464.2	464.2	464.2	0	464.2	464.2	>
2022-05-25 13:57:38	498	<	100	0.04	1	0	0.196	0.236	-0.156	>	<	1	0.15	0.15	0.15	0	0.15	0.15	>	<	1	464.2	464.2	464.2	0	464.2	464.2	>
2022-05-25 13:57:39	499	<	100	0.06	1	0	0.2375	0.2975	-0.1775	>	<	1	0.15	0.15	0.15	0	0.15	0.15	>	<	1	464.2	464.2	464.2	0	464.2	464.2	>
2022-05-25 13:57:40	500	<	100	0.03	1	0	0.1706	0.2006	-0.1406	>	<	1	0.2	0.2	0.2	0	0.2	0.2	>	<	1	464.2	464.2	464.2	0	464.2	464.2	>
2022-05-25 13:57:41	501	<	100	0.04	1	0	0.196	0.236	-0.156	>	<	1	0.2	0.2	0.2	0	0.2	0.2	>	<	1	464.2	464.2	464.2	0	464.2	464.2	>
2022-05-25 13:57:42	502	<	100	0.05	1	0	0.2179	0.2679	-0.1679	>	<	1	0.2	0.2	0.2	0	0.2	0.2	>	<	1	464.2	464.2	464.2	0	464.2	464.2	>
2022-05-25 13:57:43	503	<	100	0.08	1	0	0.2713	0.3513	-0.1913	>	<	1	0.15	0.15	0.15	0	0.15	0.15	>	<	1	464.2	464.2	464.2	0	464.2	464.2	>
2022-05-25 13:57:44	504	<	100	0.01	1	0	0.0995	0.1095	-0.0895	>	<	1	0.2	0.2	0.2	0	0.2	0.2	>	<	1	464.2	464.2	464.2	0	464.2	464.2	>
2022-05-25 13:57:45	505	<	100	0.02	1	0	0.14	0.16	-0.12	>	<	1	0.2	0.2	0.2	0	0.2	0.2	>	<	1	464.2	464.2	464.2	0	464.2	464.2	>
2022-05-25 13:57:46	506	<	100	0.04	1	0	0.196	0.236	-0.156	>	<	1	0.45	0.45	0.45	0	0.45	0.45	>	<	1	464.2	464.2	464.2	0	464.2	464.2	>
2022-05-25 13:57:47	507	<	100	0.08	1	0	0.2713	0.3513	-0.1913	>	<	1	0.2	0.2	0.2	0	0.2	0.2	>	<	1	464.2	464.2	464.2	0	464.2	464.2	>
2022-05-25 13:57:48	508	<	100	0.04	1	0	0.196	0.236	-0.156	>	<	1	0.15	0.15	0.15	0	0.15	0.15	>	<	1	464.2	464.2	464.2	0	464.2	464.2	>
2022-05-25 13:57:49	509	<	100	0.03	1	0	0.1706	0.2006	-0.1406	>	<	1	0.55	0.55	0.55	0	0.55	0.55	>	<	1	465.2	465.2	465.2	0	465.2	465.2	>
2022-05-25 13:57:50	510	<	100	0.06	1	0	0.2375	0.2975	-0.1775	>	<	1	0.7	0.7	0.7	0	0.7	0.7	>	<	1	467.7	467.7	467.7	0	467.7	467.7	>
2022-05-25 13:57:51	511	<	100	0.04	1	0	0.196	0.236	-0.156	>	<	1	0.2	0.2	0.2	0	0.2	0.2	>	<	1	467.7	467.7	467.7	0	467.7	467.7	>
2022-05-25 13:57:52	512	<	100	0.05	1	0	0.2179	0.2679	-0.1679	>	<	1	0.2	0.2	0.2	0	0.2	0.2	>	<	1	467.7	467.7	467.7	0	467.7	467.7	>
2022-05-25 13:57:53	513	<	100	0.04	1	0	0.196	0.236	-0.156	>	<	1	0.2	0.2	0.2	0	0.2	0.2	>	<	1	467.7	467.7	467.7	0	467.7	467.7	>
2022-05-25 13:57:54	514	<	100	0.04	1	0	0.196	0.236	-0.156	>	<	1	0.2	0.2	0.2	0	0.2	0.2	>	<	1	467.7	467.7	467.7	0	467.7	467.7	>
2022-05-25 13:57:55	515	<	100	0.01	1	0	0.0995	0.1095	-0.0895	>	<	1	0.15	0.15	0.15	0	0.15	0.15	>	<	1	467.7	467.7	467.7	0	467.7	467.7	>
2022-05-25 13:57:56	516	<	100	0.05	1	0	0.2179	0.2679	-0.1679	>	<	1	0.2	0.2	0.2	0	0.2	0.2	>	<	1	467.7	467.7	467.7	0	467.7	467.7	>
2022-05-25 13:57:57	517	<	100	0.1	1	0	0.3	0.4	-0.2	>	<	1	0.2	0.2	0.2	0	0.2	0.2	>	<	1	467.7	467.7	467.7	0	467.7	467.7	>
2022-05-25 13:57:58	518	<	100	0.03	1	0	0.1706	0.2006	-0.1406	>	<	1	0.15	0.15	0.15	0	0.15	0.15	>	<	1	467.7	467.7	467.7	0	467.7	467.7	>
2022-05-25 13:57:59	519	<	100	0.06	1	0	0.2375	0.2975	-0.1775	>	<	1	0.2	0.2	0.2	0	0.2	0.2	>	<	1	467.7	467.7	467.7	0	467.7	467.7	>
2022-05-25 13:58:00	520	<	100	0.06	1	0	0.2375	0.2975	-0.1775	>	<	1	0.2	0.2	0.2	0	0.2	0.2	>	<	1	467.7	467.7	467.7	0	467.7	467.7	>
2022-05-25 13:58:01	521	<	100	0.05	1	0	0.2179	0.2679	-0.1679	>	<	1	0.15	0.15	0.15	0	0.15	0.15	>	<	1	467.7	467.7	467.7	0	467.7	467.7	>
2022-05-25 13:58:02	522	<	100	0.07	1	0	0.2551	0.3251	-0.1851	>	<	1	0.2	0.2	0.2	0	0.2	0.2	>	<	1	467.7	467.7	467.7	0	467.7	467.7	>
2022-05-25 13:58:03	523	<	100	0.03	1	0	0.1706	0.2006	-0.1406	>	<	1	0.15	0.15	0.15	0	0.15	0.15	>	<	1	467.7	467.7	467.7	0	467.7	467.7	>
2022-05-25 13:58:04	524	<	100	0.03	1	0	0.1706	0.2006	-0.1406	>	<	1	0.25	0.25	0.25	0	0.25	0.25	>	<	1	467.7	467.7	467.7	0	467.7	467.7	>
2022-05-25 13:58:05	525	<	100	0.05	1	0	0.2179	0.2679	-0.1679	>	<	1	0.2	0.2	0.2	0	0.2	0.2	>	<	1	467.7	467.7	467.7	0	467.7	467.7	>
2022-05-25 13:58:06	526	<	100	0.04	1	0	0.196	0.236	-0.156	>	<	1	0.15	0.15	0.15	0	0.15	0.15	>	<	1	467.7	467.7	467.7	0	467.7	467.7	>
2022-05-25 13:58:07	527	<	100	0.09	1	0	0.2862	0.3762	-0.1962	>	<	1	0.2	0.2	0.2	0	0.2	0.2	>	<	1	467.7	467.7	467.7	0	467.7	467.7	>
2022-05-25 13:58:08	528	<	100	0.07	1	0	0.2551	0.3251	-0.1851	>	<	1	0.2	0.2	0.2	0	0.2	0.2	>	<	1	467.7	467.7	467.7	0	467.7	467.7	>
2022-05-25 13:58:09	529	<	100	0.12	1	0	0.325	0.445	-0.205	>	<	1	0.15	0.15	0.15	0	0.15	0.15	>	<	1	467.7	467.7	467.7	0	467.7	467.7	>
2022-05-25 13:58:10	530	<	100	0.06	1	0	0.2375	0.2975	-0.1775	>	<	1	0.2	0.2	0.2	0	0.2	0.2	>	<	1	467.7	467.7	467.7	0	467.7	467.7	>
2022-05-25 13:58:11	531	<	100	0.07	1	0	0.2551	0.3251	-0.1851	>	<	1	0.15	0.15	0.15	0	0.15	0.15	>	<	1	467.7	467.7	467.7	0	467.7	467.7	>
2022-05-25 13:58:12	532	<	100	0.09	1	0	0.2862	0.3762	-0.1962	>	<	1	0.2	0.2	0.2	0	0.2	0.2	>	<	1	467.7	467.7	467.7	0	467.7	467.7	>
2022-05-25 13:58:13	533	<	100	0.12	1	0	0.325	0.445	-0.205	>	<	1	0.2	0.2	0.2	0	0.2	0.2	>	<	1	467.7	467.7	467.7	0	467.7	467.7	>
2022-05-25 13:58:14	534	<	100	0.07	1	0	0.2551	0.3251	-0.1851	>	<	1	0.2	0.2	0.2	0	0.2	0.2	>	<	1	467.7	467.7	467.7	0	467.7	467.7	>
2022-05-25 13:58:15	535	<	100	0.06	1	0	0.2375	0.2975	-0.1775	>	<	1	0.15	0.15	0.15	0	0.15	0.15	>	<	1	467.7	467.7	467.7	0	467.7	467.7	>
2022-05-25 13:58:16	536	<	100	0.09	1	0	0.2862	0.3762	-0.1962	>	<	1	0.2	0.2	0.2	0	0.2	0.2	>	<	1	467.7	467.7	467.7	0	467.7	467.7	>
2022-05-25 13:58:17	537	<	100	0.13	1	0	0.3363	0.4663	-0.2063	>	<	1	0.2	0.2	0.2	0	0.2	0.2	>	<	1	467.7	467.7	467.7	0	467.7	467.7	>
2022-05-25 13:58:18	538	<	100	0.05	1	0	0.2179	0.2679	-0.1679	>	<	1	0.2	0.2	0.2	0	0.2	0.2	>	<	1	467.7	467.7	467.7	0	467.7	467.7	>
2022-05-25 13:58:19	539	<	100	0.06	1	0	0.2375	0.2975	-0.1775	>	<	1	0.15	0.15	0.15	0	0.15	0.15	>	<	1	467.7	467.7	467.7	0	467.7	467.7	>
2022-05-25 13:58:20	540	<	100	0.11	1	0	0.3129	0.4229	-0.2029	>	<	1	0.2	0.2	0.2	0	0.2	0.2	>	<	1	467.7	467.7	467.7	0	467.7	467.7	>
2022-05-25 13:58:21	541	<	100	0.09	1	0	0.2862	0.3762	-0.1962	>	<	1	0.2	0.2	0.2	0	0.2	0.2	>	<	1	467.7	467.7	467.7	0	467.7	467.7	>
2022-05-25 13:58:22	542	<	100	0.05	1	0	0.2179	0.2679	-0.1679	>	<	1	0.15	0.15	0.15	0	0.15	0.15	>	<	1	467.7	467.7	467.7	0	467.7	467.7	>
2022-05-25 13:58:23	543	<	100	0	0	0	0	0	0	>	<	1	0.2	0.2	0.2	0	0.2	0.2	>	<	1	467.7	467.7	467.7	0	467.7	467.7	>
2022-05-25 13:58:24	544	<	100	0.01	1	0	0.0995	0.1095	-0.0895	>	<	1	0.2	0.2	0.2	0	0.2	0.2	>	<	1	467.7	467.7	467.7	0	467.7	467.7	>
2022-05-25 13:58:25	545	<	100	0.05	1	0	0.2179	0.2679	-0.1679	>	<	1	0.15	0.15	0.15	0	0.15	0.15	>	<	1	467.7	467.7	467.7	0	467.7	467.7	>
2022-05-25 13:58:26	546	<	100	0.02	1	0	0.14	0.16	-0.12	>	<	1	0.25	0.25	0.25	0	0.25	0.25	>	<	1	467.7	467.7	467.7	0	467.7	467.7	>
2022-05-25 13:58:27	547	<	100	0.05	1	0	0.2179	0.2679	-0.1679	>	<	1	0.15	0.15	0.15	0	0.15	0.15	>	<	1	467.7	467.7	467.7	0	467.7	467.7	>
2022-05-25 13:58:28	548	<	100	0.08	1	0	0.2713	0.3513	-0.1913	>	<	1	0.2	0.2	0.2	0	0.2	0.2	>	<	1	467.7	467.7	467.7	0	467.7	467.7	>
2022-05-25 13:58:29	549	<	100	0.02	1	0	0.14	0.16	-0.12	>	<	1	0.2	0.2	0.2	0	0.2	0.2	>	<	1	467.7	467.7	467.7	0	467.7	467.7	>
2022-05-25 13:58:30	550	<	100	0.03	1	0	0.1706	0.2006	-0.1406	>	<	1	0.2	0.2	0.2	0	0.2	0.2	>	<	1	467.7	467.7	467.7	0	467.7	467.7	>
2022-05-25 13:58:31	551	<	100	0.12	1	0	0.325	0.445	-0.205	>	<	1	0.15	0.15	0.15	0	0.15	0.15	>	<	1	467.7	467.7	467.7	0	467.7	467.7	>
2022-05-25 13:58:32	552	<	100	0.1	1	0	0.3	0.4	-0.2	>	<	1	0.15	0.15	0.15	0	0.15	0.15	>	<	1	467.7	467.7	467.7	0	467.7	467.7	>
2022-05-25 13:58:33	553	<	100	0.03	1	0	0.1706	0.2006	-0.1406	>	<	1	0.25	0.25	0.25	0	0.25	0.25	>	<	1	467.7	467.7	467.7	0	467.7	467.7	>
2022-05-25 13:58:34	554	<	100	0.06	1	0	0.2375	0.2975	-0.1775	>	<	1	0.15	0.15	0.15	0	0.15	0.15	>	<	1	467.7	467.7	467.7	0	467.7	467.7	>
2022-05-25 13:58:35	555	<	100	0.05	1	0	0.2179	0.2679	-0.1679	>	<	1	0.2	0.2	0.2	0	0.2	0.2	>	<	1	467.7	467.7	467.7	0	467.7	467.7	>
2022-05-25 13:58:36	556	<	100	0.07	1	0	0.2551	0.3251	-0.1851	>	<	1	0.25	0.25	0.25	0	0.25	0.25	>	<	1	467.7	467.7	467.7	0	467.7	467.7	>
2022-05-25 13:58:37	557	<	100	0.12	1	0	0.325	0.445	-0.205	>	<	1	0.15	0.15	0.15	0	0.15	0.15	>	<	1	467.7	467.7	467.7	0	467.7	467.7	>
2022-05-25 13:58:38	558	<	100	0.06	1	0	0.2375	0.2975	-0.1775	>	<	1	0.2	0.2	0.2	0	0.2	0.2	>	<	1	467.7	467.7	467.7	0	467.7	467.7	>
2022-05-25 13:58:39	559	<	100	0.03	1	0	0.1706	0.2006	-0.1406	>	<	1	0.15	0.15	0.15	0	0.15	0.15	>	<	1	467.7	467.7	467.7	0	467.7	467.7	>
2022-05-25 13:58:40	560	<	100	0.01	1	0	0.0995	0.1095	-0.0895	>	<	1	0.2	0.2	0.2	0	0.2	0.2	>	<	1	467.7	467.7	467.7	0	467.7	467.7	>
2022-05-25 13:58:41	561	<	100	0.01	1	0	0.0995	0.1095	-0.0895	>	<	1	0.15	0.15	0.15	0	0.15	0.15	>	<	1	467.7	467.7	467.7	0	467.7	467.7	>
2022-05-25 13:58:42	562	<	100	0	0	0	0	0	0	>	<	1	0.2	0.2	0.2	0	0.2	0.2	>	<	1	467.7	467.7	467.7	0	467.7	467.7	>
2022-05-25 13:58:43	563	<	100	0	0	0	0	0	0	>	<	1	0.2	0.2	0.2	0	0.2	0.2	>	<	1	467.7	467.7	467.7	0	467.7	467.7	>
2022-05-25 13:58:44	564	<	100	0.01	1	0	0.0995	0.1095	-0.0895	>	<	1	0.2	0.2	0.2	0	0.2	0.2	>	<	1	467.7	467.7	467.7	0	467.7	467.7	>
2022-05-25 13:58:45	565	<	100	0.02	1	0	0.14	0.16	-0.12	>	<	1	0.2	0.2	0.2	0	0.2	0.2	>	<	1	467.7	467.7	467.7	0	467.7	467.7	>
2022-05-25 13:58:46	566	<	100	0.01	1	0	0.0995	0.1095	-0.0895	>	<	1	0.15	0.15	0.15	0	0.15	0.15	>	<	1	467.7	467.7	467.7	0	467.7	467.7	>
2022-05-25 13:58:47	567	<	100	0.01	1	0	0.0995	0.1095	-0.0895	>	<	1	0.2	0.2	0.2	0	0.2	0.2	>	<	1	467.7	467.7	467.7	0	467.7	467.7	>
2022-05-25 13:58:48	568	<	100	0.03	1	0	0.1706	0.2006	-0.1406	>	<	1	0.15	0.15	0.15	0	0.15	0.15	>	<	1	467.7	467.7	467.7	0	467.7	467.7	>
2022-05-25 13:58:49	569	<	100	0.1	1	0	0.3	0.4	-0.2	>	<	1	0.2	0.2	0.2	0	0.2	0.2	>	<	1	467.7	467.7	467.7	0	467.7	467.7	>
2022-05-25 13:58:50	570	<	100	0.09	1	0	0.2862	0.3762	-0.1962	>	<	1	0.2	0.2	0.2	0	0.2	0.2	>	<	1	467.7	467.7	467.7	0	467.7	467.7	>
2022-05-25 13:58:51	571	<	100	0.17	1	0	0.3756	0.5456	-0.2056	>	<	1	0.2	0.2	0.2	0	0.2	0.2	>	<	1	467.7	467.7	467.7	0	467.7	467.7	>
2022-05-25 13:58:52	572	<	100	0.11	1	0	0.3129	0.4229	-0.2029	>	<	1	0.15	0.15	0.15	0	0.15	0.15	>	<	1	467.7	467.7	467.7	0	467.7	467.7	>
2022-05-25 13:58:53	573	<	100	0.05	1	0	0.2179	0.2679	-0.1679	>	<	1	0.25	0.25	0.25	0	0.25	0.25	>	<	1	467.7	467.7	467.7	0	467.7	467.7	>
2022-05-25 13:58:54	574	<	100	0.08	1	0	0.2713	0.3513	-0.1913	>	<	1	0.15	0.15	0.15	0	0.15	0.15	>	<	1	467.7	467.7	467.7	0	467.7	467.7	>
2022-05-25 13:58:55	575	<	100	0.11	1	0	0.3129	0.4229	-0.2029	>	<	1	0.2	0.2	0.2	0	0.2	0.2	>	<	1	467.7	467.7	467.7	0	467.7	467.7	>
2022-05-25 13:58:56	576	<	100	0.17	1	0	0.3756	0.5456	-0.2056	>	<	1	0.2	0.2	0.2	0	0.2	0.2	>	<	1	467.7	467.7	467.7	0	467.7	467.7	>
2022-05-25 13:58:57	577	<	100	0.09	1	0	0.2862	0.3762	-0.1962	>	<	1	0.2	0.2	0.2	0	0.2	0.2	>	<	1	467.7	467.7	467.7	0	467.7	467.7	>
2022-05-25 13:58:58	578	<	100	0.13	1	0	0.3363	0.4663	-0.2063	>	<	1	0.15	0.15	0.15	0	0.15	0.15	>	<	1	467.7	467.7	467.7	0	467.7	467.7	>
2022-05-25 13:58:59	579	<	100	0.06	1	0	0.2375	0.2975	-0.1775	>	<	1	0.2	0.2	0.2	0	0.2	0.2	>	<	1	467.7	467.7	467.7	0	467.7	467.7	>
2022-05-25 13:59:00	580	<	100	0.09	1	0	0.2862	0.3762	-0.1962	>	<	1	0.15	0.15	0.15	0	0.15	0.15	>	<	1	467.7	467.7	467.7	0	467.7	467.7	>
2022-05-25 13:59:01	581	<	100	0.05	1	0	0.2179	0.2679	-0.1679	>	<	1	0.2	0.2	0.2	0	0.2	0.2	>	<	1	467.7	467.7	467.7	0	467.7	467.7	>
2022-05-25 13:59:02	582	<	100	0.06	1	0	0.2375	0.2975	-0.1775	>	<	1	0.2	0.2	0.2	0	0.2	0.2	>	<	1	467.7	467.7	467.7	0	467.7	467.7	>
2022-05-25 13:59:03	583	<	100	0.06	1	0	0.2375	0.2975	-0.1775	>	<	1	0.2	0.2	0.2	0	0.2	0.2	>	<	1	467.7	467.7	467.7	0	467.7	467.7	>
2022-05-25 13:59:04	584	<	100	0.04	1	0	0.196	0.236	-0.156	>	<	1	0.15	0.15	0.15	0	0.15	0.15	>	<	1	467.7	467.7	467.7	0	467.7	467.7	>
2022-05-25 13:59:05	585	<	100	0.04	1	0	0.196	0.236	-0.156	>	<	1	0.15	0.15	0.15	0	0.15	0.15	>	<	1	467.7	467.7	467.7	0	467.7	467.7	>
2022-05-25 13:59:06	586	<	100	0.04	1	0	0.196	0.236	-0.156	>	<	1	0.25	0.25	0.25	0	0.25	0.25	>	<	1	467.7	467.7	467.7	0	467.7	467.7	>
2022-05-25 13:59:07	587	<	100	0.04	1	0	0.196	0.236	-0.156	>	<	1	0.15	0.15	0.15	0	0.15	0.15	>	<	1	467.7	467.7	467.7	0	467.7	467.7	>
2022-05-25 13:59:08	588	<	100	0.03	1	0	0.1706	0.2006	-0.1406	>	<	1	0.2	0.2	0.2	0	0.2	0.2	>	<	1	467.7	467.7	467.7	0	467.7	467.7	>
2022-05-25 13:59:09	589	<	100	0.05	1	0	0.2179	0.2679	-0.1679	>	<	1	0.15	0.15	0.15	0	0.15	0.15	>	<	1	467.7	467.7	467.7	0	467.7	467.7	>
2022-05-25 13:59:10	590	<	100	0.05	1	0	0.2179	0.2679	-0.1679	>	<	1	0.25	0.25	0.25	0	0.25	0.25	>	<	1	467.7	467.7	467.7	0	467.7	467.7	>
2022-05-25 13:59:11	591	<	100	0.04	1	0	0.196	0.236	-0.156	>	<	1	0.15	0.15	0.15	0	0.15	0.15	>	<	1	467.7	467.7	467.7	0	467.7	467.7	>
2022-05-25 13:59:12	592	<	100	0.07	1	0	0.2551	0.3251	-0.1851	>	<	1	0.2	0.2	0.2	0	0.2	0.2	>	<	1	467.7	467.7	467.7	0	467.7	467.7	>
2022-05-25 13:59:13	593	<	100	0.03	1	0	0.1706	0.2006	-0.1406	>	<	1	0.15	0.15	0.15	0	0.15	0.15	>	<	1	467.7	467.7	467.7	0	467.7	467.7	>
2022-05-25 13:59:14	594	<	100	0.03	1	0	0.1706	0.2006	-0.1406	>	<	1	0.2	0.2	0.2	0	0.2	0.2	>	<	1	467.7	467.7	467.7	0	467.7	467.7	>
2022-05-25 13:59:15	595	<	100	0.02	1	0	0.14	0.16	-0.12	>	<	1	0.15	0.15	0.15	0	0.15	0.15	>	<	1	467.7	467.7	467.7	0	467.7	467.7	>
2022-05-25 13:59:16	596	<	100	0.03	1	0	0.1706	0.2006	-0.1406	>	<	1	0.2	0.2	0.2	0	0.2	0.2	>	<	1	467.7	467.7	467.7	0	467.7	467.7	>
2022-05-25 13:59:17	597	<	100	0.04	1	0	0.196	0.236	-0.156	>	<	1	0.2	0.2	0.2	0	0.2	0.2	>	<	1	467.7	467.7	467.7	0	467.7	467.7	>
2022-05-25 13:59:18	598	<	100	0.02	1	0	0.14	0.16	-0.12	>	<	1	0.15	0.15	0.15	0	0.15	0.15	>	<	1	467.7	467.7	467.7	0	467.7	467.7	>
2022-05-25 13:59:19	599	<	100	0.04	1	0	0.196	0.236	-0.156	>	<	1	0.2	0.2	0.2	0	0.2	0.2	>	<	1	467.7	467.7	467.7	0	467.7	467.7	>
2022-05-25 13:59:20	600	<	100	0.02	1	0	0.14	0.16	-0.12	>	<	1	0.25	0.25	0.25	0	0.25	0.25	>	<	1	467.7	467.7	467.7	0	467.7	467.7	>
2022-05-25 13:59:21	601	<	100	0.05	1	0	0.2179	0.2679	-0.1679	>	<	1	0.15	0.15	0.15	0	0.15	0.15	>	<	1	467.7	467.7	467.7	0	467.7	467.7	>
2022-05-25 13:59:22	602	<	100	0.02	1	0	0.14	0.16	-0.12	>	<	1	0.2	0.2	0.2	0	0.2	0.2	>	<	1	467.7	467.7	467.7	0	467.7	467.7	>
2022-05-25 13:59:23	603	<	100	0	0	0	0	0	0	>	<	1	0.2	0.2	0.2	0	0.2	0.2	>	<	1	467.7	467.7	467.7	0	467.7	467.7	>
2022-05-25 13:59:24	604	<	100	0.03	1	0	0.1706	0.2006	-0.1406	>	<	1	0.15	0.15	0.15	0	0.15	0.15	>	<	1	467.7	467.7	467.7	0	467.7	467.7	>
2022-05-25 13:59:25	605	<	100	0.03	1	0	0.1706	0.2006	-0.1406	>	<	1	0.2	0.2	0.2	0	0.2	0.2	>	<	1	467.7	467.7	467.7	0	467.7	467.7	>
2022-05-25 13:59:26	606	<	100	0.03	1	0	0.1706	0.2006	-0.1406	>	<	1	0.15	0.15	0.15	0	0.15	0.15	>	<	1	467.7	467.7	467.7	0	467.7	467.7	>
2022-05-25 13:59:27	607	<	100	0.05	1	0	0.2179	0.2679	-0.1679	>	<	1	0.2	0.2	0.2	0	0.2	0.2	>	<	1	467.7	467.7	467.7	0	467.7	467.7	>
2022-05-25 13:59:28	608	<	100	0.01	1	0	0.0995	0.1095	-0.0895	>	<	1	0.25	0.25	0.25	0	0.25	0.25	>	<	1	467.7	467.7	467.7	0	467.7	467.7	>
2022-05-25 13:59:29	609	<	100	0.02	1	0	0.14	0.16	-0.12	>	<	1	0.25	0.25	0.25	0	0.25	0.25	>	<	1	467.7	467.7	467.7	0	467.7	467.7	>
2022-05-25 13:59:30	610	<	100	0.1	1	0	0.3	0.4	-0.2	>	<	1	0.15	0.15	0.15	0	0.15	0.15	>	<	1	467.7	467.7	467.7	0	467.7	467.7	>
2022-05-25 13:59:31	611	<	100	0.05	1	0	0.2179	0.2679	-0.1679	>	<	1	0.2	0.2	0.2	0	0.2	0.2	>	<	1	467.7	467.7	467.7	0	467.7	467.7	>
2022-05-25 13:59:32	612	<	100	0.01	1	0	0.0995	0.1095	-0.0895	>	<	1	0.15	0.15	0.15	0	0.15	0.15	>	<	1	467.7	467.7	467.7	0	467.7	467.7	>
2022-05-25 13:59:33	613	<	100	0.01	1	0	0.0995	0.1095	-0.0895	>	<	1	0.2	0.2	0.2	0	0.2	0.2	>	<	1	467.7	467.7	467.7	0	467.7	467.7	>
2022-05-25 13:59:34	614	<	100	0.04	1	0	0.196	0.236	-0.156	>	<	1	0.2	0.2	0.2	0	0.2	0.2	>	<	1	467.7	467.7	467.7	0	467.7	467.7	>
2022-05-25 13:59:35	615	<	100	0.03	1	0	0.1706	0.2006	-0.1406	>	<	1	0.2	0.2	0.2	0	0.2	0.2	>	<	1	467.7	467.7	467.7	0	467.7	467.7	>
2022-05-25 13:59:36	616	<	100	0.01	1	0	0.0995	0.1095	-0.0895	>	<	1	0.15	0.15	0.15	0	0.15	0.15	>	<	1	467.7	467.7	467.7	0	467.7	467.7	>
2022-05-25 13:59:37	617	<	100	0.01	1	0	0.0995	0.1095	-0.0895	>	<	1	0.15	0.15	0.15	0	0.15	0.15	>	<	1	467.7	467.7	467.7	0	467.7	467.7	>
2022-05-25 13:59:38	618	<	100	0.02	1	0	0.14	0.16	-0.12	>	<	1	0.25	0.25	0.25	0	0.25	0.25	>	<	1	467.7	467.7	467.7	0	467.7	467.7	>
2022-05-25 13:59:39	619	<	100	0.07	1	0	0.2551	0.3251	-0.1851	>	<	1	0.2	0.2	0.2	0	0.2	0.2	>	<	1	467.7	467.7	467.7	0	467.7	467.7	>
2022-05-25 13:59:40	620	<	100	0.03	1	0	0.1706	0.2006	-0.1406	>	<	1	0.25	0.25	0.25	0	0.25	0.25	>	<	1	467.7	467.7	467.7	0	467.7	467.7	>
2022-05-25 13:59:41	621	<	100	0.02	1	0	0.14	0.16	-0.12	>	<	1	0.2	0.2	0.2	0	0.2	0.2	>	<	1	467.7	467.7	467.7	0	467.7	467.7	>
2022-05-25 13:59:42	622	<	100	0.04	1	0	0.196	0.236	-0.156	>	<	1	0.15	0.15	0.15	0	0.15	0.15	>	<	1	468	468	468	0	468	468	>
2022-05-25 13:59:43	623	<	100	0.04	1	0	0.196	0.236	-0.156	>	<	1	0.2	0.2	0.2	0	0.2	0.2	>	<	1	468	468	468	0	468	468	>
2022-05-25 13:59:44	624	<	100	0.03	1	0	0.1706	0.2006	-0.1406	>	<	1	0.15	0.15	0.15	0	0.15	0.15	>	<	1	468	468	468	0	468	468	>
2022-05-25 13:59:45	625	<	100	0.01	1	0	0.0995	0.1095	-0.0895	>	<	1	0.2	0.2	0.2	0	0.2	0.2	>	<	1	468	468	468	0	468	468	>
2022-05-25 13:59:46	626	<	100	0.01	1	0	0.0995	0.1095	-0.0895	>	<	1	0.2	0.2	0.2	0	0.2	0.2	>	<	1	468	468	468	0	468	468	>
2022-05-25 13:59:47	627	<	100	0.05	1	0	0.2179	0.2679	-0.1679	>	<	1	0.2	0.2	0.2	0	0.2	0.2	>	<	1	468	468	468	0	468	468	>
2022-05-25 13:59:48	628	<	100	0.02	1	0	0.14	0.16	-0.12	>	<	1	0.2	0.2	0.2	0	0.2	0.2	>	<	1	468	468	468	0	468	468	>
2022-05-25 13:59:49	629	<	100	0	0	0	0	0	0	>	<	1	0.2	0.2	0.2	0	0.2	0.2	>	<	1	468	468	468	0	468	468	>
2022-05-25 13:59:50	630	<	100	0.02	1	0	0.14	0.16	-0.12	>	<	1	0.2	0.2	0.2	0	0.2	0.2	>	<	1	468	468	468	0	468	468	>
2022-05-25 13:59:51	631	<	100	0	0	0	0	0	0	>	<	1	0.15	0.15	0.15	0	0.15	0.15	>	<	1	468	468	468	0	468	468	>
2022-05-25 13:59:52	632	<	100	0.04	1	0	0.196	0.236	-0.156	>	<	1	0.25	0.25	0.25	0	0.25	0.25	>	<	1	468	468	468	0	468	468	>
2022-05-25 13:59:53	633	<	100	0.04	1	0	0.196	0.236	-0.156	>	<	1	0.1	0.1	0.1	0	0.1	0.1	>	<	1	468	468	468	0	468	468	>
2022-05-25 13:59:54	634	<	100	0.07	1	0	0.2551	0.3251	-0.1851	>	<	1	0.2	0.2	0.2	0	0.2	0.2	>	<	1	468	468	468	0	468	468	>
2022-05-25 13:59:55	635	<	100	0.06	1	0	0.2375	0.2975	-0.1775	>	<	1	0.15	0.15	0.15	0	0.15	0.15	>	<	1	468	468	468	0	468	468	>
2022-05-25 13:59:56	636	<	100	0.05	1	0	0.2179	0.2679	-0.1679	>	<	1	0.2	0.2	0.2	0	0.2	0.2	>	<	1	468	468	468	0	468	468	>
2022-05-25 13:59:57	637	<	100	0.04	1	0	0.196	0.236	-0.156	>	<	1	0.2	0.2	0.2	0	0.2	0.2	>	<	1	468	468	468	0	468	468	>
2022-05-25 13:59:58	638	<	100	0.05	1	0	0.2179	0.2679	-0.1679	>	<	1	0.15	0.15	0.15	0	0.15	0.15	>	<	1	468	468	468	0	468	468	>
2022-05-25 13:59:59	639	<	100	0.03	1	0	0.1706	0.2006	-0.1406	>	<	1	0.15	0.15	0.15	0	0.15	0.15	>	<	1	468	468	468	0	468	468	>
2022-05-25 14:00:00	640	<	100	0.02	1	0	0.14	0.16	-0.12	>	<	1	0.25	0.25	0.25	0	0.25	0.25	>	<	1	468	468	468	0	468	468	>
2022-05-25 14:00:01	641	<	100	0	0	0	0	0	0	>	<	1	0.15	0.15	0.15	0	0.15	0.15	>	<	1	468	468	468	0	468	468	>
2022-05-25 14:00:02	642	<	100	0.02	1	0	0.14	0.16	-0.12	>	<	1	0.15	0.15	0.15	0	0.15	0.15	>	<	1	468	468	468	0	468	468	>
2022-05-25 14:00:03	643	<	100	0.02	1	0	0.14	0.16	-0.12	>	<	1	0.15	0.15	0.15	0	0.15	0.15	>	<	1	468	468	468	0	468	468	>
2022-05-25 14:00:04	644	<	100	0.03	1	0	0.1706	0.2006	-0.1406	>	<	1	0.2	0.2	0.2	0	0.2	0.2	>	<	1	468	468	468	0	468	468	>
2022-05-25 14:00:05	645	<	100	0.01	1	0	0.0995	0.1095	-0.0895	>	<	1	0.2	0.2	0.2	0	0.2	0.2	>	<	1	468	468	468	0	468	468	>
2022-05-25 14:00:06	646	<	100	0	0	0	0	0	0	>	<	1	0.15	0.15	0.15	0	0.15	0.15	>	<	1	468	468	468	0	468	468	>
2022-05-25 14:00:07	647	<	100	0.02	1	0	0.14	0.16	-0.12	>	<	1	0.2	0.2	0.2	0	0.2	0.2	>	<	1	468	468	468	0	468	468	>
2022-05-25 14:00:08	648	<	100	0	0	0	0	0	0	>	<	1	0.15	0.15	0.15	0	0.15	0.15	>	<	1	468	468	468	0	468	468	>
2022-05-25 14:00:09	649	<	100	0.01	1	0	0.0995	0.1095	-0.0895	>	<	1	0.25	0.25	0.25	0	0.25	0.25	>	<	1	468	468	468	0	468	468	>
2022-05-25 14:00:10	650	<	100	0.01	1	0	0.0995	0.1095	-0.0895	>	<	1	0.1	0.1	0.1	0	0.1	0.1	>	<	1	468	468	468	0	468	468	>
2022-05-25 14:00:11	651	<	100	0.06	1	0	0.2375	0.2975	-0.1775	>	<	1	0.2	0.2	0.2	0	0.2	0.2	>	<	1	468	468	468	0	468	468	>
2022-05-25 14:00:12	652	<	100	0.02	1	0	0.14	0.16	-0.12	>	<	1	0.15	0.15	0.15	0	0.15	0.15	>	<	1	468	468	468	0	468	468	>
2022-05-25 14:00:13	653	<	100	0	0	0	0	0	0	>	<	1	0.2	0.2	0.2	0	0.2	0.2	>	<	1	468	468	468	0	468	468	>
2022-05-25 14:00:14	654	<	100	0.03	1	0	0.1706	0.2006	-0.1406	>	<	1	0.2	0.2	0.2	0	0.2	0.2	>	<	1	468	468	468	0	468	468	>
2022-05-25 14:00:15	655	<	100	0.03	1	0	0.1706	0.2006	-0.1406	>	<	1	0.15	0.15	0.15	0	0.15	0.15	>	<	1	468	468	468	0	468	468	>
2022-05-25 14:00:16	656	<	100	0.01	1	0	0.0995	0.1095	-0.0895	>	<	1	0.2	0.2	0.2	0	0.2	0.2	>	<	1	468	468	468	0	468	468	>
2022-05-25 14:00:17	657	<	100	0.03	1	0	0.1706	0.2006	-0.1406	>	<	1	0.2	0.2	0.2	0	0.2	0.2	>	<	1	468	468	468	0	468	468	>
2022-05-25 14:00:18	658	<	100	0.03	1	0	0.1706	0.2006	-0.1406	>	<	1	0.15	0.15	0.15	0	0.15	0.15	>	<	1	468	468	468	0	468	468	>
2022-05-25 14:00:19	659	<	89	0	0	0	0	0	0	>	<	1	0.1	0.1	0.1	0	0.1	0.1	>	<	1	468	468	468	0	468	468	>

## Sheet: Conf1_1000
		<	Processing Time							>	<	CPU1							>	<	MEM1							>
Time	Id	<	Cont	Average	Max	Min	DesvTip	DTTop	DTDown	>	<	Cont	Average	Max	Min	DesvTip	DTTop	DTDown	>	<	Cont	Average	Max	Min	DesvTip	DTTop	DTDown	>
P1_Conf1_1000	Tot	<	659999	0.0902	6	0	0.2868	0.377	-0.1966	>	<	660	1.73	6.85	0.5	0.36	2.09	1.37	>	<	660	460.63	475.5	196.1	40.88	501.51	419.75	>
2022-05-25 14:41:12	0	<	97	0.2474	6	0	0.7039	0.9513	-0.4565	>	<	1	6.85	6.85	6.85	0	6.85	6.85	>	<	1	196.1	196.1	196.1	0	196.1	196.1	>
2022-05-25 14:41:13	1	<	1331	0.2261	2	0	0.4201	0.6463	-0.194	>	<	1	4.7	4.7	4.7	0	4.7	4.7	>	<	1	213.8	213.8	213.8	0	213.8	213.8	>
2022-05-25 14:41:14	2	<	1000	0.286	1	0	0.4519	0.7379	-0.1659	>	<	1	3.45	3.45	3.45	0	3.45	3.45	>	<	1	215.4	215.4	215.4	0	215.4	215.4	>
2022-05-25 14:41:15	3	<	1000	0.301	1	0	0.4587	0.7597	-0.1577	>	<	1	3.1	3.1	3.1	0	3.1	3.1	>	<	1	227.9	227.9	227.9	0	227.9	227.9	>
2022-05-25 14:41:16	4	<	999	0.5616	1	0	0.4962	1.0578	0.0654	>	<	1	3.15	3.15	3.15	0	3.15	3.15	>	<	1	243.4	243.4	243.4	0	243.4	243.4	>
2022-05-25 14:41:17	5	<	1001	0.3666	1	0	0.4819	0.8485	-0.1153	>	<	1	3.8	3.8	3.8	0	3.8	3.8	>	<	1	237.3	237.3	237.3	0	237.3	237.3	>
2022-05-25 14:41:18	6	<	1000	0.434	1	0	0.4956	0.9296	-0.0616	>	<	1	6.6	6.6	6.6	0	6.6	6.6	>	<	1	264.1	264.1	264.1	0	264.1	264.1	>
2022-05-25 14:41:19	7	<	1000	0.292	1	0	0.4547	0.7467	-0.1627	>	<	1	3.45	3.45	3.45	0	3.45	3.45	>	<	1	266.6	266.6	266.6	0	266.6	266.6	>
2022-05-25 14:41:20	8	<	1000	0.288	1	0	0.4528	0.7408	-0.1648	>	<	1	1.65	1.65	1.65	0	1.65	1.65	>	<	1	266.8	266.8	266.8	0	266.8	266.8	>
2022-05-25 14:41:21	9	<	1001	0.1159	1	0	0.3201	0.436	-0.2042	>	<	1	1.7	1.7	1.7	0	1.7	1.7	>	<	1	267.1	267.1	267.1	0	267.1	267.1	>
2022-05-25 14:41:22	10	<	998	0.4719	1	0	0.4992	0.9712	-0.0273	>	<	1	1.9	1.9	1.9	0	1.9	1.9	>	<	1	258.4	258.4	258.4	0	258.4	258.4	>
2022-05-25 14:41:23	11	<	1001	0.3816	1	0	0.4858	0.8674	-0.1042	>	<	1	2.4	2.4	2.4	0	2.4	2.4	>	<	1	268.6	268.6	268.6	0	268.6	268.6	>
2022-05-25 14:41:24	12	<	999	0.4595	1	0	0.4984	0.9578	-0.0389	>	<	1	2.15	2.15	2.15	0	2.15	2.15	>	<	1	268.6	268.6	268.6	0	268.6	268.6	>
2022-05-25 14:41:25	13	<	1001	0.4066	1	0	0.4912	0.8978	-0.0846	>	<	1	1.75	1.75	1.75	0	1.75	1.75	>	<	1	268.6	268.6	268.6	0	268.6	268.6	>
2022-05-25 14:41:26	14	<	1000	0.449	1	0	0.4974	0.9464	-0.0484	>	<	1	1.85	1.85	1.85	0	1.85	1.85	>	<	1	268.6	268.6	268.6	0	268.6	268.6	>
2022-05-25 14:41:27	15	<	1000	0.45	1	0	0.4975	0.9475	-0.0475	>	<	1	1.85	1.85	1.85	0	1.85	1.85	>	<	1	268.6	268.6	268.6	0	268.6	268.6	>
2022-05-25 14:41:28	16	<	1000	0.477	1	0	0.4995	0.9765	-0.0225	>	<	1	2.1	2.1	2.1	0	2.1	2.1	>	<	1	268.6	268.6	268.6	0	268.6	268.6	>
2022-05-25 14:41:29	17	<	998	0.4299	1	0	0.4951	0.9249	-0.0652	>	<	1	2.95	2.95	2.95	0	2.95	2.95	>	<	1	269.9	269.9	269.9	0	269.9	269.9	>
2022-05-25 14:41:30	18	<	1001	0.4276	1	0	0.4947	0.9223	-0.0672	>	<	1	2	2	2	0	2	2	>	<	1	275.3	275.3	275.3	0	275.3	275.3	>
2022-05-25 14:41:31	19	<	1001	0.3666	1	0	0.4819	0.8485	-0.1153	>	<	1	2	2	2	0	2	2	>	<	1	289.5	289.5	289.5	0	289.5	289.5	>
2022-05-25 14:41:32	20	<	1000	0.444	1	0	0.4969	0.9409	-0.0529	>	<	1	2	2	2	0	2	2	>	<	1	299.7	299.7	299.7	0	299.7	299.7	>
2022-05-25 14:41:33	21	<	998	0.4379	1	0	0.4961	0.934	-0.0582	>	<	1	1.95	1.95	1.95	0	1.95	1.95	>	<	1	313.9	313.9	313.9	0	313.9	313.9	>
2022-05-25 14:41:34	22	<	1002	0.4701	1	0	0.4991	0.9692	-0.029	>	<	1	1.95	1.95	1.95	0	1.95	1.95	>	<	1	328.8	328.8	328.8	0	328.8	328.8	>
2022-05-25 14:41:35	23	<	999	0.4935	1	0	0.5	0.9935	-0.0065	>	<	1	1.9	1.9	1.9	0	1.9	1.9	>	<	1	343.5	343.5	343.5	0	343.5	343.5	>
2022-05-25 14:41:36	24	<	1000	0.452	1	0	0.4977	0.9497	-0.0457	>	<	1	2.1	2.1	2.1	0	2.1	2.1	>	<	1	358	358	358	0	358	358	>
2022-05-25 14:41:37	25	<	1000	0.47	1	0	0.4991	0.9691	-0.0291	>	<	1	1.9	1.9	1.9	0	1.9	1.9	>	<	1	371.9	371.9	371.9	0	371.9	371.9	>
2022-05-25 14:41:38	26	<	1000	0.483	1	0	0.4997	0.9827	-0.0167	>	<	1	1.95	1.95	1.95	0	1.95	1.95	>	<	1	386.6	386.6	386.6	0	386.6	386.6	>
2022-05-25 14:41:39	27	<	1001	0.4296	1	0	0.495	0.9246	-0.0654	>	<	1	2.1	2.1	2.1	0	2.1	2.1	>	<	1	395.8	395.8	395.8	0	395.8	395.8	>
2022-05-25 14:41:40	28	<	1000	0.671	1	0	0.4698	1.1408	0.2012	>	<	1	1.8	1.8	1.8	0	1.8	1.8	>	<	1	395.8	395.8	395.8	0	395.8	395.8	>
2022-05-25 14:41:41	29	<	999	0.6126	1	0	0.4872	1.0998	0.1255	>	<	1	1.8	1.8	1.8	0	1.8	1.8	>	<	1	395.9	395.9	395.9	0	395.9	395.9	>
2022-05-25 14:41:42	30	<	1001	0.6174	1	0	0.486	1.1034	0.1314	>	<	1	1.8	1.8	1.8	0	1.8	1.8	>	<	1	395.9	395.9	395.9	0	395.9	395.9	>
2022-05-25 14:41:43	31	<	1000	0.675	1	0	0.4684	1.1434	0.2066	>	<	1	1.75	1.75	1.75	0	1.75	1.75	>	<	1	395.9	395.9	395.9	0	395.9	395.9	>
2022-05-25 14:41:44	32	<	1000	0.669	1	0	0.4706	1.1396	0.1984	>	<	1	1.8	1.8	1.8	0	1.8	1.8	>	<	1	395.9	395.9	395.9	0	395.9	395.9	>
2022-05-25 14:41:45	33	<	1001	0.6773	1	0	0.4675	1.1448	0.2098	>	<	1	1.85	1.85	1.85	0	1.85	1.85	>	<	1	395.9	395.9	395.9	0	395.9	395.9	>
2022-05-25 14:41:46	34	<	999	0.6567	1	0	0.4748	1.1315	0.1818	>	<	1	1.8	1.8	1.8	0	1.8	1.8	>	<	1	396.2	396.2	396.2	0	396.2	396.2	>
2022-05-25 14:41:47	35	<	1000	0.639	1	0	0.4803	1.1193	0.1587	>	<	1	1.8	1.8	1.8	0	1.8	1.8	>	<	1	396.7	396.7	396.7	0	396.7	396.7	>
2022-05-25 14:41:48	36	<	1000	0.65	1	0	0.477	1.127	0.173	>	<	1	1.8	1.8	1.8	0	1.8	1.8	>	<	1	396.7	396.7	396.7	0	396.7	396.7	>
2022-05-25 14:41:49	37	<	1001	0.6643	1	0	0.4722	1.1366	0.1921	>	<	1	1.75	1.75	1.75	0	1.75	1.75	>	<	1	396.7	396.7	396.7	0	396.7	396.7	>
2022-05-25 14:41:50	38	<	999	0.6196	1	0	0.4855	1.1051	0.1341	>	<	1	1.85	1.85	1.85	0	1.85	1.85	>	<	1	396.7	396.7	396.7	0	396.7	396.7	>
2022-05-25 14:41:51	39	<	1000	0.662	1	0	0.473	1.135	0.189	>	<	1	1.75	1.75	1.75	0	1.75	1.75	>	<	1	396.7	396.7	396.7	0	396.7	396.7	>
2022-05-25 14:41:52	40	<	999	0.6767	1	0	0.4677	1.1444	0.2089	>	<	1	1.85	1.85	1.85	0	1.85	1.85	>	<	1	396.7	396.7	396.7	0	396.7	396.7	>
2022-05-25 14:41:53	41	<	1001	0.6633	1	0	0.4726	1.1359	0.1908	>	<	1	1.75	1.75	1.75	0	1.75	1.75	>	<	1	396.9	396.9	396.9	0	396.9	396.9	>
2022-05-25 14:41:54	42	<	1001	0.1618	1	0	0.3683	0.5301	-0.2065	>	<	1	1.65	1.65	1.65	0	1.65	1.65	>	<	1	396.9	396.9	396.9	0	396.9	396.9	>
2022-05-25 14:41:55	43	<	998	0.4589	1	0	0.4983	0.9572	-0.0394	>	<	1	1.8	1.8	1.8	0	1.8	1.8	>	<	1	400.8	400.8	400.8	0	400.8	400.8	>
2022-05-25 14:41:56	44	<	1001	0.5065	1	0	0.5	1.0065	0.0065	>	<	1	1.9	1.9	1.9	0	1.9	1.9	>	<	1	415	415	415	0	415	415	>
2022-05-25 14:41:57	45	<	1000	0.402	1	0	0.4903	0.8923	-0.0883	>	<	1	1.75	1.75	1.75	0	1.75	1.75	>	<	1	430	430	430	0	430	430	>
2022-05-25 14:41:58	46	<	1000	0.255	1	0	0.4359	0.6909	-0.1809	>	<	1	1.8	1.8	1.8	0	1.8	1.8	>	<	1	444.4	444.4	444.4	0	444.4	444.4	>
2022-05-25 14:41:59	47	<	999	0.3514	1	0	0.4774	0.8287	-0.126	>	<	1	2	2	2	0	2	2	>	<	1	460.2	460.2	460.2	0	460.2	460.2	>
2022-05-25 14:42:00	48	<	1000	0.613	6	0	0.5169	1.1299	0.0961	>	<	1	1.75	1.75	1.75	0	1.75	1.75	>	<	1	460.2	460.2	460.2	0	460.2	460.2	>
2022-05-25 14:42:01	49	<	1000	0.196	1	0	0.397	0.593	-0.201	>	<	1	1.65	1.65	1.65	0	1.65	1.65	>	<	1	460.2	460.2	460.2	0	460.2	460.2	>
2022-05-25 14:42:02	50	<	1001	0.0589	1	0	0.2355	0.2945	-0.1766	>	<	1	1.65	1.65	1.65	0	1.65	1.65	>	<	1	460.2	460.2	460.2	0	460.2	460.2	>
2022-05-25 14:42:03	51	<	999	0.047	1	0	0.2117	0.2588	-0.1647	>	<	1	1.65	1.65	1.65	0	1.65	1.65	>	<	1	460.2	460.2	460.2	0	460.2	460.2	>
2022-05-25 14:42:04	52	<	1000	0.057	1	0	0.2318	0.2888	-0.1748	>	<	1	1.5	1.5	1.5	0	1.5	1.5	>	<	1	460.2	460.2	460.2	0	460.2	460.2	>
2022-05-25 14:42:05	53	<	1001	0.1079	1	0	0.3102	0.4181	-0.2024	>	<	1	1.55	1.55	1.55	0	1.55	1.55	>	<	1	460.2	460.2	460.2	0	460.2	460.2	>
2022-05-25 14:42:06	54	<	1000	0.16	1	0	0.3666	0.5266	-0.2066	>	<	1	1.6	1.6	1.6	0	1.6	1.6	>	<	1	460.2	460.2	460.2	0	460.2	460.2	>
2022-05-25 14:42:07	55	<	1000	0.183	1	0	0.3867	0.5697	-0.2037	>	<	1	1.6	1.6	1.6	0	1.6	1.6	>	<	1	460.2	460.2	460.2	0	460.2	460.2	>
2022-05-25 14:42:08	56	<	1000	0.595	1	0	0.4909	1.0859	0.1041	>	<	1	1.75	1.75	1.75	0	1.75	1.75	>	<	1	460.2	460.2	460.2	0	460.2	460.2	>
2022-05-25 14:42:09	57	<	999	0.8058	1	0	0.3956	1.2014	0.4102	>	<	1	1.75	1.75	1.75	0	1.75	1.75	>	<	1	460.4	460.4	460.4	0	460.4	460.4	>
2022-05-25 14:42:10	58	<	1000	0.73	1	0	0.444	1.174	0.286	>	<	1	1.8	1.8	1.8	0	1.8	1.8	>	<	1	460.4	460.4	460.4	0	460.4	460.4	>
2022-05-25 14:42:11	59	<	1001	0.6853	1	0	0.4644	1.1497	0.2209	>	<	1	1.8	1.8	1.8	0	1.8	1.8	>	<	1	460.4	460.4	460.4	0	460.4	460.4	>
2022-05-25 14:42:12	60	<	999	0.6136	1	0	0.4869	1.1005	0.1267	>	<	1	1.8	1.8	1.8	0	1.8	1.8	>	<	1	460.4	460.4	460.4	0	460.4	460.4	>
2022-05-25 14:42:13	61	<	1002	0.6148	1	0	0.4866	1.1014	0.1281	>	<	1	1.75	1.75	1.75	0	1.75	1.75	>	<	1	460.4	460.4	460.4	0	460.4	460.4	>
2022-05-25 14:42:14	62	<	999	0.6667	1	0	0.4714	1.1381	0.1953	>	<	1	1.8	1.8	1.8	0	1.8	1.8	>	<	1	460.4	460.4	460.4	0	460.4	460.4	>
2022-05-25 14:42:15	63	<	1000	0.702	1	0	0.4574	1.1594	0.2446	>	<	1	1.8	1.8	1.8	0	1.8	1.8	>	<	1	460.4	460.4	460.4	0	460.4	460.4	>
2022-05-25 14:42:16	64	<	1000	0.587	1	0	0.4924	1.0794	0.0946	>	<	1	1.8	1.8	1.8	0	1.8	1.8	>	<	1	461.2	461.2	461.2	0	461.2	461.2	>
2022-05-25 14:42:17	65	<	1000	0.547	1	0	0.4978	1.0448	0.0492	>	<	1	1.8	1.8	1.8	0	1.8	1.8	>	<	1	461.5	461.5	461.5	0	461.5	461.5	>
2022-05-25 14:42:18	66	<	1000	0.499	1	0	0.5	0.999	-0.001	>	<	1	1.75	1.75	1.75	0	1.75	1.75	>	<	1	461.5	461.5	461.5	0	461.5	461.5	>
2022-05-25 14:42:19	67	<	1000	0.523	1	0	0.4995	1.0225	0.0235	>	<	1	1.8	1.8	1.8	0	1.8	1.8	>	<	1	461.7	461.7	461.7	0	461.7	461.7	>
2022-05-25 14:42:20	68	<	1000	0.5	1	0	0.5	1	0	>	<	1	2	2	2	0	2	2	>	<	1	464.8	464.8	464.8	0	464.8	464.8	>
2022-05-25 14:42:21	69	<	1000	0.615	1	0	0.4866	1.1016	0.1284	>	<	1	1.85	1.85	1.85	0	1.85	1.85	>	<	1	464.8	464.8	464.8	0	464.8	464.8	>
2022-05-25 14:42:22	70	<	1000	0.639	1	0	0.4803	1.1193	0.1587	>	<	1	1.75	1.75	1.75	0	1.75	1.75	>	<	1	464.8	464.8	464.8	0	464.8	464.8	>
2022-05-25 14:42:23	71	<	999	0.6547	1	0	0.4755	1.1301	0.1792	>	<	1	1.7	1.7	1.7	0	1.7	1.7	>	<	1	464.8	464.8	464.8	0	464.8	464.8	>
2022-05-25 14:42:24	72	<	1001	0.3197	1	0	0.4664	0.786	-0.1467	>	<	1	1.65	1.65	1.65	0	1.65	1.65	>	<	1	464.8	464.8	464.8	0	464.8	464.8	>
2022-05-25 14:42:25	73	<	999	0.2973	1	0	0.4571	0.7544	-0.1598	>	<	1	1.6	1.6	1.6	0	1.6	1.6	>	<	1	464.8	464.8	464.8	0	464.8	464.8	>
2022-05-25 14:42:26	74	<	1002	0.2884	1	0	0.453	0.7415	-0.1646	>	<	1	1.6	1.6	1.6	0	1.6	1.6	>	<	1	464.8	464.8	464.8	0	464.8	464.8	>
2022-05-25 14:42:27	75	<	999	0.3353	1	0	0.4721	0.8074	-0.1368	>	<	1	1.75	1.75	1.75	0	1.75	1.75	>	<	1	464.8	464.8	464.8	0	464.8	464.8	>
2022-05-25 14:42:28	76	<	1001	0.5884	1	0	0.4921	1.0805	0.0963	>	<	1	1.6	1.6	1.6	0	1.6	1.6	>	<	1	464.8	464.8	464.8	0	464.8	464.8	>
2022-05-25 14:42:29	77	<	1000	0.215	1	0	0.4108	0.6258	-0.1958	>	<	1	1.6	1.6	1.6	0	1.6	1.6	>	<	1	464.8	464.8	464.8	0	464.8	464.8	>
2022-05-25 14:42:30	78	<	999	0.3724	1	0	0.4834	0.8558	-0.1111	>	<	1	1.65	1.65	1.65	0	1.65	1.65	>	<	1	464.8	464.8	464.8	0	464.8	464.8	>
2022-05-25 14:42:31	79	<	1001	0.2527	1	0	0.4346	0.6873	-0.1818	>	<	1	1.55	1.55	1.55	0	1.55	1.55	>	<	1	464.8	464.8	464.8	0	464.8	464.8	>
2022-05-25 14:42:32	80	<	1000	0.221	1	0	0.4149	0.6359	-0.1939	>	<	1	1.6	1.6	1.6	0	1.6	1.6	>	<	1	464.8	464.8	464.8	0	464.8	464.8	>
2022-05-25 14:42:33	81	<	999	0.3183	1	0	0.4658	0.7841	-0.1475	>	<	1	1.75	1.75	1.75	0	1.75	1.75	>	<	1	464.8	464.8	464.8	0	464.8	464.8	>
2022-05-25 14:42:34	82	<	1000	0.502	1	0	0.5	1.002	0.002	>	<	1	1.7	1.7	1.7	0	1.7	1.7	>	<	1	464.8	464.8	464.8	0	464.8	464.8	>
2022-05-25 14:42:35	83	<	999	0.5205	1	0	0.4996	1.0201	0.0209	>	<	1	1.75	1.75	1.75	0	1.75	1.75	>	<	1	464.8	464.8	464.8	0	464.8	464.8	>
2022-05-25 14:42:36	84	<	1002	0.4261	1	0	0.4945	0.9207	-0.0684	>	<	1	1.75	1.75	1.75	0	1.75	1.75	>	<	1	464.8	464.8	464.8	0	464.8	464.8	>
2022-05-25 14:42:37	85	<	999	0.4705	1	0	0.4991	0.9696	-0.0287	>	<	1	1.75	1.75	1.75	0	1.75	1.75	>	<	1	464.8	464.8	464.8	0	464.8	464.8	>
2022-05-25 14:42:38	86	<	1000	0.451	1	0	0.4976	0.9486	-0.0466	>	<	1	1.8	1.8	1.8	0	1.8	1.8	>	<	1	464.8	464.8	464.8	0	464.8	464.8	>
2022-05-25 14:42:39	87	<	1001	0.3976	1	0	0.4894	0.887	-0.0918	>	<	1	1.7	1.7	1.7	0	1.7	1.7	>	<	1	464.8	464.8	464.8	0	464.8	464.8	>
2022-05-25 14:42:40	88	<	999	0.3684	1	0	0.4824	0.8507	-0.114	>	<	1	2.05	2.05	2.05	0	2.05	2.05	>	<	1	465.3	465.3	465.3	0	465.3	465.3	>
2022-05-25 14:42:41	89	<	999	0.4905	1	0	0.4999	0.9904	-0.0094	>	<	1	1.8	1.8	1.8	0	1.8	1.8	>	<	1	465.3	465.3	465.3	0	465.3	465.3	>
2022-05-25 14:42:42	90	<	1002	0.6008	1	0	0.4897	1.0905	0.1111	>	<	1	1.75	1.75	1.75	0	1.75	1.75	>	<	1	465.3	465.3	465.3	0	465.3	465.3	>
2022-05-25 14:42:43	91	<	999	0.3383	1	0	0.4731	0.8115	-0.1348	>	<	1	1.75	1.75	1.75	0	1.75	1.75	>	<	1	465.3	465.3	465.3	0	465.3	465.3	>
2022-05-25 14:42:44	92	<	1000	0.329	1	0	0.4698	0.7988	-0.1408	>	<	1	1.75	1.75	1.75	0	1.75	1.75	>	<	1	465.3	465.3	465.3	0	465.3	465.3	>
2022-05-25 14:42:45	93	<	1000	0.296	1	0	0.4565	0.7525	-0.1605	>	<	1	1.75	1.75	1.75	0	1.75	1.75	>	<	1	465.3	465.3	465.3	0	465.3	465.3	>
2022-05-25 14:42:46	94	<	1000	0.345	1	0	0.4754	0.8204	-0.1304	>	<	1	1.7	1.7	1.7	0	1.7	1.7	>	<	1	465.3	465.3	465.3	0	465.3	465.3	>
2022-05-25 14:42:47	95	<	1001	0.3696	1	0	0.4827	0.8523	-0.1131	>	<	1	1.7	1.7	1.7	0	1.7	1.7	>	<	1	465.3	465.3	465.3	0	465.3	465.3	>
2022-05-25 14:42:48	96	<	1000	0.319	1	0	0.4661	0.7851	-0.1471	>	<	1	1.75	1.75	1.75	0	1.75	1.75	>	<	1	465.3	465.3	465.3	0	465.3	465.3	>
2022-05-25 14:42:49	97	<	1000	0.379	1	0	0.4851	0.8641	-0.1061	>	<	1	1.7	1.7	1.7	0	1.7	1.7	>	<	1	465.3	465.3	465.3	0	465.3	465.3	>
2022-05-25 14:42:50	98	<	999	0.1882	1	0	0.3909	0.5791	-0.2027	>	<	1	1.6	1.6	1.6	0	1.6	1.6	>	<	1	465.3	465.3	465.3	0	465.3	465.3	>
2022-05-25 14:42:51	99	<	1000	0.017	1	0	0.1293	0.1463	-0.1123	>	<	1	1.55	1.55	1.55	0	1.55	1.55	>	<	1	465.3	465.3	465.3	0	465.3	465.3	>
2022-05-25 14:42:52	100	<	1000	0.15	1	0	0.3571	0.5071	-0.2071	>	<	1	1.75	1.75	1.75	0	1.75	1.75	>	<	1	465.3	465.3	465.3	0	465.3	465.3	>
2022-05-25 14:42:53	101	<	1000	0.447	1	0	0.4972	0.9442	-0.0502	>	<	1	1.7	1.7	1.7	0	1.7	1.7	>	<	1	465.3	465.3	465.3	0	465.3	465.3	>
2022-05-25 14:42:54	102	<	1000	0.484	1	0	0.4997	0.9837	-0.0157	>	<	1	1.75	1.75	1.75	0	1.75	1.75	>	<	1	465.3	465.3	465.3	0	465.3	465.3	>
2022-05-25 14:42:55	103	<	1000	0.493	1	0	0.5	0.993	-0.007	>	<	1	1.75	1.75	1.75	0	1.75	1.75	>	<	1	465.3	465.3	465.3	0	465.3	465.3	>
2022-05-25 14:42:56	104	<	999	0.3674	1	0	0.4821	0.8495	-0.1147	>	<	1	1.75	1.75	1.75	0	1.75	1.75	>	<	1	465.3	465.3	465.3	0	465.3	465.3	>
2022-05-25 14:42:57	105	<	1002	0.2974	1	0	0.4571	0.7545	-0.1597	>	<	1	1.8	1.8	1.8	0	1.8	1.8	>	<	1	465.3	465.3	465.3	0	465.3	465.3	>
2022-05-25 14:42:58	106	<	998	0.3367	1	0	0.4726	0.8092	-0.1359	>	<	1	1.75	1.75	1.75	0	1.75	1.75	>	<	1	465.3	465.3	465.3	0	465.3	465.3	>
2022-05-25 14:42:59	107	<	1001	0.4675	1	0	0.4989	0.9665	-0.0314	>	<	1	1.75	1.75	1.75	0	1.75	1.75	>	<	1	465.3	465.3	465.3	0	465.3	465.3	>
2022-05-25 14:43:00	108	<	1001	0.5504	1	0	0.4974	1.0479	0.053	>	<	1	1.8	1.8	1.8	0	1.8	1.8	>	<	1	465.3	465.3	465.3	0	465.3	465.3	>
2022-05-25 14:43:01	109	<	1000	0.394	1	0	0.4886	0.8826	-0.0946	>	<	1	2	2	2	0	2	2	>	<	1	465.6	465.6	465.6	0	465.6	465.6	>
2022-05-25 14:43:02	110	<	999	0.2142	1	0	0.4103	0.6245	-0.1961	>	<	1	1.75	1.75	1.75	0	1.75	1.75	>	<	1	465.6	465.6	465.6	0	465.6	465.6	>
2022-05-25 14:43:03	111	<	1000	0.183	1	0	0.3867	0.5697	-0.2037	>	<	1	1.75	1.75	1.75	0	1.75	1.75	>	<	1	465.6	465.6	465.6	0	465.6	465.6	>
2022-05-25 14:43:04	112	<	1001	0.2218	1	0	0.4154	0.6372	-0.1937	>	<	1	1.7	1.7	1.7	0	1.7	1.7	>	<	1	465.6	465.6	465.6	0	465.6	465.6	>
2022-05-25 14:43:05	113	<	1000	0.182	1	0	0.3858	0.5678	-0.2038	>	<	1	1.8	1.8	1.8	0	1.8	1.8	>	<	1	465.6	465.6	465.6	0	465.6	465.6	>
2022-05-25 14:43:06	114	<	999	0.0561	1	0	0.23	0.2861	-0.174	>	<	1	1.7	1.7	1.7	0	1.7	1.7	>	<	1	465.6	465.6	465.6	0	465.6	465.6	>
2022-05-25 14:43:07	115	<	1000	0.048	1	0	0.2138	0.2618	-0.1658	>	<	1	1.75	1.75	1.75	0	1.75	1.75	>	<	1	465.6	465.6	465.6	0	465.6	465.6	>
2022-05-25 14:43:08	116	<	1000	0.034	1	0	0.1812	0.2152	-0.1472	>	<	1	1.8	1.8	1.8	0	1.8	1.8	>	<	1	465.6	465.6	465.6	0	465.6	465.6	>
2022-05-25 14:43:09	117	<	1001	0.023	1	0	0.1498	0.1728	-0.1269	>	<	1	1.8	1.8	1.8	0	1.8	1.8	>	<	1	465.6	465.6	465.6	0	465.6	465.6	>
2022-05-25 14:43:10	118	<	999	0.1101	1	0	0.313	0.4231	-0.2029	>	<	1	1.75	1.75	1.75	0	1.75	1.75	>	<	1	465.6	465.6	465.6	0	465.6	465.6	>
2022-05-25 14:43:11	119	<	1000	0.066	1	0	0.2483	0.3143	-0.1823	>	<	1	1.75	1.75	1.75	0	1.75	1.75	>	<	1	465.6	465.6	465.6	0	465.6	465.6	>
2022-05-25 14:43:12	120	<	1000	0.123	1	0	0.3284	0.4514	-0.2054	>	<	1	1.75	1.75	1.75	0	1.75	1.75	>	<	1	465.6	465.6	465.6	0	465.6	465.6	>
2022-05-25 14:43:13	121	<	1000	0.257	1	0	0.437	0.694	-0.18	>	<	1	1.75	1.75	1.75	0	1.75	1.75	>	<	1	465.6	465.6	465.6	0	465.6	465.6	>
2022-05-25 14:43:14	122	<	1000	0.405	1	0	0.4909	0.8959	-0.0859	>	<	1	1.75	1.75	1.75	0	1.75	1.75	>	<	1	465.6	465.6	465.6	0	465.6	465.6	>
2022-05-25 14:43:15	123	<	1000	0.283	1	0	0.4505	0.7335	-0.1675	>	<	1	1.8	1.8	1.8	0	1.8	1.8	>	<	1	465.6	465.6	465.6	0	465.6	465.6	>
2022-05-25 14:43:16	124	<	1000	0.097	1	0	0.296	0.393	-0.199	>	<	1	1.5	1.5	1.5	0	1.5	1.5	>	<	1	465.6	465.6	465.6	0	465.6	465.6	>
2022-05-25 14:43:17	125	<	1000	0.209	1	0	0.4066	0.6156	-0.1976	>	<	1	1.8	1.8	1.8	0	1.8	1.8	>	<	1	465.6	465.6	465.6	0	465.6	465.6	>
2022-05-25 14:43:18	126	<	1001	0.2887	1	0	0.4532	0.7419	-0.1645	>	<	1	1.7	1.7	1.7	0	1.7	1.7	>	<	1	465.6	465.6	465.6	0	465.6	465.6	>
2022-05-25 14:43:19	127	<	999	0.1702	1	0	0.3758	0.546	-0.2056	>	<	1	1.75	1.75	1.75	0	1.75	1.75	>	<	1	465.6	465.6	465.6	0	465.6	465.6	>
2022-05-25 14:43:20	128	<	1000	0.144	1	0	0.3511	0.4951	-0.2071	>	<	1	1.7	1.7	1.7	0	1.7	1.7	>	<	1	465.6	465.6	465.6	0	465.6	465.6	>
2022-05-25 14:43:21	129	<	1001	0.1349	1	0	0.3416	0.4764	-0.2067	>	<	1	2.1	2.1	2.1	0	2.1	2.1	>	<	1	465.9	465.9	465.9	0	465.9	465.9	>
2022-05-25 14:43:22	130	<	1000	0.178	6	0	0.4199	0.5979	-0.2419	>	<	1	1.75	1.75	1.75	0	1.75	1.75	>	<	1	465.9	465.9	465.9	0	465.9	465.9	>
2022-05-25 14:43:23	131	<	999	0.1702	1	0	0.3758	0.546	-0.2056	>	<	1	1.75	1.75	1.75	0	1.75	1.75	>	<	1	465.9	465.9	465.9	0	465.9	465.9	>
2022-05-25 14:43:24	132	<	1000	0.202	1	0	0.4015	0.6035	-0.1995	>	<	1	1.7	1.7	1.7	0	1.7	1.7	>	<	1	465.9	465.9	465.9	0	465.9	465.9	>
2022-05-25 14:43:25	133	<	999	0.1461	1	0	0.3533	0.4994	-0.2071	>	<	1	1.8	1.8	1.8	0	1.8	1.8	>	<	1	465.9	465.9	465.9	0	465.9	465.9	>
2022-05-25 14:43:26	134	<	1001	0.2208	1	0	0.4148	0.6356	-0.194	>	<	1	1.75	1.75	1.75	0	1.75	1.75	>	<	1	465.9	465.9	465.9	0	465.9	465.9	>
2022-05-25 14:43:27	135	<	1001	0.1369	1	0	0.3437	0.4806	-0.2068	>	<	1	1.75	1.75	1.75	0	1.75	1.75	>	<	1	465.9	465.9	465.9	0	465.9	465.9	>
2022-05-25 14:43:28	136	<	999	0.1261	1	0	0.332	0.4581	-0.2059	>	<	1	1.75	1.75	1.75	0	1.75	1.75	>	<	1	465.9	465.9	465.9	0	465.9	465.9	>
2022-05-25 14:43:29	137	<	1001	0.1109	1	0	0.314	0.4249	-0.2031	>	<	1	1.8	1.8	1.8	0	1.8	1.8	>	<	1	465.9	465.9	465.9	0	465.9	465.9	>
2022-05-25 14:43:30	138	<	999	0.1381	1	0	0.345	0.4832	-0.2069	>	<	1	1.75	1.75	1.75	0	1.75	1.75	>	<	1	465.9	465.9	465.9	0	465.9	465.9	>
2022-05-25 14:43:31	139	<	1000	0.139	1	0	0.3459	0.4849	-0.2069	>	<	1	1.75	1.75	1.75	0	1.75	1.75	>	<	1	465.9	465.9	465.9	0	465.9	465.9	>
2022-05-25 14:43:32	140	<	1000	0.138	1	0	0.3449	0.4829	-0.2069	>	<	1	1.75	1.75	1.75	0	1.75	1.75	>	<	1	465.9	465.9	465.9	0	465.9	465.9	>
2022-05-25 14:43:33	141	<	1000	0.138	1	0	0.3449	0.4829	-0.2069	>	<	1	1.75	1.75	1.75	0	1.75	1.75	>	<	1	465.9	465.9	465.9	0	465.9	465.9	>
2022-05-25 14:43:34	142	<	1000	0.126	1	0	0.3318	0.4578	-0.2058	>	<	1	1.75	1.75	1.75	0	1.75	1.75	>	<	1	465.9	465.9	465.9	0	465.9	465.9	>
2022-05-25 14:43:35	143	<	1000	0.128	1	0	0.3341	0.4621	-0.2061	>	<	1	1.75	1.75	1.75	0	1.75	1.75	>	<	1	465.9	465.9	465.9	0	465.9	465.9	>
2022-05-25 14:43:36	144	<	1000	0.117	1	0	0.3214	0.4384	-0.2044	>	<	1	1.8	1.8	1.8	0	1.8	1.8	>	<	1	465.9	465.9	465.9	0	465.9	465.9	>
2022-05-25 14:43:37	145	<	1001	0.0799	1	0	0.2712	0.3511	-0.1912	>	<	1	1.75	1.75	1.75	0	1.75	1.75	>	<	1	465.9	465.9	465.9	0	465.9	465.9	>
2022-05-25 14:43:38	146	<	1000	0.075	1	0	0.2634	0.3384	-0.1884	>	<	1	1.75	1.75	1.75	0	1.75	1.75	>	<	1	465.9	465.9	465.9	0	465.9	465.9	>
2022-05-25 14:43:39	147	<	998	0.0902	1	0	0.2864	0.3766	-0.1963	>	<	1	1.8	1.8	1.8	0	1.8	1.8	>	<	1	465.9	465.9	465.9	0	465.9	465.9	>
2022-05-25 14:43:40	148	<	1001	0.0829	1	0	0.2758	0.3587	-0.1928	>	<	1	1.7	1.7	1.7	0	1.7	1.7	>	<	1	465.9	465.9	465.9	0	465.9	465.9	>
2022-05-25 14:43:41	149	<	1000	0.11	1	0	0.3129	0.4229	-0.2029	>	<	1	1.8	1.8	1.8	0	1.8	1.8	>	<	1	465.9	465.9	465.9	0	465.9	465.9	>
2022-05-25 14:43:42	150	<	1000	0.101	1	0	0.3013	0.4023	-0.2003	>	<	1	2.05	2.05	2.05	0	2.05	2.05	>	<	1	466.1	466.1	466.1	0	466.1	466.1	>
2022-05-25 14:43:43	151	<	1000	0.046	1	0	0.2095	0.2555	-0.1635	>	<	1	1.75	1.75	1.75	0	1.75	1.75	>	<	1	466.1	466.1	466.1	0	466.1	466.1	>
2022-05-25 14:43:44	152	<	1000	0.02	1	0	0.14	0.16	-0.12	>	<	1	1.75	1.75	1.75	0	1.75	1.75	>	<	1	466.1	466.1	466.1	0	466.1	466.1	>
2022-05-25 14:43:45	153	<	1000	0.022	1	0	0.1467	0.1687	-0.1247	>	<	1	1.75	1.75	1.75	0	1.75	1.75	>	<	1	466.1	466.1	466.1	0	466.1	466.1	>
2022-05-25 14:43:46	154	<	1000	0.02	1	0	0.14	0.16	-0.12	>	<	1	1.75	1.75	1.75	0	1.75	1.75	>	<	1	466.1	466.1	466.1	0	466.1	466.1	>
2022-05-25 14:43:47	155	<	1000	0.04	1	0	0.196	0.236	-0.156	>	<	1	1.75	1.75	1.75	0	1.75	1.75	>	<	1	466.1	466.1	466.1	0	466.1	466.1	>
2022-05-25 14:43:48	156	<	1000	0.051	1	0	0.22	0.271	-0.169	>	<	1	1.8	1.8	1.8	0	1.8	1.8	>	<	1	466.1	466.1	466.1	0	466.1	466.1	>
2022-05-25 14:43:49	157	<	1000	0.054	1	0	0.226	0.28	-0.172	>	<	1	1.75	1.75	1.75	0	1.75	1.75	>	<	1	466.1	466.1	466.1	0	466.1	466.1	>
2022-05-25 14:43:50	158	<	1000	0.016	1	0	0.1255	0.1415	-0.1095	>	<	1	1.75	1.75	1.75	0	1.75	1.75	>	<	1	466.1	466.1	466.1	0	466.1	466.1	>
2022-05-25 14:43:51	159	<	1000	0.02	1	0	0.14	0.16	-0.12	>	<	1	1.75	1.75	1.75	0	1.75	1.75	>	<	1	466.1	466.1	466.1	0	466.1	466.1	>
2022-05-25 14:43:52	160	<	1000	0.021	1	0	0.1434	0.1644	-0.1224	>	<	1	1.75	1.75	1.75	0	1.75	1.75	>	<	1	466.1	466.1	466.1	0	466.1	466.1	>
2022-05-25 14:43:53	161	<	1000	0.021	1	0	0.1434	0.1644	-0.1224	>	<	1	1.8	1.8	1.8	0	1.8	1.8	>	<	1	466.1	466.1	466.1	0	466.1	466.1	>
2022-05-25 14:43:54	162	<	1000	0.014	1	0	0.1175	0.1315	-0.1035	>	<	1	1.65	1.65	1.65	0	1.65	1.65	>	<	1	466.1	466.1	466.1	0	466.1	466.1	>
2022-05-25 14:43:55	163	<	1000	0.019	1	0	0.1365	0.1555	-0.1175	>	<	1	1.7	1.7	1.7	0	1.7	1.7	>	<	1	466.1	466.1	466.1	0	466.1	466.1	>
2022-05-25 14:43:56	164	<	1000	0.014	1	0	0.1175	0.1315	-0.1035	>	<	1	1.8	1.8	1.8	0	1.8	1.8	>	<	1	466.1	466.1	466.1	0	466.1	466.1	>
2022-05-25 14:43:57	165	<	1001	0.006	1	0	0.0772	0.0832	-0.0712	>	<	0	0			0	0	0	>	<	0	0			0	0	0	>
2022-05-25 14:43:58	166	<	999	0.008	1	0	0.0891	0.0971	-0.0811	>	<	1	1.75	1.75	1.75	0	1.75	1.75	>	<	1	466.1	466.1	466.1	0	466.1	466.1	>
2022-05-25 14:43:59	167	<	1000	0.012	1	0	0.1089	0.1209	-0.0969	>	<	1	1.7	1.7	1.7	0	1.7	1.7	>	<	1	466.1	466.1	466.1	0	466.1	466.1	>
2022-05-25 14:44:00	168	<	1000	0.012	1	0	0.1089	0.1209	-0.0969	>	<	1	1.75	1.75	1.75	0	1.75	1.75	>	<	1	466.1	466.1	466.1	0	466.1	466.1	>
2022-05-25 14:44:01	169	<	1000	0.007	1	0	0.0834	0.0904	-0.0764	>	<	1	1.8	1.8	1.8	0	1.8	1.8	>	<	1	466.1	466.1	466.1	0	466.1	466.1	>
2022-05-25 14:44:02	170	<	999	0.013	1	0	0.1133	0.1263	-0.1003	>	<	1	1.75	1.75	1.75	0	1.75	1.75	>	<	1	466.1	466.1	466.1	0	466.1	466.1	>
2022-05-25 14:44:03	171	<	1001	0.0669	1	0	0.2499	0.3168	-0.183	>	<	1	1.75	1.75	1.75	0	1.75	1.75	>	<	1	466.1	466.1	466.1	0	466.1	466.1	>
2022-05-25 14:44:04	172	<	999	0.016	1	0	0.1255	0.1416	-0.1095	>	<	1	2.1	2.1	2.1	0	2.1	2.1	>	<	1	466.1	466.1	466.1	0	466.1	466.1	>
2022-05-25 14:44:05	173	<	1002	0.016	1	0	0.1254	0.1413	-0.1094	>	<	1	1.75	1.75	1.75	0	1.75	1.75	>	<	1	466.1	466.1	466.1	0	466.1	466.1	>
2022-05-25 14:44:06	174	<	999	0.016	1	0	0.1255	0.1416	-0.1095	>	<	1	1.75	1.75	1.75	0	1.75	1.75	>	<	1	466.1	466.1	466.1	0	466.1	466.1	>
2022-05-25 14:44:07	175	<	1000	0.008	1	0	0.0891	0.0971	-0.0811	>	<	1	1.8	1.8	1.8	0	1.8	1.8	>	<	1	466.1	466.1	466.1	0	466.1	466.1	>
2022-05-25 14:44:08	176	<	1000	0.01	1	0	0.0995	0.1095	-0.0895	>	<	1	1.8	1.8	1.8	0	1.8	1.8	>	<	1	466.1	466.1	466.1	0	466.1	466.1	>
2022-05-25 14:44:09	177	<	1000	0.014	1	0	0.1175	0.1315	-0.1035	>	<	1	1.8	1.8	1.8	0	1.8	1.8	>	<	1	466.1	466.1	466.1	0	466.1	466.1	>
2022-05-25 14:44:10	178	<	1000	0.006	1	0	0.0772	0.0832	-0.0712	>	<	1	1.75	1.75	1.75	0	1.75	1.75	>	<	1	466.1	466.1	466.1	0	466.1	466.1	>
2022-05-25 14:44:11	179	<	1000	0.019	1	0	0.1365	0.1555	-0.1175	>	<	1	1.8	1.8	1.8	0	1.8	1.8	>	<	1	466.1	466.1	466.1	0	466.1	466.1	>
2022-05-25 14:44:12	180	<	999	0.0581	1	0	0.2339	0.2919	-0.1758	>	<	1	1.7	1.7	1.7	0	1.7	1.7	>	<	1	466.1	466.1	466.1	0	466.1	466.1	>
2022-05-25 14:44:13	181	<	1002	0.0659	1	0	0.2481	0.3139	-0.1822	>	<	1	1.8	1.8	1.8	0	1.8	1.8	>	<	1	466.1	466.1	466.1	0	466.1	466.1	>
2022-05-25 14:44:14	182	<	997	0.0873	1	0	0.2822	0.3695	-0.195	>	<	1	1.75	1.75	1.75	0	1.75	1.75	>	<	1	466.1	466.1	466.1	0	466.1	466.1	>
2022-05-25 14:44:15	183	<	1002	0.0749	1	0	0.2631	0.338	-0.1883	>	<	1	1.8	1.8	1.8	0	1.8	1.8	>	<	1	466.1	466.1	466.1	0	466.1	466.1	>
2022-05-25 14:44:16	184	<	1000	0.047	1	0	0.2116	0.2586	-0.1646	>	<	1	1.75	1.75	1.75	0	1.75	1.75	>	<	1	466.1	466.1	466.1	0	466.1	466.1	>
2022-05-25 14:44:17	185	<	1000	0.041	1	0	0.1983	0.2393	-0.1573	>	<	1	1.75	1.75	1.75	0	1.75	1.75	>	<	1	466.1	466.1	466.1	0	466.1	466.1	>
2022-05-25 14:44:18	186	<	1000	0.001	1	0	0.0316	0.0326	-0.0306	>	<	1	1.6	1.6	1.6	0	1.6	1.6	>	<	1	466.1	466.1	466.1	0	466.1	466.1	>
2022-05-25 14:44:19	187	<	1000	0.003	1	0	0.0547	0.0577	-0.0517	>	<	1	1.5	1.5	1.5	0	1.5	1.5	>	<	1	466.1	466.1	466.1	0	466.1	466.1	>
2022-05-25 14:44:20	188	<	1000	0.007	1	0	0.0834	0.0904	-0.0764	>	<	1	1.6	1.6	1.6	0	1.6	1.6	>	<	1	466.1	466.1	466.1	0	466.1	466.1	>
2022-05-25 14:44:21	189	<	1000	0.002	1	0	0.0447	0.0467	-0.0427	>	<	1	1.6	1.6	1.6	0	1.6	1.6	>	<	1	466.1	466.1	466.1	0	466.1	466.1	>
2022-05-25 14:44:22	190	<	1001	0	0	0	0	0	0	>	<	1	1.6	1.6	1.6	0	1.6	1.6	>	<	1	466.1	466.1	466.1	0	466.1	466.1	>
2022-05-25 14:44:23	191	<	1000	0	0	0	0	0	0	>	<	1	1.6	1.6	1.6	0	1.6	1.6	>	<	1	466.1	466.1	466.1	0	466.1	466.1	>
2022-05-25 14:44:24	192	<	999	0.001	1	0	0.0316	0.0326	-0.0306	>	<	1	1.85	1.85	1.85	0	1.85	1.85	>	<	1	466.4	466.4	466.4	0	466.4	466.4	>
2022-05-25 14:44:25	193	<	1000	0.001	1	0	0.0316	0.0326	-0.0306	>	<	1	1.6	1.6	1.6	0	1.6	1.6	>	<	1	466.4	466.4	466.4	0	466.4	466.4	>
2022-05-25 14:44:26	194	<	1002	0.002	1	0	0.0446	0.0466	-0.0426	>	<	1	1.6	1.6	1.6	0	1.6	1.6	>	<	1	466.4	466.4	466.4	0	466.4	466.4	>
2022-05-25 14:44:27	195	<	998	0	0	0	0	0	0	>	<	1	1.6	1.6	1.6	0	1.6	1.6	>	<	1	466.4	466.4	466.4	0	466.4	466.4	>
2022-05-25 14:44:28	196	<	1000	0.001	1	0	0.0316	0.0326	-0.0306	>	<	1	1.6	1.6	1.6	0	1.6	1.6	>	<	1	466.4	466.4	466.4	0	466.4	466.4	>
2022-05-25 14:44:29	197	<	1001	0	0	0	0	0	0	>	<	1	1.55	1.55	1.55	0	1.55	1.55	>	<	1	466.4	466.4	466.4	0	466.4	466.4	>
2022-05-25 14:44:30	198	<	998	0.001	1	0	0.0316	0.0326	-0.0306	>	<	1	1.6	1.6	1.6	0	1.6	1.6	>	<	1	466.4	466.4	466.4	0	466.4	466.4	>
2022-05-25 14:44:31	199	<	997	0.0421	1	0	0.2009	0.243	-0.1588	>	<	1	1.55	1.55	1.55	0	1.55	1.55	>	<	1	466.4	466.4	466.4	0	466.4	466.4	>
2022-05-25 14:44:32	200	<	1000	0	0	0	0	0	0	>	<	1	1.6	1.6	1.6	0	1.6	1.6	>	<	1	466.4	466.4	466.4	0	466.4	466.4	>
2022-05-25 14:44:33	201	<	1001	0.002	1	0	0.0447	0.0467	-0.0427	>	<	1	1.6	1.6	1.6	0	1.6	1.6	>	<	1	466.4	466.4	466.4	0	466.4	466.4	>
2022-05-25 14:44:34	202	<	999	0.002	1	0	0.0447	0.0467	-0.0427	>	<	1	1.6	1.6	1.6	0	1.6	1.6	>	<	1	466.4	466.4	466.4	0	466.4	466.4	>
2022-05-25 14:44:35	203	<	999	0	0	0	0	0	0	>	<	1	1.6	1.6	1.6	0	1.6	1.6	>	<	1	466.4	466.4	466.4	0	466.4	466.4	>
2022-05-25 14:44:36	204	<	1001	0	0	0	0	0	0	>	<	1	1.55	1.55	1.55	0	1.55	1.55	>	<	1	466.4	466.4	466.4	0	466.4	466.4	>
2022-05-25 14:44:37	205	<	1001	0.003	1	0	0.0547	0.0577	-0.0517	>	<	1	1.55	1.55	1.55	0	1.55	1.55	>	<	1	466.4	466.4	466.4	0	466.4	466.4	>
2022-05-25 14:44:38	206	<	1000	0.001	1	0	0.0316	0.0326	-0.0306	>	<	1	1.6	1.6	1.6	0	1.6	1.6	>	<	1	466.4	466.4	466.4	0	466.4	466.4	>
2022-05-25 14:44:39	207	<	999	0	0	0	0	0	0	>	<	1	1.55	1.55	1.55	0	1.55	1.55	>	<	1	466.4	466.4	466.4	0	466.4	466.4	>
2022-05-25 14:44:40	208	<	1001	0.001	1	0	0.0316	0.0326	-0.0306	>	<	1	1.6	1.6	1.6	0	1.6	1.6	>	<	1	466.4	466.4	466.4	0	466.4	466.4	>
2022-05-25 14:44:41	209	<	1000	0	0	0	0	0	0	>	<	1	1.55	1.55	1.55	0	1.55	1.55	>	<	1	466.4	466.4	466.4	0	466.4	466.4	>
2022-05-25 14:44:42	210	<	999	0.009	1	0	0.0945	0.1035	-0.0855	>	<	1	1.6	1.6	1.6	0	1.6	1.6	>	<	1	466.4	466.4	466.4	0	466.4	466.4	>
2022-05-25 14:44:43	211	<	1000	0.013	1	0	0.1133	0.1263	-0.1003	>	<	1	1.75	1.75	1.75	0	1.75	1.75	>	<	1	466.4	466.4	466.4	0	466.4	466.4	>
2022-05-25 14:44:44	212	<	1001	0.01	1	0	0.0994	0.1094	-0.0895	>	<	1	1.65	1.65	1.65	0	1.65	1.65	>	<	1	466.4	466.4	466.4	0	466.4	466.4	>
2022-05-25 14:44:45	213	<	999	0.037	1	0	0.1889	0.2259	-0.1518	>	<	1	2.05	2.05	2.05	0	2.05	2.05	>	<	1	466.4	466.4	466.4	0	466.4	466.4	>
2022-05-25 14:44:46	214	<	1000	0.045	1	0	0.2073	0.2523	-0.1623	>	<	1	1.75	1.75	1.75	0	1.75	1.75	>	<	1	466.4	466.4	466.4	0	466.4	466.4	>
2022-05-25 14:44:47	215	<	1000	0.021	1	0	0.1434	0.1644	-0.1224	>	<	1	1.8	1.8	1.8	0	1.8	1.8	>	<	1	466.4	466.4	466.4	0	466.4	466.4	>
2022-05-25 14:44:48	216	<	1000	0.021	1	0	0.1434	0.1644	-0.1224	>	<	1	1.75	1.75	1.75	0	1.75	1.75	>	<	1	466.4	466.4	466.4	0	466.4	466.4	>
2022-05-25 14:44:49	217	<	1000	0.015	1	0	0.1216	0.1366	-0.1066	>	<	1	1.75	1.75	1.75	0	1.75	1.75	>	<	1	466.4	466.4	466.4	0	466.4	466.4	>
2022-05-25 14:44:50	218	<	1001	0.011	1	0	0.1043	0.1152	-0.0933	>	<	1	1.8	1.8	1.8	0	1.8	1.8	>	<	1	466.4	466.4	466.4	0	466.4	466.4	>
2022-05-25 14:44:51	219	<	1000	0.012	1	0	0.1089	0.1209	-0.0969	>	<	1	1.75	1.75	1.75	0	1.75	1.75	>	<	1	466.4	466.4	466.4	0	466.4	466.4	>
2022-05-25 14:44:52	220	<	999	0.005	1	0	0.0706	0.0756	-0.0656	>	<	1	1.75	1.75	1.75	0	1.75	1.75	>	<	1	466.4	466.4	466.4	0	466.4	466.4	>
2022-05-25 14:44:53	221	<	1001	0.014	1	0	0.1174	0.1314	-0.1034	>	<	1	1.8	1.8	1.8	0	1.8	1.8	>	<	1	466.4	466.4	466.4	0	466.4	466.4	>
2022-05-25 14:44:54	222	<	999	0.009	1	0	0.0945	0.1035	-0.0855	>	<	1	1.75	1.75	1.75	0	1.75	1.75	>	<	1	466.4	466.4	466.4	0	466.4	466.4	>
2022-05-25 14:44:55	223	<	1000	0.021	1	0	0.1434	0.1644	-0.1224	>	<	1	1.8	1.8	1.8	0	1.8	1.8	>	<	1	466.4	466.4	466.4	0	466.4	466.4	>
2022-05-25 14:44:56	224	<	1000	0.024	1	0	0.153	0.177	-0.129	>	<	1	1.75	1.75	1.75	0	1.75	1.75	>	<	1	466.4	466.4	466.4	0	466.4	466.4	>
2022-05-25 14:44:57	225	<	1000	0.03	1	0	0.1706	0.2006	-0.1406	>	<	1	1.75	1.75	1.75	0	1.75	1.75	>	<	1	466.4	466.4	466.4	0	466.4	466.4	>
2022-05-25 14:44:58	226	<	1000	0.031	1	0	0.1733	0.2043	-0.1423	>	<	1	1.75	1.75	1.75	0	1.75	1.75	>	<	1	466.4	466.4	466.4	0	466.4	466.4	>
2022-05-25 14:44:59	227	<	1001	0.028	1	0	0.1649	0.1929	-0.1369	>	<	1	1.75	1.75	1.75	0	1.75	1.75	>	<	1	466.4	466.4	466.4	0	466.4	466.4	>
2022-05-25 14:45:00	228	<	999	0.048	1	0	0.2139	0.2619	-0.1658	>	<	1	1.8	1.8	1.8	0	1.8	1.8	>	<	1	466.4	466.4	466.4	0	466.4	466.4	>
2022-05-25 14:45:01	229	<	998	0.0301	1	0	0.1708	0.2008	-0.1407	>	<	1	1.7	1.7	1.7	0	1.7	1.7	>	<	1	466.4	466.4	466.4	0	466.4	466.4	>
2022-05-25 14:45:02	230	<	1002	0.0619	1	0	0.2409	0.3028	-0.1791	>	<	1	1.75	1.75	1.75	0	1.75	1.75	>	<	1	466.4	466.4	466.4	0	466.4	466.4	>
2022-05-25 14:45:03	231	<	1000	0.051	1	0	0.22	0.271	-0.169	>	<	1	1.75	1.75	1.75	0	1.75	1.75	>	<	1	466.4	466.4	466.4	0	466.4	466.4	>
2022-05-25 14:45:04	232	<	1000	0.047	1	0	0.2116	0.2586	-0.1646	>	<	1	1.75	1.75	1.75	0	1.75	1.75	>	<	1	466.4	466.4	466.4	0	466.4	466.4	>
2022-05-25 14:45:05	233	<	1000	0.025	1	0	0.1561	0.1811	-0.1311	>	<	1	1.6	1.6	1.6	0	1.6	1.6	>	<	1	466.6	466.6	466.6	0	466.6	466.6	>
2022-05-25 14:45:06	234	<	1001	0.036	1	0	0.1862	0.2222	-0.1502	>	<	1	2.1	2.1	2.1	0	2.1	2.1	>	<	1	466.6	466.6	466.6	0	466.6	466.6	>
2022-05-25 14:45:07	235	<	999	0.039	1	0	0.1937	0.2327	-0.1546	>	<	1	1.75	1.75	1.75	0	1.75	1.75	>	<	1	466.6	466.6	466.6	0	466.6	466.6	>
2022-05-25 14:45:08	236	<	1000	0.051	1	0	0.22	0.271	-0.169	>	<	1	1.75	1.75	1.75	0	1.75	1.75	>	<	1	466.6	466.6	466.6	0	466.6	466.6	>
2022-05-25 14:45:09	237	<	1000	0.032	1	0	0.176	0.208	-0.144	>	<	1	1.8	1.8	1.8	0	1.8	1.8	>	<	1	466.6	466.6	466.6	0	466.6	466.6	>
2022-05-25 14:45:10	238	<	1000	0.011	1	0	0.1043	0.1153	-0.0933	>	<	1	1.75	1.75	1.75	0	1.75	1.75	>	<	1	466.6	466.6	466.6	0	466.6	466.6	>
2022-05-25 14:45:11	239	<	1000	0.027	1	0	0.1621	0.1891	-0.1351	>	<	1	1.8	1.8	1.8	0	1.8	1.8	>	<	1	466.6	466.6	466.6	0	466.6	466.6	>
2022-05-25 14:45:12	240	<	1000	0.025	1	0	0.1561	0.1811	-0.1311	>	<	1	1.8	1.8	1.8	0	1.8	1.8	>	<	1	466.6	466.6	466.6	0	466.6	466.6	>
2022-05-25 14:45:13	241	<	1000	0.004	1	0	0.0631	0.0671	-0.0591	>	<	1	1.75	1.75	1.75	0	1.75	1.75	>	<	1	466.6	466.6	466.6	0	466.6	466.6	>
2022-05-25 14:45:14	242	<	1000	0.009	1	0	0.0944	0.1034	-0.0854	>	<	1	1.8	1.8	1.8	0	1.8	1.8	>	<	1	466.6	466.6	466.6	0	466.6	466.6	>
2022-05-25 14:45:15	243	<	1000	0.007	1	0	0.0834	0.0904	-0.0764	>	<	1	1.7	1.7	1.7	0	1.7	1.7	>	<	1	466.6	466.6	466.6	0	466.6	466.6	>
2022-05-25 14:45:16	244	<	1001	0.001	1	0	0.0316	0.0326	-0.0306	>	<	1	1.8	1.8	1.8	0	1.8	1.8	>	<	1	466.6	466.6	466.6	0	466.6	466.6	>
2022-05-25 14:45:17	245	<	999	0	0	0	0	0	0	>	<	1	1.75	1.75	1.75	0	1.75	1.75	>	<	1	466.6	466.6	466.6	0	466.6	466.6	>
2022-05-25 14:45:18	246	<	1000	0.001	1	0	0.0316	0.0326	-0.0306	>	<	1	1.75	1.75	1.75	0	1.75	1.75	>	<	1	466.6	466.6	466.6	0	466.6	466.6	>
2022-05-25 14:45:19	247	<	1001	0.003	1	0	0.0547	0.0577	-0.0517	>	<	1	1.8	1.8	1.8	0	1.8	1.8	>	<	1	466.6	466.6	466.6	0	466.6	466.6	>
2022-05-25 14:45:20	248	<	999	0.002	1	0	0.0447	0.0467	-0.0427	>	<	1	1.8	1.8	1.8	0	1.8	1.8	>	<	1	466.6	466.6	466.6	0	466.6	466.6	>
2022-05-25 14:45:21	249	<	1000	0.001	1	0	0.0316	0.0326	-0.0306	>	<	1	1.75	1.75	1.75	0	1.75	1.75	>	<	1	466.6	466.6	466.6	0	466.6	466.6	>
2022-05-25 14:45:22	250	<	1000	0.003	1	0	0.0547	0.0577	-0.0517	>	<	1	1.8	1.8	1.8	0	1.8	1.8	>	<	1	466.6	466.6	466.6	0	466.6	466.6	>
2022-05-25 14:45:23	251	<	1001	0.002	1	0	0.0447	0.0467	-0.0427	>	<	1	1.75	1.75	1.75	0	1.75	1.75	>	<	1	466.6	466.6	466.6	0	466.6	466.6	>
2022-05-25 14:45:24	252	<	1000	0.001	1	0	0.0316	0.0326	-0.0306	>	<	1	1.75	1.75	1.75	0	1.75	1.75	>	<	1	466.6	466.6	466.6	0	466.6	466.6	>
2022-05-25 14:45:25	253	<	999	0.001	1	0	0.0316	0.0326	-0.0306	>	<	1	1.8	1.8	1.8	0	1.8	1.8	>	<	1	466.6	466.6	466.6	0	466.6	466.6	>
2022-05-25 14:45:26	254	<	1001	0	0	0	0	0	0	>	<	1	2.1	2.1	2.1	0	2.1	2.1	>	<	1	466.6	466.6	466.6	0	466.6	466.6	>
2022-05-25 14:45:27	255	<	1000	0.004	1	0	0.0631	0.0671	-0.0591	>	<	1	1.75	1.75	1.75	0	1.75	1.75	>	<	1	466.6	466.6	466.6	0	466.6	466.6	>
2022-05-25 14:45:28	256	<	999	0.003	1	0	0.0547	0.0577	-0.0517	>	<	1	1.75	1.75	1.75	0	1.75	1.75	>	<	1	466.6	466.6	466.6	0	466.6	466.6	>
2022-05-25 14:45:29	257	<	1001	0.002	1	0	0.0447	0.0467	-0.0427	>	<	1	1.8	1.8	1.8	0	1.8	1.8	>	<	1	466.6	466.6	466.6	0	466.6	466.6	>
2022-05-25 14:45:30	258	<	1000	0	0	0	0	0	0	>	<	1	1.75	1.75	1.75	0	1.75	1.75	>	<	1	466.6	466.6	466.6	0	466.6	466.6	>
2022-05-25 14:45:31	259	<	999	0.0981	1	0	0.2974	0.3955	-0.1993	>	<	1	1.75	1.75	1.75	0	1.75	1.75	>	<	1	466.6	466.6	466.6	0	466.6	466.6	>
2022-05-25 14:45:32	260	<	1000	0.078	1	0	0.2682	0.3462	-0.1902	>	<	1	1.75	1.75	1.75	0	1.75	1.75	>	<	1	466.6	466.6	466.6	0	466.6	466.6	>
2022-05-25 14:45:33	261	<	1000	0.071	1	0	0.2568	0.3278	-0.1858	>	<	1	1.7	1.7	1.7	0	1.7	1.7	>	<	1	466.6	466.6	466.6	0	466.6	466.6	>
2022-05-25 14:45:34	262	<	1001	0.036	1	0	0.1862	0.2222	-0.1502	>	<	1	1.75	1.75	1.75	0	1.75	1.75	>	<	1	466.6	466.6	466.6	0	466.6	466.6	>
2022-05-25 14:45:35	263	<	1000	0.001	1	0	0.0316	0.0326	-0.0306	>	<	1	1.8	1.8	1.8	0	1.8	1.8	>	<	1	466.6	466.6	466.6	0	466.6	466.6	>
2022-05-25 14:45:36	264	<	1000	0.002	1	0	0.0447	0.0467	-0.0427	>	<	1	1.75	1.75	1.75	0	1.75	1.75	>	<	1	466.6	466.6	466.6	0	466.6	466.6	>
2022-05-25 14:45:37	265	<	1000	0.006	1	0	0.0772	0.0832	-0.0712	>	<	1	1.75	1.75	1.75	0	1.75	1.75	>	<	1	466.6	466.6	466.6	0	466.6	466.6	>
2022-05-25 14:45:38	266	<	999	0.002	1	0	0.0447	0.0467	-0.0427	>	<	1	1.8	1.8	1.8	0	1.8	1.8	>	<	1	466.6	466.6	466.6	0	466.6	466.6	>
2022-05-25 14:45:39	267	<	1000	0	0	0	0	0	0	>	<	1	1.75	1.75	1.75	0	1.75	1.75	>	<	1	466.6	466.6	466.6	0	466.6	466.6	>
2022-05-25 14:45:40	268	<	1000	0	0	0	0	0	0	>	<	1	1.75	1.75	1.75	0	1.75	1.75	>	<	1	466.6	466.6	466.6	0	466.6	466.6	>
2022-05-25 14:45:41	269	<	1000	0.005	1	0	0.0705	0.0755	-0.0655	>	<	1	1.8	1.8	1.8	0	1.8	1.8	>	<	1	466.6	466.6	466.6	0	466.6	466.6	>
2022-05-25 14:45:42	270	<	1000	0.006	1	0	0.0772	0.0832	-0.0712	>	<	1	1.8	1.8	1.8	0	1.8	1.8	>	<	1	466.6	466.6	466.6	0	466.6	466.6	>
2022-05-25 14:45:43	271	<	1001	0.002	1	0	0.0447	0.0467	-0.0427	>	<	1	1.75	1.75	1.75	0	1.75	1.75	>	<	1	466.6	466.6	466.6	0	466.6	466.6	>
2022-05-25 14:45:44	272	<	999	0.004	1	0	0.0632	0.0672	-0.0591	>	<	1	1.75	1.75	1.75	0	1.75	1.75	>	<	1	466.6	466.6	466.6	0	466.6	466.6	>
2022-05-25 14:45:45	273	<	1000	0.002	1	0	0.0447	0.0467	-0.0427	>	<	1	1.8	1.8	1.8	0	1.8	1.8	>	<	1	466.6	466.6	466.6	0	466.6	466.6	>
2022-05-25 14:45:46	274	<	1001	0.001	1	0	0.0316	0.0326	-0.0306	>	<	1	1.7	1.7	1.7	0	1.7	1.7	>	<	1	466.6	466.6	466.6	0	466.6	466.6	>
2022-05-25 14:45:47	275	<	999	0	0	0	0	0	0	>	<	1	2.15	2.15	2.15	0	2.15	2.15	>	<	1	471.1	471.1	471.1	0	471.1	471.1	>
2022-05-25 14:45:48	276	<	1001	0.004	1	0	0.0631	0.0671	-0.0591	>	<	1	1.75	1.75	1.75	0	1.75	1.75	>	<	1	471.1	471.1	471.1	0	471.1	471.1	>
2022-05-25 14:45:49	277	<	999	0	0	0	0	0	0	>	<	1	1.75	1.75	1.75	0	1.75	1.75	>	<	1	471.1	471.1	471.1	0	471.1	471.1	>
2022-05-25 14:45:50	278	<	1001	0.001	1	0	0.0316	0.0326	-0.0306	>	<	1	1.75	1.75	1.75	0	1.75	1.75	>	<	1	471.1	471.1	471.1	0	471.1	471.1	>
2022-05-25 14:45:51	279	<	999	0	0	0	0	0	0	>	<	1	1.75	1.75	1.75	0	1.75	1.75	>	<	1	471.1	471.1	471.1	0	471.1	471.1	>
2022-05-25 14:45:52	280	<	1000	0.001	1	0	0.0316	0.0326	-0.0306	>	<	1	1.7	1.7	1.7	0	1.7	1.7	>	<	1	471.1	471.1	471.1	0	471.1	471.1	>
2022-05-25 14:45:53	281	<	1000	0	0	0	0	0	0	>	<	1	1.6	1.6	1.6	0	1.6	1.6	>	<	1	471.1	471.1	471.1	0	471.1	471.1	>
2022-05-25 14:45:54	282	<	1001	0	0	0	0	0	0	>	<	1	1.65	1.65	1.65	0	1.65	1.65	>	<	1	471.1	471.1	471.1	0	471.1	471.1	>
2022-05-25 14:45:55	283	<	1000	0	0	0	0	0	0	>	<	1	1.6	1.6	1.6	0	1.6	1.6	>	<	1	471.1	471.1	471.1	0	471.1	471.1	>
2022-05-25 14:45:56	284	<	999	0.001	1	0	0.0316	0.0326	-0.0306	>	<	1	1.55	1.55	1.55	0	1.55	1.55	>	<	1	471.1	471.1	471.1	0	471.1	471.1	>
2022-05-25 14:45:57	285	<	1000	0	0	0	0	0	0	>	<	1	1.55	1.55	1.55	0	1.55	1.55	>	<	1	471.1	471.1	471.1	0	471.1	471.1	>
2022-05-25 14:45:58	286	<	1000	0	0	0	0	0	0	>	<	1	1.55	1.55	1.55	0	1.55	1.55	>	<	1	471.1	471.1	471.1	0	471.1	471.1	>
2022-05-25 14:45:59	287	<	1001	0	0	0	0	0	0	>	<	1	1.6	1.6	1.6	0	1.6	1.6	>	<	1	471.1	471.1	471.1	0	471.1	471.1	>
2022-05-25 14:46:00	288	<	1000	0.001	1	0	0.0316	0.0326	-0.0306	>	<	1	1.55	1.55	1.55	0	1.55	1.55	>	<	1	471.1	471.1	471.1	0	471.1	471.1	>
2022-05-25 14:46:01	289	<	1000	0	0	0	0	0	0	>	<	1	1.6	1.6	1.6	0	1.6	1.6	>	<	1	471.1	471.1	471.1	0	471.1	471.1	>
2022-05-25 14:46:02	290	<	999	0	0	0	0	0	0	>	<	1	1.55	1.55	1.55	0	1.55	1.55	>	<	1	471.1	471.1	471.1	0	471.1	471.1	>
2022-05-25 14:46:03	291	<	1001	0	0	0	0	0	0	>	<	1	1.6	1.6	1.6	0	1.6	1.6	>	<	1	471.1	471.1	471.1	0	471.1	471.1	>
2022-05-25 14:46:04	292	<	999	0	0	0	0	0	0	>	<	1	1.55	1.55	1.55	0	1.55	1.55	>	<	1	471.4	471.4	471.4	0	471.4	471.4	>
2022-05-25 14:46:05	293	<	1001	0	0	0	0	0	0	>	<	1	1.55	1.55	1.55	0	1.55	1.55	>	<	1	471.4	471.4	471.4	0	471.4	471.4	>
2022-05-25 14:46:06	294	<	999	0	0	0	0	0	0	>	<	1	1.5	1.5	1.5	0	1.5	1.5	>	<	1	471.4	471.4	471.4	0	471.4	471.4	>
2022-05-25 14:46:07	295	<	1001	0	0	0	0	0	0	>	<	1	1.5	1.5	1.5	0	1.5	1.5	>	<	1	471.4	471.4	471.4	0	471.4	471.4	>
2022-05-25 14:46:08	296	<	1000	0	0	0	0	0	0	>	<	1	1.7	1.7	1.7	0	1.7	1.7	>	<	1	472.5	472.5	472.5	0	472.5	472.5	>
2022-05-25 14:46:09	297	<	1000	0.001	1	0	0.0316	0.0326	-0.0306	>	<	1	1.5	1.5	1.5	0	1.5	1.5	>	<	1	472.5	472.5	472.5	0	472.5	472.5	>
2022-05-25 14:46:10	298	<	1000	0	0	0	0	0	0	>	<	1	1.5	1.5	1.5	0	1.5	1.5	>	<	1	472.5	472.5	472.5	0	472.5	472.5	>
2022-05-25 14:46:11	299	<	999	0.0931	1	0	0.2906	0.3837	-0.1975	>	<	1	1.5	1.5	1.5	0	1.5	1.5	>	<	1	472.5	472.5	472.5	0	472.5	472.5	>
2022-05-25 14:46:12	300	<	1000	0.109	1	0	0.3116	0.4206	-0.2026	>	<	1	1.65	1.65	1.65	0	1.65	1.65	>	<	1	472.5	472.5	472.5	0	472.5	472.5	>
2022-05-25 14:46:13	301	<	1001	0.0739	1	0	0.2617	0.3356	-0.1877	>	<	1	1.6	1.6	1.6	0	1.6	1.6	>	<	1	472.5	472.5	472.5	0	472.5	472.5	>
2022-05-25 14:46:14	302	<	999	0.001	1	0	0.0316	0.0326	-0.0306	>	<	1	1.7	1.7	1.7	0	1.7	1.7	>	<	1	472.5	472.5	472.5	0	472.5	472.5	>
2022-05-25 14:46:15	303	<	1001	0	0	0	0	0	0	>	<	1	1.8	1.8	1.8	0	1.8	1.8	>	<	1	472.5	472.5	472.5	0	472.5	472.5	>
2022-05-25 14:46:16	304	<	1000	0	0	0	0	0	0	>	<	1	1.75	1.75	1.75	0	1.75	1.75	>	<	1	472.5	472.5	472.5	0	472.5	472.5	>
2022-05-25 14:46:17	305	<	999	0	0	0	0	0	0	>	<	1	1.75	1.75	1.75	0	1.75	1.75	>	<	1	472.5	472.5	472.5	0	472.5	472.5	>
2022-05-25 14:46:18	306	<	1000	0	0	0	0	0	0	>	<	1	1.75	1.75	1.75	0	1.75	1.75	>	<	1	472.5	472.5	472.5	0	472.5	472.5	>
2022-05-25 14:46:19	307	<	1000	0.001	1	0	0.0316	0.0326	-0.0306	>	<	1	1.55	1.55	1.55	0	1.55	1.55	>	<	1	472.5	472.5	472.5	0	472.5	472.5	>
2022-05-25 14:46:20	308	<	1001	0	0	0	0	0	0	>	<	1	1.55	1.55	1.55	0	1.55	1.55	>	<	1	472.5	472.5	472.5	0	472.5	472.5	>
2022-05-25 14:46:21	309	<	1000	0	0	0	0	0	0	>	<	1	1.6	1.6	1.6	0	1.6	1.6	>	<	1	472.5	472.5	472.5	0	472.5	472.5	>
2022-05-25 14:46:22	310	<	1000	0	0	0	0	0	0	>	<	1	1.55	1.55	1.55	0	1.55	1.55	>	<	1	472.5	472.5	472.5	0	472.5	472.5	>
2022-05-25 14:46:23	311	<	1000	0.002	1	0	0.0447	0.0467	-0.0427	>	<	1	1.55	1.55	1.55	0	1.55	1.55	>	<	1	472.5	472.5	472.5	0	472.5	472.5	>
2022-05-25 14:46:24	312	<	998	0	0	0	0	0	0	>	<	1	1.65	1.65	1.65	0	1.65	1.65	>	<	1	472.5	472.5	472.5	0	472.5	472.5	>
2022-05-25 14:46:25	313	<	1002	0	0	0	0	0	0	>	<	1	1.55	1.55	1.55	0	1.55	1.55	>	<	1	472.5	472.5	472.5	0	472.5	472.5	>
2022-05-25 14:46:26	314	<	999	0	0	0	0	0	0	>	<	1	1.6	1.6	1.6	0	1.6	1.6	>	<	1	472.5	472.5	472.5	0	472.5	472.5	>
2022-05-25 14:46:27	315	<	1001	0.001	1	0	0.0316	0.0326	-0.0306	>	<	1	1.6	1.6	1.6	0	1.6	1.6	>	<	1	472.5	472.5	472.5	0	472.5	472.5	>
2022-05-25 14:46:28	316	<	1000	0	0	0	0	0	0	>	<	1	1.55	1.55	1.55	0	1.55	1.55	>	<	1	472.5	472.5	472.5	0	472.5	472.5	>
2022-05-25 14:46:29	317	<	999	0	0	0	0	0	0	>	<	1	1.65	1.65	1.65	0	1.65	1.65	>	<	1	472.5	472.5	472.5	0	472.5	472.5	>
2022-05-25 14:46:30	318	<	1001	0	0	0	0	0	0	>	<	1	1.6	1.6	1.6	0	1.6	1.6	>	<	1	472.5	472.5	472.5	0	472.5	472.5	>
2022-05-25 14:46:31	319	<	1000	0.056	1	0	0.2299	0.2859	-0.1739	>	<	1	1.55	1.55	1.55	0	1.55	1.55	>	<	1	472.5	472.5	472.5	0	472.5	472.5	>
2022-05-25 14:46:32	320	<	999	0.1351	1	0	0.3419	0.477	-0.2067	>	<	1	1.5	1.5	1.5	0	1.5	1.5	>	<	1	472.5	472.5	472.5	0	472.5	472.5	>
2022-05-25 14:46:33	321	<	1000	0.163	1	0	0.3694	0.5324	-0.2064	>	<	1	1.5	1.5	1.5	0	1.5	1.5	>	<	1	472.5	472.5	472.5	0	472.5	472.5	>
2022-05-25 14:46:34	322	<	1000	0.141	1	0	0.348	0.489	-0.207	>	<	1	1.6	1.6	1.6	0	1.6	1.6	>	<	1	472.5	472.5	472.5	0	472.5	472.5	>
2022-05-25 14:46:35	323	<	1000	0.135	1	0	0.3417	0.4767	-0.2067	>	<	1	1.45	1.45	1.45	0	1.45	1.45	>	<	1	472.5	472.5	472.5	0	472.5	472.5	>
2022-05-25 14:46:36	324	<	1001	0.0619	1	0	0.241	0.303	-0.1791	>	<	1	1.5	1.5	1.5	0	1.5	1.5	>	<	1	472.5	472.5	472.5	0	472.5	472.5	>
2022-05-25 14:46:37	325	<	999	0	0	0	0	0	0	>	<	1	1.55	1.55	1.55	0	1.55	1.55	>	<	1	472.5	472.5	472.5	0	472.5	472.5	>
2022-05-25 14:46:38	326	<	1000	0	0	0	0	0	0	>	<	1	1.6	1.6	1.6	0	1.6	1.6	>	<	1	472.5	472.5	472.5	0	472.5	472.5	>
2022-05-25 14:46:39	327	<	1000	0	0	0	0	0	0	>	<	1	1.5	1.5	1.5	0	1.5	1.5	>	<	1	472.5	472.5	472.5	0	472.5	472.5	>
2022-05-25 14:46:40	328	<	1000	0	0	0	0	0	0	>	<	1	1.55	1.55	1.55	0	1.55	1.55	>	<	1	472.5	472.5	472.5	0	472.5	472.5	>
2022-05-25 14:46:41	329	<	1001	0	0	0	0	0	0	>	<	1	1.55	1.55	1.55	0	1.55	1.55	>	<	1	472.5	472.5	472.5	0	472.5	472.5	>
2022-05-25 14:46:42	330	<	999	0	0	0	0	0	0	>	<	1	1.55	1.55	1.55	0	1.55	1.55	>	<	1	472.5	472.5	472.5	0	472.5	472.5	>
2022-05-25 14:46:43	331	<	1000	0	0	0	0	0	0	>	<	1	1.5	1.5	1.5	0	1.5	1.5	>	<	1	472.5	472.5	472.5	0	472.5	472.5	>
2022-05-25 14:46:44	332	<	1002	0	0	0	0	0	0	>	<	1	1.55	1.55	1.55	0	1.55	1.55	>	<	1	472.5	472.5	472.5	0	472.5	472.5	>
2022-05-25 14:46:45	333	<	997	0	0	0	0	0	0	>	<	1	1.55	1.55	1.55	0	1.55	1.55	>	<	1	472.5	472.5	472.5	0	472.5	472.5	>
2022-05-25 14:46:46	334	<	1001	0	0	0	0	0	0	>	<	1	1.5	1.5	1.5	0	1.5	1.5	>	<	1	472.5	472.5	472.5	0	472.5	472.5	>
2022-05-25 14:46:47	335	<	1000	0	0	0	0	0	0	>	<	1	1.55	1.55	1.55	0	1.55	1.55	>	<	1	472.5	472.5	472.5	0	472.5	472.5	>
2022-05-25 14:46:48	336	<	1000	0.001	1	0	0.0316	0.0326	-0.0306	>	<	1	1.5	1.5	1.5	0	1.5	1.5	>	<	1	472.5	472.5	472.5	0	472.5	472.5	>
2022-05-25 14:46:49	337	<	1000	0	0	0	0	0	0	>	<	1	1.55	1.55	1.55	0	1.55	1.55	>	<	1	472.5	472.5	472.5	0	472.5	472.5	>
2022-05-25 14:46:50	338	<	1000	0	0	0	0	0	0	>	<	1	1.65	1.65	1.65	0	1.65	1.65	>	<	1	472.5	472.5	472.5	0	472.5	472.5	>
2022-05-25 14:46:51	339	<	1000	0.001	1	0	0.0316	0.0326	-0.0306	>	<	1	1.5	1.5	1.5	0	1.5	1.5	>	<	1	472.5	472.5	472.5	0	472.5	472.5	>
2022-05-25 14:46:52	340	<	1000	0	0	0	0	0	0	>	<	1	1.6	1.6	1.6	0	1.6	1.6	>	<	1	472.5	472.5	472.5	0	472.5	472.5	>
2022-05-25 14:46:53	341	<	1001	0	0	0	0	0	0	>	<	1	1.55	1.55	1.55	0	1.55	1.55	>	<	1	472.5	472.5	472.5	0	472.5	472.5	>
2022-05-25 14:46:54	342	<	1000	0	0	0	0	0	0	>	<	1	1.6	1.6	1.6	0	1.6	1.6	>	<	1	472.5	472.5	472.5	0	472.5	472.5	>
2022-05-25 14:46:55	343	<	999	0	0	0	0	0	0	>	<	1	1.6	1.6	1.6	0	1.6	1.6	>	<	1	472.5	472.5	472.5	0	472.5	472.5	>
2022-05-25 14:46:56	344	<	1001	0.001	1	0	0.0316	0.0326	-0.0306	>	<	1	1.55	1.55	1.55	0	1.55	1.55	>	<	1	472.5	472.5	472.5	0	472.5	472.5	>
2022-05-25 14:46:57	345	<	999	0	0	0	0	0	0	>	<	1	1.55	1.55	1.55	0	1.55	1.55	>	<	1	472.5	472.5	472.5	0	472.5	472.5	>
2022-05-25 14:46:58	346	<	1000	0.001	1	0	0.0316	0.0326	-0.0306	>	<	1	1.6	1.6	1.6	0	1.6	1.6	>	<	1	472.5	472.5	472.5	0	472.5	472.5	>
2022-05-25 14:46:59	347	<	1001	0	0	0	0	0	0	>	<	1	1.55	1.55	1.55	0	1.55	1.55	>	<	1	472.5	472.5	472.5	0	472.5	472.5	>
2022-05-25 14:47:00	348	<	1000	0	0	0	0	0	0	>	<	1	1.65	1.65	1.65	0	1.65	1.65	>	<	1	472.5	472.5	472.5	0	472.5	472.5	>
2022-05-25 14:47:01	349	<	1000	0	0	0	0	0	0	>	<	1	1.6	1.6	1.6	0	1.6	1.6	>	<	1	472.5	472.5	472.5	0	472.5	472.5	>
2022-05-25 14:47:02	350	<	1000	0	0	0	0	0	0	>	<	1	1.6	1.6	1.6	0	1.6	1.6	>	<	1	472.5	472.5	472.5	0	472.5	472.5	>
2022-05-25 14:47:03	351	<	999	0	0	0	0	0	0	>	<	1	1.55	1.55	1.55	0	1.55	1.55	>	<	1	472.5	472.5	472.5	0	472.5	472.5	>
2022-05-25 14:47:04	352	<	1001	0	0	0	0	0	0	>	<	1	1.6	1.6	1.6	0	1.6	1.6	>	<	1	472.5	472.5	472.5	0	472.5	472.5	>
2022-05-25 14:47:05	353	<	999	0	0	0	0	0	0	>	<	1	1.55	1.55	1.55	0	1.55	1.55	>	<	1	472.5	472.5	472.5	0	472.5	472.5	>
2022-05-25 14:47:06	354	<	1001	0	0	0	0	0	0	>	<	1	1.6	1.6	1.6	0	1.6	1.6	>	<	1	472.5	472.5	472.5	0	472.5	472.5	>
2022-05-25 14:47:07	355	<	999	0.001	1	0	0.0316	0.0326	-0.0306	>	<	1	1.6	1.6	1.6	0	1.6	1.6	>	<	1	472.5	472.5	472.5	0	472.5	472.5	>
2022-05-25 14:47:08	356	<	1000	0.001	1	0	0.0316	0.0326	-0.0306	>	<	1	1.5	1.5	1.5	0	1.5	1.5	>	<	1	472.5	472.5	472.5	0	472.5	472.5	>
2022-05-25 14:47:09	357	<	999	0	0	0	0	0	0	>	<	1	1.5	1.5	1.5	0	1.5	1.5	>	<	1	472.5	472.5	472.5	0	472.5	472.5	>
2022-05-25 14:47:10	358	<	1003	0.002	2	0	0.0631	0.0651	-0.0611	>	<	1	1.5	1.5	1.5	0	1.5	1.5	>	<	1	472.5	472.5	472.5	0	472.5	472.5	>
2022-05-25 14:47:11	359	<	998	0	0	0	0	0	0	>	<	1	1.7	1.7	1.7	0	1.7	1.7	>	<	1	472.5	472.5	472.5	0	472.5	472.5	>
2022-05-25 14:47:12	360	<	1001	0	0	0	0	0	0	>	<	1	1.55	1.55	1.55	0	1.55	1.55	>	<	1	472.5	472.5	472.5	0	472.5	472.5	>
2022-05-25 14:47:13	361	<	1000	0	0	0	0	0	0	>	<	1	1.7	1.7	1.7	0	1.7	1.7	>	<	1	472.5	472.5	472.5	0	472.5	472.5	>
2022-05-25 14:47:14	362	<	999	0	0	0	0	0	0	>	<	1	1.55	1.55	1.55	0	1.55	1.55	>	<	1	472.5	472.5	472.5	0	472.5	472.5	>
2022-05-25 14:47:15	363	<	1000	0	0	0	0	0	0	>	<	1	1.55	1.55	1.55	0	1.55	1.55	>	<	1	472.5	472.5	472.5	0	472.5	472.5	>
2022-05-25 14:47:16	364	<	1001	0.002	1	0	0.0447	0.0467	-0.0427	>	<	1	1.6	1.6	1.6	0	1.6	1.6	>	<	1	472.5	472.5	472.5	0	472.5	472.5	>
2022-05-25 14:47:17	365	<	1000	0	0	0	0	0	0	>	<	1	1.6	1.6	1.6	0	1.6	1.6	>	<	1	472.5	472.5	472.5	0	472.5	472.5	>
2022-05-25 14:47:18	366	<	1001	0	0	0	0	0	0	>	<	1	1.55	1.55	1.55	0	1.55	1.55	>	<	1	472.5	472.5	472.5	0	472.5	472.5	>
2022-05-25 14:47:19	367	<	998	0	0	0	0	0	0	>	<	1	1.55	1.55	1.55	0	1.55	1.55	>	<	1	472.5	472.5	472.5	0	472.5	472.5	>
2022-05-25 14:47:20	368	<	1001	0	0	0	0	0	0	>	<	1	1.5	1.5	1.5	0	1.5	1.5	>	<	1	472.5	472.5	472.5	0	472.5	472.5	>
2022-05-25 14:47:21	369	<	999	0	0	0	0	0	0	>	<	1	1.5	1.5	1.5	0	1.5	1.5	>	<	1	472.5	472.5	472.5	0	472.5	472.5	>
2022-05-25 14:47:22	370	<	1000	0	0	0	0	0	0	>	<	1	1.45	1.45	1.45	0	1.45	1.45	>	<	1	472.5	472.5	472.5	0	472.5	472.5	>
2022-05-25 14:47:23	371	<	1002	0.001	1	0	0.0316	0.0326	-0.0306	>	<	1	1.5	1.5	1.5	0	1.5	1.5	>	<	1	472.5	472.5	472.5	0	472.5	472.5	>
2022-05-25 14:47:24	372	<	999	0	0	0	0	0	0	>	<	1	1.65	1.65	1.65	0	1.65	1.65	>	<	1	472.5	472.5	472.5	0	472.5	472.5	>
2022-05-25 14:47:25	373	<	1000	0	0	0	0	0	0	>	<	1	1.75	1.75	1.75	0	1.75	1.75	>	<	1	472.5	472.5	472.5	0	472.5	472.5	>
2022-05-25 14:47:26	374	<	999	0.002	1	0	0.0447	0.0467	-0.0427	>	<	1	1.75	1.75	1.75	0	1.75	1.75	>	<	1	472.5	472.5	472.5	0	472.5	472.5	>
2022-05-25 14:47:27	375	<	1001	0	0	0	0	0	0	>	<	1	1.65	1.65	1.65	0	1.65	1.65	>	<	1	472.5	472.5	472.5	0	472.5	472.5	>
2022-05-25 14:47:28	376	<	998	0	0	0	0	0	0	>	<	1	1.65	1.65	1.65	0	1.65	1.65	>	<	1	472.5	472.5	472.5	0	472.5	472.5	>
2022-05-25 14:47:29	377	<	1001	0.001	1	0	0.0316	0.0326	-0.0306	>	<	1	1.6	1.6	1.6	0	1.6	1.6	>	<	1	472.5	472.5	472.5	0	472.5	472.5	>
2022-05-25 14:47:30	378	<	1001	0	0	0	0	0	0	>	<	1	1.6	1.6	1.6	0	1.6	1.6	>	<	1	472.5	472.5	472.5	0	472.5	472.5	>
2022-05-25 14:47:31	379	<	999	0.0571	1	0	0.232	0.289	-0.1749	>	<	1	1.65	1.65	1.65	0	1.65	1.65	>	<	1	472.5	472.5	472.5	0	472.5	472.5	>
2022-05-25 14:47:32	380	<	1000	0.181	1	0	0.385	0.566	-0.204	>	<	1	1.6	1.6	1.6	0	1.6	1.6	>	<	1	472.5	472.5	472.5	0	472.5	472.5	>
2022-05-25 14:47:33	381	<	1000	0.151	1	0	0.358	0.509	-0.207	>	<	1	1.6	1.6	1.6	0	1.6	1.6	>	<	1	472.5	472.5	472.5	0	472.5	472.5	>
2022-05-25 14:47:34	382	<	1000	0.057	1	0	0.2318	0.2888	-0.1748	>	<	1	1.55	1.55	1.55	0	1.55	1.55	>	<	1	472.5	472.5	472.5	0	472.5	472.5	>
2022-05-25 14:47:35	383	<	999	0	0	0	0	0	0	>	<	1	1.6	1.6	1.6	0	1.6	1.6	>	<	1	472.5	472.5	472.5	0	472.5	472.5	>
2022-05-25 14:47:36	384	<	1001	0	0	0	0	0	0	>	<	1	1.55	1.55	1.55	0	1.55	1.55	>	<	1	472.5	472.5	472.5	0	472.5	472.5	>
2022-05-25 14:47:37	385	<	1000	0	0	0	0	0	0	>	<	1	1.55	1.55	1.55	0	1.55	1.55	>	<	1	472.5	472.5	472.5	0	472.5	472.5	>
2022-05-25 14:47:38	386	<	1001	0	0	0	0	0	0	>	<	1	1.55	1.55	1.55	0	1.55	1.55	>	<	1	472.5	472.5	472.5	0	472.5	472.5	>
2022-05-25 14:47:39	387	<	999	0	0	0	0	0	0	>	<	1	1.5	1.5	1.5	0	1.5	1.5	>	<	1	472.5	472.5	472.5	0	472.5	472.5	>
2022-05-25 14:47:40	388	<	1000	0	0	0	0	0	0	>	<	1	1.6	1.6	1.6	0	1.6	1.6	>	<	1	472.5	472.5	472.5	0	472.5	472.5	>
2022-05-25 14:47:41	389	<	1001	0.001	1	0	0.0316	0.0326	-0.0306	>	<	1	1.55	1.55	1.55	0	1.55	1.55	>	<	1	472.5	472.5	472.5	0	472.5	472.5	>
2022-05-25 14:47:42	390	<	1000	0	0	0	0	0	0	>	<	1	1.55	1.55	1.55	0	1.55	1.55	>	<	1	472.5	472.5	472.5	0	472.5	472.5	>
2022-05-25 14:47:43	391	<	999	0.001	1	0	0.0316	0.0326	-0.0306	>	<	1	1.5	1.5	1.5	0	1.5	1.5	>	<	1	472.5	472.5	472.5	0	472.5	472.5	>
2022-05-25 14:47:44	392	<	1000	0	0	0	0	0	0	>	<	1	1.5	1.5	1.5	0	1.5	1.5	>	<	1	472.5	472.5	472.5	0	472.5	472.5	>
2022-05-25 14:47:45	393	<	1000	0.001	1	0	0.0316	0.0326	-0.0306	>	<	1	1.8	1.8	1.8	0	1.8	1.8	>	<	1	472.5	472.5	472.5	0	472.5	472.5	>
2022-05-25 14:47:46	394	<	999	0	0	0	0	0	0	>	<	1	1.7	1.7	1.7	0	1.7	1.7	>	<	1	472.5	472.5	472.5	0	472.5	472.5	>
2022-05-25 14:47:47	395	<	1001	0	0	0	0	0	0	>	<	1	1.5	1.5	1.5	0	1.5	1.5	>	<	1	472.5	472.5	472.5	0	472.5	472.5	>
2022-05-25 14:47:48	396	<	1001	0	0	0	0	0	0	>	<	1	1.8	1.8	1.8	0	1.8	1.8	>	<	1	472.5	472.5	472.5	0	472.5	472.5	>
2022-05-25 14:47:49	397	<	1000	0	0	0	0	0	0	>	<	1	1.75	1.75	1.75	0	1.75	1.75	>	<	1	472.5	472.5	472.5	0	472.5	472.5	>
2022-05-25 14:47:50	398	<	999	0.001	1	0	0.0316	0.0326	-0.0306	>	<	1	1.75	1.75	1.75	0	1.75	1.75	>	<	1	472.5	472.5	472.5	0	472.5	472.5	>
2022-05-25 14:47:51	399	<	1000	0	0	0	0	0	0	>	<	1	1.75	1.75	1.75	0	1.75	1.75	>	<	1	472.5	472.5	472.5	0	472.5	472.5	>
2022-05-25 14:47:52	400	<	1000	0	0	0	0	0	0	>	<	1	1.8	1.8	1.8	0	1.8	1.8	>	<	1	472.8	472.8	472.8	0	472.8	472.8	>
2022-05-25 14:47:53	401	<	1001	0.001	1	0	0.0316	0.0326	-0.0306	>	<	1	1.75	1.75	1.75	0	1.75	1.75	>	<	1	472.8	472.8	472.8	0	472.8	472.8	>
2022-05-25 14:47:54	402	<	999	0	0	0	0	0	0	>	<	1	1.75	1.75	1.75	0	1.75	1.75	>	<	1	472.8	472.8	472.8	0	472.8	472.8	>
2022-05-25 14:47:55	403	<	1001	0.001	1	0	0.0316	0.0326	-0.0306	>	<	1	1.6	1.6	1.6	0	1.6	1.6	>	<	1	472.8	472.8	472.8	0	472.8	472.8	>
2022-05-25 14:47:56	404	<	999	0.001	1	0	0.0316	0.0326	-0.0306	>	<	1	1.55	1.55	1.55	0	1.55	1.55	>	<	1	472.8	472.8	472.8	0	472.8	472.8	>
2022-05-25 14:47:57	405	<	1001	0	0	0	0	0	0	>	<	1	1.7	1.7	1.7	0	1.7	1.7	>	<	1	472.8	472.8	472.8	0	472.8	472.8	>
2022-05-25 14:47:58	406	<	999	0	0	0	0	0	0	>	<	1	1.6	1.6	1.6	0	1.6	1.6	>	<	1	472.8	472.8	472.8	0	472.8	472.8	>
2022-05-25 14:47:59	407	<	1001	0	0	0	0	0	0	>	<	1	1.6	1.6	1.6	0	1.6	1.6	>	<	1	472.8	472.8	472.8	0	472.8	472.8	>
2022-05-25 14:48:00	408	<	1000	0	0	0	0	0	0	>	<	1	1.65	1.65	1.65	0	1.65	1.65	>	<	1	472.8	472.8	472.8	0	472.8	472.8	>
2022-05-25 14:48:01	409	<	1000	0.025	1	0	0.1561	0.1811	-0.1311	>	<	1	1.65	1.65	1.65	0	1.65	1.65	>	<	1	472.8	472.8	472.8	0	472.8	472.8	>
2022-05-25 14:48:02	410	<	999	0	0	0	0	0	0	>	<	1	1.7	1.7	1.7	0	1.7	1.7	>	<	1	472.8	472.8	472.8	0	472.8	472.8	>
2022-05-25 14:48:03	411	<	1001	0	0	0	0	0	0	>	<	1	1.75	1.75	1.75	0	1.75	1.75	>	<	1	472.8	472.8	472.8	0	472.8	472.8	>
2022-05-25 14:48:04	412	<	1000	0	0	0	0	0	0	>	<	1	1.75	1.75	1.75	0	1.75	1.75	>	<	1	472.8	472.8	472.8	0	472.8	472.8	>
2022-05-25 14:48:05	413	<	1000	0.001	1	0	0.0316	0.0326	-0.0306	>	<	1	1.75	1.75	1.75	0	1.75	1.75	>	<	1	472.8	472.8	472.8	0	472.8	472.8	>
2022-05-25 14:48:06	414	<	1000	0	0	0	0	0	0	>	<	1	1.7	1.7	1.7	0	1.7	1.7	>	<	1	472.8	472.8	472.8	0	472.8	472.8	>
2022-05-25 14:48:07	415	<	1000	0	0	0	0	0	0	>	<	1	1.8	1.8	1.8	0	1.8	1.8	>	<	1	472.8	472.8	472.8	0	472.8	472.8	>
2022-05-25 14:48:08	416	<	995	0	0	0	0	0	0	>	<	1	1.75	1.75	1.75	0	1.75	1.75	>	<	1	472.8	472.8	472.8	0	472.8	472.8	>
2022-05-25 14:48:09	417	<	1005	0.001	1	0	0.0315	0.0325	-0.0305	>	<	1	1.7	1.7	1.7	0	1.7	1.7	>	<	1	472.8	472.8	472.8	0	472.8	472.8	>
2022-05-25 14:48:10	418	<	999	0	0	0	0	0	0	>	<	1	1.75	1.75	1.75	0	1.75	1.75	>	<	1	472.8	472.8	472.8	0	472.8	472.8	>
2022-05-25 14:48:11	419	<	1001	0	0	0	0	0	0	>	<	1	1.75	1.75	1.75	0	1.75	1.75	>	<	1	472.8	472.8	472.8	0	472.8	472.8	>
2022-05-25 14:48:12	420	<	999	0	0	0	0	0	0	>	<	1	1.75	1.75	1.75	0	1.75	1.75	>	<	1	472.8	472.8	472.8	0	472.8	472.8	>
2022-05-25 14:48:13	421	<	1001	0.002	2	0	0.0632	0.0652	-0.0612	>	<	1	1.8	1.8	1.8	0	1.8	1.8	>	<	1	472.8	472.8	472.8	0	472.8	472.8	>
2022-05-25 14:48:14	422	<	1000	0	0	0	0	0	0	>	<	1	1.8	1.8	1.8	0	1.8	1.8	>	<	1	472.8	472.8	472.8	0	472.8	472.8	>
2022-05-25 14:48:15	423	<	999	0	0	0	0	0	0	>	<	1	1.75	1.75	1.75	0	1.75	1.75	>	<	1	472.8	472.8	472.8	0	472.8	472.8	>
2022-05-25 14:48:16	424	<	1000	0	0	0	0	0	0	>	<	1	1.65	1.65	1.65	0	1.65	1.65	>	<	1	472.8	472.8	472.8	0	472.8	472.8	>
2022-05-25 14:48:17	425	<	1001	0	0	0	0	0	0	>	<	1	1.65	1.65	1.65	0	1.65	1.65	>	<	1	472.8	472.8	472.8	0	472.8	472.8	>
2022-05-25 14:48:18	426	<	999	0	0	0	0	0	0	>	<	1	1.6	1.6	1.6	0	1.6	1.6	>	<	1	472.8	472.8	472.8	0	472.8	472.8	>
2022-05-25 14:48:19	427	<	1000	0	0	0	0	0	0	>	<	1	1.65	1.65	1.65	0	1.65	1.65	>	<	1	472.8	472.8	472.8	0	472.8	472.8	>
2022-05-25 14:48:20	428	<	1000	0	0	0	0	0	0	>	<	1	1.65	1.65	1.65	0	1.65	1.65	>	<	1	472.8	472.8	472.8	0	472.8	472.8	>
2022-05-25 14:48:21	429	<	1001	0	0	0	0	0	0	>	<	1	1.65	1.65	1.65	0	1.65	1.65	>	<	1	472.8	472.8	472.8	0	472.8	472.8	>
2022-05-25 14:48:22	430	<	999	0	0	0	0	0	0	>	<	1	1.6	1.6	1.6	0	1.6	1.6	>	<	1	472.8	472.8	472.8	0	472.8	472.8	>
2022-05-25 14:48:23	431	<	999	0.002	1	0	0.0447	0.0467	-0.0427	>	<	1	1.65	1.65	1.65	0	1.65	1.65	>	<	1	472.8	472.8	472.8	0	472.8	472.8	>
2022-05-25 14:48:24	432	<	1002	0.001	1	0	0.0316	0.0326	-0.0306	>	<	1	1.6	1.6	1.6	0	1.6	1.6	>	<	1	472.8	472.8	472.8	0	472.8	472.8	>
2022-05-25 14:48:25	433	<	1000	0	0	0	0	0	0	>	<	1	1.65	1.65	1.65	0	1.65	1.65	>	<	1	472.8	472.8	472.8	0	472.8	472.8	>
2022-05-25 14:48:26	434	<	999	0	0	0	0	0	0	>	<	1	1.65	1.65	1.65	0	1.65	1.65	>	<	1	472.8	472.8	472.8	0	472.8	472.8	>
2022-05-25 14:48:27	435	<	1001	0	0	0	0	0	0	>	<	1	1.65	1.65	1.65	0	1.65	1.65	>	<	1	472.8	472.8	472.8	0	472.8	472.8	>
2022-05-25 14:48:28	436	<	1000	0	0	0	0	0	0	>	<	1	1.65	1.65	1.65	0	1.65	1.65	>	<	1	472.8	472.8	472.8	0	472.8	472.8	>
2022-05-25 14:48:29	437	<	1000	0	0	0	0	0	0	>	<	1	1.65	1.65	1.65	0	1.65	1.65	>	<	1	472.8	472.8	472.8	0	472.8	472.8	>
2022-05-25 14:48:30	438	<	998	0	0	0	0	0	0	>	<	1	1.65	1.65	1.65	0	1.65	1.65	>	<	1	472.8	472.8	472.8	0	472.8	472.8	>
2022-05-25 14:48:31	439	<	1001	0.024	1	0	0.153	0.177	-0.129	>	<	1	1.6	1.6	1.6	0	1.6	1.6	>	<	1	472.8	472.8	472.8	0	472.8	472.8	>
2022-05-25 14:48:32	440	<	1000	0.119	1	0	0.3238	0.4428	-0.2048	>	<	1	1.65	1.65	1.65	0	1.65	1.65	>	<	1	472.8	472.8	472.8	0	472.8	472.8	>
2022-05-25 14:48:33	441	<	1000	0.099	1	0	0.2987	0.3977	-0.1997	>	<	1	1.6	1.6	1.6	0	1.6	1.6	>	<	1	472.8	472.8	472.8	0	472.8	472.8	>
2022-05-25 14:48:34	442	<	999	0.1081	2	0	0.3137	0.4218	-0.2056	>	<	1	1.65	1.65	1.65	0	1.65	1.65	>	<	1	472.8	472.8	472.8	0	472.8	472.8	>
2022-05-25 14:48:35	443	<	1001	0.0939	1	0	0.2917	0.3856	-0.1978	>	<	1	1.65	1.65	1.65	0	1.65	1.65	>	<	1	472.8	472.8	472.8	0	472.8	472.8	>
2022-05-25 14:48:36	444	<	1001	0.0589	1	0	0.2355	0.2945	-0.1766	>	<	1	1.6	1.6	1.6	0	1.6	1.6	>	<	1	472.8	472.8	472.8	0	472.8	472.8	>
2022-05-25 14:48:37	445	<	1000	0	0	0	0	0	0	>	<	1	1.6	1.6	1.6	0	1.6	1.6	>	<	1	472.8	472.8	472.8	0	472.8	472.8	>
2022-05-25 14:48:38	446	<	999	0	0	0	0	0	0	>	<	1	1.6	1.6	1.6	0	1.6	1.6	>	<	1	472.8	472.8	472.8	0	472.8	472.8	>
2022-05-25 14:48:39	447	<	1001	0	0	0	0	0	0	>	<	1	1.7	1.7	1.7	0	1.7	1.7	>	<	1	472.8	472.8	472.8	0	472.8	472.8	>
2022-05-25 14:48:40	448	<	1000	0	0	0	0	0	0	>	<	1	1.8	1.8	1.8	0	1.8	1.8	>	<	1	472.8	472.8	472.8	0	472.8	472.8	>
2022-05-25 14:48:41	449	<	1000	0	0	0	0	0	0	>	<	1	1.75	1.75	1.75	0	1.75	1.75	>	<	1	472.8	472.8	472.8	0	472.8	472.8	>
2022-05-25 14:48:42	450	<	1000	0	0	0	0	0	0	>	<	1	1.8	1.8	1.8	0	1.8	1.8	>	<	1	472.8	472.8	472.8	0	472.8	472.8	>
2022-05-25 14:48:43	451	<	1000	0	0	0	0	0	0	>	<	1	1.75	1.75	1.75	0	1.75	1.75	>	<	1	472.8	472.8	472.8	0	472.8	472.8	>
2022-05-25 14:48:44	452	<	1000	0	0	0	0	0	0	>	<	1	1.8	1.8	1.8	0	1.8	1.8	>	<	1	472.8	472.8	472.8	0	472.8	472.8	>
2022-05-25 14:48:45	453	<	1000	0.001	1	0	0.0316	0.0326	-0.0306	>	<	1	1.75	1.75	1.75	0	1.75	1.75	>	<	1	472.8	472.8	472.8	0	472.8	472.8	>
2022-05-25 14:48:46	454	<	999	0	0	0	0	0	0	>	<	1	1.75	1.75	1.75	0	1.75	1.75	>	<	1	472.8	472.8	472.8	0	472.8	472.8	>
2022-05-25 14:48:47	455	<	1001	0.001	1	0	0.0316	0.0326	-0.0306	>	<	1	1.8	1.8	1.8	0	1.8	1.8	>	<	1	472.8	472.8	472.8	0	472.8	472.8	>
2022-05-25 14:48:48	456	<	1000	0.001	1	0	0.0316	0.0326	-0.0306	>	<	1	1.7	1.7	1.7	0	1.7	1.7	>	<	1	472.8	472.8	472.8	0	472.8	472.8	>
2022-05-25 14:48:49	457	<	999	0	0	0	0	0	0	>	<	1	1.65	1.65	1.65	0	1.65	1.65	>	<	1	472.8	472.8	472.8	0	472.8	472.8	>
2022-05-25 14:48:50	458	<	1000	0	0	0	0	0	0	>	<	1	1.65	1.65	1.65	0	1.65	1.65	>	<	1	472.8	472.8	472.8	0	472.8	472.8	>
2022-05-25 14:48:51	459	<	1000	0	0	0	0	0	0	>	<	1	1.7	1.7	1.7	0	1.7	1.7	>	<	1	472.8	472.8	472.8	0	472.8	472.8	>
2022-05-25 14:48:52	460	<	1001	0	0	0	0	0	0	>	<	1	1.7	1.7	1.7	0	1.7	1.7	>	<	1	472.8	472.8	472.8	0	472.8	472.8	>
2022-05-25 14:48:53	461	<	999	0	0	0	0	0	0	>	<	1	1.65	1.65	1.65	0	1.65	1.65	>	<	1	472.8	472.8	472.8	0	472.8	472.8	>
2022-05-25 14:48:54	462	<	1000	0	0	0	0	0	0	>	<	1	1.6	1.6	1.6	0	1.6	1.6	>	<	1	472.8	472.8	472.8	0	472.8	472.8	>
2022-05-25 14:48:55	463	<	1001	0	0	0	0	0	0	>	<	1	1.65	1.65	1.65	0	1.65	1.65	>	<	1	472.8	472.8	472.8	0	472.8	472.8	>
2022-05-25 14:48:56	464	<	999	0	0	0	0	0	0	>	<	1	1.7	1.7	1.7	0	1.7	1.7	>	<	1	472.8	472.8	472.8	0	472.8	472.8	>
2022-05-25 14:48:57	465	<	1002	0	0	0	0	0	0	>	<	1	1.7	1.7	1.7	0	1.7	1.7	>	<	1	472.8	472.8	472.8	0	472.8	472.8	>
2022-05-25 14:48:58	466	<	998	0	0	0	0	0	0	>	<	1	1.7	1.7	1.7	0	1.7	1.7	>	<	1	472.8	472.8	472.8	0	472.8	472.8	>
2022-05-25 14:48:59	467	<	1001	0	0	0	0	0	0	>	<	1	1.75	1.75	1.75	0	1.75	1.75	>	<	1	472.8	472.8	472.8	0	472.8	472.8	>
2022-05-25 14:49:00	468	<	999	0	0	0	0	0	0	>	<	1	1.7	1.7	1.7	0	1.7	1.7	>	<	1	472.8	472.8	472.8	0	472.8	472.8	>
2022-05-25 14:49:01	469	<	1001	0.001	1	0	0.0316	0.0326	-0.0306	>	<	1	1.7	1.7	1.7	0	1.7	1.7	>	<	1	472.8	472.8	472.8	0	472.8	472.8	>
2022-05-25 14:49:02	470	<	1000	0	0	0	0	0	0	>	<	1	1.7	1.7	1.7	0	1.7	1.7	>	<	1	472.8	472.8	472.8	0	472.8	472.8	>
2022-05-25 14:49:03	471	<	1000	0	0	0	0	0	0	>	<	1	1.7	1.7	1.7	0	1.7	1.7	>	<	1	472.8	472.8	472.8	0	472.8	472.8	>
2022-05-25 14:49:04	472	<	1000	0	0	0	0	0	0	>	<	1	1.65	1.65	1.65	0	1.65	1.65	>	<	1	472.8	472.8	472.8	0	472.8	472.8	>
2022-05-25 14:49:05	473	<	999	0	0	0	0	0	0	>	<	1	1.7	1.7	1.7	0	1.7	1.7	>	<	1	472.8	472.8	472.8	0	472.8	472.8	>
2022-05-25 14:49:06	474	<	1001	0	0	0	0	0	0	>	<	1	1.7	1.7	1.7	0	1.7	1.7	>	<	1	472.8	472.8	472.8	0	472.8	472.8	>
2022-05-25 14:49:07	475	<	999	0	0	0	0	0	0	>	<	1	1.6	1.6	1.6	0	1.6	1.6	>	<	1	472.8	472.8	472.8	0	472.8	472.8	>
2022-05-25 14:49:08	476	<	1000	0.001	1	0	0.0316	0.0326	-0.0306	>	<	1	1.6	1.6	1.6	0	1.6	1.6	>	<	1	472.8	472.8	472.8	0	472.8	472.8	>
2022-05-25 14:49:09	477	<	1000	0	0	0	0	0	0	>	<	1	1.6	1.6	1.6	0	1.6	1.6	>	<	1	472.8	472.8	472.8	0	472.8	472.8	>
2022-05-25 14:49:10	478	<	1000	0	0	0	0	0	0	>	<	1	1.55	1.55	1.55	0	1.55	1.55	>	<	1	472.8	472.8	472.8	0	472.8	472.8	>
2022-05-25 14:49:11	479	<	1000	0	0	0	0	0	0	>	<	1	1.6	1.6	1.6	0	1.6	1.6	>	<	1	472.8	472.8	472.8	0	472.8	472.8	>
2022-05-25 14:49:12	480	<	1000	0	0	0	0	0	0	>	<	1	1.55	1.55	1.55	0	1.55	1.55	>	<	1	472.8	472.8	472.8	0	472.8	472.8	>
2022-05-25 14:49:13	481	<	1000	0.001	1	0	0.0316	0.0326	-0.0306	>	<	1	1.65	1.65	1.65	0	1.65	1.65	>	<	1	472.8	472.8	472.8	0	472.8	472.8	>
2022-05-25 14:49:14	482	<	1000	0	0	0	0	0	0	>	<	1	1.55	1.55	1.55	0	1.55	1.55	>	<	1	472.8	472.8	472.8	0	472.8	472.8	>
2022-05-25 14:49:15	483	<	1001	0	0	0	0	0	0	>	<	1	1.6	1.6	1.6	0	1.6	1.6	>	<	1	472.8	472.8	472.8	0	472.8	472.8	>
2022-05-25 14:49:16	484	<	999	0	0	0	0	0	0	>	<	1	1.65	1.65	1.65	0	1.65	1.65	>	<	1	472.8	472.8	472.8	0	472.8	472.8	>
2022-05-25 14:49:17	485	<	1000	0	0	0	0	0	0	>	<	1	1.7	1.7	1.7	0	1.7	1.7	>	<	1	472.8	472.8	472.8	0	472.8	472.8	>
2022-05-25 14:49:18	486	<	1001	0	0	0	0	0	0	>	<	1	1.75	1.75	1.75	0	1.75	1.75	>	<	1	472.8	472.8	472.8	0	472.8	472.8	>
2022-05-25 14:49:19	487	<	999	0	0	0	0	0	0	>	<	1	1.7	1.7	1.7	0	1.7	1.7	>	<	1	472.8	472.8	472.8	0	472.8	472.8	>
2022-05-25 14:49:20	488	<	1000	0	0	0	0	0	0	>	<	1	1.7	1.7	1.7	0	1.7	1.7	>	<	1	472.8	472.8	472.8	0	472.8	472.8	>
2022-05-25 14:49:21	489	<	1001	0.001	1	0	0.0316	0.0326	-0.0306	>	<	1	1.75	1.75	1.75	0	1.75	1.75	>	<	1	472.8	472.8	472.8	0	472.8	472.8	>
2022-05-25 14:49:22	490	<	1000	0	0	0	0	0	0	>	<	1	1.7	1.7	1.7	0	1.7	1.7	>	<	1	472.8	472.8	472.8	0	472.8	472.8	>
2022-05-25 14:49:23	491	<	1000	0.001	1	0	0.0316	0.0326	-0.0306	>	<	1	1.65	1.65	1.65	0	1.65	1.65	>	<	1	472.8	472.8	472.8	0	472.8	472.8	>
2022-05-25 14:49:24	492	<	1000	0	0	0	0	0	0	>	<	1	1.75	1.75	1.75	0	1.75	1.75	>	<	1	472.8	472.8	472.8	0	472.8	472.8	>
2022-05-25 14:49:25	493	<	999	0	0	0	0	0	0	>	<	1	1.75	1.75	1.75	0	1.75	1.75	>	<	1	472.8	472.8	472.8	0	472.8	472.8	>
2022-05-25 14:49:26	494	<	1001	0.001	1	0	0.0316	0.0326	-0.0306	>	<	1	1.7	1.7	1.7	0	1.7	1.7	>	<	1	472.8	472.8	472.8	0	472.8	472.8	>
2022-05-25 14:49:27	495	<	1000	0	0	0	0	0	0	>	<	1	1.7	1.7	1.7	0	1.7	1.7	>	<	1	472.8	472.8	472.8	0	472.8	472.8	>
2022-05-25 14:49:28	496	<	1000	0	0	0	0	0	0	>	<	1	1.7	1.7	1.7	0	1.7	1.7	>	<	1	472.8	472.8	472.8	0	472.8	472.8	>
2022-05-25 14:49:29	497	<	1000	0	0	0	0	0	0	>	<	1	1.7	1.7	1.7	0	1.7	1.7	>	<	1	472.8	472.8	472.8	0	472.8	472.8	>
2022-05-25 14:49:30	498	<	1000	0	0	0	0	0	0	>	<	1	1.75	1.75	1.75	0	1.75	1.75	>	<	1	472.8	472.8	472.8	0	472.8	472.8	>
2022-05-25 14:49:31	499	<	999	0.002	1	0	0.0447	0.0467	-0.0427	>	<	1	1.65	1.65	1.65	0	1.65	1.65	>	<	1	472.8	472.8	472.8	0	472.8	472.8	>
2022-05-25 14:49:32	500	<	1000	0.101	1	0	0.3013	0.4023	-0.2003	>	<	1	1.7	1.7	1.7	0	1.7	1.7	>	<	1	472.8	472.8	472.8	0	472.8	472.8	>
2022-05-25 14:49:33	501	<	1000	0.092	1	0	0.289	0.381	-0.197	>	<	1	1.6	1.6	1.6	0	1.6	1.6	>	<	1	472.8	472.8	472.8	0	472.8	472.8	>
2022-05-25 14:49:34	502	<	1000	0.121	1	0	0.3261	0.4471	-0.2051	>	<	1	1.55	1.55	1.55	0	1.55	1.55	>	<	1	472.8	472.8	472.8	0	472.8	472.8	>
2022-05-25 14:49:35	503	<	999	0.0871	1	0	0.282	0.369	-0.1949	>	<	1	1.65	1.65	1.65	0	1.65	1.65	>	<	1	472.8	472.8	472.8	0	472.8	472.8	>
2022-05-25 14:49:36	504	<	1001	0.0559	1	0	0.2298	0.2858	-0.1739	>	<	1	1.65	1.65	1.65	0	1.65	1.65	>	<	1	472.8	472.8	472.8	0	472.8	472.8	>
2022-05-25 14:49:37	505	<	1001	0	0	0	0	0	0	>	<	1	1.8	1.8	1.8	0	1.8	1.8	>	<	1	472.8	472.8	472.8	0	472.8	472.8	>
2022-05-25 14:49:38	506	<	999	0	0	0	0	0	0	>	<	1	1.7	1.7	1.7	0	1.7	1.7	>	<	1	472.8	472.8	472.8	0	472.8	472.8	>
2022-05-25 14:49:39	507	<	1001	0	0	0	0	0	0	>	<	1	1.7	1.7	1.7	0	1.7	1.7	>	<	1	472.8	472.8	472.8	0	472.8	472.8	>
2022-05-25 14:49:40	508	<	1000	0	0	0	0	0	0	>	<	1	1.7	1.7	1.7	0	1.7	1.7	>	<	1	472.8	472.8	472.8	0	472.8	472.8	>
2022-05-25 14:49:41	509	<	1000	0	0	0	0	0	0	>	<	1	1.7	1.7	1.7	0	1.7	1.7	>	<	1	472.8	472.8	472.8	0	472.8	472.8	>
2022-05-25 14:49:42	510	<	1000	0	0	0	0	0	0	>	<	1	1.7	1.7	1.7	0	1.7	1.7	>	<	1	472.8	472.8	472.8	0	472.8	472.8	>
2022-05-25 14:49:43	511	<	1000	0	0	0	0	0	0	>	<	1	1.75	1.75	1.75	0	1.75	1.75	>	<	1	472.8	472.8	472.8	0	472.8	472.8	>
2022-05-25 14:49:44	512	<	1001	0.001	1	0	0.0316	0.0326	-0.0306	>	<	1	1.7	1.7	1.7	0	1.7	1.7	>	<	1	472.8	472.8	472.8	0	472.8	472.8	>
2022-05-25 14:49:45	513	<	999	0	0	0	0	0	0	>	<	1	1.75	1.75	1.75	0	1.75	1.75	>	<	1	472.8	472.8	472.8	0	472.8	472.8	>
2022-05-25 14:49:46	514	<	999	0.001	1	0	0.0316	0.0326	-0.0306	>	<	1	1.75	1.75	1.75	0	1.75	1.75	>	<	1	472.8	472.8	472.8	0	472.8	472.8	>
2022-05-25 14:49:47	515	<	1000	0	0	0	0	0	0	>	<	1	1.7	1.7	1.7	0	1.7	1.7	>	<	1	472.8	472.8	472.8	0	472.8	472.8	>
2022-05-25 14:49:48	516	<	1002	0	0	0	0	0	0	>	<	1	1.75	1.75	1.75	0	1.75	1.75	>	<	1	472.8	472.8	472.8	0	472.8	472.8	>
2022-05-25 14:49:49	517	<	999	0.001	1	0	0.0316	0.0326	-0.0306	>	<	1	1.7	1.7	1.7	0	1.7	1.7	>	<	1	472.8	472.8	472.8	0	472.8	472.8	>
2022-05-25 14:49:50	518	<	1001	0	0	0	0	0	0	>	<	1	1.75	1.75	1.75	0	1.75	1.75	>	<	1	472.8	472.8	472.8	0	472.8	472.8	>
2022-05-25 14:49:51	519	<	999	0	0	0	0	0	0	>	<	1	1.75	1.75	1.75	0	1.75	1.75	>	<	1	472.8	472.8	472.8	0	472.8	472.8	>
2022-05-25 14:49:52	520	<	1000	0	0	0	0	0	0	>	<	1	2.2	2.2	2.2	0	2.2	2.2	>	<	1	475.5	475.5	475.5	0	475.5	475.5	>
2022-05-25 14:49:53	521	<	999	0.001	1	0	0.0316	0.0326	-0.0306	>	<	1	1.75	1.75	1.75	0	1.75	1.75	>	<	1	475.5	475.5	475.5	0	475.5	475.5	>
2022-05-25 14:49:54	522	<	1001	0	0	0	0	0	0	>	<	1	1.6	1.6	1.6	0	1.6	1.6	>	<	1	475.5	475.5	475.5	0	475.5	475.5	>
2022-05-25 14:49:55	523	<	1000	0	0	0	0	0	0	>	<	1	1.6	1.6	1.6	0	1.6	1.6	>	<	1	475.5	475.5	475.5	0	475.5	475.5	>
2022-05-25 14:49:56	524	<	999	0	0	0	0	0	0	>	<	1	1.65	1.65	1.65	0	1.65	1.65	>	<	1	475.5	475.5	475.5	0	475.5	475.5	>
2022-05-25 14:49:57	525	<	1001	0	0	0	0	0	0	>	<	1	1.6	1.6	1.6	0	1.6	1.6	>	<	1	475.5	475.5	475.5	0	475.5	475.5	>
2022-05-25 14:49:58	526	<	999	0.001	1	0	0.0316	0.0326	-0.0306	>	<	1	1.7	1.7	1.7	0	1.7	1.7	>	<	1	475.5	475.5	475.5	0	475.5	475.5	>
2022-05-25 14:49:59	527	<	1000	0	0	0	0	0	0	>	<	1	1.6	1.6	1.6	0	1.6	1.6	>	<	1	475.5	475.5	475.5	0	475.5	475.5	>
2022-05-25 14:50:00	528	<	1001	0	0	0	0	0	0	>	<	1	1.6	1.6	1.6	0	1.6	1.6	>	<	1	475.5	475.5	475.5	0	475.5	475.5	>
2022-05-25 14:50:01	529	<	1000	0.002	1	0	0.0447	0.0467	-0.0427	>	<	1	1.6	1.6	1.6	0	1.6	1.6	>	<	1	475.5	475.5	475.5	0	475.5	475.5	>
2022-05-25 14:50:02	530	<	999	0	0	0	0	0	0	>	<	1	1.65	1.65	1.65	0	1.65	1.65	>	<	1	475.5	475.5	475.5	0	475.5	475.5	>
2022-05-25 14:50:03	531	<	1001	0	0	0	0	0	0	>	<	1	1.6	1.6	1.6	0	1.6	1.6	>	<	1	475.5	475.5	475.5	0	475.5	475.5	>
2022-05-25 14:50:04	532	<	1000	0	0	0	0	0	0	>	<	1	1.6	1.6	1.6	0	1.6	1.6	>	<	1	475.5	475.5	475.5	0	475.5	475.5	>
2022-05-25 14:50:05	533	<	1000	0.001	1	0	0.0316	0.0326	-0.0306	>	<	1	1.6	1.6	1.6	0	1.6	1.6	>	<	1	475.5	475.5	475.5	0	475.5	475.5	>
2022-05-25 14:50:06	534	<	1000	0	0	0	0	0	0	>	<	1	1.6	1.6	1.6	0	1.6	1.6	>	<	1	475.5	475.5	475.5	0	475.5	475.5	>
2022-05-25 14:50:07	535	<	999	0	0	0	0	0	0	>	<	1	1.55	1.55	1.55	0	1.55	1.55	>	<	1	475.5	475.5	475.5	0	475.5	475.5	>
2022-05-25 14:50:08	536	<	1000	0	0	0	0	0	0	>	<	1	1.65	1.65	1.65	0	1.65	1.65	>	<	1	475.5	475.5	475.5	0	475.5	475.5	>
2022-05-25 14:50:09	537	<	1001	0.001	1	0	0.0316	0.0326	-0.0306	>	<	1	1.6	1.6	1.6	0	1.6	1.6	>	<	1	475.5	475.5	475.5	0	475.5	475.5	>
2022-05-25 14:50:10	538	<	1000	0	0	0	0	0	0	>	<	1	1.65	1.65	1.65	0	1.65	1.65	>	<	1	475.5	475.5	475.5	0	475.5	475.5	>
2022-05-25 14:50:11	539	<	999	0	0	0	0	0	0	>	<	1	1.6	1.6	1.6	0	1.6	1.6	>	<	1	475.5	475.5	475.5	0	475.5	475.5	>
2022-05-25 14:50:12	540	<	1001	0	0	0	0	0	0	>	<	1	1.6	1.6	1.6	0	1.6	1.6	>	<	1	475.5	475.5	475.5	0	475.5	475.5	>
2022-05-25 14:50:13	541	<	998	0.001	1	0	0.0316	0.0326	-0.0306	>	<	1	1.6	1.6	1.6	0	1.6	1.6	>	<	1	475.5	475.5	475.5	0	475.5	475.5	>
2022-05-25 14:50:14	542	<	1002	0	0	0	0	0	0	>	<	1	1.6	1.6	1.6	0	1.6	1.6	>	<	1	475.5	475.5	475.5	0	475.5	475.5	>
2022-05-25 14:50:15	543	<	1000	0	0	0	0	0	0	>	<	1	1.6	1.6	1.6	0	1.6	1.6	>	<	1	475.5	475.5	475.5	0	475.5	475.5	>
2022-05-25 14:50:16	544	<	1000	0	0	0	0	0	0	>	<	1	1.65	1.65	1.65	0	1.65	1.65	>	<	1	475.5	475.5	475.5	0	475.5	475.5	>
2022-05-25 14:50:17	545	<	1000	0	0	0	0	0	0	>	<	1	1.65	1.65	1.65	0	1.65	1.65	>	<	1	475.5	475.5	475.5	0	475.5	475.5	>
2022-05-25 14:50:18	546	<	1000	0.001	1	0	0.0316	0.0326	-0.0306	>	<	1	1.7	1.7	1.7	0	1.7	1.7	>	<	1	475.5	475.5	475.5	0	475.5	475.5	>
2022-05-25 14:50:19	547	<	999	0.001	1	0	0.0316	0.0326	-0.0306	>	<	1	1.7	1.7	1.7	0	1.7	1.7	>	<	1	475.5	475.5	475.5	0	475.5	475.5	>
2022-05-25 14:50:20	548	<	1001	0	0	0	0	0	0	>	<	1	1.7	1.7	1.7	0	1.7	1.7	>	<	1	475.5	475.5	475.5	0	475.5	475.5	>
2022-05-25 14:50:21	549	<	999	0.0581	1	0	0.2339	0.2919	-0.1758	>	<	1	1.65	1.65	1.65	0	1.65	1.65	>	<	1	475.5	475.5	475.5	0	475.5	475.5	>
2022-05-25 14:50:22	550	<	1000	0.142	1	0	0.3491	0.4911	-0.2071	>	<	1	1.65	1.65	1.65	0	1.65	1.65	>	<	1	475.5	475.5	475.5	0	475.5	475.5	>
2022-05-25 14:50:23	551	<	1001	0.1149	1	0	0.3189	0.4338	-0.204	>	<	1	1.7	1.7	1.7	0	1.7	1.7	>	<	1	475.5	475.5	475.5	0	475.5	475.5	>
2022-05-25 14:50:24	552	<	999	0.0921	1	0	0.2892	0.3812	-0.1971	>	<	1	1.65	1.65	1.65	0	1.65	1.65	>	<	1	475.5	475.5	475.5	0	475.5	475.5	>
2022-05-25 14:50:25	553	<	1001	0.0739	1	0	0.2617	0.3356	-0.1877	>	<	1	1.7	1.7	1.7	0	1.7	1.7	>	<	1	475.5	475.5	475.5	0	475.5	475.5	>
2022-05-25 14:50:26	554	<	999	0.045	1	0	0.2074	0.2524	-0.1624	>	<	1	1.65	1.65	1.65	0	1.65	1.65	>	<	1	475.5	475.5	475.5	0	475.5	475.5	>
2022-05-25 14:50:27	555	<	1001	0	0	0	0	0	0	>	<	1	1.75	1.75	1.75	0	1.75	1.75	>	<	1	475.5	475.5	475.5	0	475.5	475.5	>
2022-05-25 14:50:28	556	<	1000	0	0	0	0	0	0	>	<	1	1.7	1.7	1.7	0	1.7	1.7	>	<	1	475.5	475.5	475.5	0	475.5	475.5	>
2022-05-25 14:50:29	557	<	1000	0	0	0	0	0	0	>	<	1	1.75	1.75	1.75	0	1.75	1.75	>	<	1	475.5	475.5	475.5	0	475.5	475.5	>
2022-05-25 14:50:30	558	<	1000	0	0	0	0	0	0	>	<	1	1.7	1.7	1.7	0	1.7	1.7	>	<	1	475.5	475.5	475.5	0	475.5	475.5	>
2022-05-25 14:50:31	559	<	1000	0	0	0	0	0	0	>	<	1	1.7	1.7	1.7	0	1.7	1.7	>	<	1	475.5	475.5	475.5	0	475.5	475.5	>
2022-05-25 14:50:32	560	<	999	0.0891	1	0	0.2849	0.374	-0.1958	>	<	1	1.65	1.65	1.65	0	1.65	1.65	>	<	1	475.5	475.5	475.5	0	475.5	475.5	>
2022-05-25 14:50:33	561	<	1000	0.118	1	0	0.3226	0.4406	-0.2046	>	<	1	1.7	1.7	1.7	0	1.7	1.7	>	<	1	475.5	475.5	475.5	0	475.5	475.5	>
2022-05-25 14:50:34	562	<	1000	0.042	1	0	0.2006	0.2426	-0.1586	>	<	1	1.7	1.7	1.7	0	1.7	1.7	>	<	1	475.5	475.5	475.5	0	475.5	475.5	>
2022-05-25 14:50:35	563	<	1000	0	0	0	0	0	0	>	<	1	1.7	1.7	1.7	0	1.7	1.7	>	<	1	475.5	475.5	475.5	0	475.5	475.5	>
2022-05-25 14:50:36	564	<	1000	0	0	0	0	0	0	>	<	1	1.75	1.75	1.75	0	1.75	1.75	>	<	1	475.5	475.5	475.5	0	475.5	475.5	>
2022-05-25 14:50:37	565	<	1001	0	0	0	0	0	0	>	<	1	1.7	1.7	1.7	0	1.7	1.7	>	<	1	475.5	475.5	475.5	0	475.5	475.5	>
2022-05-25 14:50:38	566	<	999	0	0	0	0	0	0	>	<	1	1.65	1.65	1.65	0	1.65	1.65	>	<	1	475.5	475.5	475.5	0	475.5	475.5	>
2022-05-25 14:50:39	567	<	1001	0.001	1	0	0.0316	0.0326	-0.0306	>	<	1	1.55	1.55	1.55	0	1.55	1.55	>	<	1	475.5	475.5	475.5	0	475.5	475.5	>
2022-05-25 14:50:40	568	<	1000	0.002	2	0	0.0632	0.0652	-0.0612	>	<	1	1.7	1.7	1.7	0	1.7	1.7	>	<	1	475.5	475.5	475.5	0	475.5	475.5	>
2022-05-25 14:50:41	569	<	999	0	0	0	0	0	0	>	<	1	1.6	1.6	1.6	0	1.6	1.6	>	<	1	475.5	475.5	475.5	0	475.5	475.5	>
2022-05-25 14:50:42	570	<	1000	0	0	0	0	0	0	>	<	1	1.6	1.6	1.6	0	1.6	1.6	>	<	1	475.5	475.5	475.5	0	475.5	475.5	>
2022-05-25 14:50:43	571	<	1000	0	0	0	0	0	0	>	<	1	1.65	1.65	1.65	0	1.65	1.65	>	<	1	475.5	475.5	475.5	0	475.5	475.5	>
2022-05-25 14:50:44	572	<	1000	0.001	1	0	0.0316	0.0326	-0.0306	>	<	1	1.65	1.65	1.65	0	1.65	1.65	>	<	1	475.5	475.5	475.5	0	475.5	475.5	>
2022-05-25 14:50:45	573	<	1001	0	0	0	0	0	0	>	<	1	1.55	1.55	1.55	0	1.55	1.55	>	<	1	475.5	475.5	475.5	0	475.5	475.5	>
2022-05-25 14:50:46	574	<	1001	0	0	0	0	0	0	>	<	1	1.65	1.65	1.65	0	1.65	1.65	>	<	1	475.5	475.5	475.5	0	475.5	475.5	>
2022-05-25 14:50:47	575	<	999	0	0	0	0	0	0	>	<	1	1.7	1.7	1.7	0	1.7	1.7	>	<	1	475.5	475.5	475.5	0	475.5	475.5	>
2022-05-25 14:50:48	576	<	1000	0	0	0	0	0	0	>	<	1	1.65	1.65	1.65	0	1.65	1.65	>	<	1	475.5	475.5	475.5	0	475.5	475.5	>
2022-05-25 14:50:49	577	<	1000	0.001	1	0	0.0316	0.0326	-0.0306	>	<	1	1.75	1.75	1.75	0	1.75	1.75	>	<	1	475.5	475.5	475.5	0	475.5	475.5	>
2022-05-25 14:50:50	578	<	1000	0.001	1	0	0.0316	0.0326	-0.0306	>	<	1	1.65	1.65	1.65	0	1.65	1.65	>	<	1	475.5	475.5	475.5	0	475.5	475.5	>
2022-05-25 14:50:51	579	<	1000	0	0	0	0	0	0	>	<	1	1.7	1.7	1.7	0	1.7	1.7	>	<	1	475.5	475.5	475.5	0	475.5	475.5	>
2022-05-25 14:50:52	580	<	1000	0	0	0	0	0	0	>	<	1	1.7	1.7	1.7	0	1.7	1.7	>	<	1	475.5	475.5	475.5	0	475.5	475.5	>
2022-05-25 14:50:53	581	<	999	0.002	1	0	0.0447	0.0467	-0.0427	>	<	1	1.75	1.75	1.75	0	1.75	1.75	>	<	1	475.5	475.5	475.5	0	475.5	475.5	>
2022-05-25 14:50:54	582	<	1001	0	0	0	0	0	0	>	<	1	1.65	1.65	1.65	0	1.65	1.65	>	<	1	475.5	475.5	475.5	0	475.5	475.5	>
2022-05-25 14:50:55	583	<	999	0	0	0	0	0	0	>	<	1	1.7	1.7	1.7	0	1.7	1.7	>	<	1	475.5	475.5	475.5	0	475.5	475.5	>
2022-05-25 14:50:56	584	<	1001	0	0	0	0	0	0	>	<	1	1.7	1.7	1.7	0	1.7	1.7	>	<	1	475.5	475.5	475.5	0	475.5	475.5	>
2022-05-25 14:50:57	585	<	1000	0	0	0	0	0	0	>	<	1	1.7	1.7	1.7	0	1.7	1.7	>	<	1	475.5	475.5	475.5	0	475.5	475.5	>
2022-05-25 14:50:58	586	<	999	0	0	0	0	0	0	>	<	1	1.7	1.7	1.7	0	1.7	1.7	>	<	1	475.5	475.5	475.5	0	475.5	475.5	>
2022-05-25 14:50:59	587	<	1001	0	0	0	0	0	0	>	<	1	1.7	1.7	1.7	0	1.7	1.7	>	<	1	475.5	475.5	475.5	0	475.5	475.5	>
2022-05-25 14:51:00	588	<	1000	0	0	0	0	0	0	>	<	1	1.75	1.75	1.75	0	1.75	1.75	>	<	1	475.5	475.5	475.5	0	475.5	475.5	>
2022-05-25 14:51:01	589	<	1001	0	0	0	0	0	0	>	<	1	1.7	1.7	1.7	0	1.7	1.7	>	<	1	475.5	475.5	475.5	0	475.5	475.5	>
2022-05-25 14:51:02	590	<	1000	0	0	0	0	0	0	>	<	1	1.7	1.7	1.7	0	1.7	1.7	>	<	1	475.5	475.5	475.5	0	475.5	475.5	>
2022-05-25 14:51:03	591	<	999	0	0	0	0	0	0	>	<	1	1.75	1.75	1.75	0	1.75	1.75	>	<	1	475.5	475.5	475.5	0	475.5	475.5	>
2022-05-25 14:51:04	592	<	1001	0	0	0	0	0	0	>	<	1	1.7	1.7	1.7	0	1.7	1.7	>	<	1	475.5	475.5	475.5	0	475.5	475.5	>
2022-05-25 14:51:05	593	<	998	0	0	0	0	0	0	>	<	1	1.65	1.65	1.65	0	1.65	1.65	>	<	1	475.5	475.5	475.5	0	475.5	475.5	>
2022-05-25 14:51:06	594	<	1001	0	0	0	0	0	0	>	<	1	1.75	1.75	1.75	0	1.75	1.75	>	<	1	475.5	475.5	475.5	0	475.5	475.5	>
2022-05-25 14:51:07	595	<	999	0	0	0	0	0	0	>	<	1	1.7	1.7	1.7	0	1.7	1.7	>	<	1	475.5	475.5	475.5	0	475.5	475.5	>
2022-05-25 14:51:08	596	<	998	0.001	1	0	0.0316	0.0326	-0.0306	>	<	1	1.7	1.7	1.7	0	1.7	1.7	>	<	1	475.5	475.5	475.5	0	475.5	475.5	>
2022-05-25 14:51:09	597	<	1001	0	0	0	0	0	0	>	<	1	1.7	1.7	1.7	0	1.7	1.7	>	<	1	475.5	475.5	475.5	0	475.5	475.5	>
2022-05-25 14:51:10	598	<	1002	0	0	0	0	0	0	>	<	1	1.7	1.7	1.7	0	1.7	1.7	>	<	1	475.5	475.5	475.5	0	475.5	475.5	>
2022-05-25 14:51:11	599	<	1000	0	0	0	0	0	0	>	<	1	1.75	1.75	1.75	0	1.75	1.75	>	<	1	475.5	475.5	475.5	0	475.5	475.5	>
2022-05-25 14:51:12	600	<	1001	0	0	0	0	0	0	>	<	1	1.7	1.7	1.7	0	1.7	1.7	>	<	1	475.5	475.5	475.5	0	475.5	475.5	>
2022-05-25 14:51:13	601	<	1000	0.001	1	0	0.0316	0.0326	-0.0306	>	<	1	1.75	1.75	1.75	0	1.75	1.75	>	<	1	475.5	475.5	475.5	0	475.5	475.5	>
2022-05-25 14:51:14	602	<	999	0	0	0	0	0	0	>	<	1	1.7	1.7	1.7	0	1.7	1.7	>	<	1	475.5	475.5	475.5	0	475.5	475.5	>
2022-05-25 14:51:15	603	<	1000	0	0	0	0	0	0	>	<	1	1.75	1.75	1.75	0	1.75	1.75	>	<	1	475.5	475.5	475.5	0	475.5	475.5	>
2022-05-25 14:51:16	604	<	999	0	0	0	0	0	0	>	<	1	1.75	1.75	1.75	0	1.75	1.75	>	<	1	475.5	475.5	475.5	0	475.5	475.5	>
2022-05-25 14:51:17	605	<	1001	0	0	0	0	0	0	>	<	1	1.75	1.75	1.75	0	1.75	1.75	>	<	1	475.5	475.5	475.5	0	475.5	475.5	>
2022-05-25 14:51:18	606	<	998	0.002	1	0	0.0447	0.0467	-0.0427	>	<	1	1.7	1.7	1.7	0	1.7	1.7	>	<	1	475.5	475.5	475.5	0	475.5	475.5	>
2022-05-25 14:51:19	607	<	1001	0	0	0	0	0	0	>	<	1	1.8	1.8	1.8	0	1.8	1.8	>	<	1	475.5	475.5	475.5	0	475.5	475.5	>
2022-05-25 14:51:20	608	<	1002	0	0	0	0	0	0	>	<	1	1.7	1.7	1.7	0	1.7	1.7	>	<	1	475.5	475.5	475.5	0	475.5	475.5	>
2022-05-25 14:51:21	609	<	999	0	0	0	0	0	0	>	<	1	1.75	1.75	1.75	0	1.75	1.75	>	<	1	475.5	475.5	475.5	0	475.5	475.5	>
2022-05-25 14:51:22	610	<	1001	0.001	1	0	0.0316	0.0326	-0.0306	>	<	1	1.8	1.8	1.8	0	1.8	1.8	>	<	1	475.5	475.5	475.5	0	475.5	475.5	>
2022-05-25 14:51:23	611	<	998	0.001	1	0	0.0316	0.0326	-0.0306	>	<	1	1.75	1.75	1.75	0	1.75	1.75	>	<	1	475.5	475.5	475.5	0	475.5	475.5	>
2022-05-25 14:51:24	612	<	1001	0	0	0	0	0	0	>	<	1	1.75	1.75	1.75	0	1.75	1.75	>	<	1	475.5	475.5	475.5	0	475.5	475.5	>
2022-05-25 14:51:25	613	<	999	0	0	0	0	0	0	>	<	1	1.75	1.75	1.75	0	1.75	1.75	>	<	1	475.5	475.5	475.5	0	475.5	475.5	>
2022-05-25 14:51:26	614	<	1001	0.001	1	0	0.0316	0.0326	-0.0306	>	<	1	1.75	1.75	1.75	0	1.75	1.75	>	<	1	475.5	475.5	475.5	0	475.5	475.5	>
2022-05-25 14:51:27	615	<	999	0	0	0	0	0	0	>	<	1	1.75	1.75	1.75	0	1.75	1.75	>	<	1	475.5	475.5	475.5	0	475.5	475.5	>
2022-05-25 14:51:28	616	<	1001	0.001	1	0	0.0316	0.0326	-0.0306	>	<	1	1.75	1.75	1.75	0	1.75	1.75	>	<	1	475.5	475.5	475.5	0	475.5	475.5	>
2022-05-25 14:51:29	617	<	1000	0	0	0	0	0	0	>	<	1	1.75	1.75	1.75	0	1.75	1.75	>	<	1	475.5	475.5	475.5	0	475.5	475.5	>
2022-05-25 14:51:30	618	<	999	0.001	1	0	0.0316	0.0326	-0.0306	>	<	1	1.7	1.7	1.7	0	1.7	1.7	>	<	1	475.5	475.5	475.5	0	475.5	475.5	>
2022-05-25 14:51:31	619	<	1000	0	0	0	0	0	0	>	<	1	1.75	1.75	1.75	0	1.75	1.75	>	<	1	475.5	475.5	475.5	0	475.5	475.5	>
2022-05-25 14:51:32	620	<	1000	0.046	1	0	0.2095	0.2555	-0.1635	>	<	1	1.75	1.75	1.75	0	1.75	1.75	>	<	1	475.5	475.5	475.5	0	475.5	475.5	>
2022-05-25 14:51:33	621	<	1000	0.11	1	0	0.3129	0.4229	-0.2029	>	<	1	1.95	1.95	1.95	0	1.95	1.95	>	<	1	475.5	475.5	475.5	0	475.5	475.5	>
2022-05-25 14:51:34	622	<	1000	0.089	1	0	0.2847	0.3737	-0.1957	>	<	1	1.65	1.65	1.65	0	1.65	1.65	>	<	1	475.5	475.5	475.5	0	475.5	475.5	>
2022-05-25 14:51:35	623	<	1000	0.08	1	0	0.2713	0.3513	-0.1913	>	<	1	1.7	1.7	1.7	0	1.7	1.7	>	<	1	475.5	475.5	475.5	0	475.5	475.5	>
2022-05-25 14:51:36	624	<	1001	0.045	1	0	0.2072	0.2522	-0.1623	>	<	1	1.75	1.75	1.75	0	1.75	1.75	>	<	1	475.5	475.5	475.5	0	475.5	475.5	>
2022-05-25 14:51:37	625	<	1000	0	0	0	0	0	0	>	<	1	1.75	1.75	1.75	0	1.75	1.75	>	<	1	475.5	475.5	475.5	0	475.5	475.5	>
2022-05-25 14:51:38	626	<	1000	0	0	0	0	0	0	>	<	1	1.7	1.7	1.7	0	1.7	1.7	>	<	1	475.5	475.5	475.5	0	475.5	475.5	>
2022-05-25 14:51:39	627	<	999	0	0	0	0	0	0	>	<	1	1.7	1.7	1.7	0	1.7	1.7	>	<	1	475.5	475.5	475.5	0	475.5	475.5	>
2022-05-25 14:51:40	628	<	1000	0.001	1	0	0.0316	0.0326	-0.0306	>	<	1	1.8	1.8	1.8	0	1.8	1.8	>	<	1	475.5	475.5	475.5	0	475.5	475.5	>
2022-05-25 14:51:41	629	<	1000	0.001	1	0	0.0316	0.0326	-0.0306	>	<	1	1.75	1.75	1.75	0	1.75	1.75	>	<	1	475.5	475.5	475.5	0	475.5	475.5	>
2022-05-25 14:51:42	630	<	1001	0	0	0	0	0	0	>	<	1	1.75	1.75	1.75	0	1.75	1.75	>	<	1	475.5	475.5	475.5	0	475.5	475.5	>
2022-05-25 14:51:43	631	<	1000	0	0	0	0	0	0	>	<	1	1.75	1.75	1.75	0	1.75	1.75	>	<	1	475.5	475.5	475.5	0	475.5	475.5	>
2022-05-25 14:51:44	632	<	1000	0	0	0	0	0	0	>	<	1	1.85	1.85	1.85	0	1.85	1.85	>	<	1	475.5	475.5	475.5	0	475.5	475.5	>
2022-05-25 14:51:45	633	<	1000	0	0	0	0	0	0	>	<	1	1.7	1.7	1.7	0	1.7	1.7	>	<	1	475.5	475.5	475.5	0	475.5	475.5	>
2022-05-25 14:51:46	634	<	1000	0	0	0	0	0	0	>	<	1	1.6	1.6	1.6	0	1.6	1.6	>	<	1	475.5	475.5	475.5	0	475.5	475.5	>
2022-05-25 14:51:47	635	<	999	0	0	0	0	0	0	>	<	1	1.7	1.7	1.7	0	1.7	1.7	>	<	1	475.5	475.5	475.5	0	475.5	475.5	>
2022-05-25 14:51:48	636	<	1002	0	0	0	0	0	0	>	<	1	1.75	1.75	1.75	0	1.75	1.75	>	<	1	475.5	475.5	475.5	0	475.5	475.5	>
2022-05-25 14:51:49	637	<	998	0.001	1	0	0.0316	0.0326	-0.0306	>	<	1	1.75	1.75	1.75	0	1.75	1.75	>	<	1	475.5	475.5	475.5	0	475.5	475.5	>
2022-05-25 14:51:50	638	<	1000	0	0	0	0	0	0	>	<	1	1.75	1.75	1.75	0	1.75	1.75	>	<	1	475.5	475.5	475.5	0	475.5	475.5	>
2022-05-25 14:51:51	639	<	1001	0	0	0	0	0	0	>	<	1	1.65	1.65	1.65	0	1.65	1.65	>	<	1	475.5	475.5	475.5	0	475.5	475.5	>
2022-05-25 14:51:52	640	<	999	0	0	0	0	0	0	>	<	1	1.65	1.65	1.65	0	1.65	1.65	>	<	1	475.5	475.5	475.5	0	475.5	475.5	>
2022-05-25 14:51:53	641	<	1001	0	0	0	0	0	0	>	<	1	1.55	1.55	1.55	0	1.55	1.55	>	<	1	475.5	475.5	475.5	0	475.5	475.5	>
2022-05-25 14:51:54	642	<	1000	0	0	0	0	0	0	>	<	1	1.6	1.6	1.6	0	1.6	1.6	>	<	1	475.5	475.5	475.5	0	475.5	475.5	>
2022-05-25 14:51:55	643	<	998	0.001	1	0	0.0316	0.0326	-0.0306	>	<	1	1.6	1.6	1.6	0	1.6	1.6	>	<	1	475.5	475.5	475.5	0	475.5	475.5	>
2022-05-25 14:51:56	644	<	1002	0.001	1	0	0.0316	0.0326	-0.0306	>	<	1	1.5	1.5	1.5	0	1.5	1.5	>	<	1	475.5	475.5	475.5	0	475.5	475.5	>
2022-05-25 14:51:57	645	<	999	0	0	0	0	0	0	>	<	1	1.55	1.55	1.55	0	1.55	1.55	>	<	1	475.5	475.5	475.5	0	475.5	475.5	>
2022-05-25 14:51:58	646	<	1000	0.001	1	0	0.0316	0.0326	-0.0306	>	<	1	1.65	1.65	1.65	0	1.65	1.65	>	<	1	475.5	475.5	475.5	0	475.5	475.5	>
2022-05-25 14:51:59	647	<	1002	0.001	1	0	0.0316	0.0326	-0.0306	>	<	1	1.65	1.65	1.65	0	1.65	1.65	>	<	1	475.5	475.5	475.5	0	475.5	475.5	>
2022-05-25 14:52:00	648	<	999	0	0	0	0	0	0	>	<	1	1.7	1.7	1.7	0	1.7	1.7	>	<	1	475.5	475.5	475.5	0	475.5	475.5	>
2022-05-25 14:52:01	649	<	1000	0	0	0	0	0	0	>	<	1	1.75	1.75	1.75	0	1.75	1.75	>	<	1	475.5	475.5	475.5	0	475.5	475.5	>
2022-05-25 14:52:02	650	<	999	0.002	1	0	0.0447	0.0467	-0.0427	>	<	1	1.75	1.75	1.75	0	1.75	1.75	>	<	1	475.5	475.5	475.5	0	475.5	475.5	>
2022-05-25 14:52:03	651	<	1001	0.002	1	0	0.0447	0.0467	-0.0427	>	<	1	1.6	1.6	1.6	0	1.6	1.6	>	<	1	475.5	475.5	475.5	0	475.5	475.5	>
2022-05-25 14:52:04	652	<	1000	0.001	1	0	0.0316	0.0326	-0.0306	>	<	1	1.7	1.7	1.7	0	1.7	1.7	>	<	1	475.5	475.5	475.5	0	475.5	475.5	>
2022-05-25 14:52:05	653	<	999	0	0	0	0	0	0	>	<	1	1.75	1.75	1.75	0	1.75	1.75	>	<	1	475.5	475.5	475.5	0	475.5	475.5	>
2022-05-25 14:52:06	654	<	1002	0.003	1	0	0.0546	0.0576	-0.0516	>	<	1	1.7	1.7	1.7	0	1.7	1.7	>	<	1	475.5	475.5	475.5	0	475.5	475.5	>
2022-05-25 14:52:07	655	<	998	0	0	0	0	0	0	>	<	1	1.75	1.75	1.75	0	1.75	1.75	>	<	1	475.5	475.5	475.5	0	475.5	475.5	>
2022-05-25 14:52:08	656	<	1001	0.002	1	0	0.0447	0.0467	-0.0427	>	<	1	1.8	1.8	1.8	0	1.8	1.8	>	<	1	475.5	475.5	475.5	0	475.5	475.5	>
2022-05-25 14:52:09	657	<	999	0	0	0	0	0	0	>	<	1	1.6	1.6	1.6	0	1.6	1.6	>	<	1	475.5	475.5	475.5	0	475.5	475.5	>
2022-05-25 14:52:10	658	<	1002	0.001	1	0	0.0316	0.0326	-0.0306	>	<	1	1.5	1.5	1.5	0	1.5	1.5	>	<	1	475.5	475.5	475.5	0	475.5	475.5	>
2022-05-25 14:52:11	659	<	1000	0	0	0	0	0	0	>	<	1	1.5	1.5	1.5	0	1.5	1.5	>	<	1	475.5	475.5	475.5	0	475.5	475.5	>
2022-05-25 14:52:12	660	<	573	0	0	0	0	0	0	>	<	1	0.5	0.5	0.5	0	0.5	0.5	>	<	1	475.5	475.5	475.5	0	475.5	475.5	>

## Sheet: Conf1_5000
		<	Processing Time							>	<	CPU1							>	<	MEM1							>
Time	Id	<	Cont	Average	Max	Min	DesvTip	DTTop	DTDown	>	<	Cont	Average	Max	Min	DesvTip	DTTop	DTDown	>	<	Cont	Average	Max	Min	DesvTip	DTTop	DTDown	>
P1_Conf1_5000	Tot	<	3299992	0.0462	7	0	0.2102	0.2564	-0.1639	>	<	660	3.45	14.85	0.75	0.56	4.02	2.89	>	<	660	480	482.4	241.1	17.13	497.13	462.86	>
2022-05-25 18:10:55	0	<	923	0.0802	7	0	0.3453	0.4255	-0.2652	>	<	1	14.85	14.85	14.85	0	14.85	14.85	>	<	1	241.1	241.1	241.1	0	241.1	241.1	>
2022-05-25 18:10:56	1	<	3257	0.05	1	0	0.218	0.2681	-0.168	>	<	1	10.8	10.8	10.8	0	10.8	10.8	>	<	1	263.5	263.5	263.5	0	263.5	263.5	>
2022-05-25 18:10:57	2	<	10040	0.0454	1	0	0.2082	0.2536	-0.1628	>	<	1	4.2	4.2	4.2	0	4.2	4.2	>	<	1	255	255	255	0	255	255	>
2022-05-25 18:10:58	3	<	5045	0.0496	1	0	0.217	0.2666	-0.1675	>	<	1	4.7	4.7	4.7	0	4.7	4.7	>	<	1	317.3	317.3	317.3	0	317.3	317.3	>
2022-05-25 18:10:59	4	<	5020	0.0412	1	0	0.1988	0.2401	-0.1576	>	<	1	4.35	4.35	4.35	0	4.35	4.35	>	<	1	389.2	389.2	389.2	0	389.2	389.2	>
2022-05-25 18:11:00	5	<	4995	0.0531	1	0	0.2241	0.2772	-0.1711	>	<	1	3.9	3.9	3.9	0	3.9	3.9	>	<	1	460.8	460.8	460.8	0	460.8	460.8	>
2022-05-25 18:11:01	6	<	5010	0.0613	6	0	0.252	0.3133	-0.1907	>	<	1	4.2	4.2	4.2	0	4.2	4.2	>	<	1	467.8	467.8	467.8	0	467.8	467.8	>
2022-05-25 18:11:02	7	<	4999	0.0606	1	0	0.2386	0.2992	-0.178	>	<	1	3.7	3.7	3.7	0	3.7	3.7	>	<	1	469.3	469.3	469.3	0	469.3	469.3	>
2022-05-25 18:11:03	8	<	4981	0.0596	1	0	0.2368	0.2964	-0.1772	>	<	1	3.95	3.95	3.95	0	3.95	3.95	>	<	1	469.3	469.3	469.3	0	469.3	469.3	>
2022-05-25 18:11:04	9	<	5011	0.0545	1	0	0.227	0.2814	-0.1725	>	<	1	3.7	3.7	3.7	0	3.7	3.7	>	<	1	469.3	469.3	469.3	0	469.3	469.3	>
2022-05-25 18:11:05	10	<	5007	0.0613	5	0	0.2481	0.3094	-0.1868	>	<	1	3.95	3.95	3.95	0	3.95	3.95	>	<	1	472.9	472.9	472.9	0	472.9	472.9	>
2022-05-25 18:11:06	11	<	5003	0.0536	1	0	0.2252	0.2787	-0.1716	>	<	1	3.65	3.65	3.65	0	3.65	3.65	>	<	1	472.9	472.9	472.9	0	472.9	472.9	>
2022-05-25 18:11:07	12	<	4983	0.057	1	0	0.2318	0.2888	-0.1748	>	<	1	3.75	3.75	3.75	0	3.75	3.75	>	<	1	472.9	472.9	472.9	0	472.9	472.9	>
2022-05-25 18:11:08	13	<	5013	0.0511	1	0	0.2201	0.2712	-0.1691	>	<	1	3.65	3.65	3.65	0	3.65	3.65	>	<	1	472.9	472.9	472.9	0	472.9	472.9	>
2022-05-25 18:11:09	14	<	4994	0.0505	1	0	0.2189	0.2694	-0.1684	>	<	1	3.95	3.95	3.95	0	3.95	3.95	>	<	1	473.7	473.7	473.7	0	473.7	473.7	>
2022-05-25 18:11:10	15	<	5001	0.057	1	0	0.2318	0.2888	-0.1748	>	<	1	3.65	3.65	3.65	0	3.65	3.65	>	<	1	473.7	473.7	473.7	0	473.7	473.7	>
2022-05-25 18:11:11	16	<	5005	0.0543	1	0	0.2267	0.281	-0.1724	>	<	1	3.7	3.7	3.7	0	3.7	3.7	>	<	1	473.7	473.7	473.7	0	473.7	473.7	>
2022-05-25 18:11:12	17	<	4999	0.0514	1	0	0.2208	0.2722	-0.1694	>	<	1	3.45	3.45	3.45	0	3.45	3.45	>	<	1	473.7	473.7	473.7	0	473.7	473.7	>
2022-05-25 18:11:13	18	<	4975	0.0462	1	0	0.21	0.2562	-0.1638	>	<	1	3.75	3.75	3.75	0	3.75	3.75	>	<	1	475	475	475	0	475	475	>
2022-05-25 18:11:14	19	<	5001	0.0482	1	0	0.2142	0.2624	-0.166	>	<	1	3.45	3.45	3.45	0	3.45	3.45	>	<	1	475	475	475	0	475	475	>
2022-05-25 18:11:15	20	<	5028	0.0591	1	0	0.2358	0.2948	-0.1767	>	<	1	3.35	3.35	3.35	0	3.35	3.35	>	<	1	475	475	475	0	475	475	>
2022-05-25 18:11:16	21	<	4990	0.0531	1	0	0.2242	0.2774	-0.1711	>	<	1	3.55	3.55	3.55	0	3.55	3.55	>	<	1	475	475	475	0	475	475	>
2022-05-25 18:11:17	22	<	5008	0.0579	1	0	0.2336	0.2915	-0.1757	>	<	1	3.75	3.75	3.75	0	3.75	3.75	>	<	1	475.3	475.3	475.3	0	475.3	475.3	>
2022-05-25 18:11:18	23	<	5000	0.0516	1	0	0.2212	0.2728	-0.1696	>	<	1	3.45	3.45	3.45	0	3.45	3.45	>	<	1	475.3	475.3	475.3	0	475.3	475.3	>
2022-05-25 18:11:19	24	<	4610	0.0642	1	0	0.2451	0.3093	-0.1809	>	<	1	3.45	3.45	3.45	0	3.45	3.45	>	<	1	475.3	475.3	475.3	0	475.3	475.3	>
2022-05-25 18:11:20	25	<	5390	0.0547	1	0	0.2275	0.2822	-0.1727	>	<	1	3.5	3.5	3.5	0	3.5	3.5	>	<	1	475.3	475.3	475.3	0	475.3	475.3	>
2022-05-25 18:11:21	26	<	5003	0.0402	1	0	0.1964	0.2365	-0.1562	>	<	1	3.3	3.3	3.3	0	3.3	3.3	>	<	1	475.8	475.8	475.8	0	475.8	475.8	>
2022-05-25 18:11:22	27	<	4992	0.0379	1	0	0.1909	0.2287	-0.153	>	<	1	3.4	3.4	3.4	0	3.4	3.4	>	<	1	475.8	475.8	475.8	0	475.8	475.8	>
2022-05-25 18:11:23	28	<	5003	0.06	1	0	0.2374	0.2974	-0.1775	>	<	1	3.4	3.4	3.4	0	3.4	3.4	>	<	1	475.8	475.8	475.8	0	475.8	475.8	>
2022-05-25 18:11:24	29	<	5002	0.0584	1	0	0.2345	0.2928	-0.1761	>	<	1	3.45	3.45	3.45	0	3.45	3.45	>	<	1	475.8	475.8	475.8	0	475.8	475.8	>
2022-05-25 18:11:25	30	<	4998	0.0612	1	0	0.2397	0.301	-0.1785	>	<	1	3.4	3.4	3.4	0	3.4	3.4	>	<	1	475.8	475.8	475.8	0	475.8	475.8	>
2022-05-25 18:11:26	31	<	5004	0.049	1	0	0.2158	0.2647	-0.1668	>	<	1	3.65	3.65	3.65	0	3.65	3.65	>	<	1	475.8	475.8	475.8	0	475.8	475.8	>
2022-05-25 18:11:27	32	<	4997	0.0528	1	0	0.2237	0.2765	-0.1709	>	<	1	3.65	3.65	3.65	0	3.65	3.65	>	<	1	475.8	475.8	475.8	0	475.8	475.8	>
2022-05-25 18:11:28	33	<	5000	0.0584	1	0	0.2345	0.2929	-0.1761	>	<	1	3.45	3.45	3.45	0	3.45	3.45	>	<	1	475.8	475.8	475.8	0	475.8	475.8	>
2022-05-25 18:11:29	34	<	4999	0.0594	1	0	0.2364	0.2958	-0.177	>	<	1	3.35	3.35	3.35	0	3.35	3.35	>	<	1	475.8	475.8	475.8	0	475.8	475.8	>
2022-05-25 18:11:30	35	<	4999	0.054	4	0	0.2313	0.2853	-0.1773	>	<	1	3.6	3.6	3.6	0	3.6	3.6	>	<	1	475.8	475.8	475.8	0	475.8	475.8	>
2022-05-25 18:11:31	36	<	5002	0.0508	1	0	0.2195	0.2703	-0.1688	>	<	1	3.3	3.3	3.3	0	3.3	3.3	>	<	1	475.8	475.8	475.8	0	475.8	475.8	>
2022-05-25 18:11:32	37	<	4993	0.0561	1	0	0.2301	0.2862	-0.174	>	<	1	3.2	3.2	3.2	0	3.2	3.2	>	<	1	475.8	475.8	475.8	0	475.8	475.8	>
2022-05-25 18:11:33	38	<	5008	0.0549	1	0	0.2278	0.2827	-0.1729	>	<	1	3.35	3.35	3.35	0	3.35	3.35	>	<	1	475.8	475.8	475.8	0	475.8	475.8	>
2022-05-25 18:11:34	39	<	4996	0.0482	1	0	0.2143	0.2625	-0.166	>	<	1	3.7	3.7	3.7	0	3.7	3.7	>	<	1	475.8	475.8	475.8	0	475.8	475.8	>
2022-05-25 18:11:35	40	<	5002	0.047	1	0	0.2116	0.2586	-0.1646	>	<	1	3.35	3.35	3.35	0	3.35	3.35	>	<	1	475.8	475.8	475.8	0	475.8	475.8	>
2022-05-25 18:11:36	41	<	5001	0.0548	1	0	0.2276	0.2824	-0.1728	>	<	1	3.3	3.3	3.3	0	3.3	3.3	>	<	1	475.8	475.8	475.8	0	475.8	475.8	>
2022-05-25 18:11:37	42	<	5001	0.0534	1	0	0.2248	0.2782	-0.1714	>	<	1	3.25	3.25	3.25	0	3.25	3.25	>	<	1	475.8	475.8	475.8	0	475.8	475.8	>
2022-05-25 18:11:38	43	<	5001	0.0614	5	0	0.2482	0.3096	-0.1868	>	<	1	3.65	3.65	3.65	0	3.65	3.65	>	<	1	475.8	475.8	475.8	0	475.8	475.8	>
2022-05-25 18:11:39	44	<	5001	0.0592	1	0	0.236	0.2952	-0.1768	>	<	1	3.45	3.45	3.45	0	3.45	3.45	>	<	1	475.8	475.8	475.8	0	475.8	475.8	>
2022-05-25 18:11:40	45	<	4997	0.0454	1	0	0.2082	0.2537	-0.1628	>	<	1	3.25	3.25	3.25	0	3.25	3.25	>	<	1	475.8	475.8	475.8	0	475.8	475.8	>
2022-05-25 18:11:41	46	<	4929	0.0475	1	0	0.2127	0.2601	-0.1652	>	<	1	3.35	3.35	3.35	0	3.35	3.35	>	<	1	475.8	475.8	475.8	0	475.8	475.8	>
2022-05-25 18:11:42	47	<	5069	0.0554	1	0	0.2288	0.2843	-0.1734	>	<	1	3.75	3.75	3.75	0	3.75	3.75	>	<	1	475.8	475.8	475.8	0	475.8	475.8	>
2022-05-25 18:11:43	48	<	5003	0.0524	1	0	0.2228	0.2751	-0.1704	>	<	1	3.3	3.3	3.3	0	3.3	3.3	>	<	1	475.8	475.8	475.8	0	475.8	475.8	>
2022-05-25 18:11:44	49	<	5002	0.059	1	0	0.2356	0.2946	-0.1766	>	<	1	3.3	3.3	3.3	0	3.3	3.3	>	<	1	475.8	475.8	475.8	0	475.8	475.8	>
2022-05-25 18:11:45	50	<	4995	0.0492	1	0	0.2164	0.2656	-0.1671	>	<	1	3.45	3.45	3.45	0	3.45	3.45	>	<	1	475.8	475.8	475.8	0	475.8	475.8	>
2022-05-25 18:11:46	51	<	5010	0.0603	1	0	0.238	0.2983	-0.1777	>	<	1	3.6	3.6	3.6	0	3.6	3.6	>	<	1	475.8	475.8	475.8	0	475.8	475.8	>
2022-05-25 18:11:47	52	<	4998	0.0582	5	0	0.2426	0.3008	-0.1843	>	<	1	3.45	3.45	3.45	0	3.45	3.45	>	<	1	475.8	475.8	475.8	0	475.8	475.8	>
2022-05-25 18:11:48	53	<	5000	0.0526	1	0	0.2232	0.2758	-0.1706	>	<	1	3.35	3.35	3.35	0	3.35	3.35	>	<	1	475.8	475.8	475.8	0	475.8	475.8	>
2022-05-25 18:11:49	54	<	4996	0.0576	1	0	0.2331	0.2907	-0.1754	>	<	1	3.4	3.4	3.4	0	3.4	3.4	>	<	1	475.8	475.8	475.8	0	475.8	475.8	>
2022-05-25 18:11:50	55	<	4953	0.0464	1	0	0.2104	0.2569	-0.164	>	<	1	3.5	3.5	3.5	0	3.5	3.5	>	<	1	475.8	475.8	475.8	0	475.8	475.8	>
2022-05-25 18:11:51	56	<	4750	0.0549	6	0	0.2413	0.2963	-0.1864	>	<	1	3.65	3.65	3.65	0	3.65	3.65	>	<	1	480.3	480.3	480.3	0	480.3	480.3	>
2022-05-25 18:11:52	57	<	5298	0.0547	1	0	0.2275	0.2822	-0.1727	>	<	1	3.35	3.35	3.35	0	3.35	3.35	>	<	1	480.3	480.3	480.3	0	480.3	480.3	>
2022-05-25 18:11:53	58	<	5003	0.0546	1	0	0.2271	0.2817	-0.1726	>	<	1	3.35	3.35	3.35	0	3.35	3.35	>	<	1	480.3	480.3	480.3	0	480.3	480.3	>
2022-05-25 18:11:54	59	<	4962	0.054	1	0	0.226	0.28	-0.172	>	<	1	3.3	3.3	3.3	0	3.3	3.3	>	<	1	480.3	480.3	480.3	0	480.3	480.3	>
2022-05-25 18:11:55	60	<	5032	0.0578	1	0	0.2334	0.2913	-0.1756	>	<	1	3.75	3.75	3.75	0	3.75	3.75	>	<	1	481.1	481.1	481.1	0	481.1	481.1	>
2022-05-25 18:11:56	61	<	5001	0.0586	1	0	0.2349	0.2934	-0.1763	>	<	1	3.5	3.5	3.5	0	3.5	3.5	>	<	1	481.1	481.1	481.1	0	481.1	481.1	>
2022-05-25 18:11:57	62	<	4997	0.0624	1	0	0.2419	0.3044	-0.1795	>	<	1	3.4	3.4	3.4	0	3.4	3.4	>	<	1	481.1	481.1	481.1	0	481.1	481.1	>
2022-05-25 18:11:58	63	<	5009	0.0545	1	0	0.227	0.2815	-0.1725	>	<	1	3.35	3.35	3.35	0	3.35	3.35	>	<	1	481.1	481.1	481.1	0	481.1	481.1	>
2022-05-25 18:11:59	64	<	4994	0.0565	1	0	0.2308	0.2873	-0.1744	>	<	1	3.4	3.4	3.4	0	3.4	3.4	>	<	1	481.1	481.1	481.1	0	481.1	481.1	>
2022-05-25 18:12:00	65	<	5000	0.05	1	0	0.2179	0.2679	-0.1679	>	<	1	3.35	3.35	3.35	0	3.35	3.35	>	<	1	481.1	481.1	481.1	0	481.1	481.1	>
2022-05-25 18:12:01	66	<	5000	0.05	1	0	0.2179	0.2679	-0.1679	>	<	1	3.5	3.5	3.5	0	3.5	3.5	>	<	1	481.1	481.1	481.1	0	481.1	481.1	>
2022-05-25 18:12:02	67	<	4999	0.0504	1	0	0.2188	0.2692	-0.1684	>	<	1	3.4	3.4	3.4	0	3.4	3.4	>	<	1	481.1	481.1	481.1	0	481.1	481.1	>
2022-05-25 18:12:03	68	<	4998	0.0576	1	0	0.233	0.2907	-0.1754	>	<	1	3.45	3.45	3.45	0	3.45	3.45	>	<	1	481.1	481.1	481.1	0	481.1	481.1	>
2022-05-25 18:12:04	69	<	5008	0.0553	1	0	0.2286	0.2839	-0.1733	>	<	1	3.3	3.3	3.3	0	3.3	3.3	>	<	1	481.1	481.1	481.1	0	481.1	481.1	>
2022-05-25 18:12:05	70	<	4998	0.0428	1	0	0.2024	0.2453	-0.1596	>	<	1	3.35	3.35	3.35	0	3.35	3.35	>	<	1	481.1	481.1	481.1	0	481.1	481.1	>
2022-05-25 18:12:06	71	<	4996	0.0428	1	0	0.2025	0.2453	-0.1596	>	<	1	3.2	3.2	3.2	0	3.2	3.2	>	<	1	481.1	481.1	481.1	0	481.1	481.1	>
2022-05-25 18:12:07	72	<	5003	0.0534	1	0	0.2248	0.2781	-0.1714	>	<	1	3.25	3.25	3.25	0	3.25	3.25	>	<	1	481.1	481.1	481.1	0	481.1	481.1	>
2022-05-25 18:12:08	73	<	5000	0.053	1	0	0.224	0.277	-0.171	>	<	1	3.3	3.3	3.3	0	3.3	3.3	>	<	1	481.1	481.1	481.1	0	481.1	481.1	>
2022-05-25 18:12:09	74	<	5002	0.0526	1	0	0.2232	0.2758	-0.1706	>	<	1	3.3	3.3	3.3	0	3.3	3.3	>	<	1	481.1	481.1	481.1	0	481.1	481.1	>
2022-05-25 18:12:10	75	<	4994	0.0553	1	0	0.2285	0.2838	-0.1732	>	<	1	3.35	3.35	3.35	0	3.35	3.35	>	<	1	481.1	481.1	481.1	0	481.1	481.1	>
2022-05-25 18:12:11	76	<	5004	0.0486	1	0	0.2149	0.2635	-0.1664	>	<	1	3.25	3.25	3.25	0	3.25	3.25	>	<	1	481.1	481.1	481.1	0	481.1	481.1	>
2022-05-25 18:12:12	77	<	4995	0.0527	1	0	0.2233	0.276	-0.1707	>	<	1	3.4	3.4	3.4	0	3.4	3.4	>	<	1	481.1	481.1	481.1	0	481.1	481.1	>
2022-05-25 18:12:13	78	<	5000	0.058	1	0	0.2337	0.2917	-0.1757	>	<	1	3.5	3.5	3.5	0	3.5	3.5	>	<	1	481.1	481.1	481.1	0	481.1	481.1	>
2022-05-25 18:12:14	79	<	4995	0.0569	1	0	0.2316	0.2884	-0.1747	>	<	1	3.55	3.55	3.55	0	3.55	3.55	>	<	1	481.1	481.1	481.1	0	481.1	481.1	>
2022-05-25 18:12:15	80	<	5005	0.0619	1	0	0.241	0.303	-0.1791	>	<	1	3.5	3.5	3.5	0	3.5	3.5	>	<	1	481.1	481.1	481.1	0	481.1	481.1	>
2022-05-25 18:12:16	81	<	5005	0.0619	1	0	0.241	0.303	-0.1791	>	<	1	3.55	3.55	3.55	0	3.55	3.55	>	<	1	481.1	481.1	481.1	0	481.1	481.1	>
2022-05-25 18:12:17	82	<	5001	0.0548	1	0	0.2276	0.2824	-0.1728	>	<	1	3.4	3.4	3.4	0	3.4	3.4	>	<	1	481.1	481.1	481.1	0	481.1	481.1	>
2022-05-25 18:12:18	83	<	4996	0.0548	1	0	0.2277	0.2825	-0.1728	>	<	1	3.5	3.5	3.5	0	3.5	3.5	>	<	1	481.1	481.1	481.1	0	481.1	481.1	>
2022-05-25 18:12:19	84	<	4989	0.0583	1	0	0.2344	0.2927	-0.176	>	<	1	3.4	3.4	3.4	0	3.4	3.4	>	<	1	481.1	481.1	481.1	0	481.1	481.1	>
2022-05-25 18:12:20	85	<	5010	0.0507	1	0	0.2194	0.2701	-0.1687	>	<	1	3.65	3.65	3.65	0	3.65	3.65	>	<	1	481.1	481.1	481.1	0	481.1	481.1	>
2022-05-25 18:12:21	86	<	5001	0.0434	1	0	0.2037	0.2471	-0.1603	>	<	1	3.35	3.35	3.35	0	3.35	3.35	>	<	1	481.1	481.1	481.1	0	481.1	481.1	>
2022-05-25 18:12:22	87	<	5003	0.0452	1	0	0.2077	0.2529	-0.1625	>	<	1	3.3	3.3	3.3	0	3.3	3.3	>	<	1	481.1	481.1	481.1	0	481.1	481.1	>
2022-05-25 18:12:23	88	<	5002	0.0566	1	0	0.231	0.2876	-0.1745	>	<	1	3.25	3.25	3.25	0	3.25	3.25	>	<	1	481.1	481.1	481.1	0	481.1	481.1	>
2022-05-25 18:12:24	89	<	4998	0.0542	1	0	0.2265	0.2807	-0.1722	>	<	1	3.25	3.25	3.25	0	3.25	3.25	>	<	1	481.1	481.1	481.1	0	481.1	481.1	>
2022-05-25 18:12:25	90	<	5000	0.0474	1	0	0.2125	0.2599	-0.1651	>	<	1	3.7	3.7	3.7	0	3.7	3.7	>	<	1	481.1	481.1	481.1	0	481.1	481.1	>
2022-05-25 18:12:26	91	<	5001	0.0538	1	0	0.2256	0.2794	-0.1718	>	<	1	3.5	3.5	3.5	0	3.5	3.5	>	<	1	481.1	481.1	481.1	0	481.1	481.1	>
2022-05-25 18:12:27	92	<	4998	0.0524	1	0	0.2229	0.2753	-0.1705	>	<	1	3.7	3.7	3.7	0	3.7	3.7	>	<	1	481.1	481.1	481.1	0	481.1	481.1	>
2022-05-25 18:12:28	93	<	4993	0.0565	1	0	0.2308	0.2873	-0.1744	>	<	1	3.7	3.7	3.7	0	3.7	3.7	>	<	1	481.1	481.1	481.1	0	481.1	481.1	>
2022-05-25 18:12:29	94	<	5001	0.0584	2	0	0.2353	0.2937	-0.1769	>	<	1	3.6	3.6	3.6	0	3.6	3.6	>	<	1	481.1	481.1	481.1	0	481.1	481.1	>
2022-05-25 18:12:30	95	<	5004	0.0532	1	0	0.2243	0.2775	-0.1712	>	<	1	3.45	3.45	3.45	0	3.45	3.45	>	<	1	481.1	481.1	481.1	0	481.1	481.1	>
2022-05-25 18:12:31	96	<	5002	0.0558	1	0	0.2295	0.2853	-0.1737	>	<	1	3.5	3.5	3.5	0	3.5	3.5	>	<	1	481.1	481.1	481.1	0	481.1	481.1	>
2022-05-25 18:12:32	97	<	4999	0.058	1	0	0.2338	0.2918	-0.1758	>	<	1	3.45	3.45	3.45	0	3.45	3.45	>	<	1	481.1	481.1	481.1	0	481.1	481.1	>
2022-05-25 18:12:33	98	<	4999	0.0544	1	0	0.2268	0.2812	-0.1724	>	<	1	3.45	3.45	3.45	0	3.45	3.45	>	<	1	481.1	481.1	481.1	0	481.1	481.1	>
2022-05-25 18:12:34	99	<	5000	0.0616	1	0	0.2404	0.302	-0.1788	>	<	1	3.4	3.4	3.4	0	3.4	3.4	>	<	1	481.1	481.1	481.1	0	481.1	481.1	>
2022-05-25 18:12:35	100	<	5001	0.054	1	0	0.226	0.28	-0.172	>	<	1	3.4	3.4	3.4	0	3.4	3.4	>	<	1	481.1	481.1	481.1	0	481.1	481.1	>
2022-05-25 18:12:36	101	<	5000	0.0338	1	0	0.1807	0.2145	-0.1469	>	<	1	3.25	3.25	3.25	0	3.25	3.25	>	<	1	481.1	481.1	481.1	0	481.1	481.1	>
2022-05-25 18:12:37	102	<	4999	0.0354	1	0	0.1848	0.2202	-0.1494	>	<	1	3.35	3.35	3.35	0	3.35	3.35	>	<	1	481.1	481.1	481.1	0	481.1	481.1	>
2022-05-25 18:12:38	103	<	5003	0.0562	1	0	0.2302	0.2864	-0.1741	>	<	1	3.3	3.3	3.3	0	3.3	3.3	>	<	1	481.1	481.1	481.1	0	481.1	481.1	>
2022-05-25 18:12:39	104	<	5003	0.0566	1	0	0.231	0.2876	-0.1744	>	<	1	3.65	3.65	3.65	0	3.65	3.65	>	<	1	481.1	481.1	481.1	0	481.1	481.1	>
2022-05-25 18:12:40	105	<	4994	0.0515	1	0	0.2209	0.2724	-0.1695	>	<	1	3.4	3.4	3.4	0	3.4	3.4	>	<	1	481.1	481.1	481.1	0	481.1	481.1	>
2022-05-25 18:12:41	106	<	5003	0.0502	1	0	0.2183	0.2685	-0.1681	>	<	1	3.45	3.45	3.45	0	3.45	3.45	>	<	1	481.1	481.1	481.1	0	481.1	481.1	>
2022-05-25 18:12:42	107	<	4993	0.0551	1	0	0.2281	0.2832	-0.1731	>	<	1	3.05	3.05	3.05	0	3.05	3.05	>	<	1	481.1	481.1	481.1	0	481.1	481.1	>
2022-05-25 18:12:43	108	<	5007	0.0553	1	0	0.2286	0.2839	-0.1733	>	<	1	3.5	3.5	3.5	0	3.5	3.5	>	<	1	481.1	481.1	481.1	0	481.1	481.1	>
2022-05-25 18:12:44	109	<	4996	0.06	1	0	0.2376	0.2976	-0.1775	>	<	1	3.5	3.5	3.5	0	3.5	3.5	>	<	1	481.3	481.3	481.3	0	481.3	481.3	>
2022-05-25 18:12:45	110	<	4991	0.0663	1	0	0.2488	0.3152	-0.1825	>	<	1	3.35	3.35	3.35	0	3.35	3.35	>	<	1	481.3	481.3	481.3	0	481.3	481.3	>
2022-05-25 18:12:46	111	<	5013	0.0644	1	0	0.2455	0.31	-0.1811	>	<	1	3.3	3.3	3.3	0	3.3	3.3	>	<	1	481.3	481.3	481.3	0	481.3	481.3	>
2022-05-25 18:12:47	112	<	5005	0.0501	1	0	0.2183	0.2684	-0.1681	>	<	1	3.5	3.5	3.5	0	3.5	3.5	>	<	1	481.3	481.3	481.3	0	481.3	481.3	>
2022-05-25 18:12:48	113	<	4991	0.0509	1	0	0.2198	0.2707	-0.1689	>	<	1	3.3	3.3	3.3	0	3.3	3.3	>	<	1	481.3	481.3	481.3	0	481.3	481.3	>
2022-05-25 18:12:49	114	<	5004	0.0528	1	0	0.2235	0.2763	-0.1708	>	<	1	3.15	3.15	3.15	0	3.15	3.15	>	<	1	481.3	481.3	481.3	0	481.3	481.3	>
2022-05-25 18:12:50	115	<	4997	0.047	1	0	0.2117	0.2587	-0.1647	>	<	1	3.65	3.65	3.65	0	3.65	3.65	>	<	1	481.3	481.3	481.3	0	481.3	481.3	>
2022-05-25 18:12:51	116	<	5001	0.0446	1	0	0.2064	0.251	-0.1618	>	<	1	3.7	3.7	3.7	0	3.7	3.7	>	<	1	481.6	481.6	481.6	0	481.6	481.6	>
2022-05-25 18:12:52	117	<	4995	0.0446	1	0	0.2065	0.2512	-0.1619	>	<	1	3.5	3.5	3.5	0	3.5	3.5	>	<	1	481.6	481.6	481.6	0	481.6	481.6	>
2022-05-25 18:12:53	118	<	4919	0.0588	1	0	0.2352	0.2939	-0.1764	>	<	1	3.5	3.5	3.5	0	3.5	3.5	>	<	1	481.6	481.6	481.6	0	481.6	481.6	>
2022-05-25 18:12:54	119	<	5083	0.0588	1	0	0.2353	0.2941	-0.1765	>	<	1	3.5	3.5	3.5	0	3.5	3.5	>	<	1	481.6	481.6	481.6	0	481.6	481.6	>
2022-05-25 18:12:55	120	<	4996	0.0456	1	0	0.2087	0.2543	-0.1631	>	<	1	3.45	3.45	3.45	0	3.45	3.45	>	<	1	481.6	481.6	481.6	0	481.6	481.6	>
2022-05-25 18:12:56	121	<	5009	0.0445	1	0	0.2062	0.2508	-0.1617	>	<	1	3.55	3.55	3.55	0	3.55	3.55	>	<	1	481.6	481.6	481.6	0	481.6	481.6	>
2022-05-25 18:12:57	122	<	4999	0.0538	1	0	0.2256	0.2795	-0.1718	>	<	1	3.55	3.55	3.55	0	3.55	3.55	>	<	1	481.6	481.6	481.6	0	481.6	481.6	>
2022-05-25 18:12:58	123	<	4997	0.0546	1	0	0.2273	0.2819	-0.1726	>	<	1	3.55	3.55	3.55	0	3.55	3.55	>	<	1	481.6	481.6	481.6	0	481.6	481.6	>
2022-05-25 18:12:59	124	<	5001	0.0532	1	0	0.2244	0.2776	-0.1712	>	<	1	3.45	3.45	3.45	0	3.45	3.45	>	<	1	481.6	481.6	481.6	0	481.6	481.6	>
2022-05-25 18:13:00	125	<	4998	0.0576	1	0	0.233	0.2907	-0.1754	>	<	1	3.5	3.5	3.5	0	3.5	3.5	>	<	1	481.6	481.6	481.6	0	481.6	481.6	>
2022-05-25 18:13:01	126	<	5006	0.0585	1	0	0.2347	0.2933	-0.1762	>	<	1	3.5	3.5	3.5	0	3.5	3.5	>	<	1	481.6	481.6	481.6	0	481.6	481.6	>
2022-05-25 18:13:02	127	<	5002	0.0594	1	0	0.2363	0.2957	-0.177	>	<	1	3.45	3.45	3.45	0	3.45	3.45	>	<	1	481.6	481.6	481.6	0	481.6	481.6	>
2022-05-25 18:13:03	128	<	4997	0.0594	1	0	0.2364	0.2959	-0.177	>	<	1	3.55	3.55	3.55	0	3.55	3.55	>	<	1	481.6	481.6	481.6	0	481.6	481.6	>
2022-05-25 18:13:04	129	<	4995	0.0593	1	0	0.2361	0.2954	-0.1769	>	<	1	3.45	3.45	3.45	0	3.45	3.45	>	<	1	481.6	481.6	481.6	0	481.6	481.6	>
2022-05-25 18:13:05	130	<	4990	0.0385	1	0	0.1923	0.2308	-0.1539	>	<	1	3.45	3.45	3.45	0	3.45	3.45	>	<	1	481.6	481.6	481.6	0	481.6	481.6	>
2022-05-25 18:13:06	131	<	5015	0.0497	1	0	0.2172	0.2669	-0.1676	>	<	1	3.5	3.5	3.5	0	3.5	3.5	>	<	1	481.6	481.6	481.6	0	481.6	481.6	>
2022-05-25 18:13:07	132	<	4962	0.0502	1	0	0.2183	0.2685	-0.1681	>	<	1	3.5	3.5	3.5	0	3.5	3.5	>	<	1	481.6	481.6	481.6	0	481.6	481.6	>
2022-05-25 18:13:08	133	<	5034	0.0548	1	0	0.2276	0.2825	-0.1728	>	<	1	3.25	3.25	3.25	0	3.25	3.25	>	<	1	481.6	481.6	481.6	0	481.6	481.6	>
2022-05-25 18:13:09	134	<	5004	0.0655	1	0	0.2475	0.313	-0.1819	>	<	1	3.25	3.25	3.25	0	3.25	3.25	>	<	1	481.6	481.6	481.6	0	481.6	481.6	>
2022-05-25 18:13:10	135	<	4995	0.0519	1	0	0.2217	0.2736	-0.1699	>	<	1	3.55	3.55	3.55	0	3.55	3.55	>	<	1	481.6	481.6	481.6	0	481.6	481.6	>
2022-05-25 18:13:11	136	<	5001	0.0492	1	0	0.2163	0.2655	-0.1671	>	<	1	3.55	3.55	3.55	0	3.55	3.55	>	<	1	481.6	481.6	481.6	0	481.6	481.6	>
2022-05-25 18:13:12	137	<	5004	0.0596	1	0	0.2367	0.2962	-0.1771	>	<	1	3.45	3.45	3.45	0	3.45	3.45	>	<	1	481.6	481.6	481.6	0	481.6	481.6	>
2022-05-25 18:13:13	138	<	4994	0.0573	1	0	0.2324	0.2896	-0.1751	>	<	1	3.55	3.55	3.55	0	3.55	3.55	>	<	1	481.6	481.6	481.6	0	481.6	481.6	>
2022-05-25 18:13:14	139	<	4997	0.0612	1	0	0.2398	0.301	-0.1785	>	<	1	3.25	3.25	3.25	0	3.25	3.25	>	<	1	481.6	481.6	481.6	0	481.6	481.6	>
2022-05-25 18:13:15	140	<	5006	0.0366	1	0	0.1877	0.2242	-0.1511	>	<	1	3.4	3.4	3.4	0	3.4	3.4	>	<	1	481.8	481.8	481.8	0	481.8	481.8	>
2022-05-25 18:13:16	141	<	4990	0.0473	1	0	0.2123	0.2596	-0.165	>	<	1	3.45	3.45	3.45	0	3.45	3.45	>	<	1	481.8	481.8	481.8	0	481.8	481.8	>
2022-05-25 18:13:17	142	<	5013	0.06	1	0	0.2376	0.2976	-0.1775	>	<	1	3.4	3.4	3.4	0	3.4	3.4	>	<	1	481.8	481.8	481.8	0	481.8	481.8	>
2022-05-25 18:13:18	143	<	5000	0.0576	1	0	0.233	0.2906	-0.1754	>	<	1	3.45	3.45	3.45	0	3.45	3.45	>	<	1	481.8	481.8	481.8	0	481.8	481.8	>
2022-05-25 18:13:19	144	<	4995	0.0631	1	0	0.2431	0.3061	-0.18	>	<	1	3.4	3.4	3.4	0	3.4	3.4	>	<	1	481.8	481.8	481.8	0	481.8	481.8	>
2022-05-25 18:13:20	145	<	5005	0.044	1	0	0.205	0.249	-0.161	>	<	1	3.4	3.4	3.4	0	3.4	3.4	>	<	1	481.8	481.8	481.8	0	481.8	481.8	>
2022-05-25 18:13:21	146	<	5000	0.0352	1	0	0.1843	0.2195	-0.1491	>	<	1	3.35	3.35	3.35	0	3.35	3.35	>	<	1	481.8	481.8	481.8	0	481.8	481.8	>
2022-05-25 18:13:22	147	<	4990	0.0475	1	0	0.2127	0.2602	-0.1652	>	<	1	3.45	3.45	3.45	0	3.45	3.45	>	<	1	481.8	481.8	481.8	0	481.8	481.8	>
2022-05-25 18:13:23	148	<	5007	0.0571	1	0	0.2321	0.2892	-0.175	>	<	1	3.5	3.5	3.5	0	3.5	3.5	>	<	1	481.8	481.8	481.8	0	481.8	481.8	>
2022-05-25 18:13:24	149	<	5001	0.046	1	0	0.2095	0.2555	-0.1635	>	<	1	3.45	3.45	3.45	0	3.45	3.45	>	<	1	481.8	481.8	481.8	0	481.8	481.8	>
2022-05-25 18:13:25	150	<	4997	0.049	1	0	0.2159	0.265	-0.1669	>	<	1	3.3	3.3	3.3	0	3.3	3.3	>	<	1	481.8	481.8	481.8	0	481.8	481.8	>
2022-05-25 18:13:26	151	<	4998	0.0564	1	0	0.2307	0.2872	-0.1743	>	<	1	3.5	3.5	3.5	0	3.5	3.5	>	<	1	481.8	481.8	481.8	0	481.8	481.8	>
2022-05-25 18:13:27	152	<	5002	0.0456	1	0	0.2086	0.2542	-0.163	>	<	1	3.3	3.3	3.3	0	3.3	3.3	>	<	1	481.8	481.8	481.8	0	481.8	481.8	>
2022-05-25 18:13:28	153	<	4983	0.0594	1	0	0.2364	0.2958	-0.177	>	<	1	3.4	3.4	3.4	0	3.4	3.4	>	<	1	481.8	481.8	481.8	0	481.8	481.8	>
2022-05-25 18:13:29	154	<	5022	0.0613	1	0	0.2399	0.3013	-0.1786	>	<	1	3.35	3.35	3.35	0	3.35	3.35	>	<	1	481.8	481.8	481.8	0	481.8	481.8	>
2022-05-25 18:13:30	155	<	5003	0.0476	1	0	0.2129	0.2604	-0.1653	>	<	1	3.4	3.4	3.4	0	3.4	3.4	>	<	1	481.8	481.8	481.8	0	481.8	481.8	>
2022-05-25 18:13:31	156	<	4997	0.0494	1	0	0.2168	0.2662	-0.1673	>	<	1	3.5	3.5	3.5	0	3.5	3.5	>	<	1	481.8	481.8	481.8	0	481.8	481.8	>
2022-05-25 18:13:32	157	<	4999	0.0454	1	0	0.2082	0.2536	-0.1628	>	<	1	3.4	3.4	3.4	0	3.4	3.4	>	<	1	481.8	481.8	481.8	0	481.8	481.8	>
2022-05-25 18:13:33	158	<	4997	0.0544	1	0	0.2269	0.2813	-0.1724	>	<	1	3.5	3.5	3.5	0	3.5	3.5	>	<	1	481.8	481.8	481.8	0	481.8	481.8	>
2022-05-25 18:13:34	159	<	4999	0.0582	1	0	0.2341	0.2924	-0.1759	>	<	1	3.45	3.45	3.45	0	3.45	3.45	>	<	1	481.8	481.8	481.8	0	481.8	481.8	>
2022-05-25 18:13:35	160	<	4996	0.0526	1	0	0.2233	0.276	-0.1707	>	<	1	3.55	3.55	3.55	0	3.55	3.55	>	<	1	481.8	481.8	481.8	0	481.8	481.8	>
2022-05-25 18:13:36	161	<	5009	0.0465	1	0	0.2106	0.2571	-0.1641	>	<	1	3.5	3.5	3.5	0	3.5	3.5	>	<	1	481.8	481.8	481.8	0	481.8	481.8	>
2022-05-25 18:13:37	162	<	4995	0.0388	1	0	0.1932	0.232	-0.1544	>	<	1	3.4	3.4	3.4	0	3.4	3.4	>	<	1	481.8	481.8	481.8	0	481.8	481.8	>
2022-05-25 18:13:38	163	<	4996	0.0492	1	0	0.2164	0.2656	-0.1671	>	<	1	3.55	3.55	3.55	0	3.55	3.55	>	<	1	481.8	481.8	481.8	0	481.8	481.8	>
2022-05-25 18:13:39	164	<	5002	0.0522	1	0	0.2224	0.2746	-0.1702	>	<	1	3.35	3.35	3.35	0	3.35	3.35	>	<	1	481.8	481.8	481.8	0	481.8	481.8	>
2022-05-25 18:13:40	165	<	5005	0.05	1	0	0.2178	0.2678	-0.1679	>	<	1	3.65	3.65	3.65	0	3.65	3.65	>	<	1	481.8	481.8	481.8	0	481.8	481.8	>
2022-05-25 18:13:41	166	<	4997	0.0476	1	0	0.213	0.2606	-0.1654	>	<	1	3.45	3.45	3.45	0	3.45	3.45	>	<	1	481.8	481.8	481.8	0	481.8	481.8	>
2022-05-25 18:13:42	167	<	5005	0.0478	1	0	0.2132	0.261	-0.1655	>	<	1	3.35	3.35	3.35	0	3.35	3.35	>	<	1	481.8	481.8	481.8	0	481.8	481.8	>
2022-05-25 18:13:43	168	<	5000	0.054	1	0	0.226	0.28	-0.172	>	<	1	3.65	3.65	3.65	0	3.65	3.65	>	<	1	481.8	481.8	481.8	0	481.8	481.8	>
2022-05-25 18:13:44	169	<	4996	0.0582	1	0	0.2342	0.2925	-0.176	>	<	1	3.55	3.55	3.55	0	3.55	3.55	>	<	1	481.8	481.8	481.8	0	481.8	481.8	>
2022-05-25 18:13:45	170	<	5005	0.0545	1	0	0.2271	0.2816	-0.1725	>	<	1	3.8	3.8	3.8	0	3.8	3.8	>	<	1	481.8	481.8	481.8	0	481.8	481.8	>
2022-05-25 18:13:46	171	<	4994	0.0543	1	0	0.2265	0.2808	-0.1723	>	<	1	3.45	3.45	3.45	0	3.45	3.45	>	<	1	481.8	481.8	481.8	0	481.8	481.8	>
2022-05-25 18:13:47	172	<	5000	0.0498	1	0	0.2175	0.2673	-0.1677	>	<	1	3.5	3.5	3.5	0	3.5	3.5	>	<	1	481.8	481.8	481.8	0	481.8	481.8	>
2022-05-25 18:13:48	173	<	5000	0.0638	1	0	0.2444	0.3082	-0.1806	>	<	1	3.4	3.4	3.4	0	3.4	3.4	>	<	1	481.8	481.8	481.8	0	481.8	481.8	>
2022-05-25 18:13:49	174	<	5005	0.0631	1	0	0.2432	0.3063	-0.1801	>	<	1	3.55	3.55	3.55	0	3.55	3.55	>	<	1	481.8	481.8	481.8	0	481.8	481.8	>
2022-05-25 18:13:50	175	<	4987	0.0395	1	0	0.1948	0.2343	-0.1553	>	<	1	3.5	3.5	3.5	0	3.5	3.5	>	<	1	481.8	481.8	481.8	0	481.8	481.8	>
2022-05-25 18:13:51	176	<	5008	0.0435	1	0	0.204	0.2476	-0.1605	>	<	1	3.5	3.5	3.5	0	3.5	3.5	>	<	1	481.8	481.8	481.8	0	481.8	481.8	>
2022-05-25 18:13:52	177	<	4997	0.0472	1	0	0.2121	0.2594	-0.1649	>	<	1	3.45	3.45	3.45	0	3.45	3.45	>	<	1	481.8	481.8	481.8	0	481.8	481.8	>
2022-05-25 18:13:53	178	<	4993	0.0559	1	0	0.2297	0.2856	-0.1738	>	<	1	3.5	3.5	3.5	0	3.5	3.5	>	<	1	481.8	481.8	481.8	0	481.8	481.8	>
2022-05-25 18:13:54	179	<	4971	0.0541	1	0	0.2262	0.2804	-0.1721	>	<	1	3.45	3.45	3.45	0	3.45	3.45	>	<	1	481.8	481.8	481.8	0	481.8	481.8	>
2022-05-25 18:13:55	180	<	5044	0.0428	1	0	0.2025	0.2453	-0.1596	>	<	1	3.45	3.45	3.45	0	3.45	3.45	>	<	1	481.8	481.8	481.8	0	481.8	481.8	>
2022-05-25 18:13:56	181	<	4995	0.0384	1	0	0.1923	0.2307	-0.1538	>	<	1	3.5	3.5	3.5	0	3.5	3.5	>	<	1	481.8	481.8	481.8	0	481.8	481.8	>
2022-05-25 18:13:57	182	<	5002	0.0316	1	0	0.1749	0.2065	-0.1433	>	<	1	3.25	3.25	3.25	0	3.25	3.25	>	<	1	481.8	481.8	481.8	0	481.8	481.8	>
2022-05-25 18:13:58	183	<	4997	0.0508	1	0	0.2197	0.2705	-0.1688	>	<	1	3.3	3.3	3.3	0	3.3	3.3	>	<	1	481.8	481.8	481.8	0	481.8	481.8	>
2022-05-25 18:13:59	184	<	5003	0.0434	1	0	0.2037	0.2471	-0.1603	>	<	1	3.3	3.3	3.3	0	3.3	3.3	>	<	1	481.8	481.8	481.8	0	481.8	481.8	>
2022-05-25 18:14:00	185	<	4995	0.024	1	0	0.1531	0.1771	-0.1291	>	<	1	3.25	3.25	3.25	0	3.25	3.25	>	<	1	481.8	481.8	481.8	0	481.8	481.8	>
2022-05-25 18:14:01	186	<	4992	0.0206	1	0	0.1422	0.1628	-0.1215	>	<	1	3.25	3.25	3.25	0	3.25	3.25	>	<	1	481.8	481.8	481.8	0	481.8	481.8	>
2022-05-25 18:14:02	187	<	5018	0.0524	2	0	0.2237	0.2762	-0.1713	>	<	1	3.35	3.35	3.35	0	3.35	3.35	>	<	1	481.8	481.8	481.8	0	481.8	481.8	>
2022-05-25 18:14:03	188	<	4997	0.007	1	0	0.0834	0.0904	-0.0764	>	<	1	3.35	3.35	3.35	0	3.35	3.35	>	<	1	481.8	481.8	481.8	0	481.8	481.8	>
2022-05-25 18:14:04	189	<	5001	0.0582	1	0	0.2341	0.2923	-0.1759	>	<	1	3.3	3.3	3.3	0	3.3	3.3	>	<	1	481.8	481.8	481.8	0	481.8	481.8	>
2022-05-25 18:14:05	190	<	4995	0.0517	1	0	0.2213	0.273	-0.1697	>	<	1	3.25	3.25	3.25	0	3.25	3.25	>	<	1	481.8	481.8	481.8	0	481.8	481.8	>
2022-05-25 18:14:06	191	<	5005	0.0527	1	0	0.2235	0.2763	-0.1708	>	<	1	3.4	3.4	3.4	0	3.4	3.4	>	<	1	481.8	481.8	481.8	0	481.8	481.8	>
2022-05-25 18:14:07	192	<	4995	0.0338	1	0	0.1808	0.2146	-0.147	>	<	1	3.35	3.35	3.35	0	3.35	3.35	>	<	1	481.8	481.8	481.8	0	481.8	481.8	>
2022-05-25 18:14:08	193	<	5002	0.0448	1	0	0.2068	0.2516	-0.162	>	<	1	3.3	3.3	3.3	0	3.3	3.3	>	<	1	481.8	481.8	481.8	0	481.8	481.8	>
2022-05-25 18:14:09	194	<	5002	0.0472	1	0	0.212	0.2592	-0.1648	>	<	1	3.3	3.3	3.3	0	3.3	3.3	>	<	1	481.8	481.8	481.8	0	481.8	481.8	>
2022-05-25 18:14:10	195	<	5003	0.0374	1	0	0.1897	0.2271	-0.1523	>	<	1	3.55	3.55	3.55	0	3.55	3.55	>	<	1	481.8	481.8	481.8	0	481.8	481.8	>
2022-05-25 18:14:11	196	<	5001	0.0434	1	0	0.2037	0.2471	-0.1603	>	<	1	3.6	3.6	3.6	0	3.6	3.6	>	<	1	481.8	481.8	481.8	0	481.8	481.8	>
2022-05-25 18:14:12	197	<	4997	0.0468	1	0	0.2113	0.2581	-0.1644	>	<	1	3.4	3.4	3.4	0	3.4	3.4	>	<	1	481.8	481.8	481.8	0	481.8	481.8	>
2022-05-25 18:14:13	198	<	4992	0.0537	1	0	0.2254	0.2791	-0.1717	>	<	1	3.7	3.7	3.7	0	3.7	3.7	>	<	1	481.8	481.8	481.8	0	481.8	481.8	>
2022-05-25 18:14:14	199	<	5010	0.0567	1	0	0.2312	0.2879	-0.1746	>	<	1	3.5	3.5	3.5	0	3.5	3.5	>	<	1	481.8	481.8	481.8	0	481.8	481.8	>
2022-05-25 18:14:15	200	<	4996	0.0472	1	0	0.2121	0.2594	-0.1649	>	<	1	3.55	3.55	3.55	0	3.55	3.55	>	<	1	481.8	481.8	481.8	0	481.8	481.8	>
2022-05-25 18:14:16	201	<	5003	0.0254	1	0	0.1573	0.1827	-0.1319	>	<	1	3.4	3.4	3.4	0	3.4	3.4	>	<	1	481.8	481.8	481.8	0	481.8	481.8	>
2022-05-25 18:14:17	202	<	4996	0.0436	1	0	0.2043	0.2479	-0.1606	>	<	1	3.3	3.3	3.3	0	3.3	3.3	>	<	1	481.8	481.8	481.8	0	481.8	481.8	>
2022-05-25 18:14:18	203	<	5003	0.0526	1	0	0.2232	0.2757	-0.1706	>	<	1	3.25	3.25	3.25	0	3.25	3.25	>	<	1	481.8	481.8	481.8	0	481.8	481.8	>
2022-05-25 18:14:19	204	<	5000	0.0524	1	0	0.2228	0.2752	-0.1704	>	<	1	3.4	3.4	3.4	0	3.4	3.4	>	<	1	481.8	481.8	481.8	0	481.8	481.8	>
2022-05-25 18:14:20	205	<	5000	0.0432	1	0	0.2033	0.2465	-0.1601	>	<	1	3.4	3.4	3.4	0	3.4	3.4	>	<	1	481.8	481.8	481.8	0	481.8	481.8	>
2022-05-25 18:14:21	206	<	4996	0.0396	1	0	0.1951	0.2347	-0.1555	>	<	1	3.35	3.35	3.35	0	3.35	3.35	>	<	1	481.8	481.8	481.8	0	481.8	481.8	>
2022-05-25 18:14:22	207	<	5004	0.0498	1	0	0.2174	0.2672	-0.1677	>	<	1	3.3	3.3	3.3	0	3.3	3.3	>	<	1	481.8	481.8	481.8	0	481.8	481.8	>
2022-05-25 18:14:23	208	<	4997	0.0578	1	0	0.2334	0.2913	-0.1756	>	<	1	3.3	3.3	3.3	0	3.3	3.3	>	<	1	481.8	481.8	481.8	0	481.8	481.8	>
2022-05-25 18:14:24	209	<	4999	0.0532	1	0	0.2245	0.2777	-0.1712	>	<	1	3.2	3.2	3.2	0	3.2	3.2	>	<	1	481.8	481.8	481.8	0	481.8	481.8	>
2022-05-25 18:14:25	210	<	5005	0.0344	1	0	0.1822	0.2165	-0.1478	>	<	1	3.55	3.55	3.55	0	3.55	3.55	>	<	1	481.8	481.8	481.8	0	481.8	481.8	>
2022-05-25 18:14:26	211	<	4995	0.0446	1	0	0.2065	0.2512	-0.1619	>	<	1	3.4	3.4	3.4	0	3.4	3.4	>	<	1	481.8	481.8	481.8	0	481.8	481.8	>
2022-05-25 18:14:27	212	<	4995	0.0523	1	0	0.2225	0.2748	-0.1703	>	<	1	3.25	3.25	3.25	0	3.25	3.25	>	<	1	481.8	481.8	481.8	0	481.8	481.8	>
2022-05-25 18:14:28	213	<	5006	0.0545	1	0	0.2271	0.2816	-0.1725	>	<	1	3.4	3.4	3.4	0	3.4	3.4	>	<	1	481.8	481.8	481.8	0	481.8	481.8	>
2022-05-25 18:14:29	214	<	4998	0.0518	1	0	0.2217	0.2735	-0.1698	>	<	1	3.4	3.4	3.4	0	3.4	3.4	>	<	1	481.8	481.8	481.8	0	481.8	481.8	>
2022-05-25 18:14:30	215	<	5002	0.0594	1	0	0.2363	0.2957	-0.177	>	<	1	3.3	3.3	3.3	0	3.3	3.3	>	<	1	481.8	481.8	481.8	0	481.8	481.8	>
2022-05-25 18:14:31	216	<	5006	0.0336	1	0	0.1801	0.2137	-0.1465	>	<	1	3.35	3.35	3.35	0	3.35	3.35	>	<	1	481.8	481.8	481.8	0	481.8	481.8	>
2022-05-25 18:14:32	217	<	4997	0.0506	1	0	0.2192	0.2699	-0.1686	>	<	1	3.5	3.5	3.5	0	3.5	3.5	>	<	1	481.8	481.8	481.8	0	481.8	481.8	>
2022-05-25 18:14:33	218	<	5005	0.0464	1	0	0.2102	0.2566	-0.1639	>	<	1	3.4	3.4	3.4	0	3.4	3.4	>	<	1	481.8	481.8	481.8	0	481.8	481.8	>
2022-05-25 18:14:34	219	<	4991	0.0469	1	0	0.2114	0.2583	-0.1645	>	<	1	3.35	3.35	3.35	0	3.35	3.35	>	<	1	481.8	481.8	481.8	0	481.8	481.8	>
2022-05-25 18:14:35	220	<	5006	0.0412	1	0	0.1986	0.2398	-0.1575	>	<	1	3.35	3.35	3.35	0	3.35	3.35	>	<	1	481.8	481.8	481.8	0	481.8	481.8	>
2022-05-25 18:14:36	221	<	4998	0.0254	1	0	0.1574	0.1828	-0.132	>	<	1	3.45	3.45	3.45	0	3.45	3.45	>	<	1	481.8	481.8	481.8	0	481.8	481.8	>
2022-05-25 18:14:37	222	<	4998	0.034	1	0	0.1813	0.2153	-0.1473	>	<	1	3.3	3.3	3.3	0	3.3	3.3	>	<	1	481.8	481.8	481.8	0	481.8	481.8	>
2022-05-25 18:14:38	223	<	5002	0.0522	1	0	0.2224	0.2746	-0.1702	>	<	1	3.15	3.15	3.15	0	3.15	3.15	>	<	1	481.8	481.8	481.8	0	481.8	481.8	>
2022-05-25 18:14:39	224	<	4954	0.0454	1	0	0.2082	0.2536	-0.1628	>	<	1	3.15	3.15	3.15	0	3.15	3.15	>	<	1	481.8	481.8	481.8	0	481.8	481.8	>
2022-05-25 18:14:40	225	<	5046	0.0325	1	0	0.1773	0.2098	-0.1448	>	<	1	3.4	3.4	3.4	0	3.4	3.4	>	<	1	481.8	481.8	481.8	0	481.8	481.8	>
2022-05-25 18:14:41	226	<	4998	0.0312	1	0	0.1739	0.2051	-0.1427	>	<	1	3.35	3.35	3.35	0	3.35	3.35	>	<	1	481.8	481.8	481.8	0	481.8	481.8	>
2022-05-25 18:14:42	227	<	4973	0.0521	1	0	0.2222	0.2743	-0.1701	>	<	1	3.25	3.25	3.25	0	3.25	3.25	>	<	1	481.8	481.8	481.8	0	481.8	481.8	>
2022-05-25 18:14:43	228	<	5029	0.0451	1	0	0.2076	0.2527	-0.1625	>	<	1	3.2	3.2	3.2	0	3.2	3.2	>	<	1	481.8	481.8	481.8	0	481.8	481.8	>
2022-05-25 18:14:44	229	<	5000	0.0496	1	0	0.2171	0.2667	-0.1675	>	<	1	3.25	3.25	3.25	0	3.25	3.25	>	<	1	481.8	481.8	481.8	0	481.8	481.8	>
2022-05-25 18:14:45	230	<	4992	0.0264	1	0	0.1604	0.1869	-0.134	>	<	1	3.4	3.4	3.4	0	3.4	3.4	>	<	1	481.8	481.8	481.8	0	481.8	481.8	>
2022-05-25 18:14:46	231	<	5008	0.0415	1	0	0.1995	0.2411	-0.158	>	<	1	3.45	3.45	3.45	0	3.45	3.45	>	<	1	481.8	481.8	481.8	0	481.8	481.8	>
2022-05-25 18:14:47	232	<	4993	0.035	1	0	0.1839	0.219	-0.1489	>	<	1	3.35	3.35	3.35	0	3.35	3.35	>	<	1	481.8	481.8	481.8	0	481.8	481.8	>
2022-05-25 18:14:48	233	<	5007	0.0342	1	0	0.1816	0.2158	-0.1475	>	<	1	3.25	3.25	3.25	0	3.25	3.25	>	<	1	481.8	481.8	481.8	0	481.8	481.8	>
2022-05-25 18:14:49	234	<	4990	0.0535	1	0	0.225	0.2785	-0.1715	>	<	1	3.5	3.5	3.5	0	3.5	3.5	>	<	1	481.8	481.8	481.8	0	481.8	481.8	>
2022-05-25 18:14:50	235	<	5013	0.0395	1	0	0.1948	0.2343	-0.1553	>	<	1	3.4	3.4	3.4	0	3.4	3.4	>	<	1	481.8	481.8	481.8	0	481.8	481.8	>
2022-05-25 18:14:51	236	<	4992	0.0559	1	0	0.2297	0.2856	-0.1738	>	<	1	3.4	3.4	3.4	0	3.4	3.4	>	<	1	481.8	481.8	481.8	0	481.8	481.8	>
2022-05-25 18:14:52	237	<	5006	0.0571	1	0	0.2321	0.2892	-0.175	>	<	1	3.4	3.4	3.4	0	3.4	3.4	>	<	1	481.8	481.8	481.8	0	481.8	481.8	>
2022-05-25 18:14:53	238	<	4999	0.0518	1	0	0.2216	0.2735	-0.1698	>	<	1	3.4	3.4	3.4	0	3.4	3.4	>	<	1	481.8	481.8	481.8	0	481.8	481.8	>
2022-05-25 18:14:54	239	<	4995	0.0553	1	0	0.2285	0.2837	-0.1732	>	<	1	3.4	3.4	3.4	0	3.4	3.4	>	<	1	481.8	481.8	481.8	0	481.8	481.8	>
2022-05-25 18:14:55	240	<	5005	0.0424	1	0	0.2014	0.2438	-0.159	>	<	1	3.2	3.2	3.2	0	3.2	3.2	>	<	1	481.8	481.8	481.8	0	481.8	481.8	>
2022-05-25 18:14:56	241	<	4983	0.0371	1	0	0.1891	0.2262	-0.1519	>	<	1	3.35	3.35	3.35	0	3.35	3.35	>	<	1	481.8	481.8	481.8	0	481.8	481.8	>
2022-05-25 18:14:57	242	<	5017	0.0311	1	0	0.1736	0.2047	-0.1425	>	<	1	3.35	3.35	3.35	0	3.35	3.35	>	<	1	481.8	481.8	481.8	0	481.8	481.8	>
2022-05-25 18:14:58	243	<	4978	0.0344	1	0	0.1821	0.2165	-0.1478	>	<	1	3.4	3.4	3.4	0	3.4	3.4	>	<	1	481.8	481.8	481.8	0	481.8	481.8	>
2022-05-25 18:14:59	244	<	5020	0.0516	1	0	0.2212	0.2728	-0.1696	>	<	1	3.2	3.2	3.2	0	3.2	3.2	>	<	1	481.8	481.8	481.8	0	481.8	481.8	>
2022-05-25 18:15:00	245	<	4970	0.0423	1	0	0.2012	0.2434	-0.1589	>	<	1	3.7	3.7	3.7	0	3.7	3.7	>	<	1	481.8	481.8	481.8	0	481.8	481.8	>
2022-05-25 18:15:01	246	<	5033	0.0378	1	0	0.1906	0.2283	-0.1528	>	<	1	3.65	3.65	3.65	0	3.65	3.65	>	<	1	481.8	481.8	481.8	0	481.8	481.8	>
2022-05-25 18:15:02	247	<	4999	0.031	1	0	0.1733	0.2043	-0.1423	>	<	1	3.2	3.2	3.2	0	3.2	3.2	>	<	1	481.8	481.8	481.8	0	481.8	481.8	>
2022-05-25 18:15:03	248	<	4982	0.048	1	0	0.2137	0.2617	-0.1657	>	<	1	3.3	3.3	3.3	0	3.3	3.3	>	<	1	481.8	481.8	481.8	0	481.8	481.8	>
2022-05-25 18:15:04	249	<	5009	0.0527	1	0	0.2234	0.2761	-0.1707	>	<	1	3.25	3.25	3.25	0	3.25	3.25	>	<	1	481.8	481.8	481.8	0	481.8	481.8	>
2022-05-25 18:15:05	250	<	5010	0.0293	1	0	0.1688	0.1981	-0.1394	>	<	1	3.4	3.4	3.4	0	3.4	3.4	>	<	1	481.8	481.8	481.8	0	481.8	481.8	>
2022-05-25 18:15:06	251	<	4999	0.023	2	0	0.1512	0.1743	-0.1282	>	<	1	3.65	3.65	3.65	0	3.65	3.65	>	<	1	481.8	481.8	481.8	0	481.8	481.8	>
2022-05-25 18:15:07	252	<	5000	0.054	1	0	0.226	0.28	-0.172	>	<	1	3.25	3.25	3.25	0	3.25	3.25	>	<	1	481.8	481.8	481.8	0	481.8	481.8	>
2022-05-25 18:15:08	253	<	4998	0.0492	1	0	0.2163	0.2655	-0.1671	>	<	1	3.4	3.4	3.4	0	3.4	3.4	>	<	1	481.8	481.8	481.8	0	481.8	481.8	>
2022-05-25 18:15:09	254	<	4998	0.048	1	0	0.2138	0.2618	-0.1658	>	<	1	3.3	3.3	3.3	0	3.3	3.3	>	<	1	481.8	481.8	481.8	0	481.8	481.8	>
2022-05-25 18:15:10	255	<	5001	0.0398	2	0	0.1965	0.2363	-0.1567	>	<	1	3.45	3.45	3.45	0	3.45	3.45	>	<	1	481.8	481.8	481.8	0	481.8	481.8	>
2022-05-25 18:15:11	256	<	5001	0.0478	1	0	0.2133	0.2611	-0.1655	>	<	1	3.2	3.2	3.2	0	3.2	3.2	>	<	1	481.8	481.8	481.8	0	481.8	481.8	>
2022-05-25 18:15:12	257	<	4980	0.0629	1	0	0.2427	0.3055	-0.1798	>	<	1	3.15	3.15	3.15	0	3.15	3.15	>	<	1	481.8	481.8	481.8	0	481.8	481.8	>
2022-05-25 18:15:13	258	<	5002	0.0566	1	0	0.231	0.2876	-0.1745	>	<	1	3.3	3.3	3.3	0	3.3	3.3	>	<	1	481.8	481.8	481.8	0	481.8	481.8	>
2022-05-25 18:15:14	259	<	5020	0.0586	1	0	0.2348	0.2934	-0.1762	>	<	1	3.3	3.3	3.3	0	3.3	3.3	>	<	1	481.8	481.8	481.8	0	481.8	481.8	>
2022-05-25 18:15:15	260	<	5002	0.0376	2	0	0.1912	0.2288	-0.1537	>	<	1	3.35	3.35	3.35	0	3.35	3.35	>	<	1	481.8	481.8	481.8	0	481.8	481.8	>
2022-05-25 18:15:16	261	<	4998	0.0452	1	0	0.2078	0.253	-0.1626	>	<	1	3.2	3.2	3.2	0	3.2	3.2	>	<	1	481.8	481.8	481.8	0	481.8	481.8	>
2022-05-25 18:15:17	262	<	5000	0.0624	1	0	0.2419	0.3043	-0.1795	>	<	1	3.15	3.15	3.15	0	3.15	3.15	>	<	1	481.8	481.8	481.8	0	481.8	481.8	>
2022-05-25 18:15:18	263	<	5001	0.0726	1	0	0.2595	0.332	-0.1869	>	<	1	3.25	3.25	3.25	0	3.25	3.25	>	<	1	481.8	481.8	481.8	0	481.8	481.8	>
2022-05-25 18:15:19	264	<	4962	0.0449	2	0	0.2081	0.2531	-0.1632	>	<	1	3.35	3.35	3.35	0	3.35	3.35	>	<	1	481.8	481.8	481.8	0	481.8	481.8	>
2022-05-25 18:15:20	265	<	5006	0.0563	1	0	0.2306	0.2869	-0.1742	>	<	1	3.25	3.25	3.25	0	3.25	3.25	>	<	1	481.8	481.8	481.8	0	481.8	481.8	>
2022-05-25 18:15:21	266	<	5032	0.0455	1	0	0.2084	0.2539	-0.1629	>	<	1	3.2	3.2	3.2	0	3.2	3.2	>	<	1	481.8	481.8	481.8	0	481.8	481.8	>
2022-05-25 18:15:22	267	<	5000	0.054	1	0	0.226	0.28	-0.172	>	<	1	3.3	3.3	3.3	0	3.3	3.3	>	<	1	481.8	481.8	481.8	0	481.8	481.8	>
2022-05-25 18:15:23	268	<	5000	0.0532	1	0	0.2244	0.2776	-0.1712	>	<	1	3.4	3.4	3.4	0	3.4	3.4	>	<	1	481.8	481.8	481.8	0	481.8	481.8	>
2022-05-25 18:15:24	269	<	4974	0.046	1	0	0.2096	0.2556	-0.1635	>	<	1	3.3	3.3	3.3	0	3.3	3.3	>	<	1	481.8	481.8	481.8	0	481.8	481.8	>
2022-05-25 18:15:25	270	<	5025	0.04	1	0	0.196	0.236	-0.156	>	<	1	3.4	3.4	3.4	0	3.4	3.4	>	<	1	481.8	481.8	481.8	0	481.8	481.8	>
2022-05-25 18:15:26	271	<	5000	0.045	1	0	0.2073	0.2523	-0.1623	>	<	1	3.35	3.35	3.35	0	3.35	3.35	>	<	1	481.8	481.8	481.8	0	481.8	481.8	>
2022-05-25 18:15:27	272	<	4990	0.0575	1	0	0.2328	0.2903	-0.1753	>	<	1	3.7	3.7	3.7	0	3.7	3.7	>	<	1	481.8	481.8	481.8	0	481.8	481.8	>
2022-05-25 18:15:28	273	<	5000	0.047	1	0	0.2116	0.2586	-0.1646	>	<	1	3.5	3.5	3.5	0	3.5	3.5	>	<	1	481.8	481.8	481.8	0	481.8	481.8	>
2022-05-25 18:15:29	274	<	5011	0.0465	1	0	0.2106	0.2571	-0.1641	>	<	1	3.5	3.5	3.5	0	3.5	3.5	>	<	1	481.8	481.8	481.8	0	481.8	481.8	>
2022-05-25 18:15:30	275	<	4999	0.0434	1	0	0.2038	0.2472	-0.1604	>	<	1	3.35	3.35	3.35	0	3.35	3.35	>	<	1	481.8	481.8	481.8	0	481.8	481.8	>
2022-05-25 18:15:31	276	<	5001	0.0358	1	0	0.1858	0.2216	-0.15	>	<	1	3.75	3.75	3.75	0	3.75	3.75	>	<	1	481.8	481.8	481.8	0	481.8	481.8	>
2022-05-25 18:15:32	277	<	4974	0.0507	2	0	0.2202	0.2709	-0.1696	>	<	1	3.55	3.55	3.55	0	3.55	3.55	>	<	1	481.8	481.8	481.8	0	481.8	481.8	>
2022-05-25 18:15:33	278	<	5022	0.0685	1	0	0.2526	0.3211	-0.1841	>	<	1	3.45	3.45	3.45	0	3.45	3.45	>	<	1	481.8	481.8	481.8	0	481.8	481.8	>
2022-05-25 18:15:34	279	<	4998	0.0646	1	0	0.2459	0.3105	-0.1812	>	<	1	3.5	3.5	3.5	0	3.5	3.5	>	<	1	481.8	481.8	481.8	0	481.8	481.8	>
2022-05-25 18:15:35	280	<	5003	0.0356	1	0	0.1852	0.2208	-0.1497	>	<	1	3.4	3.4	3.4	0	3.4	3.4	>	<	1	481.8	481.8	481.8	0	481.8	481.8	>
2022-05-25 18:15:36	281	<	5001	0.0152	1	0	0.1223	0.1375	-0.1071	>	<	1	3.25	3.25	3.25	0	3.25	3.25	>	<	1	481.8	481.8	481.8	0	481.8	481.8	>
2022-05-25 18:15:37	282	<	4994	0.0148	1	0	0.1208	0.1356	-0.106	>	<	1	3.15	3.15	3.15	0	3.15	3.15	>	<	1	481.8	481.8	481.8	0	481.8	481.8	>
2022-05-25 18:15:38	283	<	5003	0.0506	1	0	0.2191	0.2697	-0.1685	>	<	1	3.25	3.25	3.25	0	3.25	3.25	>	<	1	481.8	481.8	481.8	0	481.8	481.8	>
2022-05-25 18:15:39	284	<	5000	0.0516	1	0	0.2212	0.2728	-0.1696	>	<	1	3.4	3.4	3.4	0	3.4	3.4	>	<	1	481.8	481.8	481.8	0	481.8	481.8	>
2022-05-25 18:15:40	285	<	5002	0.047	1	0	0.2116	0.2586	-0.1646	>	<	1	3.45	3.45	3.45	0	3.45	3.45	>	<	1	481.8	481.8	481.8	0	481.8	481.8	>
2022-05-25 18:15:41	286	<	4999	0.0308	1	0	0.1728	0.2036	-0.142	>	<	1	3.4	3.4	3.4	0	3.4	3.4	>	<	1	481.8	481.8	481.8	0	481.8	481.8	>
2022-05-25 18:15:42	287	<	5001	0.033	1	0	0.1786	0.2116	-0.1456	>	<	1	3.25	3.25	3.25	0	3.25	3.25	>	<	1	481.8	481.8	481.8	0	481.8	481.8	>
2022-05-25 18:15:43	288	<	4998	0.0562	1	0	0.2304	0.2866	-0.1741	>	<	1	3.35	3.35	3.35	0	3.35	3.35	>	<	1	481.8	481.8	481.8	0	481.8	481.8	>
2022-05-25 18:15:44	289	<	4997	0.0646	1	0	0.2459	0.3105	-0.1812	>	<	1	3.4	3.4	3.4	0	3.4	3.4	>	<	1	481.8	481.8	481.8	0	481.8	481.8	>
2022-05-25 18:15:45	290	<	5002	0.0386	1	0	0.1926	0.2312	-0.154	>	<	1	3.4	3.4	3.4	0	3.4	3.4	>	<	1	481.8	481.8	481.8	0	481.8	481.8	>
2022-05-25 18:15:46	291	<	5005	0.0507	1	0	0.2195	0.2702	-0.1687	>	<	1	3.3	3.3	3.3	0	3.3	3.3	>	<	1	481.8	481.8	481.8	0	481.8	481.8	>
2022-05-25 18:15:47	292	<	4999	0.0598	1	0	0.2371	0.297	-0.1773	>	<	1	3.3	3.3	3.3	0	3.3	3.3	>	<	1	481.8	481.8	481.8	0	481.8	481.8	>
2022-05-25 18:15:48	293	<	4998	0.0624	1	0	0.2419	0.3044	-0.1795	>	<	1	3.4	3.4	3.4	0	3.4	3.4	>	<	1	481.8	481.8	481.8	0	481.8	481.8	>
2022-05-25 18:15:49	294	<	4956	0.0636	1	0	0.244	0.3075	-0.1804	>	<	1	3.4	3.4	3.4	0	3.4	3.4	>	<	1	481.8	481.8	481.8	0	481.8	481.8	>
2022-05-25 18:15:50	295	<	5040	0.0494	1	0	0.2167	0.2661	-0.1673	>	<	1	3.4	3.4	3.4	0	3.4	3.4	>	<	1	481.8	481.8	481.8	0	481.8	481.8	>
2022-05-25 18:15:51	296	<	4983	0.0484	1	0	0.2145	0.2629	-0.1662	>	<	1	3.1	3.1	3.1	0	3.1	3.1	>	<	1	481.8	481.8	481.8	0	481.8	481.8	>
2022-05-25 18:15:52	297	<	5016	0.047	1	0	0.2117	0.2588	-0.1647	>	<	1	3.5	3.5	3.5	0	3.5	3.5	>	<	1	481.8	481.8	481.8	0	481.8	481.8	>
2022-05-25 18:15:53	298	<	5003	0.0582	1	0	0.2341	0.2922	-0.1759	>	<	1	3.65	3.65	3.65	0	3.65	3.65	>	<	1	481.8	481.8	481.8	0	481.8	481.8	>
2022-05-25 18:15:54	299	<	5005	0.0607	1	0	0.2389	0.2996	-0.1781	>	<	1	3.6	3.6	3.6	0	3.6	3.6	>	<	1	481.8	481.8	481.8	0	481.8	481.8	>
2022-05-25 18:15:55	300	<	5000	0.0516	1	0	0.2212	0.2728	-0.1696	>	<	1	3.6	3.6	3.6	0	3.6	3.6	>	<	1	481.8	481.8	481.8	0	481.8	481.8	>
2022-05-25 18:15:56	301	<	5003	0.0222	1	0	0.1473	0.1695	-0.1251	>	<	1	3.35	3.35	3.35	0	3.35	3.35	>	<	1	481.8	481.8	481.8	0	481.8	481.8	>
2022-05-25 18:15:57	302	<	4995	0.0328	1	0	0.1782	0.211	-0.1454	>	<	1	3.4	3.4	3.4	0	3.4	3.4	>	<	1	481.8	481.8	481.8	0	481.8	481.8	>
2022-05-25 18:15:58	303	<	4997	0.0418	1	0	0.2002	0.242	-0.1584	>	<	1	3.25	3.25	3.25	0	3.25	3.25	>	<	1	481.8	481.8	481.8	0	481.8	481.8	>
2022-05-25 18:15:59	304	<	5003	0.0604	1	0	0.2382	0.2985	-0.1778	>	<	1	3.25	3.25	3.25	0	3.25	3.25	>	<	1	481.8	481.8	481.8	0	481.8	481.8	>
2022-05-25 18:16:00	305	<	5004	0.0474	1	0	0.2124	0.2598	-0.1651	>	<	1	3.15	3.15	3.15	0	3.15	3.15	>	<	1	481.8	481.8	481.8	0	481.8	481.8	>
2022-05-25 18:16:01	306	<	5002	0.0368	1	0	0.1882	0.225	-0.1514	>	<	1	3.6	3.6	3.6	0	3.6	3.6	>	<	1	481.8	481.8	481.8	0	481.8	481.8	>
2022-05-25 18:16:02	307	<	4986	0.0519	1	0	0.2219	0.2739	-0.17	>	<	1	3.6	3.6	3.6	0	3.6	3.6	>	<	1	481.8	481.8	481.8	0	481.8	481.8	>
2022-05-25 18:16:03	308	<	4985	0.0487	1	0	0.2153	0.2641	-0.1666	>	<	1	3.55	3.55	3.55	0	3.55	3.55	>	<	1	481.8	481.8	481.8	0	481.8	481.8	>
2022-05-25 18:16:04	309	<	5025	0.0474	1	0	0.2124	0.2598	-0.1651	>	<	1	3.5	3.5	3.5	0	3.5	3.5	>	<	1	481.8	481.8	481.8	0	481.8	481.8	>
2022-05-25 18:16:05	310	<	4999	0.046	1	0	0.2095	0.2555	-0.1635	>	<	1	3.55	3.55	3.55	0	3.55	3.55	>	<	1	481.8	481.8	481.8	0	481.8	481.8	>
2022-05-25 18:16:06	311	<	4991	0.0477	1	0	0.2131	0.2608	-0.1654	>	<	1	3.45	3.45	3.45	0	3.45	3.45	>	<	1	481.8	481.8	481.8	0	481.8	481.8	>
2022-05-25 18:16:07	312	<	4960	0.0446	1	0	0.2063	0.2509	-0.1618	>	<	1	3.45	3.45	3.45	0	3.45	3.45	>	<	1	481.8	481.8	481.8	0	481.8	481.8	>
2022-05-25 18:16:08	313	<	5041	0.0363	1	0	0.187	0.2233	-0.1507	>	<	1	3.55	3.55	3.55	0	3.55	3.55	>	<	1	481.8	481.8	481.8	0	481.8	481.8	>
2022-05-25 18:16:09	314	<	5011	0.0505	1	0	0.219	0.2694	-0.1685	>	<	1	3.45	3.45	3.45	0	3.45	3.45	>	<	1	481.8	481.8	481.8	0	481.8	481.8	>
2022-05-25 18:16:10	315	<	4996	0.0488	2	0	0.2165	0.2653	-0.1676	>	<	1	3.6	3.6	3.6	0	3.6	3.6	>	<	1	481.8	481.8	481.8	0	481.8	481.8	>
2022-05-25 18:16:11	316	<	4982	0.0446	1	0	0.2063	0.2509	-0.1618	>	<	1	3.65	3.65	3.65	0	3.65	3.65	>	<	1	481.8	481.8	481.8	0	481.8	481.8	>
2022-05-25 18:16:12	317	<	4915	0.0252	1	0	0.1568	0.182	-0.1316	>	<	1	3.25	3.25	3.25	0	3.25	3.25	>	<	1	481.8	481.8	481.8	0	481.8	481.8	>
2022-05-25 18:16:13	318	<	5072	0.0505	1	0	0.2189	0.2694	-0.1684	>	<	1	3.25	3.25	3.25	0	3.25	3.25	>	<	1	481.8	481.8	481.8	0	481.8	481.8	>
2022-05-25 18:16:14	319	<	5023	0.047	1	0	0.2116	0.2586	-0.1646	>	<	1	3.4	3.4	3.4	0	3.4	3.4	>	<	1	481.8	481.8	481.8	0	481.8	481.8	>
2022-05-25 18:16:15	320	<	5006	0.04	1	0	0.1958	0.2358	-0.1559	>	<	1	3.55	3.55	3.55	0	3.55	3.55	>	<	1	481.8	481.8	481.8	0	481.8	481.8	>
2022-05-25 18:16:16	321	<	5003	0.0338	1	0	0.1807	0.2144	-0.1469	>	<	1	3.45	3.45	3.45	0	3.45	3.45	>	<	1	481.8	481.8	481.8	0	481.8	481.8	>
2022-05-25 18:16:17	322	<	5001	0.0354	1	0	0.1848	0.2202	-0.1494	>	<	1	3.45	3.45	3.45	0	3.45	3.45	>	<	1	481.8	481.8	481.8	0	481.8	481.8	>
2022-05-25 18:16:18	323	<	4997	0.0568	1	0	0.2315	0.2884	-0.1747	>	<	1	3.45	3.45	3.45	0	3.45	3.45	>	<	1	481.8	481.8	481.8	0	481.8	481.8	>
2022-05-25 18:16:19	324	<	4998	0.0592	1	0	0.236	0.2953	-0.1768	>	<	1	3.45	3.45	3.45	0	3.45	3.45	>	<	1	481.8	481.8	481.8	0	481.8	481.8	>
2022-05-25 18:16:20	325	<	5005	0.037	1	0	0.1887	0.2256	-0.1517	>	<	1	3.35	3.35	3.35	0	3.35	3.35	>	<	1	481.8	481.8	481.8	0	481.8	481.8	>
2022-05-25 18:16:21	326	<	4997	0.0314	1	0	0.1744	0.2059	-0.143	>	<	1	3.3	3.3	3.3	0	3.3	3.3	>	<	1	481.8	481.8	481.8	0	481.8	481.8	>
2022-05-25 18:16:22	327	<	5001	0.024	1	0	0.153	0.177	-0.129	>	<	1	3.35	3.35	3.35	0	3.35	3.35	>	<	1	481.8	481.8	481.8	0	481.8	481.8	>
2022-05-25 18:16:23	328	<	4987	0.0417	1	0	0.1999	0.2416	-0.1582	>	<	1	3.25	3.25	3.25	0	3.25	3.25	>	<	1	481.8	481.8	481.8	0	481.8	481.8	>
2022-05-25 18:16:24	329	<	5015	0.052	1	0	0.2221	0.2742	-0.1701	>	<	1	3.15	3.15	3.15	0	3.15	3.15	>	<	1	481.8	481.8	481.8	0	481.8	481.8	>
2022-05-25 18:16:25	330	<	4997	0.0286	1	0	0.1667	0.1953	-0.1381	>	<	1	3.25	3.25	3.25	0	3.25	3.25	>	<	1	481.8	481.8	481.8	0	481.8	481.8	>
2022-05-25 18:16:26	331	<	5003	0.0348	1	0	0.1832	0.218	-0.1484	>	<	1	3.4	3.4	3.4	0	3.4	3.4	>	<	1	481.8	481.8	481.8	0	481.8	481.8	>
2022-05-25 18:16:27	332	<	5000	0.0222	1	0	0.1473	0.1695	-0.1251	>	<	1	3.5	3.5	3.5	0	3.5	3.5	>	<	1	481.8	481.8	481.8	0	481.8	481.8	>
2022-05-25 18:16:28	333	<	5000	0.0638	1	0	0.2444	0.3082	-0.1806	>	<	1	3.2	3.2	3.2	0	3.2	3.2	>	<	1	481.8	481.8	481.8	0	481.8	481.8	>
2022-05-25 18:16:29	334	<	5000	0.0602	1	0	0.2379	0.2981	-0.1777	>	<	1	3.2	3.2	3.2	0	3.2	3.2	>	<	1	481.8	481.8	481.8	0	481.8	481.8	>
2022-05-25 18:16:30	335	<	4992	0.0427	1	0	0.2021	0.2448	-0.1594	>	<	1	3.5	3.5	3.5	0	3.5	3.5	>	<	1	481.8	481.8	481.8	0	481.8	481.8	>
2022-05-25 18:16:31	336	<	4999	0.0352	1	0	0.1843	0.2195	-0.1491	>	<	1	4	4	4	0	4	4	>	<	1	481.8	481.8	481.8	0	481.8	481.8	>
2022-05-25 18:16:32	337	<	5007	0.035	1	0	0.1837	0.2186	-0.1487	>	<	1	3.4	3.4	3.4	0	3.4	3.4	>	<	1	481.8	481.8	481.8	0	481.8	481.8	>
2022-05-25 18:16:33	338	<	4982	0.0594	1	0	0.2364	0.2958	-0.177	>	<	1	3.4	3.4	3.4	0	3.4	3.4	>	<	1	481.8	481.8	481.8	0	481.8	481.8	>
2022-05-25 18:16:34	339	<	5007	0.0505	1	0	0.219	0.2696	-0.1685	>	<	1	3.45	3.45	3.45	0	3.45	3.45	>	<	1	481.8	481.8	481.8	0	481.8	481.8	>
2022-05-25 18:16:35	340	<	5009	0.0469	1	0	0.2115	0.2584	-0.1645	>	<	1	3.45	3.45	3.45	0	3.45	3.45	>	<	1	481.8	481.8	481.8	0	481.8	481.8	>
2022-05-25 18:16:36	341	<	4290	0.0443	1	0	0.2057	0.25	-0.1614	>	<	1	3.15	3.15	3.15	0	3.15	3.15	>	<	1	481.8	481.8	481.8	0	481.8	481.8	>
2022-05-25 18:16:37	342	<	5710	0.0482	1	0	0.2141	0.2623	-0.1659	>	<	1	3.15	3.15	3.15	0	3.15	3.15	>	<	1	481.8	481.8	481.8	0	481.8	481.8	>
2022-05-25 18:16:38	343	<	5004	0.0518	1	0	0.2215	0.2733	-0.1698	>	<	1	3.4	3.4	3.4	0	3.4	3.4	>	<	1	481.8	481.8	481.8	0	481.8	481.8	>
2022-05-25 18:16:39	344	<	5000	0.05	1	0	0.2179	0.2679	-0.1679	>	<	1	3.4	3.4	3.4	0	3.4	3.4	>	<	1	481.8	481.8	481.8	0	481.8	481.8	>
2022-05-25 18:16:40	345	<	4975	0.0338	1	0	0.1806	0.2144	-0.1469	>	<	1	3.4	3.4	3.4	0	3.4	3.4	>	<	1	481.8	481.8	481.8	0	481.8	481.8	>
2022-05-25 18:16:41	346	<	5021	0.0444	1	0	0.206	0.2504	-0.1616	>	<	1	3.45	3.45	3.45	0	3.45	3.45	>	<	1	481.8	481.8	481.8	0	481.8	481.8	>
2022-05-25 18:16:42	347	<	4994	0.0583	1	0	0.2343	0.2925	-0.176	>	<	1	3.55	3.55	3.55	0	3.55	3.55	>	<	1	482.1	482.1	482.1	0	482.1	482.1	>
2022-05-25 18:16:43	348	<	5005	0.0553	1	0	0.2287	0.284	-0.1733	>	<	1	3.5	3.5	3.5	0	3.5	3.5	>	<	1	482.1	482.1	482.1	0	482.1	482.1	>
2022-05-25 18:16:44	349	<	5007	0.0543	1	0	0.2267	0.281	-0.1723	>	<	1	3.3	3.3	3.3	0	3.3	3.3	>	<	1	482.1	482.1	482.1	0	482.1	482.1	>
2022-05-25 18:16:45	350	<	4992	0.0385	1	0	0.1923	0.2308	-0.1538	>	<	1	3.35	3.35	3.35	0	3.35	3.35	>	<	1	482.1	482.1	482.1	0	482.1	482.1	>
2022-05-25 18:16:46	351	<	5001	0.0454	1	0	0.2082	0.2536	-0.1628	>	<	1	3.4	3.4	3.4	0	3.4	3.4	>	<	1	482.1	482.1	482.1	0	482.1	482.1	>
2022-05-25 18:16:47	352	<	4995	0.0432	1	0	0.2034	0.2466	-0.1602	>	<	1	3.55	3.55	3.55	0	3.55	3.55	>	<	1	482.1	482.1	482.1	0	482.1	482.1	>
2022-05-25 18:16:48	353	<	5012	0.0409	1	0	0.1981	0.239	-0.1572	>	<	1	3.75	3.75	3.75	0	3.75	3.75	>	<	1	482.1	482.1	482.1	0	482.1	482.1	>
2022-05-25 18:16:49	354	<	4993	0.0463	1	0	0.2101	0.2563	-0.1638	>	<	1	3.65	3.65	3.65	0	3.65	3.65	>	<	1	482.1	482.1	482.1	0	482.1	482.1	>
2022-05-25 18:16:50	355	<	5007	0.0441	1	0	0.2054	0.2495	-0.1613	>	<	1	3.6	3.6	3.6	0	3.6	3.6	>	<	1	482.1	482.1	482.1	0	482.1	482.1	>
2022-05-25 18:16:51	356	<	5003	0.0434	1	0	0.2037	0.2471	-0.1603	>	<	1	3.6	3.6	3.6	0	3.6	3.6	>	<	1	482.1	482.1	482.1	0	482.1	482.1	>
2022-05-25 18:16:52	357	<	5001	0.0408	1	0	0.1978	0.2386	-0.157	>	<	1	3.45	3.45	3.45	0	3.45	3.45	>	<	1	482.1	482.1	482.1	0	482.1	482.1	>
2022-05-25 18:16:53	358	<	4994	0.0394	1	0	0.1947	0.2341	-0.1552	>	<	1	3.5	3.5	3.5	0	3.5	3.5	>	<	1	482.1	482.1	482.1	0	482.1	482.1	>
2022-05-25 18:16:54	359	<	4980	0.0554	1	0	0.2288	0.2842	-0.1734	>	<	1	3.5	3.5	3.5	0	3.5	3.5	>	<	1	482.1	482.1	482.1	0	482.1	482.1	>
2022-05-25 18:16:55	360	<	5020	0.047	1	0	0.2117	0.2587	-0.1647	>	<	1	3.5	3.5	3.5	0	3.5	3.5	>	<	1	482.1	482.1	482.1	0	482.1	482.1	>
2022-05-25 18:16:56	361	<	4996	0.0252	1	0	0.1568	0.182	-0.1316	>	<	1	3.6	3.6	3.6	0	3.6	3.6	>	<	1	482.1	482.1	482.1	0	482.1	482.1	>
2022-05-25 18:16:57	362	<	5002	0.0424	2	0	0.2025	0.2448	-0.1601	>	<	1	3.4	3.4	3.4	0	3.4	3.4	>	<	1	482.1	482.1	482.1	0	482.1	482.1	>
2022-05-25 18:16:58	363	<	5005	0.0304	1	0	0.1716	0.202	-0.1412	>	<	1	3.65	3.65	3.65	0	3.65	3.65	>	<	1	482.1	482.1	482.1	0	482.1	482.1	>
2022-05-25 18:16:59	364	<	4997	0.0554	1	0	0.2288	0.2843	-0.1734	>	<	1	3.6	3.6	3.6	0	3.6	3.6	>	<	1	482.1	482.1	482.1	0	482.1	482.1	>
2022-05-25 18:17:00	365	<	5002	0.055	1	0	0.2279	0.2829	-0.173	>	<	1	3.65	3.65	3.65	0	3.65	3.65	>	<	1	482.3	482.3	482.3	0	482.3	482.3	>
2022-05-25 18:17:01	366	<	4998	0.038	1	0	0.1912	0.2292	-0.1532	>	<	1	3.25	3.25	3.25	0	3.25	3.25	>	<	1	482.3	482.3	482.3	0	482.3	482.3	>
2022-05-25 18:17:02	367	<	5000	0.045	1	0	0.2073	0.2523	-0.1623	>	<	1	3.3	3.3	3.3	0	3.3	3.3	>	<	1	482.3	482.3	482.3	0	482.3	482.3	>
2022-05-25 18:17:03	368	<	5000	0.049	1	0	0.2159	0.2649	-0.1669	>	<	1	3.15	3.15	3.15	0	3.15	3.15	>	<	1	482.3	482.3	482.3	0	482.3	482.3	>
2022-05-25 18:17:04	369	<	5000	0.0478	1	0	0.2133	0.2611	-0.1655	>	<	1	3.2	3.2	3.2	0	3.2	3.2	>	<	1	482.3	482.3	482.3	0	482.3	482.3	>
2022-05-25 18:17:05	370	<	5001	0.0344	1	0	0.1822	0.2166	-0.1478	>	<	1	3.5	3.5	3.5	0	3.5	3.5	>	<	1	482.3	482.3	482.3	0	482.3	482.3	>
2022-05-25 18:17:06	371	<	5001	0.0436	1	0	0.2042	0.2478	-0.1606	>	<	1	3.45	3.45	3.45	0	3.45	3.45	>	<	1	482.3	482.3	482.3	0	482.3	482.3	>
2022-05-25 18:17:07	372	<	4995	0.0525	1	0	0.2229	0.2754	-0.1705	>	<	1	3.5	3.5	3.5	0	3.5	3.5	>	<	1	482.3	482.3	482.3	0	482.3	482.3	>
2022-05-25 18:17:08	373	<	5000	0.0518	1	0	0.2216	0.2734	-0.1698	>	<	1	3.15	3.15	3.15	0	3.15	3.15	>	<	1	482.3	482.3	482.3	0	482.3	482.3	>
2022-05-25 18:17:09	374	<	5003	0.0404	2	0	0.1979	0.2382	-0.1575	>	<	1	3.25	3.25	3.25	0	3.25	3.25	>	<	1	482.3	482.3	482.3	0	482.3	482.3	>
2022-05-25 18:17:10	375	<	5000	0.041	1	0	0.1983	0.2393	-0.1573	>	<	1	3.5	3.5	3.5	0	3.5	3.5	>	<	1	482.3	482.3	482.3	0	482.3	482.3	>
2022-05-25 18:17:11	376	<	5003	0.0348	1	0	0.1832	0.218	-0.1484	>	<	1	3.4	3.4	3.4	0	3.4	3.4	>	<	1	482.3	482.3	482.3	0	482.3	482.3	>
2022-05-25 18:17:12	377	<	5000	0.0292	1	0	0.1684	0.1976	-0.1392	>	<	1	3.35	3.35	3.35	0	3.35	3.35	>	<	1	482.3	482.3	482.3	0	482.3	482.3	>
2022-05-25 18:17:13	378	<	4997	0.0302	1	0	0.1712	0.2014	-0.141	>	<	1	3.35	3.35	3.35	0	3.35	3.35	>	<	1	482.3	482.3	482.3	0	482.3	482.3	>
2022-05-25 18:17:14	379	<	4998	0.0596	1	0	0.2368	0.2964	-0.1772	>	<	1	3.1	3.1	3.1	0	3.1	3.1	>	<	1	482.3	482.3	482.3	0	482.3	482.3	>
2022-05-25 18:17:15	380	<	5005	0.0354	1	0	0.1847	0.2201	-0.1493	>	<	1	3.3	3.3	3.3	0	3.3	3.3	>	<	1	482.3	482.3	482.3	0	482.3	482.3	>
2022-05-25 18:17:16	381	<	4993	0.0312	1	0	0.174	0.2052	-0.1427	>	<	1	3.25	3.25	3.25	0	3.25	3.25	>	<	1	482.3	482.3	482.3	0	482.3	482.3	>
2022-05-25 18:17:17	382	<	4976	0.0545	1	0	0.2269	0.2814	-0.1725	>	<	1	3.25	3.25	3.25	0	3.25	3.25	>	<	1	482.3	482.3	482.3	0	482.3	482.3	>
2022-05-25 18:17:18	383	<	5031	0.0485	2	0	0.2157	0.2642	-0.1672	>	<	1	3.3	3.3	3.3	0	3.3	3.3	>	<	1	482.3	482.3	482.3	0	482.3	482.3	>
2022-05-25 18:17:19	384	<	4990	0.0493	1	0	0.2165	0.2658	-0.1672	>	<	1	3.25	3.25	3.25	0	3.25	3.25	>	<	1	482.3	482.3	482.3	0	482.3	482.3	>
2022-05-25 18:17:20	385	<	5012	0.0379	1	0	0.191	0.2289	-0.1531	>	<	1	3.35	3.35	3.35	0	3.35	3.35	>	<	1	482.3	482.3	482.3	0	482.3	482.3	>
2022-05-25 18:17:21	386	<	4995	0.0316	1	0	0.175	0.2066	-0.1434	>	<	1	3.6	3.6	3.6	0	3.6	3.6	>	<	1	482.3	482.3	482.3	0	482.3	482.3	>
2022-05-25 18:17:22	387	<	5001	0.0386	2	0	0.1937	0.2322	-0.1551	>	<	1	3.35	3.35	3.35	0	3.35	3.35	>	<	1	482.3	482.3	482.3	0	482.3	482.3	>
2022-05-25 18:17:23	388	<	4998	0.0412	1	0	0.1988	0.24	-0.1576	>	<	1	3.45	3.45	3.45	0	3.45	3.45	>	<	1	482.3	482.3	482.3	0	482.3	482.3	>
2022-05-25 18:17:24	389	<	4998	0.052	1	0	0.2221	0.2741	-0.17	>	<	1	3.45	3.45	3.45	0	3.45	3.45	>	<	1	482.3	482.3	482.3	0	482.3	482.3	>
2022-05-25 18:17:25	390	<	4994	0.0485	1	0	0.2147	0.2632	-0.1663	>	<	1	3.5	3.5	3.5	0	3.5	3.5	>	<	1	482.3	482.3	482.3	0	482.3	482.3	>
2022-05-25 18:17:26	391	<	5009	0.0283	1	0	0.166	0.1943	-0.1376	>	<	1	3.35	3.35	3.35	0	3.35	3.35	>	<	1	482.3	482.3	482.3	0	482.3	482.3	>
2022-05-25 18:17:27	392	<	4997	0.054	1	0	0.2261	0.2801	-0.172	>	<	1	3.45	3.45	3.45	0	3.45	3.45	>	<	1	482.3	482.3	482.3	0	482.3	482.3	>
2022-05-25 18:17:28	393	<	5006	0.0585	1	0	0.2347	0.2933	-0.1762	>	<	1	3.55	3.55	3.55	0	3.55	3.55	>	<	1	482.3	482.3	482.3	0	482.3	482.3	>
2022-05-25 18:17:29	394	<	5002	0.0554	1	0	0.2287	0.2841	-0.1733	>	<	1	3.3	3.3	3.3	0	3.3	3.3	>	<	1	482.3	482.3	482.3	0	482.3	482.3	>
2022-05-25 18:17:30	395	<	4998	0.0458	1	0	0.2091	0.2549	-0.1633	>	<	1	3.55	3.55	3.55	0	3.55	3.55	>	<	1	482.3	482.3	482.3	0	482.3	482.3	>
2022-05-25 18:17:31	396	<	5001	0.0422	1	0	0.201	0.2432	-0.1588	>	<	1	3.7	3.7	3.7	0	3.7	3.7	>	<	1	482.3	482.3	482.3	0	482.3	482.3	>
2022-05-25 18:17:32	397	<	4992	0.0481	1	0	0.2139	0.262	-0.1659	>	<	1	3.45	3.45	3.45	0	3.45	3.45	>	<	1	482.3	482.3	482.3	0	482.3	482.3	>
2022-05-25 18:17:33	398	<	4995	0.0589	1	0	0.2354	0.2942	-0.1765	>	<	1	3.4	3.4	3.4	0	3.4	3.4	>	<	1	482.3	482.3	482.3	0	482.3	482.3	>
2022-05-25 18:17:34	399	<	5010	0.0537	1	0	0.2254	0.2791	-0.1717	>	<	1	3.45	3.45	3.45	0	3.45	3.45	>	<	1	482.3	482.3	482.3	0	482.3	482.3	>
2022-05-25 18:17:35	400	<	4997	0.0498	1	0	0.2176	0.2674	-0.1678	>	<	1	3.5	3.5	3.5	0	3.5	3.5	>	<	1	482.3	482.3	482.3	0	482.3	482.3	>
2022-05-25 18:17:36	401	<	5004	0.0368	1	0	0.1882	0.225	-0.1514	>	<	1	3.4	3.4	3.4	0	3.4	3.4	>	<	1	482.3	482.3	482.3	0	482.3	482.3	>
2022-05-25 18:17:37	402	<	5000	0.041	1	0	0.1983	0.2393	-0.1573	>	<	1	3.35	3.35	3.35	0	3.35	3.35	>	<	1	482.3	482.3	482.3	0	482.3	482.3	>
2022-05-25 18:17:38	403	<	5000	0.0588	1	0	0.2352	0.294	-0.1764	>	<	1	3.4	3.4	3.4	0	3.4	3.4	>	<	1	482.3	482.3	482.3	0	482.3	482.3	>
2022-05-25 18:17:39	404	<	4999	0.0342	1	0	0.1818	0.216	-0.1476	>	<	1	3.3	3.3	3.3	0	3.3	3.3	>	<	1	482.3	482.3	482.3	0	482.3	482.3	>
2022-05-25 18:17:40	405	<	5001	0.0448	1	0	0.2068	0.2516	-0.1621	>	<	0	0			0	0	0	>	<	0	0			0	0	0	>
2022-05-25 18:17:41	406	<	4999	0.0584	1	0	0.2345	0.2929	-0.1761	>	<	1	3.35	3.35	3.35	0	3.35	3.35	>	<	1	482.3	482.3	482.3	0	482.3	482.3	>
2022-05-25 18:17:42	407	<	4996	0.0572	1	0	0.2323	0.2896	-0.1751	>	<	1	3.25	3.25	3.25	0	3.25	3.25	>	<	1	482.3	482.3	482.3	0	482.3	482.3	>
2022-05-25 18:17:43	408	<	5003	0.0536	2	0	0.226	0.2796	-0.1725	>	<	1	3.5	3.5	3.5	0	3.5	3.5	>	<	1	482.3	482.3	482.3	0	482.3	482.3	>
2022-05-25 18:17:44	409	<	4998	0.0484	1	0	0.2147	0.2631	-0.1662	>	<	1	3.55	3.55	3.55	0	3.55	3.55	>	<	1	482.3	482.3	482.3	0	482.3	482.3	>
2022-05-25 18:17:45	410	<	5003	0.0398	1	0	0.1954	0.2352	-0.1557	>	<	1	3.3	3.3	3.3	0	3.3	3.3	>	<	1	482.3	482.3	482.3	0	482.3	482.3	>
2022-05-25 18:17:46	411	<	4993	0.0238	1	0	0.1525	0.1764	-0.1287	>	<	1	3.35	3.35	3.35	0	3.35	3.35	>	<	1	482.3	482.3	482.3	0	482.3	482.3	>
2022-05-25 18:17:47	412	<	5000	0.0298	1	0	0.17	0.1998	-0.1402	>	<	1	3.3	3.3	3.3	0	3.3	3.3	>	<	1	482.3	482.3	482.3	0	482.3	482.3	>
2022-05-25 18:17:48	413	<	5006	0.0565	2	0	0.2318	0.2883	-0.1753	>	<	1	3.3	3.3	3.3	0	3.3	3.3	>	<	1	482.3	482.3	482.3	0	482.3	482.3	>
2022-05-25 18:17:49	414	<	5006	0.0605	1	0	0.2385	0.299	-0.1779	>	<	1	3.15	3.15	3.15	0	3.15	3.15	>	<	1	482.3	482.3	482.3	0	482.3	482.3	>
2022-05-25 18:17:50	415	<	4951	0.0355	1	0	0.1852	0.2207	-0.1496	>	<	1	3.2	3.2	3.2	0	3.2	3.2	>	<	1	482.3	482.3	482.3	0	482.3	482.3	>
2022-05-25 18:17:51	416	<	5046	0.039	1	0	0.1937	0.2327	-0.1547	>	<	1	3.35	3.35	3.35	0	3.35	3.35	>	<	1	482.3	482.3	482.3	0	482.3	482.3	>
2022-05-25 18:17:52	417	<	4997	0.0488	1	0	0.2155	0.2643	-0.1667	>	<	1	3.25	3.25	3.25	0	3.25	3.25	>	<	1	482.3	482.3	482.3	0	482.3	482.3	>
2022-05-25 18:17:53	418	<	4995	0.0515	1	0	0.2209	0.2724	-0.1695	>	<	1	3.15	3.15	3.15	0	3.15	3.15	>	<	1	482.3	482.3	482.3	0	482.3	482.3	>
2022-05-25 18:17:54	419	<	5001	0.0496	1	0	0.2171	0.2667	-0.1675	>	<	1	3.25	3.25	3.25	0	3.25	3.25	>	<	1	482.3	482.3	482.3	0	482.3	482.3	>
2022-05-25 18:17:55	420	<	5002	0.0332	1	0	0.1791	0.2123	-0.1459	>	<	1	3.15	3.15	3.15	0	3.15	3.15	>	<	1	482.3	482.3	482.3	0	482.3	482.3	>
2022-05-25 18:17:56	421	<	5002	0.0246	1	0	0.1549	0.1795	-0.1303	>	<	1	3.4	3.4	3.4	0	3.4	3.4	>	<	1	482.3	482.3	482.3	0	482.3	482.3	>
2022-05-25 18:17:57	422	<	5003	0.022	1	0	0.1466	0.1686	-0.1247	>	<	1	3.45	3.45	3.45	0	3.45	3.45	>	<	1	482.3	482.3	482.3	0	482.3	482.3	>
2022-05-25 18:17:58	423	<	4992	0.0479	1	0	0.2135	0.2614	-0.1656	>	<	1	3.4	3.4	3.4	0	3.4	3.4	>	<	1	482.3	482.3	482.3	0	482.3	482.3	>
2022-05-25 18:17:59	424	<	5012	0.0471	1	0	0.2118	0.2589	-0.1647	>	<	1	3.3	3.3	3.3	0	3.3	3.3	>	<	1	482.3	482.3	482.3	0	482.3	482.3	>
2022-05-25 18:18:00	425	<	4996	0.046	1	0	0.2096	0.2556	-0.1635	>	<	1	3.25	3.25	3.25	0	3.25	3.25	>	<	1	482.3	482.3	482.3	0	482.3	482.3	>
2022-05-25 18:18:01	426	<	5001	0.0108	1	0	0.1034	0.1141	-0.0926	>	<	1	3.4	3.4	3.4	0	3.4	3.4	>	<	1	482.3	482.3	482.3	0	482.3	482.3	>
2022-05-25 18:18:02	427	<	4999	0.0484	1	0	0.2146	0.263	-0.1662	>	<	1	3.2	3.2	3.2	0	3.2	3.2	>	<	1	482.3	482.3	482.3	0	482.3	482.3	>
2022-05-25 18:18:03	428	<	5003	0.053	1	0	0.224	0.2769	-0.171	>	<	1	3.2	3.2	3.2	0	3.2	3.2	>	<	1	482.3	482.3	482.3	0	482.3	482.3	>
2022-05-25 18:18:04	429	<	4994	0.0559	1	0	0.2297	0.2855	-0.1738	>	<	1	3.25	3.25	3.25	0	3.25	3.25	>	<	1	482.3	482.3	482.3	0	482.3	482.3	>
2022-05-25 18:18:05	430	<	5001	0.02	1	0	0.14	0.16	-0.12	>	<	1	3.5	3.5	3.5	0	3.5	3.5	>	<	1	482.3	482.3	482.3	0	482.3	482.3	>
2022-05-25 18:18:06	431	<	4999	0.0414	1	0	0.1992	0.2406	-0.1578	>	<	1	3.55	3.55	3.55	0	3.55	3.55	>	<	1	482.3	482.3	482.3	0	482.3	482.3	>
2022-05-25 18:18:07	432	<	5000	0.0548	1	0	0.2276	0.2824	-0.1728	>	<	1	3.75	3.75	3.75	0	3.75	3.75	>	<	1	482.3	482.3	482.3	0	482.3	482.3	>
2022-05-25 18:18:08	433	<	4997	0.0578	1	0	0.2334	0.2913	-0.1756	>	<	1	3.7	3.7	3.7	0	3.7	3.7	>	<	1	482.3	482.3	482.3	0	482.3	482.3	>
2022-05-25 18:18:09	434	<	5000	0.0436	1	0	0.2042	0.2478	-0.1606	>	<	1	3.75	3.75	3.75	0	3.75	3.75	>	<	1	482.3	482.3	482.3	0	482.3	482.3	>
2022-05-25 18:18:10	435	<	4894	0.0429	1	0	0.2027	0.2456	-0.1597	>	<	1	3.7	3.7	3.7	0	3.7	3.7	>	<	1	482.3	482.3	482.3	0	482.3	482.3	>
2022-05-25 18:18:11	436	<	5109	0.0311	1	0	0.1736	0.2048	-0.1425	>	<	1	3.5	3.5	3.5	0	3.5	3.5	>	<	1	482.4	482.4	482.4	0	482.4	482.4	>
2022-05-25 18:18:12	437	<	4996	0.0524	1	0	0.2229	0.2754	-0.1705	>	<	1	3.2	3.2	3.2	0	3.2	3.2	>	<	1	482.4	482.4	482.4	0	482.4	482.4	>
2022-05-25 18:18:13	438	<	4940	0.0613	2	0	0.2408	0.3021	-0.1795	>	<	1	3.35	3.35	3.35	0	3.35	3.35	>	<	1	482.4	482.4	482.4	0	482.4	482.4	>
2022-05-25 18:18:14	439	<	5069	0.0556	1	0	0.2292	0.2848	-0.1736	>	<	1	3.7	3.7	3.7	0	3.7	3.7	>	<	1	482.4	482.4	482.4	0	482.4	482.4	>
2022-05-25 18:18:15	440	<	4991	0.0509	1	0	0.2198	0.2707	-0.1689	>	<	1	3.6	3.6	3.6	0	3.6	3.6	>	<	1	482.4	482.4	482.4	0	482.4	482.4	>
2022-05-25 18:18:16	441	<	5005	0.0501	1	0	0.2183	0.2684	-0.1681	>	<	1	3.7	3.7	3.7	0	3.7	3.7	>	<	1	482.4	482.4	482.4	0	482.4	482.4	>
2022-05-25 18:18:17	442	<	4998	0.0428	2	0	0.2034	0.2462	-0.1606	>	<	1	3.65	3.65	3.65	0	3.65	3.65	>	<	1	482.4	482.4	482.4	0	482.4	482.4	>
2022-05-25 18:18:18	443	<	5004	0.0386	1	0	0.1926	0.2311	-0.154	>	<	1	3.7	3.7	3.7	0	3.7	3.7	>	<	1	482.4	482.4	482.4	0	482.4	482.4	>
2022-05-25 18:18:19	444	<	4998	0.0526	1	0	0.2233	0.2759	-0.1707	>	<	1	3.7	3.7	3.7	0	3.7	3.7	>	<	1	482.4	482.4	482.4	0	482.4	482.4	>
2022-05-25 18:18:20	445	<	4999	0.055	1	0	0.228	0.283	-0.173	>	<	1	3.65	3.65	3.65	0	3.65	3.65	>	<	1	482.4	482.4	482.4	0	482.4	482.4	>
2022-05-25 18:18:21	446	<	5000	0.045	1	0	0.2073	0.2523	-0.1623	>	<	1	3.65	3.65	3.65	0	3.65	3.65	>	<	1	482.4	482.4	482.4	0	482.4	482.4	>
2022-05-25 18:18:22	447	<	5005	0.0513	1	0	0.2207	0.2721	-0.1694	>	<	1	3.65	3.65	3.65	0	3.65	3.65	>	<	1	482.4	482.4	482.4	0	482.4	482.4	>
2022-05-25 18:18:23	448	<	4995	0.0511	1	0	0.2201	0.2712	-0.1691	>	<	1	3.2	3.2	3.2	0	3.2	3.2	>	<	1	482.4	482.4	482.4	0	482.4	482.4	>
2022-05-25 18:18:24	449	<	5002	0.058	1	0	0.2337	0.2917	-0.1757	>	<	1	3.35	3.35	3.35	0	3.35	3.35	>	<	1	482.4	482.4	482.4	0	482.4	482.4	>
2022-05-25 18:18:25	450	<	4996	0.0542	1	0	0.2265	0.2807	-0.1723	>	<	1	3.2	3.2	3.2	0	3.2	3.2	>	<	1	482.4	482.4	482.4	0	482.4	482.4	>
2022-05-25 18:18:26	451	<	5002	0.0538	2	0	0.2265	0.2802	-0.1727	>	<	1	3.6	3.6	3.6	0	3.6	3.6	>	<	1	482.4	482.4	482.4	0	482.4	482.4	>
2022-05-25 18:18:27	452	<	4988	0.0485	1	0	0.2149	0.2634	-0.1663	>	<	1	3.35	3.35	3.35	0	3.35	3.35	>	<	1	482.4	482.4	482.4	0	482.4	482.4	>
2022-05-25 18:18:28	453	<	4993	0.0583	1	0	0.2343	0.2926	-0.176	>	<	1	3.3	3.3	3.3	0	3.3	3.3	>	<	1	482.4	482.4	482.4	0	482.4	482.4	>
2022-05-25 18:18:29	454	<	5015	0.0646	1	0	0.2458	0.3104	-0.1812	>	<	1	3.4	3.4	3.4	0	3.4	3.4	>	<	1	482.4	482.4	482.4	0	482.4	482.4	>
2022-05-25 18:18:30	455	<	5005	0.0478	1	0	0.2132	0.261	-0.1655	>	<	1	3.35	3.35	3.35	0	3.35	3.35	>	<	1	482.4	482.4	482.4	0	482.4	482.4	>
2022-05-25 18:18:31	456	<	5004	0.028	1	0	0.1649	0.1929	-0.1369	>	<	1	3.3	3.3	3.3	0	3.3	3.3	>	<	1	482.4	482.4	482.4	0	482.4	482.4	>
2022-05-25 18:18:32	457	<	4992	0.013	1	0	0.1134	0.1264	-0.1003	>	<	1	3.35	3.35	3.35	0	3.35	3.35	>	<	1	482.4	482.4	482.4	0	482.4	482.4	>
2022-05-25 18:18:33	458	<	5004	0.0635	1	0	0.2439	0.3075	-0.1804	>	<	1	3.3	3.3	3.3	0	3.3	3.3	>	<	1	482.4	482.4	482.4	0	482.4	482.4	>
2022-05-25 18:18:34	459	<	5002	0.0536	1	0	0.2252	0.2788	-0.1716	>	<	1	3.3	3.3	3.3	0	3.3	3.3	>	<	1	482.4	482.4	482.4	0	482.4	482.4	>
2022-05-25 18:18:35	460	<	4997	0.0418	1	0	0.2002	0.242	-0.1584	>	<	1	3.3	3.3	3.3	0	3.3	3.3	>	<	1	482.4	482.4	482.4	0	482.4	482.4	>
2022-05-25 18:18:36	461	<	4999	0.027	1	0	0.1621	0.1891	-0.1351	>	<	1	3.3	3.3	3.3	0	3.3	3.3	>	<	1	482.4	482.4	482.4	0	482.4	482.4	>
2022-05-25 18:18:37	462	<	5003	0.0598	1	0	0.237	0.2968	-0.1773	>	<	1	3.4	3.4	3.4	0	3.4	3.4	>	<	1	482.4	482.4	482.4	0	482.4	482.4	>
2022-05-25 18:18:38	463	<	4993	0.0635	1	0	0.2438	0.3073	-0.1804	>	<	1	3.25	3.25	3.25	0	3.25	3.25	>	<	1	482.4	482.4	482.4	0	482.4	482.4	>
2022-05-25 18:18:39	464	<	5005	0.0436	2	0	0.2051	0.2486	-0.1615	>	<	1	3.35	3.35	3.35	0	3.35	3.35	>	<	1	482.4	482.4	482.4	0	482.4	482.4	>
2022-05-25 18:18:40	465	<	4998	0.0574	1	0	0.2326	0.2901	-0.1752	>	<	1	3.3	3.3	3.3	0	3.3	3.3	>	<	1	482.4	482.4	482.4	0	482.4	482.4	>
2022-05-25 18:18:41	466	<	5007	0.0553	1	0	0.2286	0.2839	-0.1733	>	<	1	3.3	3.3	3.3	0	3.3	3.3	>	<	1	482.4	482.4	482.4	0	482.4	482.4	>
2022-05-25 18:18:42	467	<	4604	0.0408	1	0	0.1979	0.2387	-0.1571	>	<	1	3.35	3.35	3.35	0	3.35	3.35	>	<	1	482.4	482.4	482.4	0	482.4	482.4	>
2022-05-25 18:18:43	468	<	5393	0.0373	1	0	0.1894	0.2267	-0.1522	>	<	1	3.25	3.25	3.25	0	3.25	3.25	>	<	1	482.4	482.4	482.4	0	482.4	482.4	>
2022-05-25 18:18:44	469	<	5000	0.048	1	0	0.2138	0.2618	-0.1658	>	<	1	3.3	3.3	3.3	0	3.3	3.3	>	<	1	482.4	482.4	482.4	0	482.4	482.4	>
2022-05-25 18:18:45	470	<	4998	0.0496	1	0	0.2172	0.2668	-0.1675	>	<	1	3.35	3.35	3.35	0	3.35	3.35	>	<	1	482.4	482.4	482.4	0	482.4	482.4	>
2022-05-25 18:18:46	471	<	4997	0.0428	1	0	0.2025	0.2453	-0.1596	>	<	1	3.5	3.5	3.5	0	3.5	3.5	>	<	1	482.4	482.4	482.4	0	482.4	482.4	>
2022-05-25 18:18:47	472	<	5005	0.0488	1	0	0.2153	0.2641	-0.1666	>	<	1	3.2	3.2	3.2	0	3.2	3.2	>	<	1	482.4	482.4	482.4	0	482.4	482.4	>
2022-05-25 18:18:48	473	<	4998	0.0498	1	0	0.2176	0.2674	-0.1678	>	<	1	3.05	3.05	3.05	0	3.05	3.05	>	<	1	482.4	482.4	482.4	0	482.4	482.4	>
2022-05-25 18:18:49	474	<	5000	0.0548	1	0	0.2276	0.2824	-0.1728	>	<	1	3.35	3.35	3.35	0	3.35	3.35	>	<	1	482.4	482.4	482.4	0	482.4	482.4	>
2022-05-25 18:18:50	475	<	4667	0.0531	1	0	0.2243	0.2774	-0.1712	>	<	1	3.4	3.4	3.4	0	3.4	3.4	>	<	1	482.4	482.4	482.4	0	482.4	482.4	>
2022-05-25 18:18:51	476	<	5323	0.0396	1	0	0.1951	0.2347	-0.1555	>	<	1	3.35	3.35	3.35	0	3.35	3.35	>	<	1	482.4	482.4	482.4	0	482.4	482.4	>
2022-05-25 18:18:52	477	<	4947	0.0439	1	0	0.2048	0.2487	-0.1609	>	<	1	3.25	3.25	3.25	0	3.25	3.25	>	<	1	482.4	482.4	482.4	0	482.4	482.4	>
2022-05-25 18:18:53	478	<	5055	0.0504	1	0	0.2189	0.2693	-0.1684	>	<	1	3.35	3.35	3.35	0	3.35	3.35	>	<	1	482.4	482.4	482.4	0	482.4	482.4	>
2022-05-25 18:18:54	479	<	4993	0.0549	1	0	0.2277	0.2826	-0.1729	>	<	1	3.3	3.3	3.3	0	3.3	3.3	>	<	1	482.4	482.4	482.4	0	482.4	482.4	>
2022-05-25 18:18:55	480	<	5009	0.0431	1	0	0.2031	0.2463	-0.16	>	<	1	3.25	3.25	3.25	0	3.25	3.25	>	<	1	482.4	482.4	482.4	0	482.4	482.4	>
2022-05-25 18:18:56	481	<	5000	0.042	2	0	0.2016	0.2436	-0.1596	>	<	1	3.7	3.7	3.7	0	3.7	3.7	>	<	1	482.4	482.4	482.4	0	482.4	482.4	>
2022-05-25 18:18:57	482	<	4981	0.0492	1	0	0.2163	0.2654	-0.1671	>	<	1	3.65	3.65	3.65	0	3.65	3.65	>	<	1	482.4	482.4	482.4	0	482.4	482.4	>
2022-05-25 18:18:58	483	<	5018	0.058	1	0	0.2337	0.2917	-0.1757	>	<	1	3.7	3.7	3.7	0	3.7	3.7	>	<	1	482.4	482.4	482.4	0	482.4	482.4	>
2022-05-25 18:18:59	484	<	5002	0.0562	1	0	0.2303	0.2864	-0.1741	>	<	1	3.7	3.7	3.7	0	3.7	3.7	>	<	1	482.4	482.4	482.4	0	482.4	482.4	>
2022-05-25 18:19:00	485	<	5001	0.0518	1	0	0.2216	0.2734	-0.1698	>	<	1	3.7	3.7	3.7	0	3.7	3.7	>	<	1	482.4	482.4	482.4	0	482.4	482.4	>
2022-05-25 18:19:01	486	<	5002	0.0236	1	0	0.1518	0.1754	-0.1282	>	<	1	3.45	3.45	3.45	0	3.45	3.45	>	<	1	482.4	482.4	482.4	0	482.4	482.4	>
2022-05-25 18:19:02	487	<	5000	0.0544	1	0	0.2268	0.2812	-0.1724	>	<	1	3.15	3.15	3.15	0	3.15	3.15	>	<	1	482.4	482.4	482.4	0	482.4	482.4	>
2022-05-25 18:19:03	488	<	5000	0.0552	1	0	0.2284	0.2836	-0.1732	>	<	1	3.25	3.25	3.25	0	3.25	3.25	>	<	1	482.4	482.4	482.4	0	482.4	482.4	>
2022-05-25 18:19:04	489	<	5000	0.0462	1	0	0.2099	0.2561	-0.1637	>	<	1	3.4	3.4	3.4	0	3.4	3.4	>	<	1	482.4	482.4	482.4	0	482.4	482.4	>
2022-05-25 18:19:05	490	<	4989	0.0375	1	0	0.1899	0.2274	-0.1525	>	<	1	3.4	3.4	3.4	0	3.4	3.4	>	<	1	482.4	482.4	482.4	0	482.4	482.4	>
2022-05-25 18:19:06	491	<	5009	0.0387	1	0	0.193	0.2317	-0.1542	>	<	1	3.3	3.3	3.3	0	3.3	3.3	>	<	1	482.4	482.4	482.4	0	482.4	482.4	>
2022-05-25 18:19:07	492	<	5004	0.0342	1	0	0.1817	0.2158	-0.1475	>	<	1	3.35	3.35	3.35	0	3.35	3.35	>	<	1	482.4	482.4	482.4	0	482.4	482.4	>
2022-05-25 18:19:08	493	<	5003	0.0352	1	0	0.1842	0.2194	-0.1491	>	<	1	3.35	3.35	3.35	0	3.35	3.35	>	<	1	482.4	482.4	482.4	0	482.4	482.4	>
2022-05-25 18:19:09	494	<	4997	0.0464	1	0	0.2104	0.2568	-0.164	>	<	1	3.5	3.5	3.5	0	3.5	3.5	>	<	1	482.4	482.4	482.4	0	482.4	482.4	>
2022-05-25 18:19:10	495	<	4992	0.0411	1	0	0.1984	0.2395	-0.1574	>	<	1	3.5	3.5	3.5	0	3.5	3.5	>	<	1	482.4	482.4	482.4	0	482.4	482.4	>
2022-05-25 18:19:11	496	<	5007	0.0407	1	0	0.1977	0.2384	-0.157	>	<	1	3.35	3.35	3.35	0	3.35	3.35	>	<	1	482.4	482.4	482.4	0	482.4	482.4	>
2022-05-25 18:19:12	497	<	4998	0.0468	1	0	0.2113	0.2581	-0.1644	>	<	1	3.3	3.3	3.3	0	3.3	3.3	>	<	1	482.4	482.4	482.4	0	482.4	482.4	>
2022-05-25 18:19:13	498	<	5004	0.038	1	0	0.1911	0.2291	-0.1532	>	<	1	3.4	3.4	3.4	0	3.4	3.4	>	<	1	482.4	482.4	482.4	0	482.4	482.4	>
2022-05-25 18:19:14	499	<	4994	0.039	1	0	0.1937	0.2328	-0.1547	>	<	1	3.55	3.55	3.55	0	3.55	3.55	>	<	1	482.4	482.4	482.4	0	482.4	482.4	>
2022-05-25 18:19:15	500	<	5003	0.04	1	0	0.1959	0.2359	-0.1559	>	<	1	3.45	3.45	3.45	0	3.45	3.45	>	<	1	482.4	482.4	482.4	0	482.4	482.4	>
2022-05-25 18:19:16	501	<	5002	0.0364	1	0	0.1872	0.2236	-0.1509	>	<	1	3.55	3.55	3.55	0	3.55	3.55	>	<	1	482.4	482.4	482.4	0	482.4	482.4	>
2022-05-25 18:19:17	502	<	4998	0.0272	1	0	0.1627	0.1899	-0.1355	>	<	1	3.55	3.55	3.55	0	3.55	3.55	>	<	1	482.4	482.4	482.4	0	482.4	482.4	>
2022-05-25 18:19:18	503	<	5004	0.0564	1	0	0.2306	0.287	-0.1743	>	<	1	3.35	3.35	3.35	0	3.35	3.35	>	<	1	482.4	482.4	482.4	0	482.4	482.4	>
2022-05-25 18:19:19	504	<	4995	0.0561	1	0	0.23	0.2861	-0.174	>	<	1	3.25	3.25	3.25	0	3.25	3.25	>	<	1	482.4	482.4	482.4	0	482.4	482.4	>
2022-05-25 18:19:20	505	<	5004	0.0432	1	0	0.2032	0.2464	-0.1601	>	<	1	3.25	3.25	3.25	0	3.25	3.25	>	<	1	482.4	482.4	482.4	0	482.4	482.4	>
2022-05-25 18:19:21	506	<	4999	0.0322	2	0	0.1777	0.2099	-0.1455	>	<	1	3.45	3.45	3.45	0	3.45	3.45	>	<	1	482.4	482.4	482.4	0	482.4	482.4	>
2022-05-25 18:19:22	507	<	4992	0.0206	1	0	0.1422	0.1628	-0.1215	>	<	1	3.45	3.45	3.45	0	3.45	3.45	>	<	1	482.4	482.4	482.4	0	482.4	482.4	>
2022-05-25 18:19:23	508	<	5010	0.0367	1	0	0.1881	0.2248	-0.1514	>	<	1	3.5	3.5	3.5	0	3.5	3.5	>	<	1	482.4	482.4	482.4	0	482.4	482.4	>
2022-05-25 18:19:24	509	<	4998	0.0516	1	0	0.2213	0.2729	-0.1696	>	<	1	3.2	3.2	3.2	0	3.2	3.2	>	<	1	482.4	482.4	482.4	0	482.4	482.4	>
2022-05-25 18:19:25	510	<	5004	0.0472	1	0	0.212	0.2591	-0.1648	>	<	1	3.45	3.45	3.45	0	3.45	3.45	>	<	1	482.4	482.4	482.4	0	482.4	482.4	>
2022-05-25 18:19:26	511	<	4988	0.0243	1	0	0.1538	0.1781	-0.1296	>	<	1	3.95	3.95	3.95	0	3.95	3.95	>	<	1	482.4	482.4	482.4	0	482.4	482.4	>
2022-05-25 18:19:27	512	<	5006	0.0491	1	0	0.2162	0.2653	-0.167	>	<	1	3.5	3.5	3.5	0	3.5	3.5	>	<	1	482.4	482.4	482.4	0	482.4	482.4	>
2022-05-25 18:19:28	513	<	5007	0.0467	1	0	0.2111	0.2578	-0.1643	>	<	1	3.35	3.35	3.35	0	3.35	3.35	>	<	1	482.4	482.4	482.4	0	482.4	482.4	>
2022-05-25 18:19:29	514	<	4997	0.045	1	0	0.2074	0.2524	-0.1623	>	<	1	3.55	3.55	3.55	0	3.55	3.55	>	<	1	482.4	482.4	482.4	0	482.4	482.4	>
2022-05-25 18:19:30	515	<	4999	0.0236	1	0	0.1518	0.1754	-0.1282	>	<	1	3.4	3.4	3.4	0	3.4	3.4	>	<	1	482.4	482.4	482.4	0	482.4	482.4	>
2022-05-25 18:19:31	516	<	5004	0.034	1	0	0.1812	0.2151	-0.1472	>	<	1	3.4	3.4	3.4	0	3.4	3.4	>	<	1	482.4	482.4	482.4	0	482.4	482.4	>
2022-05-25 18:19:32	517	<	4992	0.0351	1	0	0.1839	0.219	-0.1489	>	<	1	3.25	3.25	3.25	0	3.25	3.25	>	<	1	482.4	482.4	482.4	0	482.4	482.4	>
2022-05-25 18:19:33	518	<	5003	0.0502	1	0	0.2183	0.2685	-0.1681	>	<	1	3.35	3.35	3.35	0	3.35	3.35	>	<	1	482.4	482.4	482.4	0	482.4	482.4	>
2022-05-25 18:19:34	519	<	5007	0.0208	2	0	0.144	0.1648	-0.1232	>	<	1	3.4	3.4	3.4	0	3.4	3.4	>	<	1	482.4	482.4	482.4	0	482.4	482.4	>
2022-05-25 18:19:35	520	<	4990	0.0337	1	0	0.1804	0.214	-0.1467	>	<	1	3.45	3.45	3.45	0	3.45	3.45	>	<	1	482.4	482.4	482.4	0	482.4	482.4	>
2022-05-25 18:19:36	521	<	5000	0.0334	1	0	0.1797	0.2131	-0.1463	>	<	1	3.6	3.6	3.6	0	3.6	3.6	>	<	1	482.4	482.4	482.4	0	482.4	482.4	>
2022-05-25 18:19:37	522	<	4999	0.0408	1	0	0.1978	0.2387	-0.157	>	<	1	3.7	3.7	3.7	0	3.7	3.7	>	<	1	482.4	482.4	482.4	0	482.4	482.4	>
2022-05-25 18:19:38	523	<	5006	0.0433	2	0	0.2046	0.248	-0.1613	>	<	1	3.45	3.45	3.45	0	3.45	3.45	>	<	1	482.4	482.4	482.4	0	482.4	482.4	>
2022-05-25 18:19:39	524	<	5001	0.0396	1	0	0.195	0.2346	-0.1554	>	<	1	3.25	3.25	3.25	0	3.25	3.25	>	<	1	482.4	482.4	482.4	0	482.4	482.4	>
2022-05-25 18:19:40	525	<	5001	0.0458	1	0	0.209	0.2548	-0.1632	>	<	1	3.3	3.3	3.3	0	3.3	3.3	>	<	1	482.4	482.4	482.4	0	482.4	482.4	>
2022-05-25 18:19:41	526	<	4997	0.0198	1	0	0.1394	0.1592	-0.1195	>	<	1	3.55	3.55	3.55	0	3.55	3.55	>	<	1	482.4	482.4	482.4	0	482.4	482.4	>
2022-05-25 18:19:42	527	<	4999	0.0352	1	0	0.1843	0.2195	-0.1491	>	<	1	3.35	3.35	3.35	0	3.35	3.35	>	<	1	482.4	482.4	482.4	0	482.4	482.4	>
2022-05-25 18:19:43	528	<	5002	0.019	1	0	0.1365	0.1555	-0.1175	>	<	1	3.4	3.4	3.4	0	3.4	3.4	>	<	1	482.4	482.4	482.4	0	482.4	482.4	>
2022-05-25 18:19:44	529	<	5000	0.058	1	0	0.2337	0.2917	-0.1757	>	<	1	3.4	3.4	3.4	0	3.4	3.4	>	<	1	482.4	482.4	482.4	0	482.4	482.4	>
2022-05-25 18:19:45	530	<	4997	0.035	1	0	0.1838	0.2189	-0.1488	>	<	1	3.35	3.35	3.35	0	3.35	3.35	>	<	1	482.4	482.4	482.4	0	482.4	482.4	>
2022-05-25 18:19:46	531	<	5004	0.0308	1	0	0.1727	0.2035	-0.1419	>	<	1	3.45	3.45	3.45	0	3.45	3.45	>	<	1	482.4	482.4	482.4	0	482.4	482.4	>
2022-05-25 18:19:47	532	<	5002	0.0412	2	0	0.1997	0.2409	-0.1585	>	<	1	3.3	3.3	3.3	0	3.3	3.3	>	<	1	482.4	482.4	482.4	0	482.4	482.4	>
2022-05-25 18:19:48	533	<	4995	0.0523	1	0	0.2225	0.2748	-0.1703	>	<	1	3.25	3.25	3.25	0	3.25	3.25	>	<	1	482.4	482.4	482.4	0	482.4	482.4	>
2022-05-25 18:19:49	534	<	5002	0.0648	1	0	0.2461	0.3109	-0.1814	>	<	1	3.7	3.7	3.7	0	3.7	3.7	>	<	1	482.4	482.4	482.4	0	482.4	482.4	>
2022-05-25 18:19:50	535	<	4994	0.0517	1	0	0.2213	0.273	-0.1697	>	<	1	3.65	3.65	3.65	0	3.65	3.65	>	<	1	482.4	482.4	482.4	0	482.4	482.4	>
2022-05-25 18:19:51	536	<	5004	0.0336	2	0	0.1812	0.2148	-0.1477	>	<	1	3.55	3.55	3.55	0	3.55	3.55	>	<	1	482.4	482.4	482.4	0	482.4	482.4	>
2022-05-25 18:19:52	537	<	5005	0.0282	1	0	0.1655	0.1936	-0.1373	>	<	1	3.2	3.2	3.2	0	3.2	3.2	>	<	1	482.4	482.4	482.4	0	482.4	482.4	>
2022-05-25 18:19:53	538	<	4996	0.0438	1	0	0.2047	0.2486	-0.1609	>	<	1	3.25	3.25	3.25	0	3.25	3.25	>	<	1	482.4	482.4	482.4	0	482.4	482.4	>
2022-05-25 18:19:54	539	<	5000	0.0546	1	0	0.2272	0.2818	-0.1726	>	<	1	3.15	3.15	3.15	0	3.15	3.15	>	<	1	482.4	482.4	482.4	0	482.4	482.4	>
2022-05-25 18:19:55	540	<	5002	0.0376	1	0	0.1902	0.2278	-0.1526	>	<	1	3.5	3.5	3.5	0	3.5	3.5	>	<	1	482.4	482.4	482.4	0	482.4	482.4	>
2022-05-25 18:19:56	541	<	4999	0.0314	1	0	0.1744	0.2058	-0.143	>	<	1	3.55	3.55	3.55	0	3.55	3.55	>	<	1	482.4	482.4	482.4	0	482.4	482.4	>
2022-05-25 18:19:57	542	<	5003	0.036	1	0	0.1862	0.2222	-0.1503	>	<	1	3.35	3.35	3.35	0	3.35	3.35	>	<	1	482.4	482.4	482.4	0	482.4	482.4	>
2022-05-25 18:19:58	543	<	4996	0.0432	1	0	0.2034	0.2466	-0.1602	>	<	1	3.35	3.35	3.35	0	3.35	3.35	>	<	1	482.4	482.4	482.4	0	482.4	482.4	>
2022-05-25 18:19:59	544	<	5000	0.0586	2	0	0.2357	0.2943	-0.1771	>	<	1	3.4	3.4	3.4	0	3.4	3.4	>	<	1	482.4	482.4	482.4	0	482.4	482.4	>
2022-05-25 18:20:00	545	<	4996	0.0204	1	0	0.1414	0.1618	-0.121	>	<	1	3.35	3.35	3.35	0	3.35	3.35	>	<	1	482.4	482.4	482.4	0	482.4	482.4	>
2022-05-25 18:20:01	546	<	5008	0.0337	1	0	0.1806	0.2143	-0.1468	>	<	1	3.3	3.3	3.3	0	3.3	3.3	>	<	1	482.4	482.4	482.4	0	482.4	482.4	>
2022-05-25 18:20:02	547	<	4996	0.0378	1	0	0.1908	0.2286	-0.153	>	<	1	3.3	3.3	3.3	0	3.3	3.3	>	<	1	482.4	482.4	482.4	0	482.4	482.4	>
2022-05-25 18:20:03	548	<	4998	0.0446	1	0	0.2065	0.2511	-0.1618	>	<	1	3.7	3.7	3.7	0	3.7	3.7	>	<	1	482.4	482.4	482.4	0	482.4	482.4	>
2022-05-25 18:20:04	549	<	4988	0.0219	2	0	0.1476	0.1694	-0.1257	>	<	1	3.5	3.5	3.5	0	3.5	3.5	>	<	1	482.4	482.4	482.4	0	482.4	482.4	>
2022-05-25 18:20:05	550	<	5011	0.0517	1	0	0.2214	0.2731	-0.1697	>	<	1	3.5	3.5	3.5	0	3.5	3.5	>	<	1	482.4	482.4	482.4	0	482.4	482.4	>
2022-05-25 18:20:06	551	<	4997	0.0282	1	0	0.1656	0.1938	-0.1374	>	<	1	3.55	3.55	3.55	0	3.55	3.55	>	<	1	482.4	482.4	482.4	0	482.4	482.4	>
2022-05-25 18:20:07	552	<	5003	0.0194	1	0	0.1379	0.1573	-0.1185	>	<	1	3.35	3.35	3.35	0	3.35	3.35	>	<	1	482.4	482.4	482.4	0	482.4	482.4	>
2022-05-25 18:20:08	553	<	5005	0.0452	1	0	0.2076	0.2528	-0.1625	>	<	1	3.3	3.3	3.3	0	3.3	3.3	>	<	1	482.4	482.4	482.4	0	482.4	482.4	>
2022-05-25 18:20:09	554	<	4992	0.0485	1	0	0.2148	0.2633	-0.1663	>	<	1	3.35	3.35	3.35	0	3.35	3.35	>	<	1	482.4	482.4	482.4	0	482.4	482.4	>
2022-05-25 18:20:10	555	<	5006	0.0443	1	0	0.2059	0.2502	-0.1615	>	<	1	3.25	3.25	3.25	0	3.25	3.25	>	<	1	482.4	482.4	482.4	0	482.4	482.4	>
2022-05-25 18:20:11	556	<	4998	0.0346	1	0	0.1828	0.2174	-0.1482	>	<	1	3.4	3.4	3.4	0	3.4	3.4	>	<	1	482.4	482.4	482.4	0	482.4	482.4	>
2022-05-25 18:20:12	557	<	4998	0.0406	1	0	0.1974	0.238	-0.1568	>	<	1	3.4	3.4	3.4	0	3.4	3.4	>	<	1	482.4	482.4	482.4	0	482.4	482.4	>
2022-05-25 18:20:13	558	<	5008	0.0262	1	0	0.1596	0.1858	-0.1334	>	<	1	3.6	3.6	3.6	0	3.6	3.6	>	<	1	482.4	482.4	482.4	0	482.4	482.4	>
2022-05-25 18:20:14	559	<	4991	0.0439	1	0	0.2048	0.2487	-0.1609	>	<	1	3.35	3.35	3.35	0	3.35	3.35	>	<	1	482.4	482.4	482.4	0	482.4	482.4	>
2022-05-25 18:20:15	560	<	5009	0.0427	1	0	0.2022	0.245	-0.1595	>	<	1	3.4	3.4	3.4	0	3.4	3.4	>	<	1	482.4	482.4	482.4	0	482.4	482.4	>
2022-05-25 18:20:16	561	<	4989	0.0381	1	0	0.1914	0.2295	-0.1533	>	<	1	3.55	3.55	3.55	0	3.55	3.55	>	<	1	482.4	482.4	482.4	0	482.4	482.4	>
2022-05-25 18:20:17	562	<	5005	0.0579	1	0	0.2336	0.2916	-0.1757	>	<	1	3.55	3.55	3.55	0	3.55	3.55	>	<	1	482.4	482.4	482.4	0	482.4	482.4	>
2022-05-25 18:20:18	563	<	5003	0.0476	1	0	0.2129	0.2604	-0.1653	>	<	1	3.5	3.5	3.5	0	3.5	3.5	>	<	1	482.4	482.4	482.4	0	482.4	482.4	>
2022-05-25 18:20:19	564	<	4998	0.0606	1	0	0.2386	0.2993	-0.178	>	<	1	3.5	3.5	3.5	0	3.5	3.5	>	<	1	482.4	482.4	482.4	0	482.4	482.4	>
2022-05-25 18:20:20	565	<	5000	0.0498	1	0	0.2175	0.2673	-0.1677	>	<	1	3.6	3.6	3.6	0	3.6	3.6	>	<	1	482.4	482.4	482.4	0	482.4	482.4	>
2022-05-25 18:20:21	566	<	5000	0.0378	1	0	0.1907	0.2285	-0.1529	>	<	1	3.75	3.75	3.75	0	3.75	3.75	>	<	1	482.4	482.4	482.4	0	482.4	482.4	>
2022-05-25 18:20:22	567	<	5000	0.0452	1	0	0.2077	0.2529	-0.1625	>	<	1	3.75	3.75	3.75	0	3.75	3.75	>	<	1	482.4	482.4	482.4	0	482.4	482.4	>
2022-05-25 18:20:23	568	<	5004	0.0574	1	0	0.2325	0.2899	-0.1752	>	<	1	3.65	3.65	3.65	0	3.65	3.65	>	<	1	482.4	482.4	482.4	0	482.4	482.4	>
2022-05-25 18:20:24	569	<	4993	0.0286	1	0	0.1668	0.1954	-0.1382	>	<	1	3.55	3.55	3.55	0	3.55	3.55	>	<	1	482.4	482.4	482.4	0	482.4	482.4	>
2022-05-25 18:20:25	570	<	5008	0.0361	1	0	0.1866	0.2228	-0.1505	>	<	1	3.35	3.35	3.35	0	3.35	3.35	>	<	1	482.4	482.4	482.4	0	482.4	482.4	>
2022-05-25 18:20:26	571	<	4998	0.036	1	0	0.1863	0.2223	-0.1503	>	<	1	3.45	3.45	3.45	0	3.45	3.45	>	<	1	482.4	482.4	482.4	0	482.4	482.4	>
2022-05-25 18:20:27	572	<	4995	0.0318	1	0	0.1756	0.2074	-0.1437	>	<	1	3.45	3.45	3.45	0	3.45	3.45	>	<	1	482.4	482.4	482.4	0	482.4	482.4	>
2022-05-25 18:20:28	573	<	5002	0.054	1	0	0.226	0.28	-0.172	>	<	1	3.45	3.45	3.45	0	3.45	3.45	>	<	1	482.4	482.4	482.4	0	482.4	482.4	>
2022-05-25 18:20:29	574	<	5000	0.055	2	0	0.2289	0.2839	-0.1739	>	<	1	3.25	3.25	3.25	0	3.25	3.25	>	<	1	482.4	482.4	482.4	0	482.4	482.4	>
2022-05-25 18:20:30	575	<	4995	0.0484	1	0	0.2147	0.2632	-0.1663	>	<	1	3.25	3.25	3.25	0	3.25	3.25	>	<	1	482.4	482.4	482.4	0	482.4	482.4	>
2022-05-25 18:20:31	576	<	5003	0.0332	1	0	0.1791	0.2123	-0.1459	>	<	1	3.35	3.35	3.35	0	3.35	3.35	>	<	1	482.4	482.4	482.4	0	482.4	482.4	>
2022-05-25 18:20:32	577	<	5002	0.0492	1	0	0.2162	0.2654	-0.1671	>	<	1	3.3	3.3	3.3	0	3.3	3.3	>	<	1	482.4	482.4	482.4	0	482.4	482.4	>
2022-05-25 18:20:33	578	<	5005	0.0474	2	0	0.2133	0.2607	-0.166	>	<	1	3.35	3.35	3.35	0	3.35	3.35	>	<	1	482.4	482.4	482.4	0	482.4	482.4	>
2022-05-25 18:20:34	579	<	4997	0.0208	1	0	0.1428	0.1636	-0.1219	>	<	1	3.35	3.35	3.35	0	3.35	3.35	>	<	1	482.4	482.4	482.4	0	482.4	482.4	>
2022-05-25 18:20:35	580	<	5003	0.0378	1	0	0.1907	0.2284	-0.1529	>	<	1	3.5	3.5	3.5	0	3.5	3.5	>	<	1	482.4	482.4	482.4	0	482.4	482.4	>
2022-05-25 18:20:36	581	<	4998	0.0464	1	0	0.2104	0.2568	-0.164	>	<	1	3.4	3.4	3.4	0	3.4	3.4	>	<	1	482.4	482.4	482.4	0	482.4	482.4	>
2022-05-25 18:20:37	582	<	4997	0.0326	1	0	0.1776	0.2103	-0.145	>	<	1	3.4	3.4	3.4	0	3.4	3.4	>	<	1	482.4	482.4	482.4	0	482.4	482.4	>
2022-05-25 18:20:38	583	<	5001	0.0426	1	0	0.2019	0.2445	-0.1593	>	<	1	3.25	3.25	3.25	0	3.25	3.25	>	<	1	482.4	482.4	482.4	0	482.4	482.4	>
2022-05-25 18:20:39	584	<	4999	0.0532	1	0	0.2245	0.2777	-0.1712	>	<	1	3.2	3.2	3.2	0	3.2	3.2	>	<	1	482.4	482.4	482.4	0	482.4	482.4	>
2022-05-25 18:20:40	585	<	5002	0.0404	1	0	0.1969	0.2372	-0.1565	>	<	1	3.55	3.55	3.55	0	3.55	3.55	>	<	1	482.4	482.4	482.4	0	482.4	482.4	>
2022-05-25 18:20:41	586	<	5000	0.0362	1	0	0.1868	0.223	-0.1506	>	<	1	3.35	3.35	3.35	0	3.35	3.35	>	<	1	482.4	482.4	482.4	0	482.4	482.4	>
2022-05-25 18:20:42	587	<	4999	0.0498	1	0	0.2176	0.2674	-0.1677	>	<	1	3.4	3.4	3.4	0	3.4	3.4	>	<	1	482.4	482.4	482.4	0	482.4	482.4	>
2022-05-25 18:20:43	588	<	5000	0.0486	1	0	0.215	0.2636	-0.1664	>	<	1	3.3	3.3	3.3	0	3.3	3.3	>	<	1	482.4	482.4	482.4	0	482.4	482.4	>
2022-05-25 18:20:44	589	<	5001	0.0538	1	0	0.2256	0.2794	-0.1718	>	<	1	3.35	3.35	3.35	0	3.35	3.35	>	<	1	482.4	482.4	482.4	0	482.4	482.4	>
2022-05-25 18:20:45	590	<	4995	0.0444	1	0	0.2061	0.2505	-0.1616	>	<	1	3.25	3.25	3.25	0	3.25	3.25	>	<	1	482.4	482.4	482.4	0	482.4	482.4	>
2022-05-25 18:20:46	591	<	5002	0.021	1	0	0.1434	0.1643	-0.1224	>	<	1	3.45	3.45	3.45	0	3.45	3.45	>	<	1	482.4	482.4	482.4	0	482.4	482.4	>
2022-05-25 18:20:47	592	<	5003	0.0516	1	0	0.2212	0.2727	-0.1696	>	<	1	3.3	3.3	3.3	0	3.3	3.3	>	<	1	482.4	482.4	482.4	0	482.4	482.4	>
2022-05-25 18:20:48	593	<	4995	0.0589	1	0	0.2354	0.2942	-0.1765	>	<	1	3.3	3.3	3.3	0	3.3	3.3	>	<	1	482.4	482.4	482.4	0	482.4	482.4	>
2022-05-25 18:20:49	594	<	5008	0.0573	1	0	0.2324	0.2897	-0.1751	>	<	1	3.3	3.3	3.3	0	3.3	3.3	>	<	1	482.4	482.4	482.4	0	482.4	482.4	>
2022-05-25 18:20:50	595	<	4980	0.0442	1	0	0.2055	0.2497	-0.1613	>	<	1	3.4	3.4	3.4	0	3.4	3.4	>	<	1	482.4	482.4	482.4	0	482.4	482.4	>
2022-05-25 18:20:51	596	<	5018	0.0454	1	0	0.2083	0.2537	-0.1628	>	<	1	3.65	3.65	3.65	0	3.65	3.65	>	<	1	482.4	482.4	482.4	0	482.4	482.4	>
2022-05-25 18:20:52	597	<	4994	0.0505	1	0	0.2189	0.2694	-0.1684	>	<	1	3.65	3.65	3.65	0	3.65	3.65	>	<	1	482.4	482.4	482.4	0	482.4	482.4	>
2022-05-25 18:20:53	598	<	4988	0.0511	1	0	0.2202	0.2714	-0.1691	>	<	1	3.25	3.25	3.25	0	3.25	3.25	>	<	1	482.4	482.4	482.4	0	482.4	482.4	>
2022-05-25 18:20:54	599	<	5018	0.046	1	0	0.2096	0.2556	-0.1635	>	<	1	3.4	3.4	3.4	0	3.4	3.4	>	<	1	482.4	482.4	482.4	0	482.4	482.4	>
2022-05-25 18:20:55	600	<	5003	0.0112	1	0	0.1052	0.1164	-0.094	>	<	1	3.3	3.3	3.3	0	3.3	3.3	>	<	1	482.4	482.4	482.4	0	482.4	482.4	>
2022-05-25 18:20:56	601	<	4990	0.0176	1	0	0.1316	0.1493	-0.114	>	<	1	3.45	3.45	3.45	0	3.45	3.45	>	<	1	482.4	482.4	482.4	0	482.4	482.4	>
2022-05-25 18:20:57	602	<	5004	0.0348	1	0	0.1832	0.218	-0.1484	>	<	1	3.35	3.35	3.35	0	3.35	3.35	>	<	1	482.4	482.4	482.4	0	482.4	482.4	>
2022-05-25 18:20:58	603	<	5005	0.0521	1	0	0.2223	0.2745	-0.1702	>	<	1	3.3	3.3	3.3	0	3.3	3.3	>	<	1	482.4	482.4	482.4	0	482.4	482.4	>
2022-05-25 18:20:59	604	<	4995	0.0561	1	0	0.23	0.2861	-0.174	>	<	1	3.5	3.5	3.5	0	3.5	3.5	>	<	1	482.4	482.4	482.4	0	482.4	482.4	>
2022-05-25 18:21:00	605	<	4996	0.0564	1	0	0.2308	0.2872	-0.1743	>	<	1	3.6	3.6	3.6	0	3.6	3.6	>	<	1	482.4	482.4	482.4	0	482.4	482.4	>
2022-05-25 18:21:01	606	<	5004	0.0356	1	0	0.1852	0.2208	-0.1496	>	<	1	3.55	3.55	3.55	0	3.55	3.55	>	<	1	482.4	482.4	482.4	0	482.4	482.4	>
2022-05-25 18:21:02	607	<	5000	0.0354	1	0	0.1848	0.2202	-0.1494	>	<	1	3.4	3.4	3.4	0	3.4	3.4	>	<	1	482.4	482.4	482.4	0	482.4	482.4	>
2022-05-25 18:21:03	608	<	5005	0.042	1	0	0.2005	0.2425	-0.1585	>	<	1	3.25	3.25	3.25	0	3.25	3.25	>	<	1	482.4	482.4	482.4	0	482.4	482.4	>
2022-05-25 18:21:04	609	<	4992	0.0551	1	0	0.2282	0.2832	-0.1731	>	<	1	3.45	3.45	3.45	0	3.45	3.45	>	<	1	482.4	482.4	482.4	0	482.4	482.4	>
2022-05-25 18:21:05	610	<	5006	0.0557	1	0	0.2294	0.2851	-0.1737	>	<	1	3.5	3.5	3.5	0	3.5	3.5	>	<	1	482.4	482.4	482.4	0	482.4	482.4	>
2022-05-25 18:21:06	611	<	5000	0.0416	1	0	0.1997	0.2413	-0.1581	>	<	1	3.5	3.5	3.5	0	3.5	3.5	>	<	1	482.4	482.4	482.4	0	482.4	482.4	>
2022-05-25 18:21:07	612	<	4996	0.0362	1	0	0.1869	0.2231	-0.1506	>	<	1	3.45	3.45	3.45	0	3.45	3.45	>	<	1	482.4	482.4	482.4	0	482.4	482.4	>
2022-05-25 18:21:08	613	<	5004	0.0422	1	0	0.201	0.2431	-0.1588	>	<	1	3.25	3.25	3.25	0	3.25	3.25	>	<	1	482.4	482.4	482.4	0	482.4	482.4	>
2022-05-25 18:21:09	614	<	4998	0.0372	1	0	0.1893	0.2265	-0.1521	>	<	1	3.2	3.2	3.2	0	3.2	3.2	>	<	1	482.4	482.4	482.4	0	482.4	482.4	>
2022-05-25 18:21:10	615	<	5000	0.03	1	0	0.1706	0.2006	-0.1406	>	<	1	3.2	3.2	3.2	0	3.2	3.2	>	<	1	482.4	482.4	482.4	0	482.4	482.4	>
2022-05-25 18:21:11	616	<	4997	0.0108	1	0	0.1034	0.1142	-0.0926	>	<	1	3.3	3.3	3.3	0	3.3	3.3	>	<	1	482.4	482.4	482.4	0	482.4	482.4	>
2022-05-25 18:21:12	617	<	5009	0.0423	1	0	0.2013	0.2437	-0.159	>	<	1	3.6	3.6	3.6	0	3.6	3.6	>	<	1	482.4	482.4	482.4	0	482.4	482.4	>
2022-05-25 18:21:13	618	<	4980	0.0496	1	0	0.2171	0.2667	-0.1675	>	<	1	3.5	3.5	3.5	0	3.5	3.5	>	<	1	482.4	482.4	482.4	0	482.4	482.4	>
2022-05-25 18:21:14	619	<	5015	0.0427	1	0	0.2021	0.2448	-0.1594	>	<	1	3.35	3.35	3.35	0	3.35	3.35	>	<	1	482.4	482.4	482.4	0	482.4	482.4	>
2022-05-25 18:21:15	620	<	4998	0.0384	1	0	0.1922	0.2306	-0.1538	>	<	1	3.3	3.3	3.3	0	3.3	3.3	>	<	1	482.4	482.4	482.4	0	482.4	482.4	>
2022-05-25 18:21:16	621	<	4987	0.0178	2	0	0.1339	0.1517	-0.1161	>	<	1	3.5	3.5	3.5	0	3.5	3.5	>	<	1	482.4	482.4	482.4	0	482.4	482.4	>
2022-05-25 18:21:17	622	<	4963	0.026	1	0	0.1591	0.1851	-0.1331	>	<	1	3.4	3.4	3.4	0	3.4	3.4	>	<	1	482.4	482.4	482.4	0	482.4	482.4	>
2022-05-25 18:21:18	623	<	5044	0.0515	1	0	0.2211	0.2727	-0.1696	>	<	1	3.4	3.4	3.4	0	3.4	3.4	>	<	1	482.4	482.4	482.4	0	482.4	482.4	>
2022-05-25 18:21:19	624	<	4987	0.0533	1	0	0.2247	0.278	-0.1714	>	<	1	3.45	3.45	3.45	0	3.45	3.45	>	<	1	482.4	482.4	482.4	0	482.4	482.4	>
2022-05-25 18:21:20	625	<	4995	0.0406	1	0	0.1975	0.2381	-0.1568	>	<	1	3.4	3.4	3.4	0	3.4	3.4	>	<	1	482.4	482.4	482.4	0	482.4	482.4	>
2022-05-25 18:21:21	626	<	5009	0.0295	1	0	0.1693	0.1989	-0.1398	>	<	1	3.5	3.5	3.5	0	3.5	3.5	>	<	1	482.4	482.4	482.4	0	482.4	482.4	>
2022-05-25 18:21:22	627	<	4987	0.0377	1	0	0.1905	0.2282	-0.1528	>	<	1	3.65	3.65	3.65	0	3.65	3.65	>	<	1	482.4	482.4	482.4	0	482.4	482.4	>
2022-05-25 18:21:23	628	<	4991	0.0413	1	0	0.1989	0.2402	-0.1576	>	<	1	3.35	3.35	3.35	0	3.35	3.35	>	<	1	482.4	482.4	482.4	0	482.4	482.4	>
2022-05-25 18:21:24	629	<	5024	0.0508	2	0	0.2204	0.2712	-0.1696	>	<	1	3.45	3.45	3.45	0	3.45	3.45	>	<	1	482.4	482.4	482.4	0	482.4	482.4	>
2022-05-25 18:21:25	630	<	4226	0.0495	1	0	0.2168	0.2663	-0.1674	>	<	1	3.4	3.4	3.4	0	3.4	3.4	>	<	1	482.4	482.4	482.4	0	482.4	482.4	>
2022-05-25 18:21:26	631	<	5792	0.044	1	0	0.2052	0.2492	-0.1611	>	<	1	3.45	3.45	3.45	0	3.45	3.45	>	<	1	482.4	482.4	482.4	0	482.4	482.4	>
2022-05-25 18:21:27	632	<	4990	0.0449	1	0	0.2071	0.252	-0.1622	>	<	1	3.65	3.65	3.65	0	3.65	3.65	>	<	1	482.4	482.4	482.4	0	482.4	482.4	>
2022-05-25 18:21:28	633	<	5006	0.0304	1	0	0.1716	0.2019	-0.1412	>	<	1	3.6	3.6	3.6	0	3.6	3.6	>	<	1	482.4	482.4	482.4	0	482.4	482.4	>
2022-05-25 18:21:29	634	<	4964	0.0443	1	0	0.2058	0.2501	-0.1615	>	<	1	3.65	3.65	3.65	0	3.65	3.65	>	<	1	482.4	482.4	482.4	0	482.4	482.4	>
2022-05-25 18:21:30	635	<	5030	0.0316	1	0	0.175	0.2066	-0.1434	>	<	1	3.3	3.3	3.3	0	3.3	3.3	>	<	1	482.4	482.4	482.4	0	482.4	482.4	>
2022-05-25 18:21:31	636	<	5010	0.0224	1	0	0.1478	0.1702	-0.1255	>	<	1	3.45	3.45	3.45	0	3.45	3.45	>	<	1	482.4	482.4	482.4	0	482.4	482.4	>
2022-05-25 18:21:32	637	<	4997	0.02	1	0	0.14	0.1601	-0.12	>	<	1	3.45	3.45	3.45	0	3.45	3.45	>	<	1	482.4	482.4	482.4	0	482.4	482.4	>
2022-05-25 18:21:33	638	<	5003	0.0342	1	0	0.1817	0.2159	-0.1475	>	<	1	3.45	3.45	3.45	0	3.45	3.45	>	<	1	482.4	482.4	482.4	0	482.4	482.4	>
2022-05-25 18:21:34	639	<	4996	0.0466	1	0	0.2109	0.2575	-0.1642	>	<	1	3.4	3.4	3.4	0	3.4	3.4	>	<	1	482.4	482.4	482.4	0	482.4	482.4	>
2022-05-25 18:21:35	640	<	5004	0.0436	1	0	0.2041	0.2477	-0.1606	>	<	1	3.35	3.35	3.35	0	3.35	3.35	>	<	1	482.4	482.4	482.4	0	482.4	482.4	>
2022-05-25 18:21:36	641	<	4995	0.0174	1	0	0.1308	0.1482	-0.1134	>	<	1	3.35	3.35	3.35	0	3.35	3.35	>	<	1	482.4	482.4	482.4	0	482.4	482.4	>
2022-05-25 18:21:37	642	<	5000	0.023	2	0	0.1512	0.1742	-0.1282	>	<	1	3.5	3.5	3.5	0	3.5	3.5	>	<	1	482.4	482.4	482.4	0	482.4	482.4	>
2022-05-25 18:21:38	643	<	4996	0.0474	1	0	0.2126	0.26	-0.1651	>	<	1	3.7	3.7	3.7	0	3.7	3.7	>	<	1	482.4	482.4	482.4	0	482.4	482.4	>
2022-05-25 18:21:39	644	<	5002	0.0616	1	0	0.2404	0.302	-0.1788	>	<	1	3.45	3.45	3.45	0	3.45	3.45	>	<	1	482.4	482.4	482.4	0	482.4	482.4	>
2022-05-25 18:21:40	645	<	5004	0.0502	1	0	0.2183	0.2684	-0.1681	>	<	1	3.35	3.35	3.35	0	3.35	3.35	>	<	1	482.4	482.4	482.4	0	482.4	482.4	>
2022-05-25 18:21:41	646	<	5001	0.0242	1	0	0.1537	0.1778	-0.1295	>	<	1	3.5	3.5	3.5	0	3.5	3.5	>	<	1	482.4	482.4	482.4	0	482.4	482.4	>
2022-05-25 18:21:42	647	<	4997	0.048	1	0	0.2138	0.2619	-0.1658	>	<	1	3.35	3.35	3.35	0	3.35	3.35	>	<	1	482.4	482.4	482.4	0	482.4	482.4	>
2022-05-25 18:21:43	648	<	5000	0.052	1	0	0.222	0.274	-0.17	>	<	1	3.35	3.35	3.35	0	3.35	3.35	>	<	1	482.4	482.4	482.4	0	482.4	482.4	>
2022-05-25 18:21:44	649	<	5000	0.0488	1	0	0.2154	0.2642	-0.1666	>	<	1	3.35	3.35	3.35	0	3.35	3.35	>	<	1	482.4	482.4	482.4	0	482.4	482.4	>
2022-05-25 18:21:45	650	<	5005	0.0362	1	0	0.1867	0.2229	-0.1505	>	<	1	3.35	3.35	3.35	0	3.35	3.35	>	<	1	482.4	482.4	482.4	0	482.4	482.4	>
2022-05-25 18:21:46	651	<	4976	0.0094	1	0	0.0967	0.1062	-0.0873	>	<	1	3.35	3.35	3.35	0	3.35	3.35	>	<	1	482.4	482.4	482.4	0	482.4	482.4	>
2022-05-25 18:21:47	652	<	5021	0.0609	1	0	0.2392	0.3002	-0.1783	>	<	1	3.45	3.45	3.45	0	3.45	3.45	>	<	1	482.4	482.4	482.4	0	482.4	482.4	>
2022-05-25 18:21:48	653	<	4998	0.0506	1	0	0.2192	0.2698	-0.1686	>	<	1	3.65	3.65	3.65	0	3.65	3.65	>	<	1	482.4	482.4	482.4	0	482.4	482.4	>
2022-05-25 18:21:49	654	<	4995	0.0535	1	0	0.2249	0.2784	-0.1715	>	<	1	3.65	3.65	3.65	0	3.65	3.65	>	<	1	482.4	482.4	482.4	0	482.4	482.4	>
2022-05-25 18:21:50	655	<	5003	0.033	1	0	0.1786	0.2116	-0.1456	>	<	1	3.65	3.65	3.65	0	3.65	3.65	>	<	1	482.4	482.4	482.4	0	482.4	482.4	>
2022-05-25 18:21:51	656	<	5003	0.0392	1	0	0.194	0.2332	-0.1548	>	<	1	3.45	3.45	3.45	0	3.45	3.45	>	<	1	482.4	482.4	482.4	0	482.4	482.4	>
2022-05-25 18:21:52	657	<	4999	0.0414	1	0	0.1992	0.2406	-0.1578	>	<	1	3.7	3.7	3.7	0	3.7	3.7	>	<	1	482.4	482.4	482.4	0	482.4	482.4	>
2022-05-25 18:21:53	658	<	4998	0.0436	1	0	0.2042	0.2479	-0.1606	>	<	1	3.7	3.7	3.7	0	3.7	3.7	>	<	1	482.4	482.4	482.4	0	482.4	482.4	>
2022-05-25 18:21:54	659	<	5007	0.0447	1	0	0.2067	0.2515	-0.162	>	<	1	3.75	3.75	3.75	0	3.75	3.75	>	<	1	482.4	482.4	482.4	0	482.4	482.4	>
2022-05-25 18:21:55	660	<	697	0.0531	1	0	0.2242	0.2773	-0.1711	>	<	1	0.75	0.75	0.75	0	0.75	0.75	>	<	1	482.4	482.4	482.4	0	482.4	482.4	>

## Sheet: Conf1_10000
		<	Processing Time							>	<	CPU1							>	<	MEM1							>
Time	Id	<	Cont	Average	Max	Min	DesvTip	DTTop	DTDown	>	<	Cont	Average	Max	Min	DesvTip	DTTop	DTDown	>	<	Cont	Average	Max	Min	DesvTip	DTTop	DTDown	>
P1_Conf1_10000	Tot	<	6599973	0.0168	8	0	0.1289	0.1457	-0.112	>	<	674	3.23	24.2	0	2.14	5.37	1.09	>	<	674	527.18	532	297.4	12.15	539.33	515.03	>
2022-05-25 18:26:11	0	<	842	0.0819	8	0	0.3765	0.4584	-0.2945	>	<	1	24.2	24.2	24.2	0	24.2	24.2	>	<	1	297.4	297.4	297.4	0	297.4	297.4	>
2022-05-25 18:26:12	1	<	4864	0.0245	7	0	0.1803	0.2047	-0.1558	>	<	1	12.85	12.85	12.85	0	12.85	12.85	>	<	1	343.5	343.5	343.5	0	343.5	343.5	>
2022-05-25 18:26:13	2	<	17657	0.0282	1	0	0.1656	0.1938	-0.1374	>	<	1	6.2	6.2	6.2	0	6.2	6.2	>	<	1	461.2	461.2	461.2	0	461.2	461.2	>
2022-05-25 18:26:14	3	<	17010	0.0294	1	0	0.1689	0.1983	-0.1395	>	<	1	5.7	5.7	5.7	0	5.7	5.7	>	<	1	462.5	462.5	462.5	0	462.5	462.5	>
2022-05-25 18:26:15	4	<	10027	0.0301	4	0	0.1744	0.2045	-0.1443	>	<	1	5.45	5.45	5.45	0	5.45	5.45	>	<	1	517.1	517.1	517.1	0	517.1	517.1	>
2022-05-25 18:26:16	5	<	10004	0.0298	1	0	0.17	0.1998	-0.1402	>	<	1	5.35	5.35	5.35	0	5.35	5.35	>	<	1	517.1	517.1	517.1	0	517.1	517.1	>
2022-05-25 18:26:17	6	<	9057	0.0268	1	0	0.1616	0.1884	-0.1348	>	<	1	5.7	5.7	5.7	0	5.7	5.7	>	<	1	518.2	518.2	518.2	0	518.2	518.2	>
2022-05-25 18:26:18	7	<	10726	0.0285	1	0	0.1665	0.195	-0.1379	>	<	1	5.55	5.55	5.55	0	5.55	5.55	>	<	1	518.5	518.5	518.5	0	518.5	518.5	>
2022-05-25 18:26:19	8	<	10213	0.0288	1	0	0.1672	0.196	-0.1384	>	<	1	5.55	5.55	5.55	0	5.55	5.55	>	<	1	519.2	519.2	519.2	0	519.2	519.2	>
2022-05-25 18:26:20	9	<	10012	0.0263	1	0	0.1599	0.1862	-0.1337	>	<	1	5.7	5.7	5.7	0	5.7	5.7	>	<	1	519.5	519.5	519.5	0	519.5	519.5	>
2022-05-25 18:26:21	10	<	10000	0.0278	4	0	0.168	0.1958	-0.1402	>	<	1	5.5	5.5	5.5	0	5.5	5.5	>	<	1	519.5	519.5	519.5	0	519.5	519.5	>
2022-05-25 18:26:22	11	<	9992	0.0266	1	0	0.161	0.1876	-0.1344	>	<	1	5.5	5.5	5.5	0	5.5	5.5	>	<	1	519.5	519.5	519.5	0	519.5	519.5	>
2022-05-25 18:26:23	12	<	9739	0.0283	1	0	0.1659	0.1943	-0.1376	>	<	1	5.35	5.35	5.35	0	5.35	5.35	>	<	1	519.5	519.5	519.5	0	519.5	519.5	>
2022-05-25 18:26:24	13	<	10247	0.0248	4	0	0.1592	0.184	-0.1344	>	<	1	5.55	5.55	5.55	0	5.55	5.55	>	<	1	519.7	519.7	519.7	0	519.7	519.7	>
2022-05-25 18:26:25	14	<	10016	0.0258	1	0	0.1584	0.1842	-0.1327	>	<	1	5.4	5.4	5.4	0	5.4	5.4	>	<	1	519.7	519.7	519.7	0	519.7	519.7	>
2022-05-25 18:26:26	15	<	9997	0.0261	1	0	0.1595	0.1856	-0.1333	>	<	1	5.65	5.65	5.65	0	5.65	5.65	>	<	1	519.8	519.8	519.8	0	519.8	519.8	>
2022-05-25 18:26:27	16	<	10003	0.0295	1	0	0.1692	0.1987	-0.1397	>	<	1	5.4	5.4	5.4	0	5.4	5.4	>	<	1	519.9	519.9	519.9	0	519.9	519.9	>
2022-05-25 18:26:28	17	<	9941	0.0281	4	0	0.1688	0.1968	-0.1407	>	<	1	5.5	5.5	5.5	0	5.5	5.5	>	<	1	519.9	519.9	519.9	0	519.9	519.9	>
2022-05-25 18:26:29	18	<	9559	0.0291	1	0	0.168	0.1971	-0.139	>	<	1	5.45	5.45	5.45	0	5.45	5.45	>	<	1	519.9	519.9	519.9	0	519.9	519.9	>
2022-05-25 18:26:30	19	<	10458	0.0302	5	0	0.1767	0.2069	-0.1465	>	<	1	5.65	5.65	5.65	0	5.65	5.65	>	<	1	519.9	519.9	519.9	0	519.9	519.9	>
2022-05-25 18:26:31	20	<	10046	0.0287	1	0	0.1669	0.1955	-0.1382	>	<	1	5.4	5.4	5.4	0	5.4	5.4	>	<	1	519.9	519.9	519.9	0	519.9	519.9	>
2022-05-25 18:26:32	21	<	9934	0.0282	5	0	0.1715	0.1997	-0.1433	>	<	1	5.6	5.6	5.6	0	5.6	5.6	>	<	1	519.9	519.9	519.9	0	519.9	519.9	>
2022-05-25 18:26:33	22	<	10029	0.0306	1	0	0.1723	0.2029	-0.1417	>	<	1	5.4	5.4	5.4	0	5.4	5.4	>	<	1	519.9	519.9	519.9	0	519.9	519.9	>
2022-05-25 18:26:34	23	<	9798	0.0277	1	0	0.164	0.1917	-0.1363	>	<	1	5.55	5.55	5.55	0	5.55	5.55	>	<	1	519.9	519.9	519.9	0	519.9	519.9	>
2022-05-25 18:26:35	24	<	10104	0.0289	1	0	0.1675	0.1964	-0.1386	>	<	1	5.3	5.3	5.3	0	5.3	5.3	>	<	1	519.9	519.9	519.9	0	519.9	519.9	>
2022-05-25 18:26:36	25	<	10130	0.0283	1	0	0.1659	0.1943	-0.1376	>	<	1	5.5	5.5	5.5	0	5.5	5.5	>	<	1	519.9	519.9	519.9	0	519.9	519.9	>
2022-05-25 18:26:37	26	<	9993	0.0296	1	0	0.1695	0.1992	-0.1399	>	<	1	5.55	5.55	5.55	0	5.55	5.55	>	<	1	519.9	519.9	519.9	0	519.9	519.9	>
2022-05-25 18:26:38	27	<	10009	0.0279	4	0	0.1682	0.1961	-0.1403	>	<	1	5.55	5.55	5.55	0	5.55	5.55	>	<	1	524.3	524.3	524.3	0	524.3	524.3	>
2022-05-25 18:26:39	28	<	7970	0.0281	1	0	0.1653	0.1934	-0.1372	>	<	1	5.45	5.45	5.45	0	5.45	5.45	>	<	1	524.3	524.3	524.3	0	524.3	524.3	>
2022-05-25 18:26:40	29	<	11796	0.0287	4	0	0.1699	0.1985	-0.1412	>	<	1	5.65	5.65	5.65	0	5.65	5.65	>	<	1	524.8	524.8	524.8	0	524.8	524.8	>
2022-05-25 18:26:41	30	<	10195	0.0284	1	0	0.1662	0.1947	-0.1378	>	<	1	5.4	5.4	5.4	0	5.4	5.4	>	<	1	524.8	524.8	524.8	0	524.8	524.8	>
2022-05-25 18:26:42	31	<	10030	0.0279	1	0	0.1647	0.1926	-0.1368	>	<	1	5.45	5.45	5.45	0	5.45	5.45	>	<	1	524.8	524.8	524.8	0	524.8	524.8	>
2022-05-25 18:26:43	32	<	10013	0.0268	1	0	0.1614	0.1882	-0.1346	>	<	1	5.35	5.35	5.35	0	5.35	5.35	>	<	1	524.8	524.8	524.8	0	524.8	524.8	>
2022-05-25 18:26:44	33	<	9710	0.0304	1	0	0.1716	0.202	-0.1413	>	<	1	5.35	5.35	5.35	0	5.35	5.35	>	<	1	524.8	524.8	524.8	0	524.8	524.8	>
2022-05-25 18:26:45	34	<	10093	0.0267	1	0	0.1611	0.1877	-0.1344	>	<	1	5.35	5.35	5.35	0	5.35	5.35	>	<	1	524.8	524.8	524.8	0	524.8	524.8	>
2022-05-25 18:26:46	35	<	10196	0.0272	1	0	0.1626	0.1897	-0.1354	>	<	1	5.35	5.35	5.35	0	5.35	5.35	>	<	1	524.8	524.8	524.8	0	524.8	524.8	>
2022-05-25 18:26:47	36	<	9992	0.0289	1	0	0.1676	0.1965	-0.1387	>	<	1	5.5	5.5	5.5	0	5.5	5.5	>	<	1	524.9	524.9	524.9	0	524.9	524.9	>
2022-05-25 18:26:48	37	<	10005	0.0295	1	0	0.1692	0.1986	-0.1397	>	<	1	5.25	5.25	5.25	0	5.25	5.25	>	<	1	524.9	524.9	524.9	0	524.9	524.9	>
2022-05-25 18:26:49	38	<	9548	0.0284	1	0	0.1661	0.1944	-0.1377	>	<	1	5.4	5.4	5.4	0	5.4	5.4	>	<	1	524.9	524.9	524.9	0	524.9	524.9	>
2022-05-25 18:26:50	39	<	10054	0.0292	1	0	0.1685	0.1977	-0.1392	>	<	1	5.35	5.35	5.35	0	5.35	5.35	>	<	1	524.9	524.9	524.9	0	524.9	524.9	>
2022-05-25 18:26:51	40	<	10384	0.0278	2	0	0.1651	0.1929	-0.1372	>	<	1	5.3	5.3	5.3	0	5.3	5.3	>	<	1	524.9	524.9	524.9	0	524.9	524.9	>
2022-05-25 18:26:52	41	<	10016	0.0287	1	0	0.1668	0.1955	-0.1382	>	<	1	5.4	5.4	5.4	0	5.4	5.4	>	<	1	524.9	524.9	524.9	0	524.9	524.9	>
2022-05-25 18:26:53	42	<	9993	0.0268	1	0	0.1616	0.1884	-0.1347	>	<	1	5.25	5.25	5.25	0	5.25	5.25	>	<	1	524.9	524.9	524.9	0	524.9	524.9	>
2022-05-25 18:26:54	43	<	9992	0.0289	1	0	0.1676	0.1965	-0.1387	>	<	1	5.35	5.35	5.35	0	5.35	5.35	>	<	1	524.9	524.9	524.9	0	524.9	524.9	>
2022-05-25 18:26:55	44	<	9653	0.0277	1	0	0.164	0.1917	-0.1363	>	<	1	5.35	5.35	5.35	0	5.35	5.35	>	<	1	524.9	524.9	524.9	0	524.9	524.9	>
2022-05-25 18:26:56	45	<	10364	0.0278	1	0	0.1644	0.1922	-0.1366	>	<	1	5.25	5.25	5.25	0	5.25	5.25	>	<	1	524.9	524.9	524.9	0	524.9	524.9	>
2022-05-25 18:26:57	46	<	10000	0.0292	1	0	0.1684	0.1976	-0.1392	>	<	1	5.35	5.35	5.35	0	5.35	5.35	>	<	1	524.9	524.9	524.9	0	524.9	524.9	>
2022-05-25 18:26:58	47	<	9992	0.0288	1	0	0.1673	0.1961	-0.1385	>	<	1	5.45	5.45	5.45	0	5.45	5.45	>	<	1	524.9	524.9	524.9	0	524.9	524.9	>
2022-05-25 18:26:59	48	<	9474	0.0305	1	0	0.172	0.2025	-0.1415	>	<	1	5.4	5.4	5.4	0	5.4	5.4	>	<	1	524.9	524.9	524.9	0	524.9	524.9	>
2022-05-25 18:27:00	49	<	10529	0.0288	1	0	0.1672	0.196	-0.1384	>	<	1	5.4	5.4	5.4	0	5.4	5.4	>	<	1	524.9	524.9	524.9	0	524.9	524.9	>
2022-05-25 18:27:01	50	<	9998	0.0284	1	0	0.1661	0.1945	-0.1377	>	<	1	5.15	5.15	5.15	0	5.15	5.15	>	<	1	524.9	524.9	524.9	0	524.9	524.9	>
2022-05-25 18:27:02	51	<	10001	0.0295	1	0	0.1692	0.1987	-0.1397	>	<	1	5.45	5.45	5.45	0	5.45	5.45	>	<	1	524.9	524.9	524.9	0	524.9	524.9	>
2022-05-25 18:27:03	52	<	9277	0.0267	1	0	0.1613	0.188	-0.1346	>	<	1	5.05	5.05	5.05	0	5.05	5.05	>	<	1	524.9	524.9	524.9	0	524.9	524.9	>
2022-05-25 18:27:04	53	<	10716	0.0277	1	0	0.1642	0.1919	-0.1364	>	<	1	5.4	5.4	5.4	0	5.4	5.4	>	<	1	524.9	524.9	524.9	0	524.9	524.9	>
2022-05-25 18:27:05	54	<	10009	0.0257	1	0	0.1582	0.1838	-0.1325	>	<	1	4.5	4.5	4.5	0	4.5	4.5	>	<	1	524.9	524.9	524.9	0	524.9	524.9	>
2022-05-25 18:27:06	55	<	9995	0.0297	1	0	0.1698	0.1995	-0.1401	>	<	1	5.35	5.35	5.35	0	5.35	5.35	>	<	1	524.9	524.9	524.9	0	524.9	524.9	>
2022-05-25 18:27:07	56	<	8110	0.0281	1	0	0.1653	0.1934	-0.1372	>	<	1	5.05	5.05	5.05	0	5.05	5.05	>	<	1	524.9	524.9	524.9	0	524.9	524.9	>
2022-05-25 18:27:08	57	<	11886	0.0243	1	0	0.154	0.1783	-0.1297	>	<	1	4.95	4.95	4.95	0	4.95	4.95	>	<	1	524.9	524.9	524.9	0	524.9	524.9	>
2022-05-25 18:27:09	58	<	9431	0.0269	1	0	0.1619	0.1888	-0.135	>	<	1	5.4	5.4	5.4	0	5.4	5.4	>	<	1	524.9	524.9	524.9	0	524.9	524.9	>
2022-05-25 18:27:10	59	<	10580	0.0235	1	0	0.1516	0.1751	-0.1281	>	<	1	4.1	4.1	4.1	0	4.1	4.1	>	<	1	524.9	524.9	524.9	0	524.9	524.9	>
2022-05-25 18:27:11	60	<	9468	0.0286	1	0	0.1667	0.1954	-0.1381	>	<	1	5.5	5.5	5.5	0	5.5	5.5	>	<	1	524.9	524.9	524.9	0	524.9	524.9	>
2022-05-25 18:27:12	61	<	10535	0.0198	1	0	0.1394	0.1593	-0.1196	>	<	1	3.95	3.95	3.95	0	3.95	3.95	>	<	1	524.9	524.9	524.9	0	524.9	524.9	>
2022-05-25 18:27:13	62	<	9999	0.0296	1	0	0.1695	0.1991	-0.1399	>	<	1	5.6	5.6	5.6	0	5.6	5.6	>	<	1	525	525	525	0	525	525	>
2022-05-25 18:27:14	63	<	10001	0.02	1	0	0.14	0.16	-0.12	>	<	1	4.05	4.05	4.05	0	4.05	4.05	>	<	1	525	525	525	0	525	525	>
2022-05-25 18:27:15	64	<	9685	0.0287	1	0	0.167	0.1957	-0.1383	>	<	1	5.35	5.35	5.35	0	5.35	5.35	>	<	1	525	525	525	0	525	525	>
2022-05-25 18:27:16	65	<	10307	0.0203	1	0	0.1409	0.1612	-0.1207	>	<	1	3.85	3.85	3.85	0	3.85	3.85	>	<	1	525	525	525	0	525	525	>
2022-05-25 18:27:17	66	<	10001	0.0301	1	0	0.1709	0.201	-0.1408	>	<	1	5.4	5.4	5.4	0	5.4	5.4	>	<	1	525	525	525	0	525	525	>
2022-05-25 18:27:18	67	<	6869	0.0259	1	0	0.1589	0.1848	-0.133	>	<	1	4	4	4	0	4	4	>	<	1	525	525	525	0	525	525	>
2022-05-25 18:27:19	68	<	12674	0.023	1	0	0.15	0.1731	-0.127	>	<	1	5.45	5.45	5.45	0	5.45	5.45	>	<	1	525.3	525.3	525.3	0	525.3	525.3	>
2022-05-25 18:27:20	69	<	8475	0.0251	1	0	0.1565	0.1817	-0.1314	>	<	1	3.75	3.75	3.75	0	3.75	3.75	>	<	1	525.3	525.3	525.3	0	525.3	525.3	>
2022-05-25 18:27:21	70	<	11978	0.0248	2	0	0.156	0.1808	-0.1312	>	<	1	5.55	5.55	5.55	0	5.55	5.55	>	<	1	525.3	525.3	525.3	0	525.3	525.3	>
2022-05-25 18:27:22	71	<	7634	0.0295	1	0	0.1691	0.1986	-0.1397	>	<	1	4.6	4.6	4.6	0	4.6	4.6	>	<	1	525.3	525.3	525.3	0	525.3	525.3	>
2022-05-25 18:27:23	72	<	12305	0.0228	1	0	0.1491	0.1719	-0.1264	>	<	1	4.75	4.75	4.75	0	4.75	4.75	>	<	1	525.3	525.3	525.3	0	525.3	525.3	>
2022-05-25 18:27:24	73	<	9093	0.029	1	0	0.1679	0.1969	-0.1389	>	<	1	5.2	5.2	5.2	0	5.2	5.2	>	<	1	525.3	525.3	525.3	0	525.3	525.3	>
2022-05-25 18:27:25	74	<	10967	0.0191	1	0	0.1367	0.1558	-0.1177	>	<	1	4	4	4	0	4	4	>	<	1	525.3	525.3	525.3	0	525.3	525.3	>
2022-05-25 18:27:26	75	<	9559	0.0243	1	0	0.1539	0.1782	-0.1296	>	<	1	5.35	5.35	5.35	0	5.35	5.35	>	<	1	525.3	525.3	525.3	0	525.3	525.3	>
2022-05-25 18:27:27	76	<	10454	0.017	3	0	0.1316	0.1486	-0.1145	>	<	1	3.4	3.4	3.4	0	3.4	3.4	>	<	1	525.3	525.3	525.3	0	525.3	525.3	>
2022-05-25 18:27:28	77	<	9997	0.032	1	0	0.176	0.208	-0.144	>	<	1	5.9	5.9	5.9	0	5.9	5.9	>	<	1	525.5	525.5	525.5	0	525.5	525.5	>
2022-05-25 18:27:29	78	<	9089	0.0156	1	0	0.124	0.1396	-0.1084	>	<	1	3.35	3.35	3.35	0	3.35	3.35	>	<	1	525.8	525.8	525.8	0	525.8	525.8	>
2022-05-25 18:27:30	79	<	10603	0.0296	1	0	0.1695	0.1991	-0.1399	>	<	1	5.55	5.55	5.55	0	5.55	5.55	>	<	1	525.8	525.8	525.8	0	525.8	525.8	>
2022-05-25 18:27:31	80	<	10273	0.0175	1	0	0.1312	0.1487	-0.1137	>	<	1	3.3	3.3	3.3	0	3.3	3.3	>	<	1	525.8	525.8	525.8	0	525.8	525.8	>
2022-05-25 18:27:32	81	<	10039	0.0289	1	0	0.1675	0.1964	-0.1386	>	<	1	5.5	5.5	5.5	0	5.5	5.5	>	<	1	525.8	525.8	525.8	0	525.8	525.8	>
2022-05-25 18:27:33	82	<	5545	0.0299	1	0	0.1704	0.2004	-0.1405	>	<	1	3.45	3.45	3.45	0	3.45	3.45	>	<	1	525.8	525.8	525.8	0	525.8	525.8	>
2022-05-25 18:27:34	83	<	14322	0.0216	1	0	0.1455	0.1672	-0.1239	>	<	1	5.65	5.65	5.65	0	5.65	5.65	>	<	1	525.8	525.8	525.8	0	525.8	525.8	>
2022-05-25 18:27:35	84	<	6457	0.0305	1	0	0.172	0.2025	-0.1415	>	<	1	3.65	3.65	3.65	0	3.65	3.65	>	<	1	525.8	525.8	525.8	0	525.8	525.8	>
2022-05-25 18:27:36	85	<	13661	0.0209	1	0	0.1432	0.1641	-0.1222	>	<	1	5.45	5.45	5.45	0	5.45	5.45	>	<	1	525.9	525.9	525.9	0	525.9	525.9	>
2022-05-25 18:27:37	86	<	7762	0.0312	1	0	0.1738	0.205	-0.1426	>	<	1	4.45	4.45	4.45	0	4.45	4.45	>	<	1	525.9	525.9	525.9	0	525.9	525.9	>
2022-05-25 18:27:38	87	<	12247	0.0157	1	0	0.1242	0.1399	-0.1085	>	<	1	4.45	4.45	4.45	0	4.45	4.45	>	<	1	525.9	525.9	525.9	0	525.9	525.9	>
2022-05-25 18:27:39	88	<	9235	0.0286	1	0	0.1666	0.1952	-0.1381	>	<	1	5.2	5.2	5.2	0	5.2	5.2	>	<	1	525.9	525.9	525.9	0	525.9	525.9	>
2022-05-25 18:27:40	89	<	10258	0.013	1	0	0.1131	0.1261	-0.1002	>	<	1	3.35	3.35	3.35	0	3.35	3.35	>	<	1	525.9	525.9	525.9	0	525.9	525.9	>
2022-05-25 18:27:41	90	<	10505	0.0295	1	0	0.1692	0.1987	-0.1397	>	<	1	5.3	5.3	5.3	0	5.3	5.3	>	<	1	525.9	525.9	525.9	0	525.9	525.9	>
2022-05-25 18:27:42	91	<	9992	0.015	1	0	0.1216	0.1366	-0.1066	>	<	1	3.1	3.1	3.1	0	3.1	3.1	>	<	1	525.9	525.9	525.9	0	525.9	525.9	>
2022-05-25 18:27:43	92	<	10018	0.0301	1	0	0.171	0.2011	-0.1408	>	<	1	5.35	5.35	5.35	0	5.35	5.35	>	<	1	525.9	525.9	525.9	0	525.9	525.9	>
2022-05-25 18:27:44	93	<	9982	0.0173	2	0	0.1313	0.1486	-0.1139	>	<	1	3.5	3.5	3.5	0	3.5	3.5	>	<	1	525.9	525.9	525.9	0	525.9	525.9	>
2022-05-25 18:27:45	94	<	10003	0.0302	1	0	0.1711	0.2013	-0.1409	>	<	1	5.35	5.35	5.35	0	5.35	5.35	>	<	1	525.9	525.9	525.9	0	525.9	525.9	>
2022-05-25 18:27:46	95	<	8108	0.0201	1	0	0.1404	0.1605	-0.1203	>	<	1	3.7	3.7	3.7	0	3.7	3.7	>	<	1	525.9	525.9	525.9	0	525.9	525.9	>
2022-05-25 18:27:47	96	<	11897	0.0256	1	0	0.1578	0.1833	-0.1322	>	<	1	5.45	5.45	5.45	0	5.45	5.45	>	<	1	525.9	525.9	525.9	0	525.9	525.9	>
2022-05-25 18:27:48	97	<	9664	0.0212	3	0	0.1462	0.1674	-0.125	>	<	1	3.95	3.95	3.95	0	3.95	3.95	>	<	1	525.9	525.9	525.9	0	525.9	525.9	>
2022-05-25 18:27:49	98	<	10340	0.0285	1	0	0.1665	0.195	-0.138	>	<	1	5.4	5.4	5.4	0	5.4	5.4	>	<	1	525.9	525.9	525.9	0	525.9	525.9	>
2022-05-25 18:27:50	99	<	6845	0.0318	1	0	0.1756	0.2074	-0.1437	>	<	1	3.8	3.8	3.8	0	3.8	3.8	>	<	1	525.9	525.9	525.9	0	525.9	525.9	>
2022-05-25 18:27:51	100	<	13150	0.0232	1	0	0.1505	0.1737	-0.1273	>	<	1	5.6	5.6	5.6	0	5.6	5.6	>	<	1	525.9	525.9	525.9	0	525.9	525.9	>
2022-05-25 18:27:52	101	<	8422	0.0297	1	0	0.1697	0.1994	-0.14	>	<	1	4.8	4.8	4.8	0	4.8	4.8	>	<	1	525.9	525.9	525.9	0	525.9	525.9	>
2022-05-25 18:27:53	102	<	11575	0.0214	1	0	0.1448	0.1662	-0.1234	>	<	1	4.8	4.8	4.8	0	4.8	4.8	>	<	1	525.9	525.9	525.9	0	525.9	525.9	>
2022-05-25 18:27:54	103	<	9985	0.0311	1	0	0.1737	0.2049	-0.1426	>	<	1	5.4	5.4	5.4	0	5.4	5.4	>	<	1	525.9	525.9	525.9	0	525.9	525.9	>
2022-05-25 18:27:55	104	<	9699	0.0206	1	0	0.1421	0.1627	-0.1215	>	<	1	4.35	4.35	4.35	0	4.35	4.35	>	<	1	525.9	525.9	525.9	0	525.9	525.9	>
2022-05-25 18:27:56	105	<	10318	0.0283	1	0	0.1658	0.1941	-0.1375	>	<	1	5.3	5.3	5.3	0	5.3	5.3	>	<	1	525.9	525.9	525.9	0	525.9	525.9	>
2022-05-25 18:27:57	106	<	10009	0.0224	1	0	0.1479	0.1703	-0.1255	>	<	1	4.5	4.5	4.5	0	4.5	4.5	>	<	1	525.9	525.9	525.9	0	525.9	525.9	>
2022-05-25 18:27:58	107	<	9983	0.0301	1	0	0.1707	0.2008	-0.1407	>	<	1	5.35	5.35	5.35	0	5.35	5.35	>	<	1	525.9	525.9	525.9	0	525.9	525.9	>
2022-05-25 18:27:59	108	<	9894	0.0241	1	0	0.1532	0.1773	-0.1292	>	<	1	4.45	4.45	4.45	0	4.45	4.45	>	<	1	525.9	525.9	525.9	0	525.9	525.9	>
2022-05-25 18:28:00	109	<	10120	0.0291	1	0	0.168	0.197	-0.1389	>	<	1	5.4	5.4	5.4	0	5.4	5.4	>	<	1	525.9	525.9	525.9	0	525.9	525.9	>
2022-05-25 18:28:01	110	<	9990	0.0219	1	0	0.1464	0.1684	-0.1245	>	<	1	4.5	4.5	4.5	0	4.5	4.5	>	<	1	525.9	525.9	525.9	0	525.9	525.9	>
2022-05-25 18:28:02	111	<	10010	0.0282	1	0	0.1655	0.1936	-0.1373	>	<	1	5.4	5.4	5.4	0	5.4	5.4	>	<	1	525.9	525.9	525.9	0	525.9	525.9	>
2022-05-25 18:28:03	112	<	9992	0.0226	1	0	0.1487	0.1713	-0.1261	>	<	1	4.85	4.85	4.85	0	4.85	4.85	>	<	1	525.9	525.9	525.9	0	525.9	525.9	>
2022-05-25 18:28:04	113	<	9928	0.0287	1	0	0.167	0.1957	-0.1383	>	<	1	5.4	5.4	5.4	0	5.4	5.4	>	<	1	525.9	525.9	525.9	0	525.9	525.9	>
2022-05-25 18:28:05	114	<	10045	0.0247	1	0	0.1552	0.1799	-0.1305	>	<	1	4.75	4.75	4.75	0	4.75	4.75	>	<	1	525.9	525.9	525.9	0	525.9	525.9	>
2022-05-25 18:28:06	115	<	9956	0.0307	1	0	0.1726	0.2033	-0.1419	>	<	1	5.45	5.45	5.45	0	5.45	5.45	>	<	1	525.9	525.9	525.9	0	525.9	525.9	>
2022-05-25 18:28:07	116	<	9642	0.0302	1	0	0.1711	0.2013	-0.1409	>	<	1	5.95	5.95	5.95	0	5.95	5.95	>	<	1	531.8	531.8	531.8	0	531.8	531.8	>
2022-05-25 18:28:08	117	<	10437	0.0237	1	0	0.152	0.1757	-0.1283	>	<	1	4.6	4.6	4.6	0	4.6	4.6	>	<	1	531.8	531.8	531.8	0	531.8	531.8	>
2022-05-25 18:28:09	118	<	9985	0.0296	1	0	0.1696	0.1992	-0.14	>	<	1	5.4	5.4	5.4	0	5.4	5.4	>	<	1	531.8	531.8	531.8	0	531.8	531.8	>
2022-05-25 18:28:10	119	<	10004	0.0246	2	0	0.1555	0.1801	-0.1309	>	<	1	4.85	4.85	4.85	0	4.85	4.85	>	<	1	531.9	531.9	531.9	0	531.9	531.9	>
2022-05-25 18:28:11	120	<	10015	0.0309	1	0	0.1729	0.2038	-0.1421	>	<	1	5.8	5.8	5.8	0	5.8	5.8	>	<	1	532	532	532	0	532	532	>
2022-05-25 18:28:12	121	<	9811	0.0253	1	0	0.157	0.1822	-0.1317	>	<	1	4.95	4.95	4.95	0	4.95	4.95	>	<	1	527.1	527.1	527.1	0	527.1	527.1	>
2022-05-25 18:28:13	122	<	10175	0.0292	1	0	0.1683	0.1975	-0.1391	>	<	1	5.25	5.25	5.25	0	5.25	5.25	>	<	1	527.1	527.1	527.1	0	527.1	527.1	>
2022-05-25 18:28:14	123	<	10006	0.0284	1	0	0.1661	0.1944	-0.1377	>	<	1	5.05	5.05	5.05	0	5.05	5.05	>	<	1	527.1	527.1	527.1	0	527.1	527.1	>
2022-05-25 18:28:15	124	<	10002	0.0306	1	0	0.1722	0.2028	-0.1416	>	<	1	5.4	5.4	5.4	0	5.4	5.4	>	<	1	527.1	527.1	527.1	0	527.1	527.1	>
2022-05-25 18:28:16	125	<	9613	0.0292	2	0	0.1691	0.1983	-0.1398	>	<	1	5.35	5.35	5.35	0	5.35	5.35	>	<	1	527.1	527.1	527.1	0	527.1	527.1	>
2022-05-25 18:28:17	126	<	10379	0.0284	1	0	0.1662	0.1946	-0.1378	>	<	1	5.35	5.35	5.35	0	5.35	5.35	>	<	1	527.1	527.1	527.1	0	527.1	527.1	>
2022-05-25 18:28:18	127	<	10014	0.0296	1	0	0.1694	0.1989	-0.1398	>	<	1	5.4	5.4	5.4	0	5.4	5.4	>	<	1	527.1	527.1	527.1	0	527.1	527.1	>
2022-05-25 18:28:19	128	<	9997	0.0276	1	0	0.1638	0.1915	-0.1362	>	<	1	5.25	5.25	5.25	0	5.25	5.25	>	<	1	527.1	527.1	527.1	0	527.1	527.1	>
2022-05-25 18:28:20	129	<	9555	0.0298	1	0	0.1701	0.1999	-0.1403	>	<	1	5.55	5.55	5.55	0	5.55	5.55	>	<	1	527.1	527.1	527.1	0	527.1	527.1	>
2022-05-25 18:28:21	130	<	10246	0.0277	1	0	0.1642	0.1919	-0.1364	>	<	1	5.35	5.35	5.35	0	5.35	5.35	>	<	1	527.1	527.1	527.1	0	527.1	527.1	>
2022-05-25 18:28:22	131	<	10201	0.0294	1	0	0.1689	0.1984	-0.1395	>	<	1	5.4	5.4	5.4	0	5.4	5.4	>	<	1	527.1	527.1	527.1	0	527.1	527.1	>
2022-05-25 18:28:23	132	<	9993	0.0294	1	0	0.169	0.1984	-0.1396	>	<	1	5.35	5.35	5.35	0	5.35	5.35	>	<	1	527.1	527.1	527.1	0	527.1	527.1	>
2022-05-25 18:28:24	133	<	10006	0.0286	1	0	0.1666	0.1952	-0.138	>	<	1	5.4	5.4	5.4	0	5.4	5.4	>	<	1	527.1	527.1	527.1	0	527.1	527.1	>
2022-05-25 18:28:25	134	<	9659	0.0265	1	0	0.1606	0.1871	-0.1341	>	<	1	5.35	5.35	5.35	0	5.35	5.35	>	<	1	527.1	527.1	527.1	0	527.1	527.1	>
2022-05-25 18:28:26	135	<	10235	0.0278	1	0	0.1645	0.1924	-0.1367	>	<	1	5.35	5.35	5.35	0	5.35	5.35	>	<	1	527.1	527.1	527.1	0	527.1	527.1	>
2022-05-25 18:28:27	136	<	10097	0.0294	1	0	0.169	0.1984	-0.1396	>	<	1	5.4	5.4	5.4	0	5.4	5.4	>	<	1	527.1	527.1	527.1	0	527.1	527.1	>
2022-05-25 18:28:28	137	<	9369	0.0263	1	0	0.1599	0.1862	-0.1336	>	<	1	5.3	5.3	5.3	0	5.3	5.3	>	<	1	527.1	527.1	527.1	0	527.1	527.1	>
2022-05-25 18:28:29	138	<	10631	0.0289	1	0	0.1675	0.1963	-0.1386	>	<	1	5.45	5.45	5.45	0	5.45	5.45	>	<	1	527.1	527.1	527.1	0	527.1	527.1	>
2022-05-25 18:28:30	139	<	5287	0.0278	1	0	0.1644	0.1922	-0.1366	>	<	1	2.75	2.75	2.75	0	2.75	2.75	>	<	1	527.1	527.1	527.1	0	527.1	527.1	>
2022-05-25 18:28:31	140	<	0	0			0	0	0	>	<	1	0	0	0	0	0	0	>	<	1	527.1	527.1	527.1	0	527.1	527.1	>
2022-05-25 18:28:32	141	<	3146	0.0114	1	0	0.1064	0.1178	-0.0949	>	<	1	4.5	4.5	4.5	0	4.5	4.5	>	<	1	527.1	527.1	527.1	0	527.1	527.1	>
2022-05-25 18:28:33	142	<	30987	0.0113	3	0	0.1064	0.1177	-0.0952	>	<	1	3.7	3.7	3.7	0	3.7	3.7	>	<	1	527.1	527.1	527.1	0	527.1	527.1	>
2022-05-25 18:28:34	143	<	10583	0.0236	1	0	0.1519	0.1755	-0.1282	>	<	1	5	5	5	0	5	5	>	<	1	527.1	527.1	527.1	0	527.1	527.1	>
2022-05-25 18:28:35	144	<	10003	0.0301	1	0	0.1708	0.2009	-0.1407	>	<	1	5.3	5.3	5.3	0	5.3	5.3	>	<	1	527.1	527.1	527.1	0	527.1	527.1	>
2022-05-25 18:28:36	145	<	9784	0.0254	1	0	0.1575	0.1829	-0.132	>	<	1	5.2	5.2	5.2	0	5.2	5.2	>	<	1	527.1	527.1	527.1	0	527.1	527.1	>
2022-05-25 18:28:37	146	<	10170	0.0308	1	0	0.1727	0.2035	-0.1419	>	<	1	5.4	5.4	5.4	0	5.4	5.4	>	<	1	527.1	527.1	527.1	0	527.1	527.1	>
2022-05-25 18:28:38	147	<	10029	0.0249	1	0	0.1559	0.1808	-0.131	>	<	1	4.9	4.9	4.9	0	4.9	4.9	>	<	1	527.1	527.1	527.1	0	527.1	527.1	>
2022-05-25 18:28:39	148	<	10019	0.0274	1	0	0.1634	0.1908	-0.1359	>	<	1	5.4	5.4	5.4	0	5.4	5.4	>	<	1	527.1	527.1	527.1	0	527.1	527.1	>
2022-05-25 18:28:40	149	<	10002	0.0251	1	0	0.1564	0.1815	-0.1313	>	<	1	5.1	5.1	5.1	0	5.1	5.1	>	<	1	527.1	527.1	527.1	0	527.1	527.1	>
2022-05-25 18:28:41	150	<	9947	0.0302	1	0	0.171	0.2012	-0.1409	>	<	1	5.5	5.5	5.5	0	5.5	5.5	>	<	1	527.1	527.1	527.1	0	527.1	527.1	>
2022-05-25 18:28:42	151	<	10057	0.026	1	0	0.159	0.1849	-0.133	>	<	1	4.65	4.65	4.65	0	4.65	4.65	>	<	1	527.1	527.1	527.1	0	527.1	527.1	>
2022-05-25 18:28:43	152	<	9987	0.0314	1	0	0.1745	0.2059	-0.1431	>	<	1	5.45	5.45	5.45	0	5.45	5.45	>	<	1	527.1	527.1	527.1	0	527.1	527.1	>
2022-05-25 18:28:44	153	<	8297	0.0304	2	0	0.1723	0.2027	-0.1419	>	<	1	4.2	4.2	4.2	0	4.2	4.2	>	<	1	527.1	527.1	527.1	0	527.1	527.1	>
2022-05-25 18:28:45	154	<	11249	0.0223	1	0	0.1477	0.17	-0.1254	>	<	1	5.35	5.35	5.35	0	5.35	5.35	>	<	1	527.1	527.1	527.1	0	527.1	527.1	>
2022-05-25 18:28:46	155	<	10464	0.0296	1	0	0.1696	0.1992	-0.1399	>	<	1	5.05	5.05	5.05	0	5.05	5.05	>	<	1	527.1	527.1	527.1	0	527.1	527.1	>
2022-05-25 18:28:47	156	<	9987	0.0207	1	0	0.1425	0.1632	-0.1217	>	<	1	4.35	4.35	4.35	0	4.35	4.35	>	<	1	527.1	527.1	527.1	0	527.1	527.1	>
2022-05-25 18:28:48	157	<	9991	0.0264	1	0	0.1604	0.1868	-0.134	>	<	1	5.4	5.4	5.4	0	5.4	5.4	>	<	1	527.1	527.1	527.1	0	527.1	527.1	>
2022-05-25 18:28:49	158	<	10016	0.0172	1	0	0.1299	0.1471	-0.1127	>	<	1	3.35	3.35	3.35	0	3.35	3.35	>	<	1	527.1	527.1	527.1	0	527.1	527.1	>
2022-05-25 18:28:50	159	<	9992	0.031	1	0	0.1734	0.2044	-0.1424	>	<	1	5.4	5.4	5.4	0	5.4	5.4	>	<	1	527.1	527.1	527.1	0	527.1	527.1	>
2022-05-25 18:28:51	160	<	9827	0.0184	1	0	0.1345	0.1529	-0.116	>	<	1	3.7	3.7	3.7	0	3.7	3.7	>	<	1	527.1	527.1	527.1	0	527.1	527.1	>
2022-05-25 18:28:52	161	<	9417	0.0292	1	0	0.1684	0.1976	-0.1392	>	<	1	5.5	5.5	5.5	0	5.5	5.5	>	<	1	527.1	527.1	527.1	0	527.1	527.1	>
2022-05-25 18:28:53	162	<	10656	0.0221	1	0	0.1472	0.1693	-0.125	>	<	1	4.15	4.15	4.15	0	4.15	4.15	>	<	1	527.1	527.1	527.1	0	527.1	527.1	>
2022-05-25 18:28:54	163	<	10100	0.0295	1	0	0.1692	0.1987	-0.1397	>	<	1	5.45	5.45	5.45	0	5.45	5.45	>	<	1	527.1	527.1	527.1	0	527.1	527.1	>
2022-05-25 18:28:55	164	<	7109	0.0302	1	0	0.1713	0.2015	-0.141	>	<	1	3.55	3.55	3.55	0	3.55	3.55	>	<	1	527.1	527.1	527.1	0	527.1	527.1	>
2022-05-25 18:28:56	165	<	12861	0.0229	1	0	0.1495	0.1723	-0.1266	>	<	1	5.55	5.55	5.55	0	5.55	5.55	>	<	1	527.1	527.1	527.1	0	527.1	527.1	>
2022-05-25 18:28:57	166	<	8948	0.0315	1	0	0.1747	0.2062	-0.1432	>	<	1	4.5	4.5	4.5	0	4.5	4.5	>	<	1	527.1	527.1	527.1	0	527.1	527.1	>
2022-05-25 18:28:58	167	<	11088	0.0198	1	0	0.1391	0.1589	-0.1194	>	<	1	4.35	4.35	4.35	0	4.35	4.35	>	<	1	527.1	527.1	527.1	0	527.1	527.1	>
2022-05-25 18:28:59	168	<	10008	0.0284	1	0	0.166	0.1944	-0.1377	>	<	1	5.35	5.35	5.35	0	5.35	5.35	>	<	1	527.1	527.1	527.1	0	527.1	527.1	>
2022-05-25 18:29:00	169	<	9956	0.0176	1	0	0.1314	0.149	-0.1138	>	<	1	3.4	3.4	3.4	0	3.4	3.4	>	<	1	527.1	527.1	527.1	0	527.1	527.1	>
2022-05-25 18:29:01	170	<	10033	0.0277	1	0	0.1641	0.1918	-0.1364	>	<	1	5.3	5.3	5.3	0	5.3	5.3	>	<	1	527.1	527.1	527.1	0	527.1	527.1	>
2022-05-25 18:29:02	171	<	9991	0.0173	1	0	0.1304	0.1478	-0.1131	>	<	1	3.45	3.45	3.45	0	3.45	3.45	>	<	1	527.1	527.1	527.1	0	527.1	527.1	>
2022-05-25 18:29:03	172	<	9999	0.0298	1	0	0.17	0.1998	-0.1402	>	<	1	5.55	5.55	5.55	0	5.55	5.55	>	<	1	527.1	527.1	527.1	0	527.1	527.1	>
2022-05-25 18:29:04	173	<	10028	0.0188	1	0	0.136	0.1548	-0.1171	>	<	1	3.7	3.7	3.7	0	3.7	3.7	>	<	1	527.1	527.1	527.1	0	527.1	527.1	>
2022-05-25 18:29:05	174	<	9963	0.0309	1	0	0.1731	0.204	-0.1422	>	<	1	5.5	5.5	5.5	0	5.5	5.5	>	<	1	527.1	527.1	527.1	0	527.1	527.1	>
2022-05-25 18:29:06	175	<	6299	0.0322	1	0	0.1766	0.2088	-0.1444	>	<	1	3.25	3.25	3.25	0	3.25	3.25	>	<	1	527.1	527.1	527.1	0	527.1	527.1	>
2022-05-25 18:29:07	176	<	13218	0.0201	1	0	0.1404	0.1605	-0.1203	>	<	1	5.65	5.65	5.65	0	5.65	5.65	>	<	1	527.1	527.1	527.1	0	527.1	527.1	>
2022-05-25 18:29:08	177	<	8669	0.0298	1	0	0.1699	0.1997	-0.1402	>	<	1	3.9	3.9	3.9	0	3.9	3.9	>	<	1	527.1	527.1	527.1	0	527.1	527.1	>
2022-05-25 18:29:09	178	<	11837	0.0191	1	0	0.1369	0.1559	-0.1178	>	<	1	4.95	4.95	4.95	0	4.95	4.95	>	<	1	527.1	527.1	527.1	0	527.1	527.1	>
2022-05-25 18:29:10	179	<	9969	0.0265	1	0	0.1606	0.187	-0.1341	>	<	1	4.85	4.85	4.85	0	4.85	4.85	>	<	1	527.1	527.1	527.1	0	527.1	527.1	>
2022-05-25 18:29:11	180	<	10033	0.0177	1	0	0.132	0.1498	-0.1143	>	<	1	3.85	3.85	3.85	0	3.85	3.85	>	<	1	527.1	527.1	527.1	0	527.1	527.1	>
2022-05-25 18:29:12	181	<	10007	0.0281	1	0	0.1652	0.1933	-0.1371	>	<	1	5.4	5.4	5.4	0	5.4	5.4	>	<	1	527.1	527.1	527.1	0	527.1	527.1	>
2022-05-25 18:29:13	182	<	9996	0.0193	1	0	0.1376	0.1569	-0.1183	>	<	1	3.4	3.4	3.4	0	3.4	3.4	>	<	1	527.1	527.1	527.1	0	527.1	527.1	>
2022-05-25 18:29:14	183	<	9980	0.0299	1	0	0.1702	0.2001	-0.1403	>	<	1	5.35	5.35	5.35	0	5.35	5.35	>	<	1	527.1	527.1	527.1	0	527.1	527.1	>
2022-05-25 18:29:15	184	<	10012	0.0187	1	0	0.1354	0.1541	-0.1167	>	<	1	3.55	3.55	3.55	0	3.55	3.55	>	<	1	527.1	527.1	527.1	0	527.1	527.1	>
2022-05-25 18:29:16	185	<	9989	0.0313	1	0	0.1742	0.2056	-0.1429	>	<	1	5.35	5.35	5.35	0	5.35	5.35	>	<	1	527.1	527.1	527.1	0	527.1	527.1	>
2022-05-25 18:29:17	186	<	5799	0.0272	1	0	0.1628	0.19	-0.1356	>	<	1	3.15	3.15	3.15	0	3.15	3.15	>	<	1	527.1	527.1	527.1	0	527.1	527.1	>
2022-05-25 18:29:18	187	<	13937	0.0185	3	0	0.1364	0.1549	-0.1179	>	<	1	5.55	5.55	5.55	0	5.55	5.55	>	<	1	527.1	527.1	527.1	0	527.1	527.1	>
2022-05-25 18:29:19	188	<	8006	0.031	1	0	0.1733	0.2042	-0.1423	>	<	1	3.55	3.55	3.55	0	3.55	3.55	>	<	1	527.1	527.1	527.1	0	527.1	527.1	>
2022-05-25 18:29:20	189	<	12276	0.0189	1	0	0.1362	0.1551	-0.1173	>	<	1	5.25	5.25	5.25	0	5.25	5.25	>	<	1	527.1	527.1	527.1	0	527.1	527.1	>
2022-05-25 18:29:21	190	<	9667	0.0299	1	0	0.1703	0.2002	-0.1404	>	<	1	4.6	4.6	4.6	0	4.6	4.6	>	<	1	527.1	527.1	527.1	0	527.1	527.1	>
2022-05-25 18:29:22	191	<	10319	0.0172	3	0	0.1321	0.1492	-0.1149	>	<	1	3.95	3.95	3.95	0	3.95	3.95	>	<	1	527.1	527.1	527.1	0	527.1	527.1	>
2022-05-25 18:29:23	192	<	10007	0.0293	1	0	0.1686	0.1979	-0.1393	>	<	1	5.3	5.3	5.3	0	5.3	5.3	>	<	1	527.1	527.1	527.1	0	527.1	527.1	>
2022-05-25 18:29:24	193	<	10010	0.0172	3	0	0.1322	0.1494	-0.1151	>	<	1	3.2	3.2	3.2	0	3.2	3.2	>	<	1	527.1	527.1	527.1	0	527.1	527.1	>
2022-05-25 18:29:25	194	<	9488	0.0291	1	0	0.1681	0.1971	-0.139	>	<	1	5.35	5.35	5.35	0	5.35	5.35	>	<	1	527.1	527.1	527.1	0	527.1	527.1	>
2022-05-25 18:29:26	195	<	9113	0.0165	3	0	0.1298	0.1463	-0.1133	>	<	1	3.2	3.2	3.2	0	3.2	3.2	>	<	1	527.1	527.1	527.1	0	527.1	527.1	>
2022-05-25 18:29:27	196	<	11401	0.0262	1	0	0.1598	0.186	-0.1336	>	<	1	5.4	5.4	5.4	0	5.4	5.4	>	<	1	527.1	527.1	527.1	0	527.1	527.1	>
2022-05-25 18:29:28	197	<	5593	0.0265	1	0	0.1605	0.187	-0.134	>	<	1	3.3	3.3	3.3	0	3.3	3.3	>	<	1	527.1	527.1	527.1	0	527.1	527.1	>
2022-05-25 18:29:29	198	<	14202	0.0201	1	0	0.1405	0.1606	-0.1203	>	<	1	5.4	5.4	5.4	0	5.4	5.4	>	<	1	527.1	527.1	527.1	0	527.1	527.1	>
2022-05-25 18:29:30	199	<	7800	0.0272	1	0	0.1626	0.1898	-0.1354	>	<	1	3.5	3.5	3.5	0	3.5	3.5	>	<	1	527.1	527.1	527.1	0	527.1	527.1	>
2022-05-25 18:29:31	200	<	5077	0.0118	1	0	0.1081	0.1199	-0.0962	>	<	1	3.4	3.4	3.4	0	3.4	3.4	>	<	1	527.1	527.1	527.1	0	527.1	527.1	>
2022-05-25 18:29:32	201	<	16928	0.0205	1	0	0.1417	0.1622	-0.1212	>	<	1	4.6	4.6	4.6	0	4.6	4.6	>	<	1	527.1	527.1	527.1	0	527.1	527.1	>
2022-05-25 18:29:33	202	<	431	0.0186	1	0	0.135	0.1535	-0.1164	>	<	1	1.2	1.2	1.2	0	1.2	1.2	>	<	1	527.1	527.1	527.1	0	527.1	527.1	>
2022-05-25 18:29:34	203	<	19582	0.0141	1	0	0.1181	0.1322	-0.1039	>	<	1	5.45	5.45	5.45	0	5.45	5.45	>	<	1	527.1	527.1	527.1	0	527.1	527.1	>
2022-05-25 18:29:35	204	<	2022	0.0242	1	0	0.1538	0.178	-0.1295	>	<	1	0.25	0.25	0.25	0	0.25	0.25	>	<	1	527.1	527.1	527.1	0	527.1	527.1	>
2022-05-25 18:29:36	205	<	8220	0.0091	1	0	0.0951	0.1042	-0.086	>	<	1	4.95	4.95	4.95	0	4.95	4.95	>	<	1	527.1	527.1	527.1	0	527.1	527.1	>
2022-05-25 18:29:37	206	<	13813	0.0154	1	0	0.1232	0.1386	-0.1078	>	<	1	1.35	1.35	1.35	0	1.35	1.35	>	<	1	527.1	527.1	527.1	0	527.1	527.1	>
2022-05-25 18:29:38	207	<	14775	0.0098	1	0	0.0986	0.1084	-0.0888	>	<	1	3.6	3.6	3.6	0	3.6	3.6	>	<	1	527.1	527.1	527.1	0	527.1	527.1	>
2022-05-25 18:29:39	208	<	7286	0.0215	2	0	0.1461	0.1677	-0.1246	>	<	1	2.45	2.45	2.45	0	2.45	2.45	>	<	1	527.1	527.1	527.1	0	527.1	527.1	>
2022-05-25 18:29:40	209	<	2579	0.012	1	0	0.109	0.121	-0.097	>	<	1	2.75	2.75	2.75	0	2.75	2.75	>	<	1	527.1	527.1	527.1	0	527.1	527.1	>
2022-05-25 18:29:41	210	<	19470	0.0155	2	0	0.1238	0.1392	-0.1083	>	<	1	3.6	3.6	3.6	0	3.6	3.6	>	<	1	527.1	527.1	527.1	0	527.1	527.1	>
2022-05-25 18:29:42	211	<	80	0	0	0	0	0	0	>	<	1	1.35	1.35	1.35	0	1.35	1.35	>	<	1	527.1	527.1	527.1	0	527.1	527.1	>
2022-05-25 18:29:43	212	<	21837	0.0152	1	0	0.1222	0.1373	-0.107	>	<	1	4.9	4.9	4.9	0	4.9	4.9	>	<	1	527.1	527.1	527.1	0	527.1	527.1	>
2022-05-25 18:29:44	213	<	155	0.0258	1	0	0.1586	0.1844	-0.1328	>	<	1	0.1	0.1	0.1	0	0.1	0.1	>	<	1	527.1	527.1	527.1	0	527.1	527.1	>
2022-05-25 18:29:45	214	<	18734	0.0114	2	0	0.1068	0.1182	-0.0953	>	<	1	5.65	5.65	5.65	0	5.65	5.65	>	<	1	527.1	527.1	527.1	0	527.1	527.1	>
2022-05-25 18:29:46	215	<	3334	0.0243	1	0	0.154	0.1783	-0.1297	>	<	1	0.35	0.35	0.35	0	0.35	0.35	>	<	1	527.1	527.1	527.1	0	527.1	527.1	>
2022-05-25 18:29:47	216	<	18072	0.0116	1	0	0.1072	0.1188	-0.0955	>	<	1	5	5	5	0	5	5	>	<	1	527.1	527.1	527.1	0	527.1	527.1	>
2022-05-25 18:29:48	217	<	3993	0.0298	1	0	0.17	0.1998	-0.1402	>	<	1	1.45	1.45	1.45	0	1.45	1.45	>	<	1	527.1	527.1	527.1	0	527.1	527.1	>
2022-05-25 18:29:49	218	<	5895	0.0109	1	0	0.1036	0.1145	-0.0928	>	<	1	4.05	4.05	4.05	0	4.05	4.05	>	<	1	527.1	527.1	527.1	0	527.1	527.1	>
2022-05-25 18:29:50	219	<	15939	0.0152	1	0	0.1225	0.1378	-0.1073	>	<	1	2.55	2.55	2.55	0	2.55	2.55	>	<	1	527.1	527.1	527.1	0	527.1	527.1	>
2022-05-25 18:29:51	220	<	3940	0.0129	1	0	0.113	0.126	-0.1001	>	<	1	2.8	2.8	2.8	0	2.8	2.8	>	<	1	527.1	527.1	527.1	0	527.1	527.1	>
2022-05-25 18:29:52	221	<	18443	0.0164	1	0	0.1269	0.1433	-0.1105	>	<	1	3.7	3.7	3.7	0	3.7	3.7	>	<	1	527.1	527.1	527.1	0	527.1	527.1	>
2022-05-25 18:29:53	222	<	700	0.0157	1	0	0.1244	0.1401	-0.1087	>	<	1	1.5	1.5	1.5	0	1.5	1.5	>	<	1	527.1	527.1	527.1	0	527.1	527.1	>
2022-05-25 18:29:54	223	<	21091	0.0153	2	0	0.1232	0.1385	-0.1079	>	<	1	4.95	4.95	4.95	0	4.95	4.95	>	<	1	527.1	527.1	527.1	0	527.1	527.1	>
2022-05-25 18:29:55	224	<	318	0.0189	1	0	0.1361	0.1549	-0.1172	>	<	1	0.3	0.3	0.3	0	0.3	0.3	>	<	1	527.1	527.1	527.1	0	527.1	527.1	>
2022-05-25 18:29:56	225	<	19521	0.0122	1	0	0.1097	0.1219	-0.0976	>	<	1	5.7	5.7	5.7	0	5.7	5.7	>	<	1	527.1	527.1	527.1	0	527.1	527.1	>
2022-05-25 18:29:57	226	<	2619	0.0271	1	0	0.1624	0.1895	-0.1353	>	<	1	0.5	0.5	0.5	0	0.5	0.5	>	<	1	527.1	527.1	527.1	0	527.1	527.1	>
2022-05-25 18:29:58	227	<	17403	0.0121	1	0	0.1092	0.1213	-0.0971	>	<	1	4.95	4.95	4.95	0	4.95	4.95	>	<	1	527.1	527.1	527.1	0	527.1	527.1	>
2022-05-25 18:29:59	228	<	4729	0.0277	1	0	0.1641	0.1918	-0.1364	>	<	1	1.65	1.65	1.65	0	1.65	1.65	>	<	1	527.1	527.1	527.1	0	527.1	527.1	>
2022-05-25 18:30:00	229	<	12406	0.0101	1	0	0.0999	0.1099	-0.0898	>	<	1	3.45	3.45	3.45	0	3.45	3.45	>	<	1	527.4	527.4	527.4	0	527.4	527.4	>
2022-05-25 18:30:01	230	<	9759	0.0201	1	0	0.1403	0.1604	-0.1202	>	<	1	2.85	2.85	2.85	0	2.85	2.85	>	<	1	527.4	527.4	527.4	0	527.4	527.4	>
2022-05-25 18:30:02	231	<	667	0.0195	1	0	0.1382	0.1577	-0.1188	>	<	1	2.25	2.25	2.25	0	2.25	2.25	>	<	1	527.4	527.4	527.4	0	527.4	527.4	>
2022-05-25 18:30:03	232	<	21480	0.0142	1	0	0.1185	0.1327	-0.1043	>	<	1	4.05	4.05	4.05	0	4.05	4.05	>	<	1	527.4	527.4	527.4	0	527.4	527.4	>
2022-05-25 18:30:04	233	<	0	0			0	0	0	>	<	1	0.8	0.8	0.8	0	0.8	0.8	>	<	1	527.4	527.4	527.4	0	527.4	527.4	>
2022-05-25 18:30:05	234	<	20903	0.0137	1	0	0.1164	0.1301	-0.1026	>	<	1	5.25	5.25	5.25	0	5.25	5.25	>	<	1	527.4	527.4	527.4	0	527.4	527.4	>
2022-05-25 18:30:06	235	<	1271	0.0275	1	0	0.1636	0.1912	-0.1361	>	<	1	0.1	0.1	0.1	0	0.1	0.1	>	<	1	527.4	527.4	527.4	0	527.4	527.4	>
2022-05-25 18:30:07	236	<	17882	0.0103	1	0	0.1012	0.1115	-0.0908	>	<	1	5.25	5.25	5.25	0	5.25	5.25	>	<	1	527.4	527.4	527.4	0	527.4	527.4	>
2022-05-25 18:30:08	237	<	4287	0.0278	1	0	0.1643	0.192	-0.1365	>	<	1	0.9	0.9	0.9	0	0.9	0.9	>	<	1	527.4	527.4	527.4	0	527.4	527.4	>
2022-05-25 18:30:09	238	<	15045	0.0098	1	0	0.0987	0.1085	-0.0889	>	<	1	3.95	3.95	3.95	0	3.95	3.95	>	<	1	527.4	527.4	527.4	0	527.4	527.4	>
2022-05-25 18:30:10	239	<	7155	0.0249	1	0	0.1558	0.1806	-0.1309	>	<	1	2.1	2.1	2.1	0	2.1	2.1	>	<	1	527.4	527.4	527.4	0	527.4	527.4	>
2022-05-25 18:30:11	240	<	1211	0.0083	1	0	0.0905	0.0988	-0.0822	>	<	1	3.3	3.3	3.3	0	3.3	3.3	>	<	1	527.4	527.4	527.4	0	527.4	527.4	>
2022-05-25 18:30:12	241	<	20992	0.0148	1	0	0.1208	0.1356	-0.106	>	<	1	3.2	3.2	3.2	0	3.2	3.2	>	<	1	527.4	527.4	527.4	0	527.4	527.4	>
2022-05-25 18:30:13	242	<	951	0.0147	1	0	0.1204	0.1352	-0.1057	>	<	1	2.1	2.1	2.1	0	2.1	2.1	>	<	1	527.4	527.4	527.4	0	527.4	527.4	>
2022-05-25 18:30:14	243	<	21258	0.0152	2	0	0.1229	0.1381	-0.1077	>	<	1	4.55	4.55	4.55	0	4.55	4.55	>	<	1	527.4	527.4	527.4	0	527.4	527.4	>
2022-05-25 18:30:15	244	<	0	0			0	0	0	>	<	1	0.9	0.9	0.9	0	0.9	0.9	>	<	1	527.4	527.4	527.4	0	527.4	527.4	>
2022-05-25 18:30:16	245	<	20143	0.0137	1	0	0.116	0.1297	-0.1024	>	<	1	5.6	5.6	5.6	0	5.6	5.6	>	<	1	527.4	527.4	527.4	0	527.4	527.4	>
2022-05-25 18:30:17	246	<	2072	0.0299	1	0	0.1704	0.2003	-0.1405	>	<	1	0.2	0.2	0.2	0	0.2	0.2	>	<	1	527.4	527.4	527.4	0	527.4	527.4	>
2022-05-25 18:30:18	247	<	17930	0.0132	1	0	0.114	0.1271	-0.1008	>	<	1	5.3	5.3	5.3	0	5.3	5.3	>	<	1	527.4	527.4	527.4	0	527.4	527.4	>
2022-05-25 18:30:19	248	<	4304	0.0274	1	0	0.1633	0.1907	-0.1359	>	<	1	1.3	1.3	1.3	0	1.3	1.3	>	<	1	527.4	527.4	527.4	0	527.4	527.4	>
2022-05-25 18:30:20	249	<	5820	0.0108	1	0	0.1035	0.1143	-0.0927	>	<	1	4.1	4.1	4.1	0	4.1	4.1	>	<	1	527.4	527.4	527.4	0	527.4	527.4	>
2022-05-25 18:30:21	250	<	16411	0.0176	1	0	0.1315	0.1491	-0.1139	>	<	1	2.55	2.55	2.55	0	2.55	2.55	>	<	1	527.4	527.4	527.4	0	527.4	527.4	>
2022-05-25 18:30:22	251	<	4255	0.012	1	0	0.1088	0.1208	-0.0968	>	<	1	2.8	2.8	2.8	0	2.8	2.8	>	<	1	527.4	527.4	527.4	0	527.4	527.4	>
2022-05-25 18:30:23	252	<	17996	0.0169	1	0	0.1289	0.1458	-0.112	>	<	1	3.85	3.85	3.85	0	3.85	3.85	>	<	1	527.4	527.4	527.4	0	527.4	527.4	>
2022-05-25 18:30:24	253	<	159	0.0189	1	0	0.1361	0.1549	-0.1172	>	<	1	1.25	1.25	1.25	0	1.25	1.25	>	<	1	527.4	527.4	527.4	0	527.4	527.4	>
2022-05-25 18:30:25	254	<	21065	0.0142	2	0	0.1187	0.1329	-0.1045	>	<	1	5.15	5.15	5.15	0	5.15	5.15	>	<	1	527.4	527.4	527.4	0	527.4	527.4	>
2022-05-25 18:30:26	255	<	1031	0.0223	1	0	0.1477	0.17	-0.1254	>	<	1	0.05	0.05	0.05	0	0.05	0.05	>	<	1	527.4	527.4	527.4	0	527.4	527.4	>
2022-05-25 18:30:27	256	<	18964	0.0121	1	0	0.1092	0.1213	-0.0971	>	<	1	5.45	5.45	5.45	0	5.45	5.45	>	<	1	527.4	527.4	527.4	0	527.4	527.4	>
2022-05-25 18:30:28	257	<	3301	0.0297	1	0	0.1697	0.1994	-0.14	>	<	1	0.8	0.8	0.8	0	0.8	0.8	>	<	1	527.4	527.4	527.4	0	527.4	527.4	>
2022-05-25 18:30:29	258	<	6909	0.0107	1	0	0.1029	0.1136	-0.0922	>	<	1	4.55	4.55	4.55	0	4.55	4.55	>	<	1	527.4	527.4	527.4	0	527.4	527.4	>
2022-05-25 18:30:30	259	<	15362	0.0177	1	0	0.1319	0.1496	-0.1142	>	<	1	1.9	1.9	1.9	0	1.9	1.9	>	<	1	527.4	527.4	527.4	0	527.4	527.4	>
2022-05-25 18:30:31	260	<	10544	0.0115	1	0	0.1065	0.118	-0.095	>	<	1	3.3	3.3	3.3	0	3.3	3.3	>	<	1	527.4	527.4	527.4	0	527.4	527.4	>
2022-05-25 18:30:32	261	<	11725	0.0203	1	0	0.141	0.1613	-0.1207	>	<	1	3.3	3.3	3.3	0	3.3	3.3	>	<	1	527.4	527.4	527.4	0	527.4	527.4	>
2022-05-25 18:30:33	262	<	2040	0.0142	1	0	0.1184	0.1326	-0.1042	>	<	1	2.6	2.6	2.6	0	2.6	2.6	>	<	1	527.4	527.4	527.4	0	527.4	527.4	>
2022-05-25 18:30:34	263	<	20105	0.0166	1	0	0.1276	0.1442	-0.1111	>	<	1	4.4	4.4	4.4	0	4.4	4.4	>	<	1	527.4	527.4	527.4	0	527.4	527.4	>
2022-05-25 18:30:35	264	<	162	0.0247	1	0	0.1552	0.1799	-0.1305	>	<	1	1.25	1.25	1.25	0	1.25	1.25	>	<	1	527.4	527.4	527.4	0	527.4	527.4	>
2022-05-25 18:30:36	265	<	19703	0.0152	1	0	0.1223	0.1374	-0.1071	>	<	1	5.55	5.55	5.55	0	5.55	5.55	>	<	1	527.4	527.4	527.4	0	527.4	527.4	>
2022-05-25 18:30:37	266	<	2597	0.0304	1	0	0.1717	0.2022	-0.1413	>	<	1	0.8	0.8	0.8	0	0.8	0.8	>	<	1	527.4	527.4	527.4	0	527.4	527.4	>
2022-05-25 18:30:38	267	<	17548	0.0156	1	0	0.124	0.1396	-0.1084	>	<	1	5.55	5.55	5.55	0	5.55	5.55	>	<	1	527.4	527.4	527.4	0	527.4	527.4	>
2022-05-25 18:30:39	268	<	4769	0.03	1	0	0.1705	0.2005	-0.1406	>	<	1	1.5	1.5	1.5	0	1.5	1.5	>	<	1	527.4	527.4	527.4	0	527.4	527.4	>
2022-05-25 18:30:40	269	<	15102	0.0157	2	0	0.1248	0.1405	-0.1091	>	<	1	5.3	5.3	5.3	0	5.3	5.3	>	<	1	527.4	527.4	527.4	0	527.4	527.4	>
2022-05-25 18:30:41	270	<	7238	0.0283	1	0	0.1659	0.1942	-0.1376	>	<	1	2.7	2.7	2.7	0	2.7	2.7	>	<	1	527.4	527.4	527.4	0	527.4	527.4	>
2022-05-25 18:30:42	271	<	12575	0.0118	2	0	0.1089	0.1208	-0.0971	>	<	1	4.35	4.35	4.35	0	4.35	4.35	>	<	1	527.4	527.4	527.4	0	527.4	527.4	>
2022-05-25 18:30:43	272	<	9764	0.0278	1	0	0.1643	0.192	-0.1365	>	<	1	4	4	4	0	4	4	>	<	1	527.4	527.4	527.4	0	527.4	527.4	>
2022-05-25 18:30:44	273	<	6559	0.0099	1	0	0.0991	0.109	-0.0891	>	<	1	3	3	3	0	3	3	>	<	1	527.4	527.4	527.4	0	527.4	527.4	>
2022-05-25 18:30:45	274	<	14000	0.0232	1	0	0.1506	0.1738	-0.1274	>	<	1	5.2	5.2	5.2	0	5.2	5.2	>	<	1	527.4	527.4	527.4	0	527.4	527.4	>
2022-05-25 18:30:46	275	<	1783	0.028	1	0	0.1651	0.1931	-0.1371	>	<	1	1.75	1.75	1.75	0	1.75	1.75	>	<	1	527.4	527.4	527.4	0	527.4	527.4	>
2022-05-25 18:30:47	276	<	18197	0.0175	2	0	0.1315	0.1489	-0.114	>	<	1	5.55	5.55	5.55	0	5.55	5.55	>	<	1	527.4	527.4	527.4	0	527.4	527.4	>
2022-05-25 18:30:48	277	<	4159	0.0305	1	0	0.1721	0.2026	-0.1415	>	<	1	1.7	1.7	1.7	0	1.7	1.7	>	<	1	527.4	527.4	527.4	0	527.4	527.4	>
2022-05-25 18:30:49	278	<	15605	0.0153	1	0	0.1226	0.1378	-0.1073	>	<	1	5.65	5.65	5.65	0	5.65	5.65	>	<	1	527.5	527.5	527.5	0	527.5	527.5	>
2022-05-25 18:30:50	279	<	6748	0.0282	1	0	0.1654	0.1936	-0.1373	>	<	1	2.25	2.25	2.25	0	2.25	2.25	>	<	1	527.5	527.5	527.5	0	527.5	527.5	>
2022-05-25 18:30:51	280	<	12678	0.0157	1	0	0.1243	0.14	-0.1086	>	<	1	5.4	5.4	5.4	0	5.4	5.4	>	<	1	527.5	527.5	527.5	0	527.5	527.5	>
2022-05-25 18:30:52	281	<	9708	0.0265	1	0	0.1605	0.187	-0.1341	>	<	1	3.7	3.7	3.7	0	3.7	3.7	>	<	1	527.5	527.5	527.5	0	527.5	527.5	>
2022-05-25 18:30:53	282	<	9216	0.011	2	0	0.1051	0.1161	-0.0942	>	<	1	3.9	3.9	3.9	0	3.9	3.9	>	<	1	527.5	527.5	527.5	0	527.5	527.5	>
2022-05-25 18:30:54	283	<	10988	0.027	1	0	0.1622	0.1892	-0.1351	>	<	1	4.9	4.9	4.9	0	4.9	4.9	>	<	1	527.5	527.5	527.5	0	527.5	527.5	>
2022-05-25 18:30:55	284	<	6248	0.0178	2	0	0.1333	0.1511	-0.1155	>	<	1	2.9	2.9	2.9	0	2.9	2.9	>	<	1	527.5	527.5	527.5	0	527.5	527.5	>
2022-05-25 18:30:56	285	<	14667	0.0232	1	0	0.1505	0.1737	-0.1273	>	<	1	5.55	5.55	5.55	0	5.55	5.55	>	<	1	527.5	527.5	527.5	0	527.5	527.5	>
2022-05-25 18:30:57	286	<	3706	0.0297	1	0	0.1697	0.1994	-0.14	>	<	1	2.25	2.25	2.25	0	2.25	2.25	>	<	1	527.5	527.5	527.5	0	527.5	527.5	>
2022-05-25 18:30:58	287	<	16062	0.0169	1	0	0.1288	0.1457	-0.1119	>	<	1	5.4	5.4	5.4	0	5.4	5.4	>	<	1	527.5	527.5	527.5	0	527.5	527.5	>
2022-05-25 18:30:59	288	<	6284	0.0288	1	0	0.1673	0.1961	-0.1385	>	<	1	2.5	2.5	2.5	0	2.5	2.5	>	<	1	527.5	527.5	527.5	0	527.5	527.5	>
2022-05-25 18:31:00	289	<	13810	0.0169	1	0	0.1291	0.146	-0.1121	>	<	1	5.55	5.55	5.55	0	5.55	5.55	>	<	1	527.5	527.5	527.5	0	527.5	527.5	>
2022-05-25 18:31:01	290	<	8619	0.0299	1	0	0.1704	0.2003	-0.1405	>	<	1	3.4	3.4	3.4	0	3.4	3.4	>	<	1	527.5	527.5	527.5	0	527.5	527.5	>
2022-05-25 18:31:02	291	<	11509	0.0154	1	0	0.1231	0.1384	-0.1077	>	<	1	4.8	4.8	4.8	0	4.8	4.8	>	<	1	527.5	527.5	527.5	0	527.5	527.5	>
2022-05-25 18:31:03	292	<	9999	0.0304	2	0	0.1723	0.2027	-0.1419	>	<	1	4.75	4.75	4.75	0	4.75	4.75	>	<	1	527.5	527.5	527.5	0	527.5	527.5	>
2022-05-25 18:31:04	293	<	5403	0.015	1	0	0.1215	0.1365	-0.1065	>	<	1	3	3	3	0	3	3	>	<	1	527.5	527.5	527.5	0	527.5	527.5	>
2022-05-25 18:31:05	294	<	14335	0.0218	1	0	0.1459	0.1677	-0.1242	>	<	1	5.5	5.5	5.5	0	5.5	5.5	>	<	1	527.5	527.5	527.5	0	527.5	527.5	>
2022-05-25 18:31:06	295	<	3994	0.0258	1	0	0.1585	0.1843	-0.1327	>	<	1	2.15	2.15	2.15	0	2.15	2.15	>	<	1	527.5	527.5	527.5	0	527.5	527.5	>
2022-05-25 18:31:07	296	<	16260	0.0188	1	0	0.1359	0.1547	-0.1171	>	<	1	5.5	5.5	5.5	0	5.5	5.5	>	<	1	527.5	527.5	527.5	0	527.5	527.5	>
2022-05-25 18:31:08	297	<	5874	0.0289	2	0	0.1687	0.1976	-0.1397	>	<	1	1.95	1.95	1.95	0	1.95	1.95	>	<	1	527.5	527.5	527.5	0	527.5	527.5	>
2022-05-25 18:31:09	298	<	14137	0.0149	1	0	0.1213	0.1362	-0.1063	>	<	1	5.55	5.55	5.55	0	5.55	5.55	>	<	1	527.5	527.5	527.5	0	527.5	527.5	>
2022-05-25 18:31:10	299	<	8353	0.0278	1	0	0.1643	0.1921	-0.1366	>	<	1	3.15	3.15	3.15	0	3.15	3.15	>	<	1	527.5	527.5	527.5	0	527.5	527.5	>
2022-05-25 18:31:11	300	<	8491	0.0097	1	0	0.0978	0.1075	-0.0881	>	<	1	4.6	4.6	4.6	0	4.6	4.6	>	<	1	527.5	527.5	527.5	0	527.5	527.5	>
2022-05-25 18:31:12	301	<	12776	0.0318	1	0	0.1754	0.2072	-0.1436	>	<	1	4.55	4.55	4.55	0	4.55	4.55	>	<	1	527.5	527.5	527.5	0	527.5	527.5	>
2022-05-25 18:31:13	302	<	7992	0.0149	1	0	0.1211	0.136	-0.1062	>	<	1	2.85	2.85	2.85	0	2.85	2.85	>	<	1	527.5	527.5	527.5	0	527.5	527.5	>
2022-05-25 18:31:14	303	<	12396	0.0229	2	0	0.1502	0.1731	-0.1272	>	<	1	5.45	5.45	5.45	0	5.45	5.45	>	<	1	527.5	527.5	527.5	0	527.5	527.5	>
2022-05-25 18:31:15	304	<	3355	0.0289	1	0	0.1676	0.1965	-0.1386	>	<	1	2.2	2.2	2.2	0	2.2	2.2	>	<	1	527.5	527.5	527.5	0	527.5	527.5	>
2022-05-25 18:31:16	305	<	16634	0.0176	1	0	0.1313	0.1489	-0.1138	>	<	1	5.45	5.45	5.45	0	5.45	5.45	>	<	1	527.5	527.5	527.5	0	527.5	527.5	>
2022-05-25 18:31:17	306	<	5884	0.0297	1	0	0.1699	0.1996	-0.1401	>	<	1	1.9	1.9	1.9	0	1.9	1.9	>	<	1	527.5	527.5	527.5	0	527.5	527.5	>
2022-05-25 18:31:18	307	<	13963	0.016	1	0	0.1254	0.1413	-0.1094	>	<	1	5.5	5.5	5.5	0	5.5	5.5	>	<	1	527.5	527.5	527.5	0	527.5	527.5	>
2022-05-25 18:31:19	308	<	8572	0.0302	1	0	0.1712	0.2014	-0.141	>	<	1	3.25	3.25	3.25	0	3.25	3.25	>	<	1	527.5	527.5	527.5	0	527.5	527.5	>
2022-05-25 18:31:20	309	<	11021	0.0116	1	0	0.1071	0.1188	-0.0955	>	<	1	4.3	4.3	4.3	0	4.3	4.3	>	<	1	527.5	527.5	527.5	0	527.5	527.5	>
2022-05-25 18:31:21	310	<	10282	0.0268	1	0	0.1616	0.1885	-0.1348	>	<	1	4.45	4.45	4.45	0	4.45	4.45	>	<	1	527.5	527.5	527.5	0	527.5	527.5	>
2022-05-25 18:31:22	311	<	5549	0.0139	1	0	0.117	0.1309	-0.1031	>	<	1	2.85	2.85	2.85	0	2.85	2.85	>	<	1	527.5	527.5	527.5	0	527.5	527.5	>
2022-05-25 18:31:23	312	<	14727	0.0216	1	0	0.1454	0.1669	-0.1238	>	<	1	5.5	5.5	5.5	0	5.5	5.5	>	<	1	527.5	527.5	527.5	0	527.5	527.5	>
2022-05-25 18:31:24	313	<	3502	0.03	1	0	0.1705	0.2005	-0.1406	>	<	1	2.35	2.35	2.35	0	2.35	2.35	>	<	1	527.5	527.5	527.5	0	527.5	527.5	>
2022-05-25 18:31:25	314	<	16506	0.019	2	0	0.1368	0.1558	-0.1179	>	<	1	5.55	5.55	5.55	0	5.55	5.55	>	<	1	527.5	527.5	527.5	0	527.5	527.5	>
2022-05-25 18:31:26	315	<	6058	0.0274	1	0	0.1633	0.1907	-0.1358	>	<	1	2.35	2.35	2.35	0	2.35	2.35	>	<	1	527.5	527.5	527.5	0	527.5	527.5	>
2022-05-25 18:31:27	316	<	13673	0.0171	1	0	0.1297	0.1468	-0.1126	>	<	1	5.6	5.6	5.6	0	5.6	5.6	>	<	1	527.5	527.5	527.5	0	527.5	527.5	>
2022-05-25 18:31:28	317	<	8909	0.0277	1	0	0.1642	0.1919	-0.1365	>	<	1	3.3	3.3	3.3	0	3.3	3.3	>	<	1	527.5	527.5	527.5	0	527.5	527.5	>
2022-05-25 18:31:29	318	<	11372	0.0137	2	0	0.1171	0.1308	-0.1034	>	<	1	4.75	4.75	4.75	0	4.75	4.75	>	<	1	527.5	527.5	527.5	0	527.5	527.5	>
2022-05-25 18:31:30	319	<	9980	0.0284	1	0	0.166	0.1943	-0.1376	>	<	1	4.5	4.5	4.5	0	4.5	4.5	>	<	1	527.5	527.5	527.5	0	527.5	527.5	>
2022-05-25 18:31:31	320	<	9517	0.0152	1	0	0.1225	0.1377	-0.1073	>	<	1	3.6	3.6	3.6	0	3.6	3.6	>	<	1	527.7	527.7	527.7	0	527.7	527.7	>
2022-05-25 18:31:32	321	<	10497	0.0305	1	0	0.1719	0.2024	-0.1414	>	<	1	5.4	5.4	5.4	0	5.4	5.4	>	<	1	527.7	527.7	527.7	0	527.7	527.7	>
2022-05-25 18:31:33	322	<	3861	0.0303	1	0	0.1714	0.2017	-0.1411	>	<	1	1.95	1.95	1.95	0	1.95	1.95	>	<	1	527.7	527.7	527.7	0	527.7	527.7	>
2022-05-25 18:31:34	323	<	15877	0.0161	1	0	0.126	0.1421	-0.1098	>	<	1	5.45	5.45	5.45	0	5.45	5.45	>	<	1	527.7	527.7	527.7	0	527.7	527.7	>
2022-05-25 18:31:35	324	<	6744	0.0262	1	0	0.1599	0.1861	-0.1336	>	<	1	2	2	2	0	2	2	>	<	1	527.7	527.7	527.7	0	527.7	527.7	>
2022-05-25 18:31:36	325	<	13513	0.0143	1	0	0.1187	0.1329	-0.1044	>	<	1	5.7	5.7	5.7	0	5.7	5.7	>	<	1	527.9	527.9	527.9	0	527.9	527.9	>
2022-05-25 18:31:37	326	<	9133	0.0281	1	0	0.1654	0.1935	-0.1372	>	<	1	3.35	3.35	3.35	0	3.35	3.35	>	<	1	527.9	527.9	527.9	0	527.9	527.9	>
2022-05-25 18:31:38	327	<	6835	0.013	1	0	0.1134	0.1264	-0.1003	>	<	1	4.4	4.4	4.4	0	4.4	4.4	>	<	1	527.9	527.9	527.9	0	527.9	527.9	>
2022-05-25 18:31:39	328	<	14023	0.0267	1	0	0.1611	0.1878	-0.1344	>	<	1	4.9	4.9	4.9	0	4.9	4.9	>	<	1	527.9	527.9	527.9	0	527.9	527.9	>
2022-05-25 18:31:40	329	<	2979	0.0201	1	0	0.1405	0.1606	-0.1203	>	<	1	2.9	2.9	2.9	0	2.9	2.9	>	<	1	527.9	527.9	527.9	0	527.9	527.9	>
2022-05-25 18:31:41	330	<	16949	0.0198	1	0	0.1392	0.159	-0.1194	>	<	1	5.45	5.45	5.45	0	5.45	5.45	>	<	1	527.9	527.9	527.9	0	527.9	527.9	>
2022-05-25 18:31:42	331	<	4522	0.0279	1	0	0.1646	0.1924	-0.1367	>	<	1	2.2	2.2	2.2	0	2.2	2.2	>	<	1	527.9	527.9	527.9	0	527.9	527.9	>
2022-05-25 18:31:43	332	<	15568	0.0187	1	0	0.1354	0.1541	-0.1167	>	<	1	5.45	5.45	5.45	0	5.45	5.45	>	<	1	527.9	527.9	527.9	0	527.9	527.9	>
2022-05-25 18:31:44	333	<	7090	0.0282	1	0	0.1656	0.1938	-0.1374	>	<	1	2.4	2.4	2.4	0	2.4	2.4	>	<	1	527.9	527.9	527.9	0	527.9	527.9	>
2022-05-25 18:31:45	334	<	12878	0.0165	1	0	0.1275	0.1441	-0.111	>	<	1	5.55	5.55	5.55	0	5.55	5.55	>	<	1	527.9	527.9	527.9	0	527.9	527.9	>
2022-05-25 18:31:46	335	<	9812	0.0311	1	0	0.1735	0.2046	-0.1425	>	<	1	3.75	3.75	3.75	0	3.75	3.75	>	<	1	527.9	527.9	527.9	0	527.9	527.9	>
2022-05-25 18:31:47	336	<	9901	0.0101	1	0	0.1	0.1101	-0.0899	>	<	1	3.9	3.9	3.9	0	3.9	3.9	>	<	1	527.9	527.9	527.9	0	527.9	527.9	>
2022-05-25 18:31:48	337	<	10301	0.0287	1	0	0.1671	0.1958	-0.1383	>	<	1	5.2	5.2	5.2	0	5.2	5.2	>	<	1	527.9	527.9	527.9	0	527.9	527.9	>
2022-05-25 18:31:49	338	<	4086	0.0193	1	0	0.1377	0.157	-0.1184	>	<	1	2.3	2.3	2.3	0	2.3	2.3	>	<	1	527.9	527.9	527.9	0	527.9	527.9	>
2022-05-25 18:31:50	339	<	15590	0.0185	1	0	0.1347	0.1531	-0.1162	>	<	1	5.3	5.3	5.3	0	5.3	5.3	>	<	1	527.9	527.9	527.9	0	527.9	527.9	>
2022-05-25 18:31:51	340	<	5536	0.0322	1	0	0.1764	0.2086	-0.1443	>	<	1	2.05	2.05	2.05	0	2.05	2.05	>	<	1	527.9	527.9	527.9	0	527.9	527.9	>
2022-05-25 18:31:52	341	<	14058	0.0176	1	0	0.1314	0.149	-0.1138	>	<	1	5.45	5.45	5.45	0	5.45	5.45	>	<	1	527.9	527.9	527.9	0	527.9	527.9	>
2022-05-25 18:31:53	342	<	8657	0.0284	1	0	0.1662	0.1946	-0.1377	>	<	1	2.7	2.7	2.7	0	2.7	2.7	>	<	1	527.9	527.9	527.9	0	527.9	527.9	>
2022-05-25 18:31:54	343	<	12085	0.0127	1	0	0.1118	0.1245	-0.0991	>	<	1	4.75	4.75	4.75	0	4.75	4.75	>	<	1	527.9	527.9	527.9	0	527.9	527.9	>
2022-05-25 18:31:55	344	<	9994	0.0287	1	0	0.167	0.1957	-0.1383	>	<	1	4.1	4.1	4.1	0	4.1	4.1	>	<	1	527.9	527.9	527.9	0	527.9	527.9	>
2022-05-25 18:31:56	345	<	4381	0.0146	1	0	0.12	0.1346	-0.1054	>	<	1	3.3	3.3	3.3	0	3.3	3.3	>	<	1	527.9	527.9	527.9	0	527.9	527.9	>
2022-05-25 18:31:57	346	<	15615	0.0211	1	0	0.1436	0.1647	-0.1225	>	<	1	5.5	5.5	5.5	0	5.5	5.5	>	<	1	527.9	527.9	527.9	0	527.9	527.9	>
2022-05-25 18:31:58	347	<	3413	0.0272	1	0	0.1628	0.1901	-0.1356	>	<	1	2	2	2	0	2	2	>	<	1	527.9	527.9	527.9	0	527.9	527.9	>
2022-05-25 18:31:59	348	<	16351	0.0172	2	0	0.1307	0.1479	-0.1134	>	<	1	5.35	5.35	5.35	0	5.35	5.35	>	<	1	527.9	527.9	527.9	0	527.9	527.9	>
2022-05-25 18:32:00	349	<	6402	0.027	1	0	0.1621	0.1892	-0.1351	>	<	1	2.25	2.25	2.25	0	2.25	2.25	>	<	1	527.9	527.9	527.9	0	527.9	527.9	>
2022-05-25 18:32:01	350	<	13845	0.0168	1	0	0.1284	0.1451	-0.1116	>	<	1	5.6	5.6	5.6	0	5.6	5.6	>	<	1	527.9	527.9	527.9	0	527.9	527.9	>
2022-05-25 18:32:02	351	<	8913	0.0276	1	0	0.1638	0.1914	-0.1362	>	<	1	3.1	3.1	3.1	0	3.1	3.1	>	<	1	527.9	527.9	527.9	0	527.9	527.9	>
2022-05-25 18:32:03	352	<	10807	0.0118	1	0	0.1078	0.1195	-0.096	>	<	1	4.55	4.55	4.55	0	4.55	4.55	>	<	1	527.9	527.9	527.9	0	527.9	527.9	>
2022-05-25 18:32:04	353	<	10282	0.032	1	0	0.176	0.208	-0.144	>	<	1	4.7	4.7	4.7	0	4.7	4.7	>	<	1	527.9	527.9	527.9	0	527.9	527.9	>
2022-05-25 18:32:05	354	<	8891	0.0127	2	0	0.113	0.1257	-0.1003	>	<	1	3.2	3.2	3.2	0	3.2	3.2	>	<	1	527.9	527.9	527.9	0	527.9	527.9	>
2022-05-25 18:32:06	355	<	11102	0.0259	1	0	0.1587	0.1845	-0.1328	>	<	1	5.35	5.35	5.35	0	5.35	5.35	>	<	1	527.9	527.9	527.9	0	527.9	527.9	>
2022-05-25 18:32:07	356	<	4809	0.0304	1	0	0.1716	0.2019	-0.1412	>	<	1	2.75	2.75	2.75	0	2.75	2.75	>	<	1	527.9	527.9	527.9	0	527.9	527.9	>
2022-05-25 18:32:08	357	<	15195	0.0193	2	0	0.138	0.1573	-0.1187	>	<	1	5.4	5.4	5.4	0	5.4	5.4	>	<	1	527.9	527.9	527.9	0	527.9	527.9	>
2022-05-25 18:32:09	358	<	7341	0.0271	1	0	0.1624	0.1895	-0.1353	>	<	1	2.75	2.75	2.75	0	2.75	2.75	>	<	1	527.9	527.9	527.9	0	527.9	527.9	>
2022-05-25 18:32:10	359	<	12650	0.016	3	0	0.1275	0.1436	-0.1115	>	<	1	5.4	5.4	5.4	0	5.4	5.4	>	<	1	527.9	527.9	527.9	0	527.9	527.9	>
2022-05-25 18:32:11	360	<	8900	0.0289	1	0	0.1675	0.1963	-0.1386	>	<	1	3.75	3.75	3.75	0	3.75	3.75	>	<	1	527.9	527.9	527.9	0	527.9	527.9	>
2022-05-25 18:32:12	361	<	11102	0.0171	1	0	0.1297	0.1468	-0.1126	>	<	1	4.3	4.3	4.3	0	4.3	4.3	>	<	1	527.9	527.9	527.9	0	527.9	527.9	>
2022-05-25 18:32:13	362	<	9765	0.0296	1	0	0.1695	0.1991	-0.1399	>	<	1	5.25	5.25	5.25	0	5.25	5.25	>	<	1	527.9	527.9	527.9	0	527.9	527.9	>
2022-05-25 18:32:14	363	<	7773	0.0198	1	0	0.1394	0.1592	-0.1195	>	<	1	2.8	2.8	2.8	0	2.8	2.8	>	<	1	527.9	527.9	527.9	0	527.9	527.9	>
2022-05-25 18:32:15	364	<	1869	0.0086	1	0	0.0921	0.1007	-0.0836	>	<	1	5.55	5.55	5.55	0	5.55	5.55	>	<	1	527.9	527.9	527.9	0	527.9	527.9	>
2022-05-25 18:32:16	365	<	0	0			0	0	0	>	<	1	1.45	1.45	1.45	0	1.45	1.45	>	<	1	527.9	527.9	527.9	0	527.9	527.9	>
2022-05-25 18:32:17	366	<	0	0			0	0	0	>	<	1	0	0	0	0	0	0	>	<	1	527.9	527.9	527.9	0	527.9	527.9	>
2022-05-25 18:32:18	367	<	826	0.0061	1	0	0.0776	0.0836	-0.0715	>	<	1	0	0	0	0	0	0	>	<	1	527.9	527.9	527.9	0	527.9	527.9	>
2022-05-25 18:32:19	368	<	0	0			0	0	0	>	<	1	0	0	0	0	0	0	>	<	1	527.9	527.9	527.9	0	527.9	527.9	>
2022-05-25 18:32:20	369	<	0	0			0	0	0	>	<	1	0.05	0.05	0.05	0	0.05	0.05	>	<	1	527.9	527.9	527.9	0	527.9	527.9	>
2022-05-25 18:32:21	370	<	0	0			0	0	0	>	<	1	0	0	0	0	0	0	>	<	1	527.9	527.9	527.9	0	527.9	527.9	>
2022-05-25 18:32:22	371	<	0	0			0	0	0	>	<	1	0	0	0	0	0	0	>	<	1	527.9	527.9	527.9	0	527.9	527.9	>
2022-05-25 18:32:23	372	<	0	0			0	0	0	>	<	1	0	0	0	0	0	0	>	<	1	527.9	527.9	527.9	0	527.9	527.9	>
2022-05-25 18:32:24	373	<	0	0			0	0	0	>	<	1	0.05	0.05	0.05	0	0.05	0.05	>	<	1	527.9	527.9	527.9	0	527.9	527.9	>
2022-05-25 18:32:25	374	<	0	0			0	0	0	>	<	1	0	0	0	0	0	0	>	<	1	527.9	527.9	527.9	0	527.9	527.9	>
2022-05-25 18:32:26	375	<	34	0.0294	1	0	0.169	0.1984	-0.1395	>	<	1	0	0	0	0	0	0	>	<	1	527.9	527.9	527.9	0	527.9	527.9	>
2022-05-25 18:32:27	376	<	15648	0.0256	1	0	0.158	0.1836	-0.1324	>	<	1	0.05	0.05	0.05	0	0.05	0.05	>	<	1	527.9	527.9	527.9	0	527.9	527.9	>
2022-05-25 18:32:28	377	<	10934	0.0086	1	0	0.0923	0.1009	-0.0837	>	<	1	4.45	4.45	4.45	0	4.45	4.45	>	<	1	527.9	527.9	527.9	0	527.9	527.9	>
2022-05-25 18:32:29	378	<	11948	0.0092	1	0	0.0955	0.1047	-0.0863	>	<	1	0.1	0.1	0.1	0	0.1	0.1	>	<	1	527.9	527.9	527.9	0	527.9	527.9	>
2022-05-25 18:32:30	379	<	0	0			0	0	0	>	<	1	2.45	2.45	2.45	0	2.45	2.45	>	<	1	527.9	527.9	527.9	0	527.9	527.9	>
2022-05-25 18:32:31	380	<	22517	0.0104	2	0	0.1018	0.1122	-0.0915	>	<	1	2.5	2.5	2.5	0	2.5	2.5	>	<	1	527.9	527.9	527.9	0	527.9	527.9	>
2022-05-25 18:32:32	381	<	410	0.0244	1	0	0.1543	0.1786	-0.1299	>	<	1	0.35	0.35	0.35	0	0.35	0.35	>	<	1	527.9	527.9	527.9	0	527.9	527.9	>
2022-05-25 18:32:33	382	<	19039	0.0104	1	0	0.1014	0.1118	-0.091	>	<	1	4.2	4.2	4.2	0	4.2	4.2	>	<	1	527.9	527.9	527.9	0	527.9	527.9	>
2022-05-25 18:32:34	383	<	3829	0.0104	1	0	0.1017	0.1121	-0.0912	>	<	1	0.05	0.05	0.05	0	0.05	0.05	>	<	1	527.9	527.9	527.9	0	527.9	527.9	>
2022-05-25 18:32:35	384	<	208	0.0144	1	0	0.1192	0.1336	-0.1048	>	<	1	4.3	4.3	4.3	0	4.3	4.3	>	<	1	527.9	527.9	527.9	0	527.9	527.9	>
2022-05-25 18:32:36	385	<	13100	0.0102	3	0	0.1025	0.1127	-0.0924	>	<	1	0.8	0.8	0.8	0	0.8	0.8	>	<	1	527.9	527.9	527.9	0	527.9	527.9	>
2022-05-25 18:32:37	386	<	9790	0.0123	1	0	0.11	0.1223	-0.0978	>	<	1	2.5	2.5	2.5	0	2.5	2.5	>	<	1	527.9	527.9	527.9	0	527.9	527.9	>
2022-05-25 18:32:38	387	<	20389	0.0098	1	0	0.0986	0.1084	-0.0887	>	<	1	2.05	2.05	2.05	0	2.05	2.05	>	<	1	527.9	527.9	527.9	0	527.9	527.9	>
2022-05-25 18:32:39	388	<	2332	0.009	1	0	0.0945	0.1035	-0.0855	>	<	1	1.05	1.05	1.05	0	1.05	1.05	>	<	1	527.9	527.9	527.9	0	527.9	527.9	>
2022-05-25 18:32:40	389	<	18195	0.0102	1	0	0.1006	0.1108	-0.0904	>	<	1	3.3	3.3	3.3	0	3.3	3.3	>	<	1	527.9	527.9	527.9	0	527.9	527.9	>
2022-05-25 18:32:41	390	<	4740	0.0082	1	0	0.0903	0.0986	-0.0821	>	<	1	0	0	0	0	0	0	>	<	1	527.9	527.9	527.9	0	527.9	527.9	>
2022-05-25 18:32:42	391	<	17177	0.0089	2	0	0.0946	0.1035	-0.0857	>	<	1	4.35	4.35	4.35	0	4.35	4.35	>	<	1	527.9	527.9	527.9	0	527.9	527.9	>
2022-05-25 18:32:43	392	<	5745	0.0092	1	0	0.0956	0.1048	-0.0864	>	<	1	0.05	0.05	0.05	0	0.05	0.05	>	<	1	527.9	527.9	527.9	0	527.9	527.9	>
2022-05-25 18:32:44	393	<	1797	0.01	1	0	0.0996	0.1096	-0.0896	>	<	1	4.3	4.3	4.3	0	4.3	4.3	>	<	1	527.9	527.9	527.9	0	527.9	527.9	>
2022-05-25 18:32:45	394	<	21158	0.0095	1	0	0.0972	0.1068	-0.0877	>	<	1	0	0	0	0	0	0	>	<	1	527.9	527.9	527.9	0	527.9	527.9	>
2022-05-25 18:32:46	395	<	2039	0.0118	1	0	0.1079	0.1196	-0.0961	>	<	1	3.3	3.3	3.3	0	3.3	3.3	>	<	1	527.9	527.9	527.9	0	527.9	527.9	>
2022-05-25 18:32:47	396	<	20931	0.0088	2	0	0.0941	0.1029	-0.0853	>	<	1	1.1	1.1	1.1	0	1.1	1.1	>	<	1	527.9	527.9	527.9	0	527.9	527.9	>
2022-05-25 18:32:48	397	<	0	0			0	0	0	>	<	1	2.15	2.15	2.15	0	2.15	2.15	>	<	1	528.2	528.2	528.2	0	528.2	528.2	>
2022-05-25 18:32:49	398	<	22968	0.0097	1	0	0.0978	0.1075	-0.0882	>	<	1	2.25	2.25	2.25	0	2.25	2.25	>	<	1	528.2	528.2	528.2	0	528.2	528.2	>
2022-05-25 18:32:50	399	<	0	0			0	0	0	>	<	1	0.8	0.8	0.8	0	0.8	0.8	>	<	1	528.2	528.2	528.2	0	528.2	528.2	>
2022-05-25 18:32:51	400	<	6748	0.0104	1	0	0.1013	0.1117	-0.0909	>	<	1	3.7	3.7	3.7	0	3.7	3.7	>	<	1	528.4	528.4	528.4	0	528.4	528.4	>
2022-05-25 18:32:52	401	<	16219	0.0088	1	0	0.0935	0.1023	-0.0847	>	<	1	0.1	0.1	0.1	0	0.1	0.1	>	<	1	528.4	528.4	528.4	0	528.4	528.4	>
2022-05-25 18:32:53	402	<	16197	0.0096	1	0	0.0977	0.1073	-0.088	>	<	1	4.3	4.3	4.3	0	4.3	4.3	>	<	1	528.4	528.4	528.4	0	528.4	528.4	>
2022-05-25 18:32:54	403	<	6794	0.0091	1	0	0.0951	0.1042	-0.086	>	<	1	0	0	0	0	0	0	>	<	1	528.4	528.4	528.4	0	528.4	528.4	>
2022-05-25 18:32:55	404	<	1149	0.0122	1	0	0.1097	0.1219	-0.0975	>	<	1	4.2	4.2	4.2	0	4.2	4.2	>	<	1	528.4	528.4	528.4	0	528.4	528.4	>
2022-05-25 18:32:56	405	<	16828	0.0084	1	0	0.0915	0.0999	-0.083	>	<	1	0.2	0.2	0.2	0	0.2	0.2	>	<	1	528.4	528.4	528.4	0	528.4	528.4	>
2022-05-25 18:32:57	406	<	5519	0.0101	2	0	0.102	0.1122	-0.0919	>	<	1	2.6	2.6	2.6	0	2.6	2.6	>	<	1	528.4	528.4	528.4	0	528.4	528.4	>
2022-05-25 18:32:58	407	<	22543	0.0095	1	0	0.0972	0.1067	-0.0877	>	<	1	1.8	1.8	1.8	0	1.8	1.8	>	<	1	528.4	528.4	528.4	0	528.4	528.4	>
2022-05-25 18:32:59	408	<	0	0			0	0	0	>	<	1	1.6	1.6	1.6	0	1.6	1.6	>	<	1	528.4	528.4	528.4	0	528.4	528.4	>
2022-05-25 18:33:00	409	<	18505	0.0093	2	0	0.0968	0.1061	-0.0874	>	<	1	2	2	2	0	2	2	>	<	1	528.4	528.4	528.4	0	528.4	528.4	>
2022-05-25 18:33:01	410	<	0	0			0	0	0	>	<	1	0	0	0	0	0	0	>	<	1	528.4	528.4	528.4	0	528.4	528.4	>
2022-05-25 18:33:02	411	<	0	0			0	0	0	>	<	1	1.9	1.9	1.9	0	1.9	1.9	>	<	1	528.4	528.4	528.4	0	528.4	528.4	>
2022-05-25 18:33:03	412	<	4502	0.01	1	0	0.0995	0.1095	-0.0895	>	<	1	2.65	2.65	2.65	0	2.65	2.65	>	<	1	528.4	528.4	528.4	0	528.4	528.4	>
2022-05-25 18:33:04	413	<	17792	0.0103	1	0	0.1009	0.1112	-0.0906	>	<	1	1.55	1.55	1.55	0	1.55	1.55	>	<	1	528.4	528.4	528.4	0	528.4	528.4	>
2022-05-25 18:33:05	414	<	18579	0.0104	1	0	0.1017	0.1121	-0.0912	>	<	1	4.55	4.55	4.55	0	4.55	4.55	>	<	1	528.4	528.4	528.4	0	528.4	528.4	>
2022-05-25 18:33:06	415	<	9815	0.0088	1	0	0.0932	0.102	-0.0844	>	<	1	0.1	0.1	0.1	0	0.1	0.1	>	<	1	528.4	528.4	528.4	0	528.4	528.4	>
2022-05-25 18:33:07	416	<	19399	0.0093	1	0	0.0959	0.1052	-0.0866	>	<	1	4.35	4.35	4.35	0	4.35	4.35	>	<	1	528.4	528.4	528.4	0	528.4	528.4	>
2022-05-25 18:33:08	417	<	3681	0.0111	1	0	0.1049	0.1161	-0.0938	>	<	1	0.05	0.05	0.05	0	0.05	0.05	>	<	1	528.4	528.4	528.4	0	528.4	528.4	>
2022-05-25 18:33:09	418	<	906	0.0055	1	0	0.0741	0.0796	-0.0686	>	<	1	3.75	3.75	3.75	0	3.75	3.75	>	<	1	528.6	528.6	528.6	0	528.6	528.6	>
2022-05-25 18:33:10	419	<	22175	0.01	2	0	0.0998	0.1098	-0.0898	>	<	1	0.65	0.65	0.65	0	0.65	0.65	>	<	1	528.6	528.6	528.6	0	528.6	528.6	>
2022-05-25 18:33:11	420	<	0	0			0	0	0	>	<	1	1.3	1.3	1.3	0	1.3	1.3	>	<	1	528.6	528.6	528.6	0	528.6	528.6	>
2022-05-25 18:33:12	421	<	23115	0.0102	1	0	0.1005	0.1107	-0.0903	>	<	1	3.25	3.25	3.25	0	3.25	3.25	>	<	1	528.6	528.6	528.6	0	528.6	528.6	>
2022-05-25 18:33:13	422	<	0	0			0	0	0	>	<	1	0	0	0	0	0	0	>	<	1	528.6	528.6	528.6	0	528.6	528.6	>
2022-05-25 18:33:14	423	<	430	0.014	1	0	0.1173	0.1313	-0.1033	>	<	1	4.4	4.4	4.4	0	4.4	4.4	>	<	1	528.8	528.8	528.8	0	528.8	528.8	>
2022-05-25 18:33:15	424	<	22677	0.009	2	0	0.0949	0.1039	-0.0859	>	<	1	0	0	0	0	0	0	>	<	1	528.8	528.8	528.8	0	528.8	528.8	>
2022-05-25 18:33:16	425	<	2133	0.0117	1	0	0.1076	0.1193	-0.0959	>	<	1	3.95	3.95	3.95	0	3.95	3.95	>	<	1	528.8	528.8	528.8	0	528.8	528.8	>
2022-05-25 18:33:17	426	<	21003	0.0097	2	0	0.0986	0.1083	-0.0888	>	<	1	0.6	0.6	0.6	0	0.6	0.6	>	<	1	528.8	528.8	528.8	0	528.8	528.8	>
2022-05-25 18:33:18	427	<	0	0			0	0	0	>	<	1	2.75	2.75	2.75	0	2.75	2.75	>	<	1	528.8	528.8	528.8	0	528.8	528.8	>
2022-05-25 18:33:19	428	<	23127	0.0099	2	0	0.0992	0.1091	-0.0894	>	<	1	1.65	1.65	1.65	0	1.65	1.65	>	<	1	528.8	528.8	528.8	0	528.8	528.8	>
2022-05-25 18:33:20	429	<	0	0			0	0	0	>	<	1	1	1	1	0	1	1	>	<	1	528.8	528.8	528.8	0	528.8	528.8	>
2022-05-25 18:33:21	430	<	22715	0.0097	2	0	0.0984	0.1081	-0.0887	>	<	1	3.45	3.45	3.45	0	3.45	3.45	>	<	1	528.8	528.8	528.8	0	528.8	528.8	>
2022-05-25 18:33:22	431	<	410	0.0073	1	0	0.0852	0.0925	-0.0779	>	<	1	0.05	0.05	0.05	0	0.05	0.05	>	<	1	528.8	528.8	528.8	0	528.8	528.8	>
2022-05-25 18:33:23	432	<	169	0.0118	1	0	0.1081	0.12	-0.0963	>	<	1	4.6	4.6	4.6	0	4.6	4.6	>	<	1	528.8	528.8	528.8	0	528.8	528.8	>
2022-05-25 18:33:24	433	<	22990	0.0091	2	0	0.0956	0.1047	-0.0865	>	<	1	0	0	0	0	0	0	>	<	1	528.8	528.8	528.8	0	528.8	528.8	>
2022-05-25 18:33:25	434	<	77	0.026	1	0	0.1591	0.185	-0.1331	>	<	1	2.55	2.55	2.55	0	2.55	2.55	>	<	1	528.8	528.8	528.8	0	528.8	528.8	>
2022-05-25 18:33:26	435	<	23101	0.0097	1	0	0.0982	0.1079	-0.0885	>	<	1	1.9	1.9	1.9	0	1.9	1.9	>	<	1	528.8	528.8	528.8	0	528.8	528.8	>
2022-05-25 18:33:27	436	<	0	0			0	0	0	>	<	1	0.7	0.7	0.7	0	0.7	0.7	>	<	1	528.8	528.8	528.8	0	528.8	528.8	>
2022-05-25 18:33:28	437	<	20144	0.0095	1	0	0.0972	0.1067	-0.0876	>	<	1	3.7	3.7	3.7	0	3.7	3.7	>	<	1	528.9	528.9	528.9	0	528.9	528.9	>
2022-05-25 18:33:29	438	<	3022	0.0089	1	0	0.0941	0.103	-0.0852	>	<	1	0	0	0	0	0	0	>	<	1	528.9	528.9	528.9	0	528.9	528.9	>
2022-05-25 18:33:30	439	<	2481	0.0137	1	0	0.1163	0.13	-0.1026	>	<	1	3.9	3.9	3.9	0	3.9	3.9	>	<	1	528.9	528.9	528.9	0	528.9	528.9	>
2022-05-25 18:33:31	440	<	20693	0.009	1	0	0.0946	0.1037	-0.0856	>	<	1	0.5	0.5	0.5	0	0.5	0.5	>	<	1	528.9	528.9	528.9	0	528.9	528.9	>
2022-05-25 18:33:32	441	<	0	0			0	0	0	>	<	1	1.75	1.75	1.75	0	1.75	1.75	>	<	1	528.9	528.9	528.9	0	528.9	528.9	>
2022-05-25 18:33:33	442	<	23190	0.0103	1	0	0.101	0.1113	-0.0907	>	<	1	2.7	2.7	2.7	0	2.7	2.7	>	<	1	528.9	528.9	528.9	0	528.9	528.9	>
2022-05-25 18:33:34	443	<	0	0			0	0	0	>	<	1	0	0	0	0	0	0	>	<	1	528.9	528.9	528.9	0	528.9	528.9	>
2022-05-25 18:33:35	444	<	10531	0.0098	1	0	0.0984	0.1082	-0.0886	>	<	1	4.4	4.4	4.4	0	4.4	4.4	>	<	1	528.9	528.9	528.9	0	528.9	528.9	>
2022-05-25 18:33:36	445	<	12684	0.0099	2	0	0.0996	0.1094	-0.0897	>	<	1	0.1	0.1	0.1	0	0.1	0.1	>	<	1	528.9	528.9	528.9	0	528.9	528.9	>
2022-05-25 18:33:37	446	<	7056	0.0099	1	0	0.0991	0.109	-0.0892	>	<	1	4	4	4	0	4	4	>	<	1	528.9	528.9	528.9	0	528.9	528.9	>
2022-05-25 18:33:38	447	<	16168	0.0094	1	0	0.0965	0.1059	-0.0871	>	<	1	0.4	0.4	0.4	0	0.4	0.4	>	<	1	528.9	528.9	528.9	0	528.9	528.9	>
2022-05-25 18:33:39	448	<	0	0			0	0	0	>	<	1	2.6	2.6	2.6	0	2.6	2.6	>	<	1	528.9	528.9	528.9	0	528.9	528.9	>
2022-05-25 18:33:40	449	<	9000	0.01	1	0	0.0995	0.1095	-0.0895	>	<	1	1.85	1.85	1.85	0	1.85	1.85	>	<	1	528.9	528.9	528.9	0	528.9	528.9	>
2022-05-25 18:33:41	450	<	14232	0.0084	1	0	0.0914	0.0999	-0.083	>	<	1	1.2	1.2	1.2	0	1.2	1.2	>	<	1	528.9	528.9	528.9	0	528.9	528.9	>
2022-05-25 18:33:42	451	<	23243	0.0101	1	0	0.0998	0.1099	-0.0898	>	<	1	3.25	3.25	3.25	0	3.25	3.25	>	<	1	528.9	528.9	528.9	0	528.9	528.9	>
2022-05-25 18:33:43	452	<	0	0			0	0	0	>	<	1	0	0	0	0	0	0	>	<	1	528.9	528.9	528.9	0	528.9	528.9	>
2022-05-25 18:33:44	453	<	190	0.0158	1	0	0.1247	0.1404	-0.1089	>	<	1	4.3	4.3	4.3	0	4.3	4.3	>	<	1	528.9	528.9	528.9	0	528.9	528.9	>
2022-05-25 18:33:45	454	<	23053	0.0096	1	0	0.0977	0.1073	-0.088	>	<	1	0	0	0	0	0	0	>	<	1	528.9	528.9	528.9	0	528.9	528.9	>
2022-05-25 18:33:46	455	<	1268	0.0158	1	0	0.1246	0.1404	-0.1088	>	<	1	3.65	3.65	3.65	0	3.65	3.65	>	<	1	528.9	528.9	528.9	0	528.9	528.9	>
2022-05-25 18:33:47	456	<	21983	0.0104	1	0	0.1013	0.1117	-0.0909	>	<	1	0.8	0.8	0.8	0	0.8	0.8	>	<	1	528.9	528.9	528.9	0	528.9	528.9	>
2022-05-25 18:33:48	457	<	0	0			0	0	0	>	<	1	1.55	1.55	1.55	0	1.55	1.55	>	<	1	529.1	529.1	529.1	0	529.1	529.1	>
2022-05-25 18:33:49	458	<	23276	0.0091	3	0	0.0961	0.1052	-0.0871	>	<	1	2.95	2.95	2.95	0	2.95	2.95	>	<	1	529.1	529.1	529.1	0	529.1	529.1	>
2022-05-25 18:33:50	459	<	0	0			0	0	0	>	<	1	0	0	0	0	0	0	>	<	1	529.1	529.1	529.1	0	529.1	529.1	>
2022-05-25 18:33:51	460	<	7209	0.011	2	0	0.1054	0.1164	-0.0945	>	<	1	4.55	4.55	4.55	0	4.55	4.55	>	<	1	529.1	529.1	529.1	0	529.1	529.1	>
2022-05-25 18:33:52	461	<	16056	0.0087	1	0	0.0926	0.1013	-0.084	>	<	1	0	0	0	0	0	0	>	<	1	529.1	529.1	529.1	0	529.1	529.1	>
2022-05-25 18:33:53	462	<	0	0			0	0	0	>	<	1	3.1	3.1	3.1	0	3.1	3.1	>	<	1	529.1	529.1	529.1	0	529.1	529.1	>
2022-05-25 18:33:54	463	<	23303	0.0101	3	0	0.1014	0.1115	-0.0913	>	<	1	1.45	1.45	1.45	0	1.45	1.45	>	<	1	529.1	529.1	529.1	0	529.1	529.1	>
2022-05-25 18:33:55	464	<	0	0			0	0	0	>	<	1	1.75	1.75	1.75	0	1.75	1.75	>	<	1	529.1	529.1	529.1	0	529.1	529.1	>
2022-05-25 18:33:56	465	<	64	0	0	0	0	0	0	>	<	1	2.8	2.8	2.8	0	2.8	2.8	>	<	1	529.4	529.4	529.4	0	529.4	529.4	>
2022-05-25 18:33:57	466	<	884	0.0136	1	0	0.1157	0.1293	-0.1021	>	<	1	0.95	0.95	0.95	0	0.95	0.95	>	<	1	529.4	529.4	529.4	0	529.4	529.4	>
2022-05-25 18:33:58	467	<	1007	0.007	1	0	0.0831	0.09	-0.0761	>	<	1	3.3	3.3	3.3	0	3.3	3.3	>	<	1	529.7	529.7	529.7	0	529.7	529.7	>
2022-05-25 18:33:59	468	<	1171	0.0077	1	0	0.0873	0.095	-0.0796	>	<	1	0.9	0.9	0.9	0	0.9	0.9	>	<	1	529.7	529.7	529.7	0	529.7	529.7	>
2022-05-25 18:34:00	469	<	1961	0.0082	1	0	0.09	0.0981	-0.0818	>	<	1	3.25	3.25	3.25	0	3.25	3.25	>	<	1	529.7	529.7	529.7	0	529.7	529.7	>
2022-05-25 18:34:01	470	<	1481	0.0135	1	0	0.1154	0.1289	-0.1019	>	<	1	0.95	0.95	0.95	0	0.95	0.95	>	<	1	529.7	529.7	529.7	0	529.7	529.7	>
2022-05-25 18:34:02	471	<	2255	0.0115	1	0	0.1068	0.1183	-0.0952	>	<	1	3.45	3.45	3.45	0	3.45	3.45	>	<	1	529.7	529.7	529.7	0	529.7	529.7	>
2022-05-25 18:34:03	472	<	4704	0.0104	1	0	0.1015	0.1119	-0.0911	>	<	1	1.2	1.2	1.2	0	1.2	1.2	>	<	1	529.7	529.7	529.7	0	529.7	529.7	>
2022-05-25 18:34:04	473	<	6955	0.0076	1	0	0.087	0.0946	-0.0793	>	<	1	2.85	2.85	2.85	0	2.85	2.85	>	<	1	529.7	529.7	529.7	0	529.7	529.7	>
2022-05-25 18:34:05	474	<	5079	0.011	1	0	0.1044	0.1154	-0.0934	>	<	1	3.55	3.55	3.55	0	3.55	3.55	>	<	1	529.7	529.7	529.7	0	529.7	529.7	>
2022-05-25 18:34:06	475	<	11135	0.0089	1	0	0.0939	0.1028	-0.085	>	<	1	0	0	0	0	0	0	>	<	1	529.7	529.7	529.7	0	529.7	529.7	>
2022-05-25 18:34:07	476	<	26082	0.013	1	0	0.1133	0.1263	-0.1003	>	<	1	4.45	4.45	4.45	0	4.45	4.45	>	<	1	529.7	529.7	529.7	0	529.7	529.7	>
2022-05-25 18:34:08	477	<	24848	0.0098	1	0	0.0986	0.1084	-0.0888	>	<	1	0	0	0	0	0	0	>	<	1	529.7	529.7	529.7	0	529.7	529.7	>
2022-05-25 18:34:09	478	<	36679	0.01	1	0	0.0995	0.1095	-0.0895	>	<	1	2.9	2.9	2.9	0	2.9	2.9	>	<	1	529.7	529.7	529.7	0	529.7	529.7	>
2022-05-25 18:34:10	479	<	24597	0.0092	3	0	0.0967	0.1059	-0.0875	>	<	1	1.55	1.55	1.55	0	1.55	1.55	>	<	1	529.7	529.7	529.7	0	529.7	529.7	>
2022-05-25 18:34:11	480	<	14145	0.0093	1	0	0.0958	0.105	-0.0865	>	<	1	0.75	0.75	0.75	0	0.75	0.75	>	<	1	529.7	529.7	529.7	0	529.7	529.7	>
2022-05-25 18:34:12	481	<	20415	0.0095	2	0	0.0973	0.1067	-0.0878	>	<	1	3.75	3.75	3.75	0	3.75	3.75	>	<	1	529.7	529.7	529.7	0	529.7	529.7	>
2022-05-25 18:34:13	482	<	2912	0.0079	1	0	0.0885	0.0964	-0.0806	>	<	1	0	0	0	0	0	0	>	<	1	529.7	529.7	529.7	0	529.7	529.7	>
2022-05-25 18:34:14	483	<	3093	0.0087	1	0	0.093	0.1018	-0.0843	>	<	1	4.4	4.4	4.4	0	4.4	4.4	>	<	1	529.7	529.7	529.7	0	529.7	529.7	>
2022-05-25 18:34:15	484	<	20240	0.0098	2	0	0.0992	0.109	-0.0893	>	<	1	0	0	0	0	0	0	>	<	1	529.7	529.7	529.7	0	529.7	529.7	>
2022-05-25 18:34:16	485	<	2955	0.0122	1	0	0.1097	0.1219	-0.0975	>	<	1	4.35	4.35	4.35	0	4.35	4.35	>	<	1	529.7	529.7	529.7	0	529.7	529.7	>
2022-05-25 18:34:17	486	<	20394	0.0076	1	0	0.0866	0.0941	-0.079	>	<	1	0.05	0.05	0.05	0	0.05	0.05	>	<	1	529.7	529.7	529.7	0	529.7	529.7	>
2022-05-25 18:34:18	487	<	0	0			0	0	0	>	<	1	3.05	3.05	3.05	0	3.05	3.05	>	<	1	529.7	529.7	529.7	0	529.7	529.7	>
2022-05-25 18:34:19	488	<	23351	0.0098	1	0	0.0983	0.1081	-0.0886	>	<	1	1.45	1.45	1.45	0	1.45	1.45	>	<	1	529.7	529.7	529.7	0	529.7	529.7	>
2022-05-25 18:34:20	489	<	0	0			0	0	0	>	<	1	1.55	1.55	1.55	0	1.55	1.55	>	<	1	529.7	529.7	529.7	0	529.7	529.7	>
2022-05-25 18:34:21	490	<	5940	0.0106	1	0	0.1024	0.113	-0.0918	>	<	1	3	3	3	0	3	3	>	<	1	529.7	529.7	529.7	0	529.7	529.7	>
2022-05-25 18:34:22	491	<	17439	0.0088	1	0	0.0936	0.1024	-0.0847	>	<	1	0	0	0	0	0	0	>	<	1	529.7	529.7	529.7	0	529.7	529.7	>
2022-05-25 18:34:23	492	<	8762	0.0106	1	0	0.1025	0.1131	-0.0919	>	<	1	4.5	4.5	4.5	0	4.5	4.5	>	<	1	529.9	529.9	529.9	0	529.9	529.9	>
2022-05-25 18:34:24	493	<	14630	0.0115	2	0	0.1072	0.1187	-0.0957	>	<	1	0	0	0	0	0	0	>	<	1	529.9	529.9	529.9	0	529.9	529.9	>
2022-05-25 18:34:25	494	<	0	0			0	0	0	>	<	1	2.25	2.25	2.25	0	2.25	2.25	>	<	1	529.9	529.9	529.9	0	529.9	529.9	>
2022-05-25 18:34:26	495	<	691	0.013	1	0	0.1134	0.1264	-0.1004	>	<	1	2.15	2.15	2.15	0	2.15	2.15	>	<	1	529.9	529.9	529.9	0	529.9	529.9	>
2022-05-25 18:34:27	496	<	22698	0.0094	1	0	0.0966	0.1061	-0.0872	>	<	1	0.05	0.05	0.05	0	0.05	0.05	>	<	1	529.9	529.9	529.9	0	529.9	529.9	>
2022-05-25 18:34:28	497	<	12391	0.0107	1	0	0.1027	0.1133	-0.092	>	<	1	4.4	4.4	4.4	0	4.4	4.4	>	<	1	529.9	529.9	529.9	0	529.9	529.9	>
2022-05-25 18:34:29	498	<	11010	0.0102	1	0	0.1003	0.1105	-0.0902	>	<	1	0	0	0	0	0	0	>	<	1	529.9	529.9	529.9	0	529.9	529.9	>
2022-05-25 18:34:30	499	<	0	0			0	0	0	>	<	1	2.9	2.9	2.9	0	2.9	2.9	>	<	1	529.9	529.9	529.9	0	529.9	529.9	>
2022-05-25 18:34:31	500	<	13742	0.009	1	0	0.0946	0.1036	-0.0855	>	<	1	1.55	1.55	1.55	0	1.55	1.55	>	<	1	529.9	529.9	529.9	0	529.9	529.9	>
2022-05-25 18:34:32	501	<	9668	0.0112	1	0	0.1051	0.1163	-0.0939	>	<	1	0	0	0	0	0	0	>	<	1	529.9	529.9	529.9	0	529.9	529.9	>
2022-05-25 18:34:33	502	<	15777	0.0084	2	0	0.0918	0.1001	-0.0834	>	<	1	4.45	4.45	4.45	0	4.45	4.45	>	<	1	529.9	529.9	529.9	0	529.9	529.9	>
2022-05-25 18:34:34	503	<	7637	0.0097	1	0	0.098	0.1076	-0.0883	>	<	1	0	0	0	0	0	0	>	<	1	529.9	529.9	529.9	0	529.9	529.9	>
2022-05-25 18:34:35	504	<	0	0			0	0	0	>	<	1	3.9	3.9	3.9	0	3.9	3.9	>	<	1	530.2	530.2	530.2	0	530.2	530.2	>
2022-05-25 18:34:36	505	<	23438	0.0097	1	0	0.0981	0.1079	-0.0884	>	<	1	0.6	0.6	0.6	0	0.6	0.6	>	<	1	530.2	530.2	530.2	0	530.2	530.2	>
2022-05-25 18:34:37	506	<	0	0			0	0	0	>	<	1	1.25	1.25	1.25	0	1.25	1.25	>	<	1	530.2	530.2	530.2	0	530.2	530.2	>
2022-05-25 18:34:38	507	<	20440	0.0102	2	0	0.1008	0.111	-0.0907	>	<	1	3.3	3.3	3.3	0	3.3	3.3	>	<	1	530.2	530.2	530.2	0	530.2	530.2	>
2022-05-25 18:34:39	508	<	3006	0.0096	1	0	0.0977	0.1074	-0.0881	>	<	1	0	0	0	0	0	0	>	<	1	530.2	530.2	530.2	0	530.2	530.2	>
2022-05-25 18:34:40	509	<	599	0.0083	1	0	0.091	0.0993	-0.0826	>	<	1	3.9	3.9	3.9	0	3.9	3.9	>	<	1	530.2	530.2	530.2	0	530.2	530.2	>
2022-05-25 18:34:41	510	<	22848	0.0095	1	0	0.0968	0.1062	-0.0873	>	<	1	0.5	0.5	0.5	0	0.5	0.5	>	<	1	530.2	530.2	530.2	0	530.2	530.2	>
2022-05-25 18:34:42	511	<	0	0			0	0	0	>	<	1	0.4	0.4	0.4	0	0.4	0.4	>	<	1	530.2	530.2	530.2	0	530.2	530.2	>
2022-05-25 18:34:43	512	<	6051	0.0131	2	0	0.115	0.128	-0.1019	>	<	1	4.05	4.05	4.05	0	4.05	4.05	>	<	1	530.2	530.2	530.2	0	530.2	530.2	>
2022-05-25 18:34:44	513	<	17436	0.0091	1	0	0.0948	0.1038	-0.0857	>	<	1	0	0	0	0	0	0	>	<	1	530.2	530.2	530.2	0	530.2	530.2	>
2022-05-25 18:34:45	514	<	164	0.0122	1	0	0.1098	0.122	-0.0976	>	<	1	3.55	3.55	3.55	0	3.55	3.55	>	<	1	530.2	530.2	530.2	0	530.2	530.2	>
2022-05-25 18:34:46	515	<	23313	0.0085	1	0	0.092	0.1005	-0.0835	>	<	1	0.9	0.9	0.9	0	0.9	0.9	>	<	1	530.2	530.2	530.2	0	530.2	530.2	>
2022-05-25 18:34:47	516	<	0	0			0	0	0	>	<	1	1.4	1.4	1.4	0	1.4	1.4	>	<	1	530.2	530.2	530.2	0	530.2	530.2	>
2022-05-25 18:34:48	517	<	650	0.0138	1	0	0.1169	0.1307	-0.103	>	<	1	3.15	3.15	3.15	0	3.15	3.15	>	<	1	530.2	530.2	530.2	0	530.2	530.2	>
2022-05-25 18:34:49	518	<	22846	0.0088	1	0	0.0934	0.1022	-0.0846	>	<	1	0	0	0	0	0	0	>	<	1	530.2	530.2	530.2	0	530.2	530.2	>
2022-05-25 18:34:50	519	<	101	0.0198	1	0	0.1393	0.1591	-0.1195	>	<	1	3.4	3.4	3.4	0	3.4	3.4	>	<	1	530.2	530.2	530.2	0	530.2	530.2	>
2022-05-25 18:34:51	520	<	23402	0.0094	1	0	0.0963	0.1056	-0.0869	>	<	1	1.15	1.15	1.15	0	1.15	1.15	>	<	1	530.2	530.2	530.2	0	530.2	530.2	>
2022-05-25 18:34:52	521	<	0	0			0	0	0	>	<	1	1.7	1.7	1.7	0	1.7	1.7	>	<	1	530.2	530.2	530.2	0	530.2	530.2	>
2022-05-25 18:34:53	522	<	11886	0.0102	1	0	0.1004	0.1106	-0.0902	>	<	1	2.75	2.75	2.75	0	2.75	2.75	>	<	1	530.2	530.2	530.2	0	530.2	530.2	>
2022-05-25 18:34:54	523	<	11626	0.01	2	0	0.1003	0.1102	-0.0903	>	<	1	0.05	0.05	0.05	0	0.05	0.05	>	<	1	530.2	530.2	530.2	0	530.2	530.2	>
2022-05-25 18:34:55	524	<	8039	0.0109	1	0	0.1041	0.115	-0.0931	>	<	1	4.5	4.5	4.5	0	4.5	4.5	>	<	1	530.2	530.2	530.2	0	530.2	530.2	>
2022-05-25 18:34:56	525	<	15490	0.0074	1	0	0.0855	0.0928	-0.0781	>	<	1	0	0	0	0	0	0	>	<	1	530.2	530.2	530.2	0	530.2	530.2	>
2022-05-25 18:34:57	526	<	559	0.0197	1	0	0.1389	0.1586	-0.1192	>	<	1	4.2	4.2	4.2	0	4.2	4.2	>	<	1	530.2	530.2	530.2	0	530.2	530.2	>
2022-05-25 18:34:58	527	<	22978	0.0098	2	0	0.0989	0.1087	-0.0891	>	<	1	0.4	0.4	0.4	0	0.4	0.4	>	<	1	530.2	530.2	530.2	0	530.2	530.2	>
2022-05-25 18:34:59	528	<	0	0			0	0	0	>	<	1	1.2	1.2	1.2	0	1.2	1.2	>	<	1	530.2	530.2	530.2	0	530.2	530.2	>
2022-05-25 18:35:00	529	<	5196	0.0089	1	0	0.0937	0.1025	-0.0848	>	<	1	3.25	3.25	3.25	0	3.25	3.25	>	<	1	530.2	530.2	530.2	0	530.2	530.2	>
2022-05-25 18:35:01	530	<	18363	0.01	2	0	0.0999	0.1098	-0.0899	>	<	1	0.05	0.05	0.05	0	0.05	0.05	>	<	1	530.2	530.2	530.2	0	530.2	530.2	>
2022-05-25 18:35:02	531	<	829	0.006	1	0	0.0774	0.0835	-0.0714	>	<	1	4	4	4	0	4	4	>	<	1	530.2	530.2	530.2	0	530.2	530.2	>
2022-05-25 18:35:03	532	<	22739	0.0107	1	0	0.103	0.1138	-0.0923	>	<	1	0.5	0.5	0.5	0	0.5	0.5	>	<	1	530.2	530.2	530.2	0	530.2	530.2	>
2022-05-25 18:35:04	533	<	0	0			0	0	0	>	<	1	2	2	2	0	2	2	>	<	1	530.4	530.4	530.4	0	530.4	530.4	>
2022-05-25 18:35:05	534	<	4894	0.0084	1	0	0.0911	0.0995	-0.0828	>	<	1	2.45	2.45	2.45	0	2.45	2.45	>	<	1	530.4	530.4	530.4	0	530.4	530.4	>
2022-05-25 18:35:06	535	<	18684	0.0096	1	0	0.0974	0.107	-0.0878	>	<	1	0	0	0	0	0	0	>	<	1	530.4	530.4	530.4	0	530.4	530.4	>
2022-05-25 18:35:07	536	<	5549	0.0096	1	0	0.0973	0.1068	-0.0877	>	<	1	4.4	4.4	4.4	0	4.4	4.4	>	<	1	530.4	530.4	530.4	0	530.4	530.4	>
2022-05-25 18:35:08	537	<	18033	0.0101	2	0	0.1005	0.1106	-0.0904	>	<	1	0	0	0	0	0	0	>	<	1	530.4	530.4	530.4	0	530.4	530.4	>
2022-05-25 18:35:09	538	<	0	0			0	0	0	>	<	1	2.45	2.45	2.45	0	2.45	2.45	>	<	1	530.4	530.4	530.4	0	530.4	530.4	>
2022-05-25 18:35:10	539	<	15651	0.0094	1	0	0.0965	0.1059	-0.0871	>	<	1	2.1	2.1	2.1	0	2.1	2.1	>	<	1	530.4	530.4	530.4	0	530.4	530.4	>
2022-05-25 18:35:11	540	<	7945	0.0103	1	0	0.1011	0.1114	-0.0907	>	<	1	0	0	0	0	0	0	>	<	1	530.4	530.4	530.4	0	530.4	530.4	>
2022-05-25 18:35:12	541	<	4429	0.0102	1	0	0.1003	0.1104	-0.0901	>	<	1	4.6	4.6	4.6	0	4.6	4.6	>	<	1	530.4	530.4	530.4	0	530.4	530.4	>
2022-05-25 18:35:13	542	<	19167	0.0108	2	0	0.1039	0.1147	-0.0931	>	<	1	0.05	0.05	0.05	0	0.05	0.05	>	<	1	530.4	530.4	530.4	0	530.4	530.4	>
2022-05-25 18:35:14	543	<	1208	0.0091	1	0	0.095	0.1041	-0.0859	>	<	1	4.15	4.15	4.15	0	4.15	4.15	>	<	1	530.4	530.4	530.4	0	530.4	530.4	>
2022-05-25 18:35:15	544	<	22413	0.0087	1	0	0.0931	0.1018	-0.0844	>	<	1	0.35	0.35	0.35	0	0.35	0.35	>	<	1	530.4	530.4	530.4	0	530.4	530.4	>
2022-05-25 18:35:16	545	<	0	0			0	0	0	>	<	1	2.15	2.15	2.15	0	2.15	2.15	>	<	1	530.4	530.4	530.4	0	530.4	530.4	>
2022-05-25 18:35:17	546	<	9789	0.0102	1	0	0.1006	0.1108	-0.0903	>	<	1	2.35	2.35	2.35	0	2.35	2.35	>	<	1	530.4	530.4	530.4	0	530.4	530.4	>
2022-05-25 18:35:18	547	<	13848	0.01	1	0	0.0997	0.1097	-0.0896	>	<	1	0.15	0.15	0.15	0	0.15	0.15	>	<	1	530.4	530.4	530.4	0	530.4	530.4	>
2022-05-25 18:35:19	548	<	14735	0.0089	1	0	0.0939	0.1028	-0.085	>	<	1	4.35	4.35	4.35	0	4.35	4.35	>	<	1	530.4	530.4	530.4	0	530.4	530.4	>
2022-05-25 18:35:20	549	<	8918	0.0091	2	0	0.096	0.1051	-0.087	>	<	1	0	0	0	0	0	0	>	<	1	530.4	530.4	530.4	0	530.4	530.4	>
2022-05-25 18:35:21	550	<	0	0			0	0	0	>	<	1	2.45	2.45	2.45	0	2.45	2.45	>	<	1	530.4	530.4	530.4	0	530.4	530.4	>
2022-05-25 18:35:22	551	<	7754	0.0108	1	0	0.1035	0.1144	-0.0927	>	<	1	2.05	2.05	2.05	0	2.05	2.05	>	<	1	530.4	530.4	530.4	0	530.4	530.4	>
2022-05-25 18:35:23	552	<	15903	0.009	1	0	0.0944	0.1034	-0.0854	>	<	1	0.3	0.3	0.3	0	0.3	0.3	>	<	1	530.4	530.4	530.4	0	530.4	530.4	>
2022-05-25 18:35:24	553	<	8482	0.0114	1	0	0.1063	0.1178	-0.0949	>	<	1	4.3	4.3	4.3	0	4.3	4.3	>	<	1	530.4	530.4	530.4	0	530.4	530.4	>
2022-05-25 18:35:25	554	<	15174	0.0089	1	0	0.0939	0.1028	-0.085	>	<	1	0	0	0	0	0	0	>	<	1	530.4	530.4	530.4	0	530.4	530.4	>
2022-05-25 18:35:26	555	<	291	0.0241	1	0	0.1532	0.1773	-0.1292	>	<	1	4.5	4.5	4.5	0	4.5	4.5	>	<	1	530.4	530.4	530.4	0	530.4	530.4	>
2022-05-25 18:35:27	556	<	23392	0.0094	2	0	0.097	0.1064	-0.0876	>	<	1	0.1	0.1	0.1	0	0.1	0.1	>	<	1	530.4	530.4	530.4	0	530.4	530.4	>
2022-05-25 18:35:28	557	<	0	0			0	0	0	>	<	1	2.65	2.65	2.65	0	2.65	2.65	>	<	1	530.4	530.4	530.4	0	530.4	530.4	>
2022-05-25 18:35:29	558	<	10796	0.0102	1	0	0.1004	0.1106	-0.0902	>	<	1	1.9	1.9	1.9	0	1.9	1.9	>	<	1	530.4	530.4	530.4	0	530.4	530.4	>
2022-05-25 18:35:30	559	<	12901	0.0092	1	0	0.0956	0.1048	-0.0864	>	<	1	0.6	0.6	0.6	0	0.6	0.6	>	<	1	530.4	530.4	530.4	0	530.4	530.4	>
2022-05-25 18:35:31	560	<	17005	0.0099	1	0	0.0989	0.1088	-0.089	>	<	1	3.9	3.9	3.9	0	3.9	3.9	>	<	1	530.4	530.4	530.4	0	530.4	530.4	>
2022-05-25 18:35:32	561	<	6703	0.009	1	0	0.0942	0.1031	-0.0852	>	<	1	0	0	0	0	0	0	>	<	1	530.4	530.4	530.4	0	530.4	530.4	>
2022-05-25 18:35:33	562	<	114	0.0351	1	0	0.184	0.2191	-0.1489	>	<	1	4.5	4.5	4.5	0	4.5	4.5	>	<	1	530.4	530.4	530.4	0	530.4	530.4	>
2022-05-25 18:35:34	563	<	23599	0.0092	1	0	0.0952	0.1044	-0.0861	>	<	1	0	0	0	0	0	0	>	<	1	530.4	530.4	530.4	0	530.4	530.4	>
2022-05-25 18:35:35	564	<	0	0			0	0	0	>	<	1	3.05	3.05	3.05	0	3.05	3.05	>	<	1	530.4	530.4	530.4	0	530.4	530.4	>
2022-05-25 18:35:36	565	<	23714	0.0101	1	0	0.1001	0.1102	-0.09	>	<	1	1.6	1.6	1.6	0	1.6	1.6	>	<	1	530.4	530.4	530.4	0	530.4	530.4	>
2022-05-25 18:35:37	566	<	0	0			0	0	0	>	<	1	1.45	1.45	1.45	0	1.45	1.45	>	<	1	530.4	530.4	530.4	0	530.4	530.4	>
2022-05-25 18:35:38	567	<	15597	0.01	1	0	0.0995	0.1095	-0.0895	>	<	1	3	3	3	0	3	3	>	<	1	530.4	530.4	530.4	0	530.4	530.4	>
2022-05-25 18:35:39	568	<	8151	0.0074	1	0	0.0855	0.0928	-0.0781	>	<	1	0.05	0.05	0.05	0	0.05	0.05	>	<	1	530.4	530.4	530.4	0	530.4	530.4	>
2022-05-25 18:35:40	569	<	5343	0.0101	1	0	0.1	0.1101	-0.0899	>	<	1	4.5	4.5	4.5	0	4.5	4.5	>	<	1	530.7	530.7	530.7	0	530.7	530.7	>
2022-05-25 18:35:41	570	<	18392	0.0088	2	0	0.0937	0.1025	-0.085	>	<	1	0	0	0	0	0	0	>	<	1	530.7	530.7	530.7	0	530.7	530.7	>
2022-05-25 18:35:42	571	<	306	0.0229	1	0	0.1495	0.1724	-0.1266	>	<	1	4.05	4.05	4.05	0	4.05	4.05	>	<	1	530.7	530.7	530.7	0	530.7	530.7	>
2022-05-25 18:35:43	572	<	23461	0.0096	1	0	0.0975	0.1071	-0.0879	>	<	1	0.5	0.5	0.5	0	0.5	0.5	>	<	1	530.7	530.7	530.7	0	530.7	530.7	>
2022-05-25 18:35:44	573	<	0	0			0	0	0	>	<	1	2.1	2.1	2.1	0	2.1	2.1	>	<	1	530.7	530.7	530.7	0	530.7	530.7	>
2022-05-25 18:35:45	574	<	5463	0.0112	1	0	0.1051	0.1162	-0.0939	>	<	1	2.4	2.4	2.4	0	2.4	2.4	>	<	1	530.7	530.7	530.7	0	530.7	530.7	>
2022-05-25 18:35:46	575	<	18313	0.0096	1	0	0.0976	0.1072	-0.088	>	<	1	0	0	0	0	0	0	>	<	1	530.7	530.7	530.7	0	530.7	530.7	>
2022-05-25 18:35:47	576	<	6254	0.0098	1	0	0.0983	0.108	-0.0885	>	<	1	4.55	4.55	4.55	0	4.55	4.55	>	<	1	530.7	530.7	530.7	0	530.7	530.7	>
2022-05-25 18:35:48	577	<	17551	0.0095	1	0	0.0971	0.1066	-0.0876	>	<	1	0	0	0	0	0	0	>	<	1	530.7	530.7	530.7	0	530.7	530.7	>
2022-05-25 18:35:49	578	<	0	0			0	0	0	>	<	1	3.25	3.25	3.25	0	3.25	3.25	>	<	1	530.7	530.7	530.7	0	530.7	530.7	>
2022-05-25 18:35:50	579	<	10985	0.0096	1	0	0.0978	0.1074	-0.0881	>	<	1	1.3	1.3	1.3	0	1.3	1.3	>	<	1	530.7	530.7	530.7	0	530.7	530.7	>
2022-05-25 18:35:51	580	<	12814	0.0084	1	0	0.0914	0.0998	-0.083	>	<	1	1.05	1.05	1.05	0	1.05	1.05	>	<	1	530.7	530.7	530.7	0	530.7	530.7	>
2022-05-25 18:35:52	581	<	19160	0.0103	1	0	0.1011	0.1115	-0.0908	>	<	1	3.55	3.55	3.55	0	3.55	3.55	>	<	1	530.7	530.7	530.7	0	530.7	530.7	>
2022-05-25 18:35:53	582	<	4655	0.0088	1	0	0.0934	0.1022	-0.0846	>	<	1	0.05	0.05	0.05	0	0.05	0.05	>	<	1	530.7	530.7	530.7	0	530.7	530.7	>
2022-05-25 18:35:54	583	<	195	0.041	1	0	0.1983	0.2394	-0.1573	>	<	1	4.45	4.45	4.45	0	4.45	4.45	>	<	1	530.7	530.7	530.7	0	530.7	530.7	>
2022-05-25 18:35:55	584	<	23625	0.0086	1	0	0.0921	0.1006	-0.0835	>	<	1	0	0	0	0	0	0	>	<	1	530.7	530.7	530.7	0	530.7	530.7	>
2022-05-25 18:35:56	585	<	0	0			0	0	0	>	<	1	3.25	3.25	3.25	0	3.25	3.25	>	<	1	530.7	530.7	530.7	0	530.7	530.7	>
2022-05-25 18:35:57	586	<	23842	0.0098	2	0	0.099	0.1088	-0.0892	>	<	1	1.35	1.35	1.35	0	1.35	1.35	>	<	1	530.7	530.7	530.7	0	530.7	530.7	>
2022-05-25 18:35:58	587	<	0	0			0	0	0	>	<	1	1.55	1.55	1.55	0	1.55	1.55	>	<	1	530.7	530.7	530.7	0	530.7	530.7	>
2022-05-25 18:35:59	588	<	20747	0.0097	1	0	0.0982	0.1079	-0.0885	>	<	1	3.15	3.15	3.15	0	3.15	3.15	>	<	1	530.7	530.7	530.7	0	530.7	530.7	>
2022-05-25 18:36:00	589	<	3086	0.0094	1	0	0.0965	0.1059	-0.0871	>	<	1	0	0	0	0	0	0	>	<	1	530.7	530.7	530.7	0	530.7	530.7	>
2022-05-25 18:36:01	590	<	396	0.0076	1	0	0.0867	0.0943	-0.0791	>	<	1	4.6	4.6	4.6	0	4.6	4.6	>	<	1	530.7	530.7	530.7	0	530.7	530.7	>
2022-05-25 18:36:02	591	<	16728	0.0085	1	0	0.0921	0.1006	-0.0835	>	<	1	0	0	0	0	0	0	>	<	1	530.7	530.7	530.7	0	530.7	530.7	>
2022-05-25 18:36:03	592	<	6748	0.011	2	0	0.1056	0.1165	-0.0946	>	<	1	2.8	2.8	2.8	0	2.8	2.8	>	<	1	530.7	530.7	530.7	0	530.7	530.7	>
2022-05-25 18:36:04	593	<	23862	0.0096	2	0	0.0979	0.1075	-0.0883	>	<	1	1.85	1.85	1.85	0	1.85	1.85	>	<	1	530.7	530.7	530.7	0	530.7	530.7	>
2022-05-25 18:36:05	594	<	0	0			0	0	0	>	<	1	1.2	1.2	1.2	0	1.2	1.2	>	<	1	530.7	530.7	530.7	0	530.7	530.7	>
2022-05-25 18:36:06	595	<	3940	0.0099	1	0	0.099	0.1089	-0.0891	>	<	1	3.35	3.35	3.35	0	3.35	3.35	>	<	1	530.7	530.7	530.7	0	530.7	530.7	>
2022-05-25 18:36:07	596	<	19944	0.0088	2	0	0.0938	0.1026	-0.085	>	<	1	0	0	0	0	0	0	>	<	1	530.7	530.7	530.7	0	530.7	530.7	>
2022-05-25 18:36:08	597	<	1506	0.0073	1	0	0.0852	0.0925	-0.0778	>	<	1	4.5	4.5	4.5	0	4.5	4.5	>	<	1	530.7	530.7	530.7	0	530.7	530.7	>
2022-05-25 18:36:09	598	<	22379	0.0094	2	0	0.0969	0.1063	-0.0875	>	<	1	0	0	0	0	0	0	>	<	1	530.7	530.7	530.7	0	530.7	530.7	>
2022-05-25 18:36:10	599	<	0	0			0	0	0	>	<	1	3.1	3.1	3.1	0	3.1	3.1	>	<	1	530.7	530.7	530.7	0	530.7	530.7	>
2022-05-25 18:36:11	600	<	23902	0.0088	1	0	0.0933	0.1021	-0.0845	>	<	1	1.45	1.45	1.45	0	1.45	1.45	>	<	1	530.7	530.7	530.7	0	530.7	530.7	>
2022-05-25 18:36:12	601	<	0	0			0	0	0	>	<	1	1.1	1.1	1.1	0	1.1	1.1	>	<	1	530.7	530.7	530.7	0	530.7	530.7	>
2022-05-25 18:36:13	602	<	1674	0.0137	1	0	0.1164	0.1301	-0.1027	>	<	1	3.4	3.4	3.4	0	3.4	3.4	>	<	1	530.7	530.7	530.7	0	530.7	530.7	>
2022-05-25 18:36:14	603	<	22251	0.0091	2	0	0.0953	0.1044	-0.0862	>	<	1	0.05	0.05	0.05	0	0.05	0.05	>	<	1	530.7	530.7	530.7	0	530.7	530.7	>
2022-05-25 18:36:15	604	<	3839	0.0138	1	0	0.1167	0.1305	-0.1029	>	<	1	4.6	4.6	4.6	0	4.6	4.6	>	<	1	530.7	530.7	530.7	0	530.7	530.7	>
2022-05-25 18:36:16	605	<	20090	0.0085	1	0	0.0919	0.1004	-0.0834	>	<	1	0.05	0.05	0.05	0	0.05	0.05	>	<	1	530.7	530.7	530.7	0	530.7	530.7	>
2022-05-25 18:36:17	606	<	0	0			0	0	0	>	<	1	3.2	3.2	3.2	0	3.2	3.2	>	<	1	530.7	530.7	530.7	0	530.7	530.7	>
2022-05-25 18:36:18	607	<	13498	0.0099	1	0	0.0988	0.1086	-0.0889	>	<	1	1.4	1.4	1.4	0	1.4	1.4	>	<	1	530.7	530.7	530.7	0	530.7	530.7	>
2022-05-25 18:36:19	608	<	10441	0.0085	1	0	0.0919	0.1005	-0.0834	>	<	1	0.8	0.8	0.8	0	0.8	0.8	>	<	1	530.7	530.7	530.7	0	530.7	530.7	>
2022-05-25 18:36:20	609	<	11993	0.0087	1	0	0.0927	0.1014	-0.084	>	<	1	3.9	3.9	3.9	0	3.9	3.9	>	<	1	530.7	530.7	530.7	0	530.7	530.7	>
2022-05-25 18:36:21	610	<	11943	0.0098	1	0	0.0985	0.1083	-0.0887	>	<	1	0	0	0	0	0	0	>	<	1	530.7	530.7	530.7	0	530.7	530.7	>
2022-05-25 18:36:22	611	<	804	0.0075	1	0	0.0861	0.0935	-0.0786	>	<	1	4.75	4.75	4.75	0	4.75	4.75	>	<	1	530.7	530.7	530.7	0	530.7	530.7	>
2022-05-25 18:36:23	612	<	23168	0.0085	1	0	0.0921	0.1006	-0.0835	>	<	1	0	0	0	0	0	0	>	<	1	530.7	530.7	530.7	0	530.7	530.7	>
2022-05-25 18:36:24	613	<	0	0			0	0	0	>	<	1	2.45	2.45	2.45	0	2.45	2.45	>	<	1	530.7	530.7	530.7	0	530.7	530.7	>
2022-05-25 18:36:25	614	<	7095	0.0101	1	0	0.1002	0.1104	-0.0901	>	<	1	2.05	2.05	2.05	0	2.05	2.05	>	<	1	530.7	530.7	530.7	0	530.7	530.7	>
2022-05-25 18:36:26	615	<	16883	0.01	2	0	0.1001	0.1102	-0.0901	>	<	1	0	0	0	0	0	0	>	<	1	530.7	530.7	530.7	0	530.7	530.7	>
2022-05-25 18:36:27	616	<	9011	0.0095	1	0	0.0972	0.1068	-0.0877	>	<	1	4.55	4.55	4.55	0	4.55	4.55	>	<	1	530.7	530.7	530.7	0	530.7	530.7	>
2022-05-25 18:36:28	617	<	14975	0.0093	1	0	0.0959	0.1052	-0.0866	>	<	1	0	0	0	0	0	0	>	<	1	530.7	530.7	530.7	0	530.7	530.7	>
2022-05-25 18:36:29	618	<	0	0			0	0	0	>	<	1	3.85	3.85	3.85	0	3.85	3.85	>	<	1	530.7	530.7	530.7	0	530.7	530.7	>
2022-05-25 18:36:30	619	<	24003	0.0098	1	0	0.0987	0.1085	-0.0888	>	<	1	0.8	0.8	0.8	0	0.8	0.8	>	<	1	530.7	530.7	530.7	0	530.7	530.7	>
2022-05-25 18:36:31	620	<	0	0			0	0	0	>	<	1	1.6	1.6	1.6	0	1.6	1.6	>	<	1	530.7	530.7	530.7	0	530.7	530.7	>
2022-05-25 18:36:32	621	<	19908	0.0093	1	0	0.0962	0.1055	-0.0869	>	<	1	2.95	2.95	2.95	0	2.95	2.95	>	<	1	530.7	530.7	530.7	0	530.7	530.7	>
2022-05-25 18:36:33	622	<	4114	0.0097	1	0	0.0981	0.1078	-0.0884	>	<	1	0.05	0.05	0.05	0	0.05	0.05	>	<	1	530.7	530.7	530.7	0	530.7	530.7	>
2022-05-25 18:36:34	623	<	85	0	0	0	0	0	0	>	<	1	4.6	4.6	4.6	0	4.6	4.6	>	<	1	530.7	530.7	530.7	0	530.7	530.7	>
2022-05-25 18:36:35	624	<	23934	0.0095	1	0	0.0969	0.1064	-0.0874	>	<	1	0	0	0	0	0	0	>	<	1	530.7	530.7	530.7	0	530.7	530.7	>
2022-05-25 18:36:36	625	<	0	0			0	0	0	>	<	1	3.4	3.4	3.4	0	3.4	3.4	>	<	1	530.7	530.7	530.7	0	530.7	530.7	>
2022-05-25 18:36:37	626	<	24017	0.0083	1	0	0.0909	0.0992	-0.0825	>	<	1	1.15	1.15	1.15	0	1.15	1.15	>	<	1	530.7	530.7	530.7	0	530.7	530.7	>
2022-05-25 18:36:38	627	<	0	0			0	0	0	>	<	1	1.45	1.45	1.45	0	1.45	1.45	>	<	1	530.7	530.7	530.7	0	530.7	530.7	>
2022-05-25 18:36:39	628	<	15172	0.0096	2	0	0.0983	0.1079	-0.0887	>	<	1	3.15	3.15	3.15	0	3.15	3.15	>	<	1	530.7	530.7	530.7	0	530.7	530.7	>
2022-05-25 18:36:40	629	<	8882	0.0075	1	0	0.0865	0.0941	-0.079	>	<	1	0	0	0	0	0	0	>	<	1	530.7	530.7	530.7	0	530.7	530.7	>
2022-05-25 18:36:41	630	<	33	0	0	0	0	0	0	>	<	1	4.7	4.7	4.7	0	4.7	4.7	>	<	1	530.7	530.7	530.7	0	530.7	530.7	>
2022-05-25 18:36:42	631	<	24024	0.009	3	0	0.0959	0.105	-0.0869	>	<	1	0	0	0	0	0	0	>	<	1	530.7	530.7	530.7	0	530.7	530.7	>
2022-05-25 18:36:43	632	<	0	0			0	0	0	>	<	1	3.2	3.2	3.2	0	3.2	3.2	>	<	1	530.7	530.7	530.7	0	530.7	530.7	>
2022-05-25 18:36:44	633	<	24073	0.0088	1	0	0.0934	0.1022	-0.0846	>	<	1	1.4	1.4	1.4	0	1.4	1.4	>	<	1	530.7	530.7	530.7	0	530.7	530.7	>
2022-05-25 18:36:45	634	<	0	0			0	0	0	>	<	1	0.95	0.95	0.95	0	0.95	0.95	>	<	1	530.7	530.7	530.7	0	530.7	530.7	>
2022-05-25 18:36:46	635	<	1011	0.0148	1	0	0.1209	0.1357	-0.1061	>	<	1	3.6	3.6	3.6	0	3.6	3.6	>	<	1	530.7	530.7	530.7	0	530.7	530.7	>
2022-05-25 18:36:47	636	<	23053	0.0088	1	0	0.0937	0.1025	-0.0848	>	<	1	0	0	0	0	0	0	>	<	1	530.7	530.7	530.7	0	530.7	530.7	>
2022-05-25 18:36:48	637	<	679	0.0118	1	0	0.1079	0.1197	-0.0961	>	<	1	4.55	4.55	4.55	0	4.55	4.55	>	<	1	530.7	530.7	530.7	0	530.7	530.7	>
2022-05-25 18:36:49	638	<	23394	0.0092	1	0	0.0956	0.1049	-0.0864	>	<	1	0.05	0.05	0.05	0	0.05	0.05	>	<	1	530.7	530.7	530.7	0	530.7	530.7	>
2022-05-25 18:36:50	639	<	0	0			0	0	0	>	<	1	2.7	2.7	2.7	0	2.7	2.7	>	<	1	530.7	530.7	530.7	0	530.7	530.7	>
2022-05-25 18:36:51	640	<	24079	0.01	1	0	0.0993	0.1093	-0.0894	>	<	1	1.9	1.9	1.9	0	1.9	1.9	>	<	1	530.7	530.7	530.7	0	530.7	530.7	>
2022-05-25 18:36:52	641	<	0	0			0	0	0	>	<	1	0.9	0.9	0.9	0	0.9	0.9	>	<	1	530.7	530.7	530.7	0	530.7	530.7	>
2022-05-25 18:36:53	642	<	5694	0.0091	1	0	0.0951	0.1043	-0.086	>	<	1	3.65	3.65	3.65	0	3.65	3.65	>	<	1	530.7	530.7	530.7	0	530.7	530.7	>
2022-05-25 18:36:54	643	<	18420	0.0087	1	0	0.0931	0.1018	-0.0843	>	<	1	0.05	0.05	0.05	0	0.05	0.05	>	<	1	530.7	530.7	530.7	0	530.7	530.7	>
2022-05-25 18:36:55	644	<	5121	0.0115	1	0	0.1067	0.1182	-0.0952	>	<	1	4.45	4.45	4.45	0	4.45	4.45	>	<	1	530.7	530.7	530.7	0	530.7	530.7	>
2022-05-25 18:36:56	645	<	18986	0.0091	2	0	0.0953	0.1044	-0.0862	>	<	1	0	0	0	0	0	0	>	<	1	530.7	530.7	530.7	0	530.7	530.7	>
2022-05-25 18:36:57	646	<	0	0			0	0	0	>	<	1	3.6	3.6	3.6	0	3.6	3.6	>	<	1	530.9	530.9	530.9	0	530.9	530.9	>
2022-05-25 18:36:58	647	<	19788	0.0098	1	0	0.0983	0.108	-0.0885	>	<	1	0.95	0.95	0.95	0	0.95	0.95	>	<	1	530.9	530.9	530.9	0	530.9	530.9	>
2022-05-25 18:36:59	648	<	4339	0.0099	1	0	0.0991	0.109	-0.0891	>	<	1	1.6	1.6	1.6	0	1.6	1.6	>	<	1	530.9	530.9	530.9	0	530.9	530.9	>
2022-05-25 18:37:00	649	<	18401	0.0096	1	0	0.0973	0.1069	-0.0878	>	<	1	3.05	3.05	3.05	0	3.05	3.05	>	<	1	530.9	530.9	530.9	0	530.9	530.9	>
2022-05-25 18:37:01	650	<	5724	0.0079	1	0	0.0883	0.0962	-0.0805	>	<	1	0	0	0	0	0	0	>	<	1	530.9	530.9	530.9	0	530.9	530.9	>
2022-05-25 18:37:02	651	<	4429	0.0104	1	0	0.1014	0.1118	-0.091	>	<	1	4.5	4.5	4.5	0	4.5	4.5	>	<	1	530.9	530.9	530.9	0	530.9	530.9	>
2022-05-25 18:37:03	652	<	19720	0.008	1	0	0.0892	0.0972	-0.0811	>	<	1	0.05	0.05	0.05	0	0.05	0.05	>	<	1	530.9	530.9	530.9	0	530.9	530.9	>
2022-05-25 18:37:04	653	<	177	0.0226	1	0	0.1486	0.1712	-0.126	>	<	1	4.25	4.25	4.25	0	4.25	4.25	>	<	1	531.2	531.2	531.2	0	531.2	531.2	>
2022-05-25 18:37:05	654	<	15445	0.0095	1	0	0.0968	0.1062	-0.0873	>	<	1	0.3	0.3	0.3	0	0.3	0.3	>	<	1	531.2	531.2	531.2	0	531.2	531.2	>
2022-05-25 18:37:06	655	<	8552	0.0104	1	0	0.1015	0.1119	-0.0911	>	<	1	2.65	2.65	2.65	0	2.65	2.65	>	<	1	531.2	531.2	531.2	0	531.2	531.2	>
2022-05-25 18:37:07	656	<	489	0.0184	1	0	0.1344	0.1528	-0.116	>	<	1	2	2	2	0	2	2	>	<	1	531.2	531.2	531.2	0	531.2	531.2	>
2022-05-25 18:37:08	657	<	2577	0.0105	1	0	0.1018	0.1123	-0.0913	>	<	1	1.3	1.3	1.3	0	1.3	1.3	>	<	1	531.2	531.2	531.2	0	531.2	531.2	>
2022-05-25 18:37:09	658	<	3879	0.0098	1	0	0.0985	0.1083	-0.0887	>	<	1	3.25	3.25	3.25	0	3.25	3.25	>	<	1	531.4	531.4	531.4	0	531.4	531.4	>
2022-05-25 18:37:10	659	<	4195	0.0095	1	0	0.0972	0.1067	-0.0876	>	<	0	0			0	0	0	>	<	0	0			0	0	0	>
2022-05-25 18:37:11	660	<	3605	0.01	1	0	0.0994	0.1094	-0.0894	>	<	1	0	0	0	0	0	0	>	<	1	531.4	531.4	531.4	0	531.4	531.4	>
2022-05-25 18:37:12	661	<	4681	0.0115	1	0	0.1068	0.1183	-0.0952	>	<	1	3.75	3.75	3.75	0	3.75	3.75	>	<	1	531.4	531.4	531.4	0	531.4	531.4	>
2022-05-25 18:37:13	662	<	6933	0.0105	1	0	0.1021	0.1126	-0.0915	>	<	1	0.75	0.75	0.75	0	0.75	0.75	>	<	1	531.4	531.4	531.4	0	531.4	531.4	>
2022-05-25 18:37:14	663	<	10635	0.0108	1	0	0.1034	0.1142	-0.0926	>	<	1	0.7	0.7	0.7	0	0.7	0.7	>	<	1	531.4	531.4	531.4	0	531.4	531.4	>
2022-05-25 18:37:15	664	<	12216	0.0092	1	0	0.0953	0.1045	-0.0861	>	<	1	2.55	2.55	2.55	0	2.55	2.55	>	<	1	531.4	531.4	531.4	0	531.4	531.4	>
2022-05-25 18:37:16	665	<	13889	0.0085	1	0	0.0918	0.1003	-0.0833	>	<	1	2.05	2.05	2.05	0	2.05	2.05	>	<	1	531.4	531.4	531.4	0	531.4	531.4	>
2022-05-25 18:37:17	666	<	27015	0.012	1	0	0.1089	0.1208	-0.0969	>	<	1	0.7	0.7	0.7	0	0.7	0.7	>	<	1	531.4	531.4	531.4	0	531.4	531.4	>
2022-05-25 18:37:18	667	<	6253	0.0158	1	0	0.1248	0.1407	-0.109	>	<	1	1.45	1.45	1.45	0	1.45	1.45	>	<	1	531.4	531.4	531.4	0	531.4	531.4	>
2022-05-25 18:37:19	668	<	16935	0.0089	2	0	0.0946	0.1035	-0.0857	>	<	1	3.4	3.4	3.4	0	3.4	3.4	>	<	1	531.4	531.4	531.4	0	531.4	531.4	>
2022-05-25 18:37:20	669	<	1035	0.0357	1	0	0.1857	0.2214	-0.1499	>	<	1	0.6	0.6	0.6	0	0.6	0.6	>	<	1	531.4	531.4	531.4	0	531.4	531.4	>
2022-05-25 18:37:21	670	<	12611	0.0116	1	0	0.107	0.1185	-0.0954	>	<	1	1.75	1.75	1.75	0	1.75	1.75	>	<	1	531.4	531.4	531.4	0	531.4	531.4	>
2022-05-25 18:37:22	671	<	17885	0.0091	1	0	0.095	0.1041	-0.0859	>	<	1	4.75	4.75	4.75	0	4.75	4.75	>	<	1	531.4	531.4	531.4	0	531.4	531.4	>
2022-05-25 18:37:23	672	<	0	0			0	0	0	>	<	1	0	0	0	0	0	0	>	<	1	531.4	531.4	531.4	0	531.4	531.4	>
2022-05-25 18:37:24	673	<	1344	0.0149	1	0	0.1211	0.136	-0.1062	>	<	1	0.3	0.3	0.3	0	0.3	0.3	>	<	1	531.4	531.4	531.4	0	531.4	531.4	>
2022-05-25 18:37:25	674	<	0	0			0	0	0	>	<	1	0.05	0.05	0.05	0	0.05	0.05	>	<	1	531.4	531.4	531.4	0	531.4	531.4	>

## Sheet: Conf2_100
		<	Processing Time							>	<	CPU1							>	<	MEM1							>
Time	Id	<	Cont	Average	Max	Min	DesvTip	DTTop	DTDown	>	<	Cont	Average	Max	Min	DesvTip	DTTop	DTDown	>	<	Cont	Average	Max	Min	DesvTip	DTTop	DTDown	>
P1_Conf2_100	Tot	<	72684	0.0768	35	0	0.2999	0.3767	-0.2231	>	<	660	0.6	4.95	0.2	0.55	1.15	0.05	>	<	660	496.62	521.5	197.1	56.34	552.96	440.27	>
2022-05-30 18:56:50	0	<	0	0			0	0	0	>	<	1	0.2	0.2	0.2	0	0.2	0.2	>	<	1	197.1	197.1	197.1	0	197.1	197.1	>
2022-05-30 18:56:51	1	<	44	1.4773	35	0	5.2936	6.7709	-3.8163	>	<	1	4.95	4.95	4.95	0	4.95	4.95	>	<	1	200.6	200.6	200.6	0	200.6	200.6	>
2022-05-30 18:56:52	2	<	119	0.4118	1	0	0.4922	0.9039	-0.0804	>	<	1	3.4	3.4	3.4	0	3.4	3.4	>	<	1	201.9	201.9	201.9	0	201.9	201.9	>
2022-05-30 18:56:53	3	<	116	0.2845	1	0	0.4512	0.7357	-0.1667	>	<	1	3	3	3	0	3	3	>	<	1	203.5	203.5	203.5	0	203.5	203.5	>
2022-05-30 18:56:54	4	<	117	0.2991	1	0	0.4579	0.757	-0.1587	>	<	1	3.75	3.75	3.75	0	3.75	3.75	>	<	1	216.9	216.9	216.9	0	216.9	216.9	>
2022-05-30 18:56:55	5	<	104	0.2115	1	0	0.4084	0.6199	-0.1969	>	<	1	1.8	1.8	1.8	0	1.8	1.8	>	<	1	222.3	222.3	222.3	0	222.3	222.3	>
2022-05-30 18:56:56	6	<	115	0.1739	1	0	0.379	0.5529	-0.2051	>	<	1	2.3	2.3	2.3	0	2.3	2.3	>	<	1	231.5	231.5	231.5	0	231.5	231.5	>
2022-05-30 18:56:57	7	<	114	0.1667	1	0	0.3727	0.5393	-0.206	>	<	1	1.8	1.8	1.8	0	1.8	1.8	>	<	1	242.1	242.1	242.1	0	242.1	242.1	>
2022-05-30 18:56:58	8	<	108	0.1111	1	0	0.3143	0.4254	-0.2032	>	<	1	2.2	2.2	2.2	0	2.2	2.2	>	<	1	256.7	256.7	256.7	0	256.7	256.7	>
2022-05-30 18:56:59	9	<	103	0.0874	1	0	0.2824	0.3698	-0.195	>	<	1	2.95	2.95	2.95	0	2.95	2.95	>	<	1	268.6	268.6	268.6	0	268.6	268.6	>
2022-05-30 18:57:00	10	<	119	0.1008	1	0	0.3011	0.402	-0.2003	>	<	1	3.15	3.15	3.15	0	3.15	3.15	>	<	1	259.8	259.8	259.8	0	259.8	259.8	>
2022-05-30 18:57:01	11	<	107	0.1215	1	0	0.3267	0.4482	-0.2052	>	<	1	1.35	1.35	1.35	0	1.35	1.35	>	<	1	259.9	259.9	259.9	0	259.9	259.9	>
2022-05-30 18:57:02	12	<	104	0.1058	1	0	0.3075	0.4133	-0.2018	>	<	1	4.05	4.05	4.05	0	4.05	4.05	>	<	1	276.1	276.1	276.1	0	276.1	276.1	>
2022-05-30 18:57:03	13	<	116	0.0776	1	0	0.2675	0.3451	-0.1899	>	<	1	1.2	1.2	1.2	0	1.2	1.2	>	<	1	276.2	276.2	276.2	0	276.2	276.2	>
2022-05-30 18:57:04	14	<	105	0.0762	1	0	0.2653	0.3415	-0.1891	>	<	1	1.25	1.25	1.25	0	1.25	1.25	>	<	1	276.2	276.2	276.2	0	276.2	276.2	>
2022-05-30 18:57:05	15	<	116	0.1207	1	0	0.3258	0.4465	-0.2051	>	<	1	1.95	1.95	1.95	0	1.95	1.95	>	<	1	272.1	272.1	272.1	0	272.1	272.1	>
2022-05-30 18:57:06	16	<	105	0.1238	1	0	0.3294	0.4532	-0.2056	>	<	1	1.05	1.05	1.05	0	1.05	1.05	>	<	1	272.9	272.9	272.9	0	272.9	272.9	>
2022-05-30 18:57:07	17	<	117	0.1453	1	0	0.3524	0.4977	-0.2071	>	<	1	1.85	1.85	1.85	0	1.85	1.85	>	<	1	275.5	275.5	275.5	0	275.5	275.5	>
2022-05-30 18:57:08	18	<	105	0.1048	1	0	0.3062	0.411	-0.2015	>	<	1	0.85	0.85	0.85	0	0.85	0.85	>	<	1	278.6	278.6	278.6	0	278.6	278.6	>
2022-05-30 18:57:09	19	<	118	0.0763	1	0	0.2654	0.3417	-0.1892	>	<	1	2	2	2	0	2	2	>	<	1	278.9	278.9	278.9	0	278.9	278.9	>
2022-05-30 18:57:10	20	<	105	0.1333	1	0	0.3399	0.4733	-0.2066	>	<	1	1	1	1	0	1	1	>	<	1	286.7	286.7	286.7	0	286.7	286.7	>
2022-05-30 18:57:11	21	<	103	0.068	1	0	0.2517	0.3196	-0.1837	>	<	1	1.25	1.25	1.25	0	1.25	1.25	>	<	1	295.2	295.2	295.2	0	295.2	295.2	>
2022-05-30 18:57:12	22	<	116	0.1207	1	0	0.3258	0.4465	-0.2051	>	<	1	2.2	2.2	2.2	0	2.2	2.2	>	<	1	304	304	304	0	304	304	>
2022-05-30 18:57:13	23	<	106	0.0755	1	0	0.2642	0.3396	-0.1887	>	<	1	1.55	1.55	1.55	0	1.55	1.55	>	<	1	312.6	312.6	312.6	0	312.6	312.6	>
2022-05-30 18:57:14	24	<	117	0.1197	1	0	0.3246	0.4442	-0.2049	>	<	1	1.1	1.1	1.1	0	1.1	1.1	>	<	1	321.5	321.5	321.5	0	321.5	321.5	>
2022-05-30 18:57:15	25	<	103	0.0874	1	0	0.2824	0.3698	-0.195	>	<	1	2.85	2.85	2.85	0	2.85	2.85	>	<	1	336.8	336.8	336.8	0	336.8	336.8	>
2022-05-30 18:57:16	26	<	117	0.1453	1	0	0.3524	0.4977	-0.2071	>	<	1	1.8	1.8	1.8	0	1.8	1.8	>	<	1	344.6	344.6	344.6	0	344.6	344.6	>
2022-05-30 18:57:17	27	<	105	0.1143	1	0	0.3182	0.4324	-0.2039	>	<	1	1.8	1.8	1.8	0	1.8	1.8	>	<	1	344.8	344.8	344.8	0	344.8	344.8	>
2022-05-30 18:57:18	28	<	118	0.0932	1	0	0.2907	0.384	-0.1975	>	<	1	0.85	0.85	0.85	0	0.85	0.85	>	<	1	344.8	344.8	344.8	0	344.8	344.8	>
2022-05-30 18:57:19	29	<	106	0.1415	1	0	0.3485	0.4901	-0.207	>	<	1	1.95	1.95	1.95	0	1.95	1.95	>	<	1	344.9	344.9	344.9	0	344.9	344.9	>
2022-05-30 18:57:20	30	<	106	0.1038	1	0	0.305	0.4087	-0.2012	>	<	1	4.85	4.85	4.85	0	4.85	4.85	>	<	1	362.6	362.6	362.6	0	362.6	362.6	>
2022-05-30 18:57:21	31	<	115	0.1304	1	0	0.3368	0.4672	-0.2063	>	<	1	0.6	0.6	0.6	0	0.6	0.6	>	<	1	362.8	362.8	362.8	0	362.8	362.8	>
2022-05-30 18:57:22	32	<	105	0.0952	1	0	0.2935	0.3888	-0.1983	>	<	1	0.7	0.7	0.7	0	0.7	0.7	>	<	1	362.8	362.8	362.8	0	362.8	362.8	>
2022-05-30 18:57:23	33	<	116	0.069	1	0	0.2534	0.3224	-0.1844	>	<	1	0.55	0.55	0.55	0	0.55	0.55	>	<	1	362.8	362.8	362.8	0	362.8	362.8	>
2022-05-30 18:57:24	34	<	106	0.066	1	0	0.2483	0.3144	-0.1823	>	<	1	0.9	0.9	0.9	0	0.9	0.9	>	<	1	362.9	362.9	362.9	0	362.9	362.9	>
2022-05-30 18:57:25	35	<	115	0.087	1	0	0.2818	0.3687	-0.1948	>	<	1	0.55	0.55	0.55	0	0.55	0.55	>	<	1	348	348	348	0	348	348	>
2022-05-30 18:57:26	36	<	106	0.1321	1	0	0.3386	0.4706	-0.2065	>	<	1	0.9	0.9	0.9	0	0.9	0.9	>	<	1	348.1	348.1	348.1	0	348.1	348.1	>
2022-05-30 18:57:27	37	<	105	0.0952	1	0	0.2935	0.3888	-0.1983	>	<	1	0.8	0.8	0.8	0	0.8	0.8	>	<	1	349.3	349.3	349.3	0	349.3	349.3	>
2022-05-30 18:57:28	38	<	116	0.1207	1	0	0.3258	0.4465	-0.2051	>	<	1	0.9	0.9	0.9	0	0.9	0.9	>	<	1	349.3	349.3	349.3	0	349.3	349.3	>
2022-05-30 18:57:29	39	<	106	0.0849	1	0	0.2787	0.3636	-0.1938	>	<	1	0.65	0.65	0.65	0	0.65	0.65	>	<	1	349.3	349.3	349.3	0	349.3	349.3	>
2022-05-30 18:57:30	40	<	117	0.1368	1	0	0.3436	0.4803	-0.2068	>	<	1	0.9	0.9	0.9	0	0.9	0.9	>	<	1	349.4	349.4	349.4	0	349.4	349.4	>
2022-05-30 18:57:31	41	<	105	0.0952	1	0	0.2935	0.3888	-0.1983	>	<	1	0.7	0.7	0.7	0	0.7	0.7	>	<	1	349.6	349.6	349.6	0	349.6	349.6	>
2022-05-30 18:57:32	42	<	116	0.0776	1	0	0.2675	0.3451	-0.1899	>	<	1	2.65	2.65	2.65	0	2.65	2.65	>	<	1	353.5	353.5	353.5	0	353.5	353.5	>
2022-05-30 18:57:33	43	<	106	0.1132	1	0	0.3168	0.4301	-0.2036	>	<	1	2.3	2.3	2.3	0	2.3	2.3	>	<	1	360.2	360.2	360.2	0	360.2	360.2	>
2022-05-30 18:57:34	44	<	104	0.1058	1	0	0.3075	0.4133	-0.2018	>	<	1	0.65	0.65	0.65	0	0.65	0.65	>	<	1	368.4	368.4	368.4	0	368.4	368.4	>
2022-05-30 18:57:35	45	<	118	0.1186	1	0	0.3234	0.442	-0.2047	>	<	1	1.55	1.55	1.55	0	1.55	1.55	>	<	1	372.5	372.5	372.5	0	372.5	372.5	>
2022-05-30 18:57:36	46	<	103	0.1165	1	0	0.3208	0.4373	-0.2043	>	<	1	2.15	2.15	2.15	0	2.15	2.15	>	<	1	384.4	384.4	384.4	0	384.4	384.4	>
2022-05-30 18:57:37	47	<	116	0.0948	1	0	0.293	0.3878	-0.1981	>	<	1	1.9	1.9	1.9	0	1.9	1.9	>	<	1	393.3	393.3	393.3	0	393.3	393.3	>
2022-05-30 18:57:38	48	<	102	0.1275	1	0	0.3335	0.4609	-0.206	>	<	1	1.5	1.5	1.5	0	1.5	1.5	>	<	1	401.8	401.8	401.8	0	401.8	401.8	>
2022-05-30 18:57:39	49	<	115	0.1304	1	0	0.3368	0.4672	-0.2063	>	<	1	1.75	1.75	1.75	0	1.75	1.75	>	<	1	410.4	410.4	410.4	0	410.4	410.4	>
2022-05-30 18:57:40	50	<	115	0.0783	1	0	0.2686	0.3468	-0.1903	>	<	1	0.75	0.75	0.75	0	0.75	0.75	>	<	1	418.9	418.9	418.9	0	418.9	418.9	>
2022-05-30 18:57:41	51	<	102	0.1275	1	0	0.3335	0.4609	-0.206	>	<	1	1.4	1.4	1.4	0	1.4	1.4	>	<	1	427.5	427.5	427.5	0	427.5	427.5	>
2022-05-30 18:57:42	52	<	117	0.1368	1	0	0.3436	0.4803	-0.2068	>	<	1	1.1	1.1	1.1	0	1.1	1.1	>	<	1	435.7	435.7	435.7	0	435.7	435.7	>
2022-05-30 18:57:43	53	<	104	0.0481	1	0	0.2139	0.262	-0.1659	>	<	1	0.55	0.55	0.55	0	0.55	0.55	>	<	1	444.2	444.2	444.2	0	444.2	444.2	>
2022-05-30 18:57:44	54	<	115	0.1217	1	0	0.327	0.4487	-0.2052	>	<	1	0.65	0.65	0.65	0	0.65	0.65	>	<	1	452.8	452.8	452.8	0	452.8	452.8	>
2022-05-30 18:57:45	55	<	106	0.066	1	0	0.2483	0.3144	-0.1823	>	<	1	0.5	0.5	0.5	0	0.5	0.5	>	<	1	460.8	460.8	460.8	0	460.8	460.8	>
2022-05-30 18:57:46	56	<	115	0.1217	1	0	0.327	0.4487	-0.2052	>	<	1	1.6	1.6	1.6	0	1.6	1.6	>	<	1	469.6	469.6	469.6	0	469.6	469.6	>
2022-05-30 18:57:47	57	<	104	0.125	1	0	0.3307	0.4557	-0.2057	>	<	1	4.9	4.9	4.9	0	4.9	4.9	>	<	1	479.6	479.6	479.6	0	479.6	479.6	>
2022-05-30 18:57:48	58	<	116	0.1121	1	0	0.3155	0.4275	-0.2034	>	<	1	0.95	0.95	0.95	0	0.95	0.95	>	<	1	488	488	488	0	488	488	>
2022-05-30 18:57:49	59	<	106	0.066	1	0	0.2483	0.3144	-0.1823	>	<	1	0.8	0.8	0.8	0	0.8	0.8	>	<	1	496.3	496.3	496.3	0	496.3	496.3	>
2022-05-30 18:57:50	60	<	115	0.2261	11	0	1.0637	1.2898	-0.8376	>	<	1	1.2	1.2	1.2	0	1.2	1.2	>	<	1	505.3	505.3	505.3	0	505.3	505.3	>
2022-05-30 18:57:51	61	<	104	0.0962	1	0	0.2948	0.391	-0.1986	>	<	1	1.2	1.2	1.2	0	1.2	1.2	>	<	1	505.3	505.3	505.3	0	505.3	505.3	>
2022-05-30 18:57:52	62	<	117	0.0769	1	0	0.2665	0.3434	-0.1895	>	<	1	0.45	0.45	0.45	0	0.45	0.45	>	<	1	505.3	505.3	505.3	0	505.3	505.3	>
2022-05-30 18:57:53	63	<	105	0.0762	1	0	0.2653	0.3415	-0.1891	>	<	1	0.55	0.55	0.55	0	0.55	0.55	>	<	1	505.3	505.3	505.3	0	505.3	505.3	>
2022-05-30 18:57:54	64	<	105	0.0667	1	0	0.2494	0.3161	-0.1828	>	<	1	0.45	0.45	0.45	0	0.45	0.45	>	<	1	505.3	505.3	505.3	0	505.3	505.3	>
2022-05-30 18:57:55	65	<	115	0.087	1	0	0.2818	0.3687	-0.1948	>	<	1	0.45	0.45	0.45	0	0.45	0.45	>	<	1	500.5	500.5	500.5	0	500.5	500.5	>
2022-05-30 18:57:56	66	<	105	0.1143	1	0	0.3182	0.4324	-0.2039	>	<	1	0.45	0.45	0.45	0	0.45	0.45	>	<	1	500.5	500.5	500.5	0	500.5	500.5	>
2022-05-30 18:57:57	67	<	112	0.0714	1	0	0.2575	0.329	-0.1861	>	<	1	0.55	0.55	0.55	0	0.55	0.55	>	<	1	500.5	500.5	500.5	0	500.5	500.5	>
2022-05-30 18:57:58	68	<	115	0.113	1	0	0.3166	0.4297	-0.2036	>	<	1	0.45	0.45	0.45	0	0.45	0.45	>	<	1	500.5	500.5	500.5	0	500.5	500.5	>
2022-05-30 18:57:59	69	<	105	0.0667	1	0	0.2494	0.3161	-0.1828	>	<	1	0.45	0.45	0.45	0	0.45	0.45	>	<	1	500.5	500.5	500.5	0	500.5	500.5	>
2022-05-30 18:58:00	70	<	116	0.0862	1	0	0.2807	0.3669	-0.1945	>	<	1	2.8	2.8	2.8	0	2.8	2.8	>	<	1	505.6	505.6	505.6	0	505.6	505.6	>
2022-05-30 18:58:01	71	<	105	0.0762	1	0	0.2653	0.3415	-0.1891	>	<	1	1.5	1.5	1.5	0	1.5	1.5	>	<	1	505.9	505.9	505.9	0	505.9	505.9	>
2022-05-30 18:58:02	72	<	117	0.0684	1	0	0.2524	0.3208	-0.184	>	<	1	0.8	0.8	0.8	0	0.8	0.8	>	<	1	505.9	505.9	505.9	0	505.9	505.9	>
2022-05-30 18:58:03	73	<	106	0.0849	1	0	0.2787	0.3636	-0.1938	>	<	1	0.45	0.45	0.45	0	0.45	0.45	>	<	1	505.9	505.9	505.9	0	505.9	505.9	>
2022-05-30 18:58:04	74	<	116	0.0862	1	0	0.2807	0.3669	-0.1945	>	<	1	0.45	0.45	0.45	0	0.45	0.45	>	<	1	505.9	505.9	505.9	0	505.9	505.9	>
2022-05-30 18:58:05	75	<	104	0.0962	1	0	0.2948	0.391	-0.1986	>	<	1	0.4	0.4	0.4	0	0.4	0.4	>	<	1	505.9	505.9	505.9	0	505.9	505.9	>
2022-05-30 18:58:06	76	<	105	0.1238	1	0	0.3294	0.4532	-0.2056	>	<	1	0.45	0.45	0.45	0	0.45	0.45	>	<	1	505.9	505.9	505.9	0	505.9	505.9	>
2022-05-30 18:58:07	77	<	116	0.0862	1	0	0.2807	0.3669	-0.1945	>	<	1	0.45	0.45	0.45	0	0.45	0.45	>	<	1	505.9	505.9	505.9	0	505.9	505.9	>
2022-05-30 18:58:08	78	<	114	0.0965	1	0	0.2953	0.3918	-0.1988	>	<	1	0.4	0.4	0.4	0	0.4	0.4	>	<	1	505.9	505.9	505.9	0	505.9	505.9	>
2022-05-30 18:58:09	79	<	106	0.0849	1	0	0.2787	0.3636	-0.1938	>	<	1	0.75	0.75	0.75	0	0.75	0.75	>	<	1	506.4	506.4	506.4	0	506.4	506.4	>
2022-05-30 18:58:10	80	<	104	0.0673	1	0	0.2506	0.3179	-0.1832	>	<	1	0.45	0.45	0.45	0	0.45	0.45	>	<	1	506.4	506.4	506.4	0	506.4	506.4	>
2022-05-30 18:58:11	81	<	117	0.0513	1	0	0.2206	0.2719	-0.1693	>	<	1	0.45	0.45	0.45	0	0.45	0.45	>	<	1	506.4	506.4	506.4	0	506.4	506.4	>
2022-05-30 18:58:12	82	<	103	0.0971	1	0	0.2961	0.3932	-0.199	>	<	1	0.35	0.35	0.35	0	0.35	0.35	>	<	1	506.4	506.4	506.4	0	506.4	506.4	>
2022-05-30 18:58:13	83	<	116	0.0603	1	0	0.2381	0.2985	-0.1778	>	<	1	0.5	0.5	0.5	0	0.5	0.5	>	<	1	506.4	506.4	506.4	0	506.4	506.4	>
2022-05-30 18:58:14	84	<	114	0.0965	1	0	0.2953	0.3918	-0.1988	>	<	1	0.4	0.4	0.4	0	0.4	0.4	>	<	1	506.5	506.5	506.5	0	506.5	506.5	>
2022-05-30 18:58:15	85	<	104	0.0481	1	0	0.2139	0.262	-0.1659	>	<	1	0.4	0.4	0.4	0	0.4	0.4	>	<	1	506.5	506.5	506.5	0	506.5	506.5	>
2022-05-30 18:58:16	86	<	106	0.1038	1	0	0.305	0.4087	-0.2012	>	<	1	0.45	0.45	0.45	0	0.45	0.45	>	<	1	506.5	506.5	506.5	0	506.5	506.5	>
2022-05-30 18:58:17	87	<	115	0.1043	1	0	0.3057	0.4101	-0.2014	>	<	1	0.45	0.45	0.45	0	0.45	0.45	>	<	1	506.5	506.5	506.5	0	506.5	506.5	>
2022-05-30 18:58:18	88	<	116	0.0862	1	0	0.2807	0.3669	-0.1945	>	<	1	1.1	1.1	1.1	0	1.1	1.1	>	<	1	506.5	506.5	506.5	0	506.5	506.5	>
2022-05-30 18:58:19	89	<	105	0.0381	1	0	0.1914	0.2295	-0.1533	>	<	1	0.4	0.4	0.4	0	0.4	0.4	>	<	1	506.5	506.5	506.5	0	506.5	506.5	>
2022-05-30 18:58:20	90	<	105	0.0762	1	0	0.2653	0.3415	-0.1891	>	<	1	0.55	0.55	0.55	0	0.55	0.55	>	<	1	507.2	507.2	507.2	0	507.2	507.2	>
2022-05-30 18:58:21	91	<	115	0.0609	1	0	0.2391	0.3	-0.1782	>	<	1	0.55	0.55	0.55	0	0.55	0.55	>	<	1	507.2	507.2	507.2	0	507.2	507.2	>
2022-05-30 18:58:22	92	<	105	0.0762	1	0	0.2653	0.3415	-0.1891	>	<	1	0.5	0.5	0.5	0	0.5	0.5	>	<	1	507.3	507.3	507.3	0	507.3	507.3	>
2022-05-30 18:58:23	93	<	116	0.0431	1	0	0.2031	0.2462	-0.16	>	<	1	0.4	0.4	0.4	0	0.4	0.4	>	<	1	507.3	507.3	507.3	0	507.3	507.3	>
2022-05-30 18:58:24	94	<	104	0.0769	1	0	0.2665	0.3434	-0.1895	>	<	1	0.4	0.4	0.4	0	0.4	0.4	>	<	1	507.3	507.3	507.3	0	507.3	507.3	>
2022-05-30 18:58:25	95	<	115	0.0957	1	0	0.2941	0.3898	-0.1985	>	<	1	1	1	1	0	1	1	>	<	1	507.3	507.3	507.3	0	507.3	507.3	>
2022-05-30 18:58:26	96	<	107	0.0841	1	0	0.2776	0.3617	-0.1934	>	<	1	0.65	0.65	0.65	0	0.65	0.65	>	<	1	507.3	507.3	507.3	0	507.3	507.3	>
2022-05-30 18:58:27	97	<	111	0.0901	1	0	0.2863	0.3764	-0.1962	>	<	1	0.5	0.5	0.5	0	0.5	0.5	>	<	1	507.3	507.3	507.3	0	507.3	507.3	>
2022-05-30 18:58:28	98	<	116	0.069	1	0	0.2534	0.3224	-0.1844	>	<	1	0.4	0.4	0.4	0	0.4	0.4	>	<	1	507.3	507.3	507.3	0	507.3	507.3	>
2022-05-30 18:58:29	99	<	103	0.068	1	0	0.2517	0.3196	-0.1837	>	<	1	0.45	0.45	0.45	0	0.45	0.45	>	<	1	507.3	507.3	507.3	0	507.3	507.3	>
2022-05-30 18:58:30	100	<	116	0.1293	1	0	0.3355	0.4649	-0.2062	>	<	1	0.45	0.45	0.45	0	0.45	0.45	>	<	1	507.3	507.3	507.3	0	507.3	507.3	>
2022-05-30 18:58:31	101	<	103	0.1262	1	0	0.3321	0.4583	-0.2059	>	<	1	0.4	0.4	0.4	0	0.4	0.4	>	<	1	507.3	507.3	507.3	0	507.3	507.3	>
2022-05-30 18:58:32	102	<	116	0.0776	1	0	0.2675	0.3451	-0.1899	>	<	1	0.45	0.45	0.45	0	0.45	0.45	>	<	1	507.3	507.3	507.3	0	507.3	507.3	>
2022-05-30 18:58:33	103	<	105	0.0857	1	0	0.2799	0.3657	-0.1942	>	<	1	0.45	0.45	0.45	0	0.45	0.45	>	<	1	507.3	507.3	507.3	0	507.3	507.3	>
2022-05-30 18:58:34	104	<	116	0.0862	1	0	0.2807	0.3669	-0.1945	>	<	1	0.45	0.45	0.45	0	0.45	0.45	>	<	1	507.3	507.3	507.3	0	507.3	507.3	>
2022-05-30 18:58:35	105	<	104	0.0481	1	0	0.2139	0.262	-0.1659	>	<	1	0.4	0.4	0.4	0	0.4	0.4	>	<	1	507.3	507.3	507.3	0	507.3	507.3	>
2022-05-30 18:58:36	106	<	117	0.0513	1	0	0.2206	0.2719	-0.1693	>	<	1	0.45	0.45	0.45	0	0.45	0.45	>	<	1	507.3	507.3	507.3	0	507.3	507.3	>
2022-05-30 18:58:37	107	<	105	0.0667	1	0	0.2494	0.3161	-0.1828	>	<	1	0.45	0.45	0.45	0	0.45	0.45	>	<	1	507.3	507.3	507.3	0	507.3	507.3	>
2022-05-30 18:58:38	108	<	117	0.0684	1	0	0.2524	0.3208	-0.184	>	<	1	0.5	0.5	0.5	0	0.5	0.5	>	<	1	507.3	507.3	507.3	0	507.3	507.3	>
2022-05-30 18:58:39	109	<	104	0.0481	1	0	0.2139	0.262	-0.1659	>	<	1	0.5	0.5	0.5	0	0.5	0.5	>	<	1	507.3	507.3	507.3	0	507.3	507.3	>
2022-05-30 18:58:40	110	<	116	0.0776	1	0	0.2675	0.3451	-0.1899	>	<	1	0.4	0.4	0.4	0	0.4	0.4	>	<	1	507.3	507.3	507.3	0	507.3	507.3	>
2022-05-30 18:58:41	111	<	105	0.0762	1	0	0.2653	0.3415	-0.1891	>	<	1	0.5	0.5	0.5	0	0.5	0.5	>	<	1	507.3	507.3	507.3	0	507.3	507.3	>
2022-05-30 18:58:42	112	<	116	0.069	1	0	0.2534	0.3224	-0.1844	>	<	1	0.5	0.5	0.5	0	0.5	0.5	>	<	1	507.3	507.3	507.3	0	507.3	507.3	>
2022-05-30 18:58:43	113	<	105	0.0667	1	0	0.2494	0.3161	-0.1828	>	<	1	0.5	0.5	0.5	0	0.5	0.5	>	<	1	507.3	507.3	507.3	0	507.3	507.3	>
2022-05-30 18:58:44	114	<	116	0.0776	1	0	0.2675	0.3451	-0.1899	>	<	1	0.45	0.45	0.45	0	0.45	0.45	>	<	1	507.3	507.3	507.3	0	507.3	507.3	>
2022-05-30 18:58:45	115	<	105	0.0286	1	0	0.1666	0.1952	-0.138	>	<	1	0.45	0.45	0.45	0	0.45	0.45	>	<	1	507.3	507.3	507.3	0	507.3	507.3	>
2022-05-30 18:58:46	116	<	115	0.0609	1	0	0.2391	0.3	-0.1782	>	<	1	0.4	0.4	0.4	0	0.4	0.4	>	<	1	507.3	507.3	507.3	0	507.3	507.3	>
2022-05-30 18:58:47	117	<	104	0.0769	1	0	0.2665	0.3434	-0.1895	>	<	1	0.45	0.45	0.45	0	0.45	0.45	>	<	1	507.3	507.3	507.3	0	507.3	507.3	>
2022-05-30 18:58:48	118	<	116	0.1034	1	0	0.3045	0.408	-0.2011	>	<	1	0.45	0.45	0.45	0	0.45	0.45	>	<	1	507.3	507.3	507.3	0	507.3	507.3	>
2022-05-30 18:58:49	119	<	103	0.068	1	0	0.2517	0.3196	-0.1837	>	<	1	0.45	0.45	0.45	0	0.45	0.45	>	<	1	507.3	507.3	507.3	0	507.3	507.3	>
2022-05-30 18:58:50	120	<	116	0.0776	1	0	0.2675	0.3451	-0.1899	>	<	1	0.45	0.45	0.45	0	0.45	0.45	>	<	1	507.3	507.3	507.3	0	507.3	507.3	>
2022-05-30 18:58:51	121	<	104	0.0673	1	0	0.2506	0.3179	-0.1832	>	<	1	0.4	0.4	0.4	0	0.4	0.4	>	<	1	507.3	507.3	507.3	0	507.3	507.3	>
2022-05-30 18:58:52	122	<	116	0.1034	1	0	0.3045	0.408	-0.2011	>	<	1	0.45	0.45	0.45	0	0.45	0.45	>	<	1	507.3	507.3	507.3	0	507.3	507.3	>
2022-05-30 18:58:53	123	<	104	0.1154	1	0	0.3195	0.4349	-0.2041	>	<	1	0.45	0.45	0.45	0	0.45	0.45	>	<	1	507.3	507.3	507.3	0	507.3	507.3	>
2022-05-30 18:58:54	124	<	117	0.0855	1	0	0.2796	0.3651	-0.1941	>	<	1	0.4	0.4	0.4	0	0.4	0.4	>	<	1	507.3	507.3	507.3	0	507.3	507.3	>
2022-05-30 18:58:55	125	<	105	0.0857	1	0	0.2799	0.3657	-0.1942	>	<	1	0.45	0.45	0.45	0	0.45	0.45	>	<	1	507.3	507.3	507.3	0	507.3	507.3	>
2022-05-30 18:58:56	126	<	116	0.0948	1	0	0.293	0.3878	-0.1981	>	<	1	0.5	0.5	0.5	0	0.5	0.5	>	<	1	507.3	507.3	507.3	0	507.3	507.3	>
2022-05-30 18:58:57	127	<	105	0.0667	1	0	0.2494	0.3161	-0.1828	>	<	1	0.4	0.4	0.4	0	0.4	0.4	>	<	1	507.3	507.3	507.3	0	507.3	507.3	>
2022-05-30 18:58:58	128	<	105	0.0667	1	0	0.2494	0.3161	-0.1828	>	<	1	0.45	0.45	0.45	0	0.45	0.45	>	<	1	507.3	507.3	507.3	0	507.3	507.3	>
2022-05-30 18:58:59	129	<	115	0.1043	1	0	0.3057	0.4101	-0.2014	>	<	1	0.4	0.4	0.4	0	0.4	0.4	>	<	1	507.3	507.3	507.3	0	507.3	507.3	>
2022-05-30 18:59:00	130	<	115	0.0783	1	0	0.2686	0.3468	-0.1903	>	<	1	0.45	0.45	0.45	0	0.45	0.45	>	<	1	507.3	507.3	507.3	0	507.3	507.3	>
2022-05-30 18:59:01	131	<	103	0.068	1	0	0.2517	0.3196	-0.1837	>	<	1	1	1	1	0	1	1	>	<	1	507.6	507.6	507.6	0	507.6	507.6	>
2022-05-30 18:59:02	132	<	115	0.113	1	0	0.3166	0.4297	-0.2036	>	<	1	0.4	0.4	0.4	0	0.4	0.4	>	<	1	507.6	507.6	507.6	0	507.6	507.6	>
2022-05-30 18:59:03	133	<	104	0.0865	1	0	0.2812	0.3677	-0.1946	>	<	1	0.45	0.45	0.45	0	0.45	0.45	>	<	1	507.6	507.6	507.6	0	507.6	507.6	>
2022-05-30 18:59:04	134	<	116	0.0517	1	0	0.2215	0.2732	-0.1697	>	<	1	0.5	0.5	0.5	0	0.5	0.5	>	<	1	507.6	507.6	507.6	0	507.6	507.6	>
2022-05-30 18:59:05	135	<	103	0.0583	1	0	0.2342	0.2925	-0.176	>	<	1	0.4	0.4	0.4	0	0.4	0.4	>	<	1	507.6	507.6	507.6	0	507.6	507.6	>
2022-05-30 18:59:06	136	<	115	0.087	1	0	0.2818	0.3687	-0.1948	>	<	1	0.45	0.45	0.45	0	0.45	0.45	>	<	1	507.6	507.6	507.6	0	507.6	507.6	>
2022-05-30 18:59:07	137	<	104	0.0865	1	0	0.2812	0.3677	-0.1946	>	<	1	0.4	0.4	0.4	0	0.4	0.4	>	<	1	507.6	507.6	507.6	0	507.6	507.6	>
2022-05-30 18:59:08	138	<	115	0.0696	1	0	0.2544	0.324	-0.1848	>	<	1	0.45	0.45	0.45	0	0.45	0.45	>	<	1	507.6	507.6	507.6	0	507.6	507.6	>
2022-05-30 18:59:09	139	<	115	0.1043	1	0	0.3057	0.4101	-0.2014	>	<	1	0.4	0.4	0.4	0	0.4	0.4	>	<	1	507.6	507.6	507.6	0	507.6	507.6	>
2022-05-30 18:59:10	140	<	103	0.0485	1	0	0.2149	0.2635	-0.1664	>	<	1	0.45	0.45	0.45	0	0.45	0.45	>	<	1	507.6	507.6	507.6	0	507.6	507.6	>
2022-05-30 18:59:11	141	<	117	0.0855	1	0	0.2796	0.3651	-0.1941	>	<	1	0.45	0.45	0.45	0	0.45	0.45	>	<	1	507.6	507.6	507.6	0	507.6	507.6	>
2022-05-30 18:59:12	142	<	105	0.0667	1	0	0.2494	0.3161	-0.1828	>	<	1	0.75	0.75	0.75	0	0.75	0.75	>	<	1	507.6	507.6	507.6	0	507.6	507.6	>
2022-05-30 18:59:13	143	<	115	0.0783	1	0	0.2686	0.3468	-0.1903	>	<	1	0.4	0.4	0.4	0	0.4	0.4	>	<	1	507.6	507.6	507.6	0	507.6	507.6	>
2022-05-30 18:59:14	144	<	104	0.0673	1	0	0.2506	0.3179	-0.1832	>	<	1	0.45	0.45	0.45	0	0.45	0.45	>	<	1	507.6	507.6	507.6	0	507.6	507.6	>
2022-05-30 18:59:15	145	<	117	0.0684	1	0	0.2524	0.3208	-0.184	>	<	1	0.55	0.55	0.55	0	0.55	0.55	>	<	1	507.6	507.6	507.6	0	507.6	507.6	>
2022-05-30 18:59:16	146	<	102	0.0784	1	0	0.2688	0.3473	-0.1904	>	<	1	0.4	0.4	0.4	0	0.4	0.4	>	<	1	507.8	507.8	507.8	0	507.8	507.8	>
2022-05-30 18:59:17	147	<	118	0.1102	1	0	0.3131	0.4233	-0.2029	>	<	1	0.7	0.7	0.7	0	0.7	0.7	>	<	1	507.8	507.8	507.8	0	507.8	507.8	>
2022-05-30 18:59:18	148	<	107	0.0935	1	0	0.2911	0.3845	-0.1976	>	<	1	0.4	0.4	0.4	0	0.4	0.4	>	<	1	507.8	507.8	507.8	0	507.8	507.8	>
2022-05-30 18:59:19	149	<	106	0.0755	1	0	0.2642	0.3396	-0.1887	>	<	1	0.45	0.45	0.45	0	0.45	0.45	>	<	1	507.8	507.8	507.8	0	507.8	507.8	>
2022-05-30 18:59:20	150	<	116	0.069	1	0	0.2534	0.3224	-0.1844	>	<	1	0.4	0.4	0.4	0	0.4	0.4	>	<	1	507.8	507.8	507.8	0	507.8	507.8	>
2022-05-30 18:59:21	151	<	105	0.0762	1	0	0.2653	0.3415	-0.1891	>	<	1	0.45	0.45	0.45	0	0.45	0.45	>	<	1	507.8	507.8	507.8	0	507.8	507.8	>
2022-05-30 18:59:22	152	<	117	0.094	1	0	0.2919	0.3859	-0.1978	>	<	1	0.4	0.4	0.4	0	0.4	0.4	>	<	1	507.8	507.8	507.8	0	507.8	507.8	>
2022-05-30 18:59:23	153	<	104	0.1154	1	0	0.3195	0.4349	-0.2041	>	<	1	0.4	0.4	0.4	0	0.4	0.4	>	<	1	507.8	507.8	507.8	0	507.8	507.8	>
2022-05-30 18:59:24	154	<	116	0.0776	1	0	0.2675	0.3451	-0.1899	>	<	1	0.45	0.45	0.45	0	0.45	0.45	>	<	1	507.8	507.8	507.8	0	507.8	507.8	>
2022-05-30 18:59:25	155	<	106	0.0755	1	0	0.2642	0.3396	-0.1887	>	<	1	0.45	0.45	0.45	0	0.45	0.45	>	<	1	507.8	507.8	507.8	0	507.8	507.8	>
2022-05-30 18:59:26	156	<	105	0.0571	1	0	0.2321	0.2893	-0.175	>	<	1	0.45	0.45	0.45	0	0.45	0.45	>	<	1	507.8	507.8	507.8	0	507.8	507.8	>
2022-05-30 18:59:27	157	<	117	0.0684	1	0	0.2524	0.3208	-0.184	>	<	1	0.45	0.45	0.45	0	0.45	0.45	>	<	1	507.8	507.8	507.8	0	507.8	507.8	>
2022-05-30 18:59:28	158	<	105	0.0857	1	0	0.2799	0.3657	-0.1942	>	<	1	0.4	0.4	0.4	0	0.4	0.4	>	<	1	507.8	507.8	507.8	0	507.8	507.8	>
2022-05-30 18:59:29	159	<	117	0.0684	1	0	0.2524	0.3208	-0.184	>	<	1	0.4	0.4	0.4	0	0.4	0.4	>	<	1	507.8	507.8	507.8	0	507.8	507.8	>
2022-05-30 18:59:30	160	<	105	0.1048	1	0	0.3062	0.411	-0.2015	>	<	1	0.5	0.5	0.5	0	0.5	0.5	>	<	1	507.8	507.8	507.8	0	507.8	507.8	>
2022-05-30 18:59:31	161	<	115	0.0696	1	0	0.2544	0.324	-0.1848	>	<	1	0.4	0.4	0.4	0	0.4	0.4	>	<	1	507.8	507.8	507.8	0	507.8	507.8	>
2022-05-30 18:59:32	162	<	104	0.0962	1	0	0.2948	0.391	-0.1986	>	<	1	0.4	0.4	0.4	0	0.4	0.4	>	<	1	507.8	507.8	507.8	0	507.8	507.8	>
2022-05-30 18:59:33	163	<	115	0.0696	1	0	0.2544	0.324	-0.1848	>	<	1	0.4	0.4	0.4	0	0.4	0.4	>	<	1	507.8	507.8	507.8	0	507.8	507.8	>
2022-05-30 18:59:34	164	<	103	0.1068	1	0	0.3089	0.4156	-0.2021	>	<	1	0.45	0.45	0.45	0	0.45	0.45	>	<	1	507.8	507.8	507.8	0	507.8	507.8	>
2022-05-30 18:59:35	165	<	115	0.0522	1	0	0.2224	0.2746	-0.1702	>	<	1	0.45	0.45	0.45	0	0.45	0.45	>	<	1	507.8	507.8	507.8	0	507.8	507.8	>
2022-05-30 18:59:36	166	<	115	0.0522	1	0	0.2224	0.2746	-0.1702	>	<	1	0.4	0.4	0.4	0	0.4	0.4	>	<	1	507.8	507.8	507.8	0	507.8	507.8	>
2022-05-30 18:59:37	167	<	105	0.0286	1	0	0.1666	0.1952	-0.138	>	<	1	1	1	1	0	1	1	>	<	1	508	508	508	0	508	508	>
2022-05-30 18:59:38	168	<	105	0.0762	1	0	0.2653	0.3415	-0.1891	>	<	1	0.45	0.45	0.45	0	0.45	0.45	>	<	1	508	508	508	0	508	508	>
2022-05-30 18:59:39	169	<	115	0.1043	1	0	0.3057	0.4101	-0.2014	>	<	1	1.75	1.75	1.75	0	1.75	1.75	>	<	1	508.1	508.1	508.1	0	508.1	508.1	>
2022-05-30 18:59:40	170	<	115	0.087	1	0	0.2818	0.3687	-0.1948	>	<	1	0.4	0.4	0.4	0	0.4	0.4	>	<	1	508.1	508.1	508.1	0	508.1	508.1	>
2022-05-30 18:59:41	171	<	105	0.0762	1	0	0.2653	0.3415	-0.1891	>	<	1	0.45	0.45	0.45	0	0.45	0.45	>	<	1	508.1	508.1	508.1	0	508.1	508.1	>
2022-05-30 18:59:42	172	<	117	0.0598	1	0	0.2372	0.297	-0.1773	>	<	1	1.05	1.05	1.05	0	1.05	1.05	>	<	1	508.2	508.2	508.2	0	508.2	508.2	>
2022-05-30 18:59:43	173	<	103	0.0583	1	0	0.2342	0.2925	-0.176	>	<	1	0.45	0.45	0.45	0	0.45	0.45	>	<	1	508.2	508.2	508.2	0	508.2	508.2	>
2022-05-30 18:59:44	174	<	113	0.0885	1	0	0.284	0.3725	-0.1955	>	<	1	0.4	0.4	0.4	0	0.4	0.4	>	<	1	508.2	508.2	508.2	0	508.2	508.2	>
2022-05-30 18:59:45	175	<	113	0.0885	1	0	0.284	0.3725	-0.1955	>	<	1	3.55	3.55	3.55	0	3.55	3.55	>	<	1	518.2	518.2	518.2	0	518.2	518.2	>
2022-05-30 18:59:46	176	<	104	0.0769	1	0	0.2665	0.3434	-0.1895	>	<	1	0.45	0.45	0.45	0	0.45	0.45	>	<	1	518.2	518.2	518.2	0	518.2	518.2	>
2022-05-30 18:59:47	177	<	117	0.0855	1	0	0.2796	0.3651	-0.1941	>	<	1	0.4	0.4	0.4	0	0.4	0.4	>	<	1	518.2	518.2	518.2	0	518.2	518.2	>
2022-05-30 18:59:48	178	<	104	0.0673	1	0	0.2506	0.3179	-0.1832	>	<	1	0.45	0.45	0.45	0	0.45	0.45	>	<	1	518.2	518.2	518.2	0	518.2	518.2	>
2022-05-30 18:59:49	179	<	105	0.0762	1	0	0.2653	0.3415	-0.1891	>	<	1	0.4	0.4	0.4	0	0.4	0.4	>	<	1	518.2	518.2	518.2	0	518.2	518.2	>
2022-05-30 18:59:50	180	<	115	0.087	1	0	0.2818	0.3687	-0.1948	>	<	1	0.4	0.4	0.4	0	0.4	0.4	>	<	1	518.2	518.2	518.2	0	518.2	518.2	>
2022-05-30 18:59:51	181	<	115	0.087	1	0	0.2818	0.3687	-0.1948	>	<	1	0.7	0.7	0.7	0	0.7	0.7	>	<	1	518.4	518.4	518.4	0	518.4	518.4	>
2022-05-30 18:59:52	182	<	104	0.0673	1	0	0.2506	0.3179	-0.1832	>	<	1	0.8	0.8	0.8	0	0.8	0.8	>	<	1	518.4	518.4	518.4	0	518.4	518.4	>
2022-05-30 18:59:53	183	<	116	0.0517	1	0	0.2215	0.2732	-0.1697	>	<	1	0.45	0.45	0.45	0	0.45	0.45	>	<	1	518.4	518.4	518.4	0	518.4	518.4	>
2022-05-30 18:59:54	184	<	106	0.0755	1	0	0.2642	0.3396	-0.1887	>	<	1	0.4	0.4	0.4	0	0.4	0.4	>	<	1	518.4	518.4	518.4	0	518.4	518.4	>
2022-05-30 18:59:55	185	<	105	0.0762	1	0	0.2653	0.3415	-0.1891	>	<	1	0.4	0.4	0.4	0	0.4	0.4	>	<	1	511.2	511.2	511.2	0	511.2	511.2	>
2022-05-30 18:59:56	186	<	114	0.0526	1	0	0.2233	0.2759	-0.1707	>	<	1	0.8	0.8	0.8	0	0.8	0.8	>	<	1	511.2	511.2	511.2	0	511.2	511.2	>
2022-05-30 18:59:57	187	<	114	0.0614	1	0	0.2401	0.3015	-0.1787	>	<	1	0.4	0.4	0.4	0	0.4	0.4	>	<	1	511.2	511.2	511.2	0	511.2	511.2	>
2022-05-30 18:59:58	188	<	106	0.066	1	0	0.2483	0.3144	-0.1823	>	<	1	0.4	0.4	0.4	0	0.4	0.4	>	<	1	511.2	511.2	511.2	0	511.2	511.2	>
2022-05-30 18:59:59	189	<	106	0.0566	1	0	0.2311	0.2877	-0.1745	>	<	1	0.45	0.45	0.45	0	0.45	0.45	>	<	1	511.2	511.2	511.2	0	511.2	511.2	>
2022-05-30 19:00:00	190	<	118	0.0678	1	0	0.2514	0.3192	-0.1836	>	<	1	0.4	0.4	0.4	0	0.4	0.4	>	<	1	511.2	511.2	511.2	0	511.2	511.2	>
2022-05-30 19:00:01	191	<	104	0.125	1	0	0.3307	0.4557	-0.2057	>	<	1	0.4	0.4	0.4	0	0.4	0.4	>	<	1	511.2	511.2	511.2	0	511.2	511.2	>
2022-05-30 19:00:02	192	<	117	0.094	1	0	0.2919	0.3859	-0.1978	>	<	1	0.4	0.4	0.4	0	0.4	0.4	>	<	1	511.2	511.2	511.2	0	511.2	511.2	>
2022-05-30 19:00:03	193	<	105	0.0286	1	0	0.1666	0.1952	-0.138	>	<	1	0.45	0.45	0.45	0	0.45	0.45	>	<	1	511.2	511.2	511.2	0	511.2	511.2	>
2022-05-30 19:00:04	194	<	116	0.0862	1	0	0.2807	0.3669	-0.1945	>	<	1	0.4	0.4	0.4	0	0.4	0.4	>	<	1	511.2	511.2	511.2	0	511.2	511.2	>
2022-05-30 19:00:05	195	<	104	0.0577	1	0	0.2332	0.2909	-0.1755	>	<	1	0.4	0.4	0.4	0	0.4	0.4	>	<	1	511.2	511.2	511.2	0	511.2	511.2	>
2022-05-30 19:00:06	196	<	116	0.0948	1	0	0.293	0.3878	-0.1981	>	<	1	0.65	0.65	0.65	0	0.65	0.65	>	<	1	511.2	511.2	511.2	0	511.2	511.2	>
2022-05-30 19:00:07	197	<	106	0.0566	1	0	0.2311	0.2877	-0.1745	>	<	1	0.4	0.4	0.4	0	0.4	0.4	>	<	1	511.2	511.2	511.2	0	511.2	511.2	>
2022-05-30 19:00:08	198	<	116	0.069	1	0	0.2534	0.3224	-0.1844	>	<	1	0.4	0.4	0.4	0	0.4	0.4	>	<	1	511.2	511.2	511.2	0	511.2	511.2	>
2022-05-30 19:00:09	199	<	105	0.0571	1	0	0.2321	0.2893	-0.175	>	<	1	0.45	0.45	0.45	0	0.45	0.45	>	<	1	511.2	511.2	511.2	0	511.2	511.2	>
2022-05-30 19:00:10	200	<	104	0.0769	1	0	0.2665	0.3434	-0.1895	>	<	1	0.4	0.4	0.4	0	0.4	0.4	>	<	1	511.2	511.2	511.2	0	511.2	511.2	>
2022-05-30 19:00:11	201	<	116	0.0776	1	0	0.2675	0.3451	-0.1899	>	<	1	0.4	0.4	0.4	0	0.4	0.4	>	<	1	511.2	511.2	511.2	0	511.2	511.2	>
2022-05-30 19:00:12	202	<	112	0.0982	1	0	0.2976	0.3958	-0.1994	>	<	1	0.95	0.95	0.95	0	0.95	0.95	>	<	1	511.4	511.4	511.4	0	511.4	511.4	>
2022-05-30 19:00:13	203	<	107	0.0654	1	0	0.2473	0.3127	-0.1818	>	<	1	0.45	0.45	0.45	0	0.45	0.45	>	<	1	511.4	511.4	511.4	0	511.4	511.4	>
2022-05-30 19:00:14	204	<	105	0.1048	1	0	0.3062	0.411	-0.2015	>	<	1	0.4	0.4	0.4	0	0.4	0.4	>	<	1	511.4	511.4	511.4	0	511.4	511.4	>
2022-05-30 19:00:15	205	<	116	0.1034	1	0	0.3045	0.408	-0.2011	>	<	1	0.4	0.4	0.4	0	0.4	0.4	>	<	1	511.4	511.4	511.4	0	511.4	511.4	>
2022-05-30 19:00:16	206	<	105	0.0667	1	0	0.2494	0.3161	-0.1828	>	<	1	0.4	0.4	0.4	0	0.4	0.4	>	<	1	511.4	511.4	511.4	0	511.4	511.4	>
2022-05-30 19:00:17	207	<	115	0.0435	1	0	0.2039	0.2474	-0.1605	>	<	1	0.45	0.45	0.45	0	0.45	0.45	>	<	1	511.4	511.4	511.4	0	511.4	511.4	>
2022-05-30 19:00:18	208	<	106	0.0943	1	0	0.2923	0.3866	-0.198	>	<	1	0.4	0.4	0.4	0	0.4	0.4	>	<	1	511.4	511.4	511.4	0	511.4	511.4	>
2022-05-30 19:00:19	209	<	113	0.0885	1	0	0.284	0.3725	-0.1955	>	<	1	0.45	0.45	0.45	0	0.45	0.45	>	<	1	511.4	511.4	511.4	0	511.4	511.4	>
2022-05-30 19:00:20	210	<	107	0.0654	1	0	0.2473	0.3127	-0.1818	>	<	1	0.4	0.4	0.4	0	0.4	0.4	>	<	1	511.4	511.4	511.4	0	511.4	511.4	>
2022-05-30 19:00:21	211	<	115	0.0957	1	0	0.2941	0.3898	-0.1985	>	<	1	0.45	0.45	0.45	0	0.45	0.45	>	<	1	511.4	511.4	511.4	0	511.4	511.4	>
2022-05-30 19:00:22	212	<	104	0.0673	1	0	0.2506	0.3179	-0.1832	>	<	1	0.7	0.7	0.7	0	0.7	0.7	>	<	1	511.6	511.6	511.6	0	511.6	511.6	>
2022-05-30 19:00:23	213	<	117	0.094	1	0	0.2919	0.3859	-0.1978	>	<	1	0.45	0.45	0.45	0	0.45	0.45	>	<	1	511.6	511.6	511.6	0	511.6	511.6	>
2022-05-30 19:00:24	214	<	104	0.0962	1	0	0.2948	0.391	-0.1986	>	<	1	0.45	0.45	0.45	0	0.45	0.45	>	<	1	511.6	511.6	511.6	0	511.6	511.6	>
2022-05-30 19:00:25	215	<	116	0.0862	1	0	0.2807	0.3669	-0.1945	>	<	1	0.55	0.55	0.55	0	0.55	0.55	>	<	1	511.6	511.6	511.6	0	511.6	511.6	>
2022-05-30 19:00:26	216	<	105	0.0952	1	0	0.2935	0.3888	-0.1983	>	<	1	1.6	1.6	1.6	0	1.6	1.6	>	<	1	511.6	511.6	511.6	0	511.6	511.6	>
2022-05-30 19:00:27	217	<	118	0.0678	1	0	0.2514	0.3192	-0.1836	>	<	1	0.45	0.45	0.45	0	0.45	0.45	>	<	1	511.6	511.6	511.6	0	511.6	511.6	>
2022-05-30 19:00:28	218	<	104	0.0481	1	0	0.2139	0.262	-0.1659	>	<	1	0.75	0.75	0.75	0	0.75	0.75	>	<	1	511.7	511.7	511.7	0	511.7	511.7	>
2022-05-30 19:00:29	219	<	116	0.0517	1	0	0.2215	0.2732	-0.1697	>	<	1	0.95	0.95	0.95	0	0.95	0.95	>	<	1	511.7	511.7	511.7	0	511.7	511.7	>
2022-05-30 19:00:30	220	<	104	0.0577	1	0	0.2332	0.2909	-0.1755	>	<	1	0.45	0.45	0.45	0	0.45	0.45	>	<	1	511.7	511.7	511.7	0	511.7	511.7	>
2022-05-30 19:00:31	221	<	116	0.0603	1	0	0.2381	0.2985	-0.1778	>	<	1	0.55	0.55	0.55	0	0.55	0.55	>	<	1	511.7	511.7	511.7	0	511.7	511.7	>
2022-05-30 19:00:32	222	<	105	0.0381	1	0	0.1914	0.2295	-0.1533	>	<	1	0.4	0.4	0.4	0	0.4	0.4	>	<	1	511.7	511.7	511.7	0	511.7	511.7	>
2022-05-30 19:00:33	223	<	116	0.0776	1	0	0.2675	0.3451	-0.1899	>	<	1	0.55	0.55	0.55	0	0.55	0.55	>	<	1	511.7	511.7	511.7	0	511.7	511.7	>
2022-05-30 19:00:34	224	<	103	0.0485	1	0	0.2149	0.2635	-0.1664	>	<	1	0.65	0.65	0.65	0	0.65	0.65	>	<	1	511.7	511.7	511.7	0	511.7	511.7	>
2022-05-30 19:00:35	225	<	116	0.0776	1	0	0.2675	0.3451	-0.1899	>	<	1	0.45	0.45	0.45	0	0.45	0.45	>	<	1	511.7	511.7	511.7	0	511.7	511.7	>
2022-05-30 19:00:36	226	<	105	0.0762	1	0	0.2653	0.3415	-0.1891	>	<	1	0.45	0.45	0.45	0	0.45	0.45	>	<	1	511.7	511.7	511.7	0	511.7	511.7	>
2022-05-30 19:00:37	227	<	115	0.0609	1	0	0.2391	0.3	-0.1782	>	<	1	0.45	0.45	0.45	0	0.45	0.45	>	<	1	511.7	511.7	511.7	0	511.7	511.7	>
2022-05-30 19:00:38	228	<	104	0.0769	1	0	0.2665	0.3434	-0.1895	>	<	1	0.45	0.45	0.45	0	0.45	0.45	>	<	1	511.7	511.7	511.7	0	511.7	511.7	>
2022-05-30 19:00:39	229	<	117	0.0598	1	0	0.2372	0.297	-0.1773	>	<	1	0.4	0.4	0.4	0	0.4	0.4	>	<	1	511.7	511.7	511.7	0	511.7	511.7	>
2022-05-30 19:00:40	230	<	106	0.0755	1	0	0.2642	0.3396	-0.1887	>	<	1	0.5	0.5	0.5	0	0.5	0.5	>	<	1	511.7	511.7	511.7	0	511.7	511.7	>
2022-05-30 19:00:41	231	<	116	0.069	1	0	0.2534	0.3224	-0.1844	>	<	1	0.45	0.45	0.45	0	0.45	0.45	>	<	1	511.7	511.7	511.7	0	511.7	511.7	>
2022-05-30 19:00:42	232	<	104	0.1058	1	0	0.3075	0.4133	-0.2018	>	<	1	0.45	0.45	0.45	0	0.45	0.45	>	<	1	511.8	511.8	511.8	0	511.8	511.8	>
2022-05-30 19:00:43	233	<	116	0.0776	1	0	0.2675	0.3451	-0.1899	>	<	1	0.45	0.45	0.45	0	0.45	0.45	>	<	1	511.8	511.8	511.8	0	511.8	511.8	>
2022-05-30 19:00:44	234	<	105	0.0952	1	0	0.2935	0.3888	-0.1983	>	<	1	1.2	1.2	1.2	0	1.2	1.2	>	<	1	511.8	511.8	511.8	0	511.8	511.8	>
2022-05-30 19:00:45	235	<	116	0.0517	1	0	0.2215	0.2732	-0.1697	>	<	1	0.45	0.45	0.45	0	0.45	0.45	>	<	1	511.8	511.8	511.8	0	511.8	511.8	>
2022-05-30 19:00:46	236	<	104	0.0481	1	0	0.2139	0.262	-0.1659	>	<	1	0.4	0.4	0.4	0	0.4	0.4	>	<	1	511.8	511.8	511.8	0	511.8	511.8	>
2022-05-30 19:00:47	237	<	105	0.0857	1	0	0.2799	0.3657	-0.1942	>	<	1	0.75	0.75	0.75	0	0.75	0.75	>	<	1	511.8	511.8	511.8	0	511.8	511.8	>
2022-05-30 19:00:48	238	<	117	0.0598	1	0	0.2372	0.297	-0.1773	>	<	1	0.9	0.9	0.9	0	0.9	0.9	>	<	1	511.8	511.8	511.8	0	511.8	511.8	>
2022-05-30 19:00:49	239	<	104	0.0865	1	0	0.2812	0.3677	-0.1946	>	<	1	0.45	0.45	0.45	0	0.45	0.45	>	<	1	511.8	511.8	511.8	0	511.8	511.8	>
2022-05-30 19:00:50	240	<	116	0.069	1	0	0.2534	0.3224	-0.1844	>	<	1	0.4	0.4	0.4	0	0.4	0.4	>	<	1	511.8	511.8	511.8	0	511.8	511.8	>
2022-05-30 19:00:51	241	<	105	0.0667	1	0	0.2494	0.3161	-0.1828	>	<	1	0.45	0.45	0.45	0	0.45	0.45	>	<	1	511.8	511.8	511.8	0	511.8	511.8	>
2022-05-30 19:00:52	242	<	119	0.0756	1	0	0.2644	0.34	-0.1888	>	<	1	0.4	0.4	0.4	0	0.4	0.4	>	<	1	511.8	511.8	511.8	0	511.8	511.8	>
2022-05-30 19:00:53	243	<	104	0.0962	1	0	0.2948	0.391	-0.1986	>	<	1	0.45	0.45	0.45	0	0.45	0.45	>	<	1	511.8	511.8	511.8	0	511.8	511.8	>
2022-05-30 19:00:54	244	<	107	0.1121	1	0	0.3156	0.4277	-0.2034	>	<	1	0.4	0.4	0.4	0	0.4	0.4	>	<	1	511.8	511.8	511.8	0	511.8	511.8	>
2022-05-30 19:00:55	245	<	115	0.0348	1	0	0.1832	0.218	-0.1484	>	<	1	0.4	0.4	0.4	0	0.4	0.4	>	<	1	511.8	511.8	511.8	0	511.8	511.8	>
2022-05-30 19:00:56	246	<	103	0.0971	1	0	0.2961	0.3932	-0.199	>	<	1	0.6	0.6	0.6	0	0.6	0.6	>	<	1	511.8	511.8	511.8	0	511.8	511.8	>
2022-05-30 19:00:57	247	<	122	0.041	1	0	0.1983	0.2392	-0.1573	>	<	1	0.4	0.4	0.4	0	0.4	0.4	>	<	1	511.8	511.8	511.8	0	511.8	511.8	>
2022-05-30 19:00:58	248	<	105	0.0952	1	0	0.2935	0.3888	-0.1983	>	<	1	0.45	0.45	0.45	0	0.45	0.45	>	<	1	511.8	511.8	511.8	0	511.8	511.8	>
2022-05-30 19:00:59	249	<	105	0.0952	1	0	0.2935	0.3888	-0.1983	>	<	1	0.4	0.4	0.4	0	0.4	0.4	>	<	1	511.8	511.8	511.8	0	511.8	511.8	>
2022-05-30 19:01:00	250	<	116	0.0345	1	0	0.1825	0.2169	-0.148	>	<	1	0.55	0.55	0.55	0	0.55	0.55	>	<	1	511.9	511.9	511.9	0	511.9	511.9	>
2022-05-30 19:01:01	251	<	105	0.0857	1	0	0.2799	0.3657	-0.1942	>	<	1	0.5	0.5	0.5	0	0.5	0.5	>	<	1	511.9	511.9	511.9	0	511.9	511.9	>
2022-05-30 19:01:02	252	<	115	0.0783	1	0	0.2686	0.3468	-0.1903	>	<	1	0.55	0.55	0.55	0	0.55	0.55	>	<	1	511.9	511.9	511.9	0	511.9	511.9	>
2022-05-30 19:01:03	253	<	105	0.0667	1	0	0.2494	0.3161	-0.1828	>	<	1	0.45	0.45	0.45	0	0.45	0.45	>	<	1	511.9	511.9	511.9	0	511.9	511.9	>
2022-05-30 19:01:04	254	<	114	0.0965	1	0	0.2953	0.3918	-0.1988	>	<	1	0.45	0.45	0.45	0	0.45	0.45	>	<	1	511.9	511.9	511.9	0	511.9	511.9	>
2022-05-30 19:01:05	255	<	105	0.0762	1	0	0.2653	0.3415	-0.1891	>	<	1	0.35	0.35	0.35	0	0.35	0.35	>	<	1	511.9	511.9	511.9	0	511.9	511.9	>
2022-05-30 19:01:06	256	<	117	0.1026	1	0	0.3034	0.406	-0.2008	>	<	1	0.5	0.5	0.5	0	0.5	0.5	>	<	1	511.9	511.9	511.9	0	511.9	511.9	>
2022-05-30 19:01:07	257	<	105	0.0381	1	0	0.1914	0.2295	-0.1533	>	<	1	0.9	0.9	0.9	0	0.9	0.9	>	<	1	511.9	511.9	511.9	0	511.9	511.9	>
2022-05-30 19:01:08	258	<	117	0.0598	1	0	0.2372	0.297	-0.1773	>	<	1	0.6	0.6	0.6	0	0.6	0.6	>	<	1	511.9	511.9	511.9	0	511.9	511.9	>
2022-05-30 19:01:09	259	<	104	0.0673	1	0	0.2506	0.3179	-0.1832	>	<	1	0.4	0.4	0.4	0	0.4	0.4	>	<	1	511.9	511.9	511.9	0	511.9	511.9	>
2022-05-30 19:01:10	260	<	115	0.0783	1	0	0.2686	0.3468	-0.1903	>	<	1	0.45	0.45	0.45	0	0.45	0.45	>	<	1	511.9	511.9	511.9	0	511.9	511.9	>
2022-05-30 19:01:11	261	<	102	0.049	1	0	0.2159	0.2649	-0.1669	>	<	1	0.45	0.45	0.45	0	0.45	0.45	>	<	1	511.9	511.9	511.9	0	511.9	511.9	>
2022-05-30 19:01:12	262	<	116	0.0948	1	0	0.293	0.3878	-0.1981	>	<	1	0.4	0.4	0.4	0	0.4	0.4	>	<	1	511.9	511.9	511.9	0	511.9	511.9	>
2022-05-30 19:01:13	263	<	104	0.0481	1	0	0.2139	0.262	-0.1659	>	<	1	0.45	0.45	0.45	0	0.45	0.45	>	<	1	511.9	511.9	511.9	0	511.9	511.9	>
2022-05-30 19:01:14	264	<	115	0.1043	1	0	0.3057	0.4101	-0.2014	>	<	1	0.4	0.4	0.4	0	0.4	0.4	>	<	1	511.9	511.9	511.9	0	511.9	511.9	>
2022-05-30 19:01:15	265	<	105	0.0857	1	0	0.2799	0.3657	-0.1942	>	<	1	0.4	0.4	0.4	0	0.4	0.4	>	<	1	511.9	511.9	511.9	0	511.9	511.9	>
2022-05-30 19:01:16	266	<	116	0.0862	1	0	0.2807	0.3669	-0.1945	>	<	1	0.4	0.4	0.4	0	0.4	0.4	>	<	1	511.9	511.9	511.9	0	511.9	511.9	>
2022-05-30 19:01:17	267	<	115	0.0609	1	0	0.2391	0.3	-0.1782	>	<	1	0.6	0.6	0.6	0	0.6	0.6	>	<	1	512	512	512	0	512	512	>
2022-05-30 19:01:18	268	<	104	0.0865	1	0	0.2812	0.3677	-0.1946	>	<	1	0.35	0.35	0.35	0	0.35	0.35	>	<	1	512	512	512	0	512	512	>
2022-05-30 19:01:19	269	<	105	0.1048	1	0	0.3062	0.411	-0.2015	>	<	1	0.45	0.45	0.45	0	0.45	0.45	>	<	1	512	512	512	0	512	512	>
2022-05-30 19:01:20	270	<	116	0.0862	1	0	0.2807	0.3669	-0.1945	>	<	1	0.4	0.4	0.4	0	0.4	0.4	>	<	1	512	512	512	0	512	512	>
2022-05-30 19:01:21	271	<	114	0.0351	1	0	0.184	0.2191	-0.1489	>	<	1	0.4	0.4	0.4	0	0.4	0.4	>	<	1	512	512	512	0	512	512	>
2022-05-30 19:01:22	272	<	105	0.0667	1	0	0.2494	0.3161	-0.1828	>	<	1	0.4	0.4	0.4	0	0.4	0.4	>	<	1	512	512	512	0	512	512	>
2022-05-30 19:01:23	273	<	116	0.0862	1	0	0.2807	0.3669	-0.1945	>	<	1	0.45	0.45	0.45	0	0.45	0.45	>	<	1	512	512	512	0	512	512	>
2022-05-30 19:01:24	274	<	104	0.0673	1	0	0.2506	0.3179	-0.1832	>	<	1	1	1	1	0	1	1	>	<	1	512	512	512	0	512	512	>
2022-05-30 19:01:25	275	<	114	0.0702	1	0	0.2554	0.3256	-0.1853	>	<	1	0.4	0.4	0.4	0	0.4	0.4	>	<	1	512	512	512	0	512	512	>
2022-05-30 19:01:26	276	<	105	0.0952	1	0	0.2935	0.3888	-0.1983	>	<	1	0.55	0.55	0.55	0	0.55	0.55	>	<	1	512	512	512	0	512	512	>
2022-05-30 19:01:27	277	<	107	0.0187	1	0	0.1354	0.1541	-0.1167	>	<	0	0			0	0	0	>	<	0	0			0	0	0	>
2022-05-30 19:01:28	278	<	115	0.0348	1	0	0.1832	0.218	-0.1484	>	<	1	0.45	0.45	0.45	0	0.45	0.45	>	<	1	512	512	512	0	512	512	>
2022-05-30 19:01:29	279	<	116	0.069	1	0	0.2534	0.3224	-0.1844	>	<	1	0.45	0.45	0.45	0	0.45	0.45	>	<	1	512	512	512	0	512	512	>
2022-05-30 19:01:30	280	<	102	0.0882	1	0	0.2836	0.3719	-0.1954	>	<	1	0.45	0.45	0.45	0	0.45	0.45	>	<	1	512	512	512	0	512	512	>
2022-05-30 19:01:31	281	<	116	0.0948	1	0	0.293	0.3878	-0.1981	>	<	1	0.45	0.45	0.45	0	0.45	0.45	>	<	1	512	512	512	0	512	512	>
2022-05-30 19:01:32	282	<	106	0.1038	1	0	0.305	0.4087	-0.2012	>	<	1	0.45	0.45	0.45	0	0.45	0.45	>	<	1	512	512	512	0	512	512	>
2022-05-30 19:01:33	283	<	116	0.0776	1	0	0.2675	0.3451	-0.1899	>	<	1	0.45	0.45	0.45	0	0.45	0.45	>	<	1	512	512	512	0	512	512	>
2022-05-30 19:01:34	284	<	104	0.0577	1	0	0.2332	0.2909	-0.1755	>	<	1	0.4	0.4	0.4	0	0.4	0.4	>	<	1	512	512	512	0	512	512	>
2022-05-30 19:01:35	285	<	117	0.1026	1	0	0.3034	0.406	-0.2008	>	<	1	0.4	0.4	0.4	0	0.4	0.4	>	<	1	512	512	512	0	512	512	>
2022-05-30 19:01:36	286	<	104	0.0865	1	0	0.2812	0.3677	-0.1946	>	<	1	0.45	0.45	0.45	0	0.45	0.45	>	<	1	512	512	512	0	512	512	>
2022-05-30 19:01:37	287	<	116	0.0517	1	0	0.2215	0.2732	-0.1697	>	<	1	0.45	0.45	0.45	0	0.45	0.45	>	<	1	512	512	512	0	512	512	>
2022-05-30 19:01:38	288	<	105	0.0952	1	0	0.2935	0.3888	-0.1983	>	<	1	0.35	0.35	0.35	0	0.35	0.35	>	<	1	512	512	512	0	512	512	>
2022-05-30 19:01:39	289	<	107	0.0748	1	0	0.263	0.3378	-0.1882	>	<	1	0.45	0.45	0.45	0	0.45	0.45	>	<	1	512	512	512	0	512	512	>
2022-05-30 19:01:40	290	<	115	0.0348	1	0	0.1832	0.218	-0.1484	>	<	1	0.45	0.45	0.45	0	0.45	0.45	>	<	1	512	512	512	0	512	512	>
2022-05-30 19:01:41	291	<	104	0.0673	1	0	0.2506	0.3179	-0.1832	>	<	1	0.4	0.4	0.4	0	0.4	0.4	>	<	1	512	512	512	0	512	512	>
2022-05-30 19:01:42	292	<	118	0.0763	1	0	0.2654	0.3417	-0.1892	>	<	1	0.4	0.4	0.4	0	0.4	0.4	>	<	1	512	512	512	0	512	512	>
2022-05-30 19:01:43	293	<	95	0.0737	1	0	0.2613	0.3349	-0.1876	>	<	1	0.45	0.45	0.45	0	0.45	0.45	>	<	1	512	512	512	0	512	512	>
2022-05-30 19:01:44	294	<	125	0.096	1	0	0.2946	0.3906	-0.1986	>	<	1	0.65	0.65	0.65	0	0.65	0.65	>	<	1	512	512	512	0	512	512	>
2022-05-30 19:01:45	295	<	106	0.0472	1	0	0.212	0.2592	-0.1648	>	<	1	0.45	0.45	0.45	0	0.45	0.45	>	<	1	512	512	512	0	512	512	>
2022-05-30 19:01:46	296	<	108	0.0926	1	0	0.2899	0.3825	-0.1973	>	<	1	0.45	0.45	0.45	0	0.45	0.45	>	<	1	512	512	512	0	512	512	>
2022-05-30 19:01:47	297	<	114	0.0526	1	0	0.2233	0.2759	-0.1707	>	<	1	0.4	0.4	0.4	0	0.4	0.4	>	<	1	512	512	512	0	512	512	>
2022-05-30 19:01:48	298	<	117	0.0769	1	0	0.2665	0.3434	-0.1895	>	<	1	0.4	0.4	0.4	0	0.4	0.4	>	<	1	512	512	512	0	512	512	>
2022-05-30 19:01:49	299	<	103	0.0583	1	0	0.2342	0.2925	-0.176	>	<	1	0.4	0.4	0.4	0	0.4	0.4	>	<	1	512	512	512	0	512	512	>
2022-05-30 19:01:50	300	<	106	0.0472	1	0	0.212	0.2592	-0.1648	>	<	1	0.45	0.45	0.45	0	0.45	0.45	>	<	1	512	512	512	0	512	512	>
2022-05-30 19:01:51	301	<	116	0.0776	1	0	0.2675	0.3451	-0.1899	>	<	1	0.45	0.45	0.45	0	0.45	0.45	>	<	1	512	512	512	0	512	512	>
2022-05-30 19:01:52	302	<	105	0.0571	1	0	0.2321	0.2893	-0.175	>	<	1	0.4	0.4	0.4	0	0.4	0.4	>	<	1	512	512	512	0	512	512	>
2022-05-30 19:01:53	303	<	115	0.0522	1	0	0.2224	0.2746	-0.1702	>	<	1	0.4	0.4	0.4	0	0.4	0.4	>	<	1	512	512	512	0	512	512	>
2022-05-30 19:01:54	304	<	114	0.0614	1	0	0.2401	0.3015	-0.1787	>	<	1	0.4	0.4	0.4	0	0.4	0.4	>	<	1	512	512	512	0	512	512	>
2022-05-30 19:01:55	305	<	106	0.0566	1	0	0.2311	0.2877	-0.1745	>	<	1	0.4	0.4	0.4	0	0.4	0.4	>	<	1	512	512	512	0	512	512	>
2022-05-30 19:01:56	306	<	105	0.0857	1	0	0.2799	0.3657	-0.1942	>	<	1	0.45	0.45	0.45	0	0.45	0.45	>	<	1	512	512	512	0	512	512	>
2022-05-30 19:01:57	307	<	113	0.0531	1	0	0.2242	0.2773	-0.1711	>	<	1	0.5	0.5	0.5	0	0.5	0.5	>	<	1	512	512	512	0	512	512	>
2022-05-30 19:01:58	308	<	114	0.0702	1	0	0.2554	0.3256	-0.1853	>	<	1	0.4	0.4	0.4	0	0.4	0.4	>	<	1	512	512	512	0	512	512	>
2022-05-30 19:01:59	309	<	103	0.068	1	0	0.2517	0.3196	-0.1837	>	<	1	0.4	0.4	0.4	0	0.4	0.4	>	<	1	512	512	512	0	512	512	>
2022-05-30 19:02:00	310	<	113	0.0531	1	0	0.2242	0.2773	-0.1711	>	<	1	0.4	0.4	0.4	0	0.4	0.4	>	<	1	512	512	512	0	512	512	>
2022-05-30 19:02:01	311	<	113	0.0885	1	0	0.284	0.3725	-0.1955	>	<	1	1	1	1	0	1	1	>	<	1	512	512	512	0	512	512	>
2022-05-30 19:02:02	312	<	115	0.0696	1	0	0.2544	0.324	-0.1848	>	<	1	0.35	0.35	0.35	0	0.35	0.35	>	<	1	512	512	512	0	512	512	>
2022-05-30 19:02:03	313	<	105	0.0667	1	0	0.2494	0.3161	-0.1828	>	<	1	0.6	0.6	0.6	0	0.6	0.6	>	<	1	512	512	512	0	512	512	>
2022-05-30 19:02:04	314	<	115	0.0609	1	0	0.2391	0.3	-0.1782	>	<	1	0.4	0.4	0.4	0	0.4	0.4	>	<	1	512	512	512	0	512	512	>
2022-05-30 19:02:05	315	<	103	0.068	1	0	0.2517	0.3196	-0.1837	>	<	1	0.4	0.4	0.4	0	0.4	0.4	>	<	1	512	512	512	0	512	512	>
2022-05-30 19:02:06	316	<	117	0.094	1	0	0.2919	0.3859	-0.1978	>	<	1	0.4	0.4	0.4	0	0.4	0.4	>	<	1	512	512	512	0	512	512	>
2022-05-30 19:02:07	317	<	106	0.1038	1	0	0.305	0.4087	-0.2012	>	<	1	0.4	0.4	0.4	0	0.4	0.4	>	<	1	512	512	512	0	512	512	>
2022-05-30 19:02:08	318	<	105	0.0762	1	0	0.2653	0.3415	-0.1891	>	<	1	0.45	0.45	0.45	0	0.45	0.45	>	<	1	512	512	512	0	512	512	>
2022-05-30 19:02:09	319	<	114	0.0439	1	0	0.2048	0.2486	-0.1609	>	<	1	0.4	0.4	0.4	0	0.4	0.4	>	<	1	512	512	512	0	512	512	>
2022-05-30 19:02:10	320	<	105	0.0857	1	0	0.2799	0.3657	-0.1942	>	<	1	0.4	0.4	0.4	0	0.4	0.4	>	<	1	512	512	512	0	512	512	>
2022-05-30 19:02:11	321	<	118	0.0763	1	0	0.2654	0.3417	-0.1892	>	<	1	0.4	0.4	0.4	0	0.4	0.4	>	<	1	512	512	512	0	512	512	>
2022-05-30 19:02:12	322	<	104	0.0577	1	0	0.2332	0.2909	-0.1755	>	<	1	0.4	0.4	0.4	0	0.4	0.4	>	<	1	512	512	512	0	512	512	>
2022-05-30 19:02:13	323	<	114	0.0526	1	0	0.2233	0.2759	-0.1707	>	<	1	0.4	0.4	0.4	0	0.4	0.4	>	<	1	512	512	512	0	512	512	>
2022-05-30 19:02:14	324	<	104	0.0481	1	0	0.2139	0.262	-0.1659	>	<	1	0.4	0.4	0.4	0	0.4	0.4	>	<	1	512	512	512	0	512	512	>
2022-05-30 19:02:15	325	<	116	0.0517	1	0	0.2215	0.2732	-0.1697	>	<	1	0.4	0.4	0.4	0	0.4	0.4	>	<	1	512	512	512	0	512	512	>
2022-05-30 19:02:16	326	<	114	0.0526	1	0	0.2233	0.2759	-0.1707	>	<	1	0.4	0.4	0.4	0	0.4	0.4	>	<	1	512	512	512	0	512	512	>
2022-05-30 19:02:17	327	<	104	0.0673	1	0	0.2506	0.3179	-0.1832	>	<	1	0.95	0.95	0.95	0	0.95	0.95	>	<	1	512	512	512	0	512	512	>
2022-05-30 19:02:18	328	<	107	0.0467	1	0	0.2111	0.2578	-0.1643	>	<	1	1.75	1.75	1.75	0	1.75	1.75	>	<	1	519.1	519.1	519.1	0	519.1	519.1	>
2022-05-30 19:02:19	329	<	114	0.0526	1	0	0.2233	0.2759	-0.1707	>	<	1	0.45	0.45	0.45	0	0.45	0.45	>	<	1	519.1	519.1	519.1	0	519.1	519.1	>
2022-05-30 19:02:20	330	<	115	0.087	1	0	0.2818	0.3687	-0.1948	>	<	1	0.4	0.4	0.4	0	0.4	0.4	>	<	1	519.1	519.1	519.1	0	519.1	519.1	>
2022-05-30 19:02:21	331	<	102	0.0686	1	0	0.2528	0.3214	-0.1842	>	<	1	0.4	0.4	0.4	0	0.4	0.4	>	<	1	510.5	510.5	510.5	0	510.5	510.5	>
2022-05-30 19:02:22	332	<	112	0.0714	1	0	0.2575	0.329	-0.1861	>	<	1	0.4	0.4	0.4	0	0.4	0.4	>	<	1	510.5	510.5	510.5	0	510.5	510.5	>
2022-05-30 19:02:23	333	<	115	0.0609	1	0	0.2391	0.3	-0.1782	>	<	1	0.4	0.4	0.4	0	0.4	0.4	>	<	1	510.5	510.5	510.5	0	510.5	510.5	>
2022-05-30 19:02:24	334	<	105	0.0476	1	0	0.213	0.2606	-0.1653	>	<	1	0.45	0.45	0.45	0	0.45	0.45	>	<	1	510.5	510.5	510.5	0	510.5	510.5	>
2022-05-30 19:02:25	335	<	116	0.0603	1	0	0.2381	0.2985	-0.1778	>	<	1	0.4	0.4	0.4	0	0.4	0.4	>	<	1	510.5	510.5	510.5	0	510.5	510.5	>
2022-05-30 19:02:26	336	<	104	0.0962	1	0	0.2948	0.391	-0.1986	>	<	1	0.4	0.4	0.4	0	0.4	0.4	>	<	1	510.5	510.5	510.5	0	510.5	510.5	>
2022-05-30 19:02:27	337	<	111	0.036	1	0	0.1864	0.2224	-0.1503	>	<	1	0.6	0.6	0.6	0	0.6	0.6	>	<	1	510.6	510.6	510.6	0	510.6	510.6	>
2022-05-30 19:02:28	338	<	114	0.0877	1	0	0.2829	0.3706	-0.1952	>	<	1	0.4	0.4	0.4	0	0.4	0.4	>	<	1	510.6	510.6	510.6	0	510.6	510.6	>
2022-05-30 19:02:29	339	<	106	0.066	1	0	0.2483	0.3144	-0.1823	>	<	1	0.45	0.45	0.45	0	0.45	0.45	>	<	1	510.6	510.6	510.6	0	510.6	510.6	>
2022-05-30 19:02:30	340	<	117	0.0855	1	0	0.2796	0.3651	-0.1941	>	<	1	0.35	0.35	0.35	0	0.35	0.35	>	<	1	510.6	510.6	510.6	0	510.6	510.6	>
2022-05-30 19:02:31	341	<	106	0.0566	1	0	0.2311	0.2877	-0.1745	>	<	1	0.4	0.4	0.4	0	0.4	0.4	>	<	1	510.6	510.6	510.6	0	510.6	510.6	>
2022-05-30 19:02:32	342	<	103	0.0777	1	0	0.2677	0.3453	-0.19	>	<	1	0.45	0.45	0.45	0	0.45	0.45	>	<	1	510.6	510.6	510.6	0	510.6	510.6	>
2022-05-30 19:02:33	343	<	116	0.0776	1	0	0.2675	0.3451	-0.1899	>	<	1	0.4	0.4	0.4	0	0.4	0.4	>	<	1	510.6	510.6	510.6	0	510.6	510.6	>
2022-05-30 19:02:34	344	<	104	0.0481	1	0	0.2139	0.262	-0.1659	>	<	1	0.4	0.4	0.4	0	0.4	0.4	>	<	1	510.6	510.6	510.6	0	510.6	510.6	>
2022-05-30 19:02:35	345	<	116	0.0431	1	0	0.2031	0.2462	-0.16	>	<	1	0.4	0.4	0.4	0	0.4	0.4	>	<	1	510.6	510.6	510.6	0	510.6	510.6	>
2022-05-30 19:02:36	346	<	107	0.0841	1	0	0.2776	0.3617	-0.1934	>	<	1	0.4	0.4	0.4	0	0.4	0.4	>	<	1	510.6	510.6	510.6	0	510.6	510.6	>
2022-05-30 19:02:37	347	<	118	0.0508	1	0	0.2197	0.2705	-0.1688	>	<	1	0.95	0.95	0.95	0	0.95	0.95	>	<	1	510.6	510.6	510.6	0	510.6	510.6	>
2022-05-30 19:02:38	348	<	104	0.0577	1	0	0.2332	0.2909	-0.1755	>	<	1	0.45	0.45	0.45	0	0.45	0.45	>	<	1	510.6	510.6	510.6	0	510.6	510.6	>
2022-05-30 19:02:39	349	<	115	0.087	1	0	0.2818	0.3687	-0.1948	>	<	1	0.4	0.4	0.4	0	0.4	0.4	>	<	1	510.6	510.6	510.6	0	510.6	510.6	>
2022-05-30 19:02:40	350	<	105	0.0571	1	0	0.2321	0.2893	-0.175	>	<	1	2.8	2.8	2.8	0	2.8	2.8	>	<	1	518.2	518.2	518.2	0	518.2	518.2	>
2022-05-30 19:02:41	351	<	115	0.0783	1	0	0.2686	0.3468	-0.1903	>	<	1	0.4	0.4	0.4	0	0.4	0.4	>	<	1	518.2	518.2	518.2	0	518.2	518.2	>
2022-05-30 19:02:42	352	<	103	0.068	1	0	0.2517	0.3196	-0.1837	>	<	1	0.45	0.45	0.45	0	0.45	0.45	>	<	1	518.2	518.2	518.2	0	518.2	518.2	>
2022-05-30 19:02:43	353	<	118	0.0763	1	0	0.2654	0.3417	-0.1892	>	<	1	0.4	0.4	0.4	0	0.4	0.4	>	<	1	518.2	518.2	518.2	0	518.2	518.2	>
2022-05-30 19:02:44	354	<	103	0.0388	1	0	0.1932	0.232	-0.1544	>	<	1	0.4	0.4	0.4	0	0.4	0.4	>	<	1	518.2	518.2	518.2	0	518.2	518.2	>
2022-05-30 19:02:45	355	<	118	0.0763	1	0	0.2654	0.3417	-0.1892	>	<	1	0.4	0.4	0.4	0	0.4	0.4	>	<	1	518.2	518.2	518.2	0	518.2	518.2	>
2022-05-30 19:02:46	356	<	105	0.0667	1	0	0.2494	0.3161	-0.1828	>	<	1	0.4	0.4	0.4	0	0.4	0.4	>	<	1	518.2	518.2	518.2	0	518.2	518.2	>
2022-05-30 19:02:47	357	<	117	0.0769	1	0	0.2665	0.3434	-0.1895	>	<	1	0.4	0.4	0.4	0	0.4	0.4	>	<	1	518.2	518.2	518.2	0	518.2	518.2	>
2022-05-30 19:02:48	358	<	105	0.0476	1	0	0.213	0.2606	-0.1653	>	<	1	0.45	0.45	0.45	0	0.45	0.45	>	<	1	518.2	518.2	518.2	0	518.2	518.2	>
2022-05-30 19:02:49	359	<	115	0.0609	1	0	0.2391	0.3	-0.1782	>	<	1	0.4	0.4	0.4	0	0.4	0.4	>	<	1	518.2	518.2	518.2	0	518.2	518.2	>
2022-05-30 19:02:50	360	<	104	0.0577	1	0	0.2332	0.2909	-0.1755	>	<	1	0.4	0.4	0.4	0	0.4	0.4	>	<	1	518.2	518.2	518.2	0	518.2	518.2	>
2022-05-30 19:02:51	361	<	116	0.0603	1	0	0.2381	0.2985	-0.1778	>	<	1	0.4	0.4	0.4	0	0.4	0.4	>	<	1	518.2	518.2	518.2	0	518.2	518.2	>
2022-05-30 19:02:52	362	<	106	0.0377	1	0	0.1906	0.2283	-0.1528	>	<	1	0.4	0.4	0.4	0	0.4	0.4	>	<	1	518.2	518.2	518.2	0	518.2	518.2	>
2022-05-30 19:02:53	363	<	114	0.1053	1	0	0.3069	0.4122	-0.2016	>	<	1	0.45	0.45	0.45	0	0.45	0.45	>	<	1	518.2	518.2	518.2	0	518.2	518.2	>
2022-05-30 19:02:54	364	<	103	0.0777	1	0	0.2677	0.3453	-0.19	>	<	1	0.35	0.35	0.35	0	0.35	0.35	>	<	1	518.2	518.2	518.2	0	518.2	518.2	>
2022-05-30 19:02:55	365	<	115	0.0696	1	0	0.2544	0.324	-0.1848	>	<	1	0.45	0.45	0.45	0	0.45	0.45	>	<	1	518.2	518.2	518.2	0	518.2	518.2	>
2022-05-30 19:02:56	366	<	106	0.0849	1	0	0.2787	0.3636	-0.1938	>	<	1	0.4	0.4	0.4	0	0.4	0.4	>	<	1	518.2	518.2	518.2	0	518.2	518.2	>
2022-05-30 19:02:57	367	<	114	0.0614	1	0	0.2401	0.3015	-0.1787	>	<	1	0.5	0.5	0.5	0	0.5	0.5	>	<	1	518.2	518.2	518.2	0	518.2	518.2	>
2022-05-30 19:02:58	368	<	103	0.0485	1	0	0.2149	0.2635	-0.1664	>	<	1	0.4	0.4	0.4	0	0.4	0.4	>	<	1	518.2	518.2	518.2	0	518.2	518.2	>
2022-05-30 19:02:59	369	<	117	0.0684	1	0	0.2524	0.3208	-0.184	>	<	1	0.4	0.4	0.4	0	0.4	0.4	>	<	1	518.2	518.2	518.2	0	518.2	518.2	>
2022-05-30 19:03:00	370	<	106	0.0377	1	0	0.1906	0.2283	-0.1528	>	<	1	0.4	0.4	0.4	0	0.4	0.4	>	<	1	518.2	518.2	518.2	0	518.2	518.2	>
2022-05-30 19:03:01	371	<	119	0.0504	1	0	0.2188	0.2692	-0.1684	>	<	1	0.4	0.4	0.4	0	0.4	0.4	>	<	1	518.2	518.2	518.2	0	518.2	518.2	>
2022-05-30 19:03:02	372	<	103	0.0194	1	0	0.138	0.1574	-0.1186	>	<	1	0.45	0.45	0.45	0	0.45	0.45	>	<	1	518.2	518.2	518.2	0	518.2	518.2	>
2022-05-30 19:03:03	373	<	106	0.0755	1	0	0.2642	0.3396	-0.1887	>	<	1	0.4	0.4	0.4	0	0.4	0.4	>	<	1	518.2	518.2	518.2	0	518.2	518.2	>
2022-05-30 19:03:04	374	<	116	0.0345	1	0	0.1825	0.2169	-0.148	>	<	1	0.4	0.4	0.4	0	0.4	0.4	>	<	1	518.2	518.2	518.2	0	518.2	518.2	>
2022-05-30 19:03:05	375	<	106	0.0472	1	0	0.212	0.2592	-0.1648	>	<	1	0.4	0.4	0.4	0	0.4	0.4	>	<	1	518.2	518.2	518.2	0	518.2	518.2	>
2022-05-30 19:03:06	376	<	115	0.0696	1	0	0.2544	0.324	-0.1848	>	<	1	0.4	0.4	0.4	0	0.4	0.4	>	<	1	518.2	518.2	518.2	0	518.2	518.2	>
2022-05-30 19:03:07	377	<	104	0.0577	1	0	0.2332	0.2909	-0.1755	>	<	1	0.45	0.45	0.45	0	0.45	0.45	>	<	1	518.2	518.2	518.2	0	518.2	518.2	>
2022-05-30 19:03:08	378	<	115	0.0783	1	0	0.2686	0.3468	-0.1903	>	<	1	0.35	0.35	0.35	0	0.35	0.35	>	<	1	518.2	518.2	518.2	0	518.2	518.2	>
2022-05-30 19:03:09	379	<	116	0.1034	1	0	0.3045	0.408	-0.2011	>	<	1	0.45	0.45	0.45	0	0.45	0.45	>	<	1	518.2	518.2	518.2	0	518.2	518.2	>
2022-05-30 19:03:10	380	<	105	0.0381	1	0	0.1914	0.2295	-0.1533	>	<	1	0.4	0.4	0.4	0	0.4	0.4	>	<	1	518.2	518.2	518.2	0	518.2	518.2	>
2022-05-30 19:03:11	381	<	116	0.0431	1	0	0.2031	0.2462	-0.16	>	<	1	0.4	0.4	0.4	0	0.4	0.4	>	<	1	518.2	518.2	518.2	0	518.2	518.2	>
2022-05-30 19:03:12	382	<	104	0.0673	1	0	0.2506	0.3179	-0.1832	>	<	1	0.4	0.4	0.4	0	0.4	0.4	>	<	1	518.2	518.2	518.2	0	518.2	518.2	>
2022-05-30 19:03:13	383	<	117	0.0684	1	0	0.2524	0.3208	-0.184	>	<	1	1	1	1	0	1	1	>	<	1	518.5	518.5	518.5	0	518.5	518.5	>
2022-05-30 19:03:14	384	<	105	0.0667	1	0	0.2494	0.3161	-0.1828	>	<	1	0.4	0.4	0.4	0	0.4	0.4	>	<	1	518.5	518.5	518.5	0	518.5	518.5	>
2022-05-30 19:03:15	385	<	104	0.0673	1	0	0.2506	0.3179	-0.1832	>	<	1	0.4	0.4	0.4	0	0.4	0.4	>	<	1	518.5	518.5	518.5	0	518.5	518.5	>
2022-05-30 19:03:16	386	<	116	0.069	1	0	0.2534	0.3224	-0.1844	>	<	1	0.4	0.4	0.4	0	0.4	0.4	>	<	1	518.5	518.5	518.5	0	518.5	518.5	>
2022-05-30 19:03:17	387	<	104	0.0481	1	0	0.2139	0.262	-0.1659	>	<	1	0.45	0.45	0.45	0	0.45	0.45	>	<	1	518.5	518.5	518.5	0	518.5	518.5	>
2022-05-30 19:03:18	388	<	116	0.0517	1	0	0.2215	0.2732	-0.1697	>	<	1	0.4	0.4	0.4	0	0.4	0.4	>	<	1	518.5	518.5	518.5	0	518.5	518.5	>
2022-05-30 19:03:19	389	<	114	0.0789	1	0	0.2697	0.3486	-0.1907	>	<	1	0.4	0.4	0.4	0	0.4	0.4	>	<	1	518.5	518.5	518.5	0	518.5	518.5	>
2022-05-30 19:03:20	390	<	104	0.0481	1	0	0.2139	0.262	-0.1659	>	<	1	0.4	0.4	0.4	0	0.4	0.4	>	<	1	518.5	518.5	518.5	0	518.5	518.5	>
2022-05-30 19:03:21	391	<	115	0.0609	1	0	0.2391	0.3	-0.1782	>	<	1	0.4	0.4	0.4	0	0.4	0.4	>	<	1	518.5	518.5	518.5	0	518.5	518.5	>
2022-05-30 19:03:22	392	<	113	0.0708	1	0	0.2565	0.3273	-0.1857	>	<	1	0.45	0.45	0.45	0	0.45	0.45	>	<	1	518.5	518.5	518.5	0	518.5	518.5	>
2022-05-30 19:03:23	393	<	105	0.0381	1	0	0.1914	0.2295	-0.1533	>	<	1	0.4	0.4	0.4	0	0.4	0.4	>	<	1	518.5	518.5	518.5	0	518.5	518.5	>
2022-05-30 19:03:24	394	<	105	0.0857	1	0	0.2799	0.3657	-0.1942	>	<	1	0.4	0.4	0.4	0	0.4	0.4	>	<	1	518.5	518.5	518.5	0	518.5	518.5	>
2022-05-30 19:03:25	395	<	115	0.0522	1	0	0.2224	0.2746	-0.1702	>	<	1	0.4	0.4	0.4	0	0.4	0.4	>	<	1	518.5	518.5	518.5	0	518.5	518.5	>
2022-05-30 19:03:26	396	<	105	0.0571	1	0	0.2321	0.2893	-0.175	>	<	1	0.4	0.4	0.4	0	0.4	0.4	>	<	1	518.5	518.5	518.5	0	518.5	518.5	>
2022-05-30 19:03:27	397	<	116	0.1121	2	0	0.3417	0.4538	-0.2296	>	<	1	0.55	0.55	0.55	0	0.55	0.55	>	<	1	518.5	518.5	518.5	0	518.5	518.5	>
2022-05-30 19:03:28	398	<	106	0.0755	1	0	0.2642	0.3396	-0.1887	>	<	1	0.45	0.45	0.45	0	0.45	0.45	>	<	1	518.5	518.5	518.5	0	518.5	518.5	>
2022-05-30 19:03:29	399	<	117	0.0598	1	0	0.2372	0.297	-0.1773	>	<	1	0.45	0.45	0.45	0	0.45	0.45	>	<	1	518.5	518.5	518.5	0	518.5	518.5	>
2022-05-30 19:03:30	400	<	105	0.0476	1	0	0.213	0.2606	-0.1653	>	<	1	0.35	0.35	0.35	0	0.35	0.35	>	<	1	518.5	518.5	518.5	0	518.5	518.5	>
2022-05-30 19:03:31	401	<	117	0.0256	1	0	0.1581	0.1837	-0.1324	>	<	1	0.45	0.45	0.45	0	0.45	0.45	>	<	1	518.5	518.5	518.5	0	518.5	518.5	>
2022-05-30 19:03:32	402	<	107	0.0561	1	0	0.2301	0.2861	-0.174	>	<	1	0.45	0.45	0.45	0	0.45	0.45	>	<	1	511	511	511	0	511	511	>
2022-05-30 19:03:33	403	<	107	0.0467	1	0	0.2111	0.2578	-0.1643	>	<	1	0.4	0.4	0.4	0	0.4	0.4	>	<	1	511	511	511	0	511	511	>
2022-05-30 19:03:34	404	<	106	0.0755	1	0	0.2642	0.3396	-0.1887	>	<	1	0.4	0.4	0.4	0	0.4	0.4	>	<	1	511	511	511	0	511	511	>
2022-05-30 19:03:35	405	<	115	0.087	1	0	0.2818	0.3687	-0.1948	>	<	1	0.4	0.4	0.4	0	0.4	0.4	>	<	1	511	511	511	0	511	511	>
2022-05-30 19:03:36	406	<	105	0.0952	1	0	0.2935	0.3888	-0.1983	>	<	1	0.45	0.45	0.45	0	0.45	0.45	>	<	1	511	511	511	0	511	511	>
2022-05-30 19:03:37	407	<	117	0.0598	1	0	0.2372	0.297	-0.1773	>	<	1	0.4	0.4	0.4	0	0.4	0.4	>	<	1	511	511	511	0	511	511	>
2022-05-30 19:03:38	408	<	104	0.0769	1	0	0.2665	0.3434	-0.1895	>	<	1	0.4	0.4	0.4	0	0.4	0.4	>	<	1	511	511	511	0	511	511	>
[truncated: 253 more rows]

## Sheet: Conf2_1000
		<	Processing Time							>	<	CPU1							>	<	MEM1							>
[truncated: 664 more rows]

[truncated: 7 more sheets: Conf2_5000, Conf2_10000, Conf3_100, Conf3_1000, Conf3_5000, Conf3_10000, Conf3_15000]
