# Supplementary material for: Evaluating the integration of Esper complex event processing engine and message brokers
Source: PeerJ Comput Sci. 2023 Jul 12;9:e1437. doi: 10.7717/peerj-cs.1437 (PMC10403187; doi:10.7717/peerj-cs.1437)
Supplement: Supplemental Information 6 [file peerj-cs-09-1437-s006.zip › Rawdata/Test_P2__(1Sg).xlsx]

## Sheet: Conf1_100
		<	Processing Time							>	<	CPU1							>	<	MEM1							>
Time	Id	<	Cont	Average	Max	Min	DesvTip	DTTop	DTDown	>	<	Cont	Average	Max	Min	DesvTip	DTTop	DTDown	>	<	Cont	Average	Max	Min	DesvTip	DTTop	DTDown	>
P2_Conf1_100	Tot	<	22041	0.052	7	0	0.2266	0.2786	-0.1745	>	<	661	0.16	2.95	0	0.18	0.34	-0.02	>	<	661	321.66	483.9	205.3	93.13	414.79	228.54	>
2022-05-25 19:00:29	0	<	0	0			0	0	0	>	<	1	0	0	0	0	0	0	>	<	1	205.3	205.3	205.3	0	205.3	205.3	>
2022-05-25 19:00:30	1	<	0	0			0	0	0	>	<	1	0.45	0.45	0.45	0	0.45	0.45	>	<	1	207.6	207.6	207.6	0	207.6	207.6	>
2022-05-25 19:00:31	2	<	30	0.3	7	0	1.2689	1.5689	-0.9689	>	<	1	1.2	1.2	1.2	0	1.2	1.2	>	<	1	208.6	208.6	208.6	0	208.6	208.6	>
2022-05-25 19:00:32	3	<	61	0.0328	1	0	0.1781	0.2109	-0.1453	>	<	1	0.45	0.45	0.45	0	0.45	0.45	>	<	1	208.7	208.7	208.7	0	208.7	208.7	>
2022-05-25 19:00:33	4	<	60	0.1333	1	0	0.3399	0.4733	-0.2066	>	<	1	0.5	0.5	0.5	0	0.5	0.5	>	<	1	208.8	208.8	208.8	0	208.8	208.8	>
2022-05-25 19:00:34	5	<	60	0.1667	1	0	0.3727	0.5393	-0.206	>	<	1	0.65	0.65	0.65	0	0.65	0.65	>	<	1	208.9	208.9	208.9	0	208.9	208.9	>
2022-05-25 19:00:35	6	<	60	0.1667	1	0	0.3727	0.5393	-0.206	>	<	1	0.7	0.7	0.7	0	0.7	0.7	>	<	1	211.8	211.8	211.8	0	211.8	211.8	>
2022-05-25 19:00:36	7	<	60	0.15	1	0	0.3571	0.5071	-0.2071	>	<	1	0.4	0.4	0.4	0	0.4	0.4	>	<	1	212	212	212	0	212	212	>
2022-05-25 19:00:37	8	<	60	0.15	1	0	0.3571	0.5071	-0.2071	>	<	1	0.35	0.35	0.35	0	0.35	0.35	>	<	1	212.1	212.1	212.1	0	212.1	212.1	>
2022-05-25 19:00:38	9	<	60	0.1333	1	0	0.3399	0.4733	-0.2066	>	<	1	0.5	0.5	0.5	0	0.5	0.5	>	<	1	212.2	212.2	212.2	0	212.2	212.2	>
2022-05-25 19:00:39	10	<	60	0.0333	1	0	0.1795	0.2128	-0.1462	>	<	1	0.4	0.4	0.4	0	0.4	0.4	>	<	1	212.5	212.5	212.5	0	212.5	212.5	>
2022-05-25 19:00:40	11	<	60	0.0333	1	0	0.1795	0.2128	-0.1462	>	<	1	0.2	0.2	0.2	0	0.2	0.2	>	<	1	212.6	212.6	212.6	0	212.6	212.6	>
2022-05-25 19:00:41	12	<	60	0	0	0	0	0	0	>	<	1	0.75	0.75	0.75	0	0.75	0.75	>	<	1	212.9	212.9	212.9	0	212.9	212.9	>
2022-05-25 19:00:42	13	<	60	0.0167	1	0	0.128	0.1447	-0.1114	>	<	1	0.2	0.2	0.2	0	0.2	0.2	>	<	1	212.9	212.9	212.9	0	212.9	212.9	>
2022-05-25 19:00:43	14	<	60	0	0	0	0	0	0	>	<	1	0.35	0.35	0.35	0	0.35	0.35	>	<	1	212.9	212.9	212.9	0	212.9	212.9	>
2022-05-25 19:00:44	15	<	60	0	0	0	0	0	0	>	<	1	1.15	1.15	1.15	0	1.15	1.15	>	<	1	221.3	221.3	221.3	0	221.3	221.3	>
2022-05-25 19:00:45	16	<	60	0.0167	1	0	0.128	0.1447	-0.1114	>	<	1	0.2	0.2	0.2	0	0.2	0.2	>	<	1	221.3	221.3	221.3	0	221.3	221.3	>
2022-05-25 19:00:46	17	<	60	0	0	0	0	0	0	>	<	1	0.15	0.15	0.15	0	0.15	0.15	>	<	1	221.3	221.3	221.3	0	221.3	221.3	>
2022-05-25 19:00:47	18	<	60	0	0	0	0	0	0	>	<	1	0.15	0.15	0.15	0	0.15	0.15	>	<	1	221.3	221.3	221.3	0	221.3	221.3	>
2022-05-25 19:00:48	19	<	60	0	0	0	0	0	0	>	<	1	0.2	0.2	0.2	0	0.2	0.2	>	<	1	221.3	221.3	221.3	0	221.3	221.3	>
2022-05-25 19:00:49	20	<	60	0	0	0	0	0	0	>	<	1	0.15	0.15	0.15	0	0.15	0.15	>	<	1	211.4	211.4	211.4	0	211.4	211.4	>
2022-05-25 19:00:50	21	<	60	0	0	0	0	0	0	>	<	1	0.15	0.15	0.15	0	0.15	0.15	>	<	1	211.4	211.4	211.4	0	211.4	211.4	>
2022-05-25 19:00:51	22	<	60	0	0	0	0	0	0	>	<	1	0.1	0.1	0.1	0	0.1	0.1	>	<	1	211.4	211.4	211.4	0	211.4	211.4	>
2022-05-25 19:00:52	23	<	60	0	0	0	0	0	0	>	<	1	0.3	0.3	0.3	0	0.3	0.3	>	<	1	211.4	211.4	211.4	0	211.4	211.4	>
2022-05-25 19:00:53	24	<	60	0	0	0	0	0	0	>	<	1	0.25	0.25	0.25	0	0.25	0.25	>	<	1	211.6	211.6	211.6	0	211.6	211.6	>
2022-05-25 19:00:54	25	<	60	0	0	0	0	0	0	>	<	1	0.15	0.15	0.15	0	0.15	0.15	>	<	1	211.6	211.6	211.6	0	211.6	211.6	>
2022-05-25 19:00:55	26	<	60	0	0	0	0	0	0	>	<	1	0.4	0.4	0.4	0	0.4	0.4	>	<	1	211.8	211.8	211.8	0	211.8	211.8	>
2022-05-25 19:00:56	27	<	60	0	0	0	0	0	0	>	<	1	0.2	0.2	0.2	0	0.2	0.2	>	<	1	211.8	211.8	211.8	0	211.8	211.8	>
2022-05-25 19:00:57	28	<	60	0.0167	1	0	0.128	0.1447	-0.1114	>	<	1	0.1	0.1	0.1	0	0.1	0.1	>	<	1	211.8	211.8	211.8	0	211.8	211.8	>
2022-05-25 19:00:58	29	<	60	0	0	0	0	0	0	>	<	1	0.1	0.1	0.1	0	0.1	0.1	>	<	1	211.8	211.8	211.8	0	211.8	211.8	>
2022-05-25 19:00:59	30	<	60	0	0	0	0	0	0	>	<	1	0.3	0.3	0.3	0	0.3	0.3	>	<	1	211.8	211.8	211.8	0	211.8	211.8	>
2022-05-25 19:01:00	31	<	60	0	0	0	0	0	0	>	<	1	0.3	0.3	0.3	0	0.3	0.3	>	<	1	211.8	211.8	211.8	0	211.8	211.8	>
2022-05-25 19:01:01	32	<	60	0	0	0	0	0	0	>	<	1	0.25	0.25	0.25	0	0.25	0.25	>	<	1	211.8	211.8	211.8	0	211.8	211.8	>
2022-05-25 19:01:02	33	<	60	0	0	0	0	0	0	>	<	1	0.1	0.1	0.1	0	0.1	0.1	>	<	1	211.8	211.8	211.8	0	211.8	211.8	>
2022-05-25 19:01:03	34	<	60	0	0	0	0	0	0	>	<	1	0.1	0.1	0.1	0	0.1	0.1	>	<	1	211.8	211.8	211.8	0	211.8	211.8	>
2022-05-25 19:01:04	35	<	60	0	0	0	0	0	0	>	<	1	0.1	0.1	0.1	0	0.1	0.1	>	<	1	211.8	211.8	211.8	0	211.8	211.8	>
2022-05-25 19:01:05	36	<	60	0	0	0	0	0	0	>	<	1	0.1	0.1	0.1	0	0.1	0.1	>	<	1	211.8	211.8	211.8	0	211.8	211.8	>
2022-05-25 19:01:06	37	<	60	0	0	0	0	0	0	>	<	1	0.65	0.65	0.65	0	0.65	0.65	>	<	1	213.3	213.3	213.3	0	213.3	213.3	>
2022-05-25 19:01:07	38	<	60	0	0	0	0	0	0	>	<	0	0			0	0	0	>	<	0	0			0	0	0	>
2022-05-25 19:01:08	39	<	60	0	0	0	0	0	0	>	<	1	0.1	0.1	0.1	0	0.1	0.1	>	<	1	213.4	213.4	213.4	0	213.4	213.4	>
2022-05-25 19:01:09	40	<	60	0.0333	1	0	0.1795	0.2128	-0.1462	>	<	1	0.2	0.2	0.2	0	0.2	0.2	>	<	1	213.4	213.4	213.4	0	213.4	213.4	>
2022-05-25 19:01:10	41	<	60	0	0	0	0	0	0	>	<	1	0.2	0.2	0.2	0	0.2	0.2	>	<	1	213.4	213.4	213.4	0	213.4	213.4	>
2022-05-25 19:01:11	42	<	60	0	0	0	0	0	0	>	<	1	0.15	0.15	0.15	0	0.15	0.15	>	<	1	213.4	213.4	213.4	0	213.4	213.4	>
2022-05-25 19:01:12	43	<	60	0	0	0	0	0	0	>	<	1	0.05	0.05	0.05	0	0.05	0.05	>	<	1	213.4	213.4	213.4	0	213.4	213.4	>
2022-05-25 19:01:13	44	<	60	0	0	0	0	0	0	>	<	1	0.1	0.1	0.1	0	0.1	0.1	>	<	1	213.4	213.4	213.4	0	213.4	213.4	>
2022-05-25 19:01:14	45	<	60	0	0	0	0	0	0	>	<	1	0.3	0.3	0.3	0	0.3	0.3	>	<	1	213.7	213.7	213.7	0	213.7	213.7	>
2022-05-25 19:01:15	46	<	60	0	0	0	0	0	0	>	<	1	0.2	0.2	0.2	0	0.2	0.2	>	<	1	213.7	213.7	213.7	0	213.7	213.7	>
2022-05-25 19:01:16	47	<	60	0	0	0	0	0	0	>	<	1	0.15	0.15	0.15	0	0.15	0.15	>	<	1	213.7	213.7	213.7	0	213.7	213.7	>
2022-05-25 19:01:17	48	<	60	0.0333	2	0	0.256	0.2894	-0.2227	>	<	1	0.15	0.15	0.15	0	0.15	0.15	>	<	1	213.7	213.7	213.7	0	213.7	213.7	>
2022-05-25 19:01:18	49	<	60	0	0	0	0	0	0	>	<	1	0.2	0.2	0.2	0	0.2	0.2	>	<	1	213.7	213.7	213.7	0	213.7	213.7	>
2022-05-25 19:01:19	50	<	60	0	0	0	0	0	0	>	<	1	0.15	0.15	0.15	0	0.15	0.15	>	<	1	213.7	213.7	213.7	0	213.7	213.7	>
2022-05-25 19:01:20	51	<	60	0.0167	1	0	0.128	0.1447	-0.1114	>	<	1	0.05	0.05	0.05	0	0.05	0.05	>	<	1	213.7	213.7	213.7	0	213.7	213.7	>
2022-05-25 19:01:21	52	<	60	0	0	0	0	0	0	>	<	1	0.15	0.15	0.15	0	0.15	0.15	>	<	1	213.7	213.7	213.7	0	213.7	213.7	>
2022-05-25 19:01:22	53	<	60	0.0167	1	0	0.128	0.1447	-0.1114	>	<	1	0.3	0.3	0.3	0	0.3	0.3	>	<	1	215.4	215.4	215.4	0	215.4	215.4	>
2022-05-25 19:01:23	54	<	60	0	0	0	0	0	0	>	<	1	0.1	0.1	0.1	0	0.1	0.1	>	<	1	215.7	215.7	215.7	0	215.7	215.7	>
2022-05-25 19:01:24	55	<	60	0	0	0	0	0	0	>	<	1	0.1	0.1	0.1	0	0.1	0.1	>	<	1	215.7	215.7	215.7	0	215.7	215.7	>
2022-05-25 19:01:25	56	<	60	0	0	0	0	0	0	>	<	1	0.2	0.2	0.2	0	0.2	0.2	>	<	1	215.8	215.8	215.8	0	215.8	215.8	>
2022-05-25 19:01:26	57	<	60	0	0	0	0	0	0	>	<	1	0.15	0.15	0.15	0	0.15	0.15	>	<	1	215.8	215.8	215.8	0	215.8	215.8	>
2022-05-25 19:01:27	58	<	60	0	0	0	0	0	0	>	<	1	0.2	0.2	0.2	0	0.2	0.2	>	<	1	215.8	215.8	215.8	0	215.8	215.8	>
2022-05-25 19:01:28	59	<	60	0	0	0	0	0	0	>	<	1	0.1	0.1	0.1	0	0.1	0.1	>	<	1	215.8	215.8	215.8	0	215.8	215.8	>
2022-05-25 19:01:29	60	<	60	0	0	0	0	0	0	>	<	1	0.15	0.15	0.15	0	0.15	0.15	>	<	1	215.8	215.8	215.8	0	215.8	215.8	>
2022-05-25 19:01:30	61	<	60	0	0	0	0	0	0	>	<	1	0.1	0.1	0.1	0	0.1	0.1	>	<	1	215.8	215.8	215.8	0	215.8	215.8	>
2022-05-25 19:01:31	62	<	60	0	0	0	0	0	0	>	<	1	0.1	0.1	0.1	0	0.1	0.1	>	<	1	215.8	215.8	215.8	0	215.8	215.8	>
2022-05-25 19:01:32	63	<	60	0	0	0	0	0	0	>	<	1	0.05	0.05	0.05	0	0.05	0.05	>	<	1	215.8	215.8	215.8	0	215.8	215.8	>
2022-05-25 19:01:33	64	<	60	0	0	0	0	0	0	>	<	1	0.25	0.25	0.25	0	0.25	0.25	>	<	1	215.8	215.8	215.8	0	215.8	215.8	>
2022-05-25 19:01:34	65	<	60	0	0	0	0	0	0	>	<	1	0.1	0.1	0.1	0	0.1	0.1	>	<	1	215.8	215.8	215.8	0	215.8	215.8	>
2022-05-25 19:01:35	66	<	60	0	0	0	0	0	0	>	<	1	0.15	0.15	0.15	0	0.15	0.15	>	<	1	215.8	215.8	215.8	0	215.8	215.8	>
2022-05-25 19:01:36	67	<	60	0	0	0	0	0	0	>	<	1	0.1	0.1	0.1	0	0.1	0.1	>	<	1	215.8	215.8	215.8	0	215.8	215.8	>
2022-05-25 19:01:37	68	<	60	0	0	0	0	0	0	>	<	1	0.15	0.15	0.15	0	0.15	0.15	>	<	1	215.8	215.8	215.8	0	215.8	215.8	>
2022-05-25 19:01:38	69	<	60	0	0	0	0	0	0	>	<	1	0.1	0.1	0.1	0	0.1	0.1	>	<	1	215.8	215.8	215.8	0	215.8	215.8	>
2022-05-25 19:01:39	70	<	60	0	0	0	0	0	0	>	<	1	0.15	0.15	0.15	0	0.15	0.15	>	<	1	215.8	215.8	215.8	0	215.8	215.8	>
2022-05-25 19:01:40	71	<	60	0	0	0	0	0	0	>	<	1	0.1	0.1	0.1	0	0.1	0.1	>	<	1	215.8	215.8	215.8	0	215.8	215.8	>
2022-05-25 19:01:41	72	<	60	0.0167	1	0	0.128	0.1447	-0.1114	>	<	1	0.1	0.1	0.1	0	0.1	0.1	>	<	1	215.8	215.8	215.8	0	215.8	215.8	>
2022-05-25 19:01:42	73	<	60	0	0	0	0	0	0	>	<	1	0.05	0.05	0.05	0	0.05	0.05	>	<	1	215.8	215.8	215.8	0	215.8	215.8	>
2022-05-25 19:01:43	74	<	60	0	0	0	0	0	0	>	<	1	0.15	0.15	0.15	0	0.15	0.15	>	<	1	215.8	215.8	215.8	0	215.8	215.8	>
2022-05-25 19:01:44	75	<	60	0	0	0	0	0	0	>	<	1	0.1	0.1	0.1	0	0.1	0.1	>	<	1	215.8	215.8	215.8	0	215.8	215.8	>
2022-05-25 19:01:45	76	<	60	0	0	0	0	0	0	>	<	1	0.55	0.55	0.55	0	0.55	0.55	>	<	1	219.2	219.2	219.2	0	219.2	219.2	>
2022-05-25 19:01:46	77	<	60	0	0	0	0	0	0	>	<	1	0.15	0.15	0.15	0	0.15	0.15	>	<	1	219.2	219.2	219.2	0	219.2	219.2	>
2022-05-25 19:01:47	78	<	60	0	0	0	0	0	0	>	<	1	0.25	0.25	0.25	0	0.25	0.25	>	<	1	219.2	219.2	219.2	0	219.2	219.2	>
2022-05-25 19:01:48	79	<	60	0	0	0	0	0	0	>	<	1	0.15	0.15	0.15	0	0.15	0.15	>	<	1	219.2	219.2	219.2	0	219.2	219.2	>
2022-05-25 19:01:49	80	<	60	0	0	0	0	0	0	>	<	1	0.1	0.1	0.1	0	0.1	0.1	>	<	1	219.2	219.2	219.2	0	219.2	219.2	>
2022-05-25 19:01:50	81	<	60	0	0	0	0	0	0	>	<	1	0.1	0.1	0.1	0	0.1	0.1	>	<	1	214.5	214.5	214.5	0	214.5	214.5	>
2022-05-25 19:01:51	82	<	60	0	0	0	0	0	0	>	<	1	0.05	0.05	0.05	0	0.05	0.05	>	<	1	214.7	214.7	214.7	0	214.7	214.7	>
2022-05-25 19:01:52	83	<	60	0	0	0	0	0	0	>	<	1	0.1	0.1	0.1	0	0.1	0.1	>	<	1	215	215	215	0	215	215	>
2022-05-25 19:01:53	84	<	60	0	0	0	0	0	0	>	<	1	0.2	0.2	0.2	0	0.2	0.2	>	<	1	215.2	215.2	215.2	0	215.2	215.2	>
2022-05-25 19:01:54	85	<	60	0	0	0	0	0	0	>	<	1	0.1	0.1	0.1	0	0.1	0.1	>	<	1	215.5	215.5	215.5	0	215.5	215.5	>
2022-05-25 19:01:55	86	<	60	0	0	0	0	0	0	>	<	1	0.1	0.1	0.1	0	0.1	0.1	>	<	1	215.5	215.5	215.5	0	215.5	215.5	>
2022-05-25 19:01:56	87	<	60	0	0	0	0	0	0	>	<	1	0.15	0.15	0.15	0	0.15	0.15	>	<	1	216	216	216	0	216	216	>
2022-05-25 19:01:57	88	<	60	0	0	0	0	0	0	>	<	1	0.1	0.1	0.1	0	0.1	0.1	>	<	1	216.3	216.3	216.3	0	216.3	216.3	>
2022-05-25 19:01:58	89	<	60	0	0	0	0	0	0	>	<	1	0.05	0.05	0.05	0	0.05	0.05	>	<	1	216.3	216.3	216.3	0	216.3	216.3	>
2022-05-25 19:01:59	90	<	60	0	0	0	0	0	0	>	<	1	0.1	0.1	0.1	0	0.1	0.1	>	<	1	216.5	216.5	216.5	0	216.5	216.5	>
2022-05-25 19:02:00	91	<	60	0	0	0	0	0	0	>	<	1	0.1	0.1	0.1	0	0.1	0.1	>	<	1	217	217	217	0	217	217	>
2022-05-25 19:02:01	92	<	60	0	0	0	0	0	0	>	<	1	2.35	2.35	2.35	0	2.35	2.35	>	<	1	244.2	244.2	244.2	0	244.2	244.2	>
2022-05-25 19:02:02	93	<	60	0	0	0	0	0	0	>	<	1	0.1	0.1	0.1	0	0.1	0.1	>	<	1	244.2	244.2	244.2	0	244.2	244.2	>
2022-05-25 19:02:03	94	<	60	0	0	0	0	0	0	>	<	1	0.1	0.1	0.1	0	0.1	0.1	>	<	1	244.2	244.2	244.2	0	244.2	244.2	>
2022-05-25 19:02:04	95	<	60	0	0	0	0	0	0	>	<	1	0.1	0.1	0.1	0	0.1	0.1	>	<	1	244.2	244.2	244.2	0	244.2	244.2	>
2022-05-25 19:02:05	96	<	60	0	0	0	0	0	0	>	<	1	0.05	0.05	0.05	0	0.05	0.05	>	<	1	234.8	234.8	234.8	0	234.8	234.8	>
2022-05-25 19:02:06	97	<	60	0	0	0	0	0	0	>	<	1	0.1	0.1	0.1	0	0.1	0.1	>	<	1	234.8	234.8	234.8	0	234.8	234.8	>
2022-05-25 19:02:07	98	<	60	0	0	0	0	0	0	>	<	1	0.05	0.05	0.05	0	0.05	0.05	>	<	1	234.8	234.8	234.8	0	234.8	234.8	>
2022-05-25 19:02:08	99	<	60	0	0	0	0	0	0	>	<	1	0.1	0.1	0.1	0	0.1	0.1	>	<	1	234.8	234.8	234.8	0	234.8	234.8	>
2022-05-25 19:02:09	100	<	60	0	0	0	0	0	0	>	<	1	0.1	0.1	0.1	0	0.1	0.1	>	<	1	234.8	234.8	234.8	0	234.8	234.8	>
2022-05-25 19:02:10	101	<	60	0	0	0	0	0	0	>	<	1	0.1	0.1	0.1	0	0.1	0.1	>	<	1	234.8	234.8	234.8	0	234.8	234.8	>
2022-05-25 19:02:11	102	<	60	0	0	0	0	0	0	>	<	1	0.1	0.1	0.1	0	0.1	0.1	>	<	1	234.8	234.8	234.8	0	234.8	234.8	>
2022-05-25 19:02:12	103	<	60	0	0	0	0	0	0	>	<	1	0.15	0.15	0.15	0	0.15	0.15	>	<	1	234.8	234.8	234.8	0	234.8	234.8	>
2022-05-25 19:02:13	104	<	60	0	0	0	0	0	0	>	<	1	0.05	0.05	0.05	0	0.05	0.05	>	<	1	234.8	234.8	234.8	0	234.8	234.8	>
2022-05-25 19:02:14	105	<	60	0	0	0	0	0	0	>	<	1	0.1	0.1	0.1	0	0.1	0.1	>	<	1	234.8	234.8	234.8	0	234.8	234.8	>
2022-05-25 19:02:15	106	<	60	0	0	0	0	0	0	>	<	1	0.1	0.1	0.1	0	0.1	0.1	>	<	1	234.8	234.8	234.8	0	234.8	234.8	>
2022-05-25 19:02:16	107	<	60	0	0	0	0	0	0	>	<	1	0.1	0.1	0.1	0	0.1	0.1	>	<	1	234.8	234.8	234.8	0	234.8	234.8	>
2022-05-25 19:02:17	108	<	60	0	0	0	0	0	0	>	<	1	0.05	0.05	0.05	0	0.05	0.05	>	<	1	234.8	234.8	234.8	0	234.8	234.8	>
2022-05-25 19:02:18	109	<	60	0	0	0	0	0	0	>	<	1	0.4	0.4	0.4	0	0.4	0.4	>	<	1	234.8	234.8	234.8	0	234.8	234.8	>
2022-05-25 19:02:19	110	<	60	0	0	0	0	0	0	>	<	1	1.45	1.45	1.45	0	1.45	1.45	>	<	1	244.1	244.1	244.1	0	244.1	244.1	>
2022-05-25 19:02:20	111	<	60	0	0	0	0	0	0	>	<	1	0.1	0.1	0.1	0	0.1	0.1	>	<	1	237	237	237	0	237	237	>
2022-05-25 19:02:21	112	<	60	0	0	0	0	0	0	>	<	1	0.1	0.1	0.1	0	0.1	0.1	>	<	1	237	237	237	0	237	237	>
2022-05-25 19:02:22	113	<	60	0	0	0	0	0	0	>	<	1	0.1	0.1	0.1	0	0.1	0.1	>	<	1	237	237	237	0	237	237	>
2022-05-25 19:02:23	114	<	60	0	0	0	0	0	0	>	<	1	0.05	0.05	0.05	0	0.05	0.05	>	<	1	237	237	237	0	237	237	>
2022-05-25 19:02:24	115	<	60	0	0	0	0	0	0	>	<	1	0.15	0.15	0.15	0	0.15	0.15	>	<	1	237	237	237	0	237	237	>
2022-05-25 19:02:25	116	<	60	0	0	0	0	0	0	>	<	1	0.05	0.05	0.05	0	0.05	0.05	>	<	1	237	237	237	0	237	237	>
2022-05-25 19:02:26	117	<	60	0	0	0	0	0	0	>	<	1	0.1	0.1	0.1	0	0.1	0.1	>	<	1	237	237	237	0	237	237	>
2022-05-25 19:02:27	118	<	60	0	0	0	0	0	0	>	<	1	0.05	0.05	0.05	0	0.05	0.05	>	<	1	237	237	237	0	237	237	>
2022-05-25 19:02:28	119	<	60	0	0	0	0	0	0	>	<	1	0.1	0.1	0.1	0	0.1	0.1	>	<	1	237	237	237	0	237	237	>
2022-05-25 19:02:29	120	<	60	0	0	0	0	0	0	>	<	1	0.05	0.05	0.05	0	0.05	0.05	>	<	1	237	237	237	0	237	237	>
2022-05-25 19:02:30	121	<	60	0	0	0	0	0	0	>	<	1	0.05	0.05	0.05	0	0.05	0.05	>	<	1	237	237	237	0	237	237	>
2022-05-25 19:02:31	122	<	60	0	0	0	0	0	0	>	<	1	0.1	0.1	0.1	0	0.1	0.1	>	<	1	237	237	237	0	237	237	>
2022-05-25 19:02:32	123	<	60	0	0	0	0	0	0	>	<	1	0.05	0.05	0.05	0	0.05	0.05	>	<	1	237	237	237	0	237	237	>
2022-05-25 19:02:33	124	<	60	0	0	0	0	0	0	>	<	1	0.1	0.1	0.1	0	0.1	0.1	>	<	1	237	237	237	0	237	237	>
2022-05-25 19:02:34	125	<	60	0	0	0	0	0	0	>	<	1	0.05	0.05	0.05	0	0.05	0.05	>	<	1	237	237	237	0	237	237	>
2022-05-25 19:02:35	126	<	60	0	0	0	0	0	0	>	<	1	0.1	0.1	0.1	0	0.1	0.1	>	<	1	237	237	237	0	237	237	>
2022-05-25 19:02:36	127	<	60	0	0	0	0	0	0	>	<	1	0.05	0.05	0.05	0	0.05	0.05	>	<	1	237	237	237	0	237	237	>
2022-05-25 19:02:37	128	<	60	0	0	0	0	0	0	>	<	1	0.15	0.15	0.15	0	0.15	0.15	>	<	1	237	237	237	0	237	237	>
2022-05-25 19:02:38	129	<	60	0	0	0	0	0	0	>	<	1	0.05	0.05	0.05	0	0.05	0.05	>	<	1	237	237	237	0	237	237	>
2022-05-25 19:02:39	130	<	60	0	0	0	0	0	0	>	<	1	2.95	2.95	2.95	0	2.95	2.95	>	<	1	256.6	256.6	256.6	0	256.6	256.6	>
2022-05-25 19:02:40	131	<	60	0	0	0	0	0	0	>	<	1	0.05	0.05	0.05	0	0.05	0.05	>	<	1	252.4	252.4	252.4	0	252.4	252.4	>
2022-05-25 19:02:41	132	<	60	0	0	0	0	0	0	>	<	1	0.1	0.1	0.1	0	0.1	0.1	>	<	1	252.4	252.4	252.4	0	252.4	252.4	>
2022-05-25 19:02:42	133	<	60	0	0	0	0	0	0	>	<	1	0.2	0.2	0.2	0	0.2	0.2	>	<	1	252.4	252.4	252.4	0	252.4	252.4	>
2022-05-25 19:02:43	134	<	60	0	0	0	0	0	0	>	<	1	0.05	0.05	0.05	0	0.05	0.05	>	<	1	252.4	252.4	252.4	0	252.4	252.4	>
2022-05-25 19:02:44	135	<	60	0	0	0	0	0	0	>	<	1	0.15	0.15	0.15	0	0.15	0.15	>	<	1	252.6	252.6	252.6	0	252.6	252.6	>
2022-05-25 19:02:45	136	<	60	0	0	0	0	0	0	>	<	1	0.05	0.05	0.05	0	0.05	0.05	>	<	1	252.6	252.6	252.6	0	252.6	252.6	>
2022-05-25 19:02:46	137	<	60	0	0	0	0	0	0	>	<	1	0.1	0.1	0.1	0	0.1	0.1	>	<	1	252.6	252.6	252.6	0	252.6	252.6	>
2022-05-25 19:02:47	138	<	60	0	0	0	0	0	0	>	<	1	0.1	0.1	0.1	0	0.1	0.1	>	<	1	252.6	252.6	252.6	0	252.6	252.6	>
2022-05-25 19:02:48	139	<	60	0	0	0	0	0	0	>	<	1	0.05	0.05	0.05	0	0.05	0.05	>	<	1	252.6	252.6	252.6	0	252.6	252.6	>
2022-05-25 19:02:49	140	<	60	0	0	0	0	0	0	>	<	1	0.1	0.1	0.1	0	0.1	0.1	>	<	1	252.8	252.8	252.8	0	252.8	252.8	>
2022-05-25 19:02:50	141	<	60	0	0	0	0	0	0	>	<	1	0.05	0.05	0.05	0	0.05	0.05	>	<	1	252.8	252.8	252.8	0	252.8	252.8	>
2022-05-25 19:02:51	142	<	60	0	0	0	0	0	0	>	<	1	0.1	0.1	0.1	0	0.1	0.1	>	<	1	252.8	252.8	252.8	0	252.8	252.8	>
2022-05-25 19:02:52	143	<	60	0	0	0	0	0	0	>	<	1	0.05	0.05	0.05	0	0.05	0.05	>	<	1	252.8	252.8	252.8	0	252.8	252.8	>
2022-05-25 19:02:53	144	<	60	0	0	0	0	0	0	>	<	1	0.1	0.1	0.1	0	0.1	0.1	>	<	1	252.8	252.8	252.8	0	252.8	252.8	>
2022-05-25 19:02:54	145	<	60	0	0	0	0	0	0	>	<	1	0.05	0.05	0.05	0	0.05	0.05	>	<	1	252.8	252.8	252.8	0	252.8	252.8	>
2022-05-25 19:02:55	146	<	60	0	0	0	0	0	0	>	<	1	0.1	0.1	0.1	0	0.1	0.1	>	<	1	252.8	252.8	252.8	0	252.8	252.8	>
2022-05-25 19:02:56	147	<	60	0	0	0	0	0	0	>	<	1	0.05	0.05	0.05	0	0.05	0.05	>	<	1	252.8	252.8	252.8	0	252.8	252.8	>
2022-05-25 19:02:57	148	<	60	0	0	0	0	0	0	>	<	1	0.1	0.1	0.1	0	0.1	0.1	>	<	1	252.8	252.8	252.8	0	252.8	252.8	>
2022-05-25 19:02:58	149	<	60	0	0	0	0	0	0	>	<	1	0.15	0.15	0.15	0	0.15	0.15	>	<	1	252.8	252.8	252.8	0	252.8	252.8	>
2022-05-25 19:02:59	150	<	60	0	0	0	0	0	0	>	<	1	0.05	0.05	0.05	0	0.05	0.05	>	<	1	252.8	252.8	252.8	0	252.8	252.8	>
2022-05-25 19:03:00	151	<	60	0	0	0	0	0	0	>	<	1	0.1	0.1	0.1	0	0.1	0.1	>	<	1	252.8	252.8	252.8	0	252.8	252.8	>
2022-05-25 19:03:01	152	<	60	0	0	0	0	0	0	>	<	1	0.05	0.05	0.05	0	0.05	0.05	>	<	1	252.8	252.8	252.8	0	252.8	252.8	>
2022-05-25 19:03:02	153	<	60	0	0	0	0	0	0	>	<	1	0.05	0.05	0.05	0	0.05	0.05	>	<	1	252.8	252.8	252.8	0	252.8	252.8	>
2022-05-25 19:03:03	154	<	60	0	0	0	0	0	0	>	<	1	0.1	0.1	0.1	0	0.1	0.1	>	<	1	252.8	252.8	252.8	0	252.8	252.8	>
2022-05-25 19:03:04	155	<	60	0	0	0	0	0	0	>	<	1	0.2	0.2	0.2	0	0.2	0.2	>	<	1	252.8	252.8	252.8	0	252.8	252.8	>
2022-05-25 19:03:05	156	<	60	0	0	0	0	0	0	>	<	1	0.1	0.1	0.1	0	0.1	0.1	>	<	1	252.8	252.8	252.8	0	252.8	252.8	>
2022-05-25 19:03:06	157	<	60	0	0	0	0	0	0	>	<	1	0.1	0.1	0.1	0	0.1	0.1	>	<	1	252.8	252.8	252.8	0	252.8	252.8	>
2022-05-25 19:03:07	158	<	60	0	0	0	0	0	0	>	<	1	0.1	0.1	0.1	0	0.1	0.1	>	<	1	252.8	252.8	252.8	0	252.8	252.8	>
2022-05-25 19:03:08	159	<	60	0	0	0	0	0	0	>	<	1	0.1	0.1	0.1	0	0.1	0.1	>	<	1	252.8	252.8	252.8	0	252.8	252.8	>
2022-05-25 19:03:09	160	<	60	0	0	0	0	0	0	>	<	1	0.05	0.05	0.05	0	0.05	0.05	>	<	1	252.8	252.8	252.8	0	252.8	252.8	>
2022-05-25 19:03:10	161	<	60	0	0	0	0	0	0	>	<	1	0.1	0.1	0.1	0	0.1	0.1	>	<	1	252.8	252.8	252.8	0	252.8	252.8	>
2022-05-25 19:03:11	162	<	60	0	0	0	0	0	0	>	<	1	0.05	0.05	0.05	0	0.05	0.05	>	<	1	252.8	252.8	252.8	0	252.8	252.8	>
2022-05-25 19:03:12	163	<	60	0	0	0	0	0	0	>	<	1	0.1	0.1	0.1	0	0.1	0.1	>	<	1	252.8	252.8	252.8	0	252.8	252.8	>
2022-05-25 19:03:13	164	<	60	0	0	0	0	0	0	>	<	1	0.05	0.05	0.05	0	0.05	0.05	>	<	1	252.8	252.8	252.8	0	252.8	252.8	>
2022-05-25 19:03:14	165	<	60	0	0	0	0	0	0	>	<	1	0.1	0.1	0.1	0	0.1	0.1	>	<	1	252.8	252.8	252.8	0	252.8	252.8	>
2022-05-25 19:03:15	166	<	60	0	0	0	0	0	0	>	<	1	0.1	0.1	0.1	0	0.1	0.1	>	<	1	252.8	252.8	252.8	0	252.8	252.8	>
2022-05-25 19:03:16	167	<	60	0	0	0	0	0	0	>	<	1	0.05	0.05	0.05	0	0.05	0.05	>	<	1	252.8	252.8	252.8	0	252.8	252.8	>
2022-05-25 19:03:17	168	<	60	0	0	0	0	0	0	>	<	1	0.1	0.1	0.1	0	0.1	0.1	>	<	1	252.8	252.8	252.8	0	252.8	252.8	>
2022-05-25 19:03:18	169	<	60	0	0	0	0	0	0	>	<	1	0.05	0.05	0.05	0	0.05	0.05	>	<	1	252.8	252.8	252.8	0	252.8	252.8	>
2022-05-25 19:03:19	170	<	60	0	0	0	0	0	0	>	<	1	0.1	0.1	0.1	0	0.1	0.1	>	<	1	252.8	252.8	252.8	0	252.8	252.8	>
2022-05-25 19:03:20	171	<	60	0	0	0	0	0	0	>	<	1	0.05	0.05	0.05	0	0.05	0.05	>	<	1	252.8	252.8	252.8	0	252.8	252.8	>
2022-05-25 19:03:21	172	<	60	0	0	0	0	0	0	>	<	1	0.1	0.1	0.1	0	0.1	0.1	>	<	1	252.8	252.8	252.8	0	252.8	252.8	>
2022-05-25 19:03:22	173	<	60	0	0	0	0	0	0	>	<	1	0.1	0.1	0.1	0	0.1	0.1	>	<	1	252.8	252.8	252.8	0	252.8	252.8	>
2022-05-25 19:03:23	174	<	60	0	0	0	0	0	0	>	<	1	0.1	0.1	0.1	0	0.1	0.1	>	<	1	252.8	252.8	252.8	0	252.8	252.8	>
2022-05-25 19:03:24	175	<	60	0	0	0	0	0	0	>	<	1	0.05	0.05	0.05	0	0.05	0.05	>	<	1	252.8	252.8	252.8	0	252.8	252.8	>
2022-05-25 19:03:25	176	<	60	0	0	0	0	0	0	>	<	1	0.1	0.1	0.1	0	0.1	0.1	>	<	1	252.8	252.8	252.8	0	252.8	252.8	>
2022-05-25 19:03:26	177	<	60	0	0	0	0	0	0	>	<	1	0.05	0.05	0.05	0	0.05	0.05	>	<	1	252.8	252.8	252.8	0	252.8	252.8	>
2022-05-25 19:03:27	178	<	60	0	0	0	0	0	0	>	<	1	0.1	0.1	0.1	0	0.1	0.1	>	<	1	252.8	252.8	252.8	0	252.8	252.8	>
2022-05-25 19:03:28	179	<	60	0	0	0	0	0	0	>	<	1	0.05	0.05	0.05	0	0.05	0.05	>	<	1	252.8	252.8	252.8	0	252.8	252.8	>
2022-05-25 19:03:29	180	<	60	0	0	0	0	0	0	>	<	1	0.2	0.2	0.2	0	0.2	0.2	>	<	1	252.8	252.8	252.8	0	252.8	252.8	>
2022-05-25 19:03:30	181	<	60	0	0	0	0	0	0	>	<	1	0.1	0.1	0.1	0	0.1	0.1	>	<	1	252.8	252.8	252.8	0	252.8	252.8	>
2022-05-25 19:03:31	182	<	60	0	0	0	0	0	0	>	<	1	0.1	0.1	0.1	0	0.1	0.1	>	<	1	252.8	252.8	252.8	0	252.8	252.8	>
2022-05-25 19:03:32	183	<	60	0	0	0	0	0	0	>	<	1	0.05	0.05	0.05	0	0.05	0.05	>	<	1	252.8	252.8	252.8	0	252.8	252.8	>
2022-05-25 19:03:33	184	<	60	0	0	0	0	0	0	>	<	1	0.1	0.1	0.1	0	0.1	0.1	>	<	1	252.8	252.8	252.8	0	252.8	252.8	>
2022-05-25 19:03:34	185	<	60	0	0	0	0	0	0	>	<	1	0.05	0.05	0.05	0	0.05	0.05	>	<	1	252.8	252.8	252.8	0	252.8	252.8	>
2022-05-25 19:03:35	186	<	60	0	0	0	0	0	0	>	<	1	0.1	0.1	0.1	0	0.1	0.1	>	<	1	252.8	252.8	252.8	0	252.8	252.8	>
2022-05-25 19:03:36	187	<	60	0	0	0	0	0	0	>	<	1	0.05	0.05	0.05	0	0.05	0.05	>	<	1	252.8	252.8	252.8	0	252.8	252.8	>
2022-05-25 19:03:37	188	<	60	0	0	0	0	0	0	>	<	1	0.1	0.1	0.1	0	0.1	0.1	>	<	1	252.8	252.8	252.8	0	252.8	252.8	>
2022-05-25 19:03:38	189	<	60	0	0	0	0	0	0	>	<	1	0.05	0.05	0.05	0	0.05	0.05	>	<	1	252.8	252.8	252.8	0	252.8	252.8	>
2022-05-25 19:03:39	190	<	60	0	0	0	0	0	0	>	<	1	0.1	0.1	0.1	0	0.1	0.1	>	<	1	252.8	252.8	252.8	0	252.8	252.8	>
2022-05-25 19:03:40	191	<	60	0	0	0	0	0	0	>	<	1	0.15	0.15	0.15	0	0.15	0.15	>	<	1	252.8	252.8	252.8	0	252.8	252.8	>
2022-05-25 19:03:41	192	<	60	0	0	0	0	0	0	>	<	1	0.05	0.05	0.05	0	0.05	0.05	>	<	1	252.8	252.8	252.8	0	252.8	252.8	>
2022-05-25 19:03:42	193	<	60	0	0	0	0	0	0	>	<	1	0.1	0.1	0.1	0	0.1	0.1	>	<	1	252.8	252.8	252.8	0	252.8	252.8	>
2022-05-25 19:03:43	194	<	60	0	0	0	0	0	0	>	<	1	0.05	0.05	0.05	0	0.05	0.05	>	<	1	252.8	252.8	252.8	0	252.8	252.8	>
2022-05-25 19:03:44	195	<	60	0	0	0	0	0	0	>	<	1	0.1	0.1	0.1	0	0.1	0.1	>	<	1	252.8	252.8	252.8	0	252.8	252.8	>
2022-05-25 19:03:45	196	<	60	0	0	0	0	0	0	>	<	1	0.05	0.05	0.05	0	0.05	0.05	>	<	1	252.8	252.8	252.8	0	252.8	252.8	>
2022-05-25 19:03:46	197	<	60	0	0	0	0	0	0	>	<	1	0.1	0.1	0.1	0	0.1	0.1	>	<	1	252.8	252.8	252.8	0	252.8	252.8	>
2022-05-25 19:03:47	198	<	60	0	0	0	0	0	0	>	<	1	0.1	0.1	0.1	0	0.1	0.1	>	<	1	252.8	252.8	252.8	0	252.8	252.8	>
2022-05-25 19:03:48	199	<	60	0	0	0	0	0	0	>	<	1	0.1	0.1	0.1	0	0.1	0.1	>	<	1	252.8	252.8	252.8	0	252.8	252.8	>
2022-05-25 19:03:49	200	<	60	0	0	0	0	0	0	>	<	1	0.05	0.05	0.05	0	0.05	0.05	>	<	1	252.8	252.8	252.8	0	252.8	252.8	>
2022-05-25 19:03:50	201	<	60	0	0	0	0	0	0	>	<	1	0.1	0.1	0.1	0	0.1	0.1	>	<	1	252.8	252.8	252.8	0	252.8	252.8	>
2022-05-25 19:03:51	202	<	60	0	0	0	0	0	0	>	<	1	0.1	0.1	0.1	0	0.1	0.1	>	<	1	252.8	252.8	252.8	0	252.8	252.8	>
2022-05-25 19:03:52	203	<	60	0	0	0	0	0	0	>	<	1	0.05	0.05	0.05	0	0.05	0.05	>	<	1	252.8	252.8	252.8	0	252.8	252.8	>
2022-05-25 19:03:53	204	<	60	0	0	0	0	0	0	>	<	1	0.05	0.05	0.05	0	0.05	0.05	>	<	1	252.8	252.8	252.8	0	252.8	252.8	>
2022-05-25 19:03:54	205	<	60	0	0	0	0	0	0	>	<	1	0.15	0.15	0.15	0	0.15	0.15	>	<	1	252.8	252.8	252.8	0	252.8	252.8	>
2022-05-25 19:03:55	206	<	60	0	0	0	0	0	0	>	<	1	0.05	0.05	0.05	0	0.05	0.05	>	<	1	252.8	252.8	252.8	0	252.8	252.8	>
2022-05-25 19:03:56	207	<	60	0	0	0	0	0	0	>	<	1	0.2	0.2	0.2	0	0.2	0.2	>	<	1	252.8	252.8	252.8	0	252.8	252.8	>
2022-05-25 19:03:57	208	<	60	0	0	0	0	0	0	>	<	1	0.1	0.1	0.1	0	0.1	0.1	>	<	1	252.8	252.8	252.8	0	252.8	252.8	>
2022-05-25 19:03:58	209	<	60	0	0	0	0	0	0	>	<	1	0.05	0.05	0.05	0	0.05	0.05	>	<	1	252.8	252.8	252.8	0	252.8	252.8	>
2022-05-25 19:03:59	210	<	60	0	0	0	0	0	0	>	<	1	0.1	0.1	0.1	0	0.1	0.1	>	<	1	252.8	252.8	252.8	0	252.8	252.8	>
2022-05-25 19:04:00	211	<	60	0	0	0	0	0	0	>	<	1	0.1	0.1	0.1	0	0.1	0.1	>	<	1	252.8	252.8	252.8	0	252.8	252.8	>
2022-05-25 19:04:01	212	<	60	0	0	0	0	0	0	>	<	1	0.05	0.05	0.05	0	0.05	0.05	>	<	1	252.8	252.8	252.8	0	252.8	252.8	>
2022-05-25 19:04:02	213	<	60	0	0	0	0	0	0	>	<	1	0.1	0.1	0.1	0	0.1	0.1	>	<	1	252.8	252.8	252.8	0	252.8	252.8	>
2022-05-25 19:04:03	214	<	60	0	0	0	0	0	0	>	<	1	0.05	0.05	0.05	0	0.05	0.05	>	<	1	252.8	252.8	252.8	0	252.8	252.8	>
2022-05-25 19:04:04	215	<	60	0	0	0	0	0	0	>	<	1	0.1	0.1	0.1	0	0.1	0.1	>	<	1	252.8	252.8	252.8	0	252.8	252.8	>
2022-05-25 19:04:05	216	<	60	0	0	0	0	0	0	>	<	1	0.05	0.05	0.05	0	0.05	0.05	>	<	1	252.8	252.8	252.8	0	252.8	252.8	>
2022-05-25 19:04:06	217	<	60	0	0	0	0	0	0	>	<	1	0.1	0.1	0.1	0	0.1	0.1	>	<	1	252.8	252.8	252.8	0	252.8	252.8	>
2022-05-25 19:04:07	218	<	60	0	0	0	0	0	0	>	<	1	0.1	0.1	0.1	0	0.1	0.1	>	<	1	252.8	252.8	252.8	0	252.8	252.8	>
2022-05-25 19:04:08	219	<	60	0	0	0	0	0	0	>	<	1	0.1	0.1	0.1	0	0.1	0.1	>	<	1	252.8	252.8	252.8	0	252.8	252.8	>
2022-05-25 19:04:09	220	<	60	0	0	0	0	0	0	>	<	1	0.05	0.05	0.05	0	0.05	0.05	>	<	1	252.8	252.8	252.8	0	252.8	252.8	>
2022-05-25 19:04:10	221	<	60	0	0	0	0	0	0	>	<	1	0.1	0.1	0.1	0	0.1	0.1	>	<	1	252.8	252.8	252.8	0	252.8	252.8	>
2022-05-25 19:04:11	222	<	60	0	0	0	0	0	0	>	<	1	0.05	0.05	0.05	0	0.05	0.05	>	<	1	252.8	252.8	252.8	0	252.8	252.8	>
2022-05-25 19:04:12	223	<	48	0	0	0	0	0	0	>	<	1	0.1	0.1	0.1	0	0.1	0.1	>	<	1	252.8	252.8	252.8	0	252.8	252.8	>
2022-05-25 19:04:13	224	<	19	0	0	0	0	0	0	>	<	1	0.15	0.15	0.15	0	0.15	0.15	>	<	1	252.8	252.8	252.8	0	252.8	252.8	>
2022-05-25 19:04:14	225	<	20	0	0	0	0	0	0	>	<	1	0.15	0.15	0.15	0	0.15	0.15	>	<	1	252.8	252.8	252.8	0	252.8	252.8	>
2022-05-25 19:04:15	226	<	20	0	0	0	0	0	0	>	<	1	0.15	0.15	0.15	0	0.15	0.15	>	<	1	253	253	253	0	253	253	>
2022-05-25 19:04:16	227	<	20	0	0	0	0	0	0	>	<	1	0.15	0.15	0.15	0	0.15	0.15	>	<	1	253	253	253	0	253	253	>
2022-05-25 19:04:17	228	<	20	0	0	0	0	0	0	>	<	1	0.2	0.2	0.2	0	0.2	0.2	>	<	1	253	253	253	0	253	253	>
2022-05-25 19:04:18	229	<	20	0	0	0	0	0	0	>	<	1	0.15	0.15	0.15	0	0.15	0.15	>	<	1	253.3	253.3	253.3	0	253.3	253.3	>
2022-05-25 19:04:19	230	<	20	0	0	0	0	0	0	>	<	1	0.15	0.15	0.15	0	0.15	0.15	>	<	1	253.8	253.8	253.8	0	253.8	253.8	>
2022-05-25 19:04:20	231	<	20	0	0	0	0	0	0	>	<	1	0.15	0.15	0.15	0	0.15	0.15	>	<	1	254.3	254.3	254.3	0	254.3	254.3	>
2022-05-25 19:04:21	232	<	20	0	0	0	0	0	0	>	<	1	0.15	0.15	0.15	0	0.15	0.15	>	<	1	255	255	255	0	255	255	>
2022-05-25 19:04:22	233	<	20	0	0	0	0	0	0	>	<	1	0.2	0.2	0.2	0	0.2	0.2	>	<	1	255.6	255.6	255.6	0	255.6	255.6	>
2022-05-25 19:04:23	234	<	20	0	0	0	0	0	0	>	<	1	0.15	0.15	0.15	0	0.15	0.15	>	<	1	255.8	255.8	255.8	0	255.8	255.8	>
2022-05-25 19:04:24	235	<	20	0	0	0	0	0	0	>	<	1	0.2	0.2	0.2	0	0.2	0.2	>	<	1	256.3	256.3	256.3	0	256.3	256.3	>
2022-05-25 19:04:25	236	<	20	0	0	0	0	0	0	>	<	1	0.15	0.15	0.15	0	0.15	0.15	>	<	1	257.3	257.3	257.3	0	257.3	257.3	>
2022-05-25 19:04:26	237	<	20	0	0	0	0	0	0	>	<	1	0.2	0.2	0.2	0	0.2	0.2	>	<	1	257.3	257.3	257.3	0	257.3	257.3	>
2022-05-25 19:04:27	238	<	20	0	0	0	0	0	0	>	<	1	0.15	0.15	0.15	0	0.15	0.15	>	<	1	257.8	257.8	257.8	0	257.8	257.8	>
2022-05-25 19:04:28	239	<	20	0	0	0	0	0	0	>	<	1	0.15	0.15	0.15	0	0.15	0.15	>	<	1	259.4	259.4	259.4	0	259.4	259.4	>
2022-05-25 19:04:29	240	<	20	0	0	0	0	0	0	>	<	1	0.2	0.2	0.2	0	0.2	0.2	>	<	1	260.1	260.1	260.1	0	260.1	260.1	>
2022-05-25 19:04:30	241	<	20	0	0	0	0	0	0	>	<	1	0.15	0.15	0.15	0	0.15	0.15	>	<	1	260.9	260.9	260.9	0	260.9	260.9	>
2022-05-25 19:04:31	242	<	20	0	0	0	0	0	0	>	<	1	0.2	0.2	0.2	0	0.2	0.2	>	<	1	261.9	261.9	261.9	0	261.9	261.9	>
2022-05-25 19:04:32	243	<	20	0	0	0	0	0	0	>	<	1	0.15	0.15	0.15	0	0.15	0.15	>	<	1	262.7	262.7	262.7	0	262.7	262.7	>
2022-05-25 19:04:33	244	<	20	0	0	0	0	0	0	>	<	1	0.2	0.2	0.2	0	0.2	0.2	>	<	1	264.5	264.5	264.5	0	264.5	264.5	>
2022-05-25 19:04:34	245	<	20	0	0	0	0	0	0	>	<	1	0.2	0.2	0.2	0	0.2	0.2	>	<	1	265.5	265.5	265.5	0	265.5	265.5	>
2022-05-25 19:04:35	246	<	20	0	0	0	0	0	0	>	<	1	0.2	0.2	0.2	0	0.2	0.2	>	<	1	266	266	266	0	266	266	>
2022-05-25 19:04:36	247	<	20	0	0	0	0	0	0	>	<	1	0.2	0.2	0.2	0	0.2	0.2	>	<	1	267.5	267.5	267.5	0	267.5	267.5	>
2022-05-25 19:04:37	248	<	20	0	0	0	0	0	0	>	<	1	0.15	0.15	0.15	0	0.15	0.15	>	<	1	268	268	268	0	268	268	>
2022-05-25 19:04:38	249	<	20	0	0	0	0	0	0	>	<	1	0.15	0.15	0.15	0	0.15	0.15	>	<	1	268.5	268.5	268.5	0	268.5	268.5	>
2022-05-25 19:04:39	250	<	20	0	0	0	0	0	0	>	<	1	0.5	0.5	0.5	0	0.5	0.5	>	<	1	273.2	273.2	273.2	0	273.2	273.2	>
2022-05-25 19:04:40	251	<	20	0	0	0	0	0	0	>	<	1	0.15	0.15	0.15	0	0.15	0.15	>	<	1	273.2	273.2	273.2	0	273.2	273.2	>
2022-05-25 19:04:41	252	<	20	0	0	0	0	0	0	>	<	1	0.15	0.15	0.15	0	0.15	0.15	>	<	1	273.2	273.2	273.2	0	273.2	273.2	>
2022-05-25 19:04:42	253	<	20	0	0	0	0	0	0	>	<	1	0.15	0.15	0.15	0	0.15	0.15	>	<	1	273.2	273.2	273.2	0	273.2	273.2	>
2022-05-25 19:04:43	254	<	20	0	0	0	0	0	0	>	<	1	0.2	0.2	0.2	0	0.2	0.2	>	<	1	273.2	273.2	273.2	0	273.2	273.2	>
2022-05-25 19:04:44	255	<	20	0	0	0	0	0	0	>	<	1	0.1	0.1	0.1	0	0.1	0.1	>	<	1	273.2	273.2	273.2	0	273.2	273.2	>
2022-05-25 19:04:45	256	<	20	0	0	0	0	0	0	>	<	1	0.2	0.2	0.2	0	0.2	0.2	>	<	1	273.2	273.2	273.2	0	273.2	273.2	>
2022-05-25 19:04:46	257	<	20	0	0	0	0	0	0	>	<	1	0.15	0.15	0.15	0	0.15	0.15	>	<	1	273.2	273.2	273.2	0	273.2	273.2	>
2022-05-25 19:04:47	258	<	20	0	0	0	0	0	0	>	<	1	0.15	0.15	0.15	0	0.15	0.15	>	<	1	273.2	273.2	273.2	0	273.2	273.2	>
2022-05-25 19:04:48	259	<	20	0	0	0	0	0	0	>	<	1	0.15	0.15	0.15	0	0.15	0.15	>	<	1	273.2	273.2	273.2	0	273.2	273.2	>
2022-05-25 19:04:49	260	<	20	0	0	0	0	0	0	>	<	1	0.2	0.2	0.2	0	0.2	0.2	>	<	1	273.2	273.2	273.2	0	273.2	273.2	>
2022-05-25 19:04:50	261	<	20	0	0	0	0	0	0	>	<	1	0.15	0.15	0.15	0	0.15	0.15	>	<	1	273.2	273.2	273.2	0	273.2	273.2	>
2022-05-25 19:04:51	262	<	20	0	0	0	0	0	0	>	<	1	0.1	0.1	0.1	0	0.1	0.1	>	<	1	273.2	273.2	273.2	0	273.2	273.2	>
2022-05-25 19:04:52	263	<	20	0	0	0	0	0	0	>	<	1	0.2	0.2	0.2	0	0.2	0.2	>	<	1	273.2	273.2	273.2	0	273.2	273.2	>
2022-05-25 19:04:53	264	<	20	0	0	0	0	0	0	>	<	1	0.15	0.15	0.15	0	0.15	0.15	>	<	1	273.2	273.2	273.2	0	273.2	273.2	>
2022-05-25 19:04:54	265	<	20	0	0	0	0	0	0	>	<	1	0.15	0.15	0.15	0	0.15	0.15	>	<	1	273.2	273.2	273.2	0	273.2	273.2	>
2022-05-25 19:04:55	266	<	20	0	0	0	0	0	0	>	<	1	0.15	0.15	0.15	0	0.15	0.15	>	<	1	273.2	273.2	273.2	0	273.2	273.2	>
2022-05-25 19:04:56	267	<	20	0.05	1	0	0.2179	0.2679	-0.1679	>	<	1	0.2	0.2	0.2	0	0.2	0.2	>	<	1	273.2	273.2	273.2	0	273.2	273.2	>
2022-05-25 19:04:57	268	<	20	0	0	0	0	0	0	>	<	1	0.1	0.1	0.1	0	0.1	0.1	>	<	1	273.2	273.2	273.2	0	273.2	273.2	>
2022-05-25 19:04:58	269	<	20	0	0	0	0	0	0	>	<	1	0.15	0.15	0.15	0	0.15	0.15	>	<	1	273.2	273.2	273.2	0	273.2	273.2	>
2022-05-25 19:04:59	270	<	20	0	0	0	0	0	0	>	<	1	0.2	0.2	0.2	0	0.2	0.2	>	<	1	273.2	273.2	273.2	0	273.2	273.2	>
2022-05-25 19:05:00	271	<	20	0	0	0	0	0	0	>	<	1	0.15	0.15	0.15	0	0.15	0.15	>	<	1	273.2	273.2	273.2	0	273.2	273.2	>
2022-05-25 19:05:01	272	<	20	0	0	0	0	0	0	>	<	1	0.15	0.15	0.15	0	0.15	0.15	>	<	1	273.2	273.2	273.2	0	273.2	273.2	>
2022-05-25 19:05:02	273	<	20	0	0	0	0	0	0	>	<	1	0.15	0.15	0.15	0	0.15	0.15	>	<	1	273.2	273.2	273.2	0	273.2	273.2	>
2022-05-25 19:05:03	274	<	20	0	0	0	0	0	0	>	<	1	0.15	0.15	0.15	0	0.15	0.15	>	<	1	273.2	273.2	273.2	0	273.2	273.2	>
2022-05-25 19:05:04	275	<	20	0	0	0	0	0	0	>	<	1	0.15	0.15	0.15	0	0.15	0.15	>	<	1	273.2	273.2	273.2	0	273.2	273.2	>
2022-05-25 19:05:05	276	<	20	0	0	0	0	0	0	>	<	1	0.2	0.2	0.2	0	0.2	0.2	>	<	1	273.2	273.2	273.2	0	273.2	273.2	>
2022-05-25 19:05:06	277	<	20	0	0	0	0	0	0	>	<	1	0.15	0.15	0.15	0	0.15	0.15	>	<	1	273.2	273.2	273.2	0	273.2	273.2	>
2022-05-25 19:05:07	278	<	20	0	0	0	0	0	0	>	<	1	0.15	0.15	0.15	0	0.15	0.15	>	<	1	273.2	273.2	273.2	0	273.2	273.2	>
2022-05-25 19:05:08	279	<	20	0.05	1	0	0.2179	0.2679	-0.1679	>	<	1	0.15	0.15	0.15	0	0.15	0.15	>	<	1	273.2	273.2	273.2	0	273.2	273.2	>
2022-05-25 19:05:09	280	<	20	0	0	0	0	0	0	>	<	1	0.15	0.15	0.15	0	0.15	0.15	>	<	1	273.2	273.2	273.2	0	273.2	273.2	>
2022-05-25 19:05:10	281	<	20	0	0	0	0	0	0	>	<	1	0.2	0.2	0.2	0	0.2	0.2	>	<	1	273.2	273.2	273.2	0	273.2	273.2	>
2022-05-25 19:05:11	282	<	20	0	0	0	0	0	0	>	<	1	0.15	0.15	0.15	0	0.15	0.15	>	<	1	273.2	273.2	273.2	0	273.2	273.2	>
2022-05-25 19:05:12	283	<	20	0	0	0	0	0	0	>	<	1	0.15	0.15	0.15	0	0.15	0.15	>	<	1	273.2	273.2	273.2	0	273.2	273.2	>
2022-05-25 19:05:13	284	<	20	0	0	0	0	0	0	>	<	1	0.2	0.2	0.2	0	0.2	0.2	>	<	1	273.2	273.2	273.2	0	273.2	273.2	>
2022-05-25 19:05:14	285	<	20	0	0	0	0	0	0	>	<	1	0.2	0.2	0.2	0	0.2	0.2	>	<	1	273.2	273.2	273.2	0	273.2	273.2	>
2022-05-25 19:05:15	286	<	20	0	0	0	0	0	0	>	<	1	0.15	0.15	0.15	0	0.15	0.15	>	<	1	273.2	273.2	273.2	0	273.2	273.2	>
2022-05-25 19:05:16	287	<	20	0	0	0	0	0	0	>	<	1	0.15	0.15	0.15	0	0.15	0.15	>	<	1	273.2	273.2	273.2	0	273.2	273.2	>
2022-05-25 19:05:17	288	<	20	0	0	0	0	0	0	>	<	1	0.15	0.15	0.15	0	0.15	0.15	>	<	1	273.2	273.2	273.2	0	273.2	273.2	>
2022-05-25 19:05:18	289	<	20	0	0	0	0	0	0	>	<	1	0.2	0.2	0.2	0	0.2	0.2	>	<	1	273.2	273.2	273.2	0	273.2	273.2	>
2022-05-25 19:05:19	290	<	20	0	0	0	0	0	0	>	<	1	0.1	0.1	0.1	0	0.1	0.1	>	<	1	273.2	273.2	273.2	0	273.2	273.2	>
2022-05-25 19:05:20	291	<	20	0	0	0	0	0	0	>	<	1	0.2	0.2	0.2	0	0.2	0.2	>	<	1	273.2	273.2	273.2	0	273.2	273.2	>
2022-05-25 19:05:21	292	<	20	0	0	0	0	0	0	>	<	1	0.15	0.15	0.15	0	0.15	0.15	>	<	1	273.2	273.2	273.2	0	273.2	273.2	>
2022-05-25 19:05:22	293	<	20	0	0	0	0	0	0	>	<	1	0.15	0.15	0.15	0	0.15	0.15	>	<	1	273.2	273.2	273.2	0	273.2	273.2	>
2022-05-25 19:05:23	294	<	20	0	0	0	0	0	0	>	<	1	0.15	0.15	0.15	0	0.15	0.15	>	<	1	273.2	273.2	273.2	0	273.2	273.2	>
2022-05-25 19:05:24	295	<	20	0	0	0	0	0	0	>	<	1	0.2	0.2	0.2	0	0.2	0.2	>	<	1	273.2	273.2	273.2	0	273.2	273.2	>
2022-05-25 19:05:25	296	<	20	0	0	0	0	0	0	>	<	1	0.1	0.1	0.1	0	0.1	0.1	>	<	1	273.2	273.2	273.2	0	273.2	273.2	>
2022-05-25 19:05:26	297	<	20	0.05	1	0	0.2179	0.2679	-0.1679	>	<	1	0.2	0.2	0.2	0	0.2	0.2	>	<	1	273.2	273.2	273.2	0	273.2	273.2	>
2022-05-25 19:05:27	298	<	20	0	0	0	0	0	0	>	<	1	0.15	0.15	0.15	0	0.15	0.15	>	<	1	273.2	273.2	273.2	0	273.2	273.2	>
2022-05-25 19:05:28	299	<	20	0	0	0	0	0	0	>	<	1	0.15	0.15	0.15	0	0.15	0.15	>	<	1	273.2	273.2	273.2	0	273.2	273.2	>
2022-05-25 19:05:29	300	<	20	0	0	0	0	0	0	>	<	1	0.15	0.15	0.15	0	0.15	0.15	>	<	1	273.2	273.2	273.2	0	273.2	273.2	>
2022-05-25 19:05:30	301	<	20	0	0	0	0	0	0	>	<	1	0.15	0.15	0.15	0	0.15	0.15	>	<	1	273.2	273.2	273.2	0	273.2	273.2	>
2022-05-25 19:05:31	302	<	20	0	0	0	0	0	0	>	<	1	0.15	0.15	0.15	0	0.15	0.15	>	<	1	273.2	273.2	273.2	0	273.2	273.2	>
2022-05-25 19:05:32	303	<	20	0	0	0	0	0	0	>	<	1	0.1	0.1	0.1	0	0.1	0.1	>	<	1	273.2	273.2	273.2	0	273.2	273.2	>
2022-05-25 19:05:33	304	<	20	0	0	0	0	0	0	>	<	1	0.15	0.15	0.15	0	0.15	0.15	>	<	1	273.2	273.2	273.2	0	273.2	273.2	>
2022-05-25 19:05:34	305	<	20	0	0	0	0	0	0	>	<	1	0.1	0.1	0.1	0	0.1	0.1	>	<	1	273.2	273.2	273.2	0	273.2	273.2	>
2022-05-25 19:05:35	306	<	20	0	0	0	0	0	0	>	<	1	0.2	0.2	0.2	0	0.2	0.2	>	<	1	273.2	273.2	273.2	0	273.2	273.2	>
2022-05-25 19:05:36	307	<	20	0	0	0	0	0	0	>	<	1	0.15	0.15	0.15	0	0.15	0.15	>	<	1	273.2	273.2	273.2	0	273.2	273.2	>
2022-05-25 19:05:37	308	<	20	0	0	0	0	0	0	>	<	1	0.1	0.1	0.1	0	0.1	0.1	>	<	1	273.2	273.2	273.2	0	273.2	273.2	>
2022-05-25 19:05:38	309	<	20	0	0	0	0	0	0	>	<	1	0.15	0.15	0.15	0	0.15	0.15	>	<	1	273.2	273.2	273.2	0	273.2	273.2	>
2022-05-25 19:05:39	310	<	20	0	0	0	0	0	0	>	<	1	0.15	0.15	0.15	0	0.15	0.15	>	<	1	273.2	273.2	273.2	0	273.2	273.2	>
2022-05-25 19:05:40	311	<	20	0	0	0	0	0	0	>	<	1	0.1	0.1	0.1	0	0.1	0.1	>	<	1	273.2	273.2	273.2	0	273.2	273.2	>
2022-05-25 19:05:41	312	<	20	0	0	0	0	0	0	>	<	1	0.15	0.15	0.15	0	0.15	0.15	>	<	1	273.2	273.2	273.2	0	273.2	273.2	>
2022-05-25 19:05:42	313	<	20	0	0	0	0	0	0	>	<	1	0.15	0.15	0.15	0	0.15	0.15	>	<	1	273.2	273.2	273.2	0	273.2	273.2	>
2022-05-25 19:05:43	314	<	20	0	0	0	0	0	0	>	<	1	0.1	0.1	0.1	0	0.1	0.1	>	<	1	273.2	273.2	273.2	0	273.2	273.2	>
2022-05-25 19:05:44	315	<	20	0	0	0	0	0	0	>	<	1	0.15	0.15	0.15	0	0.15	0.15	>	<	1	273.2	273.2	273.2	0	273.2	273.2	>
2022-05-25 19:05:45	316	<	20	0	0	0	0	0	0	>	<	1	0.15	0.15	0.15	0	0.15	0.15	>	<	1	273.2	273.2	273.2	0	273.2	273.2	>
2022-05-25 19:05:46	317	<	20	0	0	0	0	0	0	>	<	1	0.15	0.15	0.15	0	0.15	0.15	>	<	1	273.2	273.2	273.2	0	273.2	273.2	>
2022-05-25 19:05:47	318	<	20	0	0	0	0	0	0	>	<	1	0.1	0.1	0.1	0	0.1	0.1	>	<	1	273.2	273.2	273.2	0	273.2	273.2	>
2022-05-25 19:05:48	319	<	20	0	0	0	0	0	0	>	<	1	0.1	0.1	0.1	0	0.1	0.1	>	<	1	273.2	273.2	273.2	0	273.2	273.2	>
2022-05-25 19:05:49	320	<	20	0	0	0	0	0	0	>	<	1	0.2	0.2	0.2	0	0.2	0.2	>	<	1	273.2	273.2	273.2	0	273.2	273.2	>
2022-05-25 19:05:50	321	<	20	0	0	0	0	0	0	>	<	1	0.55	0.55	0.55	0	0.55	0.55	>	<	1	273.4	273.4	273.4	0	273.4	273.4	>
2022-05-25 19:05:51	322	<	20	0	0	0	0	0	0	>	<	1	0.15	0.15	0.15	0	0.15	0.15	>	<	1	273.4	273.4	273.4	0	273.4	273.4	>
2022-05-25 19:05:52	323	<	20	0	0	0	0	0	0	>	<	1	0.1	0.1	0.1	0	0.1	0.1	>	<	1	273.4	273.4	273.4	0	273.4	273.4	>
2022-05-25 19:05:53	324	<	20	0	0	0	0	0	0	>	<	1	0.15	0.15	0.15	0	0.15	0.15	>	<	1	273.4	273.4	273.4	0	273.4	273.4	>
2022-05-25 19:05:54	325	<	20	0	0	0	0	0	0	>	<	1	0.2	0.2	0.2	0	0.2	0.2	>	<	1	273.4	273.4	273.4	0	273.4	273.4	>
2022-05-25 19:05:55	326	<	20	0	0	0	0	0	0	>	<	1	0.15	0.15	0.15	0	0.15	0.15	>	<	1	273.4	273.4	273.4	0	273.4	273.4	>
2022-05-25 19:05:56	327	<	20	0	0	0	0	0	0	>	<	1	0.1	0.1	0.1	0	0.1	0.1	>	<	1	273.7	273.7	273.7	0	273.7	273.7	>
2022-05-25 19:05:57	328	<	20	0	0	0	0	0	0	>	<	1	0.15	0.15	0.15	0	0.15	0.15	>	<	1	273.7	273.7	273.7	0	273.7	273.7	>
2022-05-25 19:05:58	329	<	20	0	0	0	0	0	0	>	<	1	0.25	0.25	0.25	0	0.25	0.25	>	<	1	273.7	273.7	273.7	0	273.7	273.7	>
2022-05-25 19:05:59	330	<	20	0	0	0	0	0	0	>	<	1	0.1	0.1	0.1	0	0.1	0.1	>	<	1	273.7	273.7	273.7	0	273.7	273.7	>
2022-05-25 19:06:00	331	<	20	0	0	0	0	0	0	>	<	1	0.15	0.15	0.15	0	0.15	0.15	>	<	1	273.7	273.7	273.7	0	273.7	273.7	>
2022-05-25 19:06:01	332	<	20	0	0	0	0	0	0	>	<	1	0.15	0.15	0.15	0	0.15	0.15	>	<	1	274	274	274	0	274	274	>
2022-05-25 19:06:02	333	<	20	0	0	0	0	0	0	>	<	1	0.15	0.15	0.15	0	0.15	0.15	>	<	1	274.2	274.2	274.2	0	274.2	274.2	>
2022-05-25 19:06:03	334	<	20	0	0	0	0	0	0	>	<	1	0.15	0.15	0.15	0	0.15	0.15	>	<	1	274.2	274.2	274.2	0	274.2	274.2	>
2022-05-25 19:06:04	335	<	20	0	0	0	0	0	0	>	<	1	0.2	0.2	0.2	0	0.2	0.2	>	<	1	274.2	274.2	274.2	0	274.2	274.2	>
2022-05-25 19:06:05	336	<	20	0	0	0	0	0	0	>	<	1	0.15	0.15	0.15	0	0.15	0.15	>	<	1	274.2	274.2	274.2	0	274.2	274.2	>
2022-05-25 19:06:06	337	<	20	0	0	0	0	0	0	>	<	1	0.2	0.2	0.2	0	0.2	0.2	>	<	1	274.2	274.2	274.2	0	274.2	274.2	>
2022-05-25 19:06:07	338	<	20	0	0	0	0	0	0	>	<	1	0.1	0.1	0.1	0	0.1	0.1	>	<	1	274.2	274.2	274.2	0	274.2	274.2	>
2022-05-25 19:06:08	339	<	20	0	0	0	0	0	0	>	<	1	0.1	0.1	0.1	0	0.1	0.1	>	<	1	274.5	274.5	274.5	0	274.5	274.5	>
2022-05-25 19:06:09	340	<	20	0	0	0	0	0	0	>	<	1	0.2	0.2	0.2	0	0.2	0.2	>	<	1	274.7	274.7	274.7	0	274.7	274.7	>
2022-05-25 19:06:10	341	<	20	0	0	0	0	0	0	>	<	1	0.1	0.1	0.1	0	0.1	0.1	>	<	1	274.7	274.7	274.7	0	274.7	274.7	>
2022-05-25 19:06:11	342	<	20	0	0	0	0	0	0	>	<	1	0.15	0.15	0.15	0	0.15	0.15	>	<	1	274.7	274.7	274.7	0	274.7	274.7	>
2022-05-25 19:06:12	343	<	20	0	0	0	0	0	0	>	<	1	0.15	0.15	0.15	0	0.15	0.15	>	<	1	274.7	274.7	274.7	0	274.7	274.7	>
2022-05-25 19:06:13	344	<	20	0	0	0	0	0	0	>	<	1	0.15	0.15	0.15	0	0.15	0.15	>	<	1	275	275	275	0	275	275	>
2022-05-25 19:06:14	345	<	20	0	0	0	0	0	0	>	<	1	0.15	0.15	0.15	0	0.15	0.15	>	<	1	275	275	275	0	275	275	>
2022-05-25 19:06:15	346	<	20	0	0	0	0	0	0	>	<	1	0.15	0.15	0.15	0	0.15	0.15	>	<	1	275.2	275.2	275.2	0	275.2	275.2	>
2022-05-25 19:06:16	347	<	20	0	0	0	0	0	0	>	<	1	0.15	0.15	0.15	0	0.15	0.15	>	<	1	275.8	275.8	275.8	0	275.8	275.8	>
2022-05-25 19:06:17	348	<	20	0	0	0	0	0	0	>	<	1	0.2	0.2	0.2	0	0.2	0.2	>	<	1	276.3	276.3	276.3	0	276.3	276.3	>
2022-05-25 19:06:18	349	<	20	0	0	0	0	0	0	>	<	1	0.1	0.1	0.1	0	0.1	0.1	>	<	1	277.6	277.6	277.6	0	277.6	277.6	>
2022-05-25 19:06:19	350	<	20	0	0	0	0	0	0	>	<	1	0.2	0.2	0.2	0	0.2	0.2	>	<	1	277.8	277.8	277.8	0	277.8	277.8	>
2022-05-25 19:06:20	351	<	20	0	0	0	0	0	0	>	<	1	0.1	0.1	0.1	0	0.1	0.1	>	<	1	278.6	278.6	278.6	0	278.6	278.6	>
2022-05-25 19:06:21	352	<	20	0	0	0	0	0	0	>	<	1	0.2	0.2	0.2	0	0.2	0.2	>	<	1	279.4	279.4	279.4	0	279.4	279.4	>
2022-05-25 19:06:22	353	<	20	0	0	0	0	0	0	>	<	1	0.15	0.15	0.15	0	0.15	0.15	>	<	1	279.9	279.9	279.9	0	279.9	279.9	>
2022-05-25 19:06:23	354	<	20	0	0	0	0	0	0	>	<	1	0.15	0.15	0.15	0	0.15	0.15	>	<	1	280.1	280.1	280.1	0	280.1	280.1	>
2022-05-25 19:06:24	355	<	20	0	0	0	0	0	0	>	<	1	0.15	0.15	0.15	0	0.15	0.15	>	<	1	280.4	280.4	280.4	0	280.4	280.4	>
2022-05-25 19:06:25	356	<	20	0	0	0	0	0	0	>	<	1	0.2	0.2	0.2	0	0.2	0.2	>	<	1	281.4	281.4	281.4	0	281.4	281.4	>
2022-05-25 19:06:26	357	<	20	0	0	0	0	0	0	>	<	1	0.1	0.1	0.1	0	0.1	0.1	>	<	1	282.2	282.2	282.2	0	282.2	282.2	>
2022-05-25 19:06:27	358	<	20	0	0	0	0	0	0	>	<	1	0.15	0.15	0.15	0	0.15	0.15	>	<	1	283.2	283.2	283.2	0	283.2	283.2	>
2022-05-25 19:06:28	359	<	20	0	0	0	0	0	0	>	<	1	0.15	0.15	0.15	0	0.15	0.15	>	<	1	283.7	283.7	283.7	0	283.7	283.7	>
2022-05-25 19:06:29	360	<	20	0	0	0	0	0	0	>	<	1	0.15	0.15	0.15	0	0.15	0.15	>	<	1	285.5	285.5	285.5	0	285.5	285.5	>
2022-05-25 19:06:30	361	<	20	0	0	0	0	0	0	>	<	1	0.15	0.15	0.15	0	0.15	0.15	>	<	1	286.1	286.1	286.1	0	286.1	286.1	>
2022-05-25 19:06:31	362	<	20	0	0	0	0	0	0	>	<	1	0.2	0.2	0.2	0	0.2	0.2	>	<	1	286.1	286.1	286.1	0	286.1	286.1	>
2022-05-25 19:06:32	363	<	20	0.05	1	0	0.2179	0.2679	-0.1679	>	<	1	0.15	0.15	0.15	0	0.15	0.15	>	<	1	286.6	286.6	286.6	0	286.6	286.6	>
2022-05-25 19:06:33	364	<	20	0	0	0	0	0	0	>	<	1	0.2	0.2	0.2	0	0.2	0.2	>	<	1	287.6	287.6	287.6	0	287.6	287.6	>
2022-05-25 19:06:34	365	<	20	0	0	0	0	0	0	>	<	1	0.15	0.15	0.15	0	0.15	0.15	>	<	1	288.6	288.6	288.6	0	288.6	288.6	>
2022-05-25 19:06:35	366	<	20	0	0	0	0	0	0	>	<	1	0.15	0.15	0.15	0	0.15	0.15	>	<	1	288.9	288.9	288.9	0	288.9	288.9	>
2022-05-25 19:06:36	367	<	20	0	0	0	0	0	0	>	<	1	0.15	0.15	0.15	0	0.15	0.15	>	<	1	290.2	290.2	290.2	0	290.2	290.2	>
2022-05-25 19:06:37	368	<	20	0	0	0	0	0	0	>	<	1	0.15	0.15	0.15	0	0.15	0.15	>	<	1	292	292	292	0	292	292	>
2022-05-25 19:06:38	369	<	20	0	0	0	0	0	0	>	<	1	0.3	0.3	0.3	0	0.3	0.3	>	<	1	293.5	293.5	293.5	0	293.5	293.5	>
2022-05-25 19:06:39	370	<	20	0	0	0	0	0	0	>	<	1	0.1	0.1	0.1	0	0.1	0.1	>	<	1	293.8	293.8	293.8	0	293.8	293.8	>
2022-05-25 19:06:40	371	<	20	0	0	0	0	0	0	>	<	1	1	1	1	0	1	1	>	<	1	293.8	293.8	293.8	0	293.8	293.8	>
2022-05-25 19:06:41	372	<	20	0	0	0	0	0	0	>	<	1	0.15	0.15	0.15	0	0.15	0.15	>	<	1	294.8	294.8	294.8	0	294.8	294.8	>
2022-05-25 19:06:42	373	<	20	0	0	0	0	0	0	>	<	1	0.2	0.2	0.2	0	0.2	0.2	>	<	1	295.6	295.6	295.6	0	295.6	295.6	>
2022-05-25 19:06:43	374	<	20	0	0	0	0	0	0	>	<	1	0.1	0.1	0.1	0	0.1	0.1	>	<	1	296.1	296.1	296.1	0	296.1	296.1	>
2022-05-25 19:06:44	375	<	20	0	0	0	0	0	0	>	<	1	0.2	0.2	0.2	0	0.2	0.2	>	<	1	296.9	296.9	296.9	0	296.9	296.9	>
2022-05-25 19:06:45	376	<	20	0	0	0	0	0	0	>	<	1	0.15	0.15	0.15	0	0.15	0.15	>	<	1	299.2	299.2	299.2	0	299.2	299.2	>
2022-05-25 19:06:46	377	<	20	0	0	0	0	0	0	>	<	1	0.15	0.15	0.15	0	0.15	0.15	>	<	1	299.7	299.7	299.7	0	299.7	299.7	>
2022-05-25 19:06:47	378	<	20	0	0	0	0	0	0	>	<	1	0.15	0.15	0.15	0	0.15	0.15	>	<	1	300.7	300.7	300.7	0	300.7	300.7	>
2022-05-25 19:06:48	379	<	20	0	0	0	0	0	0	>	<	1	0.2	0.2	0.2	0	0.2	0.2	>	<	1	301.3	301.3	301.3	0	301.3	301.3	>
2022-05-25 19:06:49	380	<	20	0	0	0	0	0	0	>	<	1	0.1	0.1	0.1	0	0.1	0.1	>	<	1	301.5	301.5	301.5	0	301.5	301.5	>
2022-05-25 19:06:50	381	<	20	0	0	0	0	0	0	>	<	1	0.2	0.2	0.2	0	0.2	0.2	>	<	1	302.5	302.5	302.5	0	302.5	302.5	>
2022-05-25 19:06:51	382	<	20	0	0	0	0	0	0	>	<	1	0.15	0.15	0.15	0	0.15	0.15	>	<	1	303.6	303.6	303.6	0	303.6	303.6	>
2022-05-25 19:06:52	383	<	20	0	0	0	0	0	0	>	<	1	0.2	0.2	0.2	0	0.2	0.2	>	<	1	304.3	304.3	304.3	0	304.3	304.3	>
2022-05-25 19:06:53	384	<	20	0	0	0	0	0	0	>	<	1	0.15	0.15	0.15	0	0.15	0.15	>	<	1	305.4	305.4	305.4	0	305.4	305.4	>
2022-05-25 19:06:54	385	<	20	0	0	0	0	0	0	>	<	1	0.15	0.15	0.15	0	0.15	0.15	>	<	1	306.1	306.1	306.1	0	306.1	306.1	>
2022-05-25 19:06:55	386	<	20	0	0	0	0	0	0	>	<	1	0.15	0.15	0.15	0	0.15	0.15	>	<	1	307.2	307.2	307.2	0	307.2	307.2	>
2022-05-25 19:06:56	387	<	20	0	0	0	0	0	0	>	<	1	0.15	0.15	0.15	0	0.15	0.15	>	<	1	308.7	308.7	308.7	0	308.7	308.7	>
2022-05-25 19:06:57	388	<	20	0	0	0	0	0	0	>	<	1	0.5	0.5	0.5	0	0.5	0.5	>	<	1	309.5	309.5	309.5	0	309.5	309.5	>
2022-05-25 19:06:58	389	<	20	0	0	0	0	0	0	>	<	1	0.2	0.2	0.2	0	0.2	0.2	>	<	1	310	310	310	0	310	310	>
2022-05-25 19:06:59	390	<	20	0	0	0	0	0	0	>	<	1	0.15	0.15	0.15	0	0.15	0.15	>	<	1	310.5	310.5	310.5	0	310.5	310.5	>
2022-05-25 19:07:00	391	<	20	0	0	0	0	0	0	>	<	1	0.15	0.15	0.15	0	0.15	0.15	>	<	1	311.6	311.6	311.6	0	311.6	311.6	>
2022-05-25 19:07:01	392	<	20	0	0	0	0	0	0	>	<	1	0.15	0.15	0.15	0	0.15	0.15	>	<	1	312.3	312.3	312.3	0	312.3	312.3	>
2022-05-25 19:07:02	393	<	20	0	0	0	0	0	0	>	<	1	0.15	0.15	0.15	0	0.15	0.15	>	<	1	313.1	313.1	313.1	0	313.1	313.1	>
2022-05-25 19:07:03	394	<	20	0	0	0	0	0	0	>	<	1	0.8	0.8	0.8	0	0.8	0.8	>	<	1	314.4	314.4	314.4	0	314.4	314.4	>
2022-05-25 19:07:04	395	<	20	0	0	0	0	0	0	>	<	1	0.2	0.2	0.2	0	0.2	0.2	>	<	1	315.4	315.4	315.4	0	315.4	315.4	>
2022-05-25 19:07:05	396	<	20	0	0	0	0	0	0	>	<	1	0.15	0.15	0.15	0	0.15	0.15	>	<	1	316.7	316.7	316.7	0	316.7	316.7	>
2022-05-25 19:07:06	397	<	20	0	0	0	0	0	0	>	<	1	0.15	0.15	0.15	0	0.15	0.15	>	<	1	317.5	317.5	317.5	0	317.5	317.5	>
2022-05-25 19:07:07	398	<	20	0	0	0	0	0	0	>	<	1	0.15	0.15	0.15	0	0.15	0.15	>	<	1	317.5	317.5	317.5	0	317.5	317.5	>
2022-05-25 19:07:08	399	<	20	0	0	0	0	0	0	>	<	1	0.2	0.2	0.2	0	0.2	0.2	>	<	1	318.5	318.5	318.5	0	318.5	318.5	>
2022-05-25 19:07:09	400	<	20	0	0	0	0	0	0	>	<	1	0.15	0.15	0.15	0	0.15	0.15	>	<	1	320.3	320.3	320.3	0	320.3	320.3	>
2022-05-25 19:07:10	401	<	20	0	0	0	0	0	0	>	<	1	0.15	0.15	0.15	0	0.15	0.15	>	<	1	320.6	320.6	320.6	0	320.6	320.6	>
2022-05-25 19:07:11	402	<	20	0	0	0	0	0	0	>	<	1	0.15	0.15	0.15	0	0.15	0.15	>	<	1	321.1	321.1	321.1	0	321.1	321.1	>
2022-05-25 19:07:12	403	<	20	0	0	0	0	0	0	>	<	1	0.2	0.2	0.2	0	0.2	0.2	>	<	1	321.6	321.6	321.6	0	321.6	321.6	>
2022-05-25 19:07:13	404	<	20	0	0	0	0	0	0	>	<	1	0.15	0.15	0.15	0	0.15	0.15	>	<	1	323.2	323.2	323.2	0	323.2	323.2	>
2022-05-25 19:07:14	405	<	20	0	0	0	0	0	0	>	<	1	0.15	0.15	0.15	0	0.15	0.15	>	<	1	324.7	324.7	324.7	0	324.7	324.7	>
2022-05-25 19:07:15	406	<	20	0	0	0	0	0	0	>	<	1	0.15	0.15	0.15	0	0.15	0.15	>	<	1	325.5	325.5	325.5	0	325.5	325.5	>
2022-05-25 19:07:16	407	<	20	0	0	0	0	0	0	>	<	1	0.15	0.15	0.15	0	0.15	0.15	>	<	1	326	326	326	0	326	326	>
2022-05-25 19:07:17	408	<	20	0	0	0	0	0	0	>	<	1	0.2	0.2	0.2	0	0.2	0.2	>	<	1	327.3	327.3	327.3	0	327.3	327.3	>
2022-05-25 19:07:18	409	<	20	0	0	0	0	0	0	>	<	1	0.15	0.15	0.15	0	0.15	0.15	>	<	1	327.8	327.8	327.8	0	327.8	327.8	>
2022-05-25 19:07:19	410	<	20	0	0	0	0	0	0	>	<	1	0.15	0.15	0.15	0	0.15	0.15	>	<	1	327.8	327.8	327.8	0	327.8	327.8	>
2022-05-25 19:07:20	411	<	20	0	0	0	0	0	0	>	<	1	0.15	0.15	0.15	0	0.15	0.15	>	<	1	328.8	328.8	328.8	0	328.8	328.8	>
2022-05-25 19:07:21	412	<	20	0	0	0	0	0	0	>	<	1	0.2	0.2	0.2	0	0.2	0.2	>	<	1	330.1	330.1	330.1	0	330.1	330.1	>
2022-05-25 19:07:22	413	<	20	0	0	0	0	0	0	>	<	1	0.15	0.15	0.15	0	0.15	0.15	>	<	1	331.1	331.1	331.1	0	331.1	331.1	>
2022-05-25 19:07:23	414	<	20	0	0	0	0	0	0	>	<	1	0.15	0.15	0.15	0	0.15	0.15	>	<	1	331.7	331.7	331.7	0	331.7	331.7	>
2022-05-25 19:07:24	415	<	20	0	0	0	0	0	0	>	<	1	0.2	0.2	0.2	0	0.2	0.2	>	<	1	333.5	333.5	333.5	0	333.5	333.5	>
2022-05-25 19:07:25	416	<	20	0	0	0	0	0	0	>	<	1	0.1	0.1	0.1	0	0.1	0.1	>	<	1	334.2	334.2	334.2	0	334.2	334.2	>
2022-05-25 19:07:26	417	<	20	0	0	0	0	0	0	>	<	1	0.2	0.2	0.2	0	0.2	0.2	>	<	1	334.5	334.5	334.5	0	334.5	334.5	>
2022-05-25 19:07:27	418	<	20	0.05	1	0	0.2179	0.2679	-0.1679	>	<	1	0.15	0.15	0.15	0	0.15	0.15	>	<	1	335.3	335.3	335.3	0	335.3	335.3	>
2022-05-25 19:07:28	419	<	20	0	0	0	0	0	0	>	<	1	0.2	0.2	0.2	0	0.2	0.2	>	<	1	336.3	336.3	336.3	0	336.3	336.3	>
2022-05-25 19:07:29	420	<	20	0	0	0	0	0	0	>	<	1	0.15	0.15	0.15	0	0.15	0.15	>	<	1	337.1	337.1	337.1	0	337.1	337.1	>
2022-05-25 19:07:30	421	<	20	0	0	0	0	0	0	>	<	1	0.15	0.15	0.15	0	0.15	0.15	>	<	1	337.6	337.6	337.6	0	337.6	337.6	>
2022-05-25 19:07:31	422	<	20	0	0	0	0	0	0	>	<	1	0.15	0.15	0.15	0	0.15	0.15	>	<	1	338.1	338.1	338.1	0	338.1	338.1	>
2022-05-25 19:07:32	423	<	20	0	0	0	0	0	0	>	<	1	0.15	0.15	0.15	0	0.15	0.15	>	<	1	339.9	339.9	339.9	0	339.9	339.9	>
2022-05-25 19:07:33	424	<	20	0	0	0	0	0	0	>	<	1	0.15	0.15	0.15	0	0.15	0.15	>	<	1	342	342	342	0	342	342	>
2022-05-25 19:07:34	425	<	20	0	0	0	0	0	0	>	<	1	0.2	0.2	0.2	0	0.2	0.2	>	<	1	342.2	342.2	342.2	0	342.2	342.2	>
2022-05-25 19:07:35	426	<	20	0	0	0	0	0	0	>	<	1	0.15	0.15	0.15	0	0.15	0.15	>	<	1	342.5	342.5	342.5	0	342.5	342.5	>
2022-05-25 19:07:36	427	<	20	0	0	0	0	0	0	>	<	1	0.15	0.15	0.15	0	0.15	0.15	>	<	1	343.3	343.3	343.3	0	343.3	343.3	>
2022-05-25 19:07:37	428	<	20	0	0	0	0	0	0	>	<	1	0.15	0.15	0.15	0	0.15	0.15	>	<	1	343.5	343.5	343.5	0	343.5	343.5	>
2022-05-25 19:07:38	429	<	20	0	0	0	0	0	0	>	<	1	0.15	0.15	0.15	0	0.15	0.15	>	<	1	344.5	344.5	344.5	0	344.5	344.5	>
2022-05-25 19:07:39	430	<	20	0.05	1	0	0.2179	0.2679	-0.1679	>	<	1	0.2	0.2	0.2	0	0.2	0.2	>	<	1	345.8	345.8	345.8	0	345.8	345.8	>
2022-05-25 19:07:40	431	<	20	0	0	0	0	0	0	>	<	1	0.15	0.15	0.15	0	0.15	0.15	>	<	1	347.1	347.1	347.1	0	347.1	347.1	>
2022-05-25 19:07:41	432	<	20	0	0	0	0	0	0	>	<	1	0.15	0.15	0.15	0	0.15	0.15	>	<	1	348.4	348.4	348.4	0	348.4	348.4	>
2022-05-25 19:07:42	433	<	20	0.05	1	0	0.2179	0.2679	-0.1679	>	<	1	0.2	0.2	0.2	0	0.2	0.2	>	<	1	349.7	349.7	349.7	0	349.7	349.7	>
2022-05-25 19:07:43	434	<	20	0	0	0	0	0	0	>	<	1	0.15	0.15	0.15	0	0.15	0.15	>	<	1	350	350	350	0	350	350	>
2022-05-25 19:07:44	435	<	20	0	0	0	0	0	0	>	<	1	0.15	0.15	0.15	0	0.15	0.15	>	<	1	350.5	350.5	350.5	0	350.5	350.5	>
2022-05-25 19:07:45	436	<	20	0	0	0	0	0	0	>	<	1	0.15	0.15	0.15	0	0.15	0.15	>	<	1	350.7	350.7	350.7	0	350.7	350.7	>
2022-05-25 19:07:46	437	<	20	0	0	0	0	0	0	>	<	1	0.2	0.2	0.2	0	0.2	0.2	>	<	1	352.3	352.3	352.3	0	352.3	352.3	>
2022-05-25 19:07:47	438	<	20	0	0	0	0	0	0	>	<	1	0.15	0.15	0.15	0	0.15	0.15	>	<	1	353	353	353	0	353	353	>
2022-05-25 19:07:48	439	<	20	0	0	0	0	0	0	>	<	1	0.2	0.2	0.2	0	0.2	0.2	>	<	1	353.6	353.6	353.6	0	353.6	353.6	>
2022-05-25 19:07:49	440	<	20	0	0	0	0	0	0	>	<	1	0.55	0.55	0.55	0	0.55	0.55	>	<	1	354.9	354.9	354.9	0	354.9	354.9	>
2022-05-25 19:07:50	441	<	20	0	0	0	0	0	0	>	<	1	0.15	0.15	0.15	0	0.15	0.15	>	<	1	356.4	356.4	356.4	0	356.4	356.4	>
2022-05-25 19:07:51	442	<	20	0	0	0	0	0	0	>	<	1	0.2	0.2	0.2	0	0.2	0.2	>	<	1	357.7	357.7	357.7	0	357.7	357.7	>
2022-05-25 19:07:52	443	<	20	0.05	1	0	0.2179	0.2679	-0.1679	>	<	1	0.1	0.1	0.1	0	0.1	0.1	>	<	1	358.2	358.2	358.2	0	358.2	358.2	>
2022-05-25 19:07:53	444	<	20	0.05	1	0	0.2179	0.2679	-0.1679	>	<	1	0.15	0.15	0.15	0	0.15	0.15	>	<	1	359	359	359	0	359	359	>
2022-05-25 19:07:54	445	<	20	0.05	1	0	0.2179	0.2679	-0.1679	>	<	1	0.3	0.3	0.3	0	0.3	0.3	>	<	1	359.2	359.2	359.2	0	359.2	359.2	>
2022-05-25 19:07:55	446	<	20	0.15	1	0	0.3571	0.5071	-0.2071	>	<	1	0.15	0.15	0.15	0	0.15	0.15	>	<	1	359.7	359.7	359.7	0	359.7	359.7	>
2022-05-25 19:07:56	447	<	20	0	0	0	0	0	0	>	<	1	0.15	0.15	0.15	0	0.15	0.15	>	<	1	360.5	360.5	360.5	0	360.5	360.5	>
2022-05-25 19:07:57	448	<	20	0.1	1	0	0.3	0.4	-0.2	>	<	1	0.2	0.2	0.2	0	0.2	0.2	>	<	1	361.8	361.8	361.8	0	361.8	361.8	>
2022-05-25 19:07:58	449	<	20	0.05	1	0	0.2179	0.2679	-0.1679	>	<	1	0.15	0.15	0.15	0	0.15	0.15	>	<	1	363.1	363.1	363.1	0	363.1	363.1	>
2022-05-25 19:07:59	450	<	20	0.1	1	0	0.3	0.4	-0.2	>	<	1	0.2	0.2	0.2	0	0.2	0.2	>	<	1	363.9	363.9	363.9	0	363.9	363.9	>
2022-05-25 19:08:00	451	<	20	0.15	1	0	0.3571	0.5071	-0.2071	>	<	1	0.15	0.15	0.15	0	0.15	0.15	>	<	1	364.9	364.9	364.9	0	364.9	364.9	>
2022-05-25 19:08:01	452	<	20	0.05	1	0	0.2179	0.2679	-0.1679	>	<	1	0.2	0.2	0.2	0	0.2	0.2	>	<	1	366.2	366.2	366.2	0	366.2	366.2	>
2022-05-25 19:08:02	453	<	20	0.05	1	0	0.2179	0.2679	-0.1679	>	<	1	0.15	0.15	0.15	0	0.15	0.15	>	<	1	366.4	366.4	366.4	0	366.4	366.4	>
2022-05-25 19:08:03	454	<	20	0.05	1	0	0.2179	0.2679	-0.1679	>	<	1	0.15	0.15	0.15	0	0.15	0.15	>	<	1	366.7	366.7	366.7	0	366.7	366.7	>
2022-05-25 19:08:04	455	<	20	0.15	1	0	0.3571	0.5071	-0.2071	>	<	1	0.2	0.2	0.2	0	0.2	0.2	>	<	1	367.7	367.7	367.7	0	367.7	367.7	>
2022-05-25 19:08:05	456	<	20	0	0	0	0	0	0	>	<	1	0.15	0.15	0.15	0	0.15	0.15	>	<	1	369.5	369.5	369.5	0	369.5	369.5	>
2022-05-25 19:08:06	457	<	20	0.1	1	0	0.3	0.4	-0.2	>	<	1	0.15	0.15	0.15	0	0.15	0.15	>	<	1	369.8	369.8	369.8	0	369.8	369.8	>
2022-05-25 19:08:07	458	<	20	0.05	1	0	0.2179	0.2679	-0.1679	>	<	1	0.2	0.2	0.2	0	0.2	0.2	>	<	1	370.3	370.3	370.3	0	370.3	370.3	>
2022-05-25 19:08:08	459	<	20	0.05	1	0	0.2179	0.2679	-0.1679	>	<	1	0.15	0.15	0.15	0	0.15	0.15	>	<	1	371.6	371.6	371.6	0	371.6	371.6	>
2022-05-25 19:08:09	460	<	20	0	0	0	0	0	0	>	<	1	0.15	0.15	0.15	0	0.15	0.15	>	<	1	373.1	373.1	373.1	0	373.1	373.1	>
2022-05-25 19:08:10	461	<	20	0	0	0	0	0	0	>	<	1	0.15	0.15	0.15	0	0.15	0.15	>	<	1	374.2	374.2	374.2	0	374.2	374.2	>
2022-05-25 19:08:11	462	<	20	0	0	0	0	0	0	>	<	1	0.15	0.15	0.15	0	0.15	0.15	>	<	1	374.4	374.4	374.4	0	374.4	374.4	>
2022-05-25 19:08:12	463	<	20	0	0	0	0	0	0	>	<	1	0.2	0.2	0.2	0	0.2	0.2	>	<	1	375	375	375	0	375	375	>
2022-05-25 19:08:13	464	<	20	0	0	0	0	0	0	>	<	1	0.15	0.15	0.15	0	0.15	0.15	>	<	1	376.2	376.2	376.2	0	376.2	376.2	>
2022-05-25 19:08:14	465	<	20	0	0	0	0	0	0	>	<	1	0.2	0.2	0.2	0	0.2	0.2	>	<	1	376.8	376.8	376.8	0	376.8	376.8	>
2022-05-25 19:08:15	466	<	20	0	0	0	0	0	0	>	<	1	0.15	0.15	0.15	0	0.15	0.15	>	<	1	377.3	377.3	377.3	0	377.3	377.3	>
2022-05-25 19:08:16	467	<	20	0	0	0	0	0	0	>	<	1	0.15	0.15	0.15	0	0.15	0.15	>	<	1	378	378	378	0	378	378	>
2022-05-25 19:08:17	468	<	20	0.05	1	0	0.2179	0.2679	-0.1679	>	<	1	0.15	0.15	0.15	0	0.15	0.15	>	<	1	379.6	379.6	379.6	0	379.6	379.6	>
2022-05-25 19:08:18	469	<	20	0.05	1	0	0.2179	0.2679	-0.1679	>	<	1	0.2	0.2	0.2	0	0.2	0.2	>	<	1	380.9	380.9	380.9	0	380.9	380.9	>
2022-05-25 19:08:19	470	<	20	0.25	1	0	0.433	0.683	-0.183	>	<	1	0.15	0.15	0.15	0	0.15	0.15	>	<	1	381.6	381.6	381.6	0	381.6	381.6	>
2022-05-25 19:08:20	471	<	20	0.25	1	0	0.433	0.683	-0.183	>	<	1	0.15	0.15	0.15	0	0.15	0.15	>	<	1	382.2	382.2	382.2	0	382.2	382.2	>
2022-05-25 19:08:21	472	<	20	0.25	1	0	0.433	0.683	-0.183	>	<	1	0.15	0.15	0.15	0	0.15	0.15	>	<	1	383.2	383.2	383.2	0	383.2	383.2	>
2022-05-25 19:08:22	473	<	20	0.4	1	0	0.4899	0.8899	-0.0899	>	<	1	0.15	0.15	0.15	0	0.15	0.15	>	<	1	384.2	384.2	384.2	0	384.2	384.2	>
2022-05-25 19:08:23	474	<	20	0.5	1	0	0.5	1	0	>	<	1	0.2	0.2	0.2	0	0.2	0.2	>	<	1	385	385	385	0	385	385	>
2022-05-25 19:08:24	475	<	20	0.65	1	0	0.477	1.127	0.173	>	<	1	0.15	0.15	0.15	0	0.15	0.15	>	<	1	385.3	385.3	385.3	0	385.3	385.3	>
2022-05-25 19:08:25	476	<	20	0.6	1	0	0.4899	1.0899	0.1101	>	<	1	0.15	0.15	0.15	0	0.15	0.15	>	<	1	386	386	386	0	386	386	>
2022-05-25 19:08:26	477	<	20	0.7	1	0	0.4583	1.1583	0.2417	>	<	1	0.15	0.15	0.15	0	0.15	0.15	>	<	1	387.6	387.6	387.6	0	387.6	387.6	>
2022-05-25 19:08:27	478	<	20	0.55	1	0	0.4975	1.0475	0.0525	>	<	1	0.2	0.2	0.2	0	0.2	0.2	>	<	1	388.6	388.6	388.6	0	388.6	388.6	>
2022-05-25 19:08:28	479	<	20	0.5	1	0	0.5	1	0	>	<	1	0.15	0.15	0.15	0	0.15	0.15	>	<	1	389.9	389.9	389.9	0	389.9	389.9	>
2022-05-25 19:08:29	480	<	20	0.6	1	0	0.4899	1.0899	0.1101	>	<	1	0.15	0.15	0.15	0	0.15	0.15	>	<	1	390.9	390.9	390.9	0	390.9	390.9	>
2022-05-25 19:08:30	481	<	20	0.8	1	0	0.4	1.2	0.4	>	<	1	0.15	0.15	0.15	0	0.15	0.15	>	<	1	391.2	391.2	391.2	0	391.2	391.2	>
2022-05-25 19:08:31	482	<	20	0.5	1	0	0.5	1	0	>	<	1	0.2	0.2	0.2	0	0.2	0.2	>	<	1	392	392	392	0	392	392	>
2022-05-25 19:08:32	483	<	20	0.25	1	0	0.433	0.683	-0.183	>	<	1	0.15	0.15	0.15	0	0.15	0.15	>	<	1	392.2	392.2	392.2	0	392.2	392.2	>
2022-05-25 19:08:33	484	<	20	0.1	1	0	0.3	0.4	-0.2	>	<	1	0.15	0.15	0.15	0	0.15	0.15	>	<	1	393	393	393	0	393	393	>
2022-05-25 19:08:34	485	<	20	0.2	1	0	0.4	0.6	-0.2	>	<	1	0.15	0.15	0.15	0	0.15	0.15	>	<	1	394.3	394.3	394.3	0	394.3	394.3	>
2022-05-25 19:08:35	486	<	20	0.15	1	0	0.3571	0.5071	-0.2071	>	<	1	0.2	0.2	0.2	0	0.2	0.2	>	<	1	395.3	395.3	395.3	0	395.3	395.3	>
2022-05-25 19:08:36	487	<	20	0.25	1	0	0.433	0.683	-0.183	>	<	1	0.15	0.15	0.15	0	0.15	0.15	>	<	1	396.3	396.3	396.3	0	396.3	396.3	>
2022-05-25 19:08:37	488	<	20	0.2	1	0	0.4	0.6	-0.2	>	<	1	0.15	0.15	0.15	0	0.15	0.15	>	<	1	398.1	398.1	398.1	0	398.1	398.1	>
2022-05-25 19:08:38	489	<	20	0.05	1	0	0.2179	0.2679	-0.1679	>	<	1	0.15	0.15	0.15	0	0.15	0.15	>	<	1	398.7	398.7	398.7	0	398.7	398.7	>
2022-05-25 19:08:39	490	<	20	0.05	1	0	0.2179	0.2679	-0.1679	>	<	1	0.2	0.2	0.2	0	0.2	0.2	>	<	1	398.7	398.7	398.7	0	398.7	398.7	>
2022-05-25 19:08:40	491	<	20	0.05	1	0	0.2179	0.2679	-0.1679	>	<	1	0.15	0.15	0.15	0	0.15	0.15	>	<	1	400	400	400	0	400	400	>
2022-05-25 19:08:41	492	<	20	0	0	0	0	0	0	>	<	1	0.15	0.15	0.15	0	0.15	0.15	>	<	1	401	401	401	0	401	401	>
2022-05-25 19:08:42	493	<	20	0	0	0	0	0	0	>	<	1	0.15	0.15	0.15	0	0.15	0.15	>	<	1	401.5	401.5	401.5	0	401.5	401.5	>
2022-05-25 19:08:43	494	<	20	0	0	0	0	0	0	>	<	1	0.2	0.2	0.2	0	0.2	0.2	>	<	1	401.8	401.8	401.8	0	401.8	401.8	>
2022-05-25 19:08:44	495	<	20	0.05	1	0	0.2179	0.2679	-0.1679	>	<	1	0.15	0.15	0.15	0	0.15	0.15	>	<	1	403	403	403	0	403	403	>
2022-05-25 19:08:45	496	<	20	0.05	1	0	0.2179	0.2679	-0.1679	>	<	1	0.15	0.15	0.15	0	0.15	0.15	>	<	1	404.6	404.6	404.6	0	404.6	404.6	>
2022-05-25 19:08:46	497	<	20	0.05	1	0	0.2179	0.2679	-0.1679	>	<	1	0.15	0.15	0.15	0	0.15	0.15	>	<	1	406.4	406.4	406.4	0	406.4	406.4	>
2022-05-25 19:08:47	498	<	20	0	0	0	0	0	0	>	<	1	0.2	0.2	0.2	0	0.2	0.2	>	<	1	406.7	406.7	406.7	0	406.7	406.7	>
2022-05-25 19:08:48	499	<	20	0.05	1	0	0.2179	0.2679	-0.1679	>	<	1	0.15	0.15	0.15	0	0.15	0.15	>	<	1	406.9	406.9	406.9	0	406.9	406.9	>
2022-05-25 19:08:49	500	<	20	0.1	1	0	0.3	0.4	-0.2	>	<	1	0.15	0.15	0.15	0	0.15	0.15	>	<	1	407.9	407.9	407.9	0	407.9	407.9	>
2022-05-25 19:08:50	501	<	20	0.05	1	0	0.2179	0.2679	-0.1679	>	<	1	0.15	0.15	0.15	0	0.15	0.15	>	<	1	408.5	408.5	408.5	0	408.5	408.5	>
2022-05-25 19:08:51	502	<	20	0	0	0	0	0	0	>	<	1	0.2	0.2	0.2	0	0.2	0.2	>	<	1	408.7	408.7	408.7	0	408.7	408.7	>
2022-05-25 19:08:52	503	<	20	0.05	1	0	0.2179	0.2679	-0.1679	>	<	1	0.15	0.15	0.15	0	0.15	0.15	>	<	1	409.7	409.7	409.7	0	409.7	409.7	>
2022-05-25 19:08:53	504	<	20	0.1	1	0	0.3	0.4	-0.2	>	<	1	0.15	0.15	0.15	0	0.15	0.15	>	<	1	411	411	411	0	411	411	>
2022-05-25 19:08:54	505	<	20	0.25	1	0	0.433	0.683	-0.183	>	<	1	0.15	0.15	0.15	0	0.15	0.15	>	<	1	412.8	412.8	412.8	0	412.8	412.8	>
2022-05-25 19:08:55	506	<	20	0.15	1	0	0.3571	0.5071	-0.2071	>	<	1	0.2	0.2	0.2	0	0.2	0.2	>	<	1	413.9	413.9	413.9	0	413.9	413.9	>
2022-05-25 19:08:56	507	<	20	0.2	1	0	0.4	0.6	-0.2	>	<	1	0.15	0.15	0.15	0	0.15	0.15	>	<	1	414.1	414.1	414.1	0	414.1	414.1	>
2022-05-25 19:08:57	508	<	20	0.15	1	0	0.3571	0.5071	-0.2071	>	<	1	0.15	0.15	0.15	0	0.15	0.15	>	<	1	414.6	414.6	414.6	0	414.6	414.6	>
2022-05-25 19:08:58	509	<	20	0.2	1	0	0.4	0.6	-0.2	>	<	1	0.15	0.15	0.15	0	0.15	0.15	>	<	1	415.7	415.7	415.7	0	415.7	415.7	>
2022-05-25 19:08:59	510	<	20	0.3	1	0	0.4583	0.7583	-0.1583	>	<	1	0.2	0.2	0.2	0	0.2	0.2	>	<	1	416.2	416.2	416.2	0	416.2	416.2	>
2022-05-25 19:09:00	511	<	20	0.3	1	0	0.4583	0.7583	-0.1583	>	<	1	0.15	0.15	0.15	0	0.15	0.15	>	<	1	417.2	417.2	417.2	0	417.2	417.2	>
2022-05-25 19:09:01	512	<	20	0.3	1	0	0.4583	0.7583	-0.1583	>	<	1	0.15	0.15	0.15	0	0.15	0.15	>	<	1	418.3	418.3	418.3	0	418.3	418.3	>
2022-05-25 19:09:02	513	<	20	0.1	1	0	0.3	0.4	-0.2	>	<	1	0.1	0.1	0.1	0	0.1	0.1	>	<	1	419	419	419	0	419	419	>
2022-05-25 19:09:03	514	<	20	0	0	0	0	0	0	>	<	1	0.2	0.2	0.2	0	0.2	0.2	>	<	1	420.3	420.3	420.3	0	420.3	420.3	>
2022-05-25 19:09:04	515	<	20	0.05	1	0	0.2179	0.2679	-0.1679	>	<	1	0.15	0.15	0.15	0	0.15	0.15	>	<	1	421.3	421.3	421.3	0	421.3	421.3	>
2022-05-25 19:09:05	516	<	20	0	0	0	0	0	0	>	<	1	0.1	0.1	0.1	0	0.1	0.1	>	<	1	422.4	422.4	422.4	0	422.4	422.4	>
2022-05-25 19:09:06	517	<	20	0.05	1	0	0.2179	0.2679	-0.1679	>	<	1	0.15	0.15	0.15	0	0.15	0.15	>	<	1	422.9	422.9	422.9	0	422.9	422.9	>
2022-05-25 19:09:07	518	<	20	0.05	1	0	0.2179	0.2679	-0.1679	>	<	1	0.15	0.15	0.15	0	0.15	0.15	>	<	1	423.1	423.1	423.1	0	423.1	423.1	>
2022-05-25 19:09:08	519	<	20	0.05	1	0	0.2179	0.2679	-0.1679	>	<	1	0.1	0.1	0.1	0	0.1	0.1	>	<	1	423.9	423.9	423.9	0	423.9	423.9	>
2022-05-25 19:09:09	520	<	20	0	0	0	0	0	0	>	<	1	0.2	0.2	0.2	0	0.2	0.2	>	<	1	425	425	425	0	425	425	>
2022-05-25 19:09:10	521	<	20	0.05	1	0	0.2179	0.2679	-0.1679	>	<	1	0.1	0.1	0.1	0	0.1	0.1	>	<	1	425.7	425.7	425.7	0	425.7	425.7	>
2022-05-25 19:09:11	522	<	20	0	0	0	0	0	0	>	<	1	0.15	0.15	0.15	0	0.15	0.15	>	<	1	426.8	426.8	426.8	0	426.8	426.8	>
2022-05-25 19:09:12	523	<	20	0	0	0	0	0	0	>	<	1	0.15	0.15	0.15	0	0.15	0.15	>	<	1	428.3	428.3	428.3	0	428.3	428.3	>
2022-05-25 19:09:13	524	<	20	0	0	0	0	0	0	>	<	1	0.1	0.1	0.1	0	0.1	0.1	>	<	1	429.6	429.6	429.6	0	429.6	429.6	>
2022-05-25 19:09:14	525	<	20	0	0	0	0	0	0	>	<	1	0.15	0.15	0.15	0	0.15	0.15	>	<	1	430.1	430.1	430.1	0	430.1	430.1	>
2022-05-25 19:09:15	526	<	20	0.05	1	0	0.2179	0.2679	-0.1679	>	<	1	0.15	0.15	0.15	0	0.15	0.15	>	<	1	430.4	430.4	430.4	0	430.4	430.4	>
2022-05-25 19:09:16	527	<	20	0	0	0	0	0	0	>	<	1	0.15	0.15	0.15	0	0.15	0.15	>	<	1	431.1	431.1	431.1	0	431.1	431.1	>
2022-05-25 19:09:17	528	<	20	0.1	1	0	0.3	0.4	-0.2	>	<	1	0.15	0.15	0.15	0	0.15	0.15	>	<	1	432.4	432.4	432.4	0	432.4	432.4	>
2022-05-25 19:09:18	529	<	20	0.1	1	0	0.3	0.4	-0.2	>	<	1	0.15	0.15	0.15	0	0.15	0.15	>	<	1	433.5	433.5	433.5	0	433.5	433.5	>
2022-05-25 19:09:19	530	<	20	0	0	0	0	0	0	>	<	1	0.1	0.1	0.1	0	0.1	0.1	>	<	1	434	434	434	0	434	434	>
2022-05-25 19:09:20	531	<	20	0	0	0	0	0	0	>	<	1	0.15	0.15	0.15	0	0.15	0.15	>	<	1	434	434	434	0	434	434	>
2022-05-25 19:09:21	532	<	20	0	0	0	0	0	0	>	<	1	0.15	0.15	0.15	0	0.15	0.15	>	<	1	435.8	435.8	435.8	0	435.8	435.8	>
2022-05-25 19:09:22	533	<	20	0.4	1	0	0.4899	0.8899	-0.0899	>	<	1	0.15	0.15	0.15	0	0.15	0.15	>	<	1	437.6	437.6	437.6	0	437.6	437.6	>
2022-05-25 19:09:23	534	<	20	0.35	1	0	0.477	0.827	-0.127	>	<	1	0.15	0.15	0.15	0	0.15	0.15	>	<	1	438.1	438.1	438.1	0	438.1	438.1	>
2022-05-25 19:09:24	535	<	20	0.25	1	0	0.433	0.683	-0.183	>	<	1	0.15	0.15	0.15	0	0.15	0.15	>	<	1	438.6	438.6	438.6	0	438.6	438.6	>
2022-05-25 19:09:25	536	<	20	0.45	1	0	0.4975	0.9475	-0.0475	>	<	1	0.1	0.1	0.1	0	0.1	0.1	>	<	1	439.4	439.4	439.4	0	439.4	439.4	>
2022-05-25 19:09:26	537	<	20	0.3	1	0	0.4583	0.7583	-0.1583	>	<	1	0.15	0.15	0.15	0	0.15	0.15	>	<	1	440.4	440.4	440.4	0	440.4	440.4	>
2022-05-25 19:09:27	538	<	20	0.35	1	0	0.477	0.827	-0.127	>	<	1	0.15	0.15	0.15	0	0.15	0.15	>	<	1	440.7	440.7	440.7	0	440.7	440.7	>
2022-05-25 19:09:28	539	<	20	0.1	1	0	0.3	0.4	-0.2	>	<	1	0.15	0.15	0.15	0	0.15	0.15	>	<	1	441.2	441.2	441.2	0	441.2	441.2	>
2022-05-25 19:09:29	540	<	20	0.05	1	0	0.2179	0.2679	-0.1679	>	<	1	0.1	0.1	0.1	0	0.1	0.1	>	<	1	442.7	442.7	442.7	0	442.7	442.7	>
2022-05-25 19:09:30	541	<	20	0.35	1	0	0.477	0.827	-0.127	>	<	1	0.2	0.2	0.2	0	0.2	0.2	>	<	1	444	444	444	0	444	444	>
2022-05-25 19:09:31	542	<	20	0.45	1	0	0.4975	0.9475	-0.0475	>	<	1	0.15	0.15	0.15	0	0.15	0.15	>	<	1	444.8	444.8	444.8	0	444.8	444.8	>
2022-05-25 19:09:32	543	<	20	0.25	1	0	0.433	0.683	-0.183	>	<	1	0.2	0.2	0.2	0	0.2	0.2	>	<	1	445.8	445.8	445.8	0	445.8	445.8	>
2022-05-25 19:09:33	544	<	20	0.45	1	0	0.4975	0.9475	-0.0475	>	<	1	0.1	0.1	0.1	0	0.1	0.1	>	<	1	446.4	446.4	446.4	0	446.4	446.4	>
2022-05-25 19:09:34	545	<	20	0.2	1	0	0.4	0.6	-0.2	>	<	1	0.2	0.2	0.2	0	0.2	0.2	>	<	1	447.6	447.6	447.6	0	447.6	447.6	>
2022-05-25 19:09:35	546	<	20	0.45	1	0	0.4975	0.9475	-0.0475	>	<	1	0.15	0.15	0.15	0	0.15	0.15	>	<	1	447.9	447.9	447.9	0	447.9	447.9	>
2022-05-25 19:09:36	547	<	20	0.5	1	0	0.5	1	0	>	<	1	0.15	0.15	0.15	0	0.15	0.15	>	<	1	448.9	448.9	448.9	0	448.9	448.9	>
2022-05-25 19:09:37	548	<	20	0.2	1	0	0.4	0.6	-0.2	>	<	1	0.2	0.2	0.2	0	0.2	0.2	>	<	1	450	450	450	0	450	450	>
2022-05-25 19:09:38	549	<	20	0	0	0	0	0	0	>	<	1	0.1	0.1	0.1	0	0.1	0.1	>	<	1	450.2	450.2	450.2	0	450.2	450.2	>
2022-05-25 19:09:39	550	<	20	0.1	1	0	0.3	0.4	-0.2	>	<	1	0.15	0.15	0.15	0	0.15	0.15	>	<	1	451.5	451.5	451.5	0	451.5	451.5	>
2022-05-25 19:09:40	551	<	20	0.1	1	0	0.3	0.4	-0.2	>	<	1	0.15	0.15	0.15	0	0.15	0.15	>	<	1	452.5	452.5	452.5	0	452.5	452.5	>
2022-05-25 19:09:41	552	<	20	0.05	1	0	0.2179	0.2679	-0.1679	>	<	1	0.15	0.15	0.15	0	0.15	0.15	>	<	1	454.1	454.1	454.1	0	454.1	454.1	>
2022-05-25 19:09:42	553	<	20	0.05	1	0	0.2179	0.2679	-0.1679	>	<	1	0.1	0.1	0.1	0	0.1	0.1	>	<	1	455.1	455.1	455.1	0	455.1	455.1	>
2022-05-25 19:09:43	554	<	20	0.05	1	0	0.2179	0.2679	-0.1679	>	<	1	0.15	0.15	0.15	0	0.15	0.15	>	<	1	455.4	455.4	455.4	0	455.4	455.4	>
2022-05-25 19:09:44	555	<	20	0.3	1	0	0.4583	0.7583	-0.1583	>	<	1	0.15	0.15	0.15	0	0.15	0.15	>	<	1	455.9	455.9	455.9	0	455.9	455.9	>
2022-05-25 19:09:45	556	<	20	0.25	1	0	0.433	0.683	-0.183	>	<	1	0.15	0.15	0.15	0	0.15	0.15	>	<	1	456.7	456.7	456.7	0	456.7	456.7	>
2022-05-25 19:09:46	557	<	20	0.1	1	0	0.3	0.4	-0.2	>	<	1	0.15	0.15	0.15	0	0.15	0.15	>	<	1	457.2	457.2	457.2	0	457.2	457.2	>
2022-05-25 19:09:47	558	<	20	0.2	1	0	0.4	0.6	-0.2	>	<	1	0.1	0.1	0.1	0	0.1	0.1	>	<	1	458.2	458.2	458.2	0	458.2	458.2	>
2022-05-25 19:09:48	559	<	20	0.15	1	0	0.3571	0.5071	-0.2071	>	<	1	0.15	0.15	0.15	0	0.15	0.15	>	<	1	459.5	459.5	459.5	0	459.5	459.5	>
2022-05-25 19:09:49	560	<	20	0.2	1	0	0.4	0.6	-0.2	>	<	1	0.15	0.15	0.15	0	0.15	0.15	>	<	1	460.8	460.8	460.8	0	460.8	460.8	>
2022-05-25 19:09:50	561	<	20	0.3	1	0	0.4583	0.7583	-0.1583	>	<	1	0.15	0.15	0.15	0	0.15	0.15	>	<	1	462.3	462.3	462.3	0	462.3	462.3	>
2022-05-25 19:09:51	562	<	20	0.1	1	0	0.3	0.4	-0.2	>	<	1	0.15	0.15	0.15	0	0.15	0.15	>	<	1	462.6	462.6	462.6	0	462.6	462.6	>
2022-05-25 19:09:52	563	<	20	0.25	1	0	0.433	0.683	-0.183	>	<	1	0.15	0.15	0.15	0	0.15	0.15	>	<	1	462.8	462.8	462.8	0	462.8	462.8	>
2022-05-25 19:09:53	564	<	20	0.1	1	0	0.3	0.4	-0.2	>	<	1	0.1	0.1	0.1	0	0.1	0.1	>	<	1	463.9	463.9	463.9	0	463.9	463.9	>
2022-05-25 19:09:54	565	<	20	0.1	1	0	0.3	0.4	-0.2	>	<	1	0.15	0.15	0.15	0	0.15	0.15	>	<	1	464.9	464.9	464.9	0	464.9	464.9	>
2022-05-25 19:09:55	566	<	20	0.1	1	0	0.3	0.4	-0.2	>	<	1	0.15	0.15	0.15	0	0.15	0.15	>	<	1	465.7	465.7	465.7	0	465.7	465.7	>
2022-05-25 19:09:56	567	<	20	0.2	1	0	0.4	0.6	-0.2	>	<	1	0.15	0.15	0.15	0	0.15	0.15	>	<	1	465.9	465.9	465.9	0	465.9	465.9	>
2022-05-25 19:09:57	568	<	20	0	0	0	0	0	0	>	<	1	0.15	0.15	0.15	0	0.15	0.15	>	<	1	467.2	467.2	467.2	0	467.2	467.2	>
2022-05-25 19:09:58	569	<	20	0.15	1	0	0.3571	0.5071	-0.2071	>	<	1	0.15	0.15	0.15	0	0.15	0.15	>	<	1	468.8	468.8	468.8	0	468.8	468.8	>
2022-05-25 19:09:59	570	<	20	0.1	1	0	0.3	0.4	-0.2	>	<	1	0.15	0.15	0.15	0	0.15	0.15	>	<	1	470.1	470.1	470.1	0	470.1	470.1	>
2022-05-25 19:10:00	571	<	20	0.15	1	0	0.3571	0.5071	-0.2071	>	<	1	0.15	0.15	0.15	0	0.15	0.15	>	<	1	470.6	470.6	470.6	0	470.6	470.6	>
2022-05-25 19:10:01	572	<	20	0.25	1	0	0.433	0.683	-0.183	>	<	1	0.15	0.15	0.15	0	0.15	0.15	>	<	1	471.1	471.1	471.1	0	471.1	471.1	>
2022-05-25 19:10:02	573	<	20	0.7	1	0	0.4583	1.1583	0.2417	>	<	1	0.1	0.1	0.1	0	0.1	0.1	>	<	1	471.6	471.6	471.6	0	471.6	471.6	>
2022-05-25 19:10:03	574	<	20	0.75	1	0	0.433	1.183	0.317	>	<	1	0.15	0.15	0.15	0	0.15	0.15	>	<	1	472.4	472.4	472.4	0	472.4	472.4	>
2022-05-25 19:10:04	575	<	20	0.8	1	0	0.4	1.2	0.4	>	<	1	0.15	0.15	0.15	0	0.15	0.15	>	<	1	472.9	472.9	472.9	0	472.9	472.9	>
2022-05-25 19:10:05	576	<	20	0.75	1	0	0.433	1.183	0.317	>	<	1	0.15	0.15	0.15	0	0.15	0.15	>	<	1	473.7	473.7	473.7	0	473.7	473.7	>
2022-05-25 19:10:06	577	<	20	0.55	1	0	0.4975	1.0475	0.0525	>	<	1	0.1	0.1	0.1	0	0.1	0.1	>	<	1	475.7	475.7	475.7	0	475.7	475.7	>
2022-05-25 19:10:07	578	<	20	0.7	1	0	0.4583	1.1583	0.2417	>	<	1	0.15	0.15	0.15	0	0.15	0.15	>	<	1	476.8	476.8	476.8	0	476.8	476.8	>
2022-05-25 19:10:08	579	<	20	0.85	1	0	0.3571	1.2071	0.4929	>	<	1	0.15	0.15	0.15	0	0.15	0.15	>	<	1	477.8	477.8	477.8	0	477.8	477.8	>
2022-05-25 19:10:09	580	<	20	0.7	1	0	0.4583	1.1583	0.2417	>	<	1	0.1	0.1	0.1	0	0.1	0.1	>	<	1	478.3	478.3	478.3	0	478.3	478.3	>
2022-05-25 19:10:10	581	<	20	0.55	1	0	0.4975	1.0475	0.0525	>	<	1	0.15	0.15	0.15	0	0.15	0.15	>	<	1	479.1	479.1	479.1	0	479.1	479.1	>
2022-05-25 19:10:11	582	<	20	0.85	1	0	0.3571	1.2071	0.4929	>	<	1	0.15	0.15	0.15	0	0.15	0.15	>	<	1	479.6	479.6	479.6	0	479.6	479.6	>
2022-05-25 19:10:12	583	<	20	0.65	1	0	0.477	1.127	0.173	>	<	1	0.45	0.45	0.45	0	0.45	0.45	>	<	1	483.9	483.9	483.9	0	483.9	483.9	>
2022-05-25 19:10:13	584	<	20	0.7	1	0	0.4583	1.1583	0.2417	>	<	1	0.15	0.15	0.15	0	0.15	0.15	>	<	1	483.9	483.9	483.9	0	483.9	483.9	>
2022-05-25 19:10:14	585	<	20	0.9	1	0	0.3	1.2	0.6	>	<	1	0.1	0.1	0.1	0	0.1	0.1	>	<	1	483.9	483.9	483.9	0	483.9	483.9	>
2022-05-25 19:10:15	586	<	20	0.75	1	0	0.433	1.183	0.317	>	<	1	0.15	0.15	0.15	0	0.15	0.15	>	<	1	483.9	483.9	483.9	0	483.9	483.9	>
2022-05-25 19:10:16	587	<	20	0.55	1	0	0.4975	1.0475	0.0525	>	<	1	0.15	0.15	0.15	0	0.15	0.15	>	<	1	483.9	483.9	483.9	0	483.9	483.9	>
2022-05-25 19:10:17	588	<	20	0.3	1	0	0.4583	0.7583	-0.1583	>	<	1	0.15	0.15	0.15	0	0.15	0.15	>	<	1	483.9	483.9	483.9	0	483.9	483.9	>
2022-05-25 19:10:18	589	<	20	0.05	1	0	0.2179	0.2679	-0.1679	>	<	1	0.1	0.1	0.1	0	0.1	0.1	>	<	1	483.9	483.9	483.9	0	483.9	483.9	>
2022-05-25 19:10:19	590	<	20	0.15	1	0	0.3571	0.5071	-0.2071	>	<	1	0.15	0.15	0.15	0	0.15	0.15	>	<	1	483.9	483.9	483.9	0	483.9	483.9	>
2022-05-25 19:10:20	591	<	20	0.2	1	0	0.4	0.6	-0.2	>	<	1	0.1	0.1	0.1	0	0.1	0.1	>	<	1	483.9	483.9	483.9	0	483.9	483.9	>
2022-05-25 19:10:21	592	<	20	0.45	1	0	0.4975	0.9475	-0.0475	>	<	1	0.15	0.15	0.15	0	0.15	0.15	>	<	1	483.9	483.9	483.9	0	483.9	483.9	>
2022-05-25 19:10:22	593	<	20	0.6	1	0	0.4899	1.0899	0.1101	>	<	1	0.15	0.15	0.15	0	0.15	0.15	>	<	1	483.9	483.9	483.9	0	483.9	483.9	>
2022-05-25 19:10:23	594	<	20	0.15	1	0	0.3571	0.5071	-0.2071	>	<	1	0.1	0.1	0.1	0	0.1	0.1	>	<	1	483.9	483.9	483.9	0	483.9	483.9	>
2022-05-25 19:10:24	595	<	20	0.35	1	0	0.477	0.827	-0.127	>	<	1	0.15	0.15	0.15	0	0.15	0.15	>	<	1	483.9	483.9	483.9	0	483.9	483.9	>
2022-05-25 19:10:25	596	<	20	0.25	1	0	0.433	0.683	-0.183	>	<	1	0.1	0.1	0.1	0	0.1	0.1	>	<	1	483.9	483.9	483.9	0	483.9	483.9	>
2022-05-25 19:10:26	597	<	20	0.25	1	0	0.433	0.683	-0.183	>	<	1	0.15	0.15	0.15	0	0.15	0.15	>	<	1	483.9	483.9	483.9	0	483.9	483.9	>
2022-05-25 19:10:27	598	<	20	0.5	1	0	0.5	1	0	>	<	1	0.1	0.1	0.1	0	0.1	0.1	>	<	1	483.9	483.9	483.9	0	483.9	483.9	>
2022-05-25 19:10:28	599	<	20	0.3	1	0	0.4583	0.7583	-0.1583	>	<	1	0.1	0.1	0.1	0	0.1	0.1	>	<	1	483.9	483.9	483.9	0	483.9	483.9	>
2022-05-25 19:10:29	600	<	20	0.45	1	0	0.4975	0.9475	-0.0475	>	<	1	0.15	0.15	0.15	0	0.15	0.15	>	<	1	483.9	483.9	483.9	0	483.9	483.9	>
2022-05-25 19:10:30	601	<	20	0.55	1	0	0.4975	1.0475	0.0525	>	<	1	0.15	0.15	0.15	0	0.15	0.15	>	<	1	483.9	483.9	483.9	0	483.9	483.9	>
2022-05-25 19:10:31	602	<	20	0.7	1	0	0.4583	1.1583	0.2417	>	<	1	0.15	0.15	0.15	0	0.15	0.15	>	<	1	483.9	483.9	483.9	0	483.9	483.9	>
2022-05-25 19:10:32	603	<	20	0.55	1	0	0.4975	1.0475	0.0525	>	<	1	0.1	0.1	0.1	0	0.1	0.1	>	<	1	483.9	483.9	483.9	0	483.9	483.9	>
2022-05-25 19:10:33	604	<	20	0.15	1	0	0.3571	0.5071	-0.2071	>	<	1	0.15	0.15	0.15	0	0.15	0.15	>	<	1	483.9	483.9	483.9	0	483.9	483.9	>
2022-05-25 19:10:34	605	<	20	0.05	1	0	0.2179	0.2679	-0.1679	>	<	1	0.1	0.1	0.1	0	0.1	0.1	>	<	1	483.9	483.9	483.9	0	483.9	483.9	>
2022-05-25 19:10:35	606	<	20	0.15	1	0	0.3571	0.5071	-0.2071	>	<	1	0.15	0.15	0.15	0	0.15	0.15	>	<	1	483.9	483.9	483.9	0	483.9	483.9	>
2022-05-25 19:10:36	607	<	20	0.15	1	0	0.3571	0.5071	-0.2071	>	<	1	0.1	0.1	0.1	0	0.1	0.1	>	<	1	483.9	483.9	483.9	0	483.9	483.9	>
2022-05-25 19:10:37	608	<	20	0.2	1	0	0.4	0.6	-0.2	>	<	1	0.2	0.2	0.2	0	0.2	0.2	>	<	1	483.9	483.9	483.9	0	483.9	483.9	>
2022-05-25 19:10:38	609	<	20	0.5	1	0	0.5	1	0	>	<	1	0.1	0.1	0.1	0	0.1	0.1	>	<	1	483.9	483.9	483.9	0	483.9	483.9	>
2022-05-25 19:10:39	610	<	20	0.6	1	0	0.4899	1.0899	0.1101	>	<	1	0.1	0.1	0.1	0	0.1	0.1	>	<	1	483.9	483.9	483.9	0	483.9	483.9	>
2022-05-25 19:10:40	611	<	20	0.35	1	0	0.477	0.827	-0.127	>	<	1	0.15	0.15	0.15	0	0.15	0.15	>	<	1	483.9	483.9	483.9	0	483.9	483.9	>
2022-05-25 19:10:41	612	<	20	0.55	1	0	0.4975	1.0475	0.0525	>	<	1	0.1	0.1	0.1	0	0.1	0.1	>	<	1	483.9	483.9	483.9	0	483.9	483.9	>
2022-05-25 19:10:42	613	<	20	0.4	1	0	0.4899	0.8899	-0.0899	>	<	1	0.15	0.15	0.15	0	0.15	0.15	>	<	1	483.9	483.9	483.9	0	483.9	483.9	>
2022-05-25 19:10:43	614	<	20	0.45	1	0	0.4975	0.9475	-0.0475	>	<	1	0.15	0.15	0.15	0	0.15	0.15	>	<	1	483.9	483.9	483.9	0	483.9	483.9	>
2022-05-25 19:10:44	615	<	20	0.4	1	0	0.4899	0.8899	-0.0899	>	<	1	0.1	0.1	0.1	0	0.1	0.1	>	<	1	483.9	483.9	483.9	0	483.9	483.9	>
2022-05-25 19:10:45	616	<	20	0.3	1	0	0.4583	0.7583	-0.1583	>	<	1	0.15	0.15	0.15	0	0.15	0.15	>	<	1	483.9	483.9	483.9	0	483.9	483.9	>
2022-05-25 19:10:46	617	<	20	0.3	1	0	0.4583	0.7583	-0.1583	>	<	1	0.1	0.1	0.1	0	0.1	0.1	>	<	1	483.9	483.9	483.9	0	483.9	483.9	>
2022-05-25 19:10:47	618	<	20	0.5	1	0	0.5	1	0	>	<	1	0.15	0.15	0.15	0	0.15	0.15	>	<	1	483.9	483.9	483.9	0	483.9	483.9	>
2022-05-25 19:10:48	619	<	20	0.45	1	0	0.4975	0.9475	-0.0475	>	<	1	0.15	0.15	0.15	0	0.15	0.15	>	<	1	483.9	483.9	483.9	0	483.9	483.9	>
2022-05-25 19:10:49	620	<	20	0.25	1	0	0.433	0.683	-0.183	>	<	1	0.1	0.1	0.1	0	0.1	0.1	>	<	1	483.9	483.9	483.9	0	483.9	483.9	>
2022-05-25 19:10:50	621	<	20	0.45	1	0	0.4975	0.9475	-0.0475	>	<	1	0.15	0.15	0.15	0	0.15	0.15	>	<	1	483.9	483.9	483.9	0	483.9	483.9	>
2022-05-25 19:10:51	622	<	20	0.45	1	0	0.4975	0.9475	-0.0475	>	<	1	0.15	0.15	0.15	0	0.15	0.15	>	<	1	483.9	483.9	483.9	0	483.9	483.9	>
2022-05-25 19:10:52	623	<	20	0.35	1	0	0.477	0.827	-0.127	>	<	1	0.1	0.1	0.1	0	0.1	0.1	>	<	1	483.9	483.9	483.9	0	483.9	483.9	>
2022-05-25 19:10:53	624	<	20	0.35	1	0	0.477	0.827	-0.127	>	<	1	0.1	0.1	0.1	0	0.1	0.1	>	<	1	483.9	483.9	483.9	0	483.9	483.9	>
2022-05-25 19:10:54	625	<	20	0.3	1	0	0.4583	0.7583	-0.1583	>	<	1	0.15	0.15	0.15	0	0.15	0.15	>	<	1	483.9	483.9	483.9	0	483.9	483.9	>
2022-05-25 19:10:55	626	<	20	0.2	1	0	0.4	0.6	-0.2	>	<	1	0.15	0.15	0.15	0	0.15	0.15	>	<	1	483.9	483.9	483.9	0	483.9	483.9	>
2022-05-25 19:10:56	627	<	20	0.25	1	0	0.433	0.683	-0.183	>	<	1	0.1	0.1	0.1	0	0.1	0.1	>	<	1	483.9	483.9	483.9	0	483.9	483.9	>
2022-05-25 19:10:57	628	<	20	0.15	1	0	0.3571	0.5071	-0.2071	>	<	1	0.1	0.1	0.1	0	0.1	0.1	>	<	1	483.9	483.9	483.9	0	483.9	483.9	>
2022-05-25 19:10:58	629	<	20	0.05	1	0	0.2179	0.2679	-0.1679	>	<	1	0.15	0.15	0.15	0	0.15	0.15	>	<	1	483.9	483.9	483.9	0	483.9	483.9	>
2022-05-25 19:10:59	630	<	20	0.05	1	0	0.2179	0.2679	-0.1679	>	<	1	0.15	0.15	0.15	0	0.15	0.15	>	<	1	483.9	483.9	483.9	0	483.9	483.9	>
2022-05-25 19:11:00	631	<	20	0.05	1	0	0.2179	0.2679	-0.1679	>	<	1	0.1	0.1	0.1	0	0.1	0.1	>	<	1	483.9	483.9	483.9	0	483.9	483.9	>
2022-05-25 19:11:01	632	<	20	0.2	1	0	0.4	0.6	-0.2	>	<	1	0.15	0.15	0.15	0	0.15	0.15	>	<	1	483.9	483.9	483.9	0	483.9	483.9	>
2022-05-25 19:11:02	633	<	20	0.35	1	0	0.477	0.827	-0.127	>	<	1	0.15	0.15	0.15	0	0.15	0.15	>	<	1	483.9	483.9	483.9	0	483.9	483.9	>
2022-05-25 19:11:03	634	<	20	0.35	1	0	0.477	0.827	-0.127	>	<	1	0.15	0.15	0.15	0	0.15	0.15	>	<	1	483.9	483.9	483.9	0	483.9	483.9	>
2022-05-25 19:11:04	635	<	20	0.3	1	0	0.4583	0.7583	-0.1583	>	<	1	0.05	0.05	0.05	0	0.05	0.05	>	<	1	483.9	483.9	483.9	0	483.9	483.9	>
2022-05-25 19:11:05	636	<	20	0.1	1	0	0.3	0.4	-0.2	>	<	1	0.2	0.2	0.2	0	0.2	0.2	>	<	1	483.9	483.9	483.9	0	483.9	483.9	>
2022-05-25 19:11:06	637	<	20	0.2	1	0	0.4	0.6	-0.2	>	<	1	0.1	0.1	0.1	0	0.1	0.1	>	<	1	483.9	483.9	483.9	0	483.9	483.9	>
2022-05-25 19:11:07	638	<	20	0.3	1	0	0.4583	0.7583	-0.1583	>	<	1	0.15	0.15	0.15	0	0.15	0.15	>	<	1	483.9	483.9	483.9	0	483.9	483.9	>
2022-05-25 19:11:08	639	<	20	0.2	1	0	0.4	0.6	-0.2	>	<	1	0.1	0.1	0.1	0	0.1	0.1	>	<	1	483.9	483.9	483.9	0	483.9	483.9	>
2022-05-25 19:11:09	640	<	20	0.1	1	0	0.3	0.4	-0.2	>	<	1	0.15	0.15	0.15	0	0.15	0.15	>	<	1	483.9	483.9	483.9	0	483.9	483.9	>
2022-05-25 19:11:10	641	<	20	0.05	1	0	0.2179	0.2679	-0.1679	>	<	1	0.15	0.15	0.15	0	0.15	0.15	>	<	1	483.9	483.9	483.9	0	483.9	483.9	>
2022-05-25 19:11:11	642	<	20	0.05	1	0	0.2179	0.2679	-0.1679	>	<	1	0.1	0.1	0.1	0	0.1	0.1	>	<	1	483.9	483.9	483.9	0	483.9	483.9	>
2022-05-25 19:11:12	643	<	20	0.25	1	0	0.433	0.683	-0.183	>	<	1	0.15	0.15	0.15	0	0.15	0.15	>	<	1	483.9	483.9	483.9	0	483.9	483.9	>
2022-05-25 19:11:13	644	<	20	0.2	1	0	0.4	0.6	-0.2	>	<	1	0.15	0.15	0.15	0	0.15	0.15	>	<	1	483.9	483.9	483.9	0	483.9	483.9	>
2022-05-25 19:11:14	645	<	20	0	0	0	0	0	0	>	<	1	0.1	0.1	0.1	0	0.1	0.1	>	<	1	483.9	483.9	483.9	0	483.9	483.9	>
2022-05-25 19:11:15	646	<	20	0	0	0	0	0	0	>	<	1	0.15	0.15	0.15	0	0.15	0.15	>	<	1	483.9	483.9	483.9	0	483.9	483.9	>
2022-05-25 19:11:16	647	<	20	0	0	0	0	0	0	>	<	1	0.1	0.1	0.1	0	0.1	0.1	>	<	1	483.9	483.9	483.9	0	483.9	483.9	>
2022-05-25 19:11:17	648	<	20	0.05	1	0	0.2179	0.2679	-0.1679	>	<	1	0.15	0.15	0.15	0	0.15	0.15	>	<	1	483.9	483.9	483.9	0	483.9	483.9	>
2022-05-25 19:11:18	649	<	20	0.55	1	0	0.4975	1.0475	0.0525	>	<	1	0.1	0.1	0.1	0	0.1	0.1	>	<	1	483.9	483.9	483.9	0	483.9	483.9	>
2022-05-25 19:11:19	650	<	20	0.75	1	0	0.433	1.183	0.317	>	<	1	0.15	0.15	0.15	0	0.15	0.15	>	<	1	483.9	483.9	483.9	0	483.9	483.9	>
2022-05-25 19:11:20	651	<	20	0.6	1	0	0.4899	1.0899	0.1101	>	<	1	0.1	0.1	0.1	0	0.1	0.1	>	<	1	483.9	483.9	483.9	0	483.9	483.9	>
2022-05-25 19:11:21	652	<	20	0.6	1	0	0.4899	1.0899	0.1101	>	<	1	0.2	0.2	0.2	0	0.2	0.2	>	<	1	483.9	483.9	483.9	0	483.9	483.9	>
2022-05-25 19:11:22	653	<	20	0.25	1	0	0.433	0.683	-0.183	>	<	1	0.1	0.1	0.1	0	0.1	0.1	>	<	1	483.9	483.9	483.9	0	483.9	483.9	>
2022-05-25 19:11:23	654	<	20	0	0	0	0	0	0	>	<	1	0.1	0.1	0.1	0	0.1	0.1	>	<	1	483.9	483.9	483.9	0	483.9	483.9	>
2022-05-25 19:11:24	655	<	20	0.1	1	0	0.3	0.4	-0.2	>	<	1	0.15	0.15	0.15	0	0.15	0.15	>	<	1	483.9	483.9	483.9	0	483.9	483.9	>
2022-05-25 19:11:25	656	<	20	0	0	0	0	0	0	>	<	1	0.15	0.15	0.15	0	0.15	0.15	>	<	1	483.9	483.9	483.9	0	483.9	483.9	>
2022-05-25 19:11:26	657	<	20	0	0	0	0	0	0	>	<	1	0.1	0.1	0.1	0	0.1	0.1	>	<	1	483.9	483.9	483.9	0	483.9	483.9	>
2022-05-25 19:11:27	658	<	20	0.2	1	0	0.4	0.6	-0.2	>	<	1	0.15	0.15	0.15	0	0.15	0.15	>	<	1	483.9	483.9	483.9	0	483.9	483.9	>
2022-05-25 19:11:28	659	<	20	0.55	1	0	0.4975	1.0475	0.0525	>	<	1	0.15	0.15	0.15	0	0.15	0.15	>	<	1	483.9	483.9	483.9	0	483.9	483.9	>
2022-05-25 19:11:29	660	<	20	0.7	1	0	0.4583	1.1583	0.2417	>	<	1	0.1	0.1	0.1	0	0.1	0.1	>	<	1	483.9	483.9	483.9	0	483.9	483.9	>
2022-05-25 19:11:30	661	<	20	0.55	1	0	0.4975	1.0475	0.0525	>	<	1	0.15	0.15	0.15	0	0.15	0.15	>	<	1	483.9	483.9	483.9	0	483.9	483.9	>
2022-05-25 19:11:31	662	<	3	0	0	0	0	0	0	>	<	0	0			0	0	0	>	<	0	0			0	0	0	>

## Sheet: Conf1_1000
		<	Processing Time							>	<	CPU1							>	<	MEM1							>
Time	Id	<	Cont	Average	Max	Min	DesvTip	DTTop	DTDown	>	<	Cont	Average	Max	Min	DesvTip	DTTop	DTDown	>	<	Cont	Average	Max	Min	DesvTip	DTTop	DTDown	>
P2_Conf1_1000	Tot	<	131992	0.0178	7	0	0.1342	0.152	-0.1165	>	<	660	1.34	6.75	0.4	0.33	1.67	1.01	>	<	660	465.57	486.6	219.9	48.9	514.47	416.68	>
2022-05-25 19:15:22	0	<	87	0.2989	7	0	0.832	1.1309	-0.5332	>	<	1	6.75	6.75	6.75	0	6.75	6.75	>	<	1	219.9	219.9	219.9	0	219.9	219.9	>
2022-05-25 19:15:23	1	<	240	0.2	1	0	0.4	0.6	-0.2	>	<	1	3.9	3.9	3.9	0	3.9	3.9	>	<	1	221.8	221.8	221.8	0	221.8	221.8	>
2022-05-25 19:15:24	2	<	200	0.295	1	0	0.456	0.751	-0.161	>	<	1	3.35	3.35	3.35	0	3.35	3.35	>	<	1	224.1	224.1	224.1	0	224.1	224.1	>
2022-05-25 19:15:25	3	<	200	0.155	1	0	0.3619	0.5169	-0.2069	>	<	1	1.85	1.85	1.85	0	1.85	1.85	>	<	1	224.1	224.1	224.1	0	224.1	224.1	>
2022-05-25 19:15:26	4	<	199	0.1457	1	0	0.3528	0.4986	-0.2071	>	<	1	3.35	3.35	3.35	0	3.35	3.35	>	<	1	234.7	234.7	234.7	0	234.7	234.7	>
2022-05-25 19:15:27	5	<	201	0.0995	1	0	0.2993	0.3988	-0.1998	>	<	1	4.7	4.7	4.7	0	4.7	4.7	>	<	1	244.5	244.5	244.5	0	244.5	244.5	>
2022-05-25 19:15:28	6	<	200	0	0	0	0	0	0	>	<	1	3.1	3.1	3.1	0	3.1	3.1	>	<	1	247.9	247.9	247.9	0	247.9	247.9	>
2022-05-25 19:15:29	7	<	200	0	0	0	0	0	0	>	<	1	1.65	1.65	1.65	0	1.65	1.65	>	<	1	247.9	247.9	247.9	0	247.9	247.9	>
2022-05-25 19:15:30	8	<	200	0	0	0	0	0	0	>	<	1	1.45	1.45	1.45	0	1.45	1.45	>	<	1	247.9	247.9	247.9	0	247.9	247.9	>
2022-05-25 19:15:31	9	<	200	0	0	0	0	0	0	>	<	1	1.55	1.55	1.55	0	1.55	1.55	>	<	1	247.9	247.9	247.9	0	247.9	247.9	>
2022-05-25 19:15:32	10	<	200	0	0	0	0	0	0	>	<	1	1.5	1.5	1.5	0	1.5	1.5	>	<	1	247.9	247.9	247.9	0	247.9	247.9	>
2022-05-25 19:15:33	11	<	200	0	0	0	0	0	0	>	<	1	1.55	1.55	1.55	0	1.55	1.55	>	<	1	247.9	247.9	247.9	0	247.9	247.9	>
2022-05-25 19:15:34	12	<	200	0	0	0	0	0	0	>	<	1	1.5	1.5	1.5	0	1.5	1.5	>	<	1	248.6	248.6	248.6	0	248.6	248.6	>
2022-05-25 19:15:35	13	<	200	0	0	0	0	0	0	>	<	1	1.65	1.65	1.65	0	1.65	1.65	>	<	1	254.3	254.3	254.3	0	254.3	254.3	>
2022-05-25 19:15:36	14	<	200	0	0	0	0	0	0	>	<	1	1.9	1.9	1.9	0	1.9	1.9	>	<	1	268.5	268.5	268.5	0	268.5	268.5	>
2022-05-25 19:15:37	15	<	200	0	0	0	0	0	0	>	<	1	1.65	1.65	1.65	0	1.65	1.65	>	<	1	260	260	260	0	260	260	>
2022-05-25 19:15:38	16	<	200	0	0	0	0	0	0	>	<	1	1.55	1.55	1.55	0	1.55	1.55	>	<	1	260	260	260	0	260	260	>
2022-05-25 19:15:39	17	<	200	0	0	0	0	0	0	>	<	1	1.45	1.45	1.45	0	1.45	1.45	>	<	1	260	260	260	0	260	260	>
2022-05-25 19:15:40	18	<	200	0	0	0	0	0	0	>	<	1	1.45	1.45	1.45	0	1.45	1.45	>	<	1	260	260	260	0	260	260	>
2022-05-25 19:15:41	19	<	200	0	0	0	0	0	0	>	<	1	1.45	1.45	1.45	0	1.45	1.45	>	<	1	260	260	260	0	260	260	>
2022-05-25 19:15:42	20	<	200	0	0	0	0	0	0	>	<	1	1.7	1.7	1.7	0	1.7	1.7	>	<	1	260	260	260	0	260	260	>
2022-05-25 19:15:43	21	<	200	0	0	0	0	0	0	>	<	1	1.45	1.45	1.45	0	1.45	1.45	>	<	1	260	260	260	0	260	260	>
2022-05-25 19:15:44	22	<	200	0	0	0	0	0	0	>	<	1	1.55	1.55	1.55	0	1.55	1.55	>	<	1	260	260	260	0	260	260	>
2022-05-25 19:15:45	23	<	200	0	0	0	0	0	0	>	<	1	1.5	1.5	1.5	0	1.5	1.5	>	<	1	260.8	260.8	260.8	0	260.8	260.8	>
2022-05-25 19:15:46	24	<	200	0	0	0	0	0	0	>	<	1	1.45	1.45	1.45	0	1.45	1.45	>	<	1	262.1	262.1	262.1	0	262.1	262.1	>
2022-05-25 19:15:47	25	<	200	0	0	0	0	0	0	>	<	1	2.1	2.1	2.1	0	2.1	2.1	>	<	1	271.6	271.6	271.6	0	271.6	271.6	>
2022-05-25 19:15:48	26	<	200	0.09	1	0	0.2862	0.3762	-0.1962	>	<	1	1.85	1.85	1.85	0	1.85	1.85	>	<	1	281.4	281.4	281.4	0	281.4	281.4	>
2022-05-25 19:15:49	27	<	199	0.1859	1	0	0.389	0.575	-0.2031	>	<	1	1.35	1.35	1.35	0	1.35	1.35	>	<	1	290.4	290.4	290.4	0	290.4	290.4	>
2022-05-25 19:15:50	28	<	200	0.175	1	0	0.38	0.555	-0.205	>	<	1	2.05	2.05	2.05	0	2.05	2.05	>	<	1	297.7	297.7	297.7	0	297.7	297.7	>
2022-05-25 19:15:51	29	<	201	0.204	1	0	0.403	0.6069	-0.199	>	<	1	1.3	1.3	1.3	0	1.3	1.3	>	<	1	307.8	307.8	307.8	0	307.8	307.8	>
2022-05-25 19:15:52	30	<	199	0.1759	1	0	0.3807	0.5566	-0.2048	>	<	1	1.25	1.25	1.25	0	1.25	1.25	>	<	1	315.2	315.2	315.2	0	315.2	315.2	>
2022-05-25 19:15:53	31	<	201	0.0498	1	0	0.2174	0.2672	-0.1677	>	<	1	1.3	1.3	1.3	0	1.3	1.3	>	<	1	326.1	326.1	326.1	0	326.1	326.1	>
2022-05-25 19:15:54	32	<	200	0	0	0	0	0	0	>	<	1	2.05	2.05	2.05	0	2.05	2.05	>	<	1	333.3	333.3	333.3	0	333.3	333.3	>
2022-05-25 19:15:55	33	<	200	0	0	0	0	0	0	>	<	1	1.6	1.6	1.6	0	1.6	1.6	>	<	1	342.6	342.6	342.6	0	342.6	342.6	>
2022-05-25 19:15:56	34	<	200	0	0	0	0	0	0	>	<	1	1.55	1.55	1.55	0	1.55	1.55	>	<	1	351.9	351.9	351.9	0	351.9	351.9	>
2022-05-25 19:15:57	35	<	200	0	0	0	0	0	0	>	<	1	1.5	1.5	1.5	0	1.5	1.5	>	<	1	355.7	355.7	355.7	0	355.7	355.7	>
2022-05-25 19:15:58	36	<	200	0	0	0	0	0	0	>	<	1	1.55	1.55	1.55	0	1.55	1.55	>	<	1	365.3	365.3	365.3	0	365.3	365.3	>
2022-05-25 19:15:59	37	<	200	0	0	0	0	0	0	>	<	1	1.5	1.5	1.5	0	1.5	1.5	>	<	1	373	373	373	0	373	373	>
2022-05-25 19:16:00	38	<	200	0	0	0	0	0	0	>	<	1	1.5	1.5	1.5	0	1.5	1.5	>	<	1	382.8	382.8	382.8	0	382.8	382.8	>
2022-05-25 19:16:01	39	<	200	0	0	0	0	0	0	>	<	1	1.55	1.55	1.55	0	1.55	1.55	>	<	1	390.5	390.5	390.5	0	390.5	390.5	>
2022-05-25 19:16:02	40	<	200	0	0	0	0	0	0	>	<	1	1.5	1.5	1.5	0	1.5	1.5	>	<	1	400.3	400.3	400.3	0	400.3	400.3	>
2022-05-25 19:16:03	41	<	200	0.1	1	0	0.3	0.4	-0.2	>	<	1	1.5	1.5	1.5	0	1.5	1.5	>	<	1	408.3	408.3	408.3	0	408.3	408.3	>
2022-05-25 19:16:04	42	<	199	0.1256	1	0	0.3314	0.4571	-0.2058	>	<	1	1.5	1.5	1.5	0	1.5	1.5	>	<	1	417.4	417.4	417.4	0	417.4	417.4	>
2022-05-25 19:16:05	43	<	200	0.1	1	0	0.3	0.4	-0.2	>	<	1	1.5	1.5	1.5	0	1.5	1.5	>	<	1	426.1	426.1	426.1	0	426.1	426.1	>
2022-05-25 19:16:06	44	<	200	0.07	1	0	0.2551	0.3251	-0.1851	>	<	1	1.5	1.5	1.5	0	1.5	1.5	>	<	1	434.6	434.6	434.6	0	434.6	434.6	>
2022-05-25 19:16:07	45	<	201	0.0746	1	0	0.2628	0.3374	-0.1882	>	<	1	1.45	1.45	1.45	0	1.45	1.45	>	<	1	444.9	444.9	444.9	0	444.9	444.9	>
2022-05-25 19:16:08	46	<	200	0.02	1	0	0.14	0.16	-0.12	>	<	1	1.55	1.55	1.55	0	1.55	1.55	>	<	1	452.2	452.2	452.2	0	452.2	452.2	>
2022-05-25 19:16:09	47	<	200	0	0	0	0	0	0	>	<	1	1.5	1.5	1.5	0	1.5	1.5	>	<	1	462.5	462.5	462.5	0	462.5	462.5	>
2022-05-25 19:16:10	48	<	200	0.005	1	0	0.0705	0.0755	-0.0655	>	<	1	1.75	1.75	1.75	0	1.75	1.75	>	<	1	467.9	467.9	467.9	0	467.9	467.9	>
2022-05-25 19:16:11	49	<	200	0	0	0	0	0	0	>	<	1	1.4	1.4	1.4	0	1.4	1.4	>	<	1	467.9	467.9	467.9	0	467.9	467.9	>
2022-05-25 19:16:12	50	<	200	0	0	0	0	0	0	>	<	1	1.4	1.4	1.4	0	1.4	1.4	>	<	1	468	468	468	0	468	468	>
2022-05-25 19:16:13	51	<	200	0	0	0	0	0	0	>	<	1	1.35	1.35	1.35	0	1.35	1.35	>	<	1	468	468	468	0	468	468	>
2022-05-25 19:16:14	52	<	199	0	0	0	0	0	0	>	<	1	1.35	1.35	1.35	0	1.35	1.35	>	<	1	468	468	468	0	468	468	>
2022-05-25 19:16:15	53	<	201	0	0	0	0	0	0	>	<	1	1.4	1.4	1.4	0	1.4	1.4	>	<	1	468	468	468	0	468	468	>
2022-05-25 19:16:16	54	<	200	0	0	0	0	0	0	>	<	1	1.35	1.35	1.35	0	1.35	1.35	>	<	1	468	468	468	0	468	468	>
2022-05-25 19:16:17	55	<	200	0	0	0	0	0	0	>	<	1	1.4	1.4	1.4	0	1.4	1.4	>	<	1	468	468	468	0	468	468	>
2022-05-25 19:16:18	56	<	200	0	0	0	0	0	0	>	<	1	1.4	1.4	1.4	0	1.4	1.4	>	<	1	468	468	468	0	468	468	>
2022-05-25 19:16:19	57	<	198	0	0	0	0	0	0	>	<	1	1.4	1.4	1.4	0	1.4	1.4	>	<	1	468	468	468	0	468	468	>
2022-05-25 19:16:20	58	<	202	0	0	0	0	0	0	>	<	1	1.4	1.4	1.4	0	1.4	1.4	>	<	1	468	468	468	0	468	468	>
2022-05-25 19:16:21	59	<	200	0	0	0	0	0	0	>	<	1	1.4	1.4	1.4	0	1.4	1.4	>	<	1	469.2	469.2	469.2	0	469.2	469.2	>
2022-05-25 19:16:22	60	<	199	0	0	0	0	0	0	>	<	1	1.45	1.45	1.45	0	1.45	1.45	>	<	1	469.2	469.2	469.2	0	469.2	469.2	>
2022-05-25 19:16:23	61	<	201	0.0547	1	0	0.2274	0.2822	-0.1727	>	<	1	1.4	1.4	1.4	0	1.4	1.4	>	<	1	469.2	469.2	469.2	0	469.2	469.2	>
2022-05-25 19:16:24	62	<	199	0.0653	1	0	0.2471	0.3124	-0.1818	>	<	1	1.45	1.45	1.45	0	1.45	1.45	>	<	1	469.2	469.2	469.2	0	469.2	469.2	>
2022-05-25 19:16:25	63	<	200	0.055	1	0	0.228	0.283	-0.173	>	<	1	1.35	1.35	1.35	0	1.35	1.35	>	<	1	469.2	469.2	469.2	0	469.2	469.2	>
2022-05-25 19:16:26	64	<	201	0.0896	1	0	0.2855	0.3751	-0.196	>	<	1	1.35	1.35	1.35	0	1.35	1.35	>	<	1	469.2	469.2	469.2	0	469.2	469.2	>
2022-05-25 19:16:27	65	<	200	0.06	1	0	0.2375	0.2975	-0.1775	>	<	1	1.35	1.35	1.35	0	1.35	1.35	>	<	1	469.2	469.2	469.2	0	469.2	469.2	>
2022-05-25 19:16:28	66	<	200	0.02	1	0	0.14	0.16	-0.12	>	<	1	1.35	1.35	1.35	0	1.35	1.35	>	<	1	469.2	469.2	469.2	0	469.2	469.2	>
2022-05-25 19:16:29	67	<	200	0	0	0	0	0	0	>	<	1	1.4	1.4	1.4	0	1.4	1.4	>	<	1	469.2	469.2	469.2	0	469.2	469.2	>
2022-05-25 19:16:30	68	<	200	0	0	0	0	0	0	>	<	1	1.3	1.3	1.3	0	1.3	1.3	>	<	1	469.2	469.2	469.2	0	469.2	469.2	>
2022-05-25 19:16:31	69	<	199	0	0	0	0	0	0	>	<	1	1.25	1.25	1.25	0	1.25	1.25	>	<	1	469.2	469.2	469.2	0	469.2	469.2	>
2022-05-25 19:16:32	70	<	201	0	0	0	0	0	0	>	<	1	1.15	1.15	1.15	0	1.15	1.15	>	<	1	469.2	469.2	469.2	0	469.2	469.2	>
2022-05-25 19:16:33	71	<	200	0	0	0	0	0	0	>	<	1	1.15	1.15	1.15	0	1.15	1.15	>	<	1	469.2	469.2	469.2	0	469.2	469.2	>
2022-05-25 19:16:34	72	<	200	0	0	0	0	0	0	>	<	1	1.2	1.2	1.2	0	1.2	1.2	>	<	1	469.2	469.2	469.2	0	469.2	469.2	>
2022-05-25 19:16:35	73	<	200	0	0	0	0	0	0	>	<	1	1.35	1.35	1.35	0	1.35	1.35	>	<	1	469.2	469.2	469.2	0	469.2	469.2	>
2022-05-25 19:16:36	74	<	200	0	0	0	0	0	0	>	<	1	1.4	1.4	1.4	0	1.4	1.4	>	<	1	469.2	469.2	469.2	0	469.2	469.2	>
2022-05-25 19:16:37	75	<	200	0	0	0	0	0	0	>	<	1	1.4	1.4	1.4	0	1.4	1.4	>	<	1	469.2	469.2	469.2	0	469.2	469.2	>
2022-05-25 19:16:38	76	<	200	0	0	0	0	0	0	>	<	1	1.4	1.4	1.4	0	1.4	1.4	>	<	1	469.2	469.2	469.2	0	469.2	469.2	>
2022-05-25 19:16:39	77	<	200	0	0	0	0	0	0	>	<	1	1.35	1.35	1.35	0	1.35	1.35	>	<	1	469.2	469.2	469.2	0	469.2	469.2	>
2022-05-25 19:16:40	78	<	200	0	0	0	0	0	0	>	<	1	1.45	1.45	1.45	0	1.45	1.45	>	<	1	469.2	469.2	469.2	0	469.2	469.2	>
2022-05-25 19:16:41	79	<	200	0	0	0	0	0	0	>	<	1	1.15	1.15	1.15	0	1.15	1.15	>	<	1	469.2	469.2	469.2	0	469.2	469.2	>
2022-05-25 19:16:42	80	<	200	0	0	0	0	0	0	>	<	1	1.2	1.2	1.2	0	1.2	1.2	>	<	1	469.2	469.2	469.2	0	469.2	469.2	>
2022-05-25 19:16:43	81	<	200	0	0	0	0	0	0	>	<	1	1.1	1.1	1.1	0	1.1	1.1	>	<	1	470.8	470.8	470.8	0	470.8	470.8	>
2022-05-25 19:16:44	82	<	200	0	0	0	0	0	0	>	<	1	1.45	1.45	1.45	0	1.45	1.45	>	<	1	473.9	473.9	473.9	0	473.9	473.9	>
2022-05-25 19:16:45	83	<	199	0	0	0	0	0	0	>	<	1	1.15	1.15	1.15	0	1.15	1.15	>	<	1	473.9	473.9	473.9	0	473.9	473.9	>
2022-05-25 19:16:46	84	<	201	0	0	0	0	0	0	>	<	1	1.1	1.1	1.1	0	1.1	1.1	>	<	1	473.9	473.9	473.9	0	473.9	473.9	>
2022-05-25 19:16:47	85	<	200	0	0	0	0	0	0	>	<	1	1.2	1.2	1.2	0	1.2	1.2	>	<	1	473.9	473.9	473.9	0	473.9	473.9	>
2022-05-25 19:16:48	86	<	200	0	0	0	0	0	0	>	<	1	1.1	1.1	1.1	0	1.1	1.1	>	<	1	473.9	473.9	473.9	0	473.9	473.9	>
2022-05-25 19:16:49	87	<	200	0	0	0	0	0	0	>	<	1	1.15	1.15	1.15	0	1.15	1.15	>	<	1	473.9	473.9	473.9	0	473.9	473.9	>
2022-05-25 19:16:50	88	<	200	0	0	0	0	0	0	>	<	1	1.15	1.15	1.15	0	1.15	1.15	>	<	1	473.9	473.9	473.9	0	473.9	473.9	>
2022-05-25 19:16:51	89	<	200	0	0	0	0	0	0	>	<	1	1.15	1.15	1.15	0	1.15	1.15	>	<	1	473.9	473.9	473.9	0	473.9	473.9	>
2022-05-25 19:16:52	90	<	200	0	0	0	0	0	0	>	<	1	1.15	1.15	1.15	0	1.15	1.15	>	<	1	473.9	473.9	473.9	0	473.9	473.9	>
2022-05-25 19:16:53	91	<	200	0	0	0	0	0	0	>	<	1	1.2	1.2	1.2	0	1.2	1.2	>	<	1	473.9	473.9	473.9	0	473.9	473.9	>
2022-05-25 19:16:54	92	<	200	0	0	0	0	0	0	>	<	1	1.1	1.1	1.1	0	1.1	1.1	>	<	1	473.9	473.9	473.9	0	473.9	473.9	>
2022-05-25 19:16:55	93	<	200	0	0	0	0	0	0	>	<	1	1.15	1.15	1.15	0	1.15	1.15	>	<	1	474	474	474	0	474	474	>
2022-05-25 19:16:56	94	<	200	0	0	0	0	0	0	>	<	1	1.1	1.1	1.1	0	1.1	1.1	>	<	1	474	474	474	0	474	474	>
2022-05-25 19:16:57	95	<	200	0	0	0	0	0	0	>	<	1	1.15	1.15	1.15	0	1.15	1.15	>	<	1	474	474	474	0	474	474	>
2022-05-25 19:16:58	96	<	200	0	0	0	0	0	0	>	<	1	1.15	1.15	1.15	0	1.15	1.15	>	<	1	474	474	474	0	474	474	>
2022-05-25 19:16:59	97	<	200	0	0	0	0	0	0	>	<	1	1.1	1.1	1.1	0	1.1	1.1	>	<	1	474	474	474	0	474	474	>
2022-05-25 19:17:00	98	<	200	0	0	0	0	0	0	>	<	1	1.15	1.15	1.15	0	1.15	1.15	>	<	1	474	474	474	0	474	474	>
2022-05-25 19:17:01	99	<	200	0	0	0	0	0	0	>	<	1	1.1	1.1	1.1	0	1.1	1.1	>	<	1	474	474	474	0	474	474	>
2022-05-25 19:17:02	100	<	199	0	0	0	0	0	0	>	<	1	1.25	1.25	1.25	0	1.25	1.25	>	<	1	474	474	474	0	474	474	>
2022-05-25 19:17:03	101	<	201	0	0	0	0	0	0	>	<	1	1.05	1.05	1.05	0	1.05	1.05	>	<	1	474	474	474	0	474	474	>
2022-05-25 19:17:04	102	<	200	0	0	0	0	0	0	>	<	1	1.15	1.15	1.15	0	1.15	1.15	>	<	1	474.2	474.2	474.2	0	474.2	474.2	>
2022-05-25 19:17:05	103	<	200	0	0	0	0	0	0	>	<	1	1.1	1.1	1.1	0	1.1	1.1	>	<	1	474.2	474.2	474.2	0	474.2	474.2	>
2022-05-25 19:17:06	104	<	200	0	0	0	0	0	0	>	<	1	1.2	1.2	1.2	0	1.2	1.2	>	<	1	474.3	474.3	474.3	0	474.3	474.3	>
2022-05-25 19:17:07	105	<	200	0	0	0	0	0	0	>	<	1	1.15	1.15	1.15	0	1.15	1.15	>	<	1	474.3	474.3	474.3	0	474.3	474.3	>
2022-05-25 19:17:08	106	<	199	0	0	0	0	0	0	>	<	1	1.1	1.1	1.1	0	1.1	1.1	>	<	1	474.3	474.3	474.3	0	474.3	474.3	>
2022-05-25 19:17:09	107	<	201	0	0	0	0	0	0	>	<	1	1.15	1.15	1.15	0	1.15	1.15	>	<	1	474.3	474.3	474.3	0	474.3	474.3	>
2022-05-25 19:17:10	108	<	200	0	0	0	0	0	0	>	<	1	1.15	1.15	1.15	0	1.15	1.15	>	<	1	474.3	474.3	474.3	0	474.3	474.3	>
2022-05-25 19:17:11	109	<	200	0	0	0	0	0	0	>	<	1	1.15	1.15	1.15	0	1.15	1.15	>	<	1	474.3	474.3	474.3	0	474.3	474.3	>
2022-05-25 19:17:12	110	<	200	0	0	0	0	0	0	>	<	1	1.15	1.15	1.15	0	1.15	1.15	>	<	1	474.3	474.3	474.3	0	474.3	474.3	>
2022-05-25 19:17:13	111	<	200	0	0	0	0	0	0	>	<	1	1.15	1.15	1.15	0	1.15	1.15	>	<	1	474.3	474.3	474.3	0	474.3	474.3	>
2022-05-25 19:17:14	112	<	200	0	0	0	0	0	0	>	<	1	1.1	1.1	1.1	0	1.1	1.1	>	<	1	474.3	474.3	474.3	0	474.3	474.3	>
2022-05-25 19:17:15	113	<	200	0	0	0	0	0	0	>	<	1	1.15	1.15	1.15	0	1.15	1.15	>	<	1	474.3	474.3	474.3	0	474.3	474.3	>
2022-05-25 19:17:16	114	<	200	0	0	0	0	0	0	>	<	1	1.15	1.15	1.15	0	1.15	1.15	>	<	1	474.6	474.6	474.6	0	474.6	474.6	>
2022-05-25 19:17:17	115	<	200	0	0	0	0	0	0	>	<	1	1.5	1.5	1.5	0	1.5	1.5	>	<	1	475.6	475.6	475.6	0	475.6	475.6	>
2022-05-25 19:17:18	116	<	199	0	0	0	0	0	0	>	<	1	1.1	1.1	1.1	0	1.1	1.1	>	<	1	475.6	475.6	475.6	0	475.6	475.6	>
2022-05-25 19:17:19	117	<	201	0	0	0	0	0	0	>	<	1	1.45	1.45	1.45	0	1.45	1.45	>	<	1	475.6	475.6	475.6	0	475.6	475.6	>
2022-05-25 19:17:20	118	<	199	0	0	0	0	0	0	>	<	1	1.35	1.35	1.35	0	1.35	1.35	>	<	1	475.6	475.6	475.6	0	475.6	475.6	>
2022-05-25 19:17:21	119	<	201	0	0	0	0	0	0	>	<	1	1.4	1.4	1.4	0	1.4	1.4	>	<	1	475.6	475.6	475.6	0	475.6	475.6	>
2022-05-25 19:17:22	120	<	200	0	0	0	0	0	0	>	<	1	1.4	1.4	1.4	0	1.4	1.4	>	<	1	475.6	475.6	475.6	0	475.6	475.6	>
2022-05-25 19:17:23	121	<	200	0.04	1	0	0.196	0.236	-0.156	>	<	1	1.35	1.35	1.35	0	1.35	1.35	>	<	1	475.6	475.6	475.6	0	475.6	475.6	>
2022-05-25 19:17:24	122	<	200	0.085	1	0	0.2789	0.3639	-0.1939	>	<	1	1.4	1.4	1.4	0	1.4	1.4	>	<	1	475.6	475.6	475.6	0	475.6	475.6	>
2022-05-25 19:17:25	123	<	200	0.075	1	0	0.2634	0.3384	-0.1884	>	<	1	1.4	1.4	1.4	0	1.4	1.4	>	<	1	475.6	475.6	475.6	0	475.6	475.6	>
2022-05-25 19:17:26	124	<	200	0.045	1	0	0.2073	0.2523	-0.1623	>	<	1	1.35	1.35	1.35	0	1.35	1.35	>	<	1	475.6	475.6	475.6	0	475.6	475.6	>
2022-05-25 19:17:27	125	<	200	0.09	1	0	0.2862	0.3762	-0.1962	>	<	1	1.4	1.4	1.4	0	1.4	1.4	>	<	1	475.6	475.6	475.6	0	475.6	475.6	>
2022-05-25 19:17:28	126	<	200	0.01	1	0	0.0995	0.1095	-0.0895	>	<	1	1.4	1.4	1.4	0	1.4	1.4	>	<	1	475.6	475.6	475.6	0	475.6	475.6	>
2022-05-25 19:17:29	127	<	200	0	0	0	0	0	0	>	<	1	1.35	1.35	1.35	0	1.35	1.35	>	<	1	475.6	475.6	475.6	0	475.6	475.6	>
2022-05-25 19:17:30	128	<	200	0	0	0	0	0	0	>	<	1	1.4	1.4	1.4	0	1.4	1.4	>	<	1	475.6	475.6	475.6	0	475.6	475.6	>
2022-05-25 19:17:31	129	<	200	0	0	0	0	0	0	>	<	1	1.35	1.35	1.35	0	1.35	1.35	>	<	1	475.6	475.6	475.6	0	475.6	475.6	>
2022-05-25 19:17:32	130	<	200	0	0	0	0	0	0	>	<	1	1.35	1.35	1.35	0	1.35	1.35	>	<	1	475.6	475.6	475.6	0	475.6	475.6	>
2022-05-25 19:17:33	131	<	200	0	0	0	0	0	0	>	<	1	1.4	1.4	1.4	0	1.4	1.4	>	<	1	475.6	475.6	475.6	0	475.6	475.6	>
2022-05-25 19:17:34	132	<	200	0	0	0	0	0	0	>	<	1	1.35	1.35	1.35	0	1.35	1.35	>	<	1	475.6	475.6	475.6	0	475.6	475.6	>
2022-05-25 19:17:35	133	<	200	0	0	0	0	0	0	>	<	1	1.35	1.35	1.35	0	1.35	1.35	>	<	1	475.6	475.6	475.6	0	475.6	475.6	>
2022-05-25 19:17:36	134	<	200	0	0	0	0	0	0	>	<	1	1.35	1.35	1.35	0	1.35	1.35	>	<	1	475.6	475.6	475.6	0	475.6	475.6	>
2022-05-25 19:17:37	135	<	200	0	0	0	0	0	0	>	<	1	1.35	1.35	1.35	0	1.35	1.35	>	<	1	475.6	475.6	475.6	0	475.6	475.6	>
2022-05-25 19:17:38	136	<	200	0	0	0	0	0	0	>	<	1	1.35	1.35	1.35	0	1.35	1.35	>	<	1	475.6	475.6	475.6	0	475.6	475.6	>
2022-05-25 19:17:39	137	<	200	0	0	0	0	0	0	>	<	1	1.4	1.4	1.4	0	1.4	1.4	>	<	1	475.6	475.6	475.6	0	475.6	475.6	>
2022-05-25 19:17:40	138	<	200	0.005	1	0	0.0705	0.0755	-0.0655	>	<	1	1.35	1.35	1.35	0	1.35	1.35	>	<	1	475.6	475.6	475.6	0	475.6	475.6	>
2022-05-25 19:17:41	139	<	200	0	0	0	0	0	0	>	<	1	1.35	1.35	1.35	0	1.35	1.35	>	<	1	475.6	475.6	475.6	0	475.6	475.6	>
2022-05-25 19:17:42	140	<	200	0	0	0	0	0	0	>	<	1	1.35	1.35	1.35	0	1.35	1.35	>	<	1	475.6	475.6	475.6	0	475.6	475.6	>
2022-05-25 19:17:43	141	<	200	0	0	0	0	0	0	>	<	1	1.3	1.3	1.3	0	1.3	1.3	>	<	1	475.6	475.6	475.6	0	475.6	475.6	>
2022-05-25 19:17:44	142	<	200	0	0	0	0	0	0	>	<	1	1.25	1.25	1.25	0	1.25	1.25	>	<	1	475.6	475.6	475.6	0	475.6	475.6	>
2022-05-25 19:17:45	143	<	200	0	0	0	0	0	0	>	<	1	1.3	1.3	1.3	0	1.3	1.3	>	<	1	475.6	475.6	475.6	0	475.6	475.6	>
2022-05-25 19:17:46	144	<	200	0	0	0	0	0	0	>	<	1	1.25	1.25	1.25	0	1.25	1.25	>	<	1	475.6	475.6	475.6	0	475.6	475.6	>
2022-05-25 19:17:47	145	<	200	0	0	0	0	0	0	>	<	1	1.3	1.3	1.3	0	1.3	1.3	>	<	1	475.6	475.6	475.6	0	475.6	475.6	>
2022-05-25 19:17:48	146	<	200	0	0	0	0	0	0	>	<	1	1.25	1.25	1.25	0	1.25	1.25	>	<	1	475.6	475.6	475.6	0	475.6	475.6	>
2022-05-25 19:17:49	147	<	200	0	0	0	0	0	0	>	<	1	1.3	1.3	1.3	0	1.3	1.3	>	<	1	475.6	475.6	475.6	0	475.6	475.6	>
2022-05-25 19:17:50	148	<	200	0	0	0	0	0	0	>	<	1	1.3	1.3	1.3	0	1.3	1.3	>	<	1	475.6	475.6	475.6	0	475.6	475.6	>
2022-05-25 19:17:51	149	<	200	0	0	0	0	0	0	>	<	1	1.55	1.55	1.55	0	1.55	1.55	>	<	1	475.8	475.8	475.8	0	475.8	475.8	>
2022-05-25 19:17:52	150	<	200	0	0	0	0	0	0	>	<	1	1.35	1.35	1.35	0	1.35	1.35	>	<	1	475.8	475.8	475.8	0	475.8	475.8	>
2022-05-25 19:17:53	151	<	200	0	0	0	0	0	0	>	<	1	1.25	1.25	1.25	0	1.25	1.25	>	<	1	475.8	475.8	475.8	0	475.8	475.8	>
2022-05-25 19:17:54	152	<	200	0	0	0	0	0	0	>	<	1	1.35	1.35	1.35	0	1.35	1.35	>	<	1	475.8	475.8	475.8	0	475.8	475.8	>
2022-05-25 19:17:55	153	<	200	0	0	0	0	0	0	>	<	1	1.25	1.25	1.25	0	1.25	1.25	>	<	1	475.8	475.8	475.8	0	475.8	475.8	>
2022-05-25 19:17:56	154	<	200	0	0	0	0	0	0	>	<	1	1.35	1.35	1.35	0	1.35	1.35	>	<	1	475.8	475.8	475.8	0	475.8	475.8	>
2022-05-25 19:17:57	155	<	200	0	0	0	0	0	0	>	<	1	1.3	1.3	1.3	0	1.3	1.3	>	<	1	475.8	475.8	475.8	0	475.8	475.8	>
2022-05-25 19:17:58	156	<	200	0	0	0	0	0	0	>	<	1	1.25	1.25	1.25	0	1.25	1.25	>	<	1	475.8	475.8	475.8	0	475.8	475.8	>
2022-05-25 19:17:59	157	<	200	0	0	0	0	0	0	>	<	1	1.3	1.3	1.3	0	1.3	1.3	>	<	1	475.8	475.8	475.8	0	475.8	475.8	>
2022-05-25 19:18:00	158	<	200	0	0	0	0	0	0	>	<	1	1.3	1.3	1.3	0	1.3	1.3	>	<	1	475.8	475.8	475.8	0	475.8	475.8	>
2022-05-25 19:18:01	159	<	200	0	0	0	0	0	0	>	<	1	1.25	1.25	1.25	0	1.25	1.25	>	<	1	475.8	475.8	475.8	0	475.8	475.8	>
2022-05-25 19:18:02	160	<	200	0	0	0	0	0	0	>	<	1	1.35	1.35	1.35	0	1.35	1.35	>	<	1	475.8	475.8	475.8	0	475.8	475.8	>
2022-05-25 19:18:03	161	<	197	0.0355	1	0	0.1851	0.2207	-0.1496	>	<	1	1.3	1.3	1.3	0	1.3	1.3	>	<	1	475.8	475.8	475.8	0	475.8	475.8	>
2022-05-25 19:18:04	162	<	203	0.1232	1	0	0.3286	0.4518	-0.2055	>	<	1	1.4	1.4	1.4	0	1.4	1.4	>	<	1	475.8	475.8	475.8	0	475.8	475.8	>
2022-05-25 19:18:05	163	<	200	0.16	1	0	0.3666	0.5266	-0.2066	>	<	1	1.3	1.3	1.3	0	1.3	1.3	>	<	1	475.8	475.8	475.8	0	475.8	475.8	>
2022-05-25 19:18:06	164	<	200	0.12	1	0	0.325	0.445	-0.205	>	<	1	1.35	1.35	1.35	0	1.35	1.35	>	<	1	475.8	475.8	475.8	0	475.8	475.8	>
2022-05-25 19:18:07	165	<	200	0.115	1	0	0.319	0.434	-0.204	>	<	1	1.35	1.35	1.35	0	1.35	1.35	>	<	1	475.8	475.8	475.8	0	475.8	475.8	>
2022-05-25 19:18:08	166	<	200	0.05	1	0	0.2179	0.2679	-0.1679	>	<	1	1.35	1.35	1.35	0	1.35	1.35	>	<	1	475.8	475.8	475.8	0	475.8	475.8	>
2022-05-25 19:18:09	167	<	200	0	0	0	0	0	0	>	<	1	1.35	1.35	1.35	0	1.35	1.35	>	<	1	475.8	475.8	475.8	0	475.8	475.8	>
2022-05-25 19:18:10	168	<	200	0	0	0	0	0	0	>	<	1	1.35	1.35	1.35	0	1.35	1.35	>	<	1	475.8	475.8	475.8	0	475.8	475.8	>
2022-05-25 19:18:11	169	<	200	0	0	0	0	0	0	>	<	1	1.4	1.4	1.4	0	1.4	1.4	>	<	1	475.8	475.8	475.8	0	475.8	475.8	>
2022-05-25 19:18:12	170	<	200	0	0	0	0	0	0	>	<	1	1.35	1.35	1.35	0	1.35	1.35	>	<	1	475.8	475.8	475.8	0	475.8	475.8	>
2022-05-25 19:18:13	171	<	200	0	0	0	0	0	0	>	<	1	1.35	1.35	1.35	0	1.35	1.35	>	<	1	475.8	475.8	475.8	0	475.8	475.8	>
2022-05-25 19:18:14	172	<	200	0	0	0	0	0	0	>	<	1	1.35	1.35	1.35	0	1.35	1.35	>	<	1	475.8	475.8	475.8	0	475.8	475.8	>
2022-05-25 19:18:15	173	<	200	0	0	0	0	0	0	>	<	1	1.35	1.35	1.35	0	1.35	1.35	>	<	1	475.8	475.8	475.8	0	475.8	475.8	>
2022-05-25 19:18:16	174	<	200	0	0	0	0	0	0	>	<	1	1.45	1.45	1.45	0	1.45	1.45	>	<	1	475.8	475.8	475.8	0	475.8	475.8	>
2022-05-25 19:18:17	175	<	200	0	0	0	0	0	0	>	<	1	1.35	1.35	1.35	0	1.35	1.35	>	<	1	475.8	475.8	475.8	0	475.8	475.8	>
2022-05-25 19:18:18	176	<	200	0	0	0	0	0	0	>	<	1	1.35	1.35	1.35	0	1.35	1.35	>	<	1	475.8	475.8	475.8	0	475.8	475.8	>
2022-05-25 19:18:19	177	<	200	0	0	0	0	0	0	>	<	1	1.4	1.4	1.4	0	1.4	1.4	>	<	1	475.8	475.8	475.8	0	475.8	475.8	>
2022-05-25 19:18:20	178	<	200	0	0	0	0	0	0	>	<	1	1.35	1.35	1.35	0	1.35	1.35	>	<	1	475.8	475.8	475.8	0	475.8	475.8	>
2022-05-25 19:18:21	179	<	200	0	0	0	0	0	0	>	<	1	1.55	1.55	1.55	0	1.55	1.55	>	<	1	475.8	475.8	475.8	0	475.8	475.8	>
2022-05-25 19:18:22	180	<	200	0	0	0	0	0	0	>	<	1	1.1	1.1	1.1	0	1.1	1.1	>	<	1	475.8	475.8	475.8	0	475.8	475.8	>
2022-05-25 19:18:23	181	<	200	0.03	1	0	0.1706	0.2006	-0.1406	>	<	1	1.1	1.1	1.1	0	1.1	1.1	>	<	1	475.8	475.8	475.8	0	475.8	475.8	>
2022-05-25 19:18:24	182	<	200	0.06	1	0	0.2375	0.2975	-0.1775	>	<	1	1.15	1.15	1.15	0	1.15	1.15	>	<	1	475.8	475.8	475.8	0	475.8	475.8	>
2022-05-25 19:18:25	183	<	200	0.065	1	0	0.2465	0.3115	-0.1815	>	<	1	1.7	1.7	1.7	0	1.7	1.7	>	<	1	476.1	476.1	476.1	0	476.1	476.1	>
2022-05-25 19:18:26	184	<	200	0.11	6	0	0.4979	0.6079	-0.3879	>	<	1	1.35	1.35	1.35	0	1.35	1.35	>	<	1	476.1	476.1	476.1	0	476.1	476.1	>
2022-05-25 19:18:27	185	<	200	0.05	1	0	0.2179	0.2679	-0.1679	>	<	1	1.35	1.35	1.35	0	1.35	1.35	>	<	1	476.1	476.1	476.1	0	476.1	476.1	>
2022-05-25 19:18:28	186	<	200	0.03	1	0	0.1706	0.2006	-0.1406	>	<	1	1.35	1.35	1.35	0	1.35	1.35	>	<	1	476.1	476.1	476.1	0	476.1	476.1	>
2022-05-25 19:18:29	187	<	200	0	0	0	0	0	0	>	<	1	1.4	1.4	1.4	0	1.4	1.4	>	<	1	476.1	476.1	476.1	0	476.1	476.1	>
2022-05-25 19:18:30	188	<	200	0	0	0	0	0	0	>	<	1	1.35	1.35	1.35	0	1.35	1.35	>	<	1	476.1	476.1	476.1	0	476.1	476.1	>
2022-05-25 19:18:31	189	<	200	0	0	0	0	0	0	>	<	1	1.45	1.45	1.45	0	1.45	1.45	>	<	1	476.1	476.1	476.1	0	476.1	476.1	>
2022-05-25 19:18:32	190	<	200	0.005	1	0	0.0705	0.0755	-0.0655	>	<	1	1.4	1.4	1.4	0	1.4	1.4	>	<	1	476.1	476.1	476.1	0	476.1	476.1	>
2022-05-25 19:18:33	191	<	200	0	0	0	0	0	0	>	<	1	1.4	1.4	1.4	0	1.4	1.4	>	<	1	476.1	476.1	476.1	0	476.1	476.1	>
2022-05-25 19:18:34	192	<	200	0	0	0	0	0	0	>	<	1	1.7	1.7	1.7	0	1.7	1.7	>	<	1	477.3	477.3	477.3	0	477.3	477.3	>
2022-05-25 19:18:35	193	<	200	0	0	0	0	0	0	>	<	1	1.35	1.35	1.35	0	1.35	1.35	>	<	1	477.3	477.3	477.3	0	477.3	477.3	>
2022-05-25 19:18:36	194	<	200	0	0	0	0	0	0	>	<	1	1.35	1.35	1.35	0	1.35	1.35	>	<	1	477.3	477.3	477.3	0	477.3	477.3	>
2022-05-25 19:18:37	195	<	200	0	0	0	0	0	0	>	<	1	1.35	1.35	1.35	0	1.35	1.35	>	<	1	477.3	477.3	477.3	0	477.3	477.3	>
2022-05-25 19:18:38	196	<	200	0	0	0	0	0	0	>	<	1	1.35	1.35	1.35	0	1.35	1.35	>	<	1	477.3	477.3	477.3	0	477.3	477.3	>
2022-05-25 19:18:39	197	<	200	0	0	0	0	0	0	>	<	1	1.35	1.35	1.35	0	1.35	1.35	>	<	1	477.3	477.3	477.3	0	477.3	477.3	>
2022-05-25 19:18:40	198	<	200	0	0	0	0	0	0	>	<	1	1.3	1.3	1.3	0	1.3	1.3	>	<	1	477.3	477.3	477.3	0	477.3	477.3	>
2022-05-25 19:18:41	199	<	200	0	0	0	0	0	0	>	<	1	1.35	1.35	1.35	0	1.35	1.35	>	<	1	477.3	477.3	477.3	0	477.3	477.3	>
2022-05-25 19:18:42	200	<	200	0	0	0	0	0	0	>	<	1	1.35	1.35	1.35	0	1.35	1.35	>	<	1	477.3	477.3	477.3	0	477.3	477.3	>
2022-05-25 19:18:43	201	<	200	0.03	1	0	0.1706	0.2006	-0.1406	>	<	1	1.3	1.3	1.3	0	1.3	1.3	>	<	1	477.3	477.3	477.3	0	477.3	477.3	>
2022-05-25 19:18:44	202	<	200	0.1	1	0	0.3	0.4	-0.2	>	<	1	1.25	1.25	1.25	0	1.25	1.25	>	<	1	477.3	477.3	477.3	0	477.3	477.3	>
2022-05-25 19:18:45	203	<	200	0.11	1	0	0.3129	0.4229	-0.2029	>	<	1	1.4	1.4	1.4	0	1.4	1.4	>	<	1	477.3	477.3	477.3	0	477.3	477.3	>
2022-05-25 19:18:46	204	<	200	0.07	1	0	0.2551	0.3251	-0.1851	>	<	1	1.4	1.4	1.4	0	1.4	1.4	>	<	1	477.3	477.3	477.3	0	477.3	477.3	>
2022-05-25 19:18:47	205	<	200	0.085	1	0	0.2789	0.3639	-0.1939	>	<	1	1.35	1.35	1.35	0	1.35	1.35	>	<	1	477.3	477.3	477.3	0	477.3	477.3	>
2022-05-25 19:18:48	206	<	200	0.035	1	0	0.1838	0.2188	-0.1488	>	<	1	1.4	1.4	1.4	0	1.4	1.4	>	<	1	477.3	477.3	477.3	0	477.3	477.3	>
2022-05-25 19:18:49	207	<	200	0	0	0	0	0	0	>	<	1	1.4	1.4	1.4	0	1.4	1.4	>	<	1	477.3	477.3	477.3	0	477.3	477.3	>
2022-05-25 19:18:50	208	<	200	0	0	0	0	0	0	>	<	1	1.35	1.35	1.35	0	1.35	1.35	>	<	1	477.3	477.3	477.3	0	477.3	477.3	>
2022-05-25 19:18:51	209	<	200	0	0	0	0	0	0	>	<	1	1.4	1.4	1.4	0	1.4	1.4	>	<	1	477.3	477.3	477.3	0	477.3	477.3	>
2022-05-25 19:18:52	210	<	200	0	0	0	0	0	0	>	<	1	1.4	1.4	1.4	0	1.4	1.4	>	<	1	477.3	477.3	477.3	0	477.3	477.3	>
2022-05-25 19:18:53	211	<	200	0	0	0	0	0	0	>	<	1	1.4	1.4	1.4	0	1.4	1.4	>	<	1	477.3	477.3	477.3	0	477.3	477.3	>
2022-05-25 19:18:54	212	<	200	0	0	0	0	0	0	>	<	1	1.35	1.35	1.35	0	1.35	1.35	>	<	1	477.3	477.3	477.3	0	477.3	477.3	>
2022-05-25 19:18:55	213	<	200	0	0	0	0	0	0	>	<	1	1.45	1.45	1.45	0	1.45	1.45	>	<	1	477.3	477.3	477.3	0	477.3	477.3	>
2022-05-25 19:18:56	214	<	200	0	0	0	0	0	0	>	<	1	1.35	1.35	1.35	0	1.35	1.35	>	<	1	477.3	477.3	477.3	0	477.3	477.3	>
2022-05-25 19:18:57	215	<	200	0	0	0	0	0	0	>	<	1	1.4	1.4	1.4	0	1.4	1.4	>	<	1	477.3	477.3	477.3	0	477.3	477.3	>
2022-05-25 19:18:58	216	<	200	0	0	0	0	0	0	>	<	1	1.4	1.4	1.4	0	1.4	1.4	>	<	1	477.3	477.3	477.3	0	477.3	477.3	>
2022-05-25 19:18:59	217	<	200	0	0	0	0	0	0	>	<	1	1.65	1.65	1.65	0	1.65	1.65	>	<	1	477.3	477.3	477.3	0	477.3	477.3	>
2022-05-25 19:19:00	218	<	200	0	0	0	0	0	0	>	<	1	1.4	1.4	1.4	0	1.4	1.4	>	<	1	477.3	477.3	477.3	0	477.3	477.3	>
2022-05-25 19:19:01	219	<	200	0	0	0	0	0	0	>	<	1	1.45	1.45	1.45	0	1.45	1.45	>	<	1	477.4	477.4	477.4	0	477.4	477.4	>
2022-05-25 19:19:02	220	<	200	0	0	0	0	0	0	>	<	1	1.4	1.4	1.4	0	1.4	1.4	>	<	1	477.4	477.4	477.4	0	477.4	477.4	>
2022-05-25 19:19:03	221	<	199	0	0	0	0	0	0	>	<	1	1.4	1.4	1.4	0	1.4	1.4	>	<	1	477.4	477.4	477.4	0	477.4	477.4	>
2022-05-25 19:19:04	222	<	201	0	0	0	0	0	0	>	<	1	1.4	1.4	1.4	0	1.4	1.4	>	<	1	477.4	477.4	477.4	0	477.4	477.4	>
2022-05-25 19:19:05	223	<	200	0	0	0	0	0	0	>	<	1	1.35	1.35	1.35	0	1.35	1.35	>	<	1	477.4	477.4	477.4	0	477.4	477.4	>
2022-05-25 19:19:06	224	<	200	0	0	0	0	0	0	>	<	1	1.45	1.45	1.45	0	1.45	1.45	>	<	1	477.4	477.4	477.4	0	477.4	477.4	>
2022-05-25 19:19:07	225	<	199	0	0	0	0	0	0	>	<	1	1.1	1.1	1.1	0	1.1	1.1	>	<	1	477.4	477.4	477.4	0	477.4	477.4	>
2022-05-25 19:19:08	226	<	201	0	0	0	0	0	0	>	<	1	1.15	1.15	1.15	0	1.15	1.15	>	<	1	477.4	477.4	477.4	0	477.4	477.4	>
2022-05-25 19:19:09	227	<	200	0	0	0	0	0	0	>	<	1	1.1	1.1	1.1	0	1.1	1.1	>	<	1	477.4	477.4	477.4	0	477.4	477.4	>
2022-05-25 19:19:10	228	<	200	0	0	0	0	0	0	>	<	1	1.15	1.15	1.15	0	1.15	1.15	>	<	1	477.4	477.4	477.4	0	477.4	477.4	>
2022-05-25 19:19:11	229	<	200	0	0	0	0	0	0	>	<	1	1.1	1.1	1.1	0	1.1	1.1	>	<	1	477.4	477.4	477.4	0	477.4	477.4	>
2022-05-25 19:19:12	230	<	200	0	0	0	0	0	0	>	<	1	1.1	1.1	1.1	0	1.1	1.1	>	<	1	477.4	477.4	477.4	0	477.4	477.4	>
2022-05-25 19:19:13	231	<	200	0	0	0	0	0	0	>	<	1	1.1	1.1	1.1	0	1.1	1.1	>	<	1	477.4	477.4	477.4	0	477.4	477.4	>
2022-05-25 19:19:14	232	<	200	0	0	0	0	0	0	>	<	1	1.3	1.3	1.3	0	1.3	1.3	>	<	1	477.4	477.4	477.4	0	477.4	477.4	>
2022-05-25 19:19:15	233	<	200	0	0	0	0	0	0	>	<	1	1.35	1.35	1.35	0	1.35	1.35	>	<	1	477.4	477.4	477.4	0	477.4	477.4	>
2022-05-25 19:19:16	234	<	200	0	0	0	0	0	0	>	<	1	1.35	1.35	1.35	0	1.35	1.35	>	<	1	477.4	477.4	477.4	0	477.4	477.4	>
2022-05-25 19:19:17	235	<	200	0	0	0	0	0	0	>	<	1	1.3	1.3	1.3	0	1.3	1.3	>	<	1	477.4	477.4	477.4	0	477.4	477.4	>
2022-05-25 19:19:18	236	<	200	0	0	0	0	0	0	>	<	1	1.4	1.4	1.4	0	1.4	1.4	>	<	1	477.4	477.4	477.4	0	477.4	477.4	>
2022-05-25 19:19:19	237	<	200	0	0	0	0	0	0	>	<	1	1.35	1.35	1.35	0	1.35	1.35	>	<	1	477.4	477.4	477.4	0	477.4	477.4	>
2022-05-25 19:19:20	238	<	200	0	0	0	0	0	0	>	<	1	1.35	1.35	1.35	0	1.35	1.35	>	<	1	477.4	477.4	477.4	0	477.4	477.4	>
2022-05-25 19:19:21	239	<	200	0	0	0	0	0	0	>	<	1	1.4	1.4	1.4	0	1.4	1.4	>	<	1	477.4	477.4	477.4	0	477.4	477.4	>
2022-05-25 19:19:22	240	<	200	0	0	0	0	0	0	>	<	1	1.3	1.3	1.3	0	1.3	1.3	>	<	1	477.4	477.4	477.4	0	477.4	477.4	>
2022-05-25 19:19:23	241	<	200	0.005	1	0	0.0705	0.0755	-0.0655	>	<	1	1.4	1.4	1.4	0	1.4	1.4	>	<	1	477.4	477.4	477.4	0	477.4	477.4	>
2022-05-25 19:19:24	242	<	200	0.17	1	0	0.3756	0.5456	-0.2056	>	<	1	1.35	1.35	1.35	0	1.35	1.35	>	<	1	477.4	477.4	477.4	0	477.4	477.4	>
2022-05-25 19:19:25	243	<	199	0.1106	1	0	0.3136	0.4241	-0.203	>	<	1	1.3	1.3	1.3	0	1.3	1.3	>	<	1	477.4	477.4	477.4	0	477.4	477.4	>
2022-05-25 19:19:26	244	<	200	0.095	1	0	0.2932	0.3882	-0.1982	>	<	1	1.3	1.3	1.3	0	1.3	1.3	>	<	1	477.4	477.4	477.4	0	477.4	477.4	>
2022-05-25 19:19:27	245	<	201	0.1194	1	0	0.3243	0.4437	-0.2049	>	<	1	1.2	1.2	1.2	0	1.2	1.2	>	<	1	477.4	477.4	477.4	0	477.4	477.4	>
2022-05-25 19:19:28	246	<	200	0.04	1	0	0.196	0.236	-0.156	>	<	1	1.35	1.35	1.35	0	1.35	1.35	>	<	1	477.4	477.4	477.4	0	477.4	477.4	>
2022-05-25 19:19:29	247	<	200	0	0	0	0	0	0	>	<	1	1.4	1.4	1.4	0	1.4	1.4	>	<	1	477.4	477.4	477.4	0	477.4	477.4	>
2022-05-25 19:19:30	248	<	200	0.005	1	0	0.0705	0.0755	-0.0655	>	<	1	1.35	1.35	1.35	0	1.35	1.35	>	<	1	477.4	477.4	477.4	0	477.4	477.4	>
2022-05-25 19:19:31	249	<	200	0	0	0	0	0	0	>	<	1	1.35	1.35	1.35	0	1.35	1.35	>	<	1	477.4	477.4	477.4	0	477.4	477.4	>
2022-05-25 19:19:32	250	<	200	0	0	0	0	0	0	>	<	1	1.4	1.4	1.4	0	1.4	1.4	>	<	1	477.4	477.4	477.4	0	477.4	477.4	>
2022-05-25 19:19:33	251	<	199	0.005	1	0	0.0707	0.0757	-0.0657	>	<	1	1.7	1.7	1.7	0	1.7	1.7	>	<	1	477.4	477.4	477.4	0	477.4	477.4	>
2022-05-25 19:19:34	252	<	201	0	0	0	0	0	0	>	<	1	1.4	1.4	1.4	0	1.4	1.4	>	<	1	477.4	477.4	477.4	0	477.4	477.4	>
2022-05-25 19:19:35	253	<	200	0	0	0	0	0	0	>	<	1	1.4	1.4	1.4	0	1.4	1.4	>	<	1	477.4	477.4	477.4	0	477.4	477.4	>
2022-05-25 19:19:36	254	<	200	0	0	0	0	0	0	>	<	1	1.35	1.35	1.35	0	1.35	1.35	>	<	1	477.4	477.4	477.4	0	477.4	477.4	>
2022-05-25 19:19:37	255	<	200	0	0	0	0	0	0	>	<	1	1.4	1.4	1.4	0	1.4	1.4	>	<	1	477.4	477.4	477.4	0	477.4	477.4	>
2022-05-25 19:19:38	256	<	200	0	0	0	0	0	0	>	<	1	1.35	1.35	1.35	0	1.35	1.35	>	<	1	477.4	477.4	477.4	0	477.4	477.4	>
2022-05-25 19:19:39	257	<	200	0	0	0	0	0	0	>	<	1	1.45	1.45	1.45	0	1.45	1.45	>	<	1	477.4	477.4	477.4	0	477.4	477.4	>
2022-05-25 19:19:40	258	<	200	0	0	0	0	0	0	>	<	1	1.4	1.4	1.4	0	1.4	1.4	>	<	1	477.4	477.4	477.4	0	477.4	477.4	>
2022-05-25 19:19:41	259	<	200	0	0	0	0	0	0	>	<	1	1.4	1.4	1.4	0	1.4	1.4	>	<	1	477.4	477.4	477.4	0	477.4	477.4	>
2022-05-25 19:19:42	260	<	200	0	0	0	0	0	0	>	<	1	1.4	1.4	1.4	0	1.4	1.4	>	<	1	477.4	477.4	477.4	0	477.4	477.4	>
2022-05-25 19:19:43	261	<	200	0	0	0	0	0	0	>	<	0	0			0	0	0	>	<	0	0			0	0	0	>
2022-05-25 19:19:44	262	<	200	0	0	0	0	0	0	>	<	1	1.35	1.35	1.35	0	1.35	1.35	>	<	1	477.4	477.4	477.4	0	477.4	477.4	>
2022-05-25 19:19:45	263	<	200	0	0	0	0	0	0	>	<	1	1.4	1.4	1.4	0	1.4	1.4	>	<	1	477.4	477.4	477.4	0	477.4	477.4	>
2022-05-25 19:19:46	264	<	200	0	0	0	0	0	0	>	<	1	1.35	1.35	1.35	0	1.35	1.35	>	<	1	477.4	477.4	477.4	0	477.4	477.4	>
2022-05-25 19:19:47	265	<	200	0	0	0	0	0	0	>	<	1	1.35	1.35	1.35	0	1.35	1.35	>	<	1	477.4	477.4	477.4	0	477.4	477.4	>
2022-05-25 19:19:48	266	<	200	0	0	0	0	0	0	>	<	1	1.4	1.4	1.4	0	1.4	1.4	>	<	1	477.4	477.4	477.4	0	477.4	477.4	>
2022-05-25 19:19:49	267	<	200	0	0	0	0	0	0	>	<	1	1.4	1.4	1.4	0	1.4	1.4	>	<	1	477.4	477.4	477.4	0	477.4	477.4	>
2022-05-25 19:19:50	268	<	200	0	0	0	0	0	0	>	<	1	1.4	1.4	1.4	0	1.4	1.4	>	<	1	477.4	477.4	477.4	0	477.4	477.4	>
2022-05-25 19:19:51	269	<	200	0.005	1	0	0.0705	0.0755	-0.0655	>	<	1	1.4	1.4	1.4	0	1.4	1.4	>	<	1	477.4	477.4	477.4	0	477.4	477.4	>
2022-05-25 19:19:52	270	<	200	0	0	0	0	0	0	>	<	1	1.4	1.4	1.4	0	1.4	1.4	>	<	1	477.4	477.4	477.4	0	477.4	477.4	>
2022-05-25 19:19:53	271	<	199	0	0	0	0	0	0	>	<	1	1.3	1.3	1.3	0	1.3	1.3	>	<	1	477.4	477.4	477.4	0	477.4	477.4	>
2022-05-25 19:19:54	272	<	201	0	0	0	0	0	0	>	<	1	1.35	1.35	1.35	0	1.35	1.35	>	<	1	477.4	477.4	477.4	0	477.4	477.4	>
2022-05-25 19:19:55	273	<	200	0.005	1	0	0.0705	0.0755	-0.0655	>	<	1	1.3	1.3	1.3	0	1.3	1.3	>	<	1	477.4	477.4	477.4	0	477.4	477.4	>
2022-05-25 19:19:56	274	<	200	0	0	0	0	0	0	>	<	1	1.3	1.3	1.3	0	1.3	1.3	>	<	1	477.4	477.4	477.4	0	477.4	477.4	>
2022-05-25 19:19:57	275	<	200	0	0	0	0	0	0	>	<	1	1.2	1.2	1.2	0	1.2	1.2	>	<	1	477.4	477.4	477.4	0	477.4	477.4	>
2022-05-25 19:19:58	276	<	200	0	0	0	0	0	0	>	<	1	1.3	1.3	1.3	0	1.3	1.3	>	<	1	477.4	477.4	477.4	0	477.4	477.4	>
2022-05-25 19:19:59	277	<	200	0	0	0	0	0	0	>	<	1	1.25	1.25	1.25	0	1.25	1.25	>	<	1	477.4	477.4	477.4	0	477.4	477.4	>
2022-05-25 19:20:00	278	<	200	0	0	0	0	0	0	>	<	1	1.3	1.3	1.3	0	1.3	1.3	>	<	1	477.4	477.4	477.4	0	477.4	477.4	>
2022-05-25 19:20:01	279	<	200	0	0	0	0	0	0	>	<	1	1.25	1.25	1.25	0	1.25	1.25	>	<	1	477.4	477.4	477.4	0	477.4	477.4	>
2022-05-25 19:20:02	280	<	200	0	0	0	0	0	0	>	<	1	1.25	1.25	1.25	0	1.25	1.25	>	<	1	477.4	477.4	477.4	0	477.4	477.4	>
2022-05-25 19:20:03	281	<	200	0.045	1	0	0.2073	0.2523	-0.1623	>	<	1	1.3	1.3	1.3	0	1.3	1.3	>	<	1	477.4	477.4	477.4	0	477.4	477.4	>
2022-05-25 19:20:04	282	<	200	0.045	1	0	0.2073	0.2523	-0.1623	>	<	1	1.35	1.35	1.35	0	1.35	1.35	>	<	1	477.4	477.4	477.4	0	477.4	477.4	>
2022-05-25 19:20:05	283	<	200	0.085	1	0	0.2789	0.3639	-0.1939	>	<	1	1.4	1.4	1.4	0	1.4	1.4	>	<	1	477.4	477.4	477.4	0	477.4	477.4	>
2022-05-25 19:20:06	284	<	200	0.08	1	0	0.2713	0.3513	-0.1913	>	<	1	1.25	1.25	1.25	0	1.25	1.25	>	<	1	477.4	477.4	477.4	0	477.4	477.4	>
2022-05-25 19:20:07	285	<	199	0.0754	1	0	0.264	0.3394	-0.1886	>	<	1	1.1	1.1	1.1	0	1.1	1.1	>	<	1	477.4	477.4	477.4	0	477.4	477.4	>
2022-05-25 19:20:08	286	<	201	0.0448	1	0	0.2068	0.2516	-0.162	>	<	1	1.45	1.45	1.45	0	1.45	1.45	>	<	1	477.4	477.4	477.4	0	477.4	477.4	>
2022-05-25 19:20:09	287	<	199	0.005	1	0	0.0707	0.0757	-0.0657	>	<	1	1.3	1.3	1.3	0	1.3	1.3	>	<	1	477.4	477.4	477.4	0	477.4	477.4	>
2022-05-25 19:20:10	288	<	201	0	0	0	0	0	0	>	<	1	1.3	1.3	1.3	0	1.3	1.3	>	<	1	477.4	477.4	477.4	0	477.4	477.4	>
2022-05-25 19:20:11	289	<	200	0	0	0	0	0	0	>	<	1	1.35	1.35	1.35	0	1.35	1.35	>	<	1	477.4	477.4	477.4	0	477.4	477.4	>
2022-05-25 19:20:12	290	<	200	0	0	0	0	0	0	>	<	1	1.35	1.35	1.35	0	1.35	1.35	>	<	1	477.4	477.4	477.4	0	477.4	477.4	>
2022-05-25 19:20:13	291	<	200	0	0	0	0	0	0	>	<	1	1.4	1.4	1.4	0	1.4	1.4	>	<	1	477.4	477.4	477.4	0	477.4	477.4	>
2022-05-25 19:20:14	292	<	200	0	0	0	0	0	0	>	<	1	1.3	1.3	1.3	0	1.3	1.3	>	<	1	477.4	477.4	477.4	0	477.4	477.4	>
2022-05-25 19:20:15	293	<	199	0	0	0	0	0	0	>	<	1	1.3	1.3	1.3	0	1.3	1.3	>	<	1	477.4	477.4	477.4	0	477.4	477.4	>
2022-05-25 19:20:16	294	<	201	0	0	0	0	0	0	>	<	1	1.35	1.35	1.35	0	1.35	1.35	>	<	1	477.4	477.4	477.4	0	477.4	477.4	>
2022-05-25 19:20:17	295	<	200	0	0	0	0	0	0	>	<	1	1.3	1.3	1.3	0	1.3	1.3	>	<	1	477.4	477.4	477.4	0	477.4	477.4	>
2022-05-25 19:20:18	296	<	200	0	0	0	0	0	0	>	<	1	1.35	1.35	1.35	0	1.35	1.35	>	<	1	477.4	477.4	477.4	0	477.4	477.4	>
2022-05-25 19:20:19	297	<	200	0.005	1	0	0.0705	0.0755	-0.0655	>	<	1	1.3	1.3	1.3	0	1.3	1.3	>	<	1	477.4	477.4	477.4	0	477.4	477.4	>
2022-05-25 19:20:20	298	<	200	0	0	0	0	0	0	>	<	1	1.35	1.35	1.35	0	1.35	1.35	>	<	1	477.4	477.4	477.4	0	477.4	477.4	>
2022-05-25 19:20:21	299	<	200	0	0	0	0	0	0	>	<	1	1.3	1.3	1.3	0	1.3	1.3	>	<	1	477.4	477.4	477.4	0	477.4	477.4	>
2022-05-25 19:20:22	300	<	200	0	0	0	0	0	0	>	<	1	1.3	1.3	1.3	0	1.3	1.3	>	<	1	477.4	477.4	477.4	0	477.4	477.4	>
2022-05-25 19:20:23	301	<	199	0	0	0	0	0	0	>	<	1	1.4	1.4	1.4	0	1.4	1.4	>	<	1	477.4	477.4	477.4	0	477.4	477.4	>
2022-05-25 19:20:24	302	<	201	0.0697	1	0	0.2546	0.3242	-0.1849	>	<	1	1.3	1.3	1.3	0	1.3	1.3	>	<	1	477.4	477.4	477.4	0	477.4	477.4	>
2022-05-25 19:20:25	303	<	200	0.06	1	0	0.2375	0.2975	-0.1775	>	<	1	1.35	1.35	1.35	0	1.35	1.35	>	<	1	477.4	477.4	477.4	0	477.4	477.4	>
2022-05-25 19:20:26	304	<	200	0.155	1	0	0.3619	0.5169	-0.2069	>	<	1	1.4	1.4	1.4	0	1.4	1.4	>	<	1	477.4	477.4	477.4	0	477.4	477.4	>
2022-05-25 19:20:27	305	<	200	0.15	1	0	0.3571	0.5071	-0.2071	>	<	1	1.35	1.35	1.35	0	1.35	1.35	>	<	1	477.4	477.4	477.4	0	477.4	477.4	>
2022-05-25 19:20:28	306	<	200	0.045	1	0	0.2073	0.2523	-0.1623	>	<	1	1.35	1.35	1.35	0	1.35	1.35	>	<	1	477.4	477.4	477.4	0	477.4	477.4	>
2022-05-25 19:20:29	307	<	200	0	0	0	0	0	0	>	<	1	1.35	1.35	1.35	0	1.35	1.35	>	<	1	477.4	477.4	477.4	0	477.4	477.4	>
2022-05-25 19:20:30	308	<	200	0	0	0	0	0	0	>	<	1	1.35	1.35	1.35	0	1.35	1.35	>	<	1	477.4	477.4	477.4	0	477.4	477.4	>
2022-05-25 19:20:31	309	<	200	0	0	0	0	0	0	>	<	1	1.35	1.35	1.35	0	1.35	1.35	>	<	1	477.4	477.4	477.4	0	477.4	477.4	>
2022-05-25 19:20:32	310	<	200	0	0	0	0	0	0	>	<	1	1.4	1.4	1.4	0	1.4	1.4	>	<	1	477.4	477.4	477.4	0	477.4	477.4	>
2022-05-25 19:20:33	311	<	200	0	0	0	0	0	0	>	<	1	1.4	1.4	1.4	0	1.4	1.4	>	<	1	477.4	477.4	477.4	0	477.4	477.4	>
2022-05-25 19:20:34	312	<	200	0	0	0	0	0	0	>	<	1	1.4	1.4	1.4	0	1.4	1.4	>	<	1	477.4	477.4	477.4	0	477.4	477.4	>
2022-05-25 19:20:35	313	<	200	0	0	0	0	0	0	>	<	1	1.35	1.35	1.35	0	1.35	1.35	>	<	1	477.4	477.4	477.4	0	477.4	477.4	>
2022-05-25 19:20:36	314	<	200	0	0	0	0	0	0	>	<	1	1.4	1.4	1.4	0	1.4	1.4	>	<	1	477.4	477.4	477.4	0	477.4	477.4	>
2022-05-25 19:20:37	315	<	200	0	0	0	0	0	0	>	<	1	1.4	1.4	1.4	0	1.4	1.4	>	<	1	477.4	477.4	477.4	0	477.4	477.4	>
2022-05-25 19:20:38	316	<	200	0	0	0	0	0	0	>	<	1	1.4	1.4	1.4	0	1.4	1.4	>	<	1	477.4	477.4	477.4	0	477.4	477.4	>
2022-05-25 19:20:39	317	<	200	0	0	0	0	0	0	>	<	1	1.4	1.4	1.4	0	1.4	1.4	>	<	1	477.4	477.4	477.4	0	477.4	477.4	>
2022-05-25 19:20:40	318	<	200	0	0	0	0	0	0	>	<	1	1.4	1.4	1.4	0	1.4	1.4	>	<	1	477.4	477.4	477.4	0	477.4	477.4	>
2022-05-25 19:20:41	319	<	200	0	0	0	0	0	0	>	<	1	1.4	1.4	1.4	0	1.4	1.4	>	<	1	477.4	477.4	477.4	0	477.4	477.4	>
2022-05-25 19:20:42	320	<	200	0	0	0	0	0	0	>	<	1	1.7	1.7	1.7	0	1.7	1.7	>	<	1	477.4	477.4	477.4	0	477.4	477.4	>
2022-05-25 19:20:43	321	<	200	0	0	0	0	0	0	>	<	1	1.35	1.35	1.35	0	1.35	1.35	>	<	1	477.4	477.4	477.4	0	477.4	477.4	>
2022-05-25 19:20:44	322	<	200	0	0	0	0	0	0	>	<	1	1.4	1.4	1.4	0	1.4	1.4	>	<	1	477.4	477.4	477.4	0	477.4	477.4	>
2022-05-25 19:20:45	323	<	200	0	0	0	0	0	0	>	<	1	1.35	1.35	1.35	0	1.35	1.35	>	<	1	477.4	477.4	477.4	0	477.4	477.4	>
2022-05-25 19:20:46	324	<	200	0	0	0	0	0	0	>	<	1	1.45	1.45	1.45	0	1.45	1.45	>	<	1	477.4	477.4	477.4	0	477.4	477.4	>
2022-05-25 19:20:47	325	<	200	0	0	0	0	0	0	>	<	1	1.35	1.35	1.35	0	1.35	1.35	>	<	1	477.4	477.4	477.4	0	477.4	477.4	>
2022-05-25 19:20:48	326	<	200	0	0	0	0	0	0	>	<	1	1.4	1.4	1.4	0	1.4	1.4	>	<	1	477.4	477.4	477.4	0	477.4	477.4	>
2022-05-25 19:20:49	327	<	200	0	0	0	0	0	0	>	<	1	1.4	1.4	1.4	0	1.4	1.4	>	<	1	477.4	477.4	477.4	0	477.4	477.4	>
2022-05-25 19:20:50	328	<	200	0	0	0	0	0	0	>	<	1	1.3	1.3	1.3	0	1.3	1.3	>	<	1	477.4	477.4	477.4	0	477.4	477.4	>
2022-05-25 19:20:51	329	<	199	0	0	0	0	0	0	>	<	1	1.4	1.4	1.4	0	1.4	1.4	>	<	1	477.4	477.4	477.4	0	477.4	477.4	>
2022-05-25 19:20:52	330	<	201	0	0	0	0	0	0	>	<	1	1.3	1.3	1.3	0	1.3	1.3	>	<	1	477.4	477.4	477.4	0	477.4	477.4	>
2022-05-25 19:20:53	331	<	200	0.005	1	0	0.0705	0.0755	-0.0655	>	<	1	1.35	1.35	1.35	0	1.35	1.35	>	<	1	477.4	477.4	477.4	0	477.4	477.4	>
2022-05-25 19:20:54	332	<	200	0	0	0	0	0	0	>	<	1	1.4	1.4	1.4	0	1.4	1.4	>	<	1	477.4	477.4	477.4	0	477.4	477.4	>
2022-05-25 19:20:55	333	<	200	0.005	1	0	0.0705	0.0755	-0.0655	>	<	1	1.3	1.3	1.3	0	1.3	1.3	>	<	1	477.4	477.4	477.4	0	477.4	477.4	>
2022-05-25 19:20:56	334	<	200	0	0	0	0	0	0	>	<	1	1.45	1.45	1.45	0	1.45	1.45	>	<	1	477.4	477.4	477.4	0	477.4	477.4	>
2022-05-25 19:20:57	335	<	200	0	0	0	0	0	0	>	<	1	1.4	1.4	1.4	0	1.4	1.4	>	<	1	477.4	477.4	477.4	0	477.4	477.4	>
2022-05-25 19:20:58	336	<	200	0	0	0	0	0	0	>	<	1	1.35	1.35	1.35	0	1.35	1.35	>	<	1	477.4	477.4	477.4	0	477.4	477.4	>
2022-05-25 19:20:59	337	<	200	0	0	0	0	0	0	>	<	1	1.35	1.35	1.35	0	1.35	1.35	>	<	1	477.4	477.4	477.4	0	477.4	477.4	>
2022-05-25 19:21:00	338	<	200	0	0	0	0	0	0	>	<	1	1.15	1.15	1.15	0	1.15	1.15	>	<	1	477.4	477.4	477.4	0	477.4	477.4	>
2022-05-25 19:21:01	339	<	200	0	0	0	0	0	0	>	<	1	1.1	1.1	1.1	0	1.1	1.1	>	<	1	477.4	477.4	477.4	0	477.4	477.4	>
2022-05-25 19:21:02	340	<	200	0.005	1	0	0.0705	0.0755	-0.0655	>	<	1	1.35	1.35	1.35	0	1.35	1.35	>	<	1	477.4	477.4	477.4	0	477.4	477.4	>
2022-05-25 19:21:03	341	<	200	0.005	1	0	0.0705	0.0755	-0.0655	>	<	1	1.35	1.35	1.35	0	1.35	1.35	>	<	1	477.4	477.4	477.4	0	477.4	477.4	>
2022-05-25 19:21:04	342	<	200	0	0	0	0	0	0	>	<	1	1.4	1.4	1.4	0	1.4	1.4	>	<	1	477.4	477.4	477.4	0	477.4	477.4	>
2022-05-25 19:21:05	343	<	200	0	0	0	0	0	0	>	<	1	1.4	1.4	1.4	0	1.4	1.4	>	<	1	477.4	477.4	477.4	0	477.4	477.4	>
2022-05-25 19:21:06	344	<	200	0.005	1	0	0.0705	0.0755	-0.0655	>	<	1	1.3	1.3	1.3	0	1.3	1.3	>	<	1	477.4	477.4	477.4	0	477.4	477.4	>
2022-05-25 19:21:07	345	<	200	0	0	0	0	0	0	>	<	1	1.4	1.4	1.4	0	1.4	1.4	>	<	1	477.4	477.4	477.4	0	477.4	477.4	>
2022-05-25 19:21:08	346	<	200	0	0	0	0	0	0	>	<	1	1.4	1.4	1.4	0	1.4	1.4	>	<	1	477.4	477.4	477.4	0	477.4	477.4	>
2022-05-25 19:21:09	347	<	200	0	0	0	0	0	0	>	<	1	1.35	1.35	1.35	0	1.35	1.35	>	<	1	477.4	477.4	477.4	0	477.4	477.4	>
2022-05-25 19:21:10	348	<	199	0	0	0	0	0	0	>	<	1	1.4	1.4	1.4	0	1.4	1.4	>	<	1	477.4	477.4	477.4	0	477.4	477.4	>
2022-05-25 19:21:11	349	<	201	0.005	1	0	0.0704	0.0753	-0.0654	>	<	1	1.45	1.45	1.45	0	1.45	1.45	>	<	1	477.4	477.4	477.4	0	477.4	477.4	>
2022-05-25 19:21:12	350	<	200	0	0	0	0	0	0	>	<	1	1.35	1.35	1.35	0	1.35	1.35	>	<	1	477.4	477.4	477.4	0	477.4	477.4	>
2022-05-25 19:21:13	351	<	200	0	0	0	0	0	0	>	<	1	1.35	1.35	1.35	0	1.35	1.35	>	<	1	477.4	477.4	477.4	0	477.4	477.4	>
2022-05-25 19:21:14	352	<	200	0	0	0	0	0	0	>	<	1	1.4	1.4	1.4	0	1.4	1.4	>	<	1	477.4	477.4	477.4	0	477.4	477.4	>
2022-05-25 19:21:15	353	<	200	0	0	0	0	0	0	>	<	1	1.35	1.35	1.35	0	1.35	1.35	>	<	1	477.4	477.4	477.4	0	477.4	477.4	>
2022-05-25 19:21:16	354	<	200	0	0	0	0	0	0	>	<	1	1.7	1.7	1.7	0	1.7	1.7	>	<	1	477.4	477.4	477.4	0	477.4	477.4	>
2022-05-25 19:21:17	355	<	200	0	0	0	0	0	0	>	<	1	1.4	1.4	1.4	0	1.4	1.4	>	<	1	477.4	477.4	477.4	0	477.4	477.4	>
2022-05-25 19:21:18	356	<	200	0	0	0	0	0	0	>	<	1	1.35	1.35	1.35	0	1.35	1.35	>	<	1	477.4	477.4	477.4	0	477.4	477.4	>
2022-05-25 19:21:19	357	<	200	0	0	0	0	0	0	>	<	1	1.05	1.05	1.05	0	1.05	1.05	>	<	1	477.4	477.4	477.4	0	477.4	477.4	>
2022-05-25 19:21:20	358	<	199	0	0	0	0	0	0	>	<	1	1.15	1.15	1.15	0	1.15	1.15	>	<	1	477.4	477.4	477.4	0	477.4	477.4	>
2022-05-25 19:21:21	359	<	201	0	0	0	0	0	0	>	<	1	1.15	1.15	1.15	0	1.15	1.15	>	<	1	477.4	477.4	477.4	0	477.4	477.4	>
2022-05-25 19:21:22	360	<	200	0	0	0	0	0	0	>	<	1	1.1	1.1	1.1	0	1.1	1.1	>	<	1	477.4	477.4	477.4	0	477.4	477.4	>
2022-05-25 19:21:23	361	<	200	0	0	0	0	0	0	>	<	1	1.3	1.3	1.3	0	1.3	1.3	>	<	1	477.4	477.4	477.4	0	477.4	477.4	>
2022-05-25 19:21:24	362	<	200	0.06	1	0	0.2375	0.2975	-0.1775	>	<	1	1.3	1.3	1.3	0	1.3	1.3	>	<	1	477.4	477.4	477.4	0	477.4	477.4	>
2022-05-25 19:21:25	363	<	200	0.06	1	0	0.2375	0.2975	-0.1775	>	<	1	1.15	1.15	1.15	0	1.15	1.15	>	<	1	477.4	477.4	477.4	0	477.4	477.4	>
2022-05-25 19:21:26	364	<	200	0.09	1	0	0.2862	0.3762	-0.1962	>	<	1	1.1	1.1	1.1	0	1.1	1.1	>	<	1	477.4	477.4	477.4	0	477.4	477.4	>
2022-05-25 19:21:27	365	<	200	0.04	1	0	0.196	0.236	-0.156	>	<	1	1.15	1.15	1.15	0	1.15	1.15	>	<	1	477.4	477.4	477.4	0	477.4	477.4	>
2022-05-25 19:21:28	366	<	200	0.025	1	0	0.1561	0.1811	-0.1311	>	<	1	1.15	1.15	1.15	0	1.15	1.15	>	<	1	477.4	477.4	477.4	0	477.4	477.4	>
2022-05-25 19:21:29	367	<	200	0	0	0	0	0	0	>	<	1	1.15	1.15	1.15	0	1.15	1.15	>	<	1	477.4	477.4	477.4	0	477.4	477.4	>
2022-05-25 19:21:30	368	<	200	0	0	0	0	0	0	>	<	1	1.15	1.15	1.15	0	1.15	1.15	>	<	1	477.4	477.4	477.4	0	477.4	477.4	>
2022-05-25 19:21:31	369	<	200	0	0	0	0	0	0	>	<	1	1.2	1.2	1.2	0	1.2	1.2	>	<	1	477.4	477.4	477.4	0	477.4	477.4	>
2022-05-25 19:21:32	370	<	200	0	0	0	0	0	0	>	<	1	1.15	1.15	1.15	0	1.15	1.15	>	<	1	477.4	477.4	477.4	0	477.4	477.4	>
2022-05-25 19:21:33	371	<	200	0	0	0	0	0	0	>	<	1	1.15	1.15	1.15	0	1.15	1.15	>	<	1	477.4	477.4	477.4	0	477.4	477.4	>
2022-05-25 19:21:34	372	<	200	0	0	0	0	0	0	>	<	1	1.1	1.1	1.1	0	1.1	1.1	>	<	1	477.4	477.4	477.4	0	477.4	477.4	>
2022-05-25 19:21:35	373	<	200	0	0	0	0	0	0	>	<	1	1.35	1.35	1.35	0	1.35	1.35	>	<	1	477.4	477.4	477.4	0	477.4	477.4	>
2022-05-25 19:21:36	374	<	200	0	0	0	0	0	0	>	<	1	1.35	1.35	1.35	0	1.35	1.35	>	<	1	477.4	477.4	477.4	0	477.4	477.4	>
2022-05-25 19:21:37	375	<	200	0	0	0	0	0	0	>	<	1	1.35	1.35	1.35	0	1.35	1.35	>	<	1	477.4	477.4	477.4	0	477.4	477.4	>
2022-05-25 19:21:38	376	<	200	0.005	1	0	0.0705	0.0755	-0.0655	>	<	1	1.35	1.35	1.35	0	1.35	1.35	>	<	1	477.4	477.4	477.4	0	477.4	477.4	>
2022-05-25 19:21:39	377	<	199	0	0	0	0	0	0	>	<	1	1.35	1.35	1.35	0	1.35	1.35	>	<	1	477.4	477.4	477.4	0	477.4	477.4	>
2022-05-25 19:21:40	378	<	201	0	0	0	0	0	0	>	<	1	1.35	1.35	1.35	0	1.35	1.35	>	<	1	477.4	477.4	477.4	0	477.4	477.4	>
2022-05-25 19:21:41	379	<	200	0	0	0	0	0	0	>	<	1	1.3	1.3	1.3	0	1.3	1.3	>	<	1	477.4	477.4	477.4	0	477.4	477.4	>
2022-05-25 19:21:42	380	<	200	0	0	0	0	0	0	>	<	1	1.35	1.35	1.35	0	1.35	1.35	>	<	1	477.4	477.4	477.4	0	477.4	477.4	>
2022-05-25 19:21:43	381	<	200	0	0	0	0	0	0	>	<	1	1.35	1.35	1.35	0	1.35	1.35	>	<	1	477.4	477.4	477.4	0	477.4	477.4	>
2022-05-25 19:21:44	382	<	200	0	0	0	0	0	0	>	<	1	1.35	1.35	1.35	0	1.35	1.35	>	<	1	477.4	477.4	477.4	0	477.4	477.4	>
2022-05-25 19:21:45	383	<	200	0	0	0	0	0	0	>	<	1	1.4	1.4	1.4	0	1.4	1.4	>	<	1	477.4	477.4	477.4	0	477.4	477.4	>
2022-05-25 19:21:46	384	<	200	0	0	0	0	0	0	>	<	1	1.35	1.35	1.35	0	1.35	1.35	>	<	1	477.4	477.4	477.4	0	477.4	477.4	>
2022-05-25 19:21:47	385	<	200	0.005	1	0	0.0705	0.0755	-0.0655	>	<	1	1.35	1.35	1.35	0	1.35	1.35	>	<	1	477.4	477.4	477.4	0	477.4	477.4	>
2022-05-25 19:21:48	386	<	199	0.0603	1	0	0.238	0.2983	-0.1777	>	<	1	1.35	1.35	1.35	0	1.35	1.35	>	<	1	477.4	477.4	477.4	0	477.4	477.4	>
2022-05-25 19:21:49	387	<	200	0.07	1	0	0.2551	0.3251	-0.1851	>	<	1	1.2	1.2	1.2	0	1.2	1.2	>	<	1	477.4	477.4	477.4	0	477.4	477.4	>
2022-05-25 19:21:50	388	<	201	0.0746	1	0	0.2628	0.3374	-0.1882	>	<	1	1.6	1.6	1.6	0	1.6	1.6	>	<	1	477.4	477.4	477.4	0	477.4	477.4	>
2022-05-25 19:21:51	389	<	200	0.105	1	0	0.3066	0.4116	-0.2016	>	<	1	1.3	1.3	1.3	0	1.3	1.3	>	<	1	477.4	477.4	477.4	0	477.4	477.4	>
2022-05-25 19:21:52	390	<	200	0.075	1	0	0.2634	0.3384	-0.1884	>	<	1	1.35	1.35	1.35	0	1.35	1.35	>	<	1	477.4	477.4	477.4	0	477.4	477.4	>
2022-05-25 19:21:53	391	<	200	0.065	1	0	0.2465	0.3115	-0.1815	>	<	1	1.35	1.35	1.35	0	1.35	1.35	>	<	1	477.4	477.4	477.4	0	477.4	477.4	>
2022-05-25 19:21:54	392	<	200	0	0	0	0	0	0	>	<	1	1.3	1.3	1.3	0	1.3	1.3	>	<	1	477.4	477.4	477.4	0	477.4	477.4	>
2022-05-25 19:21:55	393	<	200	0.005	1	0	0.0705	0.0755	-0.0655	>	<	1	1.35	1.35	1.35	0	1.35	1.35	>	<	1	477.4	477.4	477.4	0	477.4	477.4	>
2022-05-25 19:21:56	394	<	200	0	0	0	0	0	0	>	<	1	1.35	1.35	1.35	0	1.35	1.35	>	<	1	477.4	477.4	477.4	0	477.4	477.4	>
2022-05-25 19:21:57	395	<	200	0	0	0	0	0	0	>	<	1	1.35	1.35	1.35	0	1.35	1.35	>	<	1	477.4	477.4	477.4	0	477.4	477.4	>
2022-05-25 19:21:58	396	<	200	0	0	0	0	0	0	>	<	1	1.35	1.35	1.35	0	1.35	1.35	>	<	1	477.4	477.4	477.4	0	477.4	477.4	>
2022-05-25 19:21:59	397	<	200	0	0	0	0	0	0	>	<	1	1.35	1.35	1.35	0	1.35	1.35	>	<	1	477.4	477.4	477.4	0	477.4	477.4	>
2022-05-25 19:22:00	398	<	200	0.01	1	0	0.0995	0.1095	-0.0895	>	<	1	1.4	1.4	1.4	0	1.4	1.4	>	<	1	477.4	477.4	477.4	0	477.4	477.4	>
2022-05-25 19:22:01	399	<	200	0	0	0	0	0	0	>	<	1	1.4	1.4	1.4	0	1.4	1.4	>	<	1	477.4	477.4	477.4	0	477.4	477.4	>
2022-05-25 19:22:02	400	<	200	0	0	0	0	0	0	>	<	1	1.4	1.4	1.4	0	1.4	1.4	>	<	1	477.4	477.4	477.4	0	477.4	477.4	>
2022-05-25 19:22:03	401	<	200	0	0	0	0	0	0	>	<	1	1.35	1.35	1.35	0	1.35	1.35	>	<	1	477.4	477.4	477.4	0	477.4	477.4	>
2022-05-25 19:22:04	402	<	200	0	0	0	0	0	0	>	<	1	1.4	1.4	1.4	0	1.4	1.4	>	<	1	477.4	477.4	477.4	0	477.4	477.4	>
2022-05-25 19:22:05	403	<	200	0.005	1	0	0.0705	0.0755	-0.0655	>	<	1	1.4	1.4	1.4	0	1.4	1.4	>	<	1	477.4	477.4	477.4	0	477.4	477.4	>
2022-05-25 19:22:06	404	<	199	0	0	0	0	0	0	>	<	1	1.4	1.4	1.4	0	1.4	1.4	>	<	1	477.4	477.4	477.4	0	477.4	477.4	>
2022-05-25 19:22:07	405	<	201	0	0	0	0	0	0	>	<	1	1.4	1.4	1.4	0	1.4	1.4	>	<	1	477.4	477.4	477.4	0	477.4	477.4	>
2022-05-25 19:22:08	406	<	200	0	0	0	0	0	0	>	<	1	1.4	1.4	1.4	0	1.4	1.4	>	<	1	477.4	477.4	477.4	0	477.4	477.4	>
2022-05-25 19:22:09	407	<	200	0	0	0	0	0	0	>	<	1	1.4	1.4	1.4	0	1.4	1.4	>	<	1	477.4	477.4	477.4	0	477.4	477.4	>
2022-05-25 19:22:10	408	<	200	0	0	0	0	0	0	>	<	1	1.4	1.4	1.4	0	1.4	1.4	>	<	1	477.4	477.4	477.4	0	477.4	477.4	>
2022-05-25 19:22:11	409	<	200	0	0	0	0	0	0	>	<	1	1.4	1.4	1.4	0	1.4	1.4	>	<	1	477.4	477.4	477.4	0	477.4	477.4	>
2022-05-25 19:22:12	410	<	200	0	0	0	0	0	0	>	<	1	1.4	1.4	1.4	0	1.4	1.4	>	<	1	477.4	477.4	477.4	0	477.4	477.4	>
2022-05-25 19:22:13	411	<	200	0.075	1	0	0.2634	0.3384	-0.1884	>	<	1	1.35	1.35	1.35	0	1.35	1.35	>	<	1	477.7	477.7	477.7	0	477.7	477.7	>
2022-05-25 19:22:14	412	<	200	0.14	1	0	0.347	0.487	-0.207	>	<	1	1.4	1.4	1.4	0	1.4	1.4	>	<	1	477.7	477.7	477.7	0	477.7	477.7	>
2022-05-25 19:22:15	413	<	200	0.095	1	0	0.2932	0.3882	-0.1982	>	<	1	1.45	1.45	1.45	0	1.45	1.45	>	<	1	477.7	477.7	477.7	0	477.7	477.7	>
2022-05-25 19:22:16	414	<	200	0.1	1	0	0.3	0.4	-0.2	>	<	1	1.35	1.35	1.35	0	1.35	1.35	>	<	1	477.7	477.7	477.7	0	477.7	477.7	>
2022-05-25 19:22:17	415	<	200	0.075	1	0	0.2634	0.3384	-0.1884	>	<	1	1.15	1.15	1.15	0	1.15	1.15	>	<	1	477.7	477.7	477.7	0	477.7	477.7	>
2022-05-25 19:22:18	416	<	200	0.035	1	0	0.1838	0.2188	-0.1488	>	<	1	1.1	1.1	1.1	0	1.1	1.1	>	<	1	477.7	477.7	477.7	0	477.7	477.7	>
2022-05-25 19:22:19	417	<	200	0	0	0	0	0	0	>	<	1	1.3	1.3	1.3	0	1.3	1.3	>	<	1	477.7	477.7	477.7	0	477.7	477.7	>
2022-05-25 19:22:20	418	<	200	0	0	0	0	0	0	>	<	1	1.4	1.4	1.4	0	1.4	1.4	>	<	1	477.7	477.7	477.7	0	477.7	477.7	>
2022-05-25 19:22:21	419	<	199	0	0	0	0	0	0	>	<	1	1.4	1.4	1.4	0	1.4	1.4	>	<	1	477.7	477.7	477.7	0	477.7	477.7	>
2022-05-25 19:22:22	420	<	201	0	0	0	0	0	0	>	<	1	1.4	1.4	1.4	0	1.4	1.4	>	<	1	477.7	477.7	477.7	0	477.7	477.7	>
2022-05-25 19:22:23	421	<	200	0	0	0	0	0	0	>	<	1	1.1	1.1	1.1	0	1.1	1.1	>	<	1	477.7	477.7	477.7	0	477.7	477.7	>
2022-05-25 19:22:24	422	<	200	0.055	1	0	0.228	0.283	-0.173	>	<	1	1.55	1.55	1.55	0	1.55	1.55	>	<	1	477.7	477.7	477.7	0	477.7	477.7	>
2022-05-25 19:22:25	423	<	200	0.105	1	0	0.3066	0.4116	-0.2016	>	<	1	1.4	1.4	1.4	0	1.4	1.4	>	<	1	477.7	477.7	477.7	0	477.7	477.7	>
2022-05-25 19:22:26	424	<	199	0.1307	1	0	0.337	0.4677	-0.2064	>	<	1	1.35	1.35	1.35	0	1.35	1.35	>	<	1	477.7	477.7	477.7	0	477.7	477.7	>
2022-05-25 19:22:27	425	<	201	0.1294	1	0	0.3356	0.4649	-0.2062	>	<	1	1.35	1.35	1.35	0	1.35	1.35	>	<	1	477.7	477.7	477.7	0	477.7	477.7	>
2022-05-25 19:22:28	426	<	200	0.105	1	0	0.3066	0.4116	-0.2016	>	<	1	1.35	1.35	1.35	0	1.35	1.35	>	<	1	477.7	477.7	477.7	0	477.7	477.7	>
2022-05-25 19:22:29	427	<	200	0	0	0	0	0	0	>	<	1	1.4	1.4	1.4	0	1.4	1.4	>	<	1	477.7	477.7	477.7	0	477.7	477.7	>
2022-05-25 19:22:30	428	<	200	0	0	0	0	0	0	>	<	1	1.35	1.35	1.35	0	1.35	1.35	>	<	1	477.7	477.7	477.7	0	477.7	477.7	>
2022-05-25 19:22:31	429	<	200	0	0	0	0	0	0	>	<	1	1.15	1.15	1.15	0	1.15	1.15	>	<	1	477.7	477.7	477.7	0	477.7	477.7	>
2022-05-25 19:22:32	430	<	200	0	0	0	0	0	0	>	<	1	1.1	1.1	1.1	0	1.1	1.1	>	<	1	477.7	477.7	477.7	0	477.7	477.7	>
2022-05-25 19:22:33	431	<	200	0	0	0	0	0	0	>	<	1	1.15	1.15	1.15	0	1.15	1.15	>	<	1	477.7	477.7	477.7	0	477.7	477.7	>
2022-05-25 19:22:34	432	<	200	0	0	0	0	0	0	>	<	1	1.15	1.15	1.15	0	1.15	1.15	>	<	1	477.7	477.7	477.7	0	477.7	477.7	>
2022-05-25 19:22:35	433	<	200	0	0	0	0	0	0	>	<	1	1.1	1.1	1.1	0	1.1	1.1	>	<	1	477.7	477.7	477.7	0	477.7	477.7	>
2022-05-25 19:22:36	434	<	200	0	0	0	0	0	0	>	<	1	1.15	1.15	1.15	0	1.15	1.15	>	<	1	477.7	477.7	477.7	0	477.7	477.7	>
2022-05-25 19:22:37	435	<	200	0	0	0	0	0	0	>	<	1	1.1	1.1	1.1	0	1.1	1.1	>	<	1	477.7	477.7	477.7	0	477.7	477.7	>
2022-05-25 19:22:38	436	<	200	0	0	0	0	0	0	>	<	1	1.1	1.1	1.1	0	1.1	1.1	>	<	1	477.7	477.7	477.7	0	477.7	477.7	>
2022-05-25 19:22:39	437	<	200	0	0	0	0	0	0	>	<	1	1.15	1.15	1.15	0	1.15	1.15	>	<	1	477.7	477.7	477.7	0	477.7	477.7	>
2022-05-25 19:22:40	438	<	199	0	0	0	0	0	0	>	<	1	1.15	1.15	1.15	0	1.15	1.15	>	<	1	477.7	477.7	477.7	0	477.7	477.7	>
2022-05-25 19:22:41	439	<	201	0	0	0	0	0	0	>	<	1	1.1	1.1	1.1	0	1.1	1.1	>	<	1	477.7	477.7	477.7	0	477.7	477.7	>
2022-05-25 19:22:42	440	<	200	0	0	0	0	0	0	>	<	1	1.2	1.2	1.2	0	1.2	1.2	>	<	1	477.7	477.7	477.7	0	477.7	477.7	>
2022-05-25 19:22:43	441	<	200	0.005	1	0	0.0705	0.0755	-0.0655	>	<	1	1.15	1.15	1.15	0	1.15	1.15	>	<	1	477.7	477.7	477.7	0	477.7	477.7	>
2022-05-25 19:22:44	442	<	200	0	0	0	0	0	0	>	<	1	1.35	1.35	1.35	0	1.35	1.35	>	<	1	477.7	477.7	477.7	0	477.7	477.7	>
2022-05-25 19:22:45	443	<	200	0	0	0	0	0	0	>	<	1	1.35	1.35	1.35	0	1.35	1.35	>	<	1	477.7	477.7	477.7	0	477.7	477.7	>
2022-05-25 19:22:46	444	<	200	0	0	0	0	0	0	>	<	1	1.35	1.35	1.35	0	1.35	1.35	>	<	1	477.7	477.7	477.7	0	477.7	477.7	>
2022-05-25 19:22:47	445	<	200	0	0	0	0	0	0	>	<	1	1.35	1.35	1.35	0	1.35	1.35	>	<	1	477.7	477.7	477.7	0	477.7	477.7	>
2022-05-25 19:22:48	446	<	200	0	0	0	0	0	0	>	<	1	1.35	1.35	1.35	0	1.35	1.35	>	<	1	477.7	477.7	477.7	0	477.7	477.7	>
2022-05-25 19:22:49	447	<	200	0	0	0	0	0	0	>	<	1	1.2	1.2	1.2	0	1.2	1.2	>	<	1	477.7	477.7	477.7	0	477.7	477.7	>
2022-05-25 19:22:50	448	<	200	0	0	0	0	0	0	>	<	1	1.15	1.15	1.15	0	1.15	1.15	>	<	1	477.7	477.7	477.7	0	477.7	477.7	>
2022-05-25 19:22:51	449	<	200	0	0	0	0	0	0	>	<	1	1.15	1.15	1.15	0	1.15	1.15	>	<	1	477.7	477.7	477.7	0	477.7	477.7	>
2022-05-25 19:22:52	450	<	200	0	0	0	0	0	0	>	<	1	1.1	1.1	1.1	0	1.1	1.1	>	<	1	477.7	477.7	477.7	0	477.7	477.7	>
2022-05-25 19:22:53	451	<	200	0	0	0	0	0	0	>	<	1	1.15	1.15	1.15	0	1.15	1.15	>	<	1	477.7	477.7	477.7	0	477.7	477.7	>
2022-05-25 19:22:54	452	<	200	0	0	0	0	0	0	>	<	1	1.1	1.1	1.1	0	1.1	1.1	>	<	1	477.7	477.7	477.7	0	477.7	477.7	>
2022-05-25 19:22:55	453	<	200	0	0	0	0	0	0	>	<	1	1.15	1.15	1.15	0	1.15	1.15	>	<	1	477.7	477.7	477.7	0	477.7	477.7	>
2022-05-25 19:22:56	454	<	200	0	0	0	0	0	0	>	<	1	1.1	1.1	1.1	0	1.1	1.1	>	<	1	477.7	477.7	477.7	0	477.7	477.7	>
2022-05-25 19:22:57	455	<	200	0	0	0	0	0	0	>	<	1	1.15	1.15	1.15	0	1.15	1.15	>	<	1	477.7	477.7	477.7	0	477.7	477.7	>
2022-05-25 19:22:58	456	<	200	0	0	0	0	0	0	>	<	1	1.45	1.45	1.45	0	1.45	1.45	>	<	1	482	482	482	0	482	482	>
2022-05-25 19:22:59	457	<	200	0	0	0	0	0	0	>	<	1	1.15	1.15	1.15	0	1.15	1.15	>	<	1	482	482	482	0	482	482	>
2022-05-25 19:23:00	458	<	200	0	0	0	0	0	0	>	<	1	1.1	1.1	1.1	0	1.1	1.1	>	<	1	482	482	482	0	482	482	>
2022-05-25 19:23:01	459	<	200	0	0	0	0	0	0	>	<	1	1.15	1.15	1.15	0	1.15	1.15	>	<	1	482	482	482	0	482	482	>
2022-05-25 19:23:02	460	<	200	0	0	0	0	0	0	>	<	1	1.15	1.15	1.15	0	1.15	1.15	>	<	1	482	482	482	0	482	482	>
2022-05-25 19:23:03	461	<	200	0.005	1	0	0.0705	0.0755	-0.0655	>	<	1	1.15	1.15	1.15	0	1.15	1.15	>	<	1	482	482	482	0	482	482	>
2022-05-25 19:23:04	462	<	199	0	0	0	0	0	0	>	<	1	1.15	1.15	1.15	0	1.15	1.15	>	<	1	482	482	482	0	482	482	>
2022-05-25 19:23:05	463	<	201	0	0	0	0	0	0	>	<	1	1.15	1.15	1.15	0	1.15	1.15	>	<	1	482	482	482	0	482	482	>
2022-05-25 19:23:06	464	<	200	0	0	0	0	0	0	>	<	1	1.15	1.15	1.15	0	1.15	1.15	>	<	1	482	482	482	0	482	482	>
2022-05-25 19:23:07	465	<	200	0	0	0	0	0	0	>	<	1	1.15	1.15	1.15	0	1.15	1.15	>	<	1	482	482	482	0	482	482	>
2022-05-25 19:23:08	466	<	200	0	0	0	0	0	0	>	<	1	1.2	1.2	1.2	0	1.2	1.2	>	<	1	482	482	482	0	482	482	>
2022-05-25 19:23:09	467	<	200	0	0	0	0	0	0	>	<	1	1.1	1.1	1.1	0	1.1	1.1	>	<	1	482	482	482	0	482	482	>
2022-05-25 19:23:10	468	<	200	0	0	0	0	0	0	>	<	1	1.15	1.15	1.15	0	1.15	1.15	>	<	1	482	482	482	0	482	482	>
2022-05-25 19:23:11	469	<	200	0	0	0	0	0	0	>	<	1	1.15	1.15	1.15	0	1.15	1.15	>	<	1	482	482	482	0	482	482	>
2022-05-25 19:23:12	470	<	200	0	0	0	0	0	0	>	<	1	1.15	1.15	1.15	0	1.15	1.15	>	<	1	482	482	482	0	482	482	>
2022-05-25 19:23:13	471	<	199	0	0	0	0	0	0	>	<	1	1.1	1.1	1.1	0	1.1	1.1	>	<	1	482	482	482	0	482	482	>
2022-05-25 19:23:14	472	<	201	0	0	0	0	0	0	>	<	1	1.2	1.2	1.2	0	1.2	1.2	>	<	1	482	482	482	0	482	482	>
2022-05-25 19:23:15	473	<	200	0	0	0	0	0	0	>	<	1	1.1	1.1	1.1	0	1.1	1.1	>	<	1	482	482	482	0	482	482	>
2022-05-25 19:23:16	474	<	200	0	0	0	0	0	0	>	<	1	1.15	1.15	1.15	0	1.15	1.15	>	<	1	482	482	482	0	482	482	>
2022-05-25 19:23:17	475	<	200	0	0	0	0	0	0	>	<	1	1.15	1.15	1.15	0	1.15	1.15	>	<	1	482	482	482	0	482	482	>
2022-05-25 19:23:18	476	<	200	0	0	0	0	0	0	>	<	1	1.15	1.15	1.15	0	1.15	1.15	>	<	1	482	482	482	0	482	482	>
2022-05-25 19:23:19	477	<	200	0	0	0	0	0	0	>	<	1	1.15	1.15	1.15	0	1.15	1.15	>	<	1	482	482	482	0	482	482	>
2022-05-25 19:23:20	478	<	200	0	0	0	0	0	0	>	<	1	1.15	1.15	1.15	0	1.15	1.15	>	<	1	482	482	482	0	482	482	>
2022-05-25 19:23:21	479	<	200	0	0	0	0	0	0	>	<	1	1.15	1.15	1.15	0	1.15	1.15	>	<	1	482	482	482	0	482	482	>
2022-05-25 19:23:22	480	<	200	0	0	0	0	0	0	>	<	1	1.15	1.15	1.15	0	1.15	1.15	>	<	1	482	482	482	0	482	482	>
2022-05-25 19:23:23	481	<	199	0	0	0	0	0	0	>	<	1	1.2	1.2	1.2	0	1.2	1.2	>	<	1	482	482	482	0	482	482	>
2022-05-25 19:23:24	482	<	201	0.0199	1	0	0.1397	0.1596	-0.1198	>	<	1	1.1	1.1	1.1	0	1.1	1.1	>	<	1	482	482	482	0	482	482	>
2022-05-25 19:23:25	483	<	200	0.125	1	0	0.3307	0.4557	-0.2057	>	<	1	1.15	1.15	1.15	0	1.15	1.15	>	<	1	482	482	482	0	482	482	>
2022-05-25 19:23:26	484	<	200	0.12	1	0	0.325	0.445	-0.205	>	<	1	1.2	1.2	1.2	0	1.2	1.2	>	<	1	482	482	482	0	482	482	>
2022-05-25 19:23:27	485	<	200	0.1	1	0	0.3	0.4	-0.2	>	<	1	1.15	1.15	1.15	0	1.15	1.15	>	<	1	482	482	482	0	482	482	>
2022-05-25 19:23:28	486	<	200	0.085	1	0	0.2789	0.3639	-0.1939	>	<	1	1.15	1.15	1.15	0	1.15	1.15	>	<	1	482	482	482	0	482	482	>
2022-05-25 19:23:29	487	<	200	0	0	0	0	0	0	>	<	1	1.15	1.15	1.15	0	1.15	1.15	>	<	1	482	482	482	0	482	482	>
2022-05-25 19:23:30	488	<	200	0	0	0	0	0	0	>	<	1	1.15	1.15	1.15	0	1.15	1.15	>	<	1	482	482	482	0	482	482	>
2022-05-25 19:23:31	489	<	200	0	0	0	0	0	0	>	<	1	1.2	1.2	1.2	0	1.2	1.2	>	<	1	482	482	482	0	482	482	>
2022-05-25 19:23:32	490	<	200	0	0	0	0	0	0	>	<	1	1.3	1.3	1.3	0	1.3	1.3	>	<	1	482.3	482.3	482.3	0	482.3	482.3	>
2022-05-25 19:23:33	491	<	200	0	0	0	0	0	0	>	<	1	1.15	1.15	1.15	0	1.15	1.15	>	<	1	482.3	482.3	482.3	0	482.3	482.3	>
2022-05-25 19:23:34	492	<	200	0	0	0	0	0	0	>	<	1	1.2	1.2	1.2	0	1.2	1.2	>	<	1	482.3	482.3	482.3	0	482.3	482.3	>
2022-05-25 19:23:35	493	<	200	0	0	0	0	0	0	>	<	1	1.15	1.15	1.15	0	1.15	1.15	>	<	1	482.3	482.3	482.3	0	482.3	482.3	>
2022-05-25 19:23:36	494	<	200	0	0	0	0	0	0	>	<	1	1.2	1.2	1.2	0	1.2	1.2	>	<	1	482.3	482.3	482.3	0	482.3	482.3	>
2022-05-25 19:23:37	495	<	200	0	0	0	0	0	0	>	<	1	1.15	1.15	1.15	0	1.15	1.15	>	<	1	482.3	482.3	482.3	0	482.3	482.3	>
2022-05-25 19:23:38	496	<	200	0	0	0	0	0	0	>	<	1	1.15	1.15	1.15	0	1.15	1.15	>	<	1	482.3	482.3	482.3	0	482.3	482.3	>
2022-05-25 19:23:39	497	<	200	0	0	0	0	0	0	>	<	1	1.1	1.1	1.1	0	1.1	1.1	>	<	1	482.3	482.3	482.3	0	482.3	482.3	>
2022-05-25 19:23:40	498	<	200	0	0	0	0	0	0	>	<	1	1.15	1.15	1.15	0	1.15	1.15	>	<	1	482.3	482.3	482.3	0	482.3	482.3	>
2022-05-25 19:23:41	499	<	200	0	0	0	0	0	0	>	<	1	1.15	1.15	1.15	0	1.15	1.15	>	<	1	482.3	482.3	482.3	0	482.3	482.3	>
2022-05-25 19:23:42	500	<	200	0	0	0	0	0	0	>	<	1	1.15	1.15	1.15	0	1.15	1.15	>	<	1	482.3	482.3	482.3	0	482.3	482.3	>
2022-05-25 19:23:43	501	<	200	0	0	0	0	0	0	>	<	1	1.15	1.15	1.15	0	1.15	1.15	>	<	1	482.3	482.3	482.3	0	482.3	482.3	>
2022-05-25 19:23:44	502	<	200	0	0	0	0	0	0	>	<	1	1.15	1.15	1.15	0	1.15	1.15	>	<	1	482.3	482.3	482.3	0	482.3	482.3	>
2022-05-25 19:23:45	503	<	200	0	0	0	0	0	0	>	<	1	1.15	1.15	1.15	0	1.15	1.15	>	<	1	482.3	482.3	482.3	0	482.3	482.3	>
2022-05-25 19:23:46	504	<	200	0	0	0	0	0	0	>	<	1	1.15	1.15	1.15	0	1.15	1.15	>	<	1	482.3	482.3	482.3	0	482.3	482.3	>
2022-05-25 19:23:47	505	<	200	0	0	0	0	0	0	>	<	1	1.15	1.15	1.15	0	1.15	1.15	>	<	1	482.6	482.6	482.6	0	482.6	482.6	>
2022-05-25 19:23:48	506	<	200	0	0	0	0	0	0	>	<	1	1.1	1.1	1.1	0	1.1	1.1	>	<	1	482.6	482.6	482.6	0	482.6	482.6	>
2022-05-25 19:23:49	507	<	200	0	0	0	0	0	0	>	<	1	1.2	1.2	1.2	0	1.2	1.2	>	<	1	482.6	482.6	482.6	0	482.6	482.6	>
2022-05-25 19:23:50	508	<	200	0	0	0	0	0	0	>	<	1	1.15	1.15	1.15	0	1.15	1.15	>	<	1	482.6	482.6	482.6	0	482.6	482.6	>
2022-05-25 19:23:51	509	<	200	0	0	0	0	0	0	>	<	1	1.15	1.15	1.15	0	1.15	1.15	>	<	1	482.6	482.6	482.6	0	482.6	482.6	>
2022-05-25 19:23:52	510	<	200	0	0	0	0	0	0	>	<	1	1.1	1.1	1.1	0	1.1	1.1	>	<	1	482.6	482.6	482.6	0	482.6	482.6	>
2022-05-25 19:23:53	511	<	200	0	0	0	0	0	0	>	<	1	1.2	1.2	1.2	0	1.2	1.2	>	<	1	482.6	482.6	482.6	0	482.6	482.6	>
2022-05-25 19:23:54	512	<	200	0.005	1	0	0.0705	0.0755	-0.0655	>	<	1	1.3	1.3	1.3	0	1.3	1.3	>	<	1	482.6	482.6	482.6	0	482.6	482.6	>
2022-05-25 19:23:55	513	<	200	0	0	0	0	0	0	>	<	1	1.4	1.4	1.4	0	1.4	1.4	>	<	1	482.6	482.6	482.6	0	482.6	482.6	>
2022-05-25 19:23:56	514	<	200	0.005	1	0	0.0705	0.0755	-0.0655	>	<	1	1.35	1.35	1.35	0	1.35	1.35	>	<	1	482.6	482.6	482.6	0	482.6	482.6	>
2022-05-25 19:23:57	515	<	200	0	0	0	0	0	0	>	<	1	1.15	1.15	1.15	0	1.15	1.15	>	<	1	482.6	482.6	482.6	0	482.6	482.6	>
2022-05-25 19:23:58	516	<	200	0	0	0	0	0	0	>	<	1	1.15	1.15	1.15	0	1.15	1.15	>	<	1	482.6	482.6	482.6	0	482.6	482.6	>
2022-05-25 19:23:59	517	<	199	0	0	0	0	0	0	>	<	1	1.2	1.2	1.2	0	1.2	1.2	>	<	1	482.6	482.6	482.6	0	482.6	482.6	>
2022-05-25 19:24:00	518	<	201	0	0	0	0	0	0	>	<	1	1.1	1.1	1.1	0	1.1	1.1	>	<	1	482.6	482.6	482.6	0	482.6	482.6	>
2022-05-25 19:24:01	519	<	200	0	0	0	0	0	0	>	<	1	1.2	1.2	1.2	0	1.2	1.2	>	<	1	482.6	482.6	482.6	0	482.6	482.6	>
2022-05-25 19:24:02	520	<	200	0	0	0	0	0	0	>	<	1	1.15	1.15	1.15	0	1.15	1.15	>	<	1	482.6	482.6	482.6	0	482.6	482.6	>
2022-05-25 19:24:03	521	<	200	0	0	0	0	0	0	>	<	1	1.2	1.2	1.2	0	1.2	1.2	>	<	1	482.6	482.6	482.6	0	482.6	482.6	>
2022-05-25 19:24:04	522	<	200	0.005	1	0	0.0705	0.0755	-0.0655	>	<	1	1.15	1.15	1.15	0	1.15	1.15	>	<	1	482.6	482.6	482.6	0	482.6	482.6	>
2022-05-25 19:24:05	523	<	200	0	0	0	0	0	0	>	<	1	1.15	1.15	1.15	0	1.15	1.15	>	<	1	482.6	482.6	482.6	0	482.6	482.6	>
2022-05-25 19:24:06	524	<	200	0	0	0	0	0	0	>	<	1	1.75	1.75	1.75	0	1.75	1.75	>	<	1	486.1	486.1	486.1	0	486.1	486.1	>
2022-05-25 19:24:07	525	<	200	0.005	1	0	0.0705	0.0755	-0.0655	>	<	1	1.25	1.25	1.25	0	1.25	1.25	>	<	1	486.6	486.6	486.6	0	486.6	486.6	>
2022-05-25 19:24:08	526	<	200	0	0	0	0	0	0	>	<	1	1.25	1.25	1.25	0	1.25	1.25	>	<	1	486.6	486.6	486.6	0	486.6	486.6	>
2022-05-25 19:24:09	527	<	200	0.005	1	0	0.0705	0.0755	-0.0655	>	<	1	1.25	1.25	1.25	0	1.25	1.25	>	<	1	486.6	486.6	486.6	0	486.6	486.6	>
2022-05-25 19:24:10	528	<	200	0.005	1	0	0.0705	0.0755	-0.0655	>	<	1	1.2	1.2	1.2	0	1.2	1.2	>	<	1	486.6	486.6	486.6	0	486.6	486.6	>
2022-05-25 19:24:11	529	<	200	0	0	0	0	0	0	>	<	1	1.2	1.2	1.2	0	1.2	1.2	>	<	1	486.6	486.6	486.6	0	486.6	486.6	>
2022-05-25 19:24:12	530	<	200	0.005	1	0	0.0705	0.0755	-0.0655	>	<	1	1.25	1.25	1.25	0	1.25	1.25	>	<	1	486.6	486.6	486.6	0	486.6	486.6	>
2022-05-25 19:24:13	531	<	200	0	0	0	0	0	0	>	<	1	1.2	1.2	1.2	0	1.2	1.2	>	<	1	486.6	486.6	486.6	0	486.6	486.6	>
2022-05-25 19:24:14	532	<	200	0	0	0	0	0	0	>	<	1	1.15	1.15	1.15	0	1.15	1.15	>	<	1	486.6	486.6	486.6	0	486.6	486.6	>
2022-05-25 19:24:15	533	<	200	0	0	0	0	0	0	>	<	1	1.15	1.15	1.15	0	1.15	1.15	>	<	1	486.6	486.6	486.6	0	486.6	486.6	>
2022-05-25 19:24:16	534	<	200	0	0	0	0	0	0	>	<	1	1.2	1.2	1.2	0	1.2	1.2	>	<	1	486.6	486.6	486.6	0	486.6	486.6	>
2022-05-25 19:24:17	535	<	200	0	0	0	0	0	0	>	<	1	1.15	1.15	1.15	0	1.15	1.15	>	<	1	486.6	486.6	486.6	0	486.6	486.6	>
2022-05-25 19:24:18	536	<	200	0	0	0	0	0	0	>	<	1	1.2	1.2	1.2	0	1.2	1.2	>	<	1	486.6	486.6	486.6	0	486.6	486.6	>
2022-05-25 19:24:19	537	<	200	0	0	0	0	0	0	>	<	1	1.15	1.15	1.15	0	1.15	1.15	>	<	1	486.6	486.6	486.6	0	486.6	486.6	>
2022-05-25 19:24:20	538	<	200	0	0	0	0	0	0	>	<	1	1.3	1.3	1.3	0	1.3	1.3	>	<	1	486.6	486.6	486.6	0	486.6	486.6	>
2022-05-25 19:24:21	539	<	200	0.005	1	0	0.0705	0.0755	-0.0655	>	<	1	1.2	1.2	1.2	0	1.2	1.2	>	<	1	486.6	486.6	486.6	0	486.6	486.6	>
2022-05-25 19:24:22	540	<	200	0	0	0	0	0	0	>	<	1	1.2	1.2	1.2	0	1.2	1.2	>	<	1	486.6	486.6	486.6	0	486.6	486.6	>
2022-05-25 19:24:23	541	<	200	0	0	0	0	0	0	>	<	1	1.2	1.2	1.2	0	1.2	1.2	>	<	1	481.4	481.4	481.4	0	481.4	481.4	>
2022-05-25 19:24:24	542	<	200	0.005	1	0	0.0705	0.0755	-0.0655	>	<	1	1.15	1.15	1.15	0	1.15	1.15	>	<	1	481.4	481.4	481.4	0	481.4	481.4	>
2022-05-25 19:24:25	543	<	200	0.13	1	0	0.3363	0.4663	-0.2063	>	<	1	1.15	1.15	1.15	0	1.15	1.15	>	<	1	481.4	481.4	481.4	0	481.4	481.4	>
2022-05-25 19:24:26	544	<	200	0.06	1	0	0.2375	0.2975	-0.1775	>	<	1	1.15	1.15	1.15	0	1.15	1.15	>	<	1	481.4	481.4	481.4	0	481.4	481.4	>
2022-05-25 19:24:27	545	<	200	0.105	1	0	0.3066	0.4116	-0.2016	>	<	1	1.15	1.15	1.15	0	1.15	1.15	>	<	1	481.4	481.4	481.4	0	481.4	481.4	>
2022-05-25 19:24:28	546	<	200	0.08	1	0	0.2713	0.3513	-0.1913	>	<	1	1.15	1.15	1.15	0	1.15	1.15	>	<	1	481.4	481.4	481.4	0	481.4	481.4	>
2022-05-25 19:24:29	547	<	200	0	0	0	0	0	0	>	<	1	1.15	1.15	1.15	0	1.15	1.15	>	<	1	481.4	481.4	481.4	0	481.4	481.4	>
2022-05-25 19:24:30	548	<	200	0	0	0	0	0	0	>	<	1	1.15	1.15	1.15	0	1.15	1.15	>	<	1	481.4	481.4	481.4	0	481.4	481.4	>
2022-05-25 19:24:31	549	<	200	0	0	0	0	0	0	>	<	1	1.15	1.15	1.15	0	1.15	1.15	>	<	1	481.4	481.4	481.4	0	481.4	481.4	>
2022-05-25 19:24:32	550	<	199	0	0	0	0	0	0	>	<	1	1.2	1.2	1.2	0	1.2	1.2	>	<	1	481.4	481.4	481.4	0	481.4	481.4	>
2022-05-25 19:24:33	551	<	201	0	0	0	0	0	0	>	<	1	1.15	1.15	1.15	0	1.15	1.15	>	<	1	481.4	481.4	481.4	0	481.4	481.4	>
2022-05-25 19:24:34	552	<	200	0	0	0	0	0	0	>	<	1	1.15	1.15	1.15	0	1.15	1.15	>	<	1	481.4	481.4	481.4	0	481.4	481.4	>
2022-05-25 19:24:35	553	<	200	0	0	0	0	0	0	>	<	1	1.35	1.35	1.35	0	1.35	1.35	>	<	1	481.4	481.4	481.4	0	481.4	481.4	>
2022-05-25 19:24:36	554	<	200	0	0	0	0	0	0	>	<	1	1.35	1.35	1.35	0	1.35	1.35	>	<	1	481.4	481.4	481.4	0	481.4	481.4	>
2022-05-25 19:24:37	555	<	200	0.005	1	0	0.0705	0.0755	-0.0655	>	<	1	1.4	1.4	1.4	0	1.4	1.4	>	<	1	481.4	481.4	481.4	0	481.4	481.4	>
2022-05-25 19:24:38	556	<	200	0	0	0	0	0	0	>	<	1	1.2	1.2	1.2	0	1.2	1.2	>	<	1	481.4	481.4	481.4	0	481.4	481.4	>
2022-05-25 19:24:39	557	<	200	0	0	0	0	0	0	>	<	1	1.15	1.15	1.15	0	1.15	1.15	>	<	1	481.4	481.4	481.4	0	481.4	481.4	>
2022-05-25 19:24:40	558	<	200	0	0	0	0	0	0	>	<	1	1.35	1.35	1.35	0	1.35	1.35	>	<	1	481.4	481.4	481.4	0	481.4	481.4	>
2022-05-25 19:24:41	559	<	200	0.005	1	0	0.0705	0.0755	-0.0655	>	<	1	1.45	1.45	1.45	0	1.45	1.45	>	<	1	481.4	481.4	481.4	0	481.4	481.4	>
2022-05-25 19:24:42	560	<	200	0	0	0	0	0	0	>	<	1	1.35	1.35	1.35	0	1.35	1.35	>	<	1	481.4	481.4	481.4	0	481.4	481.4	>
2022-05-25 19:24:43	561	<	200	0.04	1	0	0.196	0.236	-0.156	>	<	1	1.2	1.2	1.2	0	1.2	1.2	>	<	1	481.4	481.4	481.4	0	481.4	481.4	>
2022-05-25 19:24:44	562	<	200	0.06	1	0	0.2375	0.2975	-0.1775	>	<	1	1.15	1.15	1.15	0	1.15	1.15	>	<	1	481.4	481.4	481.4	0	481.4	481.4	>
2022-05-25 19:24:45	563	<	200	0.06	1	0	0.2375	0.2975	-0.1775	>	<	1	1.15	1.15	1.15	0	1.15	1.15	>	<	1	481.4	481.4	481.4	0	481.4	481.4	>
2022-05-25 19:24:46	564	<	200	0.075	1	0	0.2634	0.3384	-0.1884	>	<	1	1.15	1.15	1.15	0	1.15	1.15	>	<	1	481.4	481.4	481.4	0	481.4	481.4	>
2022-05-25 19:24:47	565	<	199	0.0804	1	0	0.2719	0.3523	-0.1915	>	<	1	1.15	1.15	1.15	0	1.15	1.15	>	<	1	481.4	481.4	481.4	0	481.4	481.4	>
2022-05-25 19:24:48	566	<	201	0.0697	1	0	0.2546	0.3242	-0.1849	>	<	1	1.15	1.15	1.15	0	1.15	1.15	>	<	1	481.4	481.4	481.4	0	481.4	481.4	>
2022-05-25 19:24:49	567	<	200	0	0	0	0	0	0	>	<	1	1.2	1.2	1.2	0	1.2	1.2	>	<	1	481.4	481.4	481.4	0	481.4	481.4	>
2022-05-25 19:24:50	568	<	200	0	0	0	0	0	0	>	<	1	1.25	1.25	1.25	0	1.25	1.25	>	<	1	481.4	481.4	481.4	0	481.4	481.4	>
2022-05-25 19:24:51	569	<	200	0	0	0	0	0	0	>	<	1	1.15	1.15	1.15	0	1.15	1.15	>	<	1	481.4	481.4	481.4	0	481.4	481.4	>
2022-05-25 19:24:52	570	<	200	0	0	0	0	0	0	>	<	1	1.25	1.25	1.25	0	1.25	1.25	>	<	1	481.4	481.4	481.4	0	481.4	481.4	>
2022-05-25 19:24:53	571	<	200	0	0	0	0	0	0	>	<	1	1.25	1.25	1.25	0	1.25	1.25	>	<	1	481.4	481.4	481.4	0	481.4	481.4	>
2022-05-25 19:24:54	572	<	200	0	0	0	0	0	0	>	<	1	1.2	1.2	1.2	0	1.2	1.2	>	<	1	481.4	481.4	481.4	0	481.4	481.4	>
2022-05-25 19:24:55	573	<	200	0	0	0	0	0	0	>	<	1	1.25	1.25	1.25	0	1.25	1.25	>	<	1	481.4	481.4	481.4	0	481.4	481.4	>
2022-05-25 19:24:56	574	<	200	0	0	0	0	0	0	>	<	1	1.4	1.4	1.4	0	1.4	1.4	>	<	1	481.4	481.4	481.4	0	481.4	481.4	>
2022-05-25 19:24:57	575	<	200	0.005	1	0	0.0705	0.0755	-0.0655	>	<	1	1.35	1.35	1.35	0	1.35	1.35	>	<	1	481.4	481.4	481.4	0	481.4	481.4	>
2022-05-25 19:24:58	576	<	200	0	0	0	0	0	0	>	<	1	1.4	1.4	1.4	0	1.4	1.4	>	<	1	481.4	481.4	481.4	0	481.4	481.4	>
2022-05-25 19:24:59	577	<	200	0	0	0	0	0	0	>	<	1	1.35	1.35	1.35	0	1.35	1.35	>	<	1	481.4	481.4	481.4	0	481.4	481.4	>
2022-05-25 19:25:00	578	<	200	0	0	0	0	0	0	>	<	1	1.35	1.35	1.35	0	1.35	1.35	>	<	1	481.4	481.4	481.4	0	481.4	481.4	>
2022-05-25 19:25:01	579	<	200	0	0	0	0	0	0	>	<	1	1.35	1.35	1.35	0	1.35	1.35	>	<	1	481.4	481.4	481.4	0	481.4	481.4	>
2022-05-25 19:25:02	580	<	200	0.005	1	0	0.0705	0.0755	-0.0655	>	<	1	1.35	1.35	1.35	0	1.35	1.35	>	<	1	481.4	481.4	481.4	0	481.4	481.4	>
2022-05-25 19:25:03	581	<	200	0.015	1	0	0.1216	0.1366	-0.1066	>	<	1	1.35	1.35	1.35	0	1.35	1.35	>	<	1	481.4	481.4	481.4	0	481.4	481.4	>
2022-05-25 19:25:04	582	<	200	0.005	1	0	0.0705	0.0755	-0.0655	>	<	1	1.35	1.35	1.35	0	1.35	1.35	>	<	1	481.4	481.4	481.4	0	481.4	481.4	>
2022-05-25 19:25:05	583	<	200	0.005	1	0	0.0705	0.0755	-0.0655	>	<	1	1.35	1.35	1.35	0	1.35	1.35	>	<	1	481.4	481.4	481.4	0	481.4	481.4	>
2022-05-25 19:25:06	584	<	200	0	0	0	0	0	0	>	<	1	1.35	1.35	1.35	0	1.35	1.35	>	<	1	481.4	481.4	481.4	0	481.4	481.4	>
2022-05-25 19:25:07	585	<	200	0.005	1	0	0.0705	0.0755	-0.0655	>	<	1	1.35	1.35	1.35	0	1.35	1.35	>	<	1	481.4	481.4	481.4	0	481.4	481.4	>
2022-05-25 19:25:08	586	<	200	0.005	1	0	0.0705	0.0755	-0.0655	>	<	1	1.35	1.35	1.35	0	1.35	1.35	>	<	1	481.4	481.4	481.4	0	481.4	481.4	>
2022-05-25 19:25:09	587	<	199	0	0	0	0	0	0	>	<	1	1.35	1.35	1.35	0	1.35	1.35	>	<	1	481.4	481.4	481.4	0	481.4	481.4	>
2022-05-25 19:25:10	588	<	201	0	0	0	0	0	0	>	<	1	1.35	1.35	1.35	0	1.35	1.35	>	<	1	481.4	481.4	481.4	0	481.4	481.4	>
2022-05-25 19:25:11	589	<	200	0.01	1	0	0.0995	0.1095	-0.0895	>	<	1	1.35	1.35	1.35	0	1.35	1.35	>	<	1	481.4	481.4	481.4	0	481.4	481.4	>
2022-05-25 19:25:12	590	<	199	0.0101	1	0	0.0997	0.1098	-0.0897	>	<	1	1.35	1.35	1.35	0	1.35	1.35	>	<	1	481.4	481.4	481.4	0	481.4	481.4	>
2022-05-25 19:25:13	591	<	201	0.01	1	0	0.0993	0.1092	-0.0893	>	<	1	1.35	1.35	1.35	0	1.35	1.35	>	<	1	481.4	481.4	481.4	0	481.4	481.4	>
2022-05-25 19:25:14	592	<	200	0	0	0	0	0	0	>	<	1	1.35	1.35	1.35	0	1.35	1.35	>	<	1	481.4	481.4	481.4	0	481.4	481.4	>
2022-05-25 19:25:15	593	<	200	0.005	1	0	0.0705	0.0755	-0.0655	>	<	1	1.35	1.35	1.35	0	1.35	1.35	>	<	1	481.4	481.4	481.4	0	481.4	481.4	>
2022-05-25 19:25:16	594	<	200	0	0	0	0	0	0	>	<	1	1.4	1.4	1.4	0	1.4	1.4	>	<	1	481.4	481.4	481.4	0	481.4	481.4	>
2022-05-25 19:25:17	595	<	200	0	0	0	0	0	0	>	<	1	1.35	1.35	1.35	0	1.35	1.35	>	<	1	481.4	481.4	481.4	0	481.4	481.4	>
2022-05-25 19:25:18	596	<	200	0.005	1	0	0.0705	0.0755	-0.0655	>	<	1	1.35	1.35	1.35	0	1.35	1.35	>	<	1	481.4	481.4	481.4	0	481.4	481.4	>
2022-05-25 19:25:19	597	<	200	0.01	1	0	0.0995	0.1095	-0.0895	>	<	1	1.35	1.35	1.35	0	1.35	1.35	>	<	1	481.4	481.4	481.4	0	481.4	481.4	>
2022-05-25 19:25:20	598	<	200	0	0	0	0	0	0	>	<	1	1.3	1.3	1.3	0	1.3	1.3	>	<	1	481.4	481.4	481.4	0	481.4	481.4	>
2022-05-25 19:25:21	599	<	200	0.005	1	0	0.0705	0.0755	-0.0655	>	<	1	1.4	1.4	1.4	0	1.4	1.4	>	<	1	481.4	481.4	481.4	0	481.4	481.4	>
2022-05-25 19:25:22	600	<	200	0	0	0	0	0	0	>	<	1	1.3	1.3	1.3	0	1.3	1.3	>	<	1	481.4	481.4	481.4	0	481.4	481.4	>
2022-05-25 19:25:23	601	<	200	0.01	1	0	0.0995	0.1095	-0.0895	>	<	1	1.35	1.35	1.35	0	1.35	1.35	>	<	1	481.4	481.4	481.4	0	481.4	481.4	>
2022-05-25 19:25:24	602	<	200	0.005	1	0	0.0705	0.0755	-0.0655	>	<	1	1.35	1.35	1.35	0	1.35	1.35	>	<	1	481.4	481.4	481.4	0	481.4	481.4	>
2022-05-25 19:25:25	603	<	200	0.115	1	0	0.319	0.434	-0.204	>	<	1	1.4	1.4	1.4	0	1.4	1.4	>	<	1	481.4	481.4	481.4	0	481.4	481.4	>
2022-05-25 19:25:26	604	<	200	0.17	1	0	0.3756	0.5456	-0.2056	>	<	1	1.4	1.4	1.4	0	1.4	1.4	>	<	1	481.4	481.4	481.4	0	481.4	481.4	>
2022-05-25 19:25:27	605	<	200	0.14	1	0	0.347	0.487	-0.207	>	<	1	1.45	1.45	1.45	0	1.45	1.45	>	<	1	481.4	481.4	481.4	0	481.4	481.4	>
2022-05-25 19:25:28	606	<	200	0.07	1	0	0.2551	0.3251	-0.1851	>	<	1	1.35	1.35	1.35	0	1.35	1.35	>	<	1	481.4	481.4	481.4	0	481.4	481.4	>
2022-05-25 19:25:29	607	<	200	0.005	1	0	0.0705	0.0755	-0.0655	>	<	1	1.45	1.45	1.45	0	1.45	1.45	>	<	1	481.4	481.4	481.4	0	481.4	481.4	>
2022-05-25 19:25:30	608	<	200	0	0	0	0	0	0	>	<	1	1.45	1.45	1.45	0	1.45	1.45	>	<	1	481.4	481.4	481.4	0	481.4	481.4	>
2022-05-25 19:25:31	609	<	200	0	0	0	0	0	0	>	<	1	1.4	1.4	1.4	0	1.4	1.4	>	<	1	481.4	481.4	481.4	0	481.4	481.4	>
2022-05-25 19:25:32	610	<	200	0.005	1	0	0.0705	0.0755	-0.0655	>	<	1	1.45	1.45	1.45	0	1.45	1.45	>	<	1	481.4	481.4	481.4	0	481.4	481.4	>
2022-05-25 19:25:33	611	<	200	0.04	1	0	0.196	0.236	-0.156	>	<	1	1.35	1.35	1.35	0	1.35	1.35	>	<	1	481.4	481.4	481.4	0	481.4	481.4	>
2022-05-25 19:25:34	612	<	200	0.155	1	0	0.3619	0.5169	-0.2069	>	<	1	1.4	1.4	1.4	0	1.4	1.4	>	<	1	481.4	481.4	481.4	0	481.4	481.4	>
2022-05-25 19:25:35	613	<	200	0.13	1	0	0.3363	0.4663	-0.2063	>	<	1	1.4	1.4	1.4	0	1.4	1.4	>	<	1	481.4	481.4	481.4	0	481.4	481.4	>
2022-05-25 19:25:36	614	<	200	0.115	1	0	0.319	0.434	-0.204	>	<	1	1.35	1.35	1.35	0	1.35	1.35	>	<	1	481.4	481.4	481.4	0	481.4	481.4	>
2022-05-25 19:25:37	615	<	200	0.145	1	0	0.3521	0.4971	-0.2071	>	<	1	1.35	1.35	1.35	0	1.35	1.35	>	<	1	481.4	481.4	481.4	0	481.4	481.4	>
2022-05-25 19:25:38	616	<	200	0.07	1	0	0.2551	0.3251	-0.1851	>	<	1	1.4	1.4	1.4	0	1.4	1.4	>	<	1	481.4	481.4	481.4	0	481.4	481.4	>
2022-05-25 19:25:39	617	<	200	0	0	0	0	0	0	>	<	1	1.45	1.45	1.45	0	1.45	1.45	>	<	1	481.4	481.4	481.4	0	481.4	481.4	>
2022-05-25 19:25:40	618	<	200	0.015	1	0	0.1216	0.1366	-0.1066	>	<	1	1.4	1.4	1.4	0	1.4	1.4	>	<	1	481.4	481.4	481.4	0	481.4	481.4	>
2022-05-25 19:25:41	619	<	200	0	0	0	0	0	0	>	<	1	1.45	1.45	1.45	0	1.45	1.45	>	<	1	481.4	481.4	481.4	0	481.4	481.4	>
2022-05-25 19:25:42	620	<	200	0	0	0	0	0	0	>	<	1	1.4	1.4	1.4	0	1.4	1.4	>	<	1	481.4	481.4	481.4	0	481.4	481.4	>
2022-05-25 19:25:43	621	<	200	0.03	1	0	0.1706	0.2006	-0.1406	>	<	1	1.4	1.4	1.4	0	1.4	1.4	>	<	1	481.4	481.4	481.4	0	481.4	481.4	>
2022-05-25 19:25:44	622	<	200	0.19	1	0	0.3923	0.5823	-0.2023	>	<	1	1.4	1.4	1.4	0	1.4	1.4	>	<	1	481.4	481.4	481.4	0	481.4	481.4	>
2022-05-25 19:25:45	623	<	200	0.15	1	0	0.3571	0.5071	-0.2071	>	<	1	1.4	1.4	1.4	0	1.4	1.4	>	<	1	481.4	481.4	481.4	0	481.4	481.4	>
2022-05-25 19:25:46	624	<	200	0.13	1	0	0.3363	0.4663	-0.2063	>	<	1	1.3	1.3	1.3	0	1.3	1.3	>	<	1	481.4	481.4	481.4	0	481.4	481.4	>
2022-05-25 19:25:47	625	<	200	0.09	1	0	0.2862	0.3762	-0.1962	>	<	1	1.4	1.4	1.4	0	1.4	1.4	>	<	1	481.4	481.4	481.4	0	481.4	481.4	>
2022-05-25 19:25:48	626	<	200	0.095	1	0	0.2932	0.3882	-0.1982	>	<	1	1.4	1.4	1.4	0	1.4	1.4	>	<	1	481.4	481.4	481.4	0	481.4	481.4	>
2022-05-25 19:25:49	627	<	200	0	0	0	0	0	0	>	<	1	1.2	1.2	1.2	0	1.2	1.2	>	<	1	481.4	481.4	481.4	0	481.4	481.4	>
2022-05-25 19:25:50	628	<	200	0.01	2	0	0.1411	0.1511	-0.1311	>	<	1	1.2	1.2	1.2	0	1.2	1.2	>	<	1	481.4	481.4	481.4	0	481.4	481.4	>
2022-05-25 19:25:51	629	<	200	0	0	0	0	0	0	>	<	1	1.2	1.2	1.2	0	1.2	1.2	>	<	1	481.4	481.4	481.4	0	481.4	481.4	>
2022-05-25 19:25:52	630	<	200	0	0	0	0	0	0	>	<	1	1.15	1.15	1.15	0	1.15	1.15	>	<	1	481.4	481.4	481.4	0	481.4	481.4	>
2022-05-25 19:25:53	631	<	199	0.0452	1	0	0.2078	0.253	-0.1626	>	<	1	1.2	1.2	1.2	0	1.2	1.2	>	<	1	481.4	481.4	481.4	0	481.4	481.4	>
2022-05-25 19:25:54	632	<	200	0.09	1	0	0.2862	0.3762	-0.1962	>	<	1	1.1	1.1	1.1	0	1.1	1.1	>	<	1	481.4	481.4	481.4	0	481.4	481.4	>
2022-05-25 19:25:55	633	<	201	0.1144	1	0	0.3183	0.4328	-0.2039	>	<	1	1.15	1.15	1.15	0	1.15	1.15	>	<	1	481.4	481.4	481.4	0	481.4	481.4	>
2022-05-25 19:25:56	634	<	200	0.12	1	0	0.325	0.445	-0.205	>	<	1	1.15	1.15	1.15	0	1.15	1.15	>	<	1	481.4	481.4	481.4	0	481.4	481.4	>
2022-05-25 19:25:57	635	<	200	0.11	1	0	0.3129	0.4229	-0.2029	>	<	1	1.15	1.15	1.15	0	1.15	1.15	>	<	1	481.4	481.4	481.4	0	481.4	481.4	>
2022-05-25 19:25:58	636	<	200	0.125	1	0	0.3307	0.4557	-0.2057	>	<	1	1.35	1.35	1.35	0	1.35	1.35	>	<	1	481.4	481.4	481.4	0	481.4	481.4	>
2022-05-25 19:25:59	637	<	200	0.005	1	0	0.0705	0.0755	-0.0655	>	<	1	1.35	1.35	1.35	0	1.35	1.35	>	<	1	481.4	481.4	481.4	0	481.4	481.4	>
2022-05-25 19:26:00	638	<	200	0	0	0	0	0	0	>	<	1	1.4	1.4	1.4	0	1.4	1.4	>	<	1	481.4	481.4	481.4	0	481.4	481.4	>
2022-05-25 19:26:01	639	<	200	0	0	0	0	0	0	>	<	1	1.3	1.3	1.3	0	1.3	1.3	>	<	1	481.4	481.4	481.4	0	481.4	481.4	>
2022-05-25 19:26:02	640	<	200	0.015	1	0	0.1216	0.1366	-0.1066	>	<	1	1.4	1.4	1.4	0	1.4	1.4	>	<	1	481.4	481.4	481.4	0	481.4	481.4	>
2022-05-25 19:26:03	641	<	200	0.005	1	0	0.0705	0.0755	-0.0655	>	<	1	1.35	1.35	1.35	0	1.35	1.35	>	<	1	481.4	481.4	481.4	0	481.4	481.4	>
2022-05-25 19:26:04	642	<	200	0.005	1	0	0.0705	0.0755	-0.0655	>	<	1	1.4	1.4	1.4	0	1.4	1.4	>	<	1	481.4	481.4	481.4	0	481.4	481.4	>
2022-05-25 19:26:05	643	<	200	0.01	1	0	0.0995	0.1095	-0.0895	>	<	1	1.35	1.35	1.35	0	1.35	1.35	>	<	1	481.4	481.4	481.4	0	481.4	481.4	>
2022-05-25 19:26:06	644	<	200	0.01	1	0	0.0995	0.1095	-0.0895	>	<	1	1.4	1.4	1.4	0	1.4	1.4	>	<	1	481.4	481.4	481.4	0	481.4	481.4	>
2022-05-25 19:26:07	645	<	200	0	0	0	0	0	0	>	<	1	1.3	1.3	1.3	0	1.3	1.3	>	<	1	481.4	481.4	481.4	0	481.4	481.4	>
2022-05-25 19:26:08	646	<	200	0.005	1	0	0.0705	0.0755	-0.0655	>	<	1	1.35	1.35	1.35	0	1.35	1.35	>	<	1	481.4	481.4	481.4	0	481.4	481.4	>
2022-05-25 19:26:09	647	<	200	0	0	0	0	0	0	>	<	1	1.4	1.4	1.4	0	1.4	1.4	>	<	1	481.4	481.4	481.4	0	481.4	481.4	>
2022-05-25 19:26:10	648	<	200	0	0	0	0	0	0	>	<	1	1.35	1.35	1.35	0	1.35	1.35	>	<	1	481.4	481.4	481.4	0	481.4	481.4	>
2022-05-25 19:26:11	649	<	200	0	0	0	0	0	0	>	<	1	1.4	1.4	1.4	0	1.4	1.4	>	<	1	481.4	481.4	481.4	0	481.4	481.4	>
2022-05-25 19:26:12	650	<	200	0.005	1	0	0.0705	0.0755	-0.0655	>	<	1	1.35	1.35	1.35	0	1.35	1.35	>	<	1	481.4	481.4	481.4	0	481.4	481.4	>
2022-05-25 19:26:13	651	<	200	0	0	0	0	0	0	>	<	1	1.35	1.35	1.35	0	1.35	1.35	>	<	1	481.4	481.4	481.4	0	481.4	481.4	>
2022-05-25 19:26:14	652	<	200	0.005	1	0	0.0705	0.0755	-0.0655	>	<	1	1.35	1.35	1.35	0	1.35	1.35	>	<	1	481.4	481.4	481.4	0	481.4	481.4	>
2022-05-25 19:26:15	653	<	200	0.005	1	0	0.0705	0.0755	-0.0655	>	<	1	1.4	1.4	1.4	0	1.4	1.4	>	<	1	481.4	481.4	481.4	0	481.4	481.4	>
2022-05-25 19:26:16	654	<	200	0	0	0	0	0	0	>	<	1	1.3	1.3	1.3	0	1.3	1.3	>	<	1	481.4	481.4	481.4	0	481.4	481.4	>
2022-05-25 19:26:17	655	<	200	0	0	0	0	0	0	>	<	1	1.4	1.4	1.4	0	1.4	1.4	>	<	1	481.4	481.4	481.4	0	481.4	481.4	>
2022-05-25 19:26:18	656	<	200	0	0	0	0	0	0	>	<	1	1.35	1.35	1.35	0	1.35	1.35	>	<	1	481.4	481.4	481.4	0	481.4	481.4	>
2022-05-25 19:26:19	657	<	200	0.005	1	0	0.0705	0.0755	-0.0655	>	<	1	1.4	1.4	1.4	0	1.4	1.4	>	<	1	481.4	481.4	481.4	0	481.4	481.4	>
2022-05-25 19:26:20	658	<	200	0.01	1	0	0.0995	0.1095	-0.0895	>	<	1	1.35	1.35	1.35	0	1.35	1.35	>	<	1	481.4	481.4	481.4	0	481.4	481.4	>
2022-05-25 19:26:21	659	<	200	0	0	0	0	0	0	>	<	1	1.35	1.35	1.35	0	1.35	1.35	>	<	1	481.4	481.4	481.4	0	481.4	481.4	>
2022-05-25 19:26:22	660	<	65	0.0154	1	0	0.1231	0.1385	-0.1077	>	<	1	0.4	0.4	0.4	0	0.4	0.4	>	<	1	481.4	481.4	481.4	0	481.4	481.4	>

## Sheet: Conf1_5000
		<	Processing Time							>	<	CPU1							>	<	MEM1							>
Time	Id	<	Cont	Average	Max	Min	DesvTip	DTTop	DTDown	>	<	Cont	Average	Max	Min	DesvTip	DTTop	DTDown	>	<	Cont	Average	Max	Min	DesvTip	DTTop	DTDown	>
P2_Conf1_5000	Tot	<	659995	0.0615	7	0	0.2405	0.302	-0.179	>	<	660	2.64	10.15	0.8	0.49	3.13	2.15	>	<	660	483.87	496.9	218.1	26.44	510.31	457.43	>
2022-05-25 19:43:21	0	<	413	0.431	7	0	0.589	1.02	-0.158	>	<	1	10.15	10.15	10.15	0	10.15	10.15	>	<	1	218.1	218.1	218.1	0	218.1	218.1	>
2022-05-25 19:43:22	1	<	534	0.2004	1	0	0.4003	0.6007	-0.1999	>	<	1	9.25	9.25	9.25	0	9.25	9.25	>	<	1	262.4	262.4	262.4	0	262.4	262.4	>
2022-05-25 19:43:23	2	<	1797	0.0217	1	0	0.1457	0.1674	-0.124	>	<	1	4.05	4.05	4.05	0	4.05	4.05	>	<	1	264.3	264.3	264.3	0	264.3	264.3	>
2022-05-25 19:43:24	3	<	961	0.1696	1	0	0.3753	0.5449	-0.2057	>	<	1	8.3	8.3	8.3	0	8.3	8.3	>	<	1	289.5	289.5	289.5	0	289.5	289.5	>
2022-05-25 19:43:25	4	<	1052	0.0133	1	0	0.1146	0.1279	-0.1013	>	<	1	3	3	3	0	3	3	>	<	1	280.7	280.7	280.7	0	280.7	280.7	>
2022-05-25 19:43:26	5	<	1001	0.2358	1	0	0.4245	0.6602	-0.1887	>	<	1	4.05	4.05	4.05	0	4.05	4.05	>	<	1	280.9	280.9	280.9	0	280.9	280.9	>
2022-05-25 19:43:27	6	<	999	0.2533	1	0	0.4349	0.6881	-0.1816	>	<	1	3.4	3.4	3.4	0	3.4	3.4	>	<	1	303.9	303.9	303.9	0	303.9	303.9	>
2022-05-25 19:43:28	7	<	1000	0.161	5	0	0.3938	0.5548	-0.2328	>	<	1	2.75	2.75	2.75	0	2.75	2.75	>	<	1	314.2	314.2	314.2	0	314.2	314.2	>
2022-05-25 19:43:29	8	<	1000	0.051	1	0	0.22	0.271	-0.169	>	<	1	2.65	2.65	2.65	0	2.65	2.65	>	<	1	314.2	314.2	314.2	0	314.2	314.2	>
2022-05-25 19:43:30	9	<	999	0.0821	1	0	0.2745	0.3566	-0.1924	>	<	1	2.9	2.9	2.9	0	2.9	2.9	>	<	1	315	315	315	0	315	315	>
2022-05-25 19:43:31	10	<	999	0.2262	1	0	0.4184	0.6446	-0.1922	>	<	1	2.9	2.9	2.9	0	2.9	2.9	>	<	1	341.6	341.6	341.6	0	341.6	341.6	>
2022-05-25 19:43:32	11	<	1002	0.1796	1	0	0.3839	0.5635	-0.2042	>	<	1	2.95	2.95	2.95	0	2.95	2.95	>	<	1	383.6	383.6	383.6	0	383.6	383.6	>
2022-05-25 19:43:33	12	<	1000	0.381	1	0	0.4856	0.8666	-0.1046	>	<	1	2.7	2.7	2.7	0	2.7	2.7	>	<	1	426.1	426.1	426.1	0	426.1	426.1	>
2022-05-25 19:43:34	13	<	1000	0.224	1	0	0.4169	0.6409	-0.1929	>	<	1	3.1	3.1	3.1	0	3.1	3.1	>	<	1	465.1	465.1	465.1	0	465.1	465.1	>
2022-05-25 19:43:35	14	<	1000	0.092	1	0	0.289	0.381	-0.197	>	<	1	2.55	2.55	2.55	0	2.55	2.55	>	<	1	465.1	465.1	465.1	0	465.1	465.1	>
2022-05-25 19:43:36	15	<	1000	0.015	1	0	0.1216	0.1366	-0.1066	>	<	1	2.7	2.7	2.7	0	2.7	2.7	>	<	1	465.1	465.1	465.1	0	465.1	465.1	>
2022-05-25 19:43:37	16	<	1000	0.03	1	0	0.1706	0.2006	-0.1406	>	<	1	2.65	2.65	2.65	0	2.65	2.65	>	<	1	465.1	465.1	465.1	0	465.1	465.1	>
2022-05-25 19:43:38	17	<	1000	0.038	1	0	0.1912	0.2292	-0.1532	>	<	1	2.8	2.8	2.8	0	2.8	2.8	>	<	1	466	466	466	0	466	466	>
2022-05-25 19:43:39	18	<	1000	0.154	1	0	0.3609	0.5149	-0.2069	>	<	1	2.75	2.75	2.75	0	2.75	2.75	>	<	1	466	466	466	0	466	466	>
2022-05-25 19:43:40	19	<	1000	0.17	1	0	0.3756	0.5456	-0.2056	>	<	1	2.8	2.8	2.8	0	2.8	2.8	>	<	1	466	466	466	0	466	466	>
2022-05-25 19:43:41	20	<	1000	0.239	1	0	0.4265	0.6655	-0.1875	>	<	1	3	3	3	0	3	3	>	<	1	476.3	476.3	476.3	0	476.3	476.3	>
2022-05-25 19:43:42	21	<	1000	0.253	1	0	0.4347	0.6877	-0.1817	>	<	1	2.75	2.75	2.75	0	2.75	2.75	>	<	1	476.3	476.3	476.3	0	476.3	476.3	>
2022-05-25 19:43:43	22	<	999	0.1852	1	0	0.3884	0.5736	-0.2033	>	<	1	2.65	2.65	2.65	0	2.65	2.65	>	<	1	476.3	476.3	476.3	0	476.3	476.3	>
2022-05-25 19:43:44	23	<	1001	0.2498	1	0	0.4329	0.6826	-0.1831	>	<	1	2.65	2.65	2.65	0	2.65	2.65	>	<	1	476.3	476.3	476.3	0	476.3	476.3	>
2022-05-25 19:43:45	24	<	1001	0.1369	1	0	0.3437	0.4806	-0.2068	>	<	1	2.7	2.7	2.7	0	2.7	2.7	>	<	1	476.3	476.3	476.3	0	476.3	476.3	>
2022-05-25 19:43:46	25	<	996	0.1386	1	0	0.3455	0.484	-0.2069	>	<	1	2.65	2.65	2.65	0	2.65	2.65	>	<	1	476.3	476.3	476.3	0	476.3	476.3	>
2022-05-25 19:43:47	26	<	946	0.1575	1	0	0.3643	0.5218	-0.2068	>	<	1	2.6	2.6	2.6	0	2.6	2.6	>	<	1	476.3	476.3	476.3	0	476.3	476.3	>
2022-05-25 19:43:48	27	<	1057	0.1495	1	0	0.3566	0.506	-0.2071	>	<	1	2.95	2.95	2.95	0	2.95	2.95	>	<	1	478.9	478.9	478.9	0	478.9	478.9	>
2022-05-25 19:43:49	28	<	1000	0.172	1	0	0.3774	0.5494	-0.2054	>	<	1	2.6	2.6	2.6	0	2.6	2.6	>	<	1	478.9	478.9	478.9	0	478.9	478.9	>
2022-05-25 19:43:50	29	<	999	0.1692	1	0	0.3749	0.5441	-0.2057	>	<	1	2.6	2.6	2.6	0	2.6	2.6	>	<	1	478.9	478.9	478.9	0	478.9	478.9	>
2022-05-25 19:43:51	30	<	1000	0.181	1	0	0.385	0.566	-0.204	>	<	1	2.65	2.65	2.65	0	2.65	2.65	>	<	1	478.9	478.9	478.9	0	478.9	478.9	>
2022-05-25 19:43:52	31	<	1002	0.2315	1	0	0.4218	0.6534	-0.1903	>	<	1	2.5	2.5	2.5	0	2.5	2.5	>	<	1	478.9	478.9	478.9	0	478.9	478.9	>
2022-05-25 19:43:53	32	<	998	0.2365	1	0	0.4249	0.6614	-0.1884	>	<	1	2.8	2.8	2.8	0	2.8	2.8	>	<	1	478.9	478.9	478.9	0	478.9	478.9	>
2022-05-25 19:43:54	33	<	1002	0.1727	1	0	0.3779	0.5506	-0.2053	>	<	1	2.8	2.8	2.8	0	2.8	2.8	>	<	1	478.9	478.9	478.9	0	478.9	478.9	>
2022-05-25 19:43:55	34	<	1000	0.277	1	0	0.4475	0.7245	-0.1705	>	<	1	3.1	3.1	3.1	0	3.1	3.1	>	<	1	480.4	480.4	480.4	0	480.4	480.4	>
2022-05-25 19:43:56	35	<	998	0.2084	1	0	0.4062	0.6146	-0.1978	>	<	1	2.7	2.7	2.7	0	2.7	2.7	>	<	1	480.4	480.4	480.4	0	480.4	480.4	>
2022-05-25 19:43:57	36	<	1001	0.1858	1	0	0.389	0.5748	-0.2031	>	<	1	2.55	2.55	2.55	0	2.55	2.55	>	<	1	480.4	480.4	480.4	0	480.4	480.4	>
2022-05-25 19:43:58	37	<	1001	0.1658	1	0	0.3719	0.5378	-0.2061	>	<	1	2.5	2.5	2.5	0	2.5	2.5	>	<	1	480.4	480.4	480.4	0	480.4	480.4	>
2022-05-25 19:43:59	38	<	993	0.3525	1	0	0.4777	0.8302	-0.1253	>	<	1	2.65	2.65	2.65	0	2.65	2.65	>	<	1	480.4	480.4	480.4	0	480.4	480.4	>
2022-05-25 19:44:00	39	<	1007	0.4806	1	0	0.4996	0.9803	-0.019	>	<	1	2.6	2.6	2.6	0	2.6	2.6	>	<	1	480.5	480.5	480.5	0	480.5	480.5	>
2022-05-25 19:44:01	40	<	999	0.3684	1	0	0.4824	0.8507	-0.114	>	<	1	2.7	2.7	2.7	0	2.7	2.7	>	<	1	480.5	480.5	480.5	0	480.5	480.5	>
2022-05-25 19:44:02	41	<	1000	0.257	1	0	0.437	0.694	-0.18	>	<	1	3.05	3.05	3.05	0	3.05	3.05	>	<	1	481.3	481.3	481.3	0	481.3	481.3	>
2022-05-25 19:44:03	42	<	1000	0.393	1	0	0.4884	0.8814	-0.0954	>	<	1	2.65	2.65	2.65	0	2.65	2.65	>	<	1	481.3	481.3	481.3	0	481.3	481.3	>
2022-05-25 19:44:04	43	<	1001	0.4346	1	0	0.4957	0.9303	-0.0611	>	<	1	2.7	2.7	2.7	0	2.7	2.7	>	<	1	481.3	481.3	481.3	0	481.3	481.3	>
2022-05-25 19:44:05	44	<	994	0.2797	1	0	0.4488	0.7285	-0.1692	>	<	1	2.55	2.55	2.55	0	2.55	2.55	>	<	1	481.3	481.3	481.3	0	481.3	481.3	>
2022-05-25 19:44:06	45	<	1004	0.1753	1	0	0.3802	0.5555	-0.2049	>	<	1	2.6	2.6	2.6	0	2.6	2.6	>	<	1	481.3	481.3	481.3	0	481.3	481.3	>
2022-05-25 19:44:07	46	<	1000	0.253	1	0	0.4347	0.6877	-0.1817	>	<	1	2.6	2.6	2.6	0	2.6	2.6	>	<	1	481.3	481.3	481.3	0	481.3	481.3	>
2022-05-25 19:44:08	47	<	1000	0.457	1	0	0.4981	0.9551	-0.0411	>	<	1	2.7	2.7	2.7	0	2.7	2.7	>	<	1	481.3	481.3	481.3	0	481.3	481.3	>
2022-05-25 19:44:09	48	<	994	0.3441	1	0	0.4751	0.8191	-0.131	>	<	1	3.05	3.05	3.05	0	3.05	3.05	>	<	1	482.1	482.1	482.1	0	482.1	482.1	>
2022-05-25 19:44:10	49	<	1006	0.337	1	0	0.4727	0.8097	-0.1357	>	<	1	2.65	2.65	2.65	0	2.65	2.65	>	<	1	482.1	482.1	482.1	0	482.1	482.1	>
2022-05-25 19:44:11	50	<	999	0.2583	1	0	0.4377	0.6959	-0.1794	>	<	1	2.75	2.75	2.75	0	2.75	2.75	>	<	1	482.1	482.1	482.1	0	482.1	482.1	>
2022-05-25 19:44:12	51	<	991	0.1332	1	0	0.3398	0.473	-0.2066	>	<	1	2.7	2.7	2.7	0	2.7	2.7	>	<	1	482.1	482.1	482.1	0	482.1	482.1	>
2022-05-25 19:44:13	52	<	1009	0.1715	1	0	0.3769	0.5484	-0.2055	>	<	1	2.7	2.7	2.7	0	2.7	2.7	>	<	1	482.1	482.1	482.1	0	482.1	482.1	>
2022-05-25 19:44:14	53	<	1002	0.2216	1	0	0.4153	0.6369	-0.1937	>	<	1	2.7	2.7	2.7	0	2.7	2.7	>	<	1	482.1	482.1	482.1	0	482.1	482.1	>
2022-05-25 19:44:15	54	<	993	0.28	1	0	0.449	0.7289	-0.169	>	<	1	2.7	2.7	2.7	0	2.7	2.7	>	<	1	482.1	482.1	482.1	0	482.1	482.1	>
2022-05-25 19:44:16	55	<	1004	0.2699	1	0	0.4439	0.7138	-0.174	>	<	1	3	3	3	0	3	3	>	<	1	482.3	482.3	482.3	0	482.3	482.3	>
2022-05-25 19:44:17	56	<	995	0.2362	1	0	0.4247	0.6609	-0.1886	>	<	1	2.6	2.6	2.6	0	2.6	2.6	>	<	1	482.3	482.3	482.3	0	482.3	482.3	>
2022-05-25 19:44:18	57	<	1008	0.2808	1	0	0.4494	0.7301	-0.1686	>	<	1	2.55	2.55	2.55	0	2.55	2.55	>	<	1	482.3	482.3	482.3	0	482.3	482.3	>
2022-05-25 19:44:19	58	<	998	0.2725	1	0	0.4453	0.7178	-0.1727	>	<	1	2.65	2.65	2.65	0	2.65	2.65	>	<	1	482.3	482.3	482.3	0	482.3	482.3	>
2022-05-25 19:44:20	59	<	1001	0.2078	1	0	0.4057	0.6135	-0.1979	>	<	1	2.65	2.65	2.65	0	2.65	2.65	>	<	1	482.3	482.3	482.3	0	482.3	482.3	>
2022-05-25 19:44:21	60	<	1000	0.259	1	0	0.4381	0.6971	-0.1791	>	<	1	2.65	2.65	2.65	0	2.65	2.65	>	<	1	482.3	482.3	482.3	0	482.3	482.3	>
2022-05-25 19:44:22	61	<	998	0.2605	1	0	0.4389	0.6994	-0.1784	>	<	1	2.45	2.45	2.45	0	2.45	2.45	>	<	1	482.3	482.3	482.3	0	482.3	482.3	>
2022-05-25 19:44:23	62	<	1000	0.204	1	0	0.403	0.607	-0.199	>	<	1	2.85	2.85	2.85	0	2.85	2.85	>	<	1	482.6	482.6	482.6	0	482.6	482.6	>
2022-05-25 19:44:24	63	<	996	0.1406	1	0	0.3476	0.4881	-0.207	>	<	1	2.4	2.4	2.4	0	2.4	2.4	>	<	1	482.6	482.6	482.6	0	482.6	482.6	>
2022-05-25 19:44:25	64	<	1005	0.0746	1	0	0.2628	0.3374	-0.1882	>	<	1	2.45	2.45	2.45	0	2.45	2.45	>	<	1	482.6	482.6	482.6	0	482.6	482.6	>
2022-05-25 19:44:26	65	<	1000	0.401	1	0	0.4901	0.8911	-0.0891	>	<	1	2.45	2.45	2.45	0	2.45	2.45	>	<	1	482.6	482.6	482.6	0	482.6	482.6	>
2022-05-25 19:44:27	66	<	1002	0.0968	1	0	0.2957	0.3925	-0.1989	>	<	1	2.4	2.4	2.4	0	2.4	2.4	>	<	1	482.6	482.6	482.6	0	482.6	482.6	>
2022-05-25 19:44:28	67	<	999	0.0851	1	0	0.279	0.3641	-0.1939	>	<	1	2.4	2.4	2.4	0	2.4	2.4	>	<	1	482.6	482.6	482.6	0	482.6	482.6	>
2022-05-25 19:44:29	68	<	1000	0.028	1	0	0.165	0.193	-0.137	>	<	1	2.55	2.55	2.55	0	2.55	2.55	>	<	1	482.6	482.6	482.6	0	482.6	482.6	>
2022-05-25 19:44:30	69	<	1000	0.357	1	0	0.4791	0.8361	-0.1221	>	<	1	2.9	2.9	2.9	0	2.9	2.9	>	<	1	482.6	482.6	482.6	0	482.6	482.6	>
2022-05-25 19:44:31	70	<	999	0.2743	1	0	0.4461	0.7204	-0.1719	>	<	1	2.75	2.75	2.75	0	2.75	2.75	>	<	1	482.6	482.6	482.6	0	482.6	482.6	>
2022-05-25 19:44:32	71	<	1001	0.3686	1	0	0.4824	0.8511	-0.1138	>	<	1	2.8	2.8	2.8	0	2.8	2.8	>	<	1	482.6	482.6	482.6	0	482.6	482.6	>
2022-05-25 19:44:33	72	<	999	0.3504	1	0	0.4771	0.8274	-0.1267	>	<	1	2.85	2.85	2.85	0	2.85	2.85	>	<	1	482.6	482.6	482.6	0	482.6	482.6	>
2022-05-25 19:44:34	73	<	1002	0.3653	1	0	0.4815	0.8468	-0.1162	>	<	1	2.85	2.85	2.85	0	2.85	2.85	>	<	1	482.6	482.6	482.6	0	482.6	482.6	>
2022-05-25 19:44:35	74	<	999	0.2052	1	0	0.4039	0.6091	-0.1986	>	<	1	2.75	2.75	2.75	0	2.75	2.75	>	<	1	482.6	482.6	482.6	0	482.6	482.6	>
2022-05-25 19:44:36	75	<	997	0.2748	1	0	0.4464	0.7213	-0.1716	>	<	1	2.75	2.75	2.75	0	2.75	2.75	>	<	1	482.6	482.6	482.6	0	482.6	482.6	>
2022-05-25 19:44:37	76	<	1005	0.3672	1	0	0.482	0.8492	-0.1149	>	<	1	2.8	2.8	2.8	0	2.8	2.8	>	<	1	483.1	483.1	483.1	0	483.1	483.1	>
2022-05-25 19:44:38	77	<	996	0.6365	1	0	0.481	1.1175	0.1556	>	<	1	2.45	2.45	2.45	0	2.45	2.45	>	<	1	483.1	483.1	483.1	0	483.1	483.1	>
2022-05-25 19:44:39	78	<	1002	0.4112	1	0	0.492	0.9032	-0.0809	>	<	1	2.35	2.35	2.35	0	2.35	2.35	>	<	1	483.1	483.1	483.1	0	483.1	483.1	>
2022-05-25 19:44:40	79	<	1000	0.437	1	0	0.496	0.933	-0.059	>	<	1	2.4	2.4	2.4	0	2.4	2.4	>	<	1	483.1	483.1	483.1	0	483.1	483.1	>
2022-05-25 19:44:41	80	<	1001	0.3606	1	0	0.4802	0.8408	-0.1195	>	<	1	2.45	2.45	2.45	0	2.45	2.45	>	<	1	483.1	483.1	483.1	0	483.1	483.1	>
2022-05-25 19:44:42	81	<	999	0.2663	1	0	0.442	0.7083	-0.1757	>	<	1	2.65	2.65	2.65	0	2.65	2.65	>	<	1	483.1	483.1	483.1	0	483.1	483.1	>
2022-05-25 19:44:43	82	<	1000	0.168	1	0	0.3739	0.5419	-0.2059	>	<	1	2.75	2.75	2.75	0	2.75	2.75	>	<	1	483.1	483.1	483.1	0	483.1	483.1	>
2022-05-25 19:44:44	83	<	1001	0.1748	1	0	0.3798	0.5546	-0.205	>	<	1	3.05	3.05	3.05	0	3.05	3.05	>	<	1	483.1	483.1	483.1	0	483.1	483.1	>
2022-05-25 19:44:45	84	<	999	0.3473	1	0	0.4761	0.8235	-0.1288	>	<	1	2.65	2.65	2.65	0	2.65	2.65	>	<	1	483.1	483.1	483.1	0	483.1	483.1	>
2022-05-25 19:44:46	85	<	1000	0.342	1	0	0.4744	0.8164	-0.1324	>	<	1	2.8	2.8	2.8	0	2.8	2.8	>	<	1	483.1	483.1	483.1	0	483.1	483.1	>
2022-05-25 19:44:47	86	<	1000	0.414	1	0	0.4925	0.9065	-0.0785	>	<	1	2.8	2.8	2.8	0	2.8	2.8	>	<	1	483.1	483.1	483.1	0	483.1	483.1	>
2022-05-25 19:44:48	87	<	1001	0.3616	1	0	0.4805	0.8421	-0.1188	>	<	1	2.7	2.7	2.7	0	2.7	2.7	>	<	1	483.1	483.1	483.1	0	483.1	483.1	>
2022-05-25 19:44:49	88	<	997	0.2949	1	0	0.456	0.7509	-0.1611	>	<	1	2.75	2.75	2.75	0	2.75	2.75	>	<	1	483.1	483.1	483.1	0	483.1	483.1	>
2022-05-25 19:44:50	89	<	1001	0.2148	1	0	0.4107	0.6255	-0.1959	>	<	1	2.7	2.7	2.7	0	2.7	2.7	>	<	1	483.1	483.1	483.1	0	483.1	483.1	>
2022-05-25 19:44:51	90	<	999	0.2713	1	0	0.4446	0.7159	-0.1733	>	<	1	3.15	3.15	3.15	0	3.15	3.15	>	<	1	487.2	487.2	487.2	0	487.2	487.2	>
2022-05-25 19:44:52	91	<	1002	0.0858	1	0	0.2801	0.3659	-0.1943	>	<	1	2.45	2.45	2.45	0	2.45	2.45	>	<	1	487.2	487.2	487.2	0	487.2	487.2	>
2022-05-25 19:44:53	92	<	999	0.2412	1	0	0.4278	0.6691	-0.1866	>	<	1	2.85	2.85	2.85	0	2.85	2.85	>	<	1	487.2	487.2	487.2	0	487.2	487.2	>
2022-05-25 19:44:54	93	<	1002	0.3713	1	0	0.4831	0.8544	-0.1119	>	<	1	2.7	2.7	2.7	0	2.7	2.7	>	<	1	487.2	487.2	487.2	0	487.2	487.2	>
2022-05-25 19:44:55	94	<	1000	0.331	1	0	0.4706	0.8016	-0.1396	>	<	1	2.45	2.45	2.45	0	2.45	2.45	>	<	1	487.2	487.2	487.2	0	487.2	487.2	>
2022-05-25 19:44:56	95	<	999	0.2603	1	0	0.4388	0.699	-0.1785	>	<	1	2.45	2.45	2.45	0	2.45	2.45	>	<	1	487.2	487.2	487.2	0	487.2	487.2	>
2022-05-25 19:44:57	96	<	998	0.1353	1	0	0.342	0.4773	-0.2067	>	<	1	2.4	2.4	2.4	0	2.4	2.4	>	<	1	487.2	487.2	487.2	0	487.2	487.2	>
2022-05-25 19:44:58	97	<	1001	0.1978	1	0	0.3983	0.5961	-0.2005	>	<	1	2.6	2.6	2.6	0	2.6	2.6	>	<	1	487.4	487.4	487.4	0	487.4	487.4	>
2022-05-25 19:44:59	98	<	1002	0.3962	1	0	0.4891	0.8853	-0.0929	>	<	1	2.7	2.7	2.7	0	2.7	2.7	>	<	1	487.4	487.4	487.4	0	487.4	487.4	>
2022-05-25 19:45:00	99	<	1001	0.3347	1	0	0.4719	0.8065	-0.1372	>	<	1	2.7	2.7	2.7	0	2.7	2.7	>	<	1	487.4	487.4	487.4	0	487.4	487.4	>
2022-05-25 19:45:01	100	<	999	0.4184	1	0	0.4933	0.9117	-0.0749	>	<	1	2.7	2.7	2.7	0	2.7	2.7	>	<	1	487.4	487.4	487.4	0	487.4	487.4	>
2022-05-25 19:45:02	101	<	998	0.4719	1	0	0.4992	0.9712	-0.0273	>	<	1	2.8	2.8	2.8	0	2.8	2.8	>	<	1	487.4	487.4	487.4	0	487.4	487.4	>
2022-05-25 19:45:03	102	<	1002	0.4511	1	0	0.4976	0.9487	-0.0465	>	<	1	2.75	2.75	2.75	0	2.75	2.75	>	<	1	487.4	487.4	487.4	0	487.4	487.4	>
2022-05-25 19:45:04	103	<	1000	0.417	1	0	0.4931	0.9101	-0.0761	>	<	1	2.85	2.85	2.85	0	2.85	2.85	>	<	1	487.4	487.4	487.4	0	487.4	487.4	>
2022-05-25 19:45:05	104	<	998	0.3687	1	0	0.4825	0.8512	-0.1137	>	<	1	2.85	2.85	2.85	0	2.85	2.85	>	<	1	487.4	487.4	487.4	0	487.4	487.4	>
2022-05-25 19:45:06	105	<	1002	0.2395	1	0	0.4268	0.6663	-0.1873	>	<	1	2.55	2.55	2.55	0	2.55	2.55	>	<	1	487.4	487.4	487.4	0	487.4	487.4	>
2022-05-25 19:45:07	106	<	998	0.2956	1	0	0.4563	0.7519	-0.1607	>	<	1	2.75	2.75	2.75	0	2.75	2.75	>	<	1	487.4	487.4	487.4	0	487.4	487.4	>
2022-05-25 19:45:08	107	<	1002	0.3563	1	0	0.4789	0.8352	-0.1226	>	<	1	2.7	2.7	2.7	0	2.7	2.7	>	<	1	487.4	487.4	487.4	0	487.4	487.4	>
2022-05-25 19:45:09	108	<	1000	0.353	1	0	0.4779	0.8309	-0.1249	>	<	1	2.75	2.75	2.75	0	2.75	2.75	>	<	1	487.4	487.4	487.4	0	487.4	487.4	>
2022-05-25 19:45:10	109	<	999	0.3854	1	0	0.4867	0.8721	-0.1013	>	<	1	2.8	2.8	2.8	0	2.8	2.8	>	<	1	487.4	487.4	487.4	0	487.4	487.4	>
2022-05-25 19:45:11	110	<	1001	0.2448	1	0	0.4299	0.6747	-0.1852	>	<	1	2.7	2.7	2.7	0	2.7	2.7	>	<	1	487.4	487.4	487.4	0	487.4	487.4	>
2022-05-25 19:45:12	111	<	1000	0.159	1	0	0.3657	0.5247	-0.2067	>	<	1	2.85	2.85	2.85	0	2.85	2.85	>	<	1	487.4	487.4	487.4	0	487.4	487.4	>
2022-05-25 19:45:13	112	<	1000	0.135	1	0	0.3417	0.4767	-0.2067	>	<	1	2.8	2.8	2.8	0	2.8	2.8	>	<	1	487.4	487.4	487.4	0	487.4	487.4	>
2022-05-25 19:45:14	113	<	1000	0.154	1	0	0.3609	0.5149	-0.2069	>	<	1	2.75	2.75	2.75	0	2.75	2.75	>	<	1	487.4	487.4	487.4	0	487.4	487.4	>
2022-05-25 19:45:15	114	<	1000	0.088	1	0	0.2833	0.3713	-0.1953	>	<	1	2.8	2.8	2.8	0	2.8	2.8	>	<	1	487.4	487.4	487.4	0	487.4	487.4	>
2022-05-25 19:45:16	115	<	998	0.0731	1	0	0.2604	0.3335	-0.1872	>	<	1	2.8	2.8	2.8	0	2.8	2.8	>	<	1	487.4	487.4	487.4	0	487.4	487.4	>
2022-05-25 19:45:17	116	<	1001	0.2997	1	0	0.4581	0.7578	-0.1584	>	<	1	2.8	2.8	2.8	0	2.8	2.8	>	<	1	487.4	487.4	487.4	0	487.4	487.4	>
2022-05-25 19:45:18	117	<	1000	0.085	1	0	0.2789	0.3639	-0.1939	>	<	1	2.75	2.75	2.75	0	2.75	2.75	>	<	1	487.4	487.4	487.4	0	487.4	487.4	>
2022-05-25 19:45:19	118	<	997	0.0502	1	0	0.2183	0.2684	-0.1681	>	<	1	2.8	2.8	2.8	0	2.8	2.8	>	<	1	487.4	487.4	487.4	0	487.4	487.4	>
2022-05-25 19:45:20	119	<	1003	0.3141	1	0	0.4641	0.7782	-0.1501	>	<	1	2.75	2.75	2.75	0	2.75	2.75	>	<	1	487.4	487.4	487.4	0	487.4	487.4	>
2022-05-25 19:45:21	120	<	1001	0.2038	1	0	0.4028	0.6066	-0.199	>	<	1	2.7	2.7	2.7	0	2.7	2.7	>	<	1	487.4	487.4	487.4	0	487.4	487.4	>
2022-05-25 19:45:22	121	<	999	0.4144	1	0	0.4926	0.907	-0.0782	>	<	1	2.85	2.85	2.85	0	2.85	2.85	>	<	1	487.4	487.4	487.4	0	487.4	487.4	>
2022-05-25 19:45:23	122	<	999	0.3944	1	0	0.4887	0.8831	-0.0943	>	<	1	2.7	2.7	2.7	0	2.7	2.7	>	<	1	487.4	487.4	487.4	0	487.4	487.4	>
2022-05-25 19:45:24	123	<	1003	0.4078	1	0	0.4914	0.8992	-0.0836	>	<	1	2.8	2.8	2.8	0	2.8	2.8	>	<	1	487.4	487.4	487.4	0	487.4	487.4	>
2022-05-25 19:45:25	124	<	998	0.4118	1	0	0.4922	0.904	-0.0803	>	<	1	2.75	2.75	2.75	0	2.75	2.75	>	<	1	487.4	487.4	487.4	0	487.4	487.4	>
2022-05-25 19:45:26	125	<	1000	0.409	1	0	0.4916	0.9006	-0.0826	>	<	1	2.7	2.7	2.7	0	2.7	2.7	>	<	1	487.4	487.4	487.4	0	487.4	487.4	>
2022-05-25 19:45:27	126	<	1000	0.471	1	0	0.4992	0.9702	-0.0282	>	<	1	2.8	2.8	2.8	0	2.8	2.8	>	<	1	487.4	487.4	487.4	0	487.4	487.4	>
2022-05-25 19:45:28	127	<	1000	0.401	1	0	0.4901	0.8911	-0.0891	>	<	1	2.55	2.55	2.55	0	2.55	2.55	>	<	1	487.4	487.4	487.4	0	487.4	487.4	>
2022-05-25 19:45:29	128	<	1001	0.3207	1	0	0.4667	0.7874	-0.1461	>	<	1	2.85	2.85	2.85	0	2.85	2.85	>	<	1	487.4	487.4	487.4	0	487.4	487.4	>
2022-05-25 19:45:30	129	<	999	0.1111	1	0	0.3143	0.4254	-0.2032	>	<	1	2.85	2.85	2.85	0	2.85	2.85	>	<	1	487.4	487.4	487.4	0	487.4	487.4	>
2022-05-25 19:45:31	130	<	1001	0.3207	1	0	0.4667	0.7874	-0.1461	>	<	1	2.75	2.75	2.75	0	2.75	2.75	>	<	1	487.4	487.4	487.4	0	487.4	487.4	>
2022-05-25 19:45:32	131	<	1000	0.462	1	0	0.4986	0.9606	-0.0366	>	<	1	2.75	2.75	2.75	0	2.75	2.75	>	<	1	487.4	487.4	487.4	0	487.4	487.4	>
2022-05-25 19:45:33	132	<	999	0.2913	1	0	0.4544	0.7456	-0.1631	>	<	1	2.8	2.8	2.8	0	2.8	2.8	>	<	1	487.4	487.4	487.4	0	487.4	487.4	>
2022-05-25 19:45:34	133	<	1001	0.1009	1	0	0.3012	0.4021	-0.2003	>	<	1	2.9	2.9	2.9	0	2.9	2.9	>	<	1	487.4	487.4	487.4	0	487.4	487.4	>
2022-05-25 19:45:35	134	<	998	0.008	1	0	0.0892	0.0972	-0.0812	>	<	1	2.75	2.75	2.75	0	2.75	2.75	>	<	1	487.4	487.4	487.4	0	487.4	487.4	>
2022-05-25 19:45:36	135	<	1002	0.007	1	0	0.0833	0.0903	-0.0763	>	<	1	2.65	2.65	2.65	0	2.65	2.65	>	<	1	487.4	487.4	487.4	0	487.4	487.4	>
2022-05-25 19:45:37	136	<	998	0.1523	1	0	0.3593	0.5116	-0.207	>	<	1	2.55	2.55	2.55	0	2.55	2.55	>	<	1	487.4	487.4	487.4	0	487.4	487.4	>
2022-05-25 19:45:38	137	<	995	0.2673	1	0	0.4426	0.7099	-0.1752	>	<	1	2.5	2.5	2.5	0	2.5	2.5	>	<	1	487.4	487.4	487.4	0	487.4	487.4	>
2022-05-25 19:45:39	138	<	1006	0.1879	1	0	0.3906	0.5785	-0.2027	>	<	1	2.65	2.65	2.65	0	2.65	2.65	>	<	1	487.4	487.4	487.4	0	487.4	487.4	>
2022-05-25 19:45:40	139	<	1001	0.2607	1	0	0.439	0.6998	-0.1783	>	<	1	2.6	2.6	2.6	0	2.6	2.6	>	<	1	487.4	487.4	487.4	0	487.4	487.4	>
2022-05-25 19:45:41	140	<	999	0.2382	1	0	0.426	0.6642	-0.1878	>	<	1	2.65	2.65	2.65	0	2.65	2.65	>	<	1	487.4	487.4	487.4	0	487.4	487.4	>
2022-05-25 19:45:42	141	<	1001	0.3746	1	0	0.484	0.8587	-0.1094	>	<	1	2.85	2.85	2.85	0	2.85	2.85	>	<	1	487.4	487.4	487.4	0	487.4	487.4	>
2022-05-25 19:45:43	142	<	999	0.2823	1	0	0.4501	0.7324	-0.1678	>	<	1	2.6	2.6	2.6	0	2.6	2.6	>	<	1	487.4	487.4	487.4	0	487.4	487.4	>
2022-05-25 19:45:44	143	<	1001	0.4346	1	0	0.4957	0.9303	-0.0611	>	<	1	2.75	2.75	2.75	0	2.75	2.75	>	<	1	487.4	487.4	487.4	0	487.4	487.4	>
2022-05-25 19:45:45	144	<	999	0.4995	1	0	0.5	0.9995	-0.0005	>	<	1	2.85	2.85	2.85	0	2.85	2.85	>	<	1	487.4	487.4	487.4	0	487.4	487.4	>
2022-05-25 19:45:46	145	<	999	0.4104	1	0	0.4919	0.9023	-0.0815	>	<	1	2.75	2.75	2.75	0	2.75	2.75	>	<	1	487.4	487.4	487.4	0	487.4	487.4	>
2022-05-25 19:45:47	146	<	1000	0.248	1	0	0.4319	0.6799	-0.1839	>	<	1	2.75	2.75	2.75	0	2.75	2.75	>	<	1	487.4	487.4	487.4	0	487.4	487.4	>
2022-05-25 19:45:48	147	<	1002	0.3603	1	0	0.4801	0.8404	-0.1198	>	<	1	2.85	2.85	2.85	0	2.85	2.85	>	<	1	487.4	487.4	487.4	0	487.4	487.4	>
2022-05-25 19:45:49	148	<	1000	0.434	1	0	0.4956	0.9296	-0.0616	>	<	1	2.7	2.7	2.7	0	2.7	2.7	>	<	1	487.4	487.4	487.4	0	487.4	487.4	>
2022-05-25 19:45:50	149	<	999	0.1952	1	0	0.3964	0.5915	-0.2012	>	<	1	2.7	2.7	2.7	0	2.7	2.7	>	<	1	487.4	487.4	487.4	0	487.4	487.4	>
2022-05-25 19:45:51	150	<	1002	0.1517	1	0	0.3587	0.5104	-0.207	>	<	1	2.8	2.8	2.8	0	2.8	2.8	>	<	1	487.4	487.4	487.4	0	487.4	487.4	>
2022-05-25 19:45:52	151	<	1000	0.048	1	0	0.2138	0.2618	-0.1658	>	<	1	2.45	2.45	2.45	0	2.45	2.45	>	<	1	487.4	487.4	487.4	0	487.4	487.4	>
2022-05-25 19:45:53	152	<	999	0.2132	1	0	0.4096	0.6228	-0.1964	>	<	1	2.75	2.75	2.75	0	2.75	2.75	>	<	1	487.4	487.4	487.4	0	487.4	487.4	>
2022-05-25 19:45:54	153	<	999	0.2803	1	0	0.4491	0.7294	-0.1689	>	<	1	2.7	2.7	2.7	0	2.7	2.7	>	<	1	487.4	487.4	487.4	0	487.4	487.4	>
2022-05-25 19:45:55	154	<	1000	0.007	1	0	0.0834	0.0904	-0.0764	>	<	1	2.5	2.5	2.5	0	2.5	2.5	>	<	1	487.4	487.4	487.4	0	487.4	487.4	>
2022-05-25 19:45:56	155	<	1000	0.005	1	0	0.0705	0.0755	-0.0655	>	<	1	2.35	2.35	2.35	0	2.35	2.35	>	<	1	487.4	487.4	487.4	0	487.4	487.4	>
2022-05-25 19:45:57	156	<	996	0.003	1	0	0.0548	0.0578	-0.0518	>	<	1	2.4	2.4	2.4	0	2.4	2.4	>	<	1	487.4	487.4	487.4	0	487.4	487.4	>
2022-05-25 19:45:58	157	<	1006	0.0258	1	0	0.1587	0.1845	-0.1328	>	<	1	2.75	2.75	2.75	0	2.75	2.75	>	<	1	487.4	487.4	487.4	0	487.4	487.4	>
2022-05-25 19:45:59	158	<	999	0.037	1	0	0.1889	0.2259	-0.1518	>	<	1	2.45	2.45	2.45	0	2.45	2.45	>	<	1	487.4	487.4	487.4	0	487.4	487.4	>
2022-05-25 19:46:00	159	<	1001	0.004	1	0	0.0631	0.0671	-0.0591	>	<	1	2.4	2.4	2.4	0	2.4	2.4	>	<	1	487.4	487.4	487.4	0	487.4	487.4	>
2022-05-25 19:46:01	160	<	997	0.0291	1	0	0.1681	0.1971	-0.139	>	<	1	2.65	2.65	2.65	0	2.65	2.65	>	<	1	487.4	487.4	487.4	0	487.4	487.4	>
2022-05-25 19:46:02	161	<	1002	0.017	1	0	0.1291	0.1461	-0.1122	>	<	1	2.55	2.55	2.55	0	2.55	2.55	>	<	1	487.4	487.4	487.4	0	487.4	487.4	>
2022-05-25 19:46:03	162	<	1000	0.006	1	0	0.0772	0.0832	-0.0712	>	<	1	2.4	2.4	2.4	0	2.4	2.4	>	<	1	487.4	487.4	487.4	0	487.4	487.4	>
2022-05-25 19:46:04	163	<	1001	0.006	1	0	0.0772	0.0832	-0.0712	>	<	1	2.35	2.35	2.35	0	2.35	2.35	>	<	1	487.4	487.4	487.4	0	487.4	487.4	>
2022-05-25 19:46:05	164	<	998	0.001	1	0	0.0316	0.0326	-0.0306	>	<	1	2.35	2.35	2.35	0	2.35	2.35	>	<	1	487.4	487.4	487.4	0	487.4	487.4	>
2022-05-25 19:46:06	165	<	996	0.001	1	0	0.0317	0.0327	-0.0307	>	<	1	2.35	2.35	2.35	0	2.35	2.35	>	<	1	487.4	487.4	487.4	0	487.4	487.4	>
2022-05-25 19:46:07	166	<	1004	0.005	1	0	0.0704	0.0754	-0.0654	>	<	1	2.4	2.4	2.4	0	2.4	2.4	>	<	1	487.4	487.4	487.4	0	487.4	487.4	>
2022-05-25 19:46:08	167	<	1001	0.001	1	0	0.0316	0.0326	-0.0306	>	<	1	2.55	2.55	2.55	0	2.55	2.55	>	<	1	487.4	487.4	487.4	0	487.4	487.4	>
2022-05-25 19:46:09	168	<	999	0.005	1	0	0.0706	0.0756	-0.0656	>	<	1	2.5	2.5	2.5	0	2.5	2.5	>	<	1	487.4	487.4	487.4	0	487.4	487.4	>
2022-05-25 19:46:10	169	<	1000	0.003	1	0	0.0547	0.0577	-0.0517	>	<	1	2.35	2.35	2.35	0	2.35	2.35	>	<	1	487.4	487.4	487.4	0	487.4	487.4	>
2022-05-25 19:46:11	170	<	1001	0.002	1	0	0.0447	0.0467	-0.0427	>	<	1	2.4	2.4	2.4	0	2.4	2.4	>	<	1	487.4	487.4	487.4	0	487.4	487.4	>
2022-05-25 19:46:12	171	<	999	0.006	1	0	0.0773	0.0833	-0.0713	>	<	1	2.4	2.4	2.4	0	2.4	2.4	>	<	1	487.4	487.4	487.4	0	487.4	487.4	>
2022-05-25 19:46:13	172	<	1001	0.004	1	0	0.0631	0.0671	-0.0591	>	<	1	2.4	2.4	2.4	0	2.4	2.4	>	<	1	487.4	487.4	487.4	0	487.4	487.4	>
2022-05-25 19:46:14	173	<	1000	0.002	1	0	0.0447	0.0467	-0.0427	>	<	1	2.45	2.45	2.45	0	2.45	2.45	>	<	1	487.4	487.4	487.4	0	487.4	487.4	>
2022-05-25 19:46:15	174	<	999	0.003	1	0	0.0547	0.0577	-0.0517	>	<	1	2.35	2.35	2.35	0	2.35	2.35	>	<	1	487.4	487.4	487.4	0	487.4	487.4	>
2022-05-25 19:46:16	175	<	1000	0.006	1	0	0.0772	0.0832	-0.0712	>	<	1	2.45	2.45	2.45	0	2.45	2.45	>	<	1	487.4	487.4	487.4	0	487.4	487.4	>
2022-05-25 19:46:17	176	<	1001	0.003	1	0	0.0547	0.0577	-0.0517	>	<	1	2.45	2.45	2.45	0	2.45	2.45	>	<	1	487.4	487.4	487.4	0	487.4	487.4	>
2022-05-25 19:46:18	177	<	1000	0.001	1	0	0.0316	0.0326	-0.0306	>	<	1	2.35	2.35	2.35	0	2.35	2.35	>	<	1	487.4	487.4	487.4	0	487.4	487.4	>
2022-05-25 19:46:19	178	<	1000	0.001	1	0	0.0316	0.0326	-0.0306	>	<	1	2.4	2.4	2.4	0	2.4	2.4	>	<	1	487.4	487.4	487.4	0	487.4	487.4	>
2022-05-25 19:46:20	179	<	998	0.01	1	0	0.0996	0.1096	-0.0896	>	<	1	2.65	2.65	2.65	0	2.65	2.65	>	<	1	487.4	487.4	487.4	0	487.4	487.4	>
2022-05-25 19:46:21	180	<	1002	0.004	1	0	0.0631	0.067	-0.0591	>	<	1	2.6	2.6	2.6	0	2.6	2.6	>	<	1	487.4	487.4	487.4	0	487.4	487.4	>
2022-05-25 19:46:22	181	<	1001	0.003	1	0	0.0547	0.0577	-0.0517	>	<	1	2.55	2.55	2.55	0	2.55	2.55	>	<	1	487.4	487.4	487.4	0	487.4	487.4	>
2022-05-25 19:46:23	182	<	998	0	0	0	0	0	0	>	<	1	2.55	2.55	2.55	0	2.55	2.55	>	<	1	487.4	487.4	487.4	0	487.4	487.4	>
2022-05-25 19:46:24	183	<	1002	0.002	1	0	0.0446	0.0466	-0.0426	>	<	1	2.65	2.65	2.65	0	2.65	2.65	>	<	1	487.4	487.4	487.4	0	487.4	487.4	>
2022-05-25 19:46:25	184	<	998	0.003	1	0	0.0547	0.0578	-0.0517	>	<	1	2.55	2.55	2.55	0	2.55	2.55	>	<	1	487.6	487.6	487.6	0	487.6	487.6	>
2022-05-25 19:46:26	185	<	1001	0.031	1	0	0.1732	0.2042	-0.1423	>	<	1	2.55	2.55	2.55	0	2.55	2.55	>	<	1	487.6	487.6	487.6	0	487.6	487.6	>
2022-05-25 19:46:27	186	<	1000	0.019	1	0	0.1365	0.1555	-0.1175	>	<	1	2.6	2.6	2.6	0	2.6	2.6	>	<	1	487.6	487.6	487.6	0	487.6	487.6	>
2022-05-25 19:46:28	187	<	999	0.011	1	0	0.1044	0.1154	-0.0933	>	<	1	2.6	2.6	2.6	0	2.6	2.6	>	<	1	487.6	487.6	487.6	0	487.6	487.6	>
2022-05-25 19:46:29	188	<	1001	0.036	1	0	0.1862	0.2222	-0.1502	>	<	1	2.55	2.55	2.55	0	2.55	2.55	>	<	1	487.6	487.6	487.6	0	487.6	487.6	>
2022-05-25 19:46:30	189	<	999	0.004	1	0	0.0632	0.0672	-0.0591	>	<	1	2.55	2.55	2.55	0	2.55	2.55	>	<	1	487.6	487.6	487.6	0	487.6	487.6	>
2022-05-25 19:46:31	190	<	1001	0.006	1	0	0.0772	0.0832	-0.0712	>	<	1	2.65	2.65	2.65	0	2.65	2.65	>	<	1	487.6	487.6	487.6	0	487.6	487.6	>
2022-05-25 19:46:32	191	<	999	0.004	1	0	0.0632	0.0672	-0.0591	>	<	1	2.55	2.55	2.55	0	2.55	2.55	>	<	1	487.6	487.6	487.6	0	487.6	487.6	>
2022-05-25 19:46:33	192	<	1001	0.003	1	0	0.0547	0.0577	-0.0517	>	<	1	2.6	2.6	2.6	0	2.6	2.6	>	<	1	487.6	487.6	487.6	0	487.6	487.6	>
2022-05-25 19:46:34	193	<	998	0.006	1	0	0.0773	0.0833	-0.0713	>	<	1	2.55	2.55	2.55	0	2.55	2.55	>	<	1	487.6	487.6	487.6	0	487.6	487.6	>
2022-05-25 19:46:35	194	<	1002	0.002	1	0	0.0446	0.0466	-0.0426	>	<	1	2.6	2.6	2.6	0	2.6	2.6	>	<	1	487.6	487.6	487.6	0	487.6	487.6	>
2022-05-25 19:46:36	195	<	999	0.002	1	0	0.0447	0.0467	-0.0427	>	<	1	2.6	2.6	2.6	0	2.6	2.6	>	<	1	487.6	487.6	487.6	0	487.6	487.6	>
2022-05-25 19:46:37	196	<	1002	0.003	1	0	0.0546	0.0576	-0.0516	>	<	1	2.6	2.6	2.6	0	2.6	2.6	>	<	1	487.6	487.6	487.6	0	487.6	487.6	>
2022-05-25 19:46:38	197	<	999	0	0	0	0	0	0	>	<	1	2.7	2.7	2.7	0	2.7	2.7	>	<	1	487.6	487.6	487.6	0	487.6	487.6	>
2022-05-25 19:46:39	198	<	1001	0.001	1	0	0.0316	0.0326	-0.0306	>	<	1	2.6	2.6	2.6	0	2.6	2.6	>	<	1	487.6	487.6	487.6	0	487.6	487.6	>
2022-05-25 19:46:40	199	<	999	0.001	1	0	0.0316	0.0326	-0.0306	>	<	1	2.55	2.55	2.55	0	2.55	2.55	>	<	1	487.6	487.6	487.6	0	487.6	487.6	>
2022-05-25 19:46:41	200	<	1000	0.001	1	0	0.0316	0.0326	-0.0306	>	<	1	2.65	2.65	2.65	0	2.65	2.65	>	<	1	487.6	487.6	487.6	0	487.6	487.6	>
2022-05-25 19:46:42	201	<	1001	0.001	1	0	0.0316	0.0326	-0.0306	>	<	1	2.75	2.75	2.75	0	2.75	2.75	>	<	1	487.6	487.6	487.6	0	487.6	487.6	>
2022-05-25 19:46:43	202	<	999	0	0	0	0	0	0	>	<	1	2.6	2.6	2.6	0	2.6	2.6	>	<	1	487.6	487.6	487.6	0	487.6	487.6	>
2022-05-25 19:46:44	203	<	999	0	0	0	0	0	0	>	<	1	2.6	2.6	2.6	0	2.6	2.6	>	<	1	487.6	487.6	487.6	0	487.6	487.6	>
2022-05-25 19:46:45	204	<	1001	0.002	1	0	0.0447	0.0467	-0.0427	>	<	1	2.4	2.4	2.4	0	2.4	2.4	>	<	1	487.6	487.6	487.6	0	487.6	487.6	>
2022-05-25 19:46:46	205	<	1000	0	0	0	0	0	0	>	<	1	2.4	2.4	2.4	0	2.4	2.4	>	<	1	487.6	487.6	487.6	0	487.6	487.6	>
2022-05-25 19:46:47	206	<	999	0.002	1	0	0.0447	0.0467	-0.0427	>	<	1	2.45	2.45	2.45	0	2.45	2.45	>	<	1	487.6	487.6	487.6	0	487.6	487.6	>
2022-05-25 19:46:48	207	<	1001	0.001	1	0	0.0316	0.0326	-0.0306	>	<	1	2.45	2.45	2.45	0	2.45	2.45	>	<	1	487.6	487.6	487.6	0	487.6	487.6	>
2022-05-25 19:46:49	208	<	999	0.003	1	0	0.0547	0.0577	-0.0517	>	<	1	2.5	2.5	2.5	0	2.5	2.5	>	<	1	487.6	487.6	487.6	0	487.6	487.6	>
2022-05-25 19:46:50	209	<	1001	0	0	0	0	0	0	>	<	1	2.45	2.45	2.45	0	2.45	2.45	>	<	1	487.6	487.6	487.6	0	487.6	487.6	>
2022-05-25 19:46:51	210	<	1000	0	0	0	0	0	0	>	<	1	3.75	3.75	3.75	0	3.75	3.75	>	<	1	496.8	496.8	496.8	0	496.8	496.8	>
2022-05-25 19:46:52	211	<	1000	0	0	0	0	0	0	>	<	1	2.5	2.5	2.5	0	2.5	2.5	>	<	1	496.8	496.8	496.8	0	496.8	496.8	>
2022-05-25 19:46:53	212	<	1001	0	0	0	0	0	0	>	<	1	2.55	2.55	2.55	0	2.55	2.55	>	<	1	496.8	496.8	496.8	0	496.8	496.8	>
2022-05-25 19:46:54	213	<	997	0	0	0	0	0	0	>	<	1	2.45	2.45	2.45	0	2.45	2.45	>	<	1	496.8	496.8	496.8	0	496.8	496.8	>
2022-05-25 19:46:55	214	<	1002	0	0	0	0	0	0	>	<	1	2.45	2.45	2.45	0	2.45	2.45	>	<	1	496.8	496.8	496.8	0	496.8	496.8	>
2022-05-25 19:46:56	215	<	999	0	0	0	0	0	0	>	<	1	2.4	2.4	2.4	0	2.4	2.4	>	<	1	496.8	496.8	496.8	0	496.8	496.8	>
2022-05-25 19:46:57	216	<	1002	0	0	0	0	0	0	>	<	1	2.5	2.5	2.5	0	2.5	2.5	>	<	1	496.8	496.8	496.8	0	496.8	496.8	>
2022-05-25 19:46:58	217	<	999	0.001	1	0	0.0316	0.0326	-0.0306	>	<	1	2.35	2.35	2.35	0	2.35	2.35	>	<	1	496.8	496.8	496.8	0	496.8	496.8	>
2022-05-25 19:46:59	218	<	1000	0	0	0	0	0	0	>	<	1	2.5	2.5	2.5	0	2.5	2.5	>	<	1	496.8	496.8	496.8	0	496.8	496.8	>
2022-05-25 19:47:00	219	<	1001	0	0	0	0	0	0	>	<	1	2.35	2.35	2.35	0	2.35	2.35	>	<	1	496.8	496.8	496.8	0	496.8	496.8	>
2022-05-25 19:47:01	220	<	999	0	0	0	0	0	0	>	<	1	2.45	2.45	2.45	0	2.45	2.45	>	<	1	496.8	496.8	496.8	0	496.8	496.8	>
2022-05-25 19:47:02	221	<	1000	0.001	1	0	0.0316	0.0326	-0.0306	>	<	1	2.4	2.4	2.4	0	2.4	2.4	>	<	1	496.8	496.8	496.8	0	496.8	496.8	>
2022-05-25 19:47:03	222	<	1001	0.001	1	0	0.0316	0.0326	-0.0306	>	<	1	2.4	2.4	2.4	0	2.4	2.4	>	<	1	496.8	496.8	496.8	0	496.8	496.8	>
2022-05-25 19:47:04	223	<	997	0.001	1	0	0.0317	0.0327	-0.0307	>	<	1	2.35	2.35	2.35	0	2.35	2.35	>	<	1	496.8	496.8	496.8	0	496.8	496.8	>
2022-05-25 19:47:05	224	<	988	0	0	0	0	0	0	>	<	1	2.45	2.45	2.45	0	2.45	2.45	>	<	1	496.8	496.8	496.8	0	496.8	496.8	>
2022-05-25 19:47:06	225	<	1015	0	0	0	0	0	0	>	<	1	2.5	2.5	2.5	0	2.5	2.5	>	<	1	496.8	496.8	496.8	0	496.8	496.8	>
2022-05-25 19:47:07	226	<	1000	0	0	0	0	0	0	>	<	1	2.45	2.45	2.45	0	2.45	2.45	>	<	1	496.8	496.8	496.8	0	496.8	496.8	>
2022-05-25 19:47:08	227	<	981	0.001	1	0	0.0319	0.0329	-0.0309	>	<	1	2.4	2.4	2.4	0	2.4	2.4	>	<	1	496.8	496.8	496.8	0	496.8	496.8	>
2022-05-25 19:47:09	228	<	1019	0	0	0	0	0	0	>	<	1	2.5	2.5	2.5	0	2.5	2.5	>	<	1	496.8	496.8	496.8	0	496.8	496.8	>
2022-05-25 19:47:10	229	<	999	0.001	1	0	0.0316	0.0326	-0.0306	>	<	1	2.4	2.4	2.4	0	2.4	2.4	>	<	1	496.8	496.8	496.8	0	496.8	496.8	>
2022-05-25 19:47:11	230	<	1000	0.001	1	0	0.0316	0.0326	-0.0306	>	<	1	2.5	2.5	2.5	0	2.5	2.5	>	<	1	496.8	496.8	496.8	0	496.8	496.8	>
2022-05-25 19:47:12	231	<	1000	0	0	0	0	0	0	>	<	1	2.5	2.5	2.5	0	2.5	2.5	>	<	1	496.8	496.8	496.8	0	496.8	496.8	>
2022-05-25 19:47:13	232	<	999	0	0	0	0	0	0	>	<	1	2.5	2.5	2.5	0	2.5	2.5	>	<	1	496.8	496.8	496.8	0	496.8	496.8	>
2022-05-25 19:47:14	233	<	1002	0.001	1	0	0.0316	0.0326	-0.0306	>	<	1	2.4	2.4	2.4	0	2.4	2.4	>	<	1	496.8	496.8	496.8	0	496.8	496.8	>
2022-05-25 19:47:15	234	<	1000	0	0	0	0	0	0	>	<	1	2.4	2.4	2.4	0	2.4	2.4	>	<	1	496.8	496.8	496.8	0	496.8	496.8	>
2022-05-25 19:47:16	235	<	999	0	0	0	0	0	0	>	<	1	2.4	2.4	2.4	0	2.4	2.4	>	<	1	496.8	496.8	496.8	0	496.8	496.8	>
2022-05-25 19:47:17	236	<	990	0	0	0	0	0	0	>	<	1	2.6	2.6	2.6	0	2.6	2.6	>	<	1	496.8	496.8	496.8	0	496.8	496.8	>
2022-05-25 19:47:18	237	<	1006	0	0	0	0	0	0	>	<	1	2.45	2.45	2.45	0	2.45	2.45	>	<	1	496.8	496.8	496.8	0	496.8	496.8	>
2022-05-25 19:47:19	238	<	1005	0.002	1	0	0.0446	0.0466	-0.0426	>	<	1	2.6	2.6	2.6	0	2.6	2.6	>	<	1	496.8	496.8	496.8	0	496.8	496.8	>
2022-05-25 19:47:20	239	<	997	0	0	0	0	0	0	>	<	1	2.85	2.85	2.85	0	2.85	2.85	>	<	1	496.8	496.8	496.8	0	496.8	496.8	>
2022-05-25 19:47:21	240	<	1001	0.001	1	0	0.0316	0.0326	-0.0306	>	<	1	2.85	2.85	2.85	0	2.85	2.85	>	<	1	496.8	496.8	496.8	0	496.8	496.8	>
2022-05-25 19:47:22	241	<	1000	0	0	0	0	0	0	>	<	1	2.7	2.7	2.7	0	2.7	2.7	>	<	1	496.8	496.8	496.8	0	496.8	496.8	>
2022-05-25 19:47:23	242	<	1001	0	0	0	0	0	0	>	<	1	2.45	2.45	2.45	0	2.45	2.45	>	<	1	496.9	496.9	496.9	0	496.9	496.9	>
2022-05-25 19:47:24	243	<	1001	0.001	1	0	0.0316	0.0326	-0.0306	>	<	1	2.35	2.35	2.35	0	2.35	2.35	>	<	1	496.9	496.9	496.9	0	496.9	496.9	>
2022-05-25 19:47:25	244	<	999	0.001	1	0	0.0316	0.0326	-0.0306	>	<	1	2.4	2.4	2.4	0	2.4	2.4	>	<	1	485.9	485.9	485.9	0	485.9	485.9	>
2022-05-25 19:47:26	245	<	1000	0	0	0	0	0	0	>	<	1	2.4	2.4	2.4	0	2.4	2.4	>	<	1	485.9	485.9	485.9	0	485.9	485.9	>
2022-05-25 19:47:27	246	<	1001	0.002	1	0	0.0447	0.0467	-0.0427	>	<	1	2.5	2.5	2.5	0	2.5	2.5	>	<	1	485.9	485.9	485.9	0	485.9	485.9	>
2022-05-25 19:47:28	247	<	999	0	0	0	0	0	0	>	<	1	2.75	2.75	2.75	0	2.75	2.75	>	<	1	485.9	485.9	485.9	0	485.9	485.9	>
2022-05-25 19:47:29	248	<	999	0.012	1	0	0.1089	0.121	-0.0969	>	<	1	2.85	2.85	2.85	0	2.85	2.85	>	<	1	485.9	485.9	485.9	0	485.9	485.9	>
2022-05-25 19:47:30	249	<	1002	0.002	1	0	0.0446	0.0466	-0.0426	>	<	1	2.45	2.45	2.45	0	2.45	2.45	>	<	1	485.9	485.9	485.9	0	485.9	485.9	>
2022-05-25 19:47:31	250	<	999	0.001	1	0	0.0316	0.0326	-0.0306	>	<	1	2.4	2.4	2.4	0	2.4	2.4	>	<	1	485.9	485.9	485.9	0	485.9	485.9	>
2022-05-25 19:47:32	251	<	1002	0.001	1	0	0.0316	0.0326	-0.0306	>	<	1	2.5	2.5	2.5	0	2.5	2.5	>	<	1	485.9	485.9	485.9	0	485.9	485.9	>
2022-05-25 19:47:33	252	<	999	0	0	0	0	0	0	>	<	1	2.75	2.75	2.75	0	2.75	2.75	>	<	1	485.9	485.9	485.9	0	485.9	485.9	>
2022-05-25 19:47:34	253	<	997	0	0	0	0	0	0	>	<	1	2.55	2.55	2.55	0	2.55	2.55	>	<	1	485.9	485.9	485.9	0	485.9	485.9	>
2022-05-25 19:47:35	254	<	993	0.001	1	0	0.0317	0.0327	-0.0307	>	<	1	2.45	2.45	2.45	0	2.45	2.45	>	<	1	485.9	485.9	485.9	0	485.9	485.9	>
2022-05-25 19:47:36	255	<	1008	0	0	0	0	0	0	>	<	1	2.6	2.6	2.6	0	2.6	2.6	>	<	1	485.9	485.9	485.9	0	485.9	485.9	>
2022-05-25 19:47:37	256	<	1002	0	0	0	0	0	0	>	<	1	2.55	2.55	2.55	0	2.55	2.55	>	<	1	485.9	485.9	485.9	0	485.9	485.9	>
2022-05-25 19:47:38	257	<	994	0	0	0	0	0	0	>	<	1	2.45	2.45	2.45	0	2.45	2.45	>	<	1	485.9	485.9	485.9	0	485.9	485.9	>
2022-05-25 19:47:39	258	<	1005	0	0	0	0	0	0	>	<	1	2.45	2.45	2.45	0	2.45	2.45	>	<	1	485.9	485.9	485.9	0	485.9	485.9	>
2022-05-25 19:47:40	259	<	1001	0	0	0	0	0	0	>	<	1	2.45	2.45	2.45	0	2.45	2.45	>	<	1	485.9	485.9	485.9	0	485.9	485.9	>
2022-05-25 19:47:41	260	<	1001	0.001	1	0	0.0316	0.0326	-0.0306	>	<	1	2.4	2.4	2.4	0	2.4	2.4	>	<	1	485.9	485.9	485.9	0	485.9	485.9	>
2022-05-25 19:47:42	261	<	997	0.001	1	0	0.0317	0.0327	-0.0307	>	<	1	2.7	2.7	2.7	0	2.7	2.7	>	<	1	485.9	485.9	485.9	0	485.9	485.9	>
2022-05-25 19:47:43	262	<	1002	0	0	0	0	0	0	>	<	1	2.75	2.75	2.75	0	2.75	2.75	>	<	1	485.9	485.9	485.9	0	485.9	485.9	>
2022-05-25 19:47:44	263	<	1001	0.001	1	0	0.0316	0.0326	-0.0306	>	<	1	2.75	2.75	2.75	0	2.75	2.75	>	<	1	485.9	485.9	485.9	0	485.9	485.9	>
2022-05-25 19:47:45	264	<	998	0	0	0	0	0	0	>	<	1	2.75	2.75	2.75	0	2.75	2.75	>	<	1	485.9	485.9	485.9	0	485.9	485.9	>
2022-05-25 19:47:46	265	<	999	0.001	1	0	0.0316	0.0326	-0.0306	>	<	1	2.85	2.85	2.85	0	2.85	2.85	>	<	1	485.9	485.9	485.9	0	485.9	485.9	>
2022-05-25 19:47:47	266	<	1002	0	0	0	0	0	0	>	<	1	2.75	2.75	2.75	0	2.75	2.75	>	<	1	485.9	485.9	485.9	0	485.9	485.9	>
2022-05-25 19:47:48	267	<	999	0	0	0	0	0	0	>	<	1	2.75	2.75	2.75	0	2.75	2.75	>	<	1	485.9	485.9	485.9	0	485.9	485.9	>
2022-05-25 19:47:49	268	<	1000	0.001	1	0	0.0316	0.0326	-0.0306	>	<	1	2.8	2.8	2.8	0	2.8	2.8	>	<	1	485.9	485.9	485.9	0	485.9	485.9	>
2022-05-25 19:47:50	269	<	1001	0	0	0	0	0	0	>	<	1	2.55	2.55	2.55	0	2.55	2.55	>	<	1	485.9	485.9	485.9	0	485.9	485.9	>
2022-05-25 19:47:51	270	<	1000	0	0	0	0	0	0	>	<	1	2.5	2.5	2.5	0	2.5	2.5	>	<	1	485.9	485.9	485.9	0	485.9	485.9	>
2022-05-25 19:47:52	271	<	999	0	0	0	0	0	0	>	<	1	2.5	2.5	2.5	0	2.5	2.5	>	<	1	485.9	485.9	485.9	0	485.9	485.9	>
2022-05-25 19:47:53	272	<	1001	0	0	0	0	0	0	>	<	1	2.5	2.5	2.5	0	2.5	2.5	>	<	1	485.9	485.9	485.9	0	485.9	485.9	>
2022-05-25 19:47:54	273	<	1000	0.001	1	0	0.0316	0.0326	-0.0306	>	<	1	2.5	2.5	2.5	0	2.5	2.5	>	<	1	485.9	485.9	485.9	0	485.9	485.9	>
2022-05-25 19:47:55	274	<	999	0	0	0	0	0	0	>	<	1	2.6	2.6	2.6	0	2.6	2.6	>	<	1	485.9	485.9	485.9	0	485.9	485.9	>
2022-05-25 19:47:56	275	<	1000	0	0	0	0	0	0	>	<	1	2.8	2.8	2.8	0	2.8	2.8	>	<	1	486	486	486	0	486	486	>
2022-05-25 19:47:57	276	<	1000	0	0	0	0	0	0	>	<	1	2.65	2.65	2.65	0	2.65	2.65	>	<	1	486	486	486	0	486	486	>
2022-05-25 19:47:58	277	<	1000	0	0	0	0	0	0	>	<	1	2.45	2.45	2.45	0	2.45	2.45	>	<	1	486	486	486	0	486	486	>
2022-05-25 19:47:59	278	<	1001	0.001	1	0	0.0316	0.0326	-0.0306	>	<	1	2.5	2.5	2.5	0	2.5	2.5	>	<	1	486	486	486	0	486	486	>
2022-05-25 19:48:00	279	<	1000	0	0	0	0	0	0	>	<	1	2.5	2.5	2.5	0	2.5	2.5	>	<	1	486	486	486	0	486	486	>
2022-05-25 19:48:01	280	<	999	0	0	0	0	0	0	>	<	1	2.45	2.45	2.45	0	2.45	2.45	>	<	1	486	486	486	0	486	486	>
2022-05-25 19:48:02	281	<	1000	0	0	0	0	0	0	>	<	1	2.4	2.4	2.4	0	2.4	2.4	>	<	1	486	486	486	0	486	486	>
2022-05-25 19:48:03	282	<	999	0	0	0	0	0	0	>	<	1	2.5	2.5	2.5	0	2.5	2.5	>	<	1	486	486	486	0	486	486	>
2022-05-25 19:48:04	283	<	1001	0.002	1	0	0.0447	0.0467	-0.0427	>	<	1	2.45	2.45	2.45	0	2.45	2.45	>	<	1	486	486	486	0	486	486	>
2022-05-25 19:48:05	284	<	1001	0	0	0	0	0	0	>	<	1	2.35	2.35	2.35	0	2.35	2.35	>	<	1	486	486	486	0	486	486	>
2022-05-25 19:48:06	285	<	999	0	0	0	0	0	0	>	<	1	2.45	2.45	2.45	0	2.45	2.45	>	<	1	486	486	486	0	486	486	>
2022-05-25 19:48:07	286	<	1001	0.001	1	0	0.0316	0.0326	-0.0306	>	<	1	2.35	2.35	2.35	0	2.35	2.35	>	<	1	486	486	486	0	486	486	>
2022-05-25 19:48:08	287	<	998	0.001	1	0	0.0316	0.0326	-0.0306	>	<	1	2.5	2.5	2.5	0	2.5	2.5	>	<	1	486	486	486	0	486	486	>
2022-05-25 19:48:09	288	<	1001	0.002	1	0	0.0447	0.0467	-0.0427	>	<	1	2.45	2.45	2.45	0	2.45	2.45	>	<	1	486	486	486	0	486	486	>
2022-05-25 19:48:10	289	<	998	0	0	0	0	0	0	>	<	1	2.7	2.7	2.7	0	2.7	2.7	>	<	1	486	486	486	0	486	486	>
2022-05-25 19:48:11	290	<	1001	0	0	0	0	0	0	>	<	1	2.55	2.55	2.55	0	2.55	2.55	>	<	1	486	486	486	0	486	486	>
2022-05-25 19:48:12	291	<	1002	0.003	1	0	0.0546	0.0576	-0.0516	>	<	1	2.4	2.4	2.4	0	2.4	2.4	>	<	1	486	486	486	0	486	486	>
2022-05-25 19:48:13	292	<	999	0.001	1	0	0.0316	0.0326	-0.0306	>	<	1	2.45	2.45	2.45	0	2.45	2.45	>	<	1	486	486	486	0	486	486	>
2022-05-25 19:48:14	293	<	1001	0	0	0	0	0	0	>	<	1	2.55	2.55	2.55	0	2.55	2.55	>	<	1	486	486	486	0	486	486	>
2022-05-25 19:48:15	294	<	999	0.001	1	0	0.0316	0.0326	-0.0306	>	<	1	2.45	2.45	2.45	0	2.45	2.45	>	<	1	486	486	486	0	486	486	>
2022-05-25 19:48:16	295	<	1001	0	0	0	0	0	0	>	<	1	2.65	2.65	2.65	0	2.65	2.65	>	<	1	486	486	486	0	486	486	>
2022-05-25 19:48:17	296	<	1001	0.002	1	0	0.0447	0.0467	-0.0427	>	<	1	2.65	2.65	2.65	0	2.65	2.65	>	<	1	486	486	486	0	486	486	>
2022-05-25 19:48:18	297	<	999	0.001	1	0	0.0316	0.0326	-0.0306	>	<	1	2.45	2.45	2.45	0	2.45	2.45	>	<	1	486	486	486	0	486	486	>
2022-05-25 19:48:19	298	<	1000	0.001	1	0	0.0316	0.0326	-0.0306	>	<	1	2.75	2.75	2.75	0	2.75	2.75	>	<	1	486	486	486	0	486	486	>
2022-05-25 19:48:20	299	<	999	0	0	0	0	0	0	>	<	1	2.8	2.8	2.8	0	2.8	2.8	>	<	1	486	486	486	0	486	486	>
2022-05-25 19:48:21	300	<	1001	0	0	0	0	0	0	>	<	1	2.75	2.75	2.75	0	2.75	2.75	>	<	1	486	486	486	0	486	486	>
2022-05-25 19:48:22	301	<	999	0	0	0	0	0	0	>	<	1	2.75	2.75	2.75	0	2.75	2.75	>	<	1	486	486	486	0	486	486	>
2022-05-25 19:48:23	302	<	1002	0	0	0	0	0	0	>	<	1	2.65	2.65	2.65	0	2.65	2.65	>	<	1	486	486	486	0	486	486	>
2022-05-25 19:48:24	303	<	997	0.002	1	0	0.0447	0.0467	-0.0427	>	<	1	2.6	2.6	2.6	0	2.6	2.6	>	<	1	486	486	486	0	486	486	>
2022-05-25 19:48:25	304	<	1002	0	0	0	0	0	0	>	<	1	2.65	2.65	2.65	0	2.65	2.65	>	<	1	486	486	486	0	486	486	>
2022-05-25 19:48:26	305	<	998	0	0	0	0	0	0	>	<	1	2.4	2.4	2.4	0	2.4	2.4	>	<	1	486	486	486	0	486	486	>
2022-05-25 19:48:27	306	<	1001	0.001	1	0	0.0316	0.0326	-0.0306	>	<	1	2.35	2.35	2.35	0	2.35	2.35	>	<	1	486	486	486	0	486	486	>
2022-05-25 19:48:28	307	<	1000	0.001	1	0	0.0316	0.0326	-0.0306	>	<	1	2.4	2.4	2.4	0	2.4	2.4	>	<	1	486	486	486	0	486	486	>
2022-05-25 19:48:29	308	<	1001	0.016	1	0	0.1254	0.1414	-0.1094	>	<	1	2.4	2.4	2.4	0	2.4	2.4	>	<	1	486	486	486	0	486	486	>
2022-05-25 19:48:30	309	<	999	0.038	1	0	0.1913	0.2293	-0.1533	>	<	1	2.35	2.35	2.35	0	2.35	2.35	>	<	1	486	486	486	0	486	486	>
2022-05-25 19:48:31	310	<	1000	0.044	1	0	0.2051	0.2491	-0.1611	>	<	1	2.5	2.5	2.5	0	2.5	2.5	>	<	1	486	486	486	0	486	486	>
2022-05-25 19:48:32	311	<	1000	0.038	1	0	0.1912	0.2292	-0.1532	>	<	1	2.45	2.45	2.45	0	2.45	2.45	>	<	1	486	486	486	0	486	486	>
2022-05-25 19:48:33	312	<	1000	0.043	1	0	0.2029	0.2459	-0.1599	>	<	1	2.65	2.65	2.65	0	2.65	2.65	>	<	1	486	486	486	0	486	486	>
2022-05-25 19:48:34	313	<	1000	0.019	1	0	0.1365	0.1555	-0.1175	>	<	1	2.65	2.65	2.65	0	2.65	2.65	>	<	1	486	486	486	0	486	486	>
2022-05-25 19:48:35	314	<	1001	0	0	0	0	0	0	>	<	1	2.65	2.65	2.65	0	2.65	2.65	>	<	1	486	486	486	0	486	486	>
2022-05-25 19:48:36	315	<	999	0	0	0	0	0	0	>	<	1	2.6	2.6	2.6	0	2.6	2.6	>	<	1	486	486	486	0	486	486	>
2022-05-25 19:48:37	316	<	1001	0	0	0	0	0	0	>	<	1	2.6	2.6	2.6	0	2.6	2.6	>	<	1	486	486	486	0	486	486	>
2022-05-25 19:48:38	317	<	998	0.001	1	0	0.0316	0.0326	-0.0306	>	<	1	2.55	2.55	2.55	0	2.55	2.55	>	<	1	486	486	486	0	486	486	>
2022-05-25 19:48:39	318	<	1001	0.002	1	0	0.0447	0.0467	-0.0427	>	<	1	2.5	2.5	2.5	0	2.5	2.5	>	<	1	486	486	486	0	486	486	>
2022-05-25 19:48:40	319	<	1000	0.001	1	0	0.0316	0.0326	-0.0306	>	<	1	2.45	2.45	2.45	0	2.45	2.45	>	<	1	486	486	486	0	486	486	>
2022-05-25 19:48:41	320	<	1000	0	0	0	0	0	0	>	<	1	2.4	2.4	2.4	0	2.4	2.4	>	<	1	486	486	486	0	486	486	>
2022-05-25 19:48:42	321	<	1002	0.001	1	0	0.0316	0.0326	-0.0306	>	<	1	2.4	2.4	2.4	0	2.4	2.4	>	<	1	486	486	486	0	486	486	>
2022-05-25 19:48:43	322	<	999	0.002	1	0	0.0447	0.0467	-0.0427	>	<	1	2.4	2.4	2.4	0	2.4	2.4	>	<	1	486	486	486	0	486	486	>
2022-05-25 19:48:44	323	<	1000	0.001	1	0	0.0316	0.0326	-0.0306	>	<	1	2.4	2.4	2.4	0	2.4	2.4	>	<	1	486	486	486	0	486	486	>
2022-05-25 19:48:45	324	<	1001	0.001	1	0	0.0316	0.0326	-0.0306	>	<	1	2.4	2.4	2.4	0	2.4	2.4	>	<	1	486	486	486	0	486	486	>
2022-05-25 19:48:46	325	<	999	0	0	0	0	0	0	>	<	1	2.4	2.4	2.4	0	2.4	2.4	>	<	1	486	486	486	0	486	486	>
2022-05-25 19:48:47	326	<	999	0.001	1	0	0.0316	0.0326	-0.0306	>	<	1	2.4	2.4	2.4	0	2.4	2.4	>	<	1	486	486	486	0	486	486	>
2022-05-25 19:48:48	327	<	1000	0	0	0	0	0	0	>	<	1	2.4	2.4	2.4	0	2.4	2.4	>	<	1	486	486	486	0	486	486	>
2022-05-25 19:48:49	328	<	1001	0.001	1	0	0.0316	0.0326	-0.0306	>	<	1	2.4	2.4	2.4	0	2.4	2.4	>	<	1	486	486	486	0	486	486	>
2022-05-25 19:48:50	329	<	997	0	0	0	0	0	0	>	<	1	2.4	2.4	2.4	0	2.4	2.4	>	<	1	486	486	486	0	486	486	>
2022-05-25 19:48:51	330	<	1004	0	0	0	0	0	0	>	<	1	2.4	2.4	2.4	0	2.4	2.4	>	<	1	486	486	486	0	486	486	>
2022-05-25 19:48:52	331	<	999	0	0	0	0	0	0	>	<	1	2.45	2.45	2.45	0	2.45	2.45	>	<	1	486	486	486	0	486	486	>
2022-05-25 19:48:53	332	<	999	0.001	1	0	0.0316	0.0326	-0.0306	>	<	1	2.5	2.5	2.5	0	2.5	2.5	>	<	1	486	486	486	0	486	486	>
2022-05-25 19:48:54	333	<	1001	0	0	0	0	0	0	>	<	1	2.35	2.35	2.35	0	2.35	2.35	>	<	1	486	486	486	0	486	486	>
2022-05-25 19:48:55	334	<	1001	0	0	0	0	0	0	>	<	1	2.3	2.3	2.3	0	2.3	2.3	>	<	1	486	486	486	0	486	486	>
2022-05-25 19:48:56	335	<	998	0.001	1	0	0.0316	0.0326	-0.0306	>	<	1	2.35	2.35	2.35	0	2.35	2.35	>	<	1	486	486	486	0	486	486	>
2022-05-25 19:48:57	336	<	1000	0	0	0	0	0	0	>	<	1	2.3	2.3	2.3	0	2.3	2.3	>	<	1	486	486	486	0	486	486	>
2022-05-25 19:48:58	337	<	1001	0	0	0	0	0	0	>	<	1	2.45	2.45	2.45	0	2.45	2.45	>	<	1	486	486	486	0	486	486	>
2022-05-25 19:48:59	338	<	1001	0.001	1	0	0.0316	0.0326	-0.0306	>	<	1	2.5	2.5	2.5	0	2.5	2.5	>	<	1	486	486	486	0	486	486	>
2022-05-25 19:49:00	339	<	999	0.001	1	0	0.0316	0.0326	-0.0306	>	<	1	2.45	2.45	2.45	0	2.45	2.45	>	<	1	486	486	486	0	486	486	>
2022-05-25 19:49:01	340	<	1000	0	0	0	0	0	0	>	<	1	2.35	2.35	2.35	0	2.35	2.35	>	<	1	486	486	486	0	486	486	>
2022-05-25 19:49:02	341	<	991	0	0	0	0	0	0	>	<	1	2.35	2.35	2.35	0	2.35	2.35	>	<	1	486	486	486	0	486	486	>
2022-05-25 19:49:03	342	<	1007	0.001	1	0	0.0315	0.0325	-0.0305	>	<	1	2.3	2.3	2.3	0	2.3	2.3	>	<	1	486	486	486	0	486	486	>
2022-05-25 19:49:04	343	<	999	0	0	0	0	0	0	>	<	1	2.35	2.35	2.35	0	2.35	2.35	>	<	1	486	486	486	0	486	486	>
2022-05-25 19:49:05	344	<	1002	0	0	0	0	0	0	>	<	1	2.4	2.4	2.4	0	2.4	2.4	>	<	1	486	486	486	0	486	486	>
2022-05-25 19:49:06	345	<	1001	0	0	0	0	0	0	>	<	1	2.4	2.4	2.4	0	2.4	2.4	>	<	1	486	486	486	0	486	486	>
2022-05-25 19:49:07	346	<	999	0.001	1	0	0.0316	0.0326	-0.0306	>	<	1	2.5	2.5	2.5	0	2.5	2.5	>	<	1	486	486	486	0	486	486	>
2022-05-25 19:49:08	347	<	1000	0	0	0	0	0	0	>	<	1	2.35	2.35	2.35	0	2.35	2.35	>	<	1	486	486	486	0	486	486	>
2022-05-25 19:49:09	348	<	1000	0	0	0	0	0	0	>	<	1	2.45	2.45	2.45	0	2.45	2.45	>	<	1	486	486	486	0	486	486	>
2022-05-25 19:49:10	349	<	1000	0.002	1	0	0.0447	0.0467	-0.0427	>	<	1	2.5	2.5	2.5	0	2.5	2.5	>	<	1	486	486	486	0	486	486	>
2022-05-25 19:49:11	350	<	1002	0.001	1	0	0.0316	0.0326	-0.0306	>	<	1	2.6	2.6	2.6	0	2.6	2.6	>	<	1	486	486	486	0	486	486	>
2022-05-25 19:49:12	351	<	999	0	0	0	0	0	0	>	<	1	2.85	2.85	2.85	0	2.85	2.85	>	<	1	486	486	486	0	486	486	>
2022-05-25 19:49:13	352	<	1000	0.001	1	0	0.0316	0.0326	-0.0306	>	<	1	2.75	2.75	2.75	0	2.75	2.75	>	<	1	486	486	486	0	486	486	>
2022-05-25 19:49:14	353	<	1000	0.001	1	0	0.0316	0.0326	-0.0306	>	<	1	2.85	2.85	2.85	0	2.85	2.85	>	<	1	486	486	486	0	486	486	>
2022-05-25 19:49:15	354	<	1000	0	0	0	0	0	0	>	<	1	2.7	2.7	2.7	0	2.7	2.7	>	<	1	486	486	486	0	486	486	>
2022-05-25 19:49:16	355	<	999	0	0	0	0	0	0	>	<	1	2.8	2.8	2.8	0	2.8	2.8	>	<	1	486	486	486	0	486	486	>
2022-05-25 19:49:17	356	<	998	0.001	1	0	0.0316	0.0326	-0.0306	>	<	1	2.85	2.85	2.85	0	2.85	2.85	>	<	1	486	486	486	0	486	486	>
2022-05-25 19:49:18	357	<	1002	0.002	1	0	0.0446	0.0466	-0.0426	>	<	1	2.75	2.75	2.75	0	2.75	2.75	>	<	1	486	486	486	0	486	486	>
2022-05-25 19:49:19	358	<	1002	0	0	0	0	0	0	>	<	1	2.8	2.8	2.8	0	2.8	2.8	>	<	1	486	486	486	0	486	486	>
2022-05-25 19:49:20	359	<	998	0	0	0	0	0	0	>	<	1	2.85	2.85	2.85	0	2.85	2.85	>	<	1	486	486	486	0	486	486	>
2022-05-25 19:49:21	360	<	1001	0.002	2	0	0.0632	0.0652	-0.0612	>	<	1	2.75	2.75	2.75	0	2.75	2.75	>	<	1	486	486	486	0	486	486	>
2022-05-25 19:49:22	361	<	999	0	0	0	0	0	0	>	<	1	2.75	2.75	2.75	0	2.75	2.75	>	<	1	486	486	486	0	486	486	>
2022-05-25 19:49:23	362	<	1001	0.001	1	0	0.0316	0.0326	-0.0306	>	<	1	2.45	2.45	2.45	0	2.45	2.45	>	<	1	486	486	486	0	486	486	>
2022-05-25 19:49:24	363	<	999	0	0	0	0	0	0	>	<	1	2.6	2.6	2.6	0	2.6	2.6	>	<	1	486	486	486	0	486	486	>
2022-05-25 19:49:25	364	<	1001	0	0	0	0	0	0	>	<	1	2.7	2.7	2.7	0	2.7	2.7	>	<	1	486	486	486	0	486	486	>
2022-05-25 19:49:26	365	<	999	0.001	1	0	0.0316	0.0326	-0.0306	>	<	1	2.8	2.8	2.8	0	2.8	2.8	>	<	1	486	486	486	0	486	486	>
2022-05-25 19:49:27	366	<	1001	0	0	0	0	0	0	>	<	1	2.8	2.8	2.8	0	2.8	2.8	>	<	1	486	486	486	0	486	486	>
2022-05-25 19:49:28	367	<	1000	0	0	0	0	0	0	>	<	1	2.85	2.85	2.85	0	2.85	2.85	>	<	1	486	486	486	0	486	486	>
2022-05-25 19:49:29	368	<	998	0.003	1	0	0.0547	0.0578	-0.0517	>	<	1	2.7	2.7	2.7	0	2.7	2.7	>	<	1	486	486	486	0	486	486	>
2022-05-25 19:49:30	369	<	1002	0.0489	1	0	0.2157	0.2646	-0.1668	>	<	1	2.65	2.65	2.65	0	2.65	2.65	>	<	1	486	486	486	0	486	486	>
2022-05-25 19:49:31	370	<	999	0.0591	1	0	0.2357	0.2948	-0.1767	>	<	1	2.35	2.35	2.35	0	2.35	2.35	>	<	1	486	486	486	0	486	486	>
2022-05-25 19:49:32	371	<	999	0.044	1	0	0.2052	0.2492	-0.1611	>	<	1	2.45	2.45	2.45	0	2.45	2.45	>	<	1	486	486	486	0	486	486	>
2022-05-25 19:49:33	372	<	1001	0.047	1	0	0.2115	0.2585	-0.1646	>	<	1	2.6	2.6	2.6	0	2.6	2.6	>	<	1	486	486	486	0	486	486	>
2022-05-25 19:49:34	373	<	1002	0.012	1	0	0.1088	0.1208	-0.0968	>	<	1	2.65	2.65	2.65	0	2.65	2.65	>	<	1	486	486	486	0	486	486	>
2022-05-25 19:49:35	374	<	999	0	0	0	0	0	0	>	<	1	2.65	2.65	2.65	0	2.65	2.65	>	<	1	486	486	486	0	486	486	>
2022-05-25 19:49:36	375	<	999	0.001	1	0	0.0316	0.0326	-0.0306	>	<	1	2.6	2.6	2.6	0	2.6	2.6	>	<	1	486	486	486	0	486	486	>
2022-05-25 19:49:37	376	<	1000	0	0	0	0	0	0	>	<	1	2.55	2.55	2.55	0	2.55	2.55	>	<	1	486	486	486	0	486	486	>
2022-05-25 19:49:38	377	<	1000	0.001	1	0	0.0316	0.0326	-0.0306	>	<	1	2.6	2.6	2.6	0	2.6	2.6	>	<	1	486	486	486	0	486	486	>
2022-05-25 19:49:39	378	<	1002	0	0	0	0	0	0	>	<	1	2.7	2.7	2.7	0	2.7	2.7	>	<	1	486	486	486	0	486	486	>
2022-05-25 19:49:40	379	<	998	0	0	0	0	0	0	>	<	1	2.7	2.7	2.7	0	2.7	2.7	>	<	1	486	486	486	0	486	486	>
2022-05-25 19:49:41	380	<	1001	0.001	1	0	0.0316	0.0326	-0.0306	>	<	1	2.55	2.55	2.55	0	2.55	2.55	>	<	1	486	486	486	0	486	486	>
2022-05-25 19:49:42	381	<	1000	0.002	1	0	0.0447	0.0467	-0.0427	>	<	1	2.55	2.55	2.55	0	2.55	2.55	>	<	1	486	486	486	0	486	486	>
2022-05-25 19:49:43	382	<	998	0.001	1	0	0.0316	0.0326	-0.0306	>	<	1	2.5	2.5	2.5	0	2.5	2.5	>	<	1	486	486	486	0	486	486	>
2022-05-25 19:49:44	383	<	1003	0.001	1	0	0.0316	0.0326	-0.0306	>	<	1	2.45	2.45	2.45	0	2.45	2.45	>	<	1	486	486	486	0	486	486	>
2022-05-25 19:49:45	384	<	999	0	0	0	0	0	0	>	<	1	2.55	2.55	2.55	0	2.55	2.55	>	<	1	486	486	486	0	486	486	>
2022-05-25 19:49:46	385	<	1000	0.001	1	0	0.0316	0.0326	-0.0306	>	<	1	2.55	2.55	2.55	0	2.55	2.55	>	<	1	486	486	486	0	486	486	>
2022-05-25 19:49:47	386	<	1001	0.001	1	0	0.0316	0.0326	-0.0306	>	<	1	2.5	2.5	2.5	0	2.5	2.5	>	<	1	486	486	486	0	486	486	>
2022-05-25 19:49:48	387	<	1000	0	0	0	0	0	0	>	<	1	2.4	2.4	2.4	0	2.4	2.4	>	<	1	486	486	486	0	486	486	>
2022-05-25 19:49:49	388	<	997	0.001	1	0	0.0317	0.0327	-0.0307	>	<	1	2.65	2.65	2.65	0	2.65	2.65	>	<	1	486	486	486	0	486	486	>
2022-05-25 19:49:50	389	<	1002	0.001	1	0	0.0316	0.0326	-0.0306	>	<	1	2.8	2.8	2.8	0	2.8	2.8	>	<	1	486	486	486	0	486	486	>
2022-05-25 19:49:51	390	<	997	0.001	1	0	0.0317	0.0327	-0.0307	>	<	1	2.65	2.65	2.65	0	2.65	2.65	>	<	1	486	486	486	0	486	486	>
2022-05-25 19:49:52	391	<	1004	0	0	0	0	0	0	>	<	1	2.6	2.6	2.6	0	2.6	2.6	>	<	1	486	486	486	0	486	486	>
2022-05-25 19:49:53	392	<	999	0.001	1	0	0.0316	0.0326	-0.0306	>	<	1	2.6	2.6	2.6	0	2.6	2.6	>	<	1	486	486	486	0	486	486	>
2022-05-25 19:49:54	393	<	1000	0	0	0	0	0	0	>	<	1	2.5	2.5	2.5	0	2.5	2.5	>	<	1	486	486	486	0	486	486	>
2022-05-25 19:49:55	394	<	1001	0	0	0	0	0	0	>	<	1	2.6	2.6	2.6	0	2.6	2.6	>	<	1	486	486	486	0	486	486	>
2022-05-25 19:49:56	395	<	999	0.001	1	0	0.0316	0.0326	-0.0306	>	<	1	2.6	2.6	2.6	0	2.6	2.6	>	<	1	486	486	486	0	486	486	>
2022-05-25 19:49:57	396	<	1000	0	0	0	0	0	0	>	<	1	2.85	2.85	2.85	0	2.85	2.85	>	<	1	486	486	486	0	486	486	>
2022-05-25 19:49:58	397	<	1000	0.002	1	0	0.0447	0.0467	-0.0427	>	<	1	2.8	2.8	2.8	0	2.8	2.8	>	<	1	486	486	486	0	486	486	>
2022-05-25 19:49:59	398	<	1000	0.002	1	0	0.0447	0.0467	-0.0427	>	<	1	2.8	2.8	2.8	0	2.8	2.8	>	<	1	486	486	486	0	486	486	>
2022-05-25 19:50:00	399	<	1001	0	0	0	0	0	0	>	<	1	2.55	2.55	2.55	0	2.55	2.55	>	<	0	0			0	0	0	>
2022-05-25 19:50:01	400	<	1000	0	0	0	0	0	0	>	<	0	0			0	0	0	>	<	1	486	486	486	0	486	486	>
2022-05-25 19:50:02	401	<	997	0	0	0	0	0	0	>	<	1	2.55	2.55	2.55	0	2.55	2.55	>	<	1	486	486	486	0	486	486	>
2022-05-25 19:50:03	402	<	1003	0	0	0	0	0	0	>	<	1	2.65	2.65	2.65	0	2.65	2.65	>	<	1	486	486	486	0	486	486	>
2022-05-25 19:50:04	403	<	1000	0.001	1	0	0.0316	0.0326	-0.0306	>	<	1	2.6	2.6	2.6	0	2.6	2.6	>	<	1	486	486	486	0	486	486	>
2022-05-25 19:50:05	404	<	999	0.002	1	0	0.0447	0.0467	-0.0427	>	<	1	2.8	2.8	2.8	0	2.8	2.8	>	<	1	486	486	486	0	486	486	>
2022-05-25 19:50:06	405	<	1001	0	0	0	0	0	0	>	<	1	2.75	2.75	2.75	0	2.75	2.75	>	<	1	486	486	486	0	486	486	>
2022-05-25 19:50:07	406	<	999	0	0	0	0	0	0	>	<	1	2.6	2.6	2.6	0	2.6	2.6	>	<	1	486	486	486	0	486	486	>
2022-05-25 19:50:08	407	<	999	0	0	0	0	0	0	>	<	1	2.55	2.55	2.55	0	2.55	2.55	>	<	1	486	486	486	0	486	486	>
2022-05-25 19:50:09	408	<	1001	0.001	1	0	0.0316	0.0326	-0.0306	>	<	1	2.55	2.55	2.55	0	2.55	2.55	>	<	1	486	486	486	0	486	486	>
2022-05-25 19:50:10	409	<	999	0.002	1	0	0.0447	0.0467	-0.0427	>	<	1	2.6	2.6	2.6	0	2.6	2.6	>	<	1	486	486	486	0	486	486	>
2022-05-25 19:50:11	410	<	1000	0	0	0	0	0	0	>	<	1	2.65	2.65	2.65	0	2.65	2.65	>	<	1	486	486	486	0	486	486	>
2022-05-25 19:50:12	411	<	1001	0.001	1	0	0.0316	0.0326	-0.0306	>	<	1	2.6	2.6	2.6	0	2.6	2.6	>	<	1	486	486	486	0	486	486	>
2022-05-25 19:50:13	412	<	998	0	0	0	0	0	0	>	<	1	2.75	2.75	2.75	0	2.75	2.75	>	<	1	486	486	486	0	486	486	>
2022-05-25 19:50:14	413	<	1002	0.001	1	0	0.0316	0.0326	-0.0306	>	<	1	2.75	2.75	2.75	0	2.75	2.75	>	<	1	486	486	486	0	486	486	>
2022-05-25 19:50:15	414	<	1000	0.001	1	0	0.0316	0.0326	-0.0306	>	<	1	2.75	2.75	2.75	0	2.75	2.75	>	<	1	486	486	486	0	486	486	>
2022-05-25 19:50:16	415	<	1000	0.001	1	0	0.0316	0.0326	-0.0306	>	<	1	2.75	2.75	2.75	0	2.75	2.75	>	<	1	486	486	486	0	486	486	>
2022-05-25 19:50:17	416	<	1001	0	0	0	0	0	0	>	<	1	2.75	2.75	2.75	0	2.75	2.75	>	<	1	486	486	486	0	486	486	>
2022-05-25 19:50:18	417	<	1000	0	0	0	0	0	0	>	<	1	2.8	2.8	2.8	0	2.8	2.8	>	<	1	486	486	486	0	486	486	>
2022-05-25 19:50:19	418	<	999	0.001	1	0	0.0316	0.0326	-0.0306	>	<	1	2.6	2.6	2.6	0	2.6	2.6	>	<	1	486	486	486	0	486	486	>
2022-05-25 19:50:20	419	<	999	0	0	0	0	0	0	>	<	1	2.55	2.55	2.55	0	2.55	2.55	>	<	1	486	486	486	0	486	486	>
2022-05-25 19:50:21	420	<	1002	0	0	0	0	0	0	>	<	1	2.55	2.55	2.55	0	2.55	2.55	>	<	1	486	486	486	0	486	486	>
2022-05-25 19:50:22	421	<	999	0	0	0	0	0	0	>	<	1	2.55	2.55	2.55	0	2.55	2.55	>	<	1	486	486	486	0	486	486	>
2022-05-25 19:50:23	422	<	1000	0.002	1	0	0.0447	0.0467	-0.0427	>	<	1	2.5	2.5	2.5	0	2.5	2.5	>	<	1	486	486	486	0	486	486	>
2022-05-25 19:50:24	423	<	1000	0.003	1	0	0.0547	0.0577	-0.0517	>	<	1	2.5	2.5	2.5	0	2.5	2.5	>	<	1	486	486	486	0	486	486	>
2022-05-25 19:50:25	424	<	1000	0	0	0	0	0	0	>	<	1	2.65	2.65	2.65	0	2.65	2.65	>	<	1	486	486	486	0	486	486	>
2022-05-25 19:50:26	425	<	1000	0.001	1	0	0.0316	0.0326	-0.0306	>	<	1	2.7	2.7	2.7	0	2.7	2.7	>	<	1	486	486	486	0	486	486	>
2022-05-25 19:50:27	426	<	1001	0	0	0	0	0	0	>	<	1	2.55	2.55	2.55	0	2.55	2.55	>	<	1	486	486	486	0	486	486	>
2022-05-25 19:50:28	427	<	999	0	0	0	0	0	0	>	<	1	2.5	2.5	2.5	0	2.5	2.5	>	<	1	486	486	486	0	486	486	>
2022-05-25 19:50:29	428	<	1000	0.001	1	0	0.0316	0.0326	-0.0306	>	<	1	2.5	2.5	2.5	0	2.5	2.5	>	<	1	486	486	486	0	486	486	>
2022-05-25 19:50:30	429	<	1000	0.006	1	0	0.0772	0.0832	-0.0712	>	<	1	2.55	2.55	2.55	0	2.55	2.55	>	<	1	486	486	486	0	486	486	>
2022-05-25 19:50:31	430	<	998	0.001	1	0	0.0316	0.0326	-0.0306	>	<	1	2.6	2.6	2.6	0	2.6	2.6	>	<	1	486	486	486	0	486	486	>
2022-05-25 19:50:32	431	<	1003	0	0	0	0	0	0	>	<	1	2.35	2.35	2.35	0	2.35	2.35	>	<	1	486	486	486	0	486	486	>
2022-05-25 19:50:33	432	<	998	0	0	0	0	0	0	>	<	1	2.55	2.55	2.55	0	2.55	2.55	>	<	1	486	486	486	0	486	486	>
2022-05-25 19:50:34	433	<	1000	0.001	1	0	0.0316	0.0326	-0.0306	>	<	1	2.5	2.5	2.5	0	2.5	2.5	>	<	1	486	486	486	0	486	486	>
2022-05-25 19:50:35	434	<	1001	0	0	0	0	0	0	>	<	1	2.5	2.5	2.5	0	2.5	2.5	>	<	1	486	486	486	0	486	486	>
2022-05-25 19:50:36	435	<	1001	0	0	0	0	0	0	>	<	1	2.4	2.4	2.4	0	2.4	2.4	>	<	1	486	486	486	0	486	486	>
2022-05-25 19:50:37	436	<	998	0	0	0	0	0	0	>	<	1	2.3	2.3	2.3	0	2.3	2.3	>	<	1	486	486	486	0	486	486	>
2022-05-25 19:50:38	437	<	1000	0	0	0	0	0	0	>	<	1	2.4	2.4	2.4	0	2.4	2.4	>	<	1	486	486	486	0	486	486	>
2022-05-25 19:50:39	438	<	1000	0.001	1	0	0.0316	0.0326	-0.0306	>	<	1	2.4	2.4	2.4	0	2.4	2.4	>	<	1	486	486	486	0	486	486	>
2022-05-25 19:50:40	439	<	1002	0	0	0	0	0	0	>	<	1	2.4	2.4	2.4	0	2.4	2.4	>	<	1	486	486	486	0	486	486	>
2022-05-25 19:50:41	440	<	999	0	0	0	0	0	0	>	<	1	2.35	2.35	2.35	0	2.35	2.35	>	<	1	486	486	486	0	486	486	>
2022-05-25 19:50:42	441	<	1001	0	0	0	0	0	0	>	<	1	2.4	2.4	2.4	0	2.4	2.4	>	<	1	486	486	486	0	486	486	>
2022-05-25 19:50:43	442	<	999	0	0	0	0	0	0	>	<	1	2.35	2.35	2.35	0	2.35	2.35	>	<	1	486	486	486	0	486	486	>
2022-05-25 19:50:44	443	<	1000	0	0	0	0	0	0	>	<	1	2.35	2.35	2.35	0	2.35	2.35	>	<	1	486	486	486	0	486	486	>
2022-05-25 19:50:45	444	<	999	0	0	0	0	0	0	>	<	1	2.45	2.45	2.45	0	2.45	2.45	>	<	1	486	486	486	0	486	486	>
2022-05-25 19:50:46	445	<	1001	0	0	0	0	0	0	>	<	1	2.4	2.4	2.4	0	2.4	2.4	>	<	1	486	486	486	0	486	486	>
2022-05-25 19:50:47	446	<	1001	0.002	1	0	0.0447	0.0467	-0.0427	>	<	1	2.75	2.75	2.75	0	2.75	2.75	>	<	1	486	486	486	0	486	486	>
2022-05-25 19:50:48	447	<	999	0	0	0	0	0	0	>	<	1	2.7	2.7	2.7	0	2.7	2.7	>	<	1	486	486	486	0	486	486	>
2022-05-25 19:50:49	448	<	1000	0	0	0	0	0	0	>	<	1	2.9	2.9	2.9	0	2.9	2.9	>	<	1	486	486	486	0	486	486	>
2022-05-25 19:50:50	449	<	999	0.001	1	0	0.0316	0.0326	-0.0306	>	<	1	2.8	2.8	2.8	0	2.8	2.8	>	<	1	486	486	486	0	486	486	>
2022-05-25 19:50:51	450	<	999	0.001	1	0	0.0316	0.0326	-0.0306	>	<	1	2.75	2.75	2.75	0	2.75	2.75	>	<	1	486	486	486	0	486	486	>
2022-05-25 19:50:52	451	<	1002	0	0	0	0	0	0	>	<	1	2.8	2.8	2.8	0	2.8	2.8	>	<	1	486	486	486	0	486	486	>
2022-05-25 19:50:53	452	<	999	0.001	1	0	0.0316	0.0326	-0.0306	>	<	1	2.8	2.8	2.8	0	2.8	2.8	>	<	1	486	486	486	0	486	486	>
2022-05-25 19:50:54	453	<	1001	0.001	1	0	0.0316	0.0326	-0.0306	>	<	1	2.8	2.8	2.8	0	2.8	2.8	>	<	1	486	486	486	0	486	486	>
2022-05-25 19:50:55	454	<	1000	0	0	0	0	0	0	>	<	1	2.8	2.8	2.8	0	2.8	2.8	>	<	1	486	486	486	0	486	486	>
2022-05-25 19:50:56	455	<	1000	0.001	1	0	0.0316	0.0326	-0.0306	>	<	1	2.8	2.8	2.8	0	2.8	2.8	>	<	1	486	486	486	0	486	486	>
2022-05-25 19:50:57	456	<	999	0	0	0	0	0	0	>	<	1	2.55	2.55	2.55	0	2.55	2.55	>	<	1	486	486	486	0	486	486	>
2022-05-25 19:50:58	457	<	1001	0	0	0	0	0	0	>	<	1	2.7	2.7	2.7	0	2.7	2.7	>	<	1	486	486	486	0	486	486	>
2022-05-25 19:50:59	458	<	1001	0.001	1	0	0.0316	0.0326	-0.0306	>	<	1	2.5	2.5	2.5	0	2.5	2.5	>	<	1	486	486	486	0	486	486	>
2022-05-25 19:51:00	459	<	999	0	0	0	0	0	0	>	<	1	3.25	3.25	3.25	0	3.25	3.25	>	<	1	486	486	486	0	486	486	>
2022-05-25 19:51:01	460	<	1000	0	0	0	0	0	0	>	<	1	2.8	2.8	2.8	0	2.8	2.8	>	<	1	486	486	486	0	486	486	>
2022-05-25 19:51:02	461	<	1000	0.001	1	0	0.0316	0.0326	-0.0306	>	<	1	2.85	2.85	2.85	0	2.85	2.85	>	<	1	486	486	486	0	486	486	>
2022-05-25 19:51:03	462	<	999	0	0	0	0	0	0	>	<	1	2.85	2.85	2.85	0	2.85	2.85	>	<	1	486	486	486	0	486	486	>
2022-05-25 19:51:04	463	<	1000	0	0	0	0	0	0	>	<	1	2.7	2.7	2.7	0	2.7	2.7	>	<	1	486	486	486	0	486	486	>
2022-05-25 19:51:05	464	<	1002	0	0	0	0	0	0	>	<	1	2.8	2.8	2.8	0	2.8	2.8	>	<	1	486	486	486	0	486	486	>
2022-05-25 19:51:06	465	<	998	0	0	0	0	0	0	>	<	1	2.75	2.75	2.75	0	2.75	2.75	>	<	1	486	486	486	0	486	486	>
2022-05-25 19:51:07	466	<	996	0	0	0	0	0	0	>	<	1	2.85	2.85	2.85	0	2.85	2.85	>	<	1	486	486	486	0	486	486	>
2022-05-25 19:51:08	467	<	1004	0	0	0	0	0	0	>	<	1	2.7	2.7	2.7	0	2.7	2.7	>	<	1	486	486	486	0	486	486	>
2022-05-25 19:51:09	468	<	1001	0	0	0	0	0	0	>	<	1	2.75	2.75	2.75	0	2.75	2.75	>	<	1	486	486	486	0	486	486	>
2022-05-25 19:51:10	469	<	1001	0.001	1	0	0.0316	0.0326	-0.0306	>	<	1	2.8	2.8	2.8	0	2.8	2.8	>	<	1	486	486	486	0	486	486	>
2022-05-25 19:51:11	470	<	998	0	0	0	0	0	0	>	<	1	2.8	2.8	2.8	0	2.8	2.8	>	<	1	486	486	486	0	486	486	>
2022-05-25 19:51:12	471	<	1000	0	0	0	0	0	0	>	<	1	2.8	2.8	2.8	0	2.8	2.8	>	<	1	486	486	486	0	486	486	>
2022-05-25 19:51:13	472	<	1000	0	0	0	0	0	0	>	<	1	2.6	2.6	2.6	0	2.6	2.6	>	<	1	486	486	486	0	486	486	>
2022-05-25 19:51:14	473	<	1001	0.001	1	0	0.0316	0.0326	-0.0306	>	<	1	2.8	2.8	2.8	0	2.8	2.8	>	<	1	486	486	486	0	486	486	>
2022-05-25 19:51:15	474	<	999	0	0	0	0	0	0	>	<	1	2.6	2.6	2.6	0	2.6	2.6	>	<	1	486	486	486	0	486	486	>
2022-05-25 19:51:16	475	<	1001	0	0	0	0	0	0	>	<	1	2.75	2.75	2.75	0	2.75	2.75	>	<	1	486	486	486	0	486	486	>
2022-05-25 19:51:17	476	<	999	0	0	0	0	0	0	>	<	1	2.75	2.75	2.75	0	2.75	2.75	>	<	1	486	486	486	0	486	486	>
2022-05-25 19:51:18	477	<	1000	0	0	0	0	0	0	>	<	1	2.75	2.75	2.75	0	2.75	2.75	>	<	1	486	486	486	0	486	486	>
2022-05-25 19:51:19	478	<	1001	0	0	0	0	0	0	>	<	1	2.65	2.65	2.65	0	2.65	2.65	>	<	1	486	486	486	0	486	486	>
2022-05-25 19:51:20	479	<	1000	0.001	1	0	0.0316	0.0326	-0.0306	>	<	1	2.7	2.7	2.7	0	2.7	2.7	>	<	1	486	486	486	0	486	486	>
2022-05-25 19:51:21	480	<	997	0	0	0	0	0	0	>	<	1	2.65	2.65	2.65	0	2.65	2.65	>	<	1	486	486	486	0	486	486	>
2022-05-25 19:51:22	481	<	1002	0	0	0	0	0	0	>	<	1	2.65	2.65	2.65	0	2.65	2.65	>	<	1	486	486	486	0	486	486	>
2022-05-25 19:51:23	482	<	1000	0.001	1	0	0.0316	0.0326	-0.0306	>	<	1	2.7	2.7	2.7	0	2.7	2.7	>	<	1	486	486	486	0	486	486	>
2022-05-25 19:51:24	483	<	1002	0	0	0	0	0	0	>	<	1	2.45	2.45	2.45	0	2.45	2.45	>	<	1	486	486	486	0	486	486	>
2022-05-25 19:51:25	484	<	994	0	0	0	0	0	0	>	<	1	2.4	2.4	2.4	0	2.4	2.4	>	<	1	486	486	486	0	486	486	>
2022-05-25 19:51:26	485	<	1005	0	0	0	0	0	0	>	<	1	2.55	2.55	2.55	0	2.55	2.55	>	<	1	486	486	486	0	486	486	>
2022-05-25 19:51:27	486	<	999	0	0	0	0	0	0	>	<	1	2.55	2.55	2.55	0	2.55	2.55	>	<	1	486	486	486	0	486	486	>
2022-05-25 19:51:28	487	<	1000	0	0	0	0	0	0	>	<	1	2.5	2.5	2.5	0	2.5	2.5	>	<	1	486	486	486	0	486	486	>
2022-05-25 19:51:29	488	<	1001	0.001	1	0	0.0316	0.0326	-0.0306	>	<	1	2.6	2.6	2.6	0	2.6	2.6	>	<	1	486	486	486	0	486	486	>
2022-05-25 19:51:30	489	<	1000	0.045	1	0	0.2073	0.2523	-0.1623	>	<	1	2.5	2.5	2.5	0	2.5	2.5	>	<	1	486	486	486	0	486	486	>
2022-05-25 19:51:31	490	<	998	0.0451	1	0	0.2075	0.2526	-0.1624	>	<	1	2.45	2.45	2.45	0	2.45	2.45	>	<	1	486	486	486	0	486	486	>
2022-05-25 19:51:32	491	<	1001	0.0639	1	0	0.2446	0.3086	-0.1807	>	<	1	2.4	2.4	2.4	0	2.4	2.4	>	<	1	486	486	486	0	486	486	>
2022-05-25 19:51:33	492	<	1000	0.059	1	0	0.2356	0.2946	-0.1766	>	<	1	2.45	2.45	2.45	0	2.45	2.45	>	<	1	486	486	486	0	486	486	>
2022-05-25 19:51:34	493	<	1001	0.023	1	0	0.1498	0.1728	-0.1269	>	<	1	2.5	2.5	2.5	0	2.5	2.5	>	<	1	486	486	486	0	486	486	>
2022-05-25 19:51:35	494	<	1000	0	0	0	0	0	0	>	<	1	2.45	2.45	2.45	0	2.45	2.45	>	<	1	486	486	486	0	486	486	>
2022-05-25 19:51:36	495	<	999	0	0	0	0	0	0	>	<	1	2.45	2.45	2.45	0	2.45	2.45	>	<	1	486	486	486	0	486	486	>
2022-05-25 19:51:37	496	<	1001	0	0	0	0	0	0	>	<	1	2.8	2.8	2.8	0	2.8	2.8	>	<	1	486	486	486	0	486	486	>
2022-05-25 19:51:38	497	<	1001	0.001	1	0	0.0316	0.0326	-0.0306	>	<	1	2.75	2.75	2.75	0	2.75	2.75	>	<	1	486	486	486	0	486	486	>
2022-05-25 19:51:39	498	<	1000	0	0	0	0	0	0	>	<	1	2.65	2.65	2.65	0	2.65	2.65	>	<	1	486	486	486	0	486	486	>
2022-05-25 19:51:40	499	<	1000	0	0	0	0	0	0	>	<	1	2.5	2.5	2.5	0	2.5	2.5	>	<	1	486	486	486	0	486	486	>
2022-05-25 19:51:41	500	<	999	0	0	0	0	0	0	>	<	1	2.55	2.55	2.55	0	2.55	2.55	>	<	1	486	486	486	0	486	486	>
2022-05-25 19:51:42	501	<	1002	0	0	0	0	0	0	>	<	1	2.35	2.35	2.35	0	2.35	2.35	>	<	1	486	486	486	0	486	486	>
2022-05-25 19:51:43	502	<	999	0	0	0	0	0	0	>	<	1	2.7	2.7	2.7	0	2.7	2.7	>	<	1	486	486	486	0	486	486	>
2022-05-25 19:51:44	503	<	999	0.001	1	0	0.0316	0.0326	-0.0306	>	<	1	2.55	2.55	2.55	0	2.55	2.55	>	<	1	486	486	486	0	486	486	>
2022-05-25 19:51:45	504	<	1001	0.001	1	0	0.0316	0.0326	-0.0306	>	<	1	2.7	2.7	2.7	0	2.7	2.7	>	<	1	486	486	486	0	486	486	>
2022-05-25 19:51:46	505	<	1000	0	0	0	0	0	0	>	<	1	2.3	2.3	2.3	0	2.3	2.3	>	<	1	486	486	486	0	486	486	>
2022-05-25 19:51:47	506	<	999	0	0	0	0	0	0	>	<	1	2.55	2.55	2.55	0	2.55	2.55	>	<	1	486	486	486	0	486	486	>
2022-05-25 19:51:48	507	<	996	0	0	0	0	0	0	>	<	1	2.45	2.45	2.45	0	2.45	2.45	>	<	1	486	486	486	0	486	486	>
2022-05-25 19:51:49	508	<	998	0.001	1	0	0.0316	0.0326	-0.0306	>	<	1	2.4	2.4	2.4	0	2.4	2.4	>	<	1	486	486	486	0	486	486	>
2022-05-25 19:51:50	509	<	1005	0	0	0	0	0	0	>	<	1	2.45	2.45	2.45	0	2.45	2.45	>	<	1	486	486	486	0	486	486	>
2022-05-25 19:51:51	510	<	1000	0.001	1	0	0.0316	0.0326	-0.0306	>	<	1	2.7	2.7	2.7	0	2.7	2.7	>	<	1	486.1	486.1	486.1	0	486.1	486.1	>
2022-05-25 19:51:52	511	<	998	0	0	0	0	0	0	>	<	1	2.7	2.7	2.7	0	2.7	2.7	>	<	1	486.1	486.1	486.1	0	486.1	486.1	>
2022-05-25 19:51:53	512	<	1003	0	0	0	0	0	0	>	<	1	2.75	2.75	2.75	0	2.75	2.75	>	<	1	486.1	486.1	486.1	0	486.1	486.1	>
2022-05-25 19:51:54	513	<	999	0.001	1	0	0.0316	0.0326	-0.0306	>	<	1	2.85	2.85	2.85	0	2.85	2.85	>	<	1	486.1	486.1	486.1	0	486.1	486.1	>
2022-05-25 19:51:55	514	<	997	0	0	0	0	0	0	>	<	1	3.55	3.55	3.55	0	3.55	3.55	>	<	1	492.8	492.8	492.8	0	492.8	492.8	>
2022-05-25 19:51:56	515	<	1003	0	0	0	0	0	0	>	<	1	2.8	2.8	2.8	0	2.8	2.8	>	<	1	492.8	492.8	492.8	0	492.8	492.8	>
2022-05-25 19:51:57	516	<	1000	0.001	1	0	0.0316	0.0326	-0.0306	>	<	1	2.8	2.8	2.8	0	2.8	2.8	>	<	1	492.8	492.8	492.8	0	492.8	492.8	>
2022-05-25 19:51:58	517	<	1002	0	0	0	0	0	0	>	<	1	2.8	2.8	2.8	0	2.8	2.8	>	<	1	492.8	492.8	492.8	0	492.8	492.8	>
2022-05-25 19:51:59	518	<	1000	0	0	0	0	0	0	>	<	1	2.45	2.45	2.45	0	2.45	2.45	>	<	1	492.8	492.8	492.8	0	492.8	492.8	>
2022-05-25 19:52:00	519	<	1000	0	0	0	0	0	0	>	<	1	2.5	2.5	2.5	0	2.5	2.5	>	<	1	492.8	492.8	492.8	0	492.8	492.8	>
2022-05-25 19:52:01	520	<	998	0	0	0	0	0	0	>	<	1	2.5	2.5	2.5	0	2.5	2.5	>	<	1	492.8	492.8	492.8	0	492.8	492.8	>
2022-05-25 19:52:02	521	<	1001	0	0	0	0	0	0	>	<	1	2.6	2.6	2.6	0	2.6	2.6	>	<	1	492.8	492.8	492.8	0	492.8	492.8	>
2022-05-25 19:52:03	522	<	1000	0	0	0	0	0	0	>	<	1	2.65	2.65	2.65	0	2.65	2.65	>	<	1	492.8	492.8	492.8	0	492.8	492.8	>
2022-05-25 19:52:04	523	<	1000	0	0	0	0	0	0	>	<	1	2.45	2.45	2.45	0	2.45	2.45	>	<	1	492.8	492.8	492.8	0	492.8	492.8	>
2022-05-25 19:52:05	524	<	1000	0	0	0	0	0	0	>	<	1	2.4	2.4	2.4	0	2.4	2.4	>	<	1	492.8	492.8	492.8	0	492.8	492.8	>
2022-05-25 19:52:06	525	<	1000	0	0	0	0	0	0	>	<	1	2.4	2.4	2.4	0	2.4	2.4	>	<	1	492.8	492.8	492.8	0	492.8	492.8	>
2022-05-25 19:52:07	526	<	1000	0	0	0	0	0	0	>	<	1	2.4	2.4	2.4	0	2.4	2.4	>	<	1	492.8	492.8	492.8	0	492.8	492.8	>
2022-05-25 19:52:08	527	<	1000	0	0	0	0	0	0	>	<	1	2.4	2.4	2.4	0	2.4	2.4	>	<	1	492.8	492.8	492.8	0	492.8	492.8	>
2022-05-25 19:52:09	528	<	998	0	0	0	0	0	0	>	<	1	2.4	2.4	2.4	0	2.4	2.4	>	<	1	492.8	492.8	492.8	0	492.8	492.8	>
2022-05-25 19:52:10	529	<	1001	0	0	0	0	0	0	>	<	1	2.4	2.4	2.4	0	2.4	2.4	>	<	1	492.8	492.8	492.8	0	492.8	492.8	>
2022-05-25 19:52:11	530	<	1002	0	0	0	0	0	0	>	<	1	2.5	2.5	2.5	0	2.5	2.5	>	<	1	492.8	492.8	492.8	0	492.8	492.8	>
2022-05-25 19:52:12	531	<	999	0	0	0	0	0	0	>	<	1	2.5	2.5	2.5	0	2.5	2.5	>	<	1	492.8	492.8	492.8	0	492.8	492.8	>
2022-05-25 19:52:13	532	<	998	0	0	0	0	0	0	>	<	1	2.5	2.5	2.5	0	2.5	2.5	>	<	1	492.8	492.8	492.8	0	492.8	492.8	>
2022-05-25 19:52:14	533	<	1002	0	0	0	0	0	0	>	<	1	2.5	2.5	2.5	0	2.5	2.5	>	<	1	492.8	492.8	492.8	0	492.8	492.8	>
2022-05-25 19:52:15	534	<	998	0	0	0	0	0	0	>	<	1	2.5	2.5	2.5	0	2.5	2.5	>	<	1	492.8	492.8	492.8	0	492.8	492.8	>
2022-05-25 19:52:16	535	<	1002	0	0	0	0	0	0	>	<	1	2.5	2.5	2.5	0	2.5	2.5	>	<	1	492.8	492.8	492.8	0	492.8	492.8	>
2022-05-25 19:52:17	536	<	1000	0	0	0	0	0	0	>	<	1	2.45	2.45	2.45	0	2.45	2.45	>	<	1	492.8	492.8	492.8	0	492.8	492.8	>
2022-05-25 19:52:18	537	<	1000	0.001	1	0	0.0316	0.0326	-0.0306	>	<	1	2.55	2.55	2.55	0	2.55	2.55	>	<	1	492.8	492.8	492.8	0	492.8	492.8	>
2022-05-25 19:52:19	538	<	1001	0	0	0	0	0	0	>	<	1	2.55	2.55	2.55	0	2.55	2.55	>	<	1	492.8	492.8	492.8	0	492.8	492.8	>
2022-05-25 19:52:20	539	<	999	0	0	0	0	0	0	>	<	1	2.5	2.5	2.5	0	2.5	2.5	>	<	1	492.8	492.8	492.8	0	492.8	492.8	>
2022-05-25 19:52:21	540	<	1000	0	0	0	0	0	0	>	<	1	2.5	2.5	2.5	0	2.5	2.5	>	<	1	492.8	492.8	492.8	0	492.8	492.8	>
2022-05-25 19:52:22	541	<	1000	0	0	0	0	0	0	>	<	1	2.5	2.5	2.5	0	2.5	2.5	>	<	1	492.8	492.8	492.8	0	492.8	492.8	>
2022-05-25 19:52:23	542	<	1001	0	0	0	0	0	0	>	<	1	2.45	2.45	2.45	0	2.45	2.45	>	<	1	492.8	492.8	492.8	0	492.8	492.8	>
2022-05-25 19:52:24	543	<	1000	0	0	0	0	0	0	>	<	1	2.65	2.65	2.65	0	2.65	2.65	>	<	1	492.8	492.8	492.8	0	492.8	492.8	>
2022-05-25 19:52:25	544	<	999	0	0	0	0	0	0	>	<	1	2.85	2.85	2.85	0	2.85	2.85	>	<	1	492.8	492.8	492.8	0	492.8	492.8	>
2022-05-25 19:52:26	545	<	996	0	0	0	0	0	0	>	<	1	2.8	2.8	2.8	0	2.8	2.8	>	<	1	492.8	492.8	492.8	0	492.8	492.8	>
2022-05-25 19:52:27	546	<	1004	0	0	0	0	0	0	>	<	1	2.75	2.75	2.75	0	2.75	2.75	>	<	1	492.8	492.8	492.8	0	492.8	492.8	>
2022-05-25 19:52:28	547	<	1000	0	0	0	0	0	0	>	<	1	2.8	2.8	2.8	0	2.8	2.8	>	<	1	492.8	492.8	492.8	0	492.8	492.8	>
2022-05-25 19:52:29	548	<	1001	0.001	1	0	0.0316	0.0326	-0.0306	>	<	1	2.8	2.8	2.8	0	2.8	2.8	>	<	1	492.8	492.8	492.8	0	492.8	492.8	>
2022-05-25 19:52:30	549	<	999	0.036	1	0	0.1864	0.2224	-0.1503	>	<	1	2.6	2.6	2.6	0	2.6	2.6	>	<	1	492.8	492.8	492.8	0	492.8	492.8	>
2022-05-25 19:52:31	550	<	1001	0.0619	1	0	0.241	0.303	-0.1791	>	<	1	2.45	2.45	2.45	0	2.45	2.45	>	<	1	492.8	492.8	492.8	0	492.8	492.8	>
2022-05-25 19:52:32	551	<	999	0	0	0	0	0	0	>	<	1	2.55	2.55	2.55	0	2.55	2.55	>	<	1	492.8	492.8	492.8	0	492.8	492.8	>
2022-05-25 19:52:33	552	<	999	0	0	0	0	0	0	>	<	1	2.5	2.5	2.5	0	2.5	2.5	>	<	1	492.8	492.8	492.8	0	492.8	492.8	>
2022-05-25 19:52:34	553	<	1001	0	0	0	0	0	0	>	<	1	2.4	2.4	2.4	0	2.4	2.4	>	<	1	492.8	492.8	492.8	0	492.8	492.8	>
2022-05-25 19:52:35	554	<	1001	0	0	0	0	0	0	>	<	1	2.4	2.4	2.4	0	2.4	2.4	>	<	1	492.8	492.8	492.8	0	492.8	492.8	>
2022-05-25 19:52:36	555	<	999	0	0	0	0	0	0	>	<	1	2.4	2.4	2.4	0	2.4	2.4	>	<	1	492.8	492.8	492.8	0	492.8	492.8	>
2022-05-25 19:52:37	556	<	999	0	0	0	0	0	0	>	<	1	2.4	2.4	2.4	0	2.4	2.4	>	<	1	492.8	492.8	492.8	0	492.8	492.8	>
2022-05-25 19:52:38	557	<	1000	0	0	0	0	0	0	>	<	1	2.45	2.45	2.45	0	2.45	2.45	>	<	1	492.8	492.8	492.8	0	492.8	492.8	>
2022-05-25 19:52:39	558	<	1000	0.002	1	0	0.0447	0.0467	-0.0427	>	<	1	2.7	2.7	2.7	0	2.7	2.7	>	<	1	492.8	492.8	492.8	0	492.8	492.8	>
2022-05-25 19:52:40	559	<	1001	0	0	0	0	0	0	>	<	1	2.7	2.7	2.7	0	2.7	2.7	>	<	1	492.8	492.8	492.8	0	492.8	492.8	>
2022-05-25 19:52:41	560	<	1000	0	0	0	0	0	0	>	<	1	2.75	2.75	2.75	0	2.75	2.75	>	<	1	492.8	492.8	492.8	0	492.8	492.8	>
2022-05-25 19:52:42	561	<	1001	0	0	0	0	0	0	>	<	1	2.7	2.7	2.7	0	2.7	2.7	>	<	1	492.8	492.8	492.8	0	492.8	492.8	>
2022-05-25 19:52:43	562	<	998	0	0	0	0	0	0	>	<	1	2.75	2.75	2.75	0	2.75	2.75	>	<	1	492.8	492.8	492.8	0	492.8	492.8	>
2022-05-25 19:52:44	563	<	1002	0	0	0	0	0	0	>	<	1	2.75	2.75	2.75	0	2.75	2.75	>	<	1	492.8	492.8	492.8	0	492.8	492.8	>
2022-05-25 19:52:45	564	<	1000	0	0	0	0	0	0	>	<	1	2.75	2.75	2.75	0	2.75	2.75	>	<	1	493	493	493	0	493	493	>
2022-05-25 19:52:46	565	<	1001	0	0	0	0	0	0	>	<	1	2.7	2.7	2.7	0	2.7	2.7	>	<	1	493	493	493	0	493	493	>
2022-05-25 19:52:47	566	<	998	0	0	0	0	0	0	>	<	1	2.8	2.8	2.8	0	2.8	2.8	>	<	1	493	493	493	0	493	493	>
2022-05-25 19:52:48	567	<	998	0.001	1	0	0.0316	0.0326	-0.0306	>	<	1	2.7	2.7	2.7	0	2.7	2.7	>	<	1	493	493	493	0	493	493	>
2022-05-25 19:52:49	568	<	1001	0.001	1	0	0.0316	0.0326	-0.0306	>	<	1	2.8	2.8	2.8	0	2.8	2.8	>	<	1	493	493	493	0	493	493	>
2022-05-25 19:52:50	569	<	1001	0	0	0	0	0	0	>	<	1	2.75	2.75	2.75	0	2.75	2.75	>	<	1	493	493	493	0	493	493	>
2022-05-25 19:52:51	570	<	1001	0	0	0	0	0	0	>	<	1	2.7	2.7	2.7	0	2.7	2.7	>	<	1	493	493	493	0	493	493	>
2022-05-25 19:52:52	571	<	998	0	0	0	0	0	0	>	<	1	2.75	2.75	2.75	0	2.75	2.75	>	<	1	493	493	493	0	493	493	>
2022-05-25 19:52:53	572	<	1001	0	0	0	0	0	0	>	<	1	2.75	2.75	2.75	0	2.75	2.75	>	<	1	493	493	493	0	493	493	>
2022-05-25 19:52:54	573	<	1001	0.001	1	0	0.0316	0.0326	-0.0306	>	<	1	2.8	2.8	2.8	0	2.8	2.8	>	<	1	493	493	493	0	493	493	>
2022-05-25 19:52:55	574	<	999	0	0	0	0	0	0	>	<	1	2.75	2.75	2.75	0	2.75	2.75	>	<	1	493	493	493	0	493	493	>
2022-05-25 19:52:56	575	<	1001	0	0	0	0	0	0	>	<	1	2.75	2.75	2.75	0	2.75	2.75	>	<	1	493	493	493	0	493	493	>
2022-05-25 19:52:57	576	<	996	0	0	0	0	0	0	>	<	1	2.75	2.75	2.75	0	2.75	2.75	>	<	1	493	493	493	0	493	493	>
2022-05-25 19:52:58	577	<	1003	0	0	0	0	0	0	>	<	1	2.75	2.75	2.75	0	2.75	2.75	>	<	1	493	493	493	0	493	493	>
2022-05-25 19:52:59	578	<	1000	0.001	1	0	0.0316	0.0326	-0.0306	>	<	1	2.7	2.7	2.7	0	2.7	2.7	>	<	1	493	493	493	0	493	493	>
2022-05-25 19:53:00	579	<	1000	0	0	0	0	0	0	>	<	1	2.8	2.8	2.8	0	2.8	2.8	>	<	1	493	493	493	0	493	493	>
2022-05-25 19:53:01	580	<	1000	0	0	0	0	0	0	>	<	1	2.8	2.8	2.8	0	2.8	2.8	>	<	1	493	493	493	0	493	493	>
2022-05-25 19:53:02	581	<	997	0	0	0	0	0	0	>	<	1	2.75	2.75	2.75	0	2.75	2.75	>	<	1	493	493	493	0	493	493	>
2022-05-25 19:53:03	582	<	1003	0	0	0	0	0	0	>	<	1	2.7	2.7	2.7	0	2.7	2.7	>	<	1	493	493	493	0	493	493	>
2022-05-25 19:53:04	583	<	1001	0.001	1	0	0.0316	0.0326	-0.0306	>	<	1	2.75	2.75	2.75	0	2.75	2.75	>	<	1	493	493	493	0	493	493	>
2022-05-25 19:53:05	584	<	999	0.001	1	0	0.0316	0.0326	-0.0306	>	<	1	2.75	2.75	2.75	0	2.75	2.75	>	<	1	493	493	493	0	493	493	>
2022-05-25 19:53:06	585	<	1000	0	0	0	0	0	0	>	<	1	2.75	2.75	2.75	0	2.75	2.75	>	<	1	493	493	493	0	493	493	>
2022-05-25 19:53:07	586	<	1000	0.001	1	0	0.0316	0.0326	-0.0306	>	<	1	2.7	2.7	2.7	0	2.7	2.7	>	<	1	493	493	493	0	493	493	>
2022-05-25 19:53:08	587	<	1001	0.002	2	0	0.0632	0.0652	-0.0612	>	<	1	2.75	2.75	2.75	0	2.75	2.75	>	<	1	493	493	493	0	493	493	>
2022-05-25 19:53:09	588	<	998	0	0	0	0	0	0	>	<	1	2.75	2.75	2.75	0	2.75	2.75	>	<	1	493	493	493	0	493	493	>
2022-05-25 19:53:10	589	<	1002	0	0	0	0	0	0	>	<	1	2.7	2.7	2.7	0	2.7	2.7	>	<	1	493	493	493	0	493	493	>
2022-05-25 19:53:11	590	<	1000	0	0	0	0	0	0	>	<	1	2.75	2.75	2.75	0	2.75	2.75	>	<	1	493	493	493	0	493	493	>
2022-05-25 19:53:12	591	<	997	0	0	0	0	0	0	>	<	1	2.55	2.55	2.55	0	2.55	2.55	>	<	1	493	493	493	0	493	493	>
2022-05-25 19:53:13	592	<	1001	0	0	0	0	0	0	>	<	1	2.45	2.45	2.45	0	2.45	2.45	>	<	1	493	493	493	0	493	493	>
2022-05-25 19:53:14	593	<	1001	0	0	0	0	0	0	>	<	1	2.5	2.5	2.5	0	2.5	2.5	>	<	1	493	493	493	0	493	493	>
2022-05-25 19:53:15	594	<	1001	0	0	0	0	0	0	>	<	1	2.4	2.4	2.4	0	2.4	2.4	>	<	1	493	493	493	0	493	493	>
2022-05-25 19:53:16	595	<	997	0	0	0	0	0	0	>	<	1	2.5	2.5	2.5	0	2.5	2.5	>	<	1	493	493	493	0	493	493	>
2022-05-25 19:53:17	596	<	1002	0	0	0	0	0	0	>	<	1	2.45	2.45	2.45	0	2.45	2.45	>	<	1	493	493	493	0	493	493	>
2022-05-25 19:53:18	597	<	1000	0	0	0	0	0	0	>	<	1	2.5	2.5	2.5	0	2.5	2.5	>	<	1	493	493	493	0	493	493	>
2022-05-25 19:53:19	598	<	995	0	0	0	0	0	0	>	<	1	2.55	2.55	2.55	0	2.55	2.55	>	<	1	493	493	493	0	493	493	>
2022-05-25 19:53:20	599	<	1006	0	0	0	0	0	0	>	<	1	2.55	2.55	2.55	0	2.55	2.55	>	<	1	493	493	493	0	493	493	>
2022-05-25 19:53:21	600	<	999	0	0	0	0	0	0	>	<	1	2.5	2.5	2.5	0	2.5	2.5	>	<	1	493	493	493	0	493	493	>
2022-05-25 19:53:22	601	<	1000	0	0	0	0	0	0	>	<	1	2.75	2.75	2.75	0	2.75	2.75	>	<	1	493	493	493	0	493	493	>
2022-05-25 19:53:23	602	<	999	0	0	0	0	0	0	>	<	1	2.75	2.75	2.75	0	2.75	2.75	>	<	1	493	493	493	0	493	493	>
2022-05-25 19:53:24	603	<	1002	0	0	0	0	0	0	>	<	1	2.65	2.65	2.65	0	2.65	2.65	>	<	1	493	493	493	0	493	493	>
2022-05-25 19:53:25	604	<	998	0	0	0	0	0	0	>	<	1	2.8	2.8	2.8	0	2.8	2.8	>	<	1	493	493	493	0	493	493	>
2022-05-25 19:53:26	605	<	870	0	0	0	0	0	0	>	<	1	2.75	2.75	2.75	0	2.75	2.75	>	<	1	493	493	493	0	493	493	>
2022-05-25 19:53:27	606	<	1130	0	0	0	0	0	0	>	<	1	2.8	2.8	2.8	0	2.8	2.8	>	<	1	493	493	493	0	493	493	>
2022-05-25 19:53:28	607	<	1001	0	0	0	0	0	0	>	<	1	2.8	2.8	2.8	0	2.8	2.8	>	<	1	493	493	493	0	493	493	>
2022-05-25 19:53:29	608	<	1000	0	0	0	0	0	0	>	<	1	2.8	2.8	2.8	0	2.8	2.8	>	<	1	493	493	493	0	493	493	>
2022-05-25 19:53:30	609	<	999	0.035	1	0	0.1839	0.2189	-0.1488	>	<	1	2.75	2.75	2.75	0	2.75	2.75	>	<	1	493	493	493	0	493	493	>
2022-05-25 19:53:31	610	<	1000	0.053	1	0	0.224	0.277	-0.171	>	<	1	2.7	2.7	2.7	0	2.7	2.7	>	<	1	493	493	493	0	493	493	>
2022-05-25 19:53:32	611	<	1001	0.0809	1	0	0.2727	0.3536	-0.1918	>	<	1	2.7	2.7	2.7	0	2.7	2.7	>	<	1	493	493	493	0	493	493	>
2022-05-25 19:53:33	612	<	997	0.0752	1	0	0.2638	0.339	-0.1885	>	<	1	2.7	2.7	2.7	0	2.7	2.7	>	<	1	493	493	493	0	493	493	>
2022-05-25 19:53:34	613	<	1003	0.0229	1	0	0.1497	0.1726	-0.1268	>	<	1	2.7	2.7	2.7	0	2.7	2.7	>	<	1	493	493	493	0	493	493	>
2022-05-25 19:53:35	614	<	998	0	0	0	0	0	0	>	<	1	2.55	2.55	2.55	0	2.55	2.55	>	<	1	493	493	493	0	493	493	>
2022-05-25 19:53:36	615	<	1002	0	0	0	0	0	0	>	<	1	2.85	2.85	2.85	0	2.85	2.85	>	<	1	489.2	489.2	489.2	0	489.2	489.2	>
2022-05-25 19:53:37	616	<	1000	0	0	0	0	0	0	>	<	1	2.55	2.55	2.55	0	2.55	2.55	>	<	1	489.2	489.2	489.2	0	489.2	489.2	>
2022-05-25 19:53:38	617	<	1001	0	0	0	0	0	0	>	<	1	2.55	2.55	2.55	0	2.55	2.55	>	<	1	489.2	489.2	489.2	0	489.2	489.2	>
2022-05-25 19:53:39	618	<	1000	0.001	1	0	0.0316	0.0326	-0.0306	>	<	1	2.5	2.5	2.5	0	2.5	2.5	>	<	1	489.2	489.2	489.2	0	489.2	489.2	>
2022-05-25 19:53:40	619	<	998	0	0	0	0	0	0	>	<	1	2.4	2.4	2.4	0	2.4	2.4	>	<	1	489.2	489.2	489.2	0	489.2	489.2	>
2022-05-25 19:53:41	620	<	1001	0	0	0	0	0	0	>	<	1	2.4	2.4	2.4	0	2.4	2.4	>	<	1	489.5	489.5	489.5	0	489.5	489.5	>
2022-05-25 19:53:42	621	<	1001	0	0	0	0	0	0	>	<	1	2.4	2.4	2.4	0	2.4	2.4	>	<	1	489.5	489.5	489.5	0	489.5	489.5	>
2022-05-25 19:53:43	622	<	997	0	0	0	0	0	0	>	<	1	2.5	2.5	2.5	0	2.5	2.5	>	<	1	489.5	489.5	489.5	0	489.5	489.5	>
2022-05-25 19:53:44	623	<	1002	0	0	0	0	0	0	>	<	1	2.55	2.55	2.55	0	2.55	2.55	>	<	1	489.5	489.5	489.5	0	489.5	489.5	>
2022-05-25 19:53:45	624	<	1000	0	0	0	0	0	0	>	<	1	2.4	2.4	2.4	0	2.4	2.4	>	<	1	489.5	489.5	489.5	0	489.5	489.5	>
2022-05-25 19:53:46	625	<	1000	0	0	0	0	0	0	>	<	1	2.5	2.5	2.5	0	2.5	2.5	>	<	1	489.5	489.5	489.5	0	489.5	489.5	>
2022-05-25 19:53:47	626	<	1000	0	0	0	0	0	0	>	<	1	2.55	2.55	2.55	0	2.55	2.55	>	<	1	489.5	489.5	489.5	0	489.5	489.5	>
2022-05-25 19:53:48	627	<	1001	0	0	0	0	0	0	>	<	1	2.5	2.5	2.5	0	2.5	2.5	>	<	1	489.5	489.5	489.5	0	489.5	489.5	>
2022-05-25 19:53:49	628	<	1000	0	0	0	0	0	0	>	<	1	2.5	2.5	2.5	0	2.5	2.5	>	<	1	489.5	489.5	489.5	0	489.5	489.5	>
2022-05-25 19:53:50	629	<	999	0	0	0	0	0	0	>	<	1	2.55	2.55	2.55	0	2.55	2.55	>	<	1	489.5	489.5	489.5	0	489.5	489.5	>
2022-05-25 19:53:51	630	<	1000	0.001	1	0	0.0316	0.0326	-0.0306	>	<	1	2.6	2.6	2.6	0	2.6	2.6	>	<	1	489.5	489.5	489.5	0	489.5	489.5	>
2022-05-25 19:53:52	631	<	1001	0	0	0	0	0	0	>	<	1	2.6	2.6	2.6	0	2.6	2.6	>	<	1	489.5	489.5	489.5	0	489.5	489.5	>
2022-05-25 19:53:53	632	<	1000	0	0	0	0	0	0	>	<	1	2.55	2.55	2.55	0	2.55	2.55	>	<	1	489.5	489.5	489.5	0	489.5	489.5	>
2022-05-25 19:53:54	633	<	1000	0	0	0	0	0	0	>	<	1	2.7	2.7	2.7	0	2.7	2.7	>	<	1	489.5	489.5	489.5	0	489.5	489.5	>
2022-05-25 19:53:55	634	<	999	0	0	0	0	0	0	>	<	1	2.45	2.45	2.45	0	2.45	2.45	>	<	1	489.5	489.5	489.5	0	489.5	489.5	>
2022-05-25 19:53:56	635	<	1000	0	0	0	0	0	0	>	<	1	2.45	2.45	2.45	0	2.45	2.45	>	<	1	489.5	489.5	489.5	0	489.5	489.5	>
2022-05-25 19:53:57	636	<	1001	0	0	0	0	0	0	>	<	1	2.4	2.4	2.4	0	2.4	2.4	>	<	1	489.5	489.5	489.5	0	489.5	489.5	>
2022-05-25 19:53:58	637	<	1000	0.001	1	0	0.0316	0.0326	-0.0306	>	<	1	2.8	2.8	2.8	0	2.8	2.8	>	<	1	489.5	489.5	489.5	0	489.5	489.5	>
2022-05-25 19:53:59	638	<	999	0	0	0	0	0	0	>	<	1	2.65	2.65	2.65	0	2.65	2.65	>	<	1	489.5	489.5	489.5	0	489.5	489.5	>
2022-05-25 19:54:00	639	<	1001	0	0	0	0	0	0	>	<	1	2.55	2.55	2.55	0	2.55	2.55	>	<	1	489.5	489.5	489.5	0	489.5	489.5	>
2022-05-25 19:54:01	640	<	1000	0	0	0	0	0	0	>	<	1	2.6	2.6	2.6	0	2.6	2.6	>	<	1	489.5	489.5	489.5	0	489.5	489.5	>
2022-05-25 19:54:02	641	<	1000	0	0	0	0	0	0	>	<	1	2.55	2.55	2.55	0	2.55	2.55	>	<	1	489.5	489.5	489.5	0	489.5	489.5	>
2022-05-25 19:54:03	642	<	999	0	0	0	0	0	0	>	<	1	2.5	2.5	2.5	0	2.5	2.5	>	<	1	489.5	489.5	489.5	0	489.5	489.5	>
2022-05-25 19:54:04	643	<	1001	0	0	0	0	0	0	>	<	1	2.45	2.45	2.45	0	2.45	2.45	>	<	1	489.5	489.5	489.5	0	489.5	489.5	>
2022-05-25 19:54:05	644	<	1000	0	0	0	0	0	0	>	<	1	2.65	2.65	2.65	0	2.65	2.65	>	<	1	489.5	489.5	489.5	0	489.5	489.5	>
2022-05-25 19:54:06	645	<	999	0	0	0	0	0	0	>	<	1	2.55	2.55	2.55	0	2.55	2.55	>	<	1	489.5	489.5	489.5	0	489.5	489.5	>
2022-05-25 19:54:07	646	<	1000	0	0	0	0	0	0	>	<	1	2.55	2.55	2.55	0	2.55	2.55	>	<	1	489.5	489.5	489.5	0	489.5	489.5	>
2022-05-25 19:54:08	647	<	1000	0	0	0	0	0	0	>	<	1	2.6	2.6	2.6	0	2.6	2.6	>	<	1	489.5	489.5	489.5	0	489.5	489.5	>
2022-05-25 19:54:09	648	<	1002	0	0	0	0	0	0	>	<	1	2.55	2.55	2.55	0	2.55	2.55	>	<	1	489.5	489.5	489.5	0	489.5	489.5	>
2022-05-25 19:54:10	649	<	999	0	0	0	0	0	0	>	<	1	2.55	2.55	2.55	0	2.55	2.55	>	<	1	489.5	489.5	489.5	0	489.5	489.5	>
2022-05-25 19:54:11	650	<	999	0	0	0	0	0	0	>	<	1	2.55	2.55	2.55	0	2.55	2.55	>	<	1	489.5	489.5	489.5	0	489.5	489.5	>
2022-05-25 19:54:12	651	<	1001	0	0	0	0	0	0	>	<	1	2.6	2.6	2.6	0	2.6	2.6	>	<	1	489.5	489.5	489.5	0	489.5	489.5	>
2022-05-25 19:54:13	652	<	999	0	0	0	0	0	0	>	<	1	2.6	2.6	2.6	0	2.6	2.6	>	<	1	489.5	489.5	489.5	0	489.5	489.5	>
2022-05-25 19:54:14	653	<	1000	0.001	1	0	0.0316	0.0326	-0.0306	>	<	1	2.55	2.55	2.55	0	2.55	2.55	>	<	1	489.5	489.5	489.5	0	489.5	489.5	>
2022-05-25 19:54:15	654	<	1000	0	0	0	0	0	0	>	<	1	2.55	2.55	2.55	0	2.55	2.55	>	<	1	489.5	489.5	489.5	0	489.5	489.5	>
2022-05-25 19:54:16	655	<	1001	0	0	0	0	0	0	>	<	1	2.55	2.55	2.55	0	2.55	2.55	>	<	1	489.5	489.5	489.5	0	489.5	489.5	>
2022-05-25 19:54:17	656	<	1000	0	0	0	0	0	0	>	<	1	2.55	2.55	2.55	0	2.55	2.55	>	<	1	489.5	489.5	489.5	0	489.5	489.5	>
2022-05-25 19:54:18	657	<	1000	0	0	0	0	0	0	>	<	1	2.5	2.5	2.5	0	2.5	2.5	>	<	1	489.5	489.5	489.5	0	489.5	489.5	>
2022-05-25 19:54:19	658	<	999	0	0	0	0	0	0	>	<	1	2.65	2.65	2.65	0	2.65	2.65	>	<	1	489.5	489.5	489.5	0	489.5	489.5	>
2022-05-25 19:54:20	659	<	999	0	0	0	0	0	0	>	<	1	2.5	2.5	2.5	0	2.5	2.5	>	<	1	489.5	489.5	489.5	0	489.5	489.5	>
2022-05-25 19:54:21	660	<	238	0	0	0	0	0	0	>	<	1	0.8	0.8	0.8	0	0.8	0.8	>	<	1	489.5	489.5	489.5	0	489.5	489.5	>

## Sheet: Conf1_10000
		<	Processing Time							>	<	CPU1							>	<	MEM1							>
Time	Id	<	Cont	Average	Max	Min	DesvTip	DTTop	DTDown	>	<	Cont	Average	Max	Min	DesvTip	DTTop	DTDown	>	<	Cont	Average	Max	Min	DesvTip	DTTop	DTDown	>
P2_Conf1_10000	Tot	<	1319984	0.045	9	0	0.2077	0.2528	-0.1627	>	<	660	3.78	21.05	1.4	0.77	4.55	3.01	>	<	660	542.09	545.2	312.6	14.72	556.81	527.37	>
2022-05-25 20:10:24	0	<	695	0.0734	9	0	0.4142	0.4876	-0.3409	>	<	1	21.05	21.05	21.05	0	21.05	21.05	>	<	1	312.6	312.6	312.6	0	312.6	312.6	>
2022-05-25 20:10:25	1	<	523	0.0363	1	0	0.1871	0.2234	-0.1508	>	<	1	11.35	11.35	11.35	0	11.35	11.35	>	<	1	338.8	338.8	338.8	0	338.8	338.8	>
2022-05-25 20:10:26	2	<	3241	0.0565	1	0	0.2308	0.2873	-0.1744	>	<	1	5.85	5.85	5.85	0	5.85	5.85	>	<	1	367.9	367.9	367.9	0	367.9	367.9	>
2022-05-25 20:10:27	3	<	3383	0.0742	1	0	0.2621	0.3363	-0.1879	>	<	1	7.2	7.2	7.2	0	7.2	7.2	>	<	1	453.6	453.6	453.6	0	453.6	453.6	>
2022-05-25 20:10:28	4	<	2018	0.0372	5	0	0.2138	0.2509	-0.1766	>	<	1	4.75	4.75	4.75	0	4.75	4.75	>	<	1	493	493	493	0	493	493	>
2022-05-25 20:10:29	5	<	1996	0.0145	1	0	0.1197	0.1342	-0.1051	>	<	1	3.75	3.75	3.75	0	3.75	3.75	>	<	1	494.3	494.3	494.3	0	494.3	494.3	>
2022-05-25 20:10:30	6	<	1993	0.0426	1	0	0.2021	0.2447	-0.1594	>	<	1	3.8	3.8	3.8	0	3.8	3.8	>	<	1	494.6	494.6	494.6	0	494.6	494.6	>
2022-05-25 20:10:31	7	<	2008	0.0134	1	0	0.1152	0.1286	-0.1017	>	<	1	3.95	3.95	3.95	0	3.95	3.95	>	<	1	517.5	517.5	517.5	0	517.5	517.5	>
2022-05-25 20:10:32	8	<	2001	0.022	1	0	0.1466	0.1686	-0.1247	>	<	1	4.1	4.1	4.1	0	4.1	4.1	>	<	1	531.4	531.4	531.4	0	531.4	531.4	>
2022-05-25 20:10:33	9	<	1988	0.0146	1	0	0.1199	0.1345	-0.1053	>	<	1	4.05	4.05	4.05	0	4.05	4.05	>	<	1	531.4	531.4	531.4	0	531.4	531.4	>
2022-05-25 20:10:34	10	<	2015	0.0303	1	0	0.1713	0.2016	-0.1411	>	<	1	4	4	4	0	4	4	>	<	1	531.4	531.4	531.4	0	531.4	531.4	>
2022-05-25 20:10:35	11	<	1985	0.0413	6	0	0.2339	0.2752	-0.1926	>	<	1	4.2	4.2	4.2	0	4.2	4.2	>	<	1	536.1	536.1	536.1	0	536.1	536.1	>
2022-05-25 20:10:36	12	<	2013	0.0407	1	0	0.1977	0.2384	-0.1569	>	<	1	3.85	3.85	3.85	0	3.85	3.85	>	<	1	536.1	536.1	536.1	0	536.1	536.1	>
2022-05-25 20:10:37	13	<	2001	0.059	1	0	0.2356	0.2945	-0.1766	>	<	1	3.75	3.75	3.75	0	3.75	3.75	>	<	1	536.1	536.1	536.1	0	536.1	536.1	>
2022-05-25 20:10:38	14	<	1998	0.0621	1	0	0.2413	0.3033	-0.1792	>	<	1	3.8	3.8	3.8	0	3.8	3.8	>	<	1	536.1	536.1	536.1	0	536.1	536.1	>
2022-05-25 20:10:39	15	<	2000	0.0615	1	0	0.2402	0.3017	-0.1787	>	<	1	4.2	4.2	4.2	0	4.2	4.2	>	<	1	536.7	536.7	536.7	0	536.7	536.7	>
2022-05-25 20:10:40	16	<	2000	0.0505	1	0	0.219	0.2695	-0.1685	>	<	1	3.8	3.8	3.8	0	3.8	3.8	>	<	1	536.7	536.7	536.7	0	536.7	536.7	>
2022-05-25 20:10:41	17	<	2004	0.014	1	0	0.1174	0.1313	-0.1034	>	<	1	3.7	3.7	3.7	0	3.7	3.7	>	<	1	536.7	536.7	536.7	0	536.7	536.7	>
2022-05-25 20:10:42	18	<	1999	0.038	1	0	0.1912	0.2293	-0.1532	>	<	1	3.9	3.9	3.9	0	3.9	3.9	>	<	1	537.4	537.4	537.4	0	537.4	537.4	>
2022-05-25 20:10:43	19	<	1986	0.0519	1	0	0.2218	0.2736	-0.1699	>	<	1	3.9	3.9	3.9	0	3.9	3.9	>	<	1	537.4	537.4	537.4	0	537.4	537.4	>
2022-05-25 20:10:44	20	<	2005	0.0599	1	0	0.2372	0.2971	-0.1774	>	<	1	3.6	3.6	3.6	0	3.6	3.6	>	<	1	537.4	537.4	537.4	0	537.4	537.4	>
2022-05-25 20:10:45	21	<	1990	0.0387	1	0	0.1929	0.2316	-0.1542	>	<	1	3.95	3.95	3.95	0	3.95	3.95	>	<	1	537.4	537.4	537.4	0	537.4	537.4	>
2022-05-25 20:10:46	22	<	2014	0.0228	1	0	0.1494	0.1722	-0.1266	>	<	1	4.1	4.1	4.1	0	4.1	4.1	>	<	1	537.5	537.5	537.5	0	537.5	537.5	>
2022-05-25 20:10:47	23	<	1991	0.0628	1	0	0.2426	0.3054	-0.1798	>	<	1	3.85	3.85	3.85	0	3.85	3.85	>	<	1	537.5	537.5	537.5	0	537.5	537.5	>
2022-05-25 20:10:48	24	<	2013	0.0805	1	0	0.272	0.3525	-0.1916	>	<	1	3.8	3.8	3.8	0	3.8	3.8	>	<	1	537.5	537.5	537.5	0	537.5	537.5	>
2022-05-25 20:10:49	25	<	1992	0.0582	1	0	0.2342	0.2924	-0.176	>	<	1	4	4	4	0	4	4	>	<	1	537.8	537.8	537.8	0	537.8	537.8	>
2022-05-25 20:10:50	26	<	2009	0.0627	1	0	0.2425	0.3052	-0.1797	>	<	1	3.75	3.75	3.75	0	3.75	3.75	>	<	1	537.8	537.8	537.8	0	537.8	537.8	>
2022-05-25 20:10:51	27	<	2000	0.0735	1	0	0.261	0.3345	-0.1875	>	<	1	3.8	3.8	3.8	0	3.8	3.8	>	<	1	537.8	537.8	537.8	0	537.8	537.8	>
2022-05-25 20:10:52	28	<	2000	0.068	1	0	0.2517	0.3197	-0.1837	>	<	1	4.15	4.15	4.15	0	4.15	4.15	>	<	1	538.1	538.1	538.1	0	538.1	538.1	>
2022-05-25 20:10:53	29	<	1987	0.0679	1	0	0.2516	0.3196	-0.1837	>	<	1	3.7	3.7	3.7	0	3.7	3.7	>	<	1	538.1	538.1	538.1	0	538.1	538.1	>
2022-05-25 20:10:54	30	<	2014	0.0596	1	0	0.2367	0.2963	-0.1771	>	<	1	3.7	3.7	3.7	0	3.7	3.7	>	<	1	538.1	538.1	538.1	0	538.1	538.1	>
2022-05-25 20:10:55	31	<	2000	0.0275	1	0	0.1635	0.191	-0.136	>	<	1	4	4	4	0	4	4	>	<	1	538.1	538.1	538.1	0	538.1	538.1	>
2022-05-25 20:10:56	32	<	1994	0.0426	1	0	0.202	0.2446	-0.1594	>	<	1	4	4	4	0	4	4	>	<	1	538.1	538.1	538.1	0	538.1	538.1	>
2022-05-25 20:10:57	33	<	2004	0.0564	1	0	0.2307	0.2871	-0.1743	>	<	1	3.65	3.65	3.65	0	3.65	3.65	>	<	1	538.1	538.1	538.1	0	538.1	538.1	>
2022-05-25 20:10:58	34	<	1999	0.043	1	0	0.2029	0.2459	-0.1599	>	<	1	3.85	3.85	3.85	0	3.85	3.85	>	<	1	538.1	538.1	538.1	0	538.1	538.1	>
2022-05-25 20:10:59	35	<	1992	0.0643	1	0	0.2452	0.3095	-0.181	>	<	1	4.15	4.15	4.15	0	4.15	4.15	>	<	1	538.1	538.1	538.1	0	538.1	538.1	>
2022-05-25 20:11:00	36	<	2011	0.0273	1	0	0.1631	0.1904	-0.1358	>	<	1	3.9	3.9	3.9	0	3.9	3.9	>	<	1	538.1	538.1	538.1	0	538.1	538.1	>
2022-05-25 20:11:01	37	<	1992	0.0693	1	0	0.2539	0.3232	-0.1846	>	<	1	3.8	3.8	3.8	0	3.8	3.8	>	<	1	538.1	538.1	538.1	0	538.1	538.1	>
2022-05-25 20:11:02	38	<	1967	0.089	1	0	0.2847	0.3737	-0.1957	>	<	1	3.8	3.8	3.8	0	3.8	3.8	>	<	1	538.1	538.1	538.1	0	538.1	538.1	>
2022-05-25 20:11:03	39	<	1987	0.0518	5	0	0.2433	0.2952	-0.1915	>	<	1	4.15	4.15	4.15	0	4.15	4.15	>	<	1	538.1	538.1	538.1	0	538.1	538.1	>
2022-05-25 20:11:04	40	<	2047	0.0567	1	0	0.2312	0.2879	-0.1745	>	<	1	3.8	3.8	3.8	0	3.8	3.8	>	<	1	538.1	538.1	538.1	0	538.1	538.1	>
2022-05-25 20:11:05	41	<	1975	0.0557	1	0	0.2293	0.285	-0.1736	>	<	1	3.75	3.75	3.75	0	3.75	3.75	>	<	1	538.1	538.1	538.1	0	538.1	538.1	>
2022-05-25 20:11:06	42	<	2024	0.0455	6	0	0.2413	0.2867	-0.1958	>	<	1	4.15	4.15	4.15	0	4.15	4.15	>	<	1	538.4	538.4	538.4	0	538.4	538.4	>
2022-05-25 20:11:07	43	<	1991	0.0347	1	0	0.1829	0.2176	-0.1483	>	<	1	3.9	3.9	3.9	0	3.9	3.9	>	<	1	538.4	538.4	538.4	0	538.4	538.4	>
2022-05-25 20:11:08	44	<	2017	0.0466	1	0	0.2108	0.2574	-0.1642	>	<	1	4	4	4	0	4	4	>	<	1	538.5	538.5	538.5	0	538.5	538.5	>
2022-05-25 20:11:09	45	<	1991	0.0377	1	0	0.1904	0.2281	-0.1527	>	<	1	3.9	3.9	3.9	0	3.9	3.9	>	<	1	538.5	538.5	538.5	0	538.5	538.5	>
2022-05-25 20:11:10	46	<	1975	0.0522	1	0	0.2223	0.2745	-0.1702	>	<	1	4.1	4.1	4.1	0	4.1	4.1	>	<	1	542	542	542	0	542	542	>
2022-05-25 20:11:11	47	<	2033	0.0192	1	0	0.1372	0.1564	-0.118	>	<	1	3.8	3.8	3.8	0	3.8	3.8	>	<	1	542	542	542	0	542	542	>
2022-05-25 20:11:12	48	<	1998	0.0465	1	0	0.2107	0.2572	-0.1641	>	<	1	3.8	3.8	3.8	0	3.8	3.8	>	<	1	542	542	542	0	542	542	>
2022-05-25 20:11:13	49	<	1983	0.0469	1	0	0.2114	0.2583	-0.1645	>	<	1	3.85	3.85	3.85	0	3.85	3.85	>	<	1	542.6	542.6	542.6	0	542.6	542.6	>
2022-05-25 20:11:14	50	<	2012	0.0562	1	0	0.2302	0.2864	-0.1741	>	<	1	3.75	3.75	3.75	0	3.75	3.75	>	<	1	542.6	542.6	542.6	0	542.6	542.6	>
2022-05-25 20:11:15	51	<	2007	0.0384	1	0	0.1921	0.2304	-0.1537	>	<	1	3.7	3.7	3.7	0	3.7	3.7	>	<	1	542.6	542.6	542.6	0	542.6	542.6	>
2022-05-25 20:11:16	52	<	1978	0.0253	1	0	0.157	0.1822	-0.1317	>	<	1	3.7	3.7	3.7	0	3.7	3.7	>	<	1	542.6	542.6	542.6	0	542.6	542.6	>
2022-05-25 20:11:17	53	<	2010	0.0214	1	0	0.1447	0.1661	-0.1233	>	<	1	3.75	3.75	3.75	0	3.75	3.75	>	<	1	542.6	542.6	542.6	0	542.6	542.6	>
2022-05-25 20:11:18	54	<	2002	0.044	1	0	0.205	0.249	-0.161	>	<	1	3.7	3.7	3.7	0	3.7	3.7	>	<	1	542.6	542.6	542.6	0	542.6	542.6	>
2022-05-25 20:11:19	55	<	2012	0.0353	1	0	0.1845	0.2198	-0.1492	>	<	1	3.75	3.75	3.75	0	3.75	3.75	>	<	1	542.6	542.6	542.6	0	542.6	542.6	>
2022-05-25 20:11:20	56	<	1983	0.0403	1	0	0.1968	0.2371	-0.1564	>	<	1	3.85	3.85	3.85	0	3.85	3.85	>	<	1	542.6	542.6	542.6	0	542.6	542.6	>
2022-05-25 20:11:21	57	<	2016	0.0531	1	0	0.2242	0.2773	-0.1711	>	<	1	3.9	3.9	3.9	0	3.9	3.9	>	<	1	542.6	542.6	542.6	0	542.6	542.6	>
2022-05-25 20:11:22	58	<	2000	0.0385	1	0	0.1924	0.2309	-0.1539	>	<	1	3.85	3.85	3.85	0	3.85	3.85	>	<	1	542.6	542.6	542.6	0	542.6	542.6	>
2022-05-25 20:11:23	59	<	2001	0.0355	1	0	0.185	0.2205	-0.1495	>	<	1	3.7	3.7	3.7	0	3.7	3.7	>	<	1	542.6	542.6	542.6	0	542.6	542.6	>
2022-05-25 20:11:24	60	<	1999	0.04	1	0	0.196	0.236	-0.156	>	<	1	3.8	3.8	3.8	0	3.8	3.8	>	<	1	542.7	542.7	542.7	0	542.7	542.7	>
2022-05-25 20:11:25	61	<	2000	0.0325	1	0	0.1773	0.2098	-0.1448	>	<	1	3.7	3.7	3.7	0	3.7	3.7	>	<	1	542.7	542.7	542.7	0	542.7	542.7	>
2022-05-25 20:11:26	62	<	2000	0.0205	1	0	0.1417	0.1622	-0.1212	>	<	1	3.7	3.7	3.7	0	3.7	3.7	>	<	1	542.7	542.7	542.7	0	542.7	542.7	>
2022-05-25 20:11:27	63	<	1994	0.0527	1	0	0.2233	0.276	-0.1707	>	<	1	4.4	4.4	4.4	0	4.4	4.4	>	<	1	542.8	542.8	542.8	0	542.8	542.8	>
2022-05-25 20:11:28	64	<	2007	0.0568	1	0	0.2315	0.2883	-0.1747	>	<	1	3.65	3.65	3.65	0	3.65	3.65	>	<	1	542.8	542.8	542.8	0	542.8	542.8	>
2022-05-25 20:11:29	65	<	1999	0.053	1	0	0.2241	0.2771	-0.1711	>	<	1	3.75	3.75	3.75	0	3.75	3.75	>	<	1	542.8	542.8	542.8	0	542.8	542.8	>
2022-05-25 20:11:30	66	<	2001	0.0345	1	0	0.1825	0.2169	-0.148	>	<	1	3.75	3.75	3.75	0	3.75	3.75	>	<	1	542.8	542.8	542.8	0	542.8	542.8	>
2022-05-25 20:11:31	67	<	1988	0.0277	1	0	0.164	0.1917	-0.1363	>	<	1	3.75	3.75	3.75	0	3.75	3.75	>	<	1	542.8	542.8	542.8	0	542.8	542.8	>
2022-05-25 20:11:32	68	<	2010	0.0169	1	0	0.129	0.1459	-0.112	>	<	1	3.8	3.8	3.8	0	3.8	3.8	>	<	1	542.8	542.8	542.8	0	542.8	542.8	>
2022-05-25 20:11:33	69	<	1997	0.0135	1	0	0.1155	0.129	-0.102	>	<	1	3.7	3.7	3.7	0	3.7	3.7	>	<	1	542.8	542.8	542.8	0	542.8	542.8	>
2022-05-25 20:11:34	70	<	2003	0.0579	1	0	0.2336	0.2915	-0.1757	>	<	1	3.7	3.7	3.7	0	3.7	3.7	>	<	1	542.8	542.8	542.8	0	542.8	542.8	>
2022-05-25 20:11:35	71	<	1934	0.0569	1	0	0.2316	0.2885	-0.1747	>	<	1	3.7	3.7	3.7	0	3.7	3.7	>	<	1	542.8	542.8	542.8	0	542.8	542.8	>
2022-05-25 20:11:36	72	<	2048	0.0435	1	0	0.2039	0.2473	-0.1604	>	<	1	3.7	3.7	3.7	0	3.7	3.7	>	<	1	542.8	542.8	542.8	0	542.8	542.8	>
2022-05-25 20:11:37	73	<	1996	0.0411	1	0	0.1985	0.2396	-0.1574	>	<	1	3.85	3.85	3.85	0	3.85	3.85	>	<	1	542.8	542.8	542.8	0	542.8	542.8	>
2022-05-25 20:11:38	74	<	2023	0.0193	1	0	0.1375	0.1568	-0.1182	>	<	1	3.75	3.75	3.75	0	3.75	3.75	>	<	1	542.8	542.8	542.8	0	542.8	542.8	>
2022-05-25 20:11:39	75	<	2001	0.0175	1	0	0.1311	0.1486	-0.1136	>	<	1	3.65	3.65	3.65	0	3.65	3.65	>	<	1	542.8	542.8	542.8	0	542.8	542.8	>
2022-05-25 20:11:40	76	<	1992	0.0417	1	0	0.1998	0.2415	-0.1582	>	<	1	3.75	3.75	3.75	0	3.75	3.75	>	<	1	542.8	542.8	542.8	0	542.8	542.8	>
2022-05-25 20:11:41	77	<	2006	0.0269	2	0	0.1649	0.1918	-0.138	>	<	1	3.75	3.75	3.75	0	3.75	3.75	>	<	1	542.8	542.8	542.8	0	542.8	542.8	>
2022-05-25 20:11:42	78	<	2001	0.018	1	0	0.1329	0.1509	-0.1149	>	<	1	3.7	3.7	3.7	0	3.7	3.7	>	<	1	542.8	542.8	542.8	0	542.8	542.8	>
2022-05-25 20:11:43	79	<	1987	0.0362	1	0	0.1869	0.2231	-0.1506	>	<	1	3.8	3.8	3.8	0	3.8	3.8	>	<	1	542.8	542.8	542.8	0	542.8	542.8	>
2022-05-25 20:11:44	80	<	2000	0.048	1	0	0.2138	0.2618	-0.1658	>	<	1	3.9	3.9	3.9	0	3.9	3.9	>	<	1	542.8	542.8	542.8	0	542.8	542.8	>
2022-05-25 20:11:45	81	<	2009	0.0518	1	0	0.2216	0.2733	-0.1698	>	<	1	3.85	3.85	3.85	0	3.85	3.85	>	<	1	542.8	542.8	542.8	0	542.8	542.8	>
2022-05-25 20:11:46	82	<	1974	0.0284	1	0	0.166	0.1944	-0.1377	>	<	1	3.85	3.85	3.85	0	3.85	3.85	>	<	1	542.8	542.8	542.8	0	542.8	542.8	>
2022-05-25 20:11:47	83	<	2028	0.0523	1	0	0.2226	0.2748	-0.1703	>	<	1	3.85	3.85	3.85	0	3.85	3.85	>	<	1	542.8	542.8	542.8	0	542.8	542.8	>
2022-05-25 20:11:48	84	<	2002	0.031	1	0	0.1732	0.2042	-0.1423	>	<	1	3.85	3.85	3.85	0	3.85	3.85	>	<	1	542.8	542.8	542.8	0	542.8	542.8	>
2022-05-25 20:11:49	85	<	2000	0.01	1	0	0.0995	0.1095	-0.0895	>	<	1	3.65	3.65	3.65	0	3.65	3.65	>	<	1	542.8	542.8	542.8	0	542.8	542.8	>
2022-05-25 20:11:50	86	<	1972	0.0507	1	0	0.2194	0.2701	-0.1687	>	<	1	3.65	3.65	3.65	0	3.65	3.65	>	<	1	542.8	542.8	542.8	0	542.8	542.8	>
2022-05-25 20:11:51	87	<	2027	0.0488	1	0	0.2155	0.2644	-0.1667	>	<	1	3.7	3.7	3.7	0	3.7	3.7	>	<	1	542.8	542.8	542.8	0	542.8	542.8	>
2022-05-25 20:11:52	88	<	1999	0.053	1	0	0.2241	0.2771	-0.1711	>	<	1	3.8	3.8	3.8	0	3.8	3.8	>	<	1	542.8	542.8	542.8	0	542.8	542.8	>
2022-05-25 20:11:53	89	<	1996	0.0396	1	0	0.195	0.2345	-0.1554	>	<	1	3.75	3.75	3.75	0	3.75	3.75	>	<	1	542.8	542.8	542.8	0	542.8	542.8	>
2022-05-25 20:11:54	90	<	2006	0.0299	1	0	0.1703	0.2003	-0.1404	>	<	1	3.65	3.65	3.65	0	3.65	3.65	>	<	1	542.8	542.8	542.8	0	542.8	542.8	>
2022-05-25 20:11:55	91	<	2001	0.0415	1	0	0.1994	0.2409	-0.1579	>	<	1	3.75	3.75	3.75	0	3.75	3.75	>	<	1	542.8	542.8	542.8	0	542.8	542.8	>
2022-05-25 20:11:56	92	<	1989	0.0402	1	0	0.1965	0.2367	-0.1563	>	<	1	3.65	3.65	3.65	0	3.65	3.65	>	<	1	542.8	542.8	542.8	0	542.8	542.8	>
2022-05-25 20:11:57	93	<	1994	0.0446	1	0	0.2065	0.2511	-0.1619	>	<	1	3.8	3.8	3.8	0	3.8	3.8	>	<	1	542.8	542.8	542.8	0	542.8	542.8	>
2022-05-25 20:11:58	94	<	2016	0.0446	1	0	0.2065	0.2512	-0.1619	>	<	1	3.6	3.6	3.6	0	3.6	3.6	>	<	1	542.8	542.8	542.8	0	542.8	542.8	>
2022-05-25 20:11:59	95	<	1979	0.0394	1	0	0.1946	0.234	-0.1552	>	<	1	3.7	3.7	3.7	0	3.7	3.7	>	<	1	542.8	542.8	542.8	0	542.8	542.8	>
2022-05-25 20:12:00	96	<	2021	0.0356	1	0	0.1854	0.221	-0.1497	>	<	1	3.95	3.95	3.95	0	3.95	3.95	>	<	1	542.8	542.8	542.8	0	542.8	542.8	>
2022-05-25 20:12:01	97	<	2000	0.03	1	0	0.1706	0.2006	-0.1406	>	<	1	3.7	3.7	3.7	0	3.7	3.7	>	<	1	542.8	542.8	542.8	0	542.8	542.8	>
2022-05-25 20:12:02	98	<	2000	0.039	1	0	0.1936	0.2326	-0.1546	>	<	1	4	4	4	0	4	4	>	<	1	542.8	542.8	542.8	0	542.8	542.8	>
2022-05-25 20:12:03	99	<	2000	0.0115	1	0	0.1066	0.1181	-0.0951	>	<	1	3.8	3.8	3.8	0	3.8	3.8	>	<	1	542.8	542.8	542.8	0	542.8	542.8	>
2022-05-25 20:12:04	100	<	2000	0.0385	1	0	0.1924	0.2309	-0.1539	>	<	1	3.75	3.75	3.75	0	3.75	3.75	>	<	1	542.8	542.8	542.8	0	542.8	542.8	>
2022-05-25 20:12:05	101	<	1979	0.0611	1	0	0.2396	0.3007	-0.1784	>	<	1	3.8	3.8	3.8	0	3.8	3.8	>	<	1	542.8	542.8	542.8	0	542.8	542.8	>
2022-05-25 20:12:06	102	<	2009	0.0538	1	0	0.2255	0.2793	-0.1718	>	<	1	3.75	3.75	3.75	0	3.75	3.75	>	<	1	542.8	542.8	542.8	0	542.8	542.8	>
2022-05-25 20:12:07	103	<	2007	0.0239	1	0	0.1528	0.1767	-0.1289	>	<	1	3.75	3.75	3.75	0	3.75	3.75	>	<	1	542.8	542.8	542.8	0	542.8	542.8	>
2022-05-25 20:12:08	104	<	1945	0.0314	1	0	0.1743	0.2057	-0.1429	>	<	1	3.8	3.8	3.8	0	3.8	3.8	>	<	1	542.8	542.8	542.8	0	542.8	542.8	>
2022-05-25 20:12:09	105	<	2039	0.0353	1	0	0.1846	0.2199	-0.1493	>	<	1	3.75	3.75	3.75	0	3.75	3.75	>	<	1	542.8	542.8	542.8	0	542.8	542.8	>
2022-05-25 20:12:10	106	<	2021	0.0416	1	0	0.1996	0.2412	-0.158	>	<	1	3.75	3.75	3.75	0	3.75	3.75	>	<	1	542.8	542.8	542.8	0	542.8	542.8	>
2022-05-25 20:12:11	107	<	1999	0.0425	1	0	0.2018	0.2443	-0.1593	>	<	1	3.7	3.7	3.7	0	3.7	3.7	>	<	1	542.8	542.8	542.8	0	542.8	542.8	>
2022-05-25 20:12:12	108	<	1998	0.0495	1	0	0.217	0.2666	-0.1675	>	<	1	3.7	3.7	3.7	0	3.7	3.7	>	<	1	542.8	542.8	542.8	0	542.8	542.8	>
2022-05-25 20:12:13	109	<	2004	0.0584	1	0	0.2345	0.2928	-0.1761	>	<	1	3.75	3.75	3.75	0	3.75	3.75	>	<	1	542.8	542.8	542.8	0	542.8	542.8	>
2022-05-25 20:12:14	110	<	1999	0.054	1	0	0.2261	0.2801	-0.172	>	<	1	3.65	3.65	3.65	0	3.65	3.65	>	<	1	542.8	542.8	542.8	0	542.8	542.8	>
2022-05-25 20:12:15	111	<	1987	0.0604	1	0	0.2382	0.2986	-0.1778	>	<	1	3.65	3.65	3.65	0	3.65	3.65	>	<	1	542.8	542.8	542.8	0	542.8	542.8	>
2022-05-25 20:12:16	112	<	2010	0.0667	1	0	0.2494	0.3161	-0.1828	>	<	1	3.65	3.65	3.65	0	3.65	3.65	>	<	1	542.8	542.8	542.8	0	542.8	542.8	>
2022-05-25 20:12:17	113	<	2001	0.056	1	0	0.2299	0.2858	-0.1739	>	<	1	3.6	3.6	3.6	0	3.6	3.6	>	<	1	542.8	542.8	542.8	0	542.8	542.8	>
2022-05-25 20:12:18	114	<	1955	0.0537	1	0	0.2254	0.2791	-0.1717	>	<	1	3.75	3.75	3.75	0	3.75	3.75	>	<	1	542.8	542.8	542.8	0	542.8	542.8	>
2022-05-25 20:12:19	115	<	2046	0.0489	1	0	0.2156	0.2645	-0.1667	>	<	1	3.65	3.65	3.65	0	3.65	3.65	>	<	1	542.8	542.8	542.8	0	542.8	542.8	>
2022-05-25 20:12:20	116	<	2001	0.042	1	0	0.2005	0.2425	-0.1586	>	<	1	3.9	3.9	3.9	0	3.9	3.9	>	<	1	542.8	542.8	542.8	0	542.8	542.8	>
2022-05-25 20:12:21	117	<	1996	0.0536	1	0	0.2252	0.2788	-0.1716	>	<	1	3.7	3.7	3.7	0	3.7	3.7	>	<	1	542.8	542.8	542.8	0	542.8	542.8	>
2022-05-25 20:12:22	118	<	1994	0.0456	1	0	0.2087	0.2543	-0.1631	>	<	1	3.8	3.8	3.8	0	3.8	3.8	>	<	1	542.8	542.8	542.8	0	542.8	542.8	>
2022-05-25 20:12:23	119	<	1997	0.0431	1	0	0.203	0.2461	-0.1599	>	<	1	3.9	3.9	3.9	0	3.9	3.9	>	<	1	542.8	542.8	542.8	0	542.8	542.8	>
2022-05-25 20:12:24	120	<	2013	0.0387	1	0	0.193	0.2317	-0.1542	>	<	1	3.8	3.8	3.8	0	3.8	3.8	>	<	1	542.8	542.8	542.8	0	542.8	542.8	>
2022-05-25 20:12:25	121	<	2000	0.0525	1	0	0.223	0.2755	-0.1705	>	<	1	3.7	3.7	3.7	0	3.7	3.7	>	<	1	542.8	542.8	542.8	0	542.8	542.8	>
2022-05-25 20:12:26	122	<	1990	0.0146	1	0	0.1198	0.1344	-0.1053	>	<	1	3.55	3.55	3.55	0	3.55	3.55	>	<	1	542.8	542.8	542.8	0	542.8	542.8	>
2022-05-25 20:12:27	123	<	2012	0.0517	1	0	0.2214	0.2731	-0.1697	>	<	1	3.75	3.75	3.75	0	3.75	3.75	>	<	1	542.8	542.8	542.8	0	542.8	542.8	>
2022-05-25 20:12:28	124	<	1983	0.0479	1	0	0.2136	0.2615	-0.1657	>	<	1	3.65	3.65	3.65	0	3.65	3.65	>	<	1	542.8	542.8	542.8	0	542.8	542.8	>
2022-05-25 20:12:29	125	<	2010	0.0353	1	0	0.1846	0.2199	-0.1493	>	<	1	3.8	3.8	3.8	0	3.8	3.8	>	<	1	542.8	542.8	542.8	0	542.8	542.8	>
2022-05-25 20:12:30	126	<	1976	0.041	1	0	0.1983	0.2393	-0.1573	>	<	1	3.7	3.7	3.7	0	3.7	3.7	>	<	1	542.8	542.8	542.8	0	542.8	542.8	>
2022-05-25 20:12:31	127	<	2008	0.0234	1	0	0.1512	0.1746	-0.1278	>	<	1	3.7	3.7	3.7	0	3.7	3.7	>	<	1	542.8	542.8	542.8	0	542.8	542.8	>
2022-05-25 20:12:32	128	<	2021	0.0386	1	0	0.1926	0.2312	-0.154	>	<	1	3.75	3.75	3.75	0	3.75	3.75	>	<	1	543	543	543	0	543	543	>
2022-05-25 20:12:33	129	<	1996	0.0601	1	0	0.2377	0.2978	-0.1776	>	<	1	3.7	3.7	3.7	0	3.7	3.7	>	<	1	543	543	543	0	543	543	>
2022-05-25 20:12:34	130	<	1988	0.0468	1	0	0.2112	0.2579	-0.1644	>	<	1	3.8	3.8	3.8	0	3.8	3.8	>	<	1	543	543	543	0	543	543	>
2022-05-25 20:12:35	131	<	1991	0.0387	1	0	0.1928	0.2315	-0.1541	>	<	1	3.75	3.75	3.75	0	3.75	3.75	>	<	1	543	543	543	0	543	543	>
2022-05-25 20:12:36	132	<	1996	0.0225	1	0	0.1484	0.171	-0.1259	>	<	1	3.7	3.7	3.7	0	3.7	3.7	>	<	1	543	543	543	0	543	543	>
2022-05-25 20:12:37	133	<	2029	0.0458	1	0	0.2091	0.255	-0.1633	>	<	1	3.7	3.7	3.7	0	3.7	3.7	>	<	1	543	543	543	0	543	543	>
2022-05-25 20:12:38	134	<	1990	0.0553	1	0	0.2285	0.2838	-0.1732	>	<	1	3.9	3.9	3.9	0	3.9	3.9	>	<	1	543	543	543	0	543	543	>
2022-05-25 20:12:39	135	<	1995	0.0426	1	0	0.202	0.2446	-0.1594	>	<	1	3.75	3.75	3.75	0	3.75	3.75	>	<	1	543	543	543	0	543	543	>
2022-05-25 20:12:40	136	<	2010	0.0458	1	0	0.209	0.2548	-0.1632	>	<	1	3.65	3.65	3.65	0	3.65	3.65	>	<	1	543	543	543	0	543	543	>
2022-05-25 20:12:41	137	<	1999	0.0285	1	0	0.1664	0.195	-0.1379	>	<	1	3.85	3.85	3.85	0	3.85	3.85	>	<	1	543	543	543	0	543	543	>
2022-05-25 20:12:42	138	<	1969	0.0528	1	0	0.2237	0.2765	-0.1709	>	<	1	3.75	3.75	3.75	0	3.75	3.75	>	<	1	543	543	543	0	543	543	>
2022-05-25 20:12:43	139	<	2033	0.0502	1	0	0.2183	0.2685	-0.1681	>	<	1	3.7	3.7	3.7	0	3.7	3.7	>	<	1	543	543	543	0	543	543	>
2022-05-25 20:12:44	140	<	1992	0.0492	1	0	0.2163	0.2655	-0.1671	>	<	1	3.8	3.8	3.8	0	3.8	3.8	>	<	1	543	543	543	0	543	543	>
2022-05-25 20:12:45	141	<	2008	0.0423	1	0	0.2013	0.2437	-0.159	>	<	1	3.85	3.85	3.85	0	3.85	3.85	>	<	1	543	543	543	0	543	543	>
2022-05-25 20:12:46	142	<	1971	0.0386	1	0	0.1925	0.2311	-0.154	>	<	1	3.75	3.75	3.75	0	3.75	3.75	>	<	1	543	543	543	0	543	543	>
2022-05-25 20:12:47	143	<	2028	0.0513	1	0	0.2206	0.2719	-0.1693	>	<	1	3.7	3.7	3.7	0	3.7	3.7	>	<	1	543	543	543	0	543	543	>
2022-05-25 20:12:48	144	<	1978	0.0506	1	0	0.2191	0.2696	-0.1685	>	<	1	3.75	3.75	3.75	0	3.75	3.75	>	<	1	543	543	543	0	543	543	>
2022-05-25 20:12:49	145	<	2026	0.0464	1	0	0.2103	0.2567	-0.1639	>	<	1	3.65	3.65	3.65	0	3.65	3.65	>	<	1	543	543	543	0	543	543	>
2022-05-25 20:12:50	146	<	1984	0.0499	1	0	0.2177	0.2676	-0.1678	>	<	1	3.6	3.6	3.6	0	3.6	3.6	>	<	1	543	543	543	0	543	543	>
2022-05-25 20:12:51	147	<	1999	0.0105	1	0	0.102	0.1125	-0.0915	>	<	1	3.75	3.75	3.75	0	3.75	3.75	>	<	1	543	543	543	0	543	543	>
2022-05-25 20:12:52	148	<	2016	0.0387	1	0	0.1929	0.2315	-0.1542	>	<	1	3.85	3.85	3.85	0	3.85	3.85	>	<	1	543	543	543	0	543	543	>
2022-05-25 20:12:53	149	<	1987	0.004	1	0	0.0633	0.0674	-0.0593	>	<	1	3.7	3.7	3.7	0	3.7	3.7	>	<	1	543	543	543	0	543	543	>
2022-05-25 20:12:54	150	<	2015	0.0685	1	0	0.2526	0.3211	-0.1841	>	<	1	3.7	3.7	3.7	0	3.7	3.7	>	<	1	543	543	543	0	543	543	>
2022-05-25 20:12:55	151	<	1994	0.0527	1	0	0.2233	0.276	-0.1707	>	<	1	3.6	3.6	3.6	0	3.6	3.6	>	<	1	543	543	543	0	543	543	>
2022-05-25 20:12:56	152	<	1989	0.0161	1	0	0.1258	0.1419	-0.1097	>	<	1	3.6	3.6	3.6	0	3.6	3.6	>	<	1	543	543	543	0	543	543	>
2022-05-25 20:12:57	153	<	2012	0.0666	1	0	0.2493	0.3159	-0.1827	>	<	1	3.55	3.55	3.55	0	3.55	3.55	>	<	1	543	543	543	0	543	543	>
2022-05-25 20:12:58	154	<	1999	0.0485	1	0	0.2149	0.2634	-0.1663	>	<	1	3.6	3.6	3.6	0	3.6	3.6	>	<	1	543	543	543	0	543	543	>
2022-05-25 20:12:59	155	<	1973	0.0091	1	0	0.0951	0.1042	-0.086	>	<	1	3.75	3.75	3.75	0	3.75	3.75	>	<	1	543	543	543	0	543	543	>
2022-05-25 20:13:00	156	<	2031	0.0266	1	0	0.1609	0.1875	-0.1343	>	<	1	3.8	3.8	3.8	0	3.8	3.8	>	<	1	543	543	543	0	543	543	>
2022-05-25 20:13:01	157	<	2001	0.0215	1	0	0.145	0.1665	-0.1235	>	<	1	3.85	3.85	3.85	0	3.85	3.85	>	<	1	543	543	543	0	543	543	>
2022-05-25 20:13:02	158	<	2001	0.034	1	0	0.1812	0.2152	-0.1472	>	<	1	3.8	3.8	3.8	0	3.8	3.8	>	<	1	543	543	543	0	543	543	>
2022-05-25 20:13:03	159	<	1987	0.0297	1	0	0.1697	0.1994	-0.14	>	<	1	3.55	3.55	3.55	0	3.55	3.55	>	<	1	543	543	543	0	543	543	>
2022-05-25 20:13:04	160	<	2013	0.0169	1	0	0.1289	0.1458	-0.112	>	<	1	3.65	3.65	3.65	0	3.65	3.65	>	<	1	543	543	543	0	543	543	>
2022-05-25 20:13:05	161	<	1968	0.0224	1	0	0.1478	0.1702	-0.1255	>	<	1	3.7	3.7	3.7	0	3.7	3.7	>	<	1	543	543	543	0	543	543	>
2022-05-25 20:13:06	162	<	2026	0.037	1	0	0.1888	0.2258	-0.1518	>	<	1	3.75	3.75	3.75	0	3.75	3.75	>	<	1	543	543	543	0	543	543	>
2022-05-25 20:13:07	163	<	2006	0.0414	1	0	0.1992	0.2405	-0.1578	>	<	1	3.65	3.65	3.65	0	3.65	3.65	>	<	1	543	543	543	0	543	543	>
2022-05-25 20:13:08	164	<	1989	0.0201	1	0	0.1404	0.1605	-0.1203	>	<	1	3.6	3.6	3.6	0	3.6	3.6	>	<	1	543	543	543	0	543	543	>
2022-05-25 20:13:09	165	<	2010	0.0443	1	0	0.2057	0.25	-0.1614	>	<	1	3.7	3.7	3.7	0	3.7	3.7	>	<	1	543.2	543.2	543.2	0	543.2	543.2	>
2022-05-25 20:13:10	166	<	1980	0.0263	1	0	0.1599	0.1862	-0.1337	>	<	1	3.7	3.7	3.7	0	3.7	3.7	>	<	1	543.2	543.2	543.2	0	543.2	543.2	>
2022-05-25 20:13:11	167	<	1992	0.0326	1	0	0.1777	0.2103	-0.145	>	<	1	3.8	3.8	3.8	0	3.8	3.8	>	<	1	543.2	543.2	543.2	0	543.2	543.2	>
2022-05-25 20:13:12	168	<	1993	0.0442	1	0	0.2054	0.2496	-0.1613	>	<	1	3.8	3.8	3.8	0	3.8	3.8	>	<	1	543.2	543.2	543.2	0	543.2	543.2	>
2022-05-25 20:13:13	169	<	2036	0.0673	1	0	0.2505	0.3178	-0.1832	>	<	1	3.7	3.7	3.7	0	3.7	3.7	>	<	1	543.2	543.2	543.2	0	543.2	543.2	>
2022-05-25 20:13:14	170	<	1995	0.0757	1	0	0.2645	0.3402	-0.1888	>	<	1	3.65	3.65	3.65	0	3.65	3.65	>	<	1	543.2	543.2	543.2	0	543.2	543.2	>
2022-05-25 20:13:15	171	<	2004	0.0589	1	0	0.2354	0.2943	-0.1765	>	<	1	3.65	3.65	3.65	0	3.65	3.65	>	<	1	543.2	543.2	543.2	0	543.2	543.2	>
2022-05-25 20:13:16	172	<	2001	0.0225	2	0	0.1516	0.1741	-0.1291	>	<	1	3.65	3.65	3.65	0	3.65	3.65	>	<	1	543.2	543.2	543.2	0	543.2	543.2	>
2022-05-25 20:13:17	173	<	1992	0.0678	1	0	0.2514	0.3191	-0.1836	>	<	1	3.6	3.6	3.6	0	3.6	3.6	>	<	1	543.2	543.2	543.2	0	543.2	543.2	>
2022-05-25 20:13:18	174	<	1981	0.0596	1	0	0.2367	0.2962	-0.1771	>	<	1	3.8	3.8	3.8	0	3.8	3.8	>	<	1	543.2	543.2	543.2	0	543.2	543.2	>
2022-05-25 20:13:19	175	<	2027	0.0419	1	0	0.2004	0.2424	-0.1585	>	<	1	3.7	3.7	3.7	0	3.7	3.7	>	<	1	543.4	543.4	543.4	0	543.4	543.4	>
2022-05-25 20:13:20	176	<	1995	0.014	1	0	0.1176	0.1317	-0.1036	>	<	1	3.8	3.8	3.8	0	3.8	3.8	>	<	1	543.4	543.4	543.4	0	543.4	543.4	>
2022-05-25 20:13:21	177	<	1999	0.0635	1	0	0.2439	0.3074	-0.1804	>	<	1	3.65	3.65	3.65	0	3.65	3.65	>	<	1	543.4	543.4	543.4	0	543.4	543.4	>
2022-05-25 20:13:22	178	<	2005	0.0314	1	0	0.1745	0.2059	-0.143	>	<	1	3.7	3.7	3.7	0	3.7	3.7	>	<	1	543.4	543.4	543.4	0	543.4	543.4	>
2022-05-25 20:13:23	179	<	2000	0.03	1	0	0.1706	0.2006	-0.1406	>	<	1	3.85	3.85	3.85	0	3.85	3.85	>	<	1	543.4	543.4	543.4	0	543.4	543.4	>
2022-05-25 20:13:24	180	<	1998	0.0235	1	0	0.1516	0.1751	-0.128	>	<	1	3.75	3.75	3.75	0	3.75	3.75	>	<	1	543.4	543.4	543.4	0	543.4	543.4	>
2022-05-25 20:13:25	181	<	1957	0.048	1	0	0.2138	0.2619	-0.1658	>	<	1	3.9	3.9	3.9	0	3.9	3.9	>	<	1	543.4	543.4	543.4	0	543.4	543.4	>
2022-05-25 20:13:26	182	<	2045	0.0421	1	0	0.2007	0.2428	-0.1587	>	<	1	3.75	3.75	3.75	0	3.75	3.75	>	<	1	543.4	543.4	543.4	0	543.4	543.4	>
2022-05-25 20:13:27	183	<	1961	0.051	1	0	0.22	0.271	-0.169	>	<	1	3.7	3.7	3.7	0	3.7	3.7	>	<	1	543.4	543.4	543.4	0	543.4	543.4	>
2022-05-25 20:13:28	184	<	2025	0.0237	1	0	0.1521	0.1758	-0.1284	>	<	1	3.75	3.75	3.75	0	3.75	3.75	>	<	1	543.4	543.4	543.4	0	543.4	543.4	>
2022-05-25 20:13:29	185	<	2012	0.0567	1	0	0.2312	0.2879	-0.1745	>	<	1	3.7	3.7	3.7	0	3.7	3.7	>	<	1	543.4	543.4	543.4	0	543.4	543.4	>
2022-05-25 20:13:30	186	<	2004	0.0669	1	0	0.2498	0.3167	-0.1829	>	<	1	3.85	3.85	3.85	0	3.85	3.85	>	<	1	543.4	543.4	543.4	0	543.4	543.4	>
2022-05-25 20:13:31	187	<	1985	0.0408	1	0	0.1978	0.2386	-0.157	>	<	1	3.75	3.75	3.75	0	3.75	3.75	>	<	1	543.4	543.4	543.4	0	543.4	543.4	>
2022-05-25 20:13:32	188	<	1988	0.0267	1	0	0.1611	0.1877	-0.1344	>	<	1	3.65	3.65	3.65	0	3.65	3.65	>	<	1	543.4	543.4	543.4	0	543.4	543.4	>
2022-05-25 20:13:33	189	<	2025	0.0286	1	0	0.1668	0.1954	-0.1382	>	<	1	3.7	3.7	3.7	0	3.7	3.7	>	<	1	543.4	543.4	543.4	0	543.4	543.4	>
2022-05-25 20:13:34	190	<	1994	0.0547	1	0	0.2273	0.282	-0.1727	>	<	1	3.6	3.6	3.6	0	3.6	3.6	>	<	1	543.4	543.4	543.4	0	543.4	543.4	>
2022-05-25 20:13:35	191	<	2007	0.0653	1	0	0.247	0.3123	-0.1817	>	<	1	3.7	3.7	3.7	0	3.7	3.7	>	<	1	543.4	543.4	543.4	0	543.4	543.4	>
2022-05-25 20:13:36	192	<	1969	0.0406	1	0	0.1974	0.2381	-0.1568	>	<	1	3.7	3.7	3.7	0	3.7	3.7	>	<	1	543.4	543.4	543.4	0	543.4	543.4	>
2022-05-25 20:13:37	193	<	2014	0.0506	1	0	0.2193	0.2699	-0.1686	>	<	1	3.75	3.75	3.75	0	3.75	3.75	>	<	1	543.4	543.4	543.4	0	543.4	543.4	>
2022-05-25 20:13:38	194	<	2017	0.0268	1	0	0.1614	0.1882	-0.1346	>	<	1	3.75	3.75	3.75	0	3.75	3.75	>	<	1	543.4	543.4	543.4	0	543.4	543.4	>
2022-05-25 20:13:39	195	<	1993	0.0517	1	0	0.2214	0.2731	-0.1697	>	<	1	3.75	3.75	3.75	0	3.75	3.75	>	<	1	543.4	543.4	543.4	0	543.4	543.4	>
2022-05-25 20:13:40	196	<	2007	0.0309	1	0	0.173	0.2039	-0.1421	>	<	1	3.6	3.6	3.6	0	3.6	3.6	>	<	1	543.4	543.4	543.4	0	543.4	543.4	>
2022-05-25 20:13:41	197	<	1955	0.0246	1	0	0.1548	0.1793	-0.1302	>	<	1	3.65	3.65	3.65	0	3.65	3.65	>	<	1	543.4	543.4	543.4	0	543.4	543.4	>
2022-05-25 20:13:42	198	<	2043	0.0627	1	0	0.2423	0.305	-0.1797	>	<	1	3.65	3.65	3.65	0	3.65	3.65	>	<	1	543.4	543.4	543.4	0	543.4	543.4	>
2022-05-25 20:13:43	199	<	2000	0.051	1	0	0.22	0.271	-0.169	>	<	1	3.65	3.65	3.65	0	3.65	3.65	>	<	1	543.4	543.4	543.4	0	543.4	543.4	>
2022-05-25 20:13:44	200	<	1969	0.0178	1	0	0.1321	0.1499	-0.1144	>	<	1	3.7	3.7	3.7	0	3.7	3.7	>	<	1	543.4	543.4	543.4	0	543.4	543.4	>
2022-05-25 20:13:45	201	<	1996	0.0511	1	0	0.2202	0.2713	-0.1691	>	<	1	3.55	3.55	3.55	0	3.55	3.55	>	<	1	543.4	543.4	543.4	0	543.4	543.4	>
2022-05-25 20:13:46	202	<	2037	0.0471	1	0	0.2119	0.259	-0.1648	>	<	1	3.65	3.65	3.65	0	3.65	3.65	>	<	1	543.4	543.4	543.4	0	543.4	543.4	>
2022-05-25 20:13:47	203	<	1999	0.011	1	0	0.1043	0.1153	-0.0933	>	<	1	3.75	3.75	3.75	0	3.75	3.75	>	<	1	543.4	543.4	543.4	0	543.4	543.4	>
2022-05-25 20:13:48	204	<	2001	0.0205	1	0	0.1417	0.1622	-0.1212	>	<	1	3.8	3.8	3.8	0	3.8	3.8	>	<	1	543.4	543.4	543.4	0	543.4	543.4	>
2022-05-25 20:13:49	205	<	1968	0.0396	1	0	0.1951	0.2347	-0.1555	>	<	1	3.75	3.75	3.75	0	3.75	3.75	>	<	1	543.4	543.4	543.4	0	543.4	543.4	>
2022-05-25 20:13:50	206	<	2002	0.0105	1	0	0.1019	0.1124	-0.0914	>	<	1	3.65	3.65	3.65	0	3.65	3.65	>	<	1	543.4	543.4	543.4	0	543.4	543.4	>
2022-05-25 20:13:51	207	<	2032	0.0384	1	0	0.1921	0.2305	-0.1537	>	<	1	3.7	3.7	3.7	0	3.7	3.7	>	<	1	543.4	543.4	543.4	0	543.4	543.4	>
2022-05-25 20:13:52	208	<	1999	0.0355	1	0	0.1851	0.2206	-0.1496	>	<	1	3.75	3.75	3.75	0	3.75	3.75	>	<	1	543.4	543.4	543.4	0	543.4	543.4	>
2022-05-25 20:13:53	209	<	1998	0.013	1	0	0.1133	0.1263	-0.1003	>	<	1	3.7	3.7	3.7	0	3.7	3.7	>	<	1	543.4	543.4	543.4	0	543.4	543.4	>
2022-05-25 20:13:54	210	<	1998	0.0295	1	0	0.1693	0.1988	-0.1398	>	<	1	3.95	3.95	3.95	0	3.95	3.95	>	<	1	543.4	543.4	543.4	0	543.4	543.4	>
2022-05-25 20:13:55	211	<	2004	0.0364	1	0	0.1874	0.2238	-0.1509	>	<	1	3.85	3.85	3.85	0	3.85	3.85	>	<	1	543.4	543.4	543.4	0	543.4	543.4	>
2022-05-25 20:13:56	212	<	1976	0.0486	1	0	0.215	0.2636	-0.1664	>	<	1	3.7	3.7	3.7	0	3.7	3.7	>	<	1	543.4	543.4	543.4	0	543.4	543.4	>
2022-05-25 20:13:57	213	<	2015	0.0471	1	0	0.212	0.2591	-0.1648	>	<	1	3.8	3.8	3.8	0	3.8	3.8	>	<	1	543.4	543.4	543.4	0	543.4	543.4	>
2022-05-25 20:13:58	214	<	2007	0.0832	1	0	0.2762	0.3594	-0.193	>	<	1	3.9	3.9	3.9	0	3.9	3.9	>	<	1	543.4	543.4	543.4	0	543.4	543.4	>
2022-05-25 20:13:59	215	<	1997	0.0676	1	0	0.2511	0.3187	-0.1835	>	<	1	3.85	3.85	3.85	0	3.85	3.85	>	<	1	543.4	543.4	543.4	0	543.4	543.4	>
2022-05-25 20:14:00	216	<	2002	0.034	1	0	0.1811	0.2151	-0.1472	>	<	1	3.8	3.8	3.8	0	3.8	3.8	>	<	1	543.4	543.4	543.4	0	543.4	543.4	>
2022-05-25 20:14:01	217	<	2002	0.017	1	0	0.1292	0.1462	-0.1122	>	<	1	3.65	3.65	3.65	0	3.65	3.65	>	<	1	543.4	543.4	543.4	0	543.4	543.4	>
2022-05-25 20:14:02	218	<	1998	0.043	1	0	0.203	0.246	-0.1599	>	<	1	4	4	4	0	4	4	>	<	1	543.5	543.5	543.5	0	543.5	543.5	>
2022-05-25 20:14:03	219	<	1975	0.041	1	0	0.1983	0.2393	-0.1573	>	<	1	3.9	3.9	3.9	0	3.9	3.9	>	<	1	543.5	543.5	543.5	0	543.5	543.5	>
2022-05-25 20:14:04	220	<	2028	0.0621	1	0	0.2414	0.3035	-0.1793	>	<	1	3.75	3.75	3.75	0	3.75	3.75	>	<	1	543.5	543.5	543.5	0	543.5	543.5	>
2022-05-25 20:14:05	221	<	2000	0.0635	1	0	0.2439	0.3074	-0.1804	>	<	1	3.65	3.65	3.65	0	3.65	3.65	>	<	1	543.5	543.5	543.5	0	543.5	543.5	>
2022-05-25 20:14:06	222	<	1947	0.0508	1	0	0.2197	0.2705	-0.1688	>	<	1	3.9	3.9	3.9	0	3.9	3.9	>	<	1	543.5	543.5	543.5	0	543.5	543.5	>
2022-05-25 20:14:07	223	<	1658	0.0531	1	0	0.2242	0.2773	-0.1711	>	<	1	3.5	3.5	3.5	0	3.5	3.5	>	<	1	543.5	543.5	543.5	0	543.5	543.5	>
2022-05-25 20:14:08	224	<	2395	0.0342	1	0	0.1818	0.2161	-0.1476	>	<	1	3.7	3.7	3.7	0	3.7	3.7	>	<	1	543.5	543.5	543.5	0	543.5	543.5	>
2022-05-25 20:14:09	225	<	1998	0.028	1	0	0.1651	0.1931	-0.137	>	<	1	3.8	3.8	3.8	0	3.8	3.8	>	<	1	543.5	543.5	543.5	0	543.5	543.5	>
2022-05-25 20:14:10	226	<	1998	0.046	1	0	0.2096	0.2556	-0.1635	>	<	1	3.7	3.7	3.7	0	3.7	3.7	>	<	1	543.5	543.5	543.5	0	543.5	543.5	>
2022-05-25 20:14:11	227	<	2003	0.0255	1	0	0.1575	0.183	-0.1321	>	<	1	3.8	3.8	3.8	0	3.8	3.8	>	<	1	543.5	543.5	543.5	0	543.5	543.5	>
2022-05-25 20:14:12	228	<	1991	0.0507	1	0	0.2194	0.2702	-0.1687	>	<	1	3.7	3.7	3.7	0	3.7	3.7	>	<	1	543.5	543.5	543.5	0	543.5	543.5	>
2022-05-25 20:14:13	229	<	1998	0.0506	1	0	0.2191	0.2696	-0.1685	>	<	1	3.7	3.7	3.7	0	3.7	3.7	>	<	1	543.5	543.5	543.5	0	543.5	543.5	>
2022-05-25 20:14:14	230	<	2008	0.0707	1	0	0.2564	0.3271	-0.1856	>	<	1	3.75	3.75	3.75	0	3.75	3.75	>	<	1	543.5	543.5	543.5	0	543.5	543.5	>
2022-05-25 20:14:15	231	<	2003	0.0344	1	0	0.1824	0.2168	-0.1479	>	<	1	3.8	3.8	3.8	0	3.8	3.8	>	<	1	543.5	543.5	543.5	0	543.5	543.5	>
2022-05-25 20:14:16	232	<	1998	0.036	1	0	0.1864	0.2224	-0.1503	>	<	1	3.75	3.75	3.75	0	3.75	3.75	>	<	1	543.5	543.5	543.5	0	543.5	543.5	>
2022-05-25 20:14:17	233	<	2000	0.047	1	0	0.2116	0.2586	-0.1646	>	<	1	3.6	3.6	3.6	0	3.6	3.6	>	<	1	543.5	543.5	543.5	0	543.5	543.5	>
2022-05-25 20:14:18	234	<	2001	0.0695	1	0	0.2542	0.3237	-0.1848	>	<	1	3.65	3.65	3.65	0	3.65	3.65	>	<	1	543.5	543.5	543.5	0	543.5	543.5	>
2022-05-25 20:14:19	235	<	1996	0.0757	1	0	0.2644	0.3401	-0.1888	>	<	1	3.75	3.75	3.75	0	3.75	3.75	>	<	1	543.5	543.5	543.5	0	543.5	543.5	>
2022-05-25 20:14:20	236	<	1957	0.046	1	0	0.2095	0.2554	-0.1635	>	<	1	3.75	3.75	3.75	0	3.75	3.75	>	<	1	543.5	543.5	543.5	0	543.5	543.5	>
2022-05-25 20:14:21	237	<	2041	0.0554	1	0	0.2287	0.2841	-0.1733	>	<	1	3.85	3.85	3.85	0	3.85	3.85	>	<	1	543.5	543.5	543.5	0	543.5	543.5	>
2022-05-25 20:14:22	238	<	2000	0.0395	1	0	0.1948	0.2343	-0.1553	>	<	1	3.75	3.75	3.75	0	3.75	3.75	>	<	1	543.5	543.5	543.5	0	543.5	543.5	>
2022-05-25 20:14:23	239	<	1992	0.0246	1	0	0.1549	0.1795	-0.1303	>	<	1	3.75	3.75	3.75	0	3.75	3.75	>	<	1	543.5	543.5	543.5	0	543.5	543.5	>
2022-05-25 20:14:24	240	<	2016	0.0407	1	0	0.1975	0.2382	-0.1569	>	<	1	3.85	3.85	3.85	0	3.85	3.85	>	<	1	543.5	543.5	543.5	0	543.5	543.5	>
2022-05-25 20:14:25	241	<	2001	0.0445	1	0	0.2062	0.2506	-0.1617	>	<	1	3.75	3.75	3.75	0	3.75	3.75	>	<	1	543.5	543.5	543.5	0	543.5	543.5	>
2022-05-25 20:14:26	242	<	1967	0.0137	1	0	0.1164	0.1301	-0.1026	>	<	1	3.8	3.8	3.8	0	3.8	3.8	>	<	1	543.5	543.5	543.5	0	543.5	543.5	>
2022-05-25 20:14:27	243	<	2032	0.0576	1	0	0.2329	0.2905	-0.1754	>	<	1	3.75	3.75	3.75	0	3.75	3.75	>	<	1	543.5	543.5	543.5	0	543.5	543.5	>
2022-05-25 20:14:28	244	<	1992	0.0622	1	0	0.2416	0.3039	-0.1794	>	<	1	3.7	3.7	3.7	0	3.7	3.7	>	<	1	543.5	543.5	543.5	0	543.5	543.5	>
2022-05-25 20:14:29	245	<	2003	0.0544	1	0	0.2268	0.2813	-0.1724	>	<	1	3.7	3.7	3.7	0	3.7	3.7	>	<	1	543.5	543.5	543.5	0	543.5	543.5	>
2022-05-25 20:14:30	246	<	2002	0.0495	1	0	0.2168	0.2663	-0.1674	>	<	1	3.7	3.7	3.7	0	3.7	3.7	>	<	1	543.5	543.5	543.5	0	543.5	543.5	>
2022-05-25 20:14:31	247	<	2000	0.0285	1	0	0.1664	0.1949	-0.1379	>	<	1	3.7	3.7	3.7	0	3.7	3.7	>	<	1	543.5	543.5	543.5	0	543.5	543.5	>
2022-05-25 20:14:32	248	<	1966	0.0732	1	0	0.2605	0.3338	-0.1873	>	<	1	3.65	3.65	3.65	0	3.65	3.65	>	<	1	543.5	543.5	543.5	0	543.5	543.5	>
2022-05-25 20:14:33	249	<	2031	0.0561	1	0	0.2302	0.2863	-0.174	>	<	1	3.8	3.8	3.8	0	3.8	3.8	>	<	1	543.5	543.5	543.5	0	543.5	543.5	>
2022-05-25 20:14:34	250	<	1981	0.0772	1	0	0.267	0.3442	-0.1897	>	<	1	3.75	3.75	3.75	0	3.75	3.75	>	<	1	543.5	543.5	543.5	0	543.5	543.5	>
2022-05-25 20:14:35	251	<	2024	0.0469	1	0	0.2115	0.2584	-0.1646	>	<	1	3.75	3.75	3.75	0	3.75	3.75	>	<	1	543.5	543.5	543.5	0	543.5	543.5	>
2022-05-25 20:14:36	252	<	1988	0.1122	1	0	0.3156	0.4278	-0.2034	>	<	1	3.8	3.8	3.8	0	3.8	3.8	>	<	1	543.5	543.5	543.5	0	543.5	543.5	>
2022-05-25 20:14:37	253	<	1994	0.0622	1	0	0.2415	0.3037	-0.1793	>	<	1	3.65	3.65	3.65	0	3.65	3.65	>	<	1	543.5	543.5	543.5	0	543.5	543.5	>
2022-05-25 20:14:38	254	<	2002	0.0829	1	0	0.2758	0.3587	-0.1928	>	<	1	3.7	3.7	3.7	0	3.7	3.7	>	<	1	543.5	543.5	543.5	0	543.5	543.5	>
2022-05-25 20:14:39	255	<	1997	0.0576	1	0	0.233	0.2905	-0.1754	>	<	1	3.8	3.8	3.8	0	3.8	3.8	>	<	1	543.5	543.5	543.5	0	543.5	543.5	>
2022-05-25 20:14:40	256	<	2018	0.0491	1	0	0.216	0.265	-0.1669	>	<	1	3.75	3.75	3.75	0	3.75	3.75	>	<	1	543.5	543.5	543.5	0	543.5	543.5	>
2022-05-25 20:14:41	257	<	1993	0.0125	2	0	0.1157	0.1283	-0.1032	>	<	1	3.85	3.85	3.85	0	3.85	3.85	>	<	1	543.5	543.5	543.5	0	543.5	543.5	>
2022-05-25 20:14:42	258	<	2005	0.0883	1	0	0.2837	0.372	-0.1954	>	<	1	3.9	3.9	3.9	0	3.9	3.9	>	<	1	543.5	543.5	543.5	0	543.5	543.5	>
2022-05-25 20:14:43	259	<	2001	0.0715	1	0	0.2576	0.3291	-0.1861	>	<	1	3.8	3.8	3.8	0	3.8	3.8	>	<	1	543.5	543.5	543.5	0	543.5	543.5	>
2022-05-25 20:14:44	260	<	1975	0.1043	1	0	0.3057	0.41	-0.2014	>	<	1	3.85	3.85	3.85	0	3.85	3.85	>	<	1	543.5	543.5	543.5	0	543.5	543.5	>
2022-05-25 20:14:45	261	<	2016	0.067	1	0	0.25	0.3169	-0.183	>	<	1	3.8	3.8	3.8	0	3.8	3.8	>	<	1	543.5	543.5	543.5	0	543.5	543.5	>
2022-05-25 20:14:46	262	<	2010	0.0557	1	0	0.2294	0.2851	-0.1737	>	<	1	3.85	3.85	3.85	0	3.85	3.85	>	<	1	543.5	543.5	543.5	0	543.5	543.5	>
2022-05-25 20:14:47	263	<	1935	0.0522	1	0	0.2224	0.2746	-0.1702	>	<	1	3.9	3.9	3.9	0	3.9	3.9	>	<	1	543.5	543.5	543.5	0	543.5	543.5	>
2022-05-25 20:14:48	264	<	2065	0.0804	1	0	0.2719	0.3523	-0.1915	>	<	1	3.9	3.9	3.9	0	3.9	3.9	>	<	1	543.5	543.5	543.5	0	543.5	543.5	>
2022-05-25 20:14:49	265	<	1997	0.1232	1	0	0.3286	0.4518	-0.2055	>	<	1	3.8	3.8	3.8	0	3.8	3.8	>	<	1	543.5	543.5	543.5	0	543.5	543.5	>
2022-05-25 20:14:50	266	<	2000	0.0085	1	0	0.0918	0.1003	-0.0833	>	<	1	3.75	3.75	3.75	0	3.75	3.75	>	<	1	543.5	543.5	543.5	0	543.5	543.5	>
2022-05-25 20:14:51	267	<	2003	0.008	1	0	0.089	0.097	-0.081	>	<	1	3.8	3.8	3.8	0	3.8	3.8	>	<	1	543.5	543.5	543.5	0	543.5	543.5	>
2022-05-25 20:14:52	268	<	2000	0.061	1	0	0.2393	0.3003	-0.1783	>	<	1	3.75	3.75	3.75	0	3.75	3.75	>	<	1	543.5	543.5	543.5	0	543.5	543.5	>
2022-05-25 20:14:53	269	<	2000	0.0965	1	0	0.2953	0.3918	-0.1988	>	<	1	3.65	3.65	3.65	0	3.65	3.65	>	<	1	543.5	543.5	543.5	0	543.5	543.5	>
2022-05-25 20:14:54	270	<	2001	0.065	1	0	0.2465	0.3114	-0.1815	>	<	1	3.8	3.8	3.8	0	3.8	3.8	>	<	1	543.5	543.5	543.5	0	543.5	543.5	>
2022-05-25 20:14:55	271	<	1992	0.0673	2	0	0.2525	0.3198	-0.1852	>	<	1	3.8	3.8	3.8	0	3.8	3.8	>	<	1	543.5	543.5	543.5	0	543.5	543.5	>
2022-05-25 20:14:56	272	<	1981	0.0707	1	0	0.2563	0.3269	-0.1856	>	<	1	3.75	3.75	3.75	0	3.75	3.75	>	<	1	543.5	543.5	543.5	0	543.5	543.5	>
2022-05-25 20:14:57	273	<	2029	0.0966	1	0	0.2954	0.392	-0.1988	>	<	1	3.6	3.6	3.6	0	3.6	3.6	>	<	1	543.5	543.5	543.5	0	543.5	543.5	>
2022-05-25 20:14:58	274	<	2000	0.0535	1	0	0.225	0.2785	-0.1715	>	<	1	3.8	3.8	3.8	0	3.8	3.8	>	<	1	543.5	543.5	543.5	0	543.5	543.5	>
2022-05-25 20:14:59	275	<	1967	0.032	1	0	0.1761	0.2081	-0.144	>	<	1	3.9	3.9	3.9	0	3.9	3.9	>	<	1	543.5	543.5	543.5	0	543.5	543.5	>
2022-05-25 20:15:00	276	<	2030	0.0695	1	0	0.2542	0.3237	-0.1848	>	<	1	3.8	3.8	3.8	0	3.8	3.8	>	<	1	543.5	543.5	543.5	0	543.5	543.5	>
2022-05-25 20:15:01	277	<	1986	0.0347	1	0	0.1831	0.2179	-0.1484	>	<	1	3.85	3.85	3.85	0	3.85	3.85	>	<	1	543.5	543.5	543.5	0	543.5	543.5	>
2022-05-25 20:15:02	278	<	2010	0.0796	1	0	0.2707	0.3503	-0.1911	>	<	1	3.75	3.75	3.75	0	3.75	3.75	>	<	1	543.5	543.5	543.5	0	543.5	543.5	>
2022-05-25 20:15:03	279	<	2001	0.061	1	0	0.2393	0.3002	-0.1783	>	<	1	3.8	3.8	3.8	0	3.8	3.8	>	<	1	543.5	543.5	543.5	0	543.5	543.5	>
2022-05-25 20:15:04	280	<	2002	0.0609	1	0	0.2392	0.3002	-0.1783	>	<	1	3.65	3.65	3.65	0	3.65	3.65	>	<	1	543.5	543.5	543.5	0	543.5	543.5	>
2022-05-25 20:15:05	281	<	1978	0.0875	1	0	0.2825	0.37	-0.195	>	<	1	3.6	3.6	3.6	0	3.6	3.6	>	<	1	543.5	543.5	543.5	0	543.5	543.5	>
2022-05-25 20:15:06	282	<	2018	0.0069	1	0	0.083	0.0899	-0.0761	>	<	1	3.55	3.55	3.55	0	3.55	3.55	>	<	1	543.5	543.5	543.5	0	543.5	543.5	>
2022-05-25 20:15:07	283	<	2006	0.0818	1	0	0.274	0.3557	-0.1922	>	<	1	3.6	3.6	3.6	0	3.6	3.6	>	<	1	543.5	543.5	543.5	0	543.5	543.5	>
2022-05-25 20:15:08	284	<	1975	0.079	1	0	0.2697	0.3487	-0.1907	>	<	1	3.8	3.8	3.8	0	3.8	3.8	>	<	1	543.5	543.5	543.5	0	543.5	543.5	>
2022-05-25 20:15:09	285	<	2023	0.0697	1	0	0.2546	0.3243	-0.1849	>	<	1	3.7	3.7	3.7	0	3.7	3.7	>	<	1	543.5	543.5	543.5	0	543.5	543.5	>
2022-05-25 20:15:10	286	<	1987	0.0745	1	0	0.2626	0.337	-0.1881	>	<	1	3.65	3.65	3.65	0	3.65	3.65	>	<	1	543.5	543.5	543.5	0	543.5	543.5	>
2022-05-25 20:15:11	287	<	1988	0.0367	1	0	0.1881	0.2248	-0.1514	>	<	1	3.7	3.7	3.7	0	3.7	3.7	>	<	1	543.5	543.5	543.5	0	543.5	543.5	>
2022-05-25 20:15:12	288	<	2024	0.0944	1	0	0.2923	0.3867	-0.198	>	<	1	3.85	3.85	3.85	0	3.85	3.85	>	<	1	543.5	543.5	543.5	0	543.5	543.5	>
2022-05-25 20:15:13	289	<	1984	0.0625	1	0	0.2421	0.3046	-0.1796	>	<	1	3.7	3.7	3.7	0	3.7	3.7	>	<	1	543.5	543.5	543.5	0	543.5	543.5	>
2022-05-25 20:15:14	290	<	2018	0.0664	1	0	0.249	0.3154	-0.1826	>	<	1	3.75	3.75	3.75	0	3.75	3.75	>	<	1	543.5	543.5	543.5	0	543.5	543.5	>
2022-05-25 20:15:15	291	<	2000	0.011	1	0	0.1043	0.1153	-0.0933	>	<	1	3.75	3.75	3.75	0	3.75	3.75	>	<	1	543.5	543.5	543.5	0	543.5	543.5	>
2022-05-25 20:15:16	292	<	2002	0.0235	2	0	0.1547	0.1782	-0.1312	>	<	1	3.7	3.7	3.7	0	3.7	3.7	>	<	1	543.5	543.5	543.5	0	543.5	543.5	>
2022-05-25 20:15:17	293	<	1998	0.039	1	0	0.1937	0.2327	-0.1546	>	<	1	3.7	3.7	3.7	0	3.7	3.7	>	<	1	543.5	543.5	543.5	0	543.5	543.5	>
2022-05-25 20:15:18	294	<	1997	0.0265	1	0	0.1607	0.1873	-0.1342	>	<	1	3.8	3.8	3.8	0	3.8	3.8	>	<	1	543.5	543.5	543.5	0	543.5	543.5	>
2022-05-25 20:15:19	295	<	1991	0.0095	1	0	0.0972	0.1068	-0.0877	>	<	1	3.6	3.6	3.6	0	3.6	3.6	>	<	1	543.5	543.5	543.5	0	543.5	543.5	>
2022-05-25 20:15:20	296	<	1996	0.005	1	0	0.0706	0.0756	-0.0656	>	<	1	3.55	3.55	3.55	0	3.55	3.55	>	<	1	543.5	543.5	543.5	0	543.5	543.5	>
2022-05-25 20:15:21	297	<	2017	0.0079	1	0	0.0887	0.0966	-0.0808	>	<	1	3.65	3.65	3.65	0	3.65	3.65	>	<	1	543.5	543.5	543.5	0	543.5	543.5	>
2022-05-25 20:15:22	298	<	2000	0.0045	1	0	0.0669	0.0714	-0.0624	>	<	1	3.7	3.7	3.7	0	3.7	3.7	>	<	1	543.5	543.5	543.5	0	543.5	543.5	>
2022-05-25 20:15:23	299	<	2000	0.011	1	0	0.1043	0.1153	-0.0933	>	<	1	3.8	3.8	3.8	0	3.8	3.8	>	<	1	543.5	543.5	543.5	0	543.5	543.5	>
2022-05-25 20:15:24	300	<	1971	0.0147	1	0	0.1204	0.1351	-0.1057	>	<	1	3.55	3.55	3.55	0	3.55	3.55	>	<	1	543.5	543.5	543.5	0	543.5	543.5	>
2022-05-25 20:15:25	301	<	2029	0.0232	1	0	0.1504	0.1736	-0.1273	>	<	1	3.7	3.7	3.7	0	3.7	3.7	>	<	1	543.5	543.5	543.5	0	543.5	543.5	>
2022-05-25 20:15:26	302	<	1960	0.0168	1	0	0.1287	0.1455	-0.1118	>	<	1	3.85	3.85	3.85	0	3.85	3.85	>	<	1	543.7	543.7	543.7	0	543.7	543.7	>
2022-05-25 20:15:27	303	<	2015	0.0119	1	0	0.1085	0.1204	-0.0966	>	<	1	3.75	3.75	3.75	0	3.75	3.75	>	<	1	543.7	543.7	543.7	0	543.7	543.7	>
2022-05-25 20:15:28	304	<	1970	0.0096	1	0	0.0977	0.1074	-0.0881	>	<	1	3.7	3.7	3.7	0	3.7	3.7	>	<	1	543.7	543.7	543.7	0	543.7	543.7	>
2022-05-25 20:15:29	305	<	2055	0.0243	1	0	0.1541	0.1784	-0.1297	>	<	1	3.7	3.7	3.7	0	3.7	3.7	>	<	1	543.7	543.7	543.7	0	543.7	543.7	>
2022-05-25 20:15:30	306	<	1993	0.0156	1	0	0.1237	0.1393	-0.1082	>	<	1	3.7	3.7	3.7	0	3.7	3.7	>	<	1	543.7	543.7	543.7	0	543.7	543.7	>
2022-05-25 20:15:31	307	<	2005	0.01	1	0	0.0994	0.1094	-0.0894	>	<	1	3.6	3.6	3.6	0	3.6	3.6	>	<	1	543.7	543.7	543.7	0	543.7	543.7	>
2022-05-25 20:15:32	308	<	2004	0.004	1	0	0.0631	0.067	-0.0591	>	<	1	3.75	3.75	3.75	0	3.75	3.75	>	<	1	543.7	543.7	543.7	0	543.7	543.7	>
2022-05-25 20:15:33	309	<	1995	0.007	1	0	0.0835	0.0905	-0.0765	>	<	1	3.75	3.75	3.75	0	3.75	3.75	>	<	1	543.7	543.7	543.7	0	543.7	543.7	>
2022-05-25 20:15:34	310	<	1984	0.0131	1	0	0.1137	0.1268	-0.1006	>	<	1	3.7	3.7	3.7	0	3.7	3.7	>	<	1	543.7	543.7	543.7	0	543.7	543.7	>
2022-05-25 20:15:35	311	<	2018	0.0357	1	0	0.1855	0.2212	-0.1498	>	<	1	3.8	3.8	3.8	0	3.8	3.8	>	<	1	543.7	543.7	543.7	0	543.7	543.7	>
2022-05-25 20:15:36	312	<	2000	0.0445	1	0	0.2062	0.2507	-0.1617	>	<	1	3.8	3.8	3.8	0	3.8	3.8	>	<	1	543.7	543.7	543.7	0	543.7	543.7	>
2022-05-25 20:15:37	313	<	1954	0.0113	1	0	0.1055	0.1168	-0.0943	>	<	1	3.75	3.75	3.75	0	3.75	3.75	>	<	1	543.7	543.7	543.7	0	543.7	543.7	>
2022-05-25 20:15:38	314	<	2047	0.0098	1	0	0.0984	0.1081	-0.0886	>	<	1	3.8	3.8	3.8	0	3.8	3.8	>	<	1	543.7	543.7	543.7	0	543.7	543.7	>
2022-05-25 20:15:39	315	<	1994	0.0271	1	0	0.1623	0.1894	-0.1352	>	<	1	3.75	3.75	3.75	0	3.75	3.75	>	<	1	543.7	543.7	543.7	0	543.7	543.7	>
2022-05-25 20:15:40	316	<	2001	0.0125	1	0	0.1111	0.1236	-0.0986	>	<	1	3.75	3.75	3.75	0	3.75	3.75	>	<	1	543.7	543.7	543.7	0	543.7	543.7	>
2022-05-25 20:15:41	317	<	2001	0.023	1	0	0.1499	0.1729	-0.1269	>	<	1	3.65	3.65	3.65	0	3.65	3.65	>	<	1	543.7	543.7	543.7	0	543.7	543.7	>
2022-05-25 20:15:42	318	<	2000	0.026	1	0	0.1591	0.1851	-0.1331	>	<	1	3.8	3.8	3.8	0	3.8	3.8	>	<	1	543.7	543.7	543.7	0	543.7	543.7	>
2022-05-25 20:15:43	319	<	2004	0.0165	1	0	0.1273	0.1437	-0.1108	>	<	1	3.75	3.75	3.75	0	3.75	3.75	>	<	1	543.7	543.7	543.7	0	543.7	543.7	>
2022-05-25 20:15:44	320	<	1997	0.009	1	0	0.0945	0.1035	-0.0855	>	<	1	3.7	3.7	3.7	0	3.7	3.7	>	<	1	543.7	543.7	543.7	0	543.7	543.7	>
2022-05-25 20:15:45	321	<	1999	0.009	1	0	0.0945	0.1035	-0.0855	>	<	1	3.5	3.5	3.5	0	3.5	3.5	>	<	1	543.7	543.7	543.7	0	543.7	543.7	>
2022-05-25 20:15:46	322	<	1996	0.0105	1	0	0.102	0.1126	-0.0915	>	<	1	3.7	3.7	3.7	0	3.7	3.7	>	<	1	543.7	543.7	543.7	0	543.7	543.7	>
2022-05-25 20:15:47	323	<	1993	0.0241	1	0	0.1533	0.1774	-0.1292	>	<	1	3.7	3.7	3.7	0	3.7	3.7	>	<	1	543.7	543.7	543.7	0	543.7	543.7	>
2022-05-25 20:15:48	324	<	1978	0.0288	1	0	0.1673	0.1961	-0.1385	>	<	1	3.8	3.8	3.8	0	3.8	3.8	>	<	1	543.7	543.7	543.7	0	543.7	543.7	>
2022-05-25 20:15:49	325	<	2032	0.0359	1	0	0.1861	0.222	-0.1502	>	<	1	3.8	3.8	3.8	0	3.8	3.8	>	<	1	543.7	543.7	543.7	0	543.7	543.7	>
2022-05-25 20:15:50	326	<	1992	0.0417	1	0	0.1998	0.2415	-0.1582	>	<	1	3.85	3.85	3.85	0	3.85	3.85	>	<	1	543.7	543.7	543.7	0	543.7	543.7	>
2022-05-25 20:15:51	327	<	2007	0.0179	2	0	0.1364	0.1544	-0.1185	>	<	1	3.55	3.55	3.55	0	3.55	3.55	>	<	1	543.7	543.7	543.7	0	543.7	543.7	>
2022-05-25 20:15:52	328	<	1996	0.0536	1	0	0.2252	0.2788	-0.1716	>	<	1	3.55	3.55	3.55	0	3.55	3.55	>	<	1	543.7	543.7	543.7	0	543.7	543.7	>
2022-05-25 20:15:53	329	<	2002	0.0639	1	0	0.2446	0.3086	-0.1807	>	<	1	3.65	3.65	3.65	0	3.65	3.65	>	<	1	543.7	543.7	543.7	0	543.7	543.7	>
2022-05-25 20:15:54	330	<	1999	0.045	1	0	0.2074	0.2524	-0.1623	>	<	1	3.85	3.85	3.85	0	3.85	3.85	>	<	1	543.7	543.7	543.7	0	543.7	543.7	>
2022-05-25 20:15:55	331	<	2001	0.0515	1	0	0.221	0.2724	-0.1695	>	<	1	3.55	3.55	3.55	0	3.55	3.55	>	<	1	543.7	543.7	543.7	0	543.7	543.7	>
2022-05-25 20:15:56	332	<	2008	0.0035	1	0	0.0589	0.0624	-0.0555	>	<	1	3.6	3.6	3.6	0	3.6	3.6	>	<	1	543.7	543.7	543.7	0	543.7	543.7	>
2022-05-25 20:15:57	333	<	1998	0.034	1	0	0.1813	0.2154	-0.1473	>	<	1	3.55	3.55	3.55	0	3.55	3.55	>	<	1	543.7	543.7	543.7	0	543.7	543.7	>
2022-05-25 20:15:58	334	<	1978	0.0531	1	0	0.2242	0.2773	-0.1711	>	<	1	3.7	3.7	3.7	0	3.7	3.7	>	<	1	543.7	543.7	543.7	0	543.7	543.7	>
2022-05-25 20:15:59	335	<	2023	0.0534	1	0	0.2248	0.2782	-0.1714	>	<	1	3.7	3.7	3.7	0	3.7	3.7	>	<	1	543.7	543.7	543.7	0	543.7	543.7	>
2022-05-25 20:16:00	336	<	1983	0.0081	1	0	0.0895	0.0975	-0.0814	>	<	1	3.6	3.6	3.6	0	3.6	3.6	>	<	1	543.7	543.7	543.7	0	543.7	543.7	>
2022-05-25 20:16:01	337	<	1976	0.0091	1	0	0.095	0.1041	-0.0859	>	<	1	3.75	3.75	3.75	0	3.75	3.75	>	<	1	543.7	543.7	543.7	0	543.7	543.7	>
2022-05-25 20:16:02	338	<	2034	0.0556	1	0	0.2291	0.2846	-0.1735	>	<	1	3.9	3.9	3.9	0	3.9	3.9	>	<	1	543.7	543.7	543.7	0	543.7	543.7	>
2022-05-25 20:16:03	339	<	1987	0.072	1	0	0.2584	0.3304	-0.1865	>	<	1	3.8	3.8	3.8	0	3.8	3.8	>	<	1	543.7	543.7	543.7	0	543.7	543.7	>
2022-05-25 20:16:04	340	<	2012	0.0711	1	0	0.2569	0.328	-0.1859	>	<	1	3.75	3.75	3.75	0	3.75	3.75	>	<	1	543.7	543.7	543.7	0	543.7	543.7	>
2022-05-25 20:16:05	341	<	1980	0.0687	1	0	0.2529	0.3216	-0.1842	>	<	1	3.6	3.6	3.6	0	3.6	3.6	>	<	1	543.7	543.7	543.7	0	543.7	543.7	>
2022-05-25 20:16:06	342	<	2029	0.0552	1	0	0.2284	0.2836	-0.1732	>	<	1	3.8	3.8	3.8	0	3.8	3.8	>	<	1	543.7	543.7	543.7	0	543.7	543.7	>
2022-05-25 20:16:07	343	<	1979	0.0945	1	0	0.2925	0.387	-0.198	>	<	1	3.75	3.75	3.75	0	3.75	3.75	>	<	1	543.7	543.7	543.7	0	543.7	543.7	>
2022-05-25 20:16:08	344	<	1997	0.0791	1	0	0.2699	0.349	-0.1908	>	<	1	3.75	3.75	3.75	0	3.75	3.75	>	<	1	543.7	543.7	543.7	0	543.7	543.7	>
2022-05-25 20:16:09	345	<	2023	0.0766	1	0	0.266	0.3426	-0.1894	>	<	1	3.75	3.75	3.75	0	3.75	3.75	>	<	1	543.7	543.7	543.7	0	543.7	543.7	>
2022-05-25 20:16:10	346	<	1999	0.021	1	0	0.1434	0.1644	-0.1224	>	<	1	3.6	3.6	3.6	0	3.6	3.6	>	<	1	543.7	543.7	543.7	0	543.7	543.7	>
2022-05-25 20:16:11	347	<	2001	0.096	1	0	0.2945	0.3905	-0.1986	>	<	1	3.5	3.5	3.5	0	3.5	3.5	>	<	1	543.7	543.7	543.7	0	543.7	543.7	>
2022-05-25 20:16:12	348	<	2000	0.1155	1	0	0.3196	0.4351	-0.2041	>	<	1	3.65	3.65	3.65	0	3.65	3.65	>	<	1	543.7	543.7	543.7	0	543.7	543.7	>
2022-05-25 20:16:13	349	<	1985	0.1088	1	0	0.3114	0.4202	-0.2026	>	<	1	3.8	3.8	3.8	0	3.8	3.8	>	<	1	543.7	543.7	543.7	0	543.7	543.7	>
2022-05-25 20:16:14	350	<	2016	0.0873	1	0	0.2823	0.3696	-0.195	>	<	1	3.85	3.85	3.85	0	3.85	3.85	>	<	1	543.7	543.7	543.7	0	543.7	543.7	>
2022-05-25 20:16:15	351	<	1987	0.003	1	0	0.0549	0.0579	-0.0518	>	<	1	3.85	3.85	3.85	0	3.85	3.85	>	<	1	543.7	543.7	543.7	0	543.7	543.7	>
2022-05-25 20:16:16	352	<	2006	0.0494	1	0	0.2166	0.266	-0.1672	>	<	1	3.8	3.8	3.8	0	3.8	3.8	>	<	1	543.7	543.7	543.7	0	543.7	543.7	>
2022-05-25 20:16:17	353	<	2006	0.0658	1	0	0.2479	0.3137	-0.1821	>	<	1	3.75	3.75	3.75	0	3.75	3.75	>	<	1	543.7	543.7	543.7	0	543.7	543.7	>
2022-05-25 20:16:18	354	<	1985	0.0589	1	0	0.2355	0.2945	-0.1766	>	<	1	3.75	3.75	3.75	0	3.75	3.75	>	<	1	543.7	543.7	543.7	0	543.7	543.7	>
2022-05-25 20:16:19	355	<	1974	0.0588	1	0	0.2352	0.2939	-0.1764	>	<	1	3.7	3.7	3.7	0	3.7	3.7	>	<	1	543.7	543.7	543.7	0	543.7	543.7	>
2022-05-25 20:16:20	356	<	2043	0.0582	1	0	0.2342	0.2925	-0.176	>	<	1	3.9	3.9	3.9	0	3.9	3.9	>	<	1	543.7	543.7	543.7	0	543.7	543.7	>
2022-05-25 20:16:21	357	<	1997	0.0356	1	0	0.1852	0.2207	-0.1496	>	<	1	3.85	3.85	3.85	0	3.85	3.85	>	<	1	543.7	543.7	543.7	0	543.7	543.7	>
2022-05-25 20:16:22	358	<	1979	0.0495	1	0	0.217	0.2665	-0.1674	>	<	1	3.8	3.8	3.8	0	3.8	3.8	>	<	1	543.7	543.7	543.7	0	543.7	543.7	>
2022-05-25 20:16:23	359	<	2017	0.0441	2	0	0.2078	0.2519	-0.1636	>	<	1	3.65	3.65	3.65	0	3.65	3.65	>	<	1	543.7	543.7	543.7	0	543.7	543.7	>
2022-05-25 20:16:24	360	<	1989	0.0644	1	0	0.2454	0.3097	-0.181	>	<	1	3.7	3.7	3.7	0	3.7	3.7	>	<	1	543.7	543.7	543.7	0	543.7	543.7	>
2022-05-25 20:16:25	361	<	2003	0.0534	1	0	0.2249	0.2783	-0.1714	>	<	1	3.65	3.65	3.65	0	3.65	3.65	>	<	1	543.7	543.7	543.7	0	543.7	543.7	>
2022-05-25 20:16:26	362	<	2004	0.0609	1	0	0.2391	0.3	-0.1782	>	<	1	3.7	3.7	3.7	0	3.7	3.7	>	<	1	543.7	543.7	543.7	0	543.7	543.7	>
2022-05-25 20:16:27	363	<	2005	0.0823	1	0	0.2748	0.3571	-0.1925	>	<	1	3.75	3.75	3.75	0	3.75	3.75	>	<	1	543.7	543.7	543.7	0	543.7	543.7	>
2022-05-25 20:16:28	364	<	2003	0.0594	1	0	0.2364	0.2958	-0.177	>	<	1	3.6	3.6	3.6	0	3.6	3.6	>	<	1	543.7	543.7	543.7	0	543.7	543.7	>
2022-05-25 20:16:29	365	<	2001	0.0665	1	0	0.2491	0.3156	-0.1826	>	<	1	3.7	3.7	3.7	0	3.7	3.7	>	<	1	543.7	543.7	543.7	0	543.7	543.7	>
2022-05-25 20:16:30	366	<	1999	0.0725	1	0	0.2594	0.3319	-0.1868	>	<	1	3.65	3.65	3.65	0	3.65	3.65	>	<	1	543.7	543.7	543.7	0	543.7	543.7	>
2022-05-25 20:16:31	367	<	2002	0.0729	1	0	0.26	0.3329	-0.1871	>	<	1	3.65	3.65	3.65	0	3.65	3.65	>	<	1	543.7	543.7	543.7	0	543.7	543.7	>
2022-05-25 20:16:32	368	<	1998	0.0611	1	0	0.2394	0.3005	-0.1784	>	<	1	3.6	3.6	3.6	0	3.6	3.6	>	<	1	543.7	543.7	543.7	0	543.7	543.7	>
2022-05-25 20:16:33	369	<	1998	0.0631	1	0	0.2431	0.3061	-0.18	>	<	1	3.65	3.65	3.65	0	3.65	3.65	>	<	1	543.7	543.7	543.7	0	543.7	543.7	>
2022-05-25 20:16:34	370	<	2004	0.0539	1	0	0.2258	0.2797	-0.1719	>	<	1	3.7	3.7	3.7	0	3.7	3.7	>	<	1	543.7	543.7	543.7	0	543.7	543.7	>
2022-05-25 20:16:35	371	<	1998	0.0335	1	0	0.18	0.2136	-0.1465	>	<	1	3.8	3.8	3.8	0	3.8	3.8	>	<	1	543.7	543.7	543.7	0	543.7	543.7	>
2022-05-25 20:16:36	372	<	1998	0.036	1	0	0.1864	0.2224	-0.1503	>	<	1	3.8	3.8	3.8	0	3.8	3.8	>	<	1	543.7	543.7	543.7	0	543.7	543.7	>
2022-05-25 20:16:37	373	<	2005	0.0504	1	0	0.2187	0.2691	-0.1683	>	<	1	3.7	3.7	3.7	0	3.7	3.7	>	<	1	543.7	543.7	543.7	0	543.7	543.7	>
2022-05-25 20:16:38	374	<	1997	0.0305	1	0	0.1721	0.2026	-0.1415	>	<	1	3.8	3.8	3.8	0	3.8	3.8	>	<	1	543.7	543.7	543.7	0	543.7	543.7	>
2022-05-25 20:16:39	375	<	2001	0.0535	1	0	0.225	0.2784	-0.1715	>	<	1	3.75	3.75	3.75	0	3.75	3.75	>	<	1	543.7	543.7	543.7	0	543.7	543.7	>
2022-05-25 20:16:40	376	<	1996	0.0551	2	0	0.2304	0.2855	-0.1753	>	<	1	3.7	3.7	3.7	0	3.7	3.7	>	<	1	543.7	543.7	543.7	0	543.7	543.7	>
2022-05-25 20:16:41	377	<	1992	0.0326	1	0	0.1777	0.2103	-0.145	>	<	1	3.75	3.75	3.75	0	3.75	3.75	>	<	1	543.7	543.7	543.7	0	543.7	543.7	>
2022-05-25 20:16:42	378	<	2000	0.0585	1	0	0.2347	0.2932	-0.1762	>	<	1	3.5	3.5	3.5	0	3.5	3.5	>	<	1	543.7	543.7	543.7	0	543.7	543.7	>
2022-05-25 20:16:43	379	<	2011	0.0582	1	0	0.2341	0.2923	-0.1759	>	<	1	3.5	3.5	3.5	0	3.5	3.5	>	<	1	543.7	543.7	543.7	0	543.7	543.7	>
2022-05-25 20:16:44	380	<	2002	0.0634	1	0	0.2437	0.3072	-0.1803	>	<	1	3.45	3.45	3.45	0	3.45	3.45	>	<	1	543.7	543.7	543.7	0	543.7	543.7	>
2022-05-25 20:16:45	381	<	1985	0.0438	1	0	0.2047	0.2485	-0.1609	>	<	1	3.6	3.6	3.6	0	3.6	3.6	>	<	1	543.7	543.7	543.7	0	543.7	543.7	>
2022-05-25 20:16:46	382	<	2016	0.0104	1	0	0.1015	0.1119	-0.0911	>	<	1	3.65	3.65	3.65	0	3.65	3.65	>	<	1	543.7	543.7	543.7	0	543.7	543.7	>
2022-05-25 20:16:47	383	<	1984	0.0469	1	0	0.2114	0.2582	-0.1645	>	<	1	3.6	3.6	3.6	0	3.6	3.6	>	<	1	543.7	543.7	543.7	0	543.7	543.7	>
2022-05-25 20:16:48	384	<	2006	0.0439	1	0	0.2048	0.2487	-0.1609	>	<	1	3.7	3.7	3.7	0	3.7	3.7	>	<	1	543.7	543.7	543.7	0	543.7	543.7	>
2022-05-25 20:16:49	385	<	1983	0.0555	1	0	0.2289	0.2844	-0.1734	>	<	1	3.65	3.65	3.65	0	3.65	3.65	>	<	1	543.7	543.7	543.7	0	543.7	543.7	>
2022-05-25 20:16:50	386	<	2025	0.0163	1	0	0.1266	0.1429	-0.1103	>	<	1	3.6	3.6	3.6	0	3.6	3.6	>	<	1	543.7	543.7	543.7	0	543.7	543.7	>
2022-05-25 20:16:51	387	<	1997	0.0305	1	0	0.1721	0.2026	-0.1415	>	<	1	3.85	3.85	3.85	0	3.85	3.85	>	<	1	543.7	543.7	543.7	0	543.7	543.7	>
2022-05-25 20:16:52	388	<	1999	0.0355	1	0	0.1851	0.2206	-0.1496	>	<	1	3.75	3.75	3.75	0	3.75	3.75	>	<	1	543.7	543.7	543.7	0	543.7	543.7	>
2022-05-25 20:16:53	389	<	1996	0.0486	1	0	0.215	0.2636	-0.1664	>	<	1	3.75	3.75	3.75	0	3.75	3.75	>	<	1	543.7	543.7	543.7	0	543.7	543.7	>
2022-05-25 20:16:54	390	<	2009	0.0428	1	0	0.2024	0.2452	-0.1596	>	<	1	3.85	3.85	3.85	0	3.85	3.85	>	<	1	543.7	543.7	543.7	0	543.7	543.7	>
2022-05-25 20:16:55	391	<	1993	0.0231	1	0	0.1502	0.1732	-0.1271	>	<	1	3.8	3.8	3.8	0	3.8	3.8	>	<	1	543.7	543.7	543.7	0	543.7	543.7	>
2022-05-25 20:16:56	392	<	2005	0.0264	1	0	0.1604	0.1869	-0.134	>	<	1	3.7	3.7	3.7	0	3.7	3.7	>	<	1	543.7	543.7	543.7	0	543.7	543.7	>
2022-05-25 20:16:57	393	<	1949	0.0262	1	0	0.1596	0.1858	-0.1335	>	<	1	3.75	3.75	3.75	0	3.75	3.75	>	<	1	543.7	543.7	543.7	0	543.7	543.7	>
2022-05-25 20:16:58	394	<	2050	0.1044	1	0	0.3058	0.4102	-0.2014	>	<	1	3.65	3.65	3.65	0	3.65	3.65	>	<	1	543.7	543.7	543.7	0	543.7	543.7	>
2022-05-25 20:16:59	395	<	2002	0.1064	1	0	0.3083	0.4147	-0.2019	>	<	1	3.55	3.55	3.55	0	3.55	3.55	>	<	1	543.7	543.7	543.7	0	543.7	543.7	>
2022-05-25 20:17:00	396	<	1978	0.0763	1	0	0.2655	0.3419	-0.1892	>	<	1	3.55	3.55	3.55	0	3.55	3.55	>	<	1	543.7	543.7	543.7	0	543.7	543.7	>
2022-05-25 20:17:01	397	<	2023	0.0074	1	0	0.0858	0.0932	-0.0784	>	<	1	3.75	3.75	3.75	0	3.75	3.75	>	<	1	543.7	543.7	543.7	0	543.7	543.7	>
2022-05-25 20:17:02	398	<	1990	0.0342	1	0	0.1817	0.2158	-0.1475	>	<	1	3.45	3.45	3.45	0	3.45	3.45	>	<	1	543.7	543.7	543.7	0	543.7	543.7	>
2022-05-25 20:17:03	399	<	2010	0.094	1	0	0.2919	0.3859	-0.1978	>	<	1	3.5	3.5	3.5	0	3.5	3.5	>	<	1	543.7	543.7	543.7	0	543.7	543.7	>
2022-05-25 20:17:04	400	<	1996	0.0777	1	0	0.2676	0.3453	-0.19	>	<	1	3.65	3.65	3.65	0	3.65	3.65	>	<	1	543.7	543.7	543.7	0	543.7	543.7	>
2022-05-25 20:17:05	401	<	2000	0.01	1	0	0.0995	0.1095	-0.0895	>	<	1	3.7	3.7	3.7	0	3.7	3.7	>	<	1	543.7	543.7	543.7	0	543.7	543.7	>
2022-05-25 20:17:06	402	<	1965	0.0046	1	0	0.0675	0.0721	-0.0629	>	<	1	3.7	3.7	3.7	0	3.7	3.7	>	<	1	543.7	543.7	543.7	0	543.7	543.7	>
2022-05-25 20:17:07	403	<	2037	0.0324	1	0	0.1771	0.2095	-0.1447	>	<	1	3.75	3.75	3.75	0	3.75	3.75	>	<	1	543.7	543.7	543.7	0	543.7	543.7	>
2022-05-25 20:17:08	404	<	1985	0.0373	1	0	0.1894	0.2267	-0.1522	>	<	1	3.7	3.7	3.7	0	3.7	3.7	>	<	1	543.7	543.7	543.7	0	543.7	543.7	>
2022-05-25 20:17:09	405	<	1966	0.0626	1	0	0.2422	0.3047	-0.1796	>	<	1	3.75	3.75	3.75	0	3.75	3.75	>	<	1	543.7	543.7	543.7	0	543.7	543.7	>
2022-05-25 20:17:10	406	<	2050	0.0688	1	0	0.2531	0.3219	-0.1843	>	<	1	3.65	3.65	3.65	0	3.65	3.65	>	<	1	543.7	543.7	543.7	0	543.7	543.7	>
2022-05-25 20:17:11	407	<	2000	0.0115	1	0	0.1066	0.1181	-0.0951	>	<	1	3.8	3.8	3.8	0	3.8	3.8	>	<	1	543.7	543.7	543.7	0	543.7	543.7	>
2022-05-25 20:17:12	408	<	1998	0.0806	1	0	0.2722	0.3528	-0.1916	>	<	1	3.8	3.8	3.8	0	3.8	3.8	>	<	1	543.7	543.7	543.7	0	543.7	543.7	>
2022-05-25 20:17:13	409	<	2000	0.05	1	0	0.2179	0.2679	-0.1679	>	<	1	3.95	3.95	3.95	0	3.95	3.95	>	<	1	543.7	543.7	543.7	0	543.7	543.7	>
2022-05-25 20:17:14	410	<	2002	0.0644	1	0	0.2455	0.31	-0.1811	>	<	1	3.9	3.9	3.9	0	3.9	3.9	>	<	1	543.7	543.7	543.7	0	543.7	543.7	>
2022-05-25 20:17:15	411	<	1999	0.0515	1	0	0.2211	0.2726	-0.1695	>	<	1	3.85	3.85	3.85	0	3.85	3.85	>	<	1	543.7	543.7	543.7	0	543.7	543.7	>
2022-05-25 20:17:16	412	<	1997	0.014	1	0	0.1176	0.1316	-0.1036	>	<	1	3.65	3.65	3.65	0	3.65	3.65	>	<	1	543.7	543.7	543.7	0	543.7	543.7	>
2022-05-25 20:17:17	413	<	2004	0.0494	1	0	0.2167	0.2661	-0.1673	>	<	1	3.8	3.8	3.8	0	3.8	3.8	>	<	1	543.7	543.7	543.7	0	543.7	543.7	>
2022-05-25 20:17:18	414	<	1991	0.0899	1	0	0.286	0.3759	-0.1961	>	<	1	3.6	3.6	3.6	0	3.6	3.6	>	<	1	543.7	543.7	543.7	0	543.7	543.7	>
2022-05-25 20:17:19	415	<	1992	0.0788	1	0	0.2695	0.3483	-0.1906	>	<	1	3.8	3.8	3.8	0	3.8	3.8	>	<	1	543.7	543.7	543.7	0	543.7	543.7	>
2022-05-25 20:17:20	416	<	2015	0.0501	1	0	0.2182	0.2683	-0.1681	>	<	1	3.7	3.7	3.7	0	3.7	3.7	>	<	1	543.7	543.7	543.7	0	543.7	543.7	>
2022-05-25 20:17:21	417	<	1999	0.03	1	0	0.1706	0.2006	-0.1406	>	<	1	3.8	3.8	3.8	0	3.8	3.8	>	<	1	543.7	543.7	543.7	0	543.7	543.7	>
2022-05-25 20:17:22	418	<	2002	0.0285	1	0	0.1663	0.1948	-0.1378	>	<	1	3.85	3.85	3.85	0	3.85	3.85	>	<	1	543.7	543.7	543.7	0	543.7	543.7	>
2022-05-25 20:17:23	419	<	1988	0.008	2	0	0.0948	0.1029	-0.0868	>	<	1	3.7	3.7	3.7	0	3.7	3.7	>	<	1	543.7	543.7	543.7	0	543.7	543.7	>
2022-05-25 20:17:24	420	<	2013	0.0407	1	0	0.1977	0.2384	-0.1569	>	<	1	3.8	3.8	3.8	0	3.8	3.8	>	<	1	543.7	543.7	543.7	0	543.7	543.7	>
2022-05-25 20:17:25	421	<	1993	0.0065	1	0	0.0805	0.087	-0.074	>	<	1	3.7	3.7	3.7	0	3.7	3.7	>	<	1	543.7	543.7	543.7	0	543.7	543.7	>
2022-05-25 20:17:26	422	<	2006	0.0264	1	0	0.1604	0.1868	-0.134	>	<	1	3.75	3.75	3.75	0	3.75	3.75	>	<	1	543.7	543.7	543.7	0	543.7	543.7	>
2022-05-25 20:17:27	423	<	1997	0.011	1	0	0.1044	0.1154	-0.0934	>	<	1	3.7	3.7	3.7	0	3.7	3.7	>	<	1	543.7	543.7	543.7	0	543.7	543.7	>
2022-05-25 20:17:28	424	<	1950	0.0415	1	0	0.1995	0.2411	-0.158	>	<	1	3.75	3.75	3.75	0	3.75	3.75	>	<	1	543.7	543.7	543.7	0	543.7	543.7	>
2022-05-25 20:17:29	425	<	2054	0.0652	1	0	0.2469	0.3122	-0.1817	>	<	1	3.75	3.75	3.75	0	3.75	3.75	>	<	1	543.7	543.7	543.7	0	543.7	543.7	>
2022-05-25 20:17:30	426	<	1948	0.0015	1	0	0.0392	0.0408	-0.0377	>	<	1	3.85	3.85	3.85	0	3.85	3.85	>	<	1	543.7	543.7	543.7	0	543.7	543.7	>
2022-05-25 20:17:31	427	<	2042	0.0362	1	0	0.1869	0.2231	-0.1506	>	<	1	3.85	3.85	3.85	0	3.85	3.85	>	<	1	543.7	543.7	543.7	0	543.7	543.7	>
2022-05-25 20:17:32	428	<	2009	0.0528	1	0	0.2236	0.2763	-0.1708	>	<	1	3.6	3.6	3.6	0	3.6	3.6	>	<	1	543.7	543.7	543.7	0	543.7	543.7	>
2022-05-25 20:17:33	429	<	1998	0.0686	1	0	0.2527	0.3213	-0.1842	>	<	1	3.75	3.75	3.75	0	3.75	3.75	>	<	1	543.7	543.7	543.7	0	543.7	543.7	>
2022-05-25 20:17:34	430	<	1981	0.0515	1	0	0.221	0.2725	-0.1695	>	<	1	3.9	3.9	3.9	0	3.9	3.9	>	<	1	543.7	543.7	543.7	0	543.7	543.7	>
2022-05-25 20:17:35	431	<	2017	0.0461	1	0	0.2097	0.2558	-0.1636	>	<	1	3.8	3.8	3.8	0	3.8	3.8	>	<	1	543.7	543.7	543.7	0	543.7	543.7	>
2022-05-25 20:17:36	432	<	1985	0.0136	1	0	0.1158	0.1294	-0.1022	>	<	1	3.8	3.8	3.8	0	3.8	3.8	>	<	1	543.7	543.7	543.7	0	543.7	543.7	>
2022-05-25 20:17:37	433	<	2020	0.0743	1	0	0.2622	0.3364	-0.1879	>	<	1	3.8	3.8	3.8	0	3.8	3.8	>	<	1	543.7	543.7	543.7	0	543.7	543.7	>
2022-05-25 20:17:38	434	<	1997	0.0476	1	0	0.2129	0.2604	-0.1653	>	<	1	3.85	3.85	3.85	0	3.85	3.85	>	<	1	543.7	543.7	543.7	0	543.7	543.7	>
2022-05-25 20:17:39	435	<	2002	0.0445	1	0	0.2061	0.2506	-0.1616	>	<	1	3.85	3.85	3.85	0	3.85	3.85	>	<	1	543.7	543.7	543.7	0	543.7	543.7	>
2022-05-25 20:17:40	436	<	2001	0.0415	1	0	0.1994	0.2409	-0.1579	>	<	1	3.95	3.95	3.95	0	3.95	3.95	>	<	1	543.7	543.7	543.7	0	543.7	543.7	>
2022-05-25 20:17:41	437	<	1992	0.0607	1	0	0.2389	0.2996	-0.1781	>	<	1	3.65	3.65	3.65	0	3.65	3.65	>	<	1	543.7	543.7	543.7	0	543.7	543.7	>
2022-05-25 20:17:42	438	<	2008	0.0802	1	0	0.2716	0.3517	-0.1914	>	<	1	3.65	3.65	3.65	0	3.65	3.65	>	<	1	543.7	543.7	543.7	0	543.7	543.7	>
2022-05-25 20:17:43	439	<	1998	0.0581	1	0	0.2339	0.2919	-0.1758	>	<	1	3.85	3.85	3.85	0	3.85	3.85	>	<	1	543.7	543.7	543.7	0	543.7	543.7	>
2022-05-25 20:17:44	440	<	1976	0.0789	1	0	0.2697	0.3486	-0.1907	>	<	1	3.7	3.7	3.7	0	3.7	3.7	>	<	1	543.7	543.7	543.7	0	543.7	543.7	>
2022-05-25 20:17:45	441	<	1985	0.0756	1	0	0.2643	0.3399	-0.1887	>	<	1	3.8	3.8	3.8	0	3.8	3.8	>	<	1	543.7	543.7	543.7	0	543.7	543.7	>
2022-05-25 20:17:46	442	<	2040	0.0333	1	0	0.1795	0.2128	-0.1462	>	<	1	3.7	3.7	3.7	0	3.7	3.7	>	<	1	543.7	543.7	543.7	0	543.7	543.7	>
2022-05-25 20:17:47	443	<	2002	0.0649	1	0	0.2464	0.3113	-0.1815	>	<	1	3.75	3.75	3.75	0	3.75	3.75	>	<	1	543.7	543.7	543.7	0	543.7	543.7	>
2022-05-25 20:17:48	444	<	1981	0.0944	1	0	0.2924	0.3868	-0.198	>	<	1	3.8	3.8	3.8	0	3.8	3.8	>	<	1	543.7	543.7	543.7	0	543.7	543.7	>
2022-05-25 20:17:49	445	<	2010	0.0682	1	0	0.252	0.3202	-0.1839	>	<	1	3.75	3.75	3.75	0	3.75	3.75	>	<	1	543.7	543.7	543.7	0	543.7	543.7	>
2022-05-25 20:17:50	446	<	2008	0.0697	1	0	0.2547	0.3244	-0.185	>	<	1	3.8	3.8	3.8	0	3.8	3.8	>	<	1	543.7	543.7	543.7	0	543.7	543.7	>
2022-05-25 20:17:51	447	<	1990	0.0367	1	0	0.188	0.2247	-0.1513	>	<	1	3.95	3.95	3.95	0	3.95	3.95	>	<	1	543.7	543.7	543.7	0	543.7	543.7	>
2022-05-25 20:17:52	448	<	1992	0.0442	1	0	0.2055	0.2497	-0.1613	>	<	1	3.85	3.85	3.85	0	3.85	3.85	>	<	1	543.7	543.7	543.7	0	543.7	543.7	>
2022-05-25 20:17:53	449	<	2018	0.0639	1	0	0.2446	0.3085	-0.1807	>	<	1	3.6	3.6	3.6	0	3.6	3.6	>	<	1	543.7	543.7	543.7	0	543.7	543.7	>
2022-05-25 20:17:54	450	<	2001	0.0885	1	0	0.284	0.3724	-0.1955	>	<	1	3.7	3.7	3.7	0	3.7	3.7	>	<	1	543.7	543.7	543.7	0	543.7	543.7	>
2022-05-25 20:17:55	451	<	2000	0.061	1	0	0.2393	0.3003	-0.1783	>	<	1	3.7	3.7	3.7	0	3.7	3.7	>	<	1	543.7	543.7	543.7	0	543.7	543.7	>
2022-05-25 20:17:56	452	<	1998	0.018	1	0	0.133	0.151	-0.115	>	<	1	3.7	3.7	3.7	0	3.7	3.7	>	<	1	543.7	543.7	543.7	0	543.7	543.7	>
2022-05-25 20:17:57	453	<	1977	0.0708	1	0	0.2565	0.3273	-0.1857	>	<	1	3.8	3.8	3.8	0	3.8	3.8	>	<	1	543.7	543.7	543.7	0	543.7	543.7	>
2022-05-25 20:17:58	454	<	2024	0.0756	1	0	0.2643	0.3399	-0.1888	>	<	1	3.7	3.7	3.7	0	3.7	3.7	>	<	1	543.7	543.7	543.7	0	543.7	543.7	>
2022-05-25 20:17:59	455	<	1935	0.0625	1	0	0.2421	0.3047	-0.1796	>	<	1	3.55	3.55	3.55	0	3.55	3.55	>	<	1	543.7	543.7	543.7	0	543.7	543.7	>
2022-05-25 20:18:00	456	<	2065	0.091	1	0	0.2877	0.3787	-0.1966	>	<	1	3.6	3.6	3.6	0	3.6	3.6	>	<	1	543.7	543.7	543.7	0	543.7	543.7	>
2022-05-25 20:18:01	457	<	2000	0.019	1	0	0.1365	0.1555	-0.1175	>	<	1	3.85	3.85	3.85	0	3.85	3.85	>	<	1	543.7	543.7	543.7	0	543.7	543.7	>
2022-05-25 20:18:02	458	<	1998	0.0756	1	0	0.2643	0.3399	-0.1887	>	<	1	3.65	3.65	3.65	0	3.65	3.65	>	<	1	543.7	543.7	543.7	0	543.7	543.7	>
2022-05-25 20:18:03	459	<	1994	0.0637	1	0	0.2442	0.3079	-0.1805	>	<	1	3.65	3.65	3.65	0	3.65	3.65	>	<	1	543.7	543.7	543.7	0	543.7	543.7	>
2022-05-25 20:18:04	460	<	2008	0.0817	1	0	0.2739	0.3555	-0.1922	>	<	1	3.65	3.65	3.65	0	3.65	3.65	>	<	1	543.7	543.7	543.7	0	543.7	543.7	>
2022-05-25 20:18:05	461	<	1982	0.0081	1	0	0.0895	0.0976	-0.0814	>	<	1	3.7	3.7	3.7	0	3.7	3.7	>	<	1	543.7	543.7	543.7	0	543.7	543.7	>
2022-05-25 20:18:06	462	<	2019	0.0173	1	0	0.1305	0.1479	-0.1132	>	<	1	3.65	3.65	3.65	0	3.65	3.65	>	<	1	543.7	543.7	543.7	0	543.7	543.7	>
2022-05-25 20:18:07	463	<	1953	0.0645	1	0	0.2457	0.3102	-0.1812	>	<	1	3.75	3.75	3.75	0	3.75	3.75	>	<	1	543.7	543.7	543.7	0	543.7	543.7	>
2022-05-25 20:18:08	464	<	2026	0.0474	1	0	0.2125	0.2598	-0.1651	>	<	1	3.7	3.7	3.7	0	3.7	3.7	>	<	1	543.7	543.7	543.7	0	543.7	543.7	>
2022-05-25 20:18:09	465	<	2022	0.0707	1	0	0.2564	0.3271	-0.1856	>	<	1	3.7	3.7	3.7	0	3.7	3.7	>	<	1	543.7	543.7	543.7	0	543.7	543.7	>
2022-05-25 20:18:10	466	<	1987	0.007	1	0	0.0836	0.0907	-0.0766	>	<	1	3.75	3.75	3.75	0	3.75	3.75	>	<	1	543.7	543.7	543.7	0	543.7	543.7	>
2022-05-25 20:18:11	467	<	2008	0.0319	1	0	0.1757	0.2075	-0.1438	>	<	1	3.6	3.6	3.6	0	3.6	3.6	>	<	1	543.7	543.7	543.7	0	543.7	543.7	>
2022-05-25 20:18:12	468	<	1980	0.0677	1	0	0.2512	0.3189	-0.1835	>	<	1	3.7	3.7	3.7	0	3.7	3.7	>	<	1	543.7	543.7	543.7	0	543.7	543.7	>
2022-05-25 20:18:13	469	<	2023	0.089	1	0	0.2847	0.3737	-0.1957	>	<	1	3.65	3.65	3.65	0	3.65	3.65	>	<	1	543.7	543.7	543.7	0	543.7	543.7	>
2022-05-25 20:18:14	470	<	2000	0.0895	1	0	0.2855	0.375	-0.196	>	<	1	3.65	3.65	3.65	0	3.65	3.65	>	<	1	543.7	543.7	543.7	0	543.7	543.7	>
2022-05-25 20:18:15	471	<	2001	0.0145	1	0	0.1195	0.134	-0.105	>	<	1	3.85	3.85	3.85	0	3.85	3.85	>	<	1	543.7	543.7	543.7	0	543.7	543.7	>
2022-05-25 20:18:16	472	<	1999	0.0155	1	0	0.1236	0.1391	-0.1081	>	<	1	3.65	3.65	3.65	0	3.65	3.65	>	<	1	543.7	543.7	543.7	0	543.7	543.7	>
2022-05-25 20:18:17	473	<	1938	0.0738	1	0	0.2614	0.3352	-0.1876	>	<	1	3.85	3.85	3.85	0	3.85	3.85	>	<	1	543.7	543.7	543.7	0	543.7	543.7	>
2022-05-25 20:18:18	474	<	2040	0.0946	1	0	0.2927	0.3873	-0.1981	>	<	1	3.75	3.75	3.75	0	3.75	3.75	>	<	1	543.7	543.7	543.7	0	543.7	543.7	>
2022-05-25 20:18:19	475	<	1939	0.1073	2	0	0.3111	0.4184	-0.2038	>	<	1	3.85	3.85	3.85	0	3.85	3.85	>	<	1	543.7	543.7	543.7	0	543.7	543.7	>
2022-05-25 20:18:20	476	<	2083	0.0893	1	0	0.2852	0.3745	-0.1959	>	<	1	3.6	3.6	3.6	0	3.6	3.6	>	<	1	543.7	543.7	543.7	0	543.7	543.7	>
2022-05-25 20:18:21	477	<	1995	0.0336	1	0	0.1802	0.2137	-0.1466	>	<	1	3.7	3.7	3.7	0	3.7	3.7	>	<	1	543.7	543.7	543.7	0	543.7	543.7	>
2022-05-25 20:18:22	478	<	1960	0.0658	1	0	0.248	0.3138	-0.1821	>	<	1	3.7	3.7	3.7	0	3.7	3.7	>	<	1	543.7	543.7	543.7	0	543.7	543.7	>
2022-05-25 20:18:23	479	<	2039	0.0692	2	0	0.2556	0.3248	-0.1865	>	<	1	3.7	3.7	3.7	0	3.7	3.7	>	<	1	543.7	543.7	543.7	0	543.7	543.7	>
2022-05-25 20:18:24	480	<	2008	0.0443	1	0	0.2058	0.2501	-0.1615	>	<	1	3.6	3.6	3.6	0	3.6	3.6	>	<	1	543.7	543.7	543.7	0	543.7	543.7	>
2022-05-25 20:18:25	481	<	1996	0.0316	1	0	0.1748	0.2064	-0.1433	>	<	1	3.8	3.8	3.8	0	3.8	3.8	>	<	1	543.7	543.7	543.7	0	543.7	543.7	>
2022-05-25 20:18:26	482	<	2002	0.0659	1	0	0.2482	0.3141	-0.1822	>	<	1	3.95	3.95	3.95	0	3.95	3.95	>	<	1	543.7	543.7	543.7	0	543.7	543.7	>
2022-05-25 20:18:27	483	<	1990	0.0563	1	0	0.2305	0.2867	-0.1742	>	<	1	3.7	3.7	3.7	0	3.7	3.7	>	<	1	543.7	543.7	543.7	0	543.7	543.7	>
2022-05-25 20:18:28	484	<	2006	0.0852	1	0	0.2792	0.3645	-0.194	>	<	1	3.55	3.55	3.55	0	3.55	3.55	>	<	1	543.7	543.7	543.7	0	543.7	543.7	>
2022-05-25 20:18:29	485	<	1997	0.0856	1	0	0.2798	0.3654	-0.1942	>	<	1	3.5	3.5	3.5	0	3.5	3.5	>	<	1	543.7	543.7	543.7	0	543.7	543.7	>
2022-05-25 20:18:30	486	<	1984	0.0731	1	0	0.2603	0.3334	-0.1872	>	<	1	3.6	3.6	3.6	0	3.6	3.6	>	<	1	543.7	543.7	543.7	0	543.7	543.7	>
2022-05-25 20:18:31	487	<	2021	0.0089	1	0	0.094	0.1029	-0.085	>	<	1	3.55	3.55	3.55	0	3.55	3.55	>	<	1	543.7	543.7	543.7	0	543.7	543.7	>
2022-05-25 20:18:32	488	<	2003	0.0634	1	0	0.2437	0.3071	-0.1803	>	<	1	3.6	3.6	3.6	0	3.6	3.6	>	<	1	543.7	543.7	543.7	0	543.7	543.7	>
2022-05-25 20:18:33	489	<	1990	0.0457	1	0	0.2089	0.2546	-0.1632	>	<	1	3.65	3.65	3.65	0	3.65	3.65	>	<	1	543.7	543.7	543.7	0	543.7	543.7	>
2022-05-25 20:18:34	490	<	2007	0.0528	1	0	0.2237	0.2765	-0.1708	>	<	1	3.75	3.75	3.75	0	3.75	3.75	>	<	1	543.7	543.7	543.7	0	543.7	543.7	>
2022-05-25 20:18:35	491	<	2001	0.051	1	0	0.2199	0.2709	-0.169	>	<	1	3.8	3.8	3.8	0	3.8	3.8	>	<	1	543.7	543.7	543.7	0	543.7	543.7	>
2022-05-25 20:18:36	492	<	2003	0.0195	1	0	0.1382	0.1576	-0.1187	>	<	1	3.75	3.75	3.75	0	3.75	3.75	>	<	1	543.7	543.7	543.7	0	543.7	543.7	>
2022-05-25 20:18:37	493	<	1999	0.0085	1	0	0.0918	0.1003	-0.0833	>	<	1	3.65	3.65	3.65	0	3.65	3.65	>	<	1	543.7	543.7	543.7	0	543.7	543.7	>
2022-05-25 20:18:38	494	<	1999	0.0585	1	0	0.2347	0.2933	-0.1762	>	<	1	3.7	3.7	3.7	0	3.7	3.7	>	<	1	543.7	543.7	543.7	0	543.7	543.7	>
2022-05-25 20:18:39	495	<	1975	0.0714	1	0	0.2575	0.3289	-0.1861	>	<	1	3.75	3.75	3.75	0	3.75	3.75	>	<	1	543.7	543.7	543.7	0	543.7	543.7	>
2022-05-25 20:18:40	496	<	2014	0.0497	1	0	0.2172	0.2669	-0.1676	>	<	1	3.6	3.6	3.6	0	3.6	3.6	>	<	1	543.7	543.7	543.7	0	543.7	543.7	>
2022-05-25 20:18:41	497	<	2009	0.0035	1	0	0.0589	0.0624	-0.0554	>	<	1	3.65	3.65	3.65	0	3.65	3.65	>	<	1	543.7	543.7	543.7	0	543.7	543.7	>
2022-05-25 20:18:42	498	<	1991	0.0321	1	0	0.1764	0.2085	-0.1442	>	<	1	3.55	3.55	3.55	0	3.55	3.55	>	<	1	543.7	543.7	543.7	0	543.7	543.7	>
2022-05-25 20:18:43	499	<	2012	0.0477	1	0	0.2132	0.2609	-0.1654	>	<	1	3.75	3.75	3.75	0	3.75	3.75	>	<	1	543.7	543.7	543.7	0	543.7	543.7	>
2022-05-25 20:18:44	500	<	2000	0.049	1	0	0.2159	0.2649	-0.1669	>	<	1	3.65	3.65	3.65	0	3.65	3.65	>	<	1	543.7	543.7	543.7	0	543.7	543.7	>
2022-05-25 20:18:45	501	<	1999	0.0135	1	0	0.1154	0.1289	-0.1019	>	<	1	3.6	3.6	3.6	0	3.6	3.6	>	<	1	543.7	543.7	543.7	0	543.7	543.7	>
2022-05-25 20:18:46	502	<	2003	0.0025	1	0	0.0499	0.0524	-0.0474	>	<	1	3.75	3.75	3.75	0	3.75	3.75	>	<	1	543.7	543.7	543.7	0	543.7	543.7	>
2022-05-25 20:18:47	503	<	1991	0.0166	1	0	0.1277	0.1442	-0.1111	>	<	1	3.75	3.75	3.75	0	3.75	3.75	>	<	1	543.7	543.7	543.7	0	543.7	543.7	>
2022-05-25 20:18:48	504	<	2006	0.0613	1	0	0.2399	0.3012	-0.1786	>	<	1	3.6	3.6	3.6	0	3.6	3.6	>	<	1	543.7	543.7	543.7	0	543.7	543.7	>
2022-05-25 20:18:49	505	<	1987	0.0941	1	0	0.292	0.3861	-0.1979	>	<	1	3.8	3.8	3.8	0	3.8	3.8	>	<	1	543.7	543.7	543.7	0	543.7	543.7	>
2022-05-25 20:18:50	506	<	2002	0.0864	1	0	0.281	0.3674	-0.1946	>	<	1	3.8	3.8	3.8	0	3.8	3.8	>	<	1	543.7	543.7	543.7	0	543.7	543.7	>
2022-05-25 20:18:51	507	<	1988	0.0805	2	0	0.2739	0.3544	-0.1934	>	<	1	3.65	3.65	3.65	0	3.65	3.65	>	<	1	543.7	543.7	543.7	0	543.7	543.7	>
2022-05-25 20:18:52	508	<	1994	0.0416	1	0	0.1997	0.2414	-0.1581	>	<	1	3.6	3.6	3.6	0	3.6	3.6	>	<	1	543.7	543.7	543.7	0	543.7	543.7	>
2022-05-25 20:18:53	509	<	2028	0.0459	1	0	0.2092	0.255	-0.1633	>	<	1	3.8	3.8	3.8	0	3.8	3.8	>	<	1	543.7	543.7	543.7	0	543.7	543.7	>
2022-05-25 20:18:54	510	<	2001	0.03	1	0	0.1705	0.2005	-0.1406	>	<	1	3.75	3.75	3.75	0	3.75	3.75	>	<	1	543.7	543.7	543.7	0	543.7	543.7	>
2022-05-25 20:18:55	511	<	1973	0.0456	1	0	0.2087	0.2543	-0.163	>	<	1	3.65	3.65	3.65	0	3.65	3.65	>	<	1	543.7	543.7	543.7	0	543.7	543.7	>
2022-05-25 20:18:56	512	<	2028	0.0666	1	0	0.2493	0.3158	-0.1827	>	<	1	3.55	3.55	3.55	0	3.55	3.55	>	<	1	543.7	543.7	543.7	0	543.7	543.7	>
2022-05-25 20:18:57	513	<	1999	0.0465	1	0	0.2106	0.2571	-0.1641	>	<	1	3.75	3.75	3.75	0	3.75	3.75	>	<	1	543.7	543.7	543.7	0	543.7	543.7	>
2022-05-25 20:18:58	514	<	1996	0.0506	1	0	0.2192	0.2698	-0.1686	>	<	1	3.65	3.65	3.65	0	3.65	3.65	>	<	1	543.7	543.7	543.7	0	543.7	543.7	>
2022-05-25 20:18:59	515	<	2004	0.0609	1	0	0.2391	0.3	-0.1782	>	<	1	3.45	3.45	3.45	0	3.45	3.45	>	<	1	543.7	543.7	543.7	0	543.7	543.7	>
2022-05-25 20:19:00	516	<	1943	0.0453	1	0	0.2079	0.2532	-0.1627	>	<	1	3.45	3.45	3.45	0	3.45	3.45	>	<	1	543.7	543.7	543.7	0	543.7	543.7	>
2022-05-25 20:19:01	517	<	2043	0.0465	1	0	0.2106	0.2571	-0.1641	>	<	1	3.55	3.55	3.55	0	3.55	3.55	>	<	1	543.7	543.7	543.7	0	543.7	543.7	>
2022-05-25 20:19:02	518	<	1933	0.0523	1	0	0.2225	0.2748	-0.1703	>	<	1	3.75	3.75	3.75	0	3.75	3.75	>	<	1	543.7	543.7	543.7	0	543.7	543.7	>
2022-05-25 20:19:03	519	<	2048	0.0962	1	0	0.2949	0.391	-0.1987	>	<	1	3.5	3.5	3.5	0	3.5	3.5	>	<	1	543.7	543.7	543.7	0	543.7	543.7	>
2022-05-25 20:19:04	520	<	2020	0.0866	1	0	0.2813	0.3679	-0.1947	>	<	1	3.65	3.65	3.65	0	3.65	3.65	>	<	1	543.7	543.7	543.7	0	543.7	543.7	>
2022-05-25 20:19:05	521	<	1994	0.008	1	0	0.0892	0.0972	-0.0812	>	<	1	3.7	3.7	3.7	0	3.7	3.7	>	<	1	543.7	543.7	543.7	0	543.7	543.7	>
2022-05-25 20:19:06	522	<	1985	0.0358	1	0	0.1857	0.2215	-0.1499	>	<	1	3.75	3.75	3.75	0	3.75	3.75	>	<	1	543.7	543.7	543.7	0	543.7	543.7	>
2022-05-25 20:19:07	523	<	2033	0.0723	1	0	0.259	0.3313	-0.1867	>	<	1	4.35	4.35	4.35	0	4.35	4.35	>	<	1	545.2	545.2	545.2	0	545.2	545.2	>
2022-05-25 20:19:08	524	<	1990	0.1106	1	0	0.3136	0.4241	-0.203	>	<	1	3.8	3.8	3.8	0	3.8	3.8	>	<	1	545.2	545.2	545.2	0	545.2	545.2	>
2022-05-25 20:19:09	525	<	1993	0.0913	1	0	0.2881	0.3794	-0.1967	>	<	1	3.8	3.8	3.8	0	3.8	3.8	>	<	1	545.2	545.2	545.2	0	545.2	545.2	>
2022-05-25 20:19:10	526	<	2019	0.0074	1	0	0.0859	0.0933	-0.0784	>	<	1	3.8	3.8	3.8	0	3.8	3.8	>	<	1	545.2	545.2	545.2	0	545.2	545.2	>
2022-05-25 20:19:11	527	<	1991	0.0789	1	0	0.2695	0.3484	-0.1907	>	<	1	3.65	3.65	3.65	0	3.65	3.65	>	<	1	545.2	545.2	545.2	0	545.2	545.2	>
2022-05-25 20:19:12	528	<	1974	0.0841	1	0	0.2775	0.3616	-0.1934	>	<	1	3.7	3.7	3.7	0	3.7	3.7	>	<	1	545.2	545.2	545.2	0	545.2	545.2	>
2022-05-25 20:19:13	529	<	2036	0.0845	1	0	0.2781	0.3626	-0.1936	>	<	1	3.7	3.7	3.7	0	3.7	3.7	>	<	1	545.2	545.2	545.2	0	545.2	545.2	>
2022-05-25 20:19:14	530	<	1999	0.0625	1	0	0.2421	0.3046	-0.1796	>	<	1	3.65	3.65	3.65	0	3.65	3.65	>	<	1	545.2	545.2	545.2	0	545.2	545.2	>
2022-05-25 20:19:15	531	<	1999	0.079	1	0	0.2698	0.3488	-0.1908	>	<	1	3.8	3.8	3.8	0	3.8	3.8	>	<	1	545.2	545.2	545.2	0	545.2	545.2	>
2022-05-25 20:19:16	532	<	1969	0.0884	1	0	0.2838	0.3722	-0.1955	>	<	1	3.8	3.8	3.8	0	3.8	3.8	>	<	1	545.2	545.2	545.2	0	545.2	545.2	>
2022-05-25 20:19:17	533	<	2029	0.0724	1	0	0.2592	0.3317	-0.1868	>	<	1	3.75	3.75	3.75	0	3.75	3.75	>	<	1	545.2	545.2	545.2	0	545.2	545.2	>
2022-05-25 20:19:18	534	<	1992	0.0628	1	0	0.2425	0.3053	-0.1798	>	<	1	3.6	3.6	3.6	0	3.6	3.6	>	<	1	545.2	545.2	545.2	0	545.2	545.2	>
2022-05-25 20:19:19	535	<	2004	0.0519	1	0	0.2218	0.2737	-0.1699	>	<	1	3.65	3.65	3.65	0	3.65	3.65	>	<	1	545.2	545.2	545.2	0	545.2	545.2	>
2022-05-25 20:19:20	536	<	2006	0.0115	1	0	0.1065	0.1179	-0.095	>	<	1	3.9	3.9	3.9	0	3.9	3.9	>	<	1	545.2	545.2	545.2	0	545.2	545.2	>
2022-05-25 20:19:21	537	<	2001	0.0635	1	0	0.2438	0.3073	-0.1803	>	<	1	3.8	3.8	3.8	0	3.8	3.8	>	<	1	545.2	545.2	545.2	0	545.2	545.2	>
2022-05-25 20:19:22	538	<	1987	0.0664	1	0	0.249	0.3155	-0.1826	>	<	1	3.85	3.85	3.85	0	3.85	3.85	>	<	1	545.2	545.2	545.2	0	545.2	545.2	>
2022-05-25 20:19:23	539	<	2013	0.0571	1	0	0.2321	0.2892	-0.175	>	<	1	3.65	3.65	3.65	0	3.65	3.65	>	<	1	545.2	545.2	545.2	0	545.2	545.2	>
2022-05-25 20:19:24	540	<	1998	0.0631	1	0	0.2431	0.3061	-0.18	>	<	1	3.65	3.65	3.65	0	3.65	3.65	>	<	1	545.2	545.2	545.2	0	545.2	545.2	>
2022-05-25 20:19:25	541	<	1985	0.0126	1	0	0.1115	0.1241	-0.0989	>	<	1	3.65	3.65	3.65	0	3.65	3.65	>	<	1	545.2	545.2	545.2	0	545.2	545.2	>
2022-05-25 20:19:26	542	<	2014	0.004	1	0	0.0629	0.0669	-0.0589	>	<	1	3.6	3.6	3.6	0	3.6	3.6	>	<	1	545.2	545.2	545.2	0	545.2	545.2	>
2022-05-25 20:19:27	543	<	1999	0.008	1	0	0.0891	0.0971	-0.0811	>	<	1	3.75	3.75	3.75	0	3.75	3.75	>	<	1	545.2	545.2	545.2	0	545.2	545.2	>
2022-05-25 20:19:28	544	<	2002	0.009	1	0	0.0944	0.1034	-0.0854	>	<	1	3.75	3.75	3.75	0	3.75	3.75	>	<	1	545.2	545.2	545.2	0	545.2	545.2	>
2022-05-25 20:19:29	545	<	1986	0.004	1	0	0.0633	0.0674	-0.0593	>	<	1	3.75	3.75	3.75	0	3.75	3.75	>	<	1	545.2	545.2	545.2	0	545.2	545.2	>
2022-05-25 20:19:30	546	<	2016	0.0025	1	0	0.0497	0.0522	-0.0473	>	<	1	3.75	3.75	3.75	0	3.75	3.75	>	<	1	545.2	545.2	545.2	0	545.2	545.2	>
2022-05-25 20:19:31	547	<	1992	0.0035	1	0	0.0592	0.0627	-0.0557	>	<	1	3.8	3.8	3.8	0	3.8	3.8	>	<	1	545.2	545.2	545.2	0	545.2	545.2	>
2022-05-25 20:19:32	548	<	2004	0.0075	1	0	0.0862	0.0937	-0.0787	>	<	1	3.75	3.75	3.75	0	3.75	3.75	>	<	1	545.2	545.2	545.2	0	545.2	545.2	>
2022-05-25 20:19:33	549	<	2002	0.014	1	0	0.1174	0.1314	-0.1034	>	<	1	3.85	3.85	3.85	0	3.85	3.85	>	<	1	545.2	545.2	545.2	0	545.2	545.2	>
2022-05-25 20:19:34	550	<	2003	0.0055	1	0	0.0739	0.0794	-0.0684	>	<	1	3.75	3.75	3.75	0	3.75	3.75	>	<	1	545.2	545.2	545.2	0	545.2	545.2	>
2022-05-25 20:19:35	551	<	1999	0.007	1	0	0.0834	0.0904	-0.0764	>	<	1	3.6	3.6	3.6	0	3.6	3.6	>	<	1	545.2	545.2	545.2	0	545.2	545.2	>
2022-05-25 20:19:36	552	<	1999	0.0035	2	0	0.067	0.0705	-0.0635	>	<	1	3.65	3.65	3.65	0	3.65	3.65	>	<	1	545.2	545.2	545.2	0	545.2	545.2	>
2022-05-25 20:19:37	553	<	2002	0.0035	1	0	0.059	0.0625	-0.0555	>	<	1	3.7	3.7	3.7	0	3.7	3.7	>	<	1	545.2	545.2	545.2	0	545.2	545.2	>
2022-05-25 20:19:38	554	<	2000	0.015	1	0	0.1216	0.1366	-0.1066	>	<	1	3.8	3.8	3.8	0	3.8	3.8	>	<	1	545.2	545.2	545.2	0	545.2	545.2	>
2022-05-25 20:19:39	555	<	1962	0.024	1	0	0.1529	0.1769	-0.129	>	<	1	3.75	3.75	3.75	0	3.75	3.75	>	<	1	545.2	545.2	545.2	0	545.2	545.2	>
2022-05-25 20:19:40	556	<	2032	0.0138	1	0	0.1166	0.1304	-0.1028	>	<	1	3.85	3.85	3.85	0	3.85	3.85	>	<	1	545.2	545.2	545.2	0	545.2	545.2	>
2022-05-25 20:19:41	557	<	1989	0.0432	1	0	0.2034	0.2466	-0.1602	>	<	1	3.7	3.7	3.7	0	3.7	3.7	>	<	1	545.2	545.2	545.2	0	545.2	545.2	>
2022-05-25 20:19:42	558	<	2003	0.0125	1	0	0.111	0.1235	-0.0985	>	<	1	3.65	3.65	3.65	0	3.65	3.65	>	<	1	545.2	545.2	545.2	0	545.2	545.2	>
2022-05-25 20:19:43	559	<	2012	0.0333	1	0	0.1794	0.2127	-0.1461	>	<	1	3.7	3.7	3.7	0	3.7	3.7	>	<	1	545.2	545.2	545.2	0	545.2	545.2	>
2022-05-25 20:19:44	560	<	1999	0.0065	1	0	0.0804	0.0869	-0.0739	>	<	1	3.7	3.7	3.7	0	3.7	3.7	>	<	1	545.2	545.2	545.2	0	545.2	545.2	>
2022-05-25 20:19:45	561	<	1966	0.0346	1	0	0.1827	0.2173	-0.1481	>	<	1	3.75	3.75	3.75	0	3.75	3.75	>	<	1	545.2	545.2	545.2	0	545.2	545.2	>
2022-05-25 20:19:46	562	<	2037	0.0069	1	0	0.0826	0.0895	-0.0757	>	<	1	4	4	4	0	4	4	>	<	1	545.2	545.2	545.2	0	545.2	545.2	>
2022-05-25 20:19:47	563	<	1997	0.0205	2	0	0.1453	0.1658	-0.1248	>	<	1	3.75	3.75	3.75	0	3.75	3.75	>	<	1	545.2	545.2	545.2	0	545.2	545.2	>
2022-05-25 20:19:48	564	<	1983	0.0731	1	0	0.2603	0.3335	-0.1872	>	<	1	3.65	3.65	3.65	0	3.65	3.65	>	<	1	545.2	545.2	545.2	0	545.2	545.2	>
2022-05-25 20:19:49	565	<	2012	0.0755	1	0	0.2643	0.3398	-0.1887	>	<	1	3.6	3.6	3.6	0	3.6	3.6	>	<	1	545.2	545.2	545.2	0	545.2	545.2	>
2022-05-25 20:19:50	566	<	2004	0.0878	1	0	0.283	0.3709	-0.1952	>	<	1	3.7	3.7	3.7	0	3.7	3.7	>	<	1	545.2	545.2	545.2	0	545.2	545.2	>
2022-05-25 20:19:51	567	<	2005	0.0239	1	0	0.1529	0.1768	-0.1289	>	<	1	4	4	4	0	4	4	>	<	1	545.2	545.2	545.2	0	545.2	545.2	>
2022-05-25 20:19:52	568	<	1999	0.0515	1	0	0.2211	0.2726	-0.1695	>	<	1	3.75	3.75	3.75	0	3.75	3.75	>	<	1	545.2	545.2	545.2	0	545.2	545.2	>
2022-05-25 20:19:53	569	<	1999	0.082	1	0	0.2744	0.3565	-0.1924	>	<	1	3.75	3.75	3.75	0	3.75	3.75	>	<	1	545.2	545.2	545.2	0	545.2	545.2	>
2022-05-25 20:19:54	570	<	1972	0.0715	1	0	0.2577	0.3292	-0.1862	>	<	1	3.65	3.65	3.65	0	3.65	3.65	>	<	1	545.2	545.2	545.2	0	545.2	545.2	>
2022-05-25 20:19:55	571	<	2018	0.004	1	0	0.0628	0.0668	-0.0589	>	<	1	3.95	3.95	3.95	0	3.95	3.95	>	<	1	545.2	545.2	545.2	0	545.2	545.2	>
2022-05-25 20:19:56	572	<	2010	0.009	1	0	0.0942	0.1032	-0.0853	>	<	1	3.65	3.65	3.65	0	3.65	3.65	>	<	1	545.2	545.2	545.2	0	545.2	545.2	>
2022-05-25 20:19:57	573	<	1992	0.0271	1	0	0.1624	0.1895	-0.1353	>	<	1	3.8	3.8	3.8	0	3.8	3.8	>	<	1	545.2	545.2	545.2	0	545.2	545.2	>
2022-05-25 20:19:58	574	<	1968	0.0859	1	0	0.2802	0.3661	-0.1943	>	<	1	3.8	3.8	3.8	0	3.8	3.8	>	<	1	545.2	545.2	545.2	0	545.2	545.2	>
2022-05-25 20:19:59	575	<	2040	0.0902	1	0	0.2865	0.3767	-0.1963	>	<	1	3.65	3.65	3.65	0	3.65	3.65	>	<	1	545.2	545.2	545.2	0	545.2	545.2	>
2022-05-25 20:20:00	576	<	1981	0.0616	1	0	0.2404	0.302	-0.1788	>	<	1	3.7	3.7	3.7	0	3.7	3.7	>	<	1	545.2	545.2	545.2	0	545.2	545.2	>
2022-05-25 20:20:01	577	<	1973	0.0172	1	0	0.1301	0.1474	-0.1129	>	<	1	3.8	3.8	3.8	0	3.8	3.8	>	<	1	545.2	545.2	545.2	0	545.2	545.2	>
2022-05-25 20:20:02	578	<	2046	0.0562	1	0	0.2303	0.2865	-0.1741	>	<	1	3.8	3.8	3.8	0	3.8	3.8	>	<	1	545.2	545.2	545.2	0	545.2	545.2	>
2022-05-25 20:20:03	579	<	2001	0.0525	1	0	0.223	0.2755	-0.1705	>	<	1	3.8	3.8	3.8	0	3.8	3.8	>	<	1	545.2	545.2	545.2	0	545.2	545.2	>
2022-05-25 20:20:04	580	<	1999	0.056	1	0	0.23	0.286	-0.1739	>	<	1	3.95	3.95	3.95	0	3.95	3.95	>	<	1	545.2	545.2	545.2	0	545.2	545.2	>
2022-05-25 20:20:05	581	<	1997	0.0205	1	0	0.1418	0.1623	-0.1213	>	<	1	3.65	3.65	3.65	0	3.65	3.65	>	<	1	545.2	545.2	545.2	0	545.2	545.2	>
2022-05-25 20:20:06	582	<	1998	0.022	1	0	0.1468	0.1688	-0.1247	>	<	1	3.65	3.65	3.65	0	3.65	3.65	>	<	1	545.2	545.2	545.2	0	545.2	545.2	>
2022-05-25 20:20:07	583	<	2001	0.069	1	0	0.2534	0.3224	-0.1844	>	<	1	3.7	3.7	3.7	0	3.7	3.7	>	<	1	545.2	545.2	545.2	0	545.2	545.2	>
2022-05-25 20:20:08	584	<	2003	0.0434	1	0	0.2038	0.2473	-0.1604	>	<	1	3.75	3.75	3.75	0	3.75	3.75	>	<	1	545.2	545.2	545.2	0	545.2	545.2	>
2022-05-25 20:20:09	585	<	1999	0.017	1	0	0.1293	0.1463	-0.1123	>	<	1	3.75	3.75	3.75	0	3.75	3.75	>	<	1	545.2	545.2	545.2	0	545.2	545.2	>
2022-05-25 20:20:10	586	<	2001	0.0445	1	0	0.2062	0.2506	-0.1617	>	<	1	3.7	3.7	3.7	0	3.7	3.7	>	<	1	545.2	545.2	545.2	0	545.2	545.2	>
2022-05-25 20:20:11	587	<	1995	0.01	1	0	0.0996	0.1096	-0.0896	>	<	1	3.8	3.8	3.8	0	3.8	3.8	>	<	1	545.2	545.2	545.2	0	545.2	545.2	>
2022-05-25 20:20:12	588	<	1984	0.0076	1	0	0.0866	0.0942	-0.0791	>	<	1	3.75	3.75	3.75	0	3.75	3.75	>	<	1	545.2	545.2	545.2	0	545.2	545.2	>
2022-05-25 20:20:13	589	<	1982	0.0434	1	0	0.2037	0.2471	-0.1603	>	<	1	3.7	3.7	3.7	0	3.7	3.7	>	<	1	545.2	545.2	545.2	0	545.2	545.2	>
2022-05-25 20:20:14	590	<	2038	0.0785	1	0	0.269	0.3475	-0.1905	>	<	1	3.75	3.75	3.75	0	3.75	3.75	>	<	1	545.2	545.2	545.2	0	545.2	545.2	>
2022-05-25 20:20:15	591	<	1996	0.0762	1	0	0.2652	0.3414	-0.1891	>	<	1	3.8	3.8	3.8	0	3.8	3.8	>	<	1	545.2	545.2	545.2	0	545.2	545.2	>
2022-05-25 20:20:16	592	<	1973	0.0405	1	0	0.1972	0.2378	-0.1567	>	<	1	3.85	3.85	3.85	0	3.85	3.85	>	<	1	545.2	545.2	545.2	0	545.2	545.2	>
2022-05-25 20:20:17	593	<	2031	0.031	1	0	0.1734	0.2044	-0.1424	>	<	1	3.9	3.9	3.9	0	3.9	3.9	>	<	1	545.2	545.2	545.2	0	545.2	545.2	>
2022-05-25 20:20:18	594	<	1991	0.0306	1	0	0.1723	0.203	-0.1417	>	<	1	3.8	3.8	3.8	0	3.8	3.8	>	<	1	545.2	545.2	545.2	0	545.2	545.2	>
2022-05-25 20:20:19	595	<	2008	0.0428	1	0	0.2025	0.2453	-0.1596	>	<	1	3.75	3.75	3.75	0	3.75	3.75	>	<	1	545.2	545.2	545.2	0	545.2	545.2	>
2022-05-25 20:20:20	596	<	2002	0.036	1	0	0.1862	0.2222	-0.1502	>	<	1	3.8	3.8	3.8	0	3.8	3.8	>	<	1	545.2	545.2	545.2	0	545.2	545.2	>
2022-05-25 20:20:21	597	<	2001	0.0155	1	0	0.1235	0.139	-0.108	>	<	1	3.85	3.85	3.85	0	3.85	3.85	>	<	1	545.2	545.2	545.2	0	545.2	545.2	>
2022-05-25 20:20:22	598	<	1982	0.0409	1	0	0.198	0.2389	-0.1571	>	<	1	3.95	3.95	3.95	0	3.95	3.95	>	<	1	545.2	545.2	545.2	0	545.2	545.2	>
2022-05-25 20:20:23	599	<	2004	0.015	1	0	0.1214	0.1364	-0.1065	>	<	1	3.75	3.75	3.75	0	3.75	3.75	>	<	1	545.2	545.2	545.2	0	545.2	545.2	>
2022-05-25 20:20:24	600	<	2012	0.0666	1	0	0.2493	0.3159	-0.1827	>	<	1	3.8	3.8	3.8	0	3.8	3.8	>	<	1	545.2	545.2	545.2	0	545.2	545.2	>
2022-05-25 20:20:25	601	<	1990	0.0593	1	0	0.2362	0.2955	-0.1769	>	<	1	3.8	3.8	3.8	0	3.8	3.8	>	<	1	545.2	545.2	545.2	0	545.2	545.2	>
2022-05-25 20:20:26	602	<	2010	0.01	1	0	0.0993	0.1092	-0.0893	>	<	1	3.7	3.7	3.7	0	3.7	3.7	>	<	1	545.2	545.2	545.2	0	545.2	545.2	>
2022-05-25 20:20:27	603	<	1974	0.0081	1	0	0.0897	0.0978	-0.0816	>	<	1	3.7	3.7	3.7	0	3.7	3.7	>	<	1	545.2	545.2	545.2	0	545.2	545.2	>
2022-05-25 20:20:28	604	<	2022	0.0648	1	0	0.2462	0.3109	-0.1814	>	<	1	3.6	3.6	3.6	0	3.6	3.6	>	<	1	545.2	545.2	545.2	0	545.2	545.2	>
2022-05-25 20:20:29	605	<	1999	0.068	1	0	0.2518	0.3198	-0.1838	>	<	0	0			0	0	0	>	<	0	0			0	0	0	>
2022-05-25 20:20:30	606	<	1971	0.07	1	0	0.2552	0.3252	-0.1852	>	<	1	3.65	3.65	3.65	0	3.65	3.65	>	<	1	545.2	545.2	545.2	0	545.2	545.2	>
2022-05-25 20:20:31	607	<	2031	0.0098	1	0	0.0987	0.1086	-0.0889	>	<	1	3.6	3.6	3.6	0	3.6	3.6	>	<	1	545.2	545.2	545.2	0	545.2	545.2	>
2022-05-25 20:20:32	608	<	1969	0.0081	1	0	0.0898	0.0979	-0.0817	>	<	1	3.65	3.65	3.65	0	3.65	3.65	>	<	1	545.2	545.2	545.2	0	545.2	545.2	>
2022-05-25 20:20:33	609	<	2035	0.056	1	0	0.23	0.286	-0.1739	>	<	1	3.7	3.7	3.7	0	3.7	3.7	>	<	1	545.2	545.2	545.2	0	545.2	545.2	>
2022-05-25 20:20:34	610	<	2001	0.0615	1	0	0.2402	0.3017	-0.1787	>	<	1	3.7	3.7	3.7	0	3.7	3.7	>	<	1	545.2	545.2	545.2	0	545.2	545.2	>
2022-05-25 20:20:35	611	<	1999	0.046	1	0	0.2095	0.2556	-0.1635	>	<	1	3.55	3.55	3.55	0	3.55	3.55	>	<	1	545.2	545.2	545.2	0	545.2	545.2	>
2022-05-25 20:20:36	612	<	1960	0.0128	1	0	0.1122	0.125	-0.0995	>	<	1	3.65	3.65	3.65	0	3.65	3.65	>	<	1	545.2	545.2	545.2	0	545.2	545.2	>
2022-05-25 20:20:37	613	<	2031	0.0212	1	0	0.144	0.1651	-0.1228	>	<	1	3.7	3.7	3.7	0	3.7	3.7	>	<	1	545.2	545.2	545.2	0	545.2	545.2	>
2022-05-25 20:20:38	614	<	1988	0.0664	1	0	0.249	0.3154	-0.1826	>	<	1	3.6	3.6	3.6	0	3.6	3.6	>	<	1	545.2	545.2	545.2	0	545.2	545.2	>
2022-05-25 20:20:39	615	<	2012	0.0482	1	0	0.2142	0.2624	-0.166	>	<	1	3.6	3.6	3.6	0	3.6	3.6	>	<	1	545.2	545.2	545.2	0	545.2	545.2	>
2022-05-25 20:20:40	616	<	2010	0.0204	1	0	0.1414	0.1618	-0.121	>	<	1	3.75	3.75	3.75	0	3.75	3.75	>	<	1	545.2	545.2	545.2	0	545.2	545.2	>
2022-05-25 20:20:41	617	<	1997	0.0671	1	0	0.2502	0.3173	-0.1831	>	<	1	3.55	3.55	3.55	0	3.55	3.55	>	<	1	545.2	545.2	545.2	0	545.2	545.2	>
2022-05-25 20:20:42	618	<	1998	0.012	1	0	0.1089	0.121	-0.0969	>	<	1	3.65	3.65	3.65	0	3.65	3.65	>	<	1	545.2	545.2	545.2	0	545.2	545.2	>
2022-05-25 20:20:43	619	<	2005	0.006	1	0	0.0771	0.0831	-0.0711	>	<	1	3.7	3.7	3.7	0	3.7	3.7	>	<	1	545.2	545.2	545.2	0	545.2	545.2	>
2022-05-25 20:20:44	620	<	1997	0.0065	1	0	0.0804	0.0869	-0.0739	>	<	1	3.3	3.3	3.3	0	3.3	3.3	>	<	1	545.2	545.2	545.2	0	545.2	545.2	>
2022-05-25 20:20:45	621	<	2003	0.0025	1	0	0.0499	0.0524	-0.0474	>	<	1	3.8	3.8	3.8	0	3.8	3.8	>	<	1	545.2	545.2	545.2	0	545.2	545.2	>
2022-05-25 20:20:46	622	<	2001	0.0045	1	0	0.0669	0.0714	-0.0624	>	<	1	3.65	3.65	3.65	0	3.65	3.65	>	<	1	545.2	545.2	545.2	0	545.2	545.2	>
2022-05-25 20:20:47	623	<	2000	0.059	1	0	0.2356	0.2946	-0.1766	>	<	1	3.6	3.6	3.6	0	3.6	3.6	>	<	1	545.2	545.2	545.2	0	545.2	545.2	>
2022-05-25 20:20:48	624	<	1998	0.0786	1	0	0.2691	0.3477	-0.1905	>	<	1	3.65	3.65	3.65	0	3.65	3.65	>	<	1	545.2	545.2	545.2	0	545.2	545.2	>
2022-05-25 20:20:49	625	<	1998	0.0661	1	0	0.2484	0.3145	-0.1823	>	<	1	3.85	3.85	3.85	0	3.85	3.85	>	<	1	545.2	545.2	545.2	0	545.2	545.2	>
2022-05-25 20:20:50	626	<	1997	0.0676	1	0	0.2511	0.3187	-0.1835	>	<	1	3.6	3.6	3.6	0	3.6	3.6	>	<	1	545.2	545.2	545.2	0	545.2	545.2	>
2022-05-25 20:20:51	627	<	1982	0.0515	1	0	0.2209	0.2724	-0.1695	>	<	1	3.7	3.7	3.7	0	3.7	3.7	>	<	1	545.2	545.2	545.2	0	545.2	545.2	>
2022-05-25 20:20:52	628	<	2023	0.0267	1	0	0.1612	0.1879	-0.1345	>	<	1	3.55	3.55	3.55	0	3.55	3.55	>	<	1	545.2	545.2	545.2	0	545.2	545.2	>
2022-05-25 20:20:53	629	<	1980	0.0222	1	0	0.1474	0.1696	-0.1252	>	<	1	3.55	3.55	3.55	0	3.55	3.55	>	<	1	545.2	545.2	545.2	0	545.2	545.2	>
2022-05-25 20:20:54	630	<	2014	0.0357	1	0	0.1857	0.2214	-0.1499	>	<	1	3.55	3.55	3.55	0	3.55	3.55	>	<	1	545.2	545.2	545.2	0	545.2	545.2	>
2022-05-25 20:20:55	631	<	2008	0.0055	1	0	0.0738	0.0793	-0.0683	>	<	1	3.6	3.6	3.6	0	3.6	3.6	>	<	1	545.2	545.2	545.2	0	545.2	545.2	>
2022-05-25 20:20:56	632	<	1992	0.0733	1	0	0.2606	0.3339	-0.1873	>	<	1	3.65	3.65	3.65	0	3.65	3.65	>	<	1	545.2	545.2	545.2	0	545.2	545.2	>
2022-05-25 20:20:57	633	<	1988	0.0961	1	0	0.2947	0.3908	-0.1986	>	<	1	3.55	3.55	3.55	0	3.55	3.55	>	<	1	545.2	545.2	545.2	0	545.2	545.2	>
2022-05-25 20:20:58	634	<	2001	0.0885	1	0	0.284	0.3724	-0.1955	>	<	1	3.55	3.55	3.55	0	3.55	3.55	>	<	1	545.2	545.2	545.2	0	545.2	545.2	>
2022-05-25 20:20:59	635	<	2002	0.0704	1	0	0.2559	0.3263	-0.1854	>	<	1	3.6	3.6	3.6	0	3.6	3.6	>	<	1	545.2	545.2	545.2	0	545.2	545.2	>
2022-05-25 20:21:00	636	<	2004	0.0973	1	0	0.2964	0.3937	-0.1991	>	<	1	3.7	3.7	3.7	0	3.7	3.7	>	<	1	545.2	545.2	545.2	0	545.2	545.2	>
2022-05-25 20:21:01	637	<	2010	0.0502	1	0	0.2185	0.2687	-0.1682	>	<	1	3.75	3.75	3.75	0	3.75	3.75	>	<	1	545.2	545.2	545.2	0	545.2	545.2	>
2022-05-25 20:21:02	638	<	2000	0.0285	1	0	0.1664	0.1949	-0.1379	>	<	1	3.55	3.55	3.55	0	3.55	3.55	>	<	1	545.2	545.2	545.2	0	545.2	545.2	>
2022-05-25 20:21:03	639	<	1999	0.06	1	0	0.2375	0.2976	-0.1775	>	<	1	3.6	3.6	3.6	0	3.6	3.6	>	<	1	545.2	545.2	545.2	0	545.2	545.2	>
2022-05-25 20:21:04	640	<	2001	0.0435	1	0	0.2039	0.2474	-0.1605	>	<	1	3.55	3.55	3.55	0	3.55	3.55	>	<	1	545.2	545.2	545.2	0	545.2	545.2	>
2022-05-25 20:21:05	641	<	1999	0.0515	1	0	0.2211	0.2726	-0.1695	>	<	1	3.75	3.75	3.75	0	3.75	3.75	>	<	1	545.2	545.2	545.2	0	545.2	545.2	>
2022-05-25 20:21:06	642	<	1997	0.015	1	0	0.1216	0.1367	-0.1066	>	<	1	3.55	3.55	3.55	0	3.55	3.55	>	<	1	545.2	545.2	545.2	0	545.2	545.2	>
2022-05-25 20:21:07	643	<	1981	0.0091	1	0	0.0949	0.104	-0.0858	>	<	1	3.6	3.6	3.6	0	3.6	3.6	>	<	1	545.2	545.2	545.2	0	545.2	545.2	>
2022-05-25 20:21:08	644	<	2015	0.0293	1	0	0.1686	0.1979	-0.1393	>	<	1	3.6	3.6	3.6	0	3.6	3.6	>	<	1	545.2	545.2	545.2	0	545.2	545.2	>
2022-05-25 20:21:09	645	<	1987	0.0564	1	0	0.2306	0.287	-0.1743	>	<	1	3.7	3.7	3.7	0	3.7	3.7	>	<	1	545.2	545.2	545.2	0	545.2	545.2	>
2022-05-25 20:21:10	646	<	2022	0.0554	1	0	0.2287	0.2841	-0.1734	>	<	1	3.75	3.75	3.75	0	3.75	3.75	>	<	1	545.2	545.2	545.2	0	545.2	545.2	>
2022-05-25 20:21:11	647	<	2000	0.015	1	0	0.1216	0.1366	-0.1066	>	<	1	3.7	3.7	3.7	0	3.7	3.7	>	<	1	545.2	545.2	545.2	0	545.2	545.2	>
2022-05-25 20:21:12	648	<	2000	0.041	1	0	0.1983	0.2393	-0.1573	>	<	1	3.6	3.6	3.6	0	3.6	3.6	>	<	1	545.2	545.2	545.2	0	545.2	545.2	>
2022-05-25 20:21:13	649	<	1994	0.0507	1	0	0.2193	0.2699	-0.1686	>	<	1	3.6	3.6	3.6	0	3.6	3.6	>	<	1	545.2	545.2	545.2	0	545.2	545.2	>
2022-05-25 20:21:14	650	<	2004	0.0419	1	0	0.2004	0.2423	-0.1585	>	<	1	3.55	3.55	3.55	0	3.55	3.55	>	<	1	545.2	545.2	545.2	0	545.2	545.2	>
2022-05-25 20:21:15	651	<	1958	0.0255	1	0	0.1577	0.1833	-0.1322	>	<	1	3.65	3.65	3.65	0	3.65	3.65	>	<	1	545.2	545.2	545.2	0	545.2	545.2	>
2022-05-25 20:21:16	652	<	2034	0.0098	1	0	0.0987	0.1085	-0.0888	>	<	1	3.6	3.6	3.6	0	3.6	3.6	>	<	1	545.2	545.2	545.2	0	545.2	545.2	>
2022-05-25 20:21:17	653	<	2010	0.0294	1	0	0.1688	0.1981	-0.1394	>	<	1	3.7	3.7	3.7	0	3.7	3.7	>	<	1	545.2	545.2	545.2	0	545.2	545.2	>
2022-05-25 20:21:18	654	<	1996	0.0431	1	0	0.2031	0.2461	-0.16	>	<	1	3.65	3.65	3.65	0	3.65	3.65	>	<	1	545.2	545.2	545.2	0	545.2	545.2	>
2022-05-25 20:21:19	655	<	1996	0.0516	1	0	0.2212	0.2728	-0.1696	>	<	1	3.7	3.7	3.7	0	3.7	3.7	>	<	1	545.2	545.2	545.2	0	545.2	545.2	>
2022-05-25 20:21:20	656	<	2004	0.0554	1	0	0.2287	0.2841	-0.1733	>	<	1	3.7	3.7	3.7	0	3.7	3.7	>	<	1	545.2	545.2	545.2	0	545.2	545.2	>
2022-05-25 20:21:21	657	<	1988	0.0116	1	0	0.1069	0.1185	-0.0954	>	<	1	3.7	3.7	3.7	0	3.7	3.7	>	<	1	545.2	545.2	545.2	0	545.2	545.2	>
2022-05-25 20:21:22	658	<	2012	0.0075	1	0	0.086	0.0935	-0.0786	>	<	1	3.85	3.85	3.85	0	3.85	3.85	>	<	1	545.2	545.2	545.2	0	545.2	545.2	>
2022-05-25 20:21:23	659	<	2003	0.024	1	0	0.1529	0.1769	-0.129	>	<	1	3.55	3.55	3.55	0	3.55	3.55	>	<	1	545.2	545.2	545.2	0	545.2	545.2	>
2022-05-25 20:21:24	660	<	124	0.0484	1	0	0.2146	0.263	-0.1662	>	<	1	1.4	1.4	1.4	0	1.4	1.4	>	<	1	545.2	545.2	545.2	0	545.2	545.2	>

## Sheet: Conf1_15000
		<	Processing Time							>	<	CPU1							>	<	MEM1							>
Time	Id	<	Cont	Average	Max	Min	DesvTip	DTTop	DTDown	>	<	Cont	Average	Max	Min	DesvTip	DTTop	DTDown	>	<	Cont	Average	Max	Min	DesvTip	DTTop	DTDown	>
P2_Conf1_15000	Tot	<	1979997	0.0215	7	0	0.1452	0.1667	-0.1238	>	<	660	3.76	30.55	0	1.6	5.36	2.16	>	<	660	541.45	558.3	337.7	14.05	555.49	527.4	>
2022-05-30 15:19:31	0	<	83	0.1928	7	0	0.8134	1.0062	-0.6206	>	<	1	30.55	30.55	30.55	0	30.55	30.55	>	<	1	337.7	337.7	337.7	0	337.7	337.7	>
2022-05-30 15:19:32	1	<	956	0.0272	1	0	0.1627	0.1899	-0.1355	>	<	1	10.65	10.65	10.65	0	10.65	10.65	>	<	1	359.2	359.2	359.2	0	359.2	359.2	>
2022-05-30 15:19:33	2	<	2884	0.0264	1	0	0.1602	0.1865	-0.1338	>	<	1	5.15	5.15	5.15	0	5.15	5.15	>	<	1	444.1	444.1	444.1	0	444.1	444.1	>
2022-05-30 15:19:34	3	<	4214	0.0256	1	0	0.158	0.1837	-0.1324	>	<	1	4.8	4.8	4.8	0	4.8	4.8	>	<	1	417.1	417.1	417.1	0	417.1	417.1	>
2022-05-30 15:19:35	4	<	3613	0.0208	1	0	0.1426	0.1633	-0.1218	>	<	1	3.25	3.25	3.25	0	3.25	3.25	>	<	1	494.2	494.2	494.2	0	494.2	494.2	>
2022-05-30 15:19:36	5	<	4132	0.0152	1	0	0.1225	0.1378	-0.1073	>	<	1	3.75	3.75	3.75	0	3.75	3.75	>	<	1	518.5	518.5	518.5	0	518.5	518.5	>
2022-05-30 15:19:37	6	<	2736	0.0201	1	0	0.1404	0.1605	-0.1202	>	<	1	4.65	4.65	4.65	0	4.65	4.65	>	<	1	519	519	519	0	519	519	>
2022-05-30 15:19:38	7	<	3290	0.0222	1	0	0.1473	0.1695	-0.1251	>	<	1	4.5	4.5	4.5	0	4.5	4.5	>	<	1	523.4	523.4	523.4	0	523.4	523.4	>
2022-05-30 15:19:39	8	<	2259	0.0283	1	0	0.1659	0.1942	-0.1376	>	<	1	3.85	3.85	3.85	0	3.85	3.85	>	<	1	523.5	523.5	523.5	0	523.5	523.5	>
2022-05-30 15:19:40	9	<	3735	0.0193	1	0	0.1375	0.1568	-0.1182	>	<	1	3.3	3.3	3.3	0	3.3	3.3	>	<	1	523.5	523.5	523.5	0	523.5	523.5	>
2022-05-30 15:19:41	10	<	2455	0.0167	1	0	0.1281	0.1448	-0.1114	>	<	1	4.6	4.6	4.6	0	4.6	4.6	>	<	1	524	524	524	0	524	524	>
2022-05-30 15:19:42	11	<	2128	0.0277	1	0	0.1642	0.1919	-0.1365	>	<	1	2.55	2.55	2.55	0	2.55	2.55	>	<	1	524	524	524	0	524	524	>
2022-05-30 15:19:43	12	<	4170	0.0168	1	0	0.1285	0.1453	-0.1117	>	<	1	2.3	2.3	2.3	0	2.3	2.3	>	<	1	524	524	524	0	524	524	>
2022-05-30 15:19:44	13	<	3238	0.0142	1	0	0.1183	0.1325	-0.1041	>	<	1	4.35	4.35	4.35	0	4.35	4.35	>	<	1	524	524	524	0	524	524	>
2022-05-30 15:19:45	14	<	940	0.0372	1	0	0.1893	0.2266	-0.1521	>	<	1	3.2	3.2	3.2	0	3.2	3.2	>	<	1	524	524	524	0	524	524	>
2022-05-30 15:19:46	15	<	4186	0.0191	5	0	0.1534	0.1725	-0.1343	>	<	1	1.05	1.05	1.05	0	1.05	1.05	>	<	1	524	524	524	0	524	524	>
2022-05-30 15:19:47	16	<	3895	0.0108	1	0	0.1033	0.1141	-0.0925	>	<	1	3.2	3.2	3.2	0	3.2	3.2	>	<	1	524	524	524	0	524	524	>
2022-05-30 15:19:48	17	<	299	0.0602	1	0	0.2379	0.2981	-0.1777	>	<	1	3.05	3.05	3.05	0	3.05	3.05	>	<	1	524.3	524.3	524.3	0	524.3	524.3	>
2022-05-30 15:19:49	18	<	4201	0.0129	1	0	0.1126	0.1255	-0.0998	>	<	1	0.05	0.05	0.05	0	0.05	0.05	>	<	1	524.3	524.3	524.3	0	524.3	524.3	>
2022-05-30 15:19:50	19	<	725	0.0041	1	0	0.0642	0.0683	-0.0601	>	<	1	2.85	2.85	2.85	0	2.85	2.85	>	<	1	524.3	524.3	524.3	0	524.3	524.3	>
2022-05-30 15:19:51	20	<	3484	0.0086	1	0	0.0924	0.101	-0.0838	>	<	1	2.7	2.7	2.7	0	2.7	2.7	>	<	1	524.3	524.3	524.3	0	524.3	524.3	>
2022-05-30 15:19:52	21	<	4217	0.0102	1	0	0.1005	0.1107	-0.0903	>	<	1	1.75	1.75	1.75	0	1.75	1.75	>	<	1	524.5	524.5	524.5	0	524.5	524.5	>
2022-05-30 15:19:53	22	<	4225	0.0123	5	0	0.13	0.1423	-0.1177	>	<	1	1.2	1.2	1.2	0	1.2	1.2	>	<	1	524.5	524.5	524.5	0	524.5	524.5	>
2022-05-30 15:19:54	23	<	1902	0.0079	1	0	0.0885	0.0963	-0.0806	>	<	1	3.35	3.35	3.35	0	3.35	3.35	>	<	1	524.5	524.5	524.5	0	524.5	524.5	>
2022-05-30 15:19:55	24	<	2358	0.0204	1	0	0.1412	0.1616	-0.1209	>	<	1	3.85	3.85	3.85	0	3.85	3.85	>	<	1	524.5	524.5	524.5	0	524.5	524.5	>
2022-05-30 15:19:56	25	<	4214	0.0159	1	0	0.1251	0.141	-0.1092	>	<	1	1.7	1.7	1.7	0	1.7	1.7	>	<	1	524.5	524.5	524.5	0	524.5	524.5	>
2022-05-30 15:19:57	26	<	4248	0.0148	1	0	0.1209	0.1357	-0.106	>	<	1	2.45	2.45	2.45	0	2.45	2.45	>	<	1	524.5	524.5	524.5	0	524.5	524.5	>
2022-05-30 15:19:58	27	<	1327	0.0098	1	0	0.0985	0.1083	-0.0887	>	<	1	4.3	4.3	4.3	0	4.3	4.3	>	<	1	524.5	524.5	524.5	0	524.5	524.5	>
2022-05-30 15:19:59	28	<	3044	0.022	1	0	0.1467	0.1687	-0.1247	>	<	1	3.75	3.75	3.75	0	3.75	3.75	>	<	1	524.6	524.6	524.6	0	524.6	524.6	>
2022-05-30 15:20:00	29	<	4149	0.0202	1	0	0.1408	0.1611	-0.1206	>	<	1	2.8	2.8	2.8	0	2.8	2.8	>	<	1	524.6	524.6	524.6	0	524.6	524.6	>
2022-05-30 15:20:01	30	<	3604	0.0211	1	0	0.1437	0.1648	-0.1226	>	<	1	3.65	3.65	3.65	0	3.65	3.65	>	<	1	529.6	529.6	529.6	0	529.6	529.6	>
2022-05-30 15:20:02	31	<	2416	0.0153	1	0	0.1228	0.1381	-0.1075	>	<	1	4.8	4.8	4.8	0	4.8	4.8	>	<	1	529.6	529.6	529.6	0	529.6	529.6	>
2022-05-30 15:20:03	32	<	2532	0.0245	1	0	0.1546	0.179	-0.1301	>	<	1	2.95	2.95	2.95	0	2.95	2.95	>	<	1	530.1	530.1	530.1	0	530.1	530.1	>
2022-05-30 15:20:04	33	<	4049	0.0183	1	0	0.1339	0.1522	-0.1157	>	<	1	2.65	2.65	2.65	0	2.65	2.65	>	<	1	530.1	530.1	530.1	0	530.1	530.1	>
2022-05-30 15:20:05	34	<	2414	0.0166	1	0	0.1277	0.1442	-0.1111	>	<	1	4.65	4.65	4.65	0	4.65	4.65	>	<	1	530.1	530.1	530.1	0	530.1	530.1	>
2022-05-30 15:20:06	35	<	2120	0.0278	1	0	0.1645	0.1923	-0.1367	>	<	1	2.95	2.95	2.95	0	2.95	2.95	>	<	1	530.1	530.1	530.1	0	530.1	530.1	>
2022-05-30 15:20:07	36	<	4303	0.0167	1	0	0.1283	0.145	-0.1115	>	<	1	2	2	2	0	2	2	>	<	1	530.1	530.1	530.1	0	530.1	530.1	>
2022-05-30 15:20:08	37	<	1899	0.0084	1	0	0.0914	0.0998	-0.083	>	<	1	4.25	4.25	4.25	0	4.25	4.25	>	<	1	530.1	530.1	530.1	0	530.1	530.1	>
2022-05-30 15:20:09	38	<	2412	0.0286	1	0	0.1667	0.1953	-0.1381	>	<	1	3.05	3.05	3.05	0	3.05	3.05	>	<	1	530.1	530.1	530.1	0	530.1	530.1	>
2022-05-30 15:20:10	39	<	4319	0.0178	1	0	0.1323	0.1502	-0.1145	>	<	1	1.9	1.9	1.9	0	1.9	1.9	>	<	1	530.1	530.1	530.1	0	530.1	530.1	>
2022-05-30 15:20:11	40	<	3251	0.0151	1	0	0.1218	0.1369	-0.1068	>	<	1	3.85	3.85	3.85	0	3.85	3.85	>	<	1	530.1	530.1	530.1	0	530.1	530.1	>
2022-05-30 15:20:12	41	<	1179	0.028	1	0	0.1649	0.1929	-0.137	>	<	1	3.85	3.85	3.85	0	3.85	3.85	>	<	1	530.1	530.1	530.1	0	530.1	530.1	>
2022-05-30 15:20:13	42	<	4231	0.017	1	0	0.1293	0.1464	-0.1123	>	<	1	2.45	2.45	2.45	0	2.45	2.45	>	<	1	530.1	530.1	530.1	0	530.1	530.1	>
2022-05-30 15:20:14	43	<	3873	0.0199	2	0	0.1414	0.1613	-0.1215	>	<	1	2.95	2.95	2.95	0	2.95	2.95	>	<	1	530.1	530.1	530.1	0	530.1	530.1	>
2022-05-30 15:20:15	44	<	1805	0.0194	1	0	0.1379	0.1573	-0.1185	>	<	1	4.8	4.8	4.8	0	4.8	4.8	>	<	1	530.1	530.1	530.1	0	530.1	530.1	>
2022-05-30 15:20:16	45	<	3014	0.0202	1	0	0.1408	0.1611	-0.1206	>	<	1	2.6	2.6	2.6	0	2.6	2.6	>	<	1	530.1	530.1	530.1	0	530.1	530.1	>
2022-05-30 15:20:17	46	<	4182	0.017	1	0	0.1292	0.1462	-0.1122	>	<	1	2.25	2.25	2.25	0	2.25	2.25	>	<	1	530.2	530.2	530.2	0	530.2	530.2	>
2022-05-30 15:20:18	47	<	2231	0.0148	2	0	0.1244	0.1392	-0.1096	>	<	1	4.5	4.5	4.5	0	4.5	4.5	>	<	1	530.2	530.2	530.2	0	530.2	530.2	>
2022-05-30 15:20:19	48	<	2311	0.0251	1	0	0.1564	0.1815	-0.1313	>	<	1	2.5	2.5	2.5	0	2.5	2.5	>	<	1	530.2	530.2	530.2	0	530.2	530.2	>
2022-05-30 15:20:20	49	<	4373	0.0158	1	0	0.1246	0.1404	-0.1088	>	<	1	1.9	1.9	1.9	0	1.9	1.9	>	<	1	530.2	530.2	530.2	0	530.2	530.2	>
2022-05-30 15:20:21	50	<	2780	0.0083	1	0	0.0906	0.0989	-0.0823	>	<	1	4.45	4.45	4.45	0	4.45	4.45	>	<	1	530.2	530.2	530.2	0	530.2	530.2	>
2022-05-30 15:20:22	51	<	1602	0.0275	1	0	0.1634	0.1909	-0.136	>	<	1	2.8	2.8	2.8	0	2.8	2.8	>	<	1	530.2	530.2	530.2	0	530.2	530.2	>
2022-05-30 15:20:23	52	<	4388	0.0169	1	0	0.1288	0.1456	-0.1119	>	<	1	1.6	1.6	1.6	0	1.6	1.6	>	<	1	530.2	530.2	530.2	0	530.2	530.2	>
2022-05-30 15:20:24	53	<	1395	0.01	1	0	0.0997	0.1097	-0.0896	>	<	1	4	4	4	0	4	4	>	<	1	530.2	530.2	530.2	0	530.2	530.2	>
2022-05-30 15:20:25	54	<	3003	0.0196	1	0	0.1388	0.1584	-0.1191	>	<	1	3.2	3.2	3.2	0	3.2	3.2	>	<	1	530.2	530.2	530.2	0	530.2	530.2	>
2022-05-30 15:20:26	55	<	4404	0.0159	3	0	0.1304	0.1463	-0.1145	>	<	1	1.8	1.8	1.8	0	1.8	1.8	>	<	1	530.2	530.2	530.2	0	530.2	530.2	>
2022-05-30 15:20:27	56	<	3513	0.0151	1	0	0.1219	0.137	-0.1068	>	<	1	3.6	3.6	3.6	0	3.6	3.6	>	<	1	530.2	530.2	530.2	0	530.2	530.2	>
2022-05-30 15:20:28	57	<	922	0.0542	1	0	0.2265	0.2807	-0.1722	>	<	1	3.65	3.65	3.65	0	3.65	3.65	>	<	1	530.2	530.2	530.2	0	530.2	530.2	>
2022-05-30 15:20:29	58	<	4398	0.02	1	0	0.14	0.16	-0.12	>	<	1	2.55	2.55	2.55	0	2.55	2.55	>	<	1	530.2	530.2	530.2	0	530.2	530.2	>
2022-05-30 15:20:30	59	<	3321	0.012	1	0	0.1091	0.1211	-0.097	>	<	1	3.1	3.1	3.1	0	3.1	3.1	>	<	1	530.2	530.2	530.2	0	530.2	530.2	>
2022-05-30 15:20:31	60	<	2443	0.0164	1	0	0.1269	0.1433	-0.1105	>	<	1	4.55	4.55	4.55	0	4.55	4.55	>	<	1	530.2	530.2	530.2	0	530.2	530.2	>
2022-05-30 15:20:32	61	<	3101	0.0268	1	0	0.1614	0.1882	-0.1346	>	<	1	2.55	2.55	2.55	0	2.55	2.55	>	<	1	530.2	530.2	530.2	0	530.2	530.2	>
2022-05-30 15:20:33	62	<	3817	0.0152	1	0	0.1223	0.1375	-0.1071	>	<	1	2.8	2.8	2.8	0	2.8	2.8	>	<	1	530.2	530.2	530.2	0	530.2	530.2	>
2022-05-30 15:20:34	63	<	2036	0.0162	1	0	0.1263	0.1425	-0.1101	>	<	1	4.8	4.8	4.8	0	4.8	4.8	>	<	1	530.2	530.2	530.2	0	530.2	530.2	>
2022-05-30 15:20:35	64	<	3042	0.023	1	0	0.1499	0.173	-0.1269	>	<	1	2.4	2.4	2.4	0	2.4	2.4	>	<	1	530.2	530.2	530.2	0	530.2	530.2	>
2022-05-30 15:20:36	65	<	3923	0.0143	1	0	0.1186	0.1329	-0.1043	>	<	1	2.7	2.7	2.7	0	2.7	2.7	>	<	1	530.2	530.2	530.2	0	530.2	530.2	>
2022-05-30 15:20:37	66	<	1600	0.0181	1	0	0.1334	0.1515	-0.1153	>	<	1	4.95	4.95	4.95	0	4.95	4.95	>	<	1	530.2	530.2	530.2	0	530.2	530.2	>
2022-05-30 15:20:38	67	<	3404	0.0188	1	0	0.1358	0.1546	-0.117	>	<	1	2.4	2.4	2.4	0	2.4	2.4	>	<	1	530.2	530.2	530.2	0	530.2	530.2	>
2022-05-30 15:20:39	68	<	3327	0.0144	1	0	0.1192	0.1337	-0.1048	>	<	1	2.7	2.7	2.7	0	2.7	2.7	>	<	1	530.2	530.2	530.2	0	530.2	530.2	>
2022-05-30 15:20:40	69	<	2205	0.0245	1	0	0.1546	0.1791	-0.1301	>	<	1	5.4	5.4	5.4	0	5.4	5.4	>	<	1	530.2	530.2	530.2	0	530.2	530.2	>
2022-05-30 15:20:41	70	<	3426	0.021	1	0	0.1434	0.1645	-0.1224	>	<	1	3.9	3.9	3.9	0	3.9	3.9	>	<	1	538.2	538.2	538.2	0	538.2	538.2	>
2022-05-30 15:20:42	71	<	4038	0.0188	1	0	0.1359	0.1547	-0.1171	>	<	1	2.45	2.45	2.45	0	2.45	2.45	>	<	1	538.2	538.2	538.2	0	538.2	538.2	>
2022-05-30 15:20:43	72	<	2989	0.0177	1	0	0.132	0.1497	-0.1142	>	<	1	5.15	5.15	5.15	0	5.15	5.15	>	<	1	538.2	538.2	538.2	0	538.2	538.2	>
2022-05-30 15:20:44	73	<	1962	0.0199	1	0	0.1396	0.1595	-0.1197	>	<	1	2.65	2.65	2.65	0	2.65	2.65	>	<	1	538.2	538.2	538.2	0	538.2	538.2	>
2022-05-30 15:20:45	74	<	4050	0.0207	1	0	0.1425	0.1633	-0.1218	>	<	1	2.75	2.75	2.75	0	2.75	2.75	>	<	1	538.3	538.3	538.3	0	538.3	538.3	>
2022-05-30 15:20:46	75	<	903	0.0288	1	0	0.1672	0.196	-0.1384	>	<	1	4.7	4.7	4.7	0	4.7	4.7	>	<	1	538.3	538.3	538.3	0	538.3	538.3	>
2022-05-30 15:20:47	76	<	4068	0.0192	1	0	0.1371	0.1563	-0.118	>	<	1	2.45	2.45	2.45	0	2.45	2.45	>	<	1	538.3	538.3	538.3	0	538.3	538.3	>
2022-05-30 15:20:48	77	<	3601	0.0167	1	0	0.128	0.1447	-0.1113	>	<	1	2.45	2.45	2.45	0	2.45	2.45	>	<	1	538.3	538.3	538.3	0	538.3	538.3	>
2022-05-30 15:20:49	78	<	1351	0.0274	1	0	0.1632	0.1906	-0.1358	>	<	1	5.35	5.35	5.35	0	5.35	5.35	>	<	1	540.3	540.3	540.3	0	540.3	540.3	>
2022-05-30 15:20:50	79	<	4100	0.0198	1	0	0.1392	0.1589	-0.1194	>	<	1	2.4	2.4	2.4	0	2.4	2.4	>	<	1	540.3	540.3	540.3	0	540.3	540.3	>
2022-05-30 15:20:51	80	<	3955	0.0174	2	0	0.1328	0.1503	-0.1154	>	<	1	2.65	2.65	2.65	0	2.65	2.65	>	<	1	540.3	540.3	540.3	0	540.3	540.3	>
2022-05-30 15:20:52	81	<	1584	0.0177	1	0	0.1318	0.1495	-0.1141	>	<	1	4.75	4.75	4.75	0	4.75	4.75	>	<	1	540.3	540.3	540.3	0	540.3	540.3	>
2022-05-30 15:20:53	82	<	3544	0.0172	1	0	0.1301	0.1473	-0.1128	>	<	1	2	2	2	0	2	2	>	<	1	540.3	540.3	540.3	0	540.3	540.3	>
2022-05-30 15:20:54	83	<	3884	0.0144	1	0	0.1192	0.1336	-0.1048	>	<	1	2.65	2.65	2.65	0	2.65	2.65	>	<	1	540.3	540.3	540.3	0	540.3	540.3	>
2022-05-30 15:20:55	84	<	688	0.0233	1	0	0.1507	0.174	-0.1275	>	<	1	4.15	4.15	4.15	0	4.15	4.15	>	<	1	540.3	540.3	540.3	0	540.3	540.3	>
2022-05-30 15:20:56	85	<	4542	0.0187	1	0	0.1355	0.1542	-0.1168	>	<	1	1.7	1.7	1.7	0	1.7	1.7	>	<	1	540.3	540.3	540.3	0	540.3	540.3	>
2022-05-30 15:20:57	86	<	3778	0.0122	1	0	0.1097	0.1218	-0.0975	>	<	1	3.1	3.1	3.1	0	3.1	3.1	>	<	1	540.3	540.3	540.3	0	540.3	540.3	>
2022-05-30 15:20:58	87	<	791	0.0303	1	0	0.1715	0.2019	-0.1412	>	<	1	4.1	4.1	4.1	0	4.1	4.1	>	<	1	540.5	540.5	540.5	0	540.5	540.5	>
2022-05-30 15:20:59	88	<	4577	0.0229	1	0	0.1497	0.1727	-0.1268	>	<	1	1.55	1.55	1.55	0	1.55	1.55	>	<	1	540.5	540.5	540.5	0	540.5	540.5	>
2022-05-30 15:21:00	89	<	3634	0.0094	1	0	0.0963	0.1056	-0.0869	>	<	1	3.5	3.5	3.5	0	3.5	3.5	>	<	1	540.5	540.5	540.5	0	540.5	540.5	>
2022-05-30 15:21:01	90	<	992	0.0131	1	0	0.1137	0.1268	-0.1006	>	<	1	3.9	3.9	3.9	0	3.9	3.9	>	<	1	540.5	540.5	540.5	0	540.5	540.5	>
2022-05-30 15:21:02	91	<	4551	0.016	1	0	0.1256	0.1417	-0.1096	>	<	1	1.8	1.8	1.8	0	1.8	1.8	>	<	1	540.5	540.5	540.5	0	540.5	540.5	>
2022-05-30 15:21:03	92	<	3431	0.014	1	0	0.1174	0.1314	-0.1035	>	<	1	3.6	3.6	3.6	0	3.6	3.6	>	<	1	540.5	540.5	540.5	0	540.5	540.5	>
2022-05-30 15:21:04	93	<	1169	0.0462	1	0	0.2099	0.2561	-0.1637	>	<	1	3.45	3.45	3.45	0	3.45	3.45	>	<	1	540.5	540.5	540.5	0	540.5	540.5	>
2022-05-30 15:21:05	94	<	4608	0.0156	1	0	0.124	0.1396	-0.1084	>	<	1	1.7	1.7	1.7	0	1.7	1.7	>	<	1	540.5	540.5	540.5	0	540.5	540.5	>
2022-05-30 15:21:06	95	<	1524	0.0112	1	0	0.105	0.1162	-0.0939	>	<	1	4	4	4	0	4	4	>	<	1	540.5	540.5	540.5	0	540.5	540.5	>
2022-05-30 15:21:07	96	<	3092	0.0175	1	0	0.131	0.1485	-0.1135	>	<	1	3.5	3.5	3.5	0	3.5	3.5	>	<	1	540.5	540.5	540.5	0	540.5	540.5	>
2022-05-30 15:21:08	97	<	4623	0.0173	1	0	0.1304	0.1477	-0.1131	>	<	1	2	2	2	0	2	2	>	<	1	540.5	540.5	540.5	0	540.5	540.5	>
2022-05-30 15:21:09	98	<	595	0.0168	1	0	0.1285	0.1454	-0.1117	>	<	1	4.6	4.6	4.6	0	4.6	4.6	>	<	1	540.5	540.5	540.5	0	540.5	540.5	>
2022-05-30 15:21:10	99	<	4037	0.0193	1	0	0.1377	0.157	-0.1183	>	<	1	3.35	3.35	3.35	0	3.35	3.35	>	<	1	540.5	540.5	540.5	0	540.5	540.5	>
2022-05-30 15:21:11	100	<	4377	0.0183	1	0	0.134	0.1522	-0.1157	>	<	1	2.45	2.45	2.45	0	2.45	2.45	>	<	1	540.5	540.5	540.5	0	540.5	540.5	>
2022-05-30 15:21:12	101	<	2827	0.0134	1	0	0.1152	0.1286	-0.1017	>	<	1	5	5	5	0	5	5	>	<	1	540.5	540.5	540.5	0	540.5	540.5	>
2022-05-30 15:21:13	102	<	2082	0.0202	1	0	0.1406	0.1608	-0.1204	>	<	1	2.75	2.75	2.75	0	2.75	2.75	>	<	1	540.5	540.5	540.5	0	540.5	540.5	>
2022-05-30 15:21:14	103	<	4092	0.0188	1	0	0.1359	0.1547	-0.1171	>	<	1	2.4	2.4	2.4	0	2.4	2.4	>	<	1	540.5	540.5	540.5	0	540.5	540.5	>
2022-05-30 15:21:15	104	<	2667	0.0154	1	0	0.123	0.1384	-0.1077	>	<	1	5.05	5.05	5.05	0	5.05	5.05	>	<	1	540.5	540.5	540.5	0	540.5	540.5	>
2022-05-30 15:21:16	105	<	2559	0.0219	1	0	0.1463	0.1682	-0.1244	>	<	1	1.95	1.95	1.95	0	1.95	1.95	>	<	1	540.7	540.7	540.7	0	540.7	540.7	>
2022-05-30 15:21:17	106	<	3772	0.013	1	0	0.1132	0.1262	-0.1002	>	<	1	3.05	3.05	3.05	0	3.05	3.05	>	<	1	540.7	540.7	540.7	0	540.7	540.7	>
2022-05-30 15:21:18	107	<	907	0.0243	1	0	0.1538	0.1781	-0.1296	>	<	1	4.1	4.1	4.1	0	4.1	4.1	>	<	1	540.7	540.7	540.7	0	540.7	540.7	>
2022-05-30 15:21:19	108	<	4670	0.0158	1	0	0.1249	0.1407	-0.109	>	<	1	2.05	2.05	2.05	0	2.05	2.05	>	<	1	540.7	540.7	540.7	0	540.7	540.7	>
2022-05-30 15:21:20	109	<	3136	0.014	1	0	0.1176	0.1316	-0.1036	>	<	1	3.6	3.6	3.6	0	3.6	3.6	>	<	1	540.7	540.7	540.7	0	540.7	540.7	>
2022-05-30 15:21:21	110	<	1550	0.0271	1	0	0.1624	0.1895	-0.1353	>	<	1	3.85	3.85	3.85	0	3.85	3.85	>	<	1	540.7	540.7	540.7	0	540.7	540.7	>
2022-05-30 15:21:22	111	<	4694	0.0213	1	0	0.1444	0.1657	-0.1231	>	<	1	1.8	1.8	1.8	0	1.8	1.8	>	<	1	540.7	540.7	540.7	0	540.7	540.7	>
2022-05-30 15:21:23	112	<	3041	0.0109	1	0	0.1036	0.1145	-0.0928	>	<	1	4.4	4.4	4.4	0	4.4	4.4	>	<	1	540.7	540.7	540.7	0	540.7	540.7	>
2022-05-30 15:21:24	113	<	1661	0.0271	1	0	0.1624	0.1894	-0.1353	>	<	1	2.75	2.75	2.75	0	2.75	2.75	>	<	1	540.7	540.7	540.7	0	540.7	540.7	>
2022-05-30 15:21:25	114	<	4340	0.0187	1	0	0.1353	0.154	-0.1167	>	<	1	1.9	1.9	1.9	0	1.9	1.9	>	<	1	540.7	540.7	540.7	0	540.7	540.7	>
2022-05-30 15:21:26	115	<	1103	0.019	1	0	0.1367	0.1557	-0.1176	>	<	1	4.95	4.95	4.95	0	4.95	4.95	>	<	1	540.7	540.7	540.7	0	540.7	540.7	>
2022-05-30 15:21:27	116	<	3983	0.0173	2	0	0.1324	0.1497	-0.1151	>	<	1	2.25	2.25	2.25	0	2.25	2.25	>	<	1	540.7	540.7	540.7	0	540.7	540.7	>
2022-05-30 15:21:28	117	<	3898	0.0133	1	0	0.1147	0.1281	-0.1014	>	<	1	2.6	2.6	2.6	0	2.6	2.6	>	<	1	540.7	540.7	540.7	0	540.7	540.7	>
2022-05-30 15:21:29	118	<	1721	0.0198	1	0	0.1392	0.1589	-0.1194	>	<	1	4.6	4.6	4.6	0	4.6	4.6	>	<	1	540.7	540.7	540.7	0	540.7	540.7	>
2022-05-30 15:21:30	119	<	3840	0.0253	1	0	0.1569	0.1822	-0.1317	>	<	1	1.9	1.9	1.9	0	1.9	1.9	>	<	1	540.7	540.7	540.7	0	540.7	540.7	>
2022-05-30 15:21:31	120	<	3454	0.0151	1	0	0.1218	0.1368	-0.1067	>	<	1	3.6	3.6	3.6	0	3.6	3.6	>	<	1	540.7	540.7	540.7	0	540.7	540.7	>
2022-05-30 15:21:32	121	<	1287	0.0396	1	0	0.1951	0.2347	-0.1555	>	<	1	3.45	3.45	3.45	0	3.45	3.45	>	<	1	540.7	540.7	540.7	0	540.7	540.7	>
2022-05-30 15:21:33	122	<	4714	0.0121	1	0	0.1093	0.1214	-0.0972	>	<	1	1.75	1.75	1.75	0	1.75	1.75	>	<	1	540.7	540.7	540.7	0	540.7	540.7	>
2022-05-30 15:21:34	123	<	842	0.0107	1	0	0.1028	0.1135	-0.0921	>	<	1	4.5	4.5	4.5	0	4.5	4.5	>	<	1	540.7	540.7	540.7	0	540.7	540.7	>
2022-05-30 15:21:35	124	<	3949	0.0187	1	0	0.1356	0.1543	-0.1169	>	<	1	3	3	3	0	3	3	>	<	1	540.7	540.7	540.7	0	540.7	540.7	>
2022-05-30 15:21:36	125	<	4196	0.0203	2	0	0.1426	0.1628	-0.1223	>	<	1	2.1	2.1	2.1	0	2.1	2.1	>	<	1	540.7	540.7	540.7	0	540.7	540.7	>
2022-05-30 15:21:37	126	<	1270	0.0181	1	0	0.1334	0.1515	-0.1152	>	<	1	5.15	5.15	5.15	0	5.15	5.15	>	<	1	540.7	540.7	540.7	0	540.7	540.7	>
2022-05-30 15:21:38	127	<	4071	0.0197	1	0	0.1388	0.1584	-0.1191	>	<	1	2.2	2.2	2.2	0	2.2	2.2	>	<	1	540.7	540.7	540.7	0	540.7	540.7	>
2022-05-30 15:21:39	128	<	3673	0.0136	1	0	0.1159	0.1295	-0.1023	>	<	1	3.05	3.05	3.05	0	3.05	3.05	>	<	1	540.7	540.7	540.7	0	540.7	540.7	>
2022-05-30 15:21:40	129	<	1106	0.0344	1	0	0.1821	0.2165	-0.1478	>	<	1	4.3	4.3	4.3	0	4.3	4.3	>	<	1	540.7	540.7	540.7	0	540.7	540.7	>
2022-05-30 15:21:41	130	<	4788	0.0157	1	0	0.1242	0.1398	-0.1085	>	<	1	1.85	1.85	1.85	0	1.85	1.85	>	<	1	540.7	540.7	540.7	0	540.7	540.7	>
2022-05-30 15:21:42	131	<	3108	0.0119	1	0	0.1085	0.1204	-0.0966	>	<	1	4.4	4.4	4.4	0	4.4	4.4	>	<	1	541	541	541	0	541	541	>
2022-05-30 15:21:43	132	<	1688	0.0403	1	0	0.1966	0.2369	-0.1563	>	<	1	3.1	3.1	3.1	0	3.1	3.1	>	<	1	541	541	541	0	541	541	>
2022-05-30 15:21:44	133	<	4037	0.0191	1	0	0.1368	0.1559	-0.1177	>	<	1	2.05	2.05	2.05	0	2.05	2.05	>	<	1	541	541	541	0	541	541	>
2022-05-30 15:21:45	134	<	1085	0.0313	1	0	0.1742	0.2056	-0.1429	>	<	0	0			0	0	0	>	<	0	0			0	0	0	>
2022-05-30 15:21:46	135	<	4493	0.016	1	0	0.1256	0.1416	-0.1095	>	<	1	5.3	5.3	5.3	0	5.3	5.3	>	<	1	541	541	541	0	541	541	>
2022-05-30 15:21:47	136	<	3657	0.0129	1	0	0.1126	0.1255	-0.0998	>	<	1	2.1	2.1	2.1	0	2.1	2.1	>	<	1	541	541	541	0	541	541	>
2022-05-30 15:21:48	137	<	1162	0.0189	1	0	0.1363	0.1552	-0.1174	>	<	1	3.05	3.05	3.05	0	3.05	3.05	>	<	1	541	541	541	0	541	541	>
2022-05-30 15:21:49	138	<	4826	0.0178	1	0	0.1323	0.1501	-0.1145	>	<	1	3.8	3.8	3.8	0	3.8	3.8	>	<	1	541	541	541	0	541	541	>
2022-05-30 15:21:50	139	<	1533	0.0111	1	0	0.1047	0.1158	-0.0936	>	<	1	1.65	1.65	1.65	0	1.65	1.65	>	<	1	541	541	541	0	541	541	>
2022-05-30 15:21:51	140	<	3302	0.0176	1	0	0.1314	0.1489	-0.1138	>	<	1	4.45	4.45	4.45	0	4.45	4.45	>	<	1	541	541	541	0	541	541	>
2022-05-30 15:21:52	141	<	4214	0.0164	1	0	0.1269	0.1433	-0.1105	>	<	1	2.75	2.75	2.75	0	2.75	2.75	>	<	1	541	541	541	0	541	541	>
2022-05-30 15:21:53	142	<	677	0.0369	1	0	0.1886	0.2255	-0.1517	>	<	1	2.2	2.2	2.2	0	2.2	2.2	>	<	1	541	541	541	0	541	541	>
2022-05-30 15:21:54	143	<	4802	0.0208	1	0	0.1428	0.1636	-0.122	>	<	1	4.6	4.6	4.6	0	4.6	4.6	>	<	1	541	541	541	0	541	541	>
2022-05-30 15:21:55	144	<	3523	0.0111	1	0	0.1046	0.1157	-0.0936	>	<	1	1.6	1.6	1.6	0	1.6	1.6	>	<	1	541	541	541	0	541	541	>
2022-05-30 15:21:56	145	<	1335	0.0262	1	0	0.1598	0.186	-0.1336	>	<	1	3.6	3.6	3.6	0	3.6	3.6	>	<	1	541	541	541	0	541	541	>
2022-05-30 15:21:57	146	<	4468	0.0143	1	0	0.1188	0.1331	-0.1045	>	<	1	3.65	3.65	3.65	0	3.65	3.65	>	<	1	541	541	541	0	541	541	>
2022-05-30 15:21:58	147	<	1327	0.0173	1	0	0.1305	0.1478	-0.1132	>	<	1	1.7	1.7	1.7	0	1.7	1.7	>	<	1	541	541	541	0	541	541	>
2022-05-30 15:21:59	148	<	3945	0.017	1	0	0.1292	0.1462	-0.1122	>	<	1	4.9	4.9	4.9	0	4.9	4.9	>	<	1	541	541	541	0	541	541	>
2022-05-30 15:22:00	149	<	3925	0.0125	1	0	0.111	0.1235	-0.0985	>	<	1	2.45	2.45	2.45	0	2.45	2.45	>	<	1	541	541	541	0	541	541	>
2022-05-30 15:22:01	150	<	956	0.0335	1	0	0.1799	0.2133	-0.1464	>	<	1	2.65	2.65	2.65	0	2.65	2.65	>	<	1	541	541	541	0	541	541	>
2022-05-30 15:22:02	151	<	4890	0.0153	1	0	0.1229	0.1382	-0.1076	>	<	1	4.35	4.35	4.35	0	4.35	4.35	>	<	1	541.2	541.2	541.2	0	541.2	541.2	>
2022-05-30 15:22:03	152	<	3156	0.0089	1	0	0.0938	0.1026	-0.0849	>	<	1	1.9	1.9	1.9	0	1.9	1.9	>	<	1	541.2	541.2	541.2	0	541.2	541.2	>
2022-05-30 15:22:04	153	<	1741	0.0304	1	0	0.1718	0.2022	-0.1414	>	<	1	4.35	4.35	4.35	0	4.35	4.35	>	<	1	541.2	541.2	541.2	0	541.2	541.2	>
2022-05-30 15:22:05	154	<	969	0.0093	1	0	0.0959	0.1052	-0.0866	>	<	1	1.95	1.95	1.95	0	1.95	1.95	>	<	1	541.2	541.2	541.2	0	541.2	541.2	>
2022-05-30 15:22:06	155	<	3936	0.015	1	0	0.1215	0.1365	-0.1065	>	<	1	2.35	2.35	2.35	0	2.35	2.35	>	<	1	541.2	541.2	541.2	0	541.2	541.2	>
2022-05-30 15:22:07	156	<	4913	0.0153	1	0	0.1226	0.1379	-0.1073	>	<	1	4.5	4.5	4.5	0	4.5	4.5	>	<	1	541.5	541.5	541.5	0	541.5	541.5	>
2022-05-30 15:22:08	157	<	2602	0.0096	1	0	0.0975	0.1072	-0.0879	>	<	1	1.5	1.5	1.5	0	1.5	1.5	>	<	1	541.5	541.5	541.5	0	541.5	541.5	>
2022-05-30 15:22:09	158	<	2319	0.0207	1	0	0.1424	0.1631	-0.1217	>	<	1	3.75	3.75	3.75	0	3.75	3.75	>	<	1	541.5	541.5	541.5	0	541.5	541.5	>
2022-05-30 15:22:10	159	<	4514	0.0164	1	0	0.127	0.1434	-0.1106	>	<	1	3.3	3.3	3.3	0	3.3	3.3	>	<	1	541.5	541.5	541.5	0	541.5	541.5	>
2022-05-30 15:22:11	160	<	1341	0.0231	1	0	0.1503	0.1734	-0.1272	>	<	1	1.75	1.75	1.75	0	1.75	1.75	>	<	1	541.5	541.5	541.5	0	541.5	541.5	>
2022-05-30 15:22:12	161	<	4009	0.0217	1	0	0.1457	0.1674	-0.124	>	<	1	5.2	5.2	5.2	0	5.2	5.2	>	<	1	541.5	541.5	541.5	0	541.5	541.5	>
2022-05-30 15:22:13	162	<	3653	0.0153	1	0	0.1229	0.1382	-0.1075	>	<	1	2.25	2.25	2.25	0	2.25	2.25	>	<	1	541.5	541.5	541.5	0	541.5	541.5	>
2022-05-30 15:22:14	163	<	1292	0.0348	1	0	0.1833	0.2182	-0.1485	>	<	1	3.1	3.1	3.1	0	3.1	3.1	>	<	1	541.5	541.5	541.5	0	541.5	541.5	>
2022-05-30 15:22:15	164	<	4420	0.0219	1	0	0.1465	0.1685	-0.1246	>	<	1	4.4	4.4	4.4	0	4.4	4.4	>	<	1	541.5	541.5	541.5	0	541.5	541.5	>
2022-05-30 15:22:16	165	<	1136	0.0211	1	0	0.1438	0.1649	-0.1227	>	<	1	2.35	2.35	2.35	0	2.35	2.35	>	<	1	541.5	541.5	541.5	0	541.5	541.5	>
2022-05-30 15:22:17	166	<	4355	0.022	1	0	0.1468	0.1689	-0.1248	>	<	1	4.9	4.9	4.9	0	4.9	4.9	>	<	1	541.5	541.5	541.5	0	541.5	541.5	>
2022-05-30 15:22:18	167	<	3794	0.0161	1	0	0.1258	0.1419	-0.1097	>	<	1	2.95	2.95	2.95	0	2.95	2.95	>	<	1	541.5	541.5	541.5	0	541.5	541.5	>
2022-05-30 15:22:19	168	<	1984	0.0222	1	0	0.1473	0.1694	-0.1251	>	<	1	2.9	2.9	2.9	0	2.9	2.9	>	<	1	541.5	541.5	541.5	0	541.5	541.5	>
2022-05-30 15:22:20	169	<	4019	0.0194	1	0	0.138	0.1574	-0.1185	>	<	1	4.9	4.9	4.9	0	4.9	4.9	>	<	1	541.5	541.5	541.5	0	541.5	541.5	>
2022-05-30 15:22:21	170	<	3000	0.0097	1	0	0.0978	0.1075	-0.0882	>	<	1	2.35	2.35	2.35	0	2.35	2.35	>	<	1	541.5	541.5	541.5	0	541.5	541.5	>
2022-05-30 15:22:22	171	<	2129	0.0315	1	0	0.1746	0.2061	-0.1431	>	<	1	4.6	4.6	4.6	0	4.6	4.6	>	<	1	541.5	541.5	541.5	0	541.5	541.5	>
2022-05-30 15:22:23	172	<	3873	0.0196	1	0	0.1387	0.1583	-0.1191	>	<	1	3.2	3.2	3.2	0	3.2	3.2	>	<	1	541.5	541.5	541.5	0	541.5	541.5	>
2022-05-30 15:22:24	173	<	1176	0.0179	1	0	0.1324	0.1503	-0.1146	>	<	1	2.9	2.9	2.9	0	2.9	2.9	>	<	1	541.5	541.5	541.5	0	541.5	541.5	>
2022-05-30 15:22:25	174	<	4819	0.0237	1	0	0.152	0.1756	-0.1283	>	<	1	4.9	4.9	4.9	0	4.9	4.9	>	<	1	541.5	541.5	541.5	0	541.5	541.5	>
2022-05-30 15:22:26	175	<	3003	0.0153	1	0	0.1228	0.1381	-0.1075	>	<	1	2.3	2.3	2.3	0	2.3	2.3	>	<	1	541.5	541.5	541.5	0	541.5	541.5	>
2022-05-30 15:22:27	176	<	2126	0.0315	1	0	0.1747	0.2062	-0.1432	>	<	1	4.6	4.6	4.6	0	4.6	4.6	>	<	1	541.5	541.5	541.5	0	541.5	541.5	>
2022-05-30 15:22:28	177	<	3865	0.0189	1	0	0.1361	0.155	-0.1172	>	<	1	2.75	2.75	2.75	0	2.75	2.75	>	<	1	541.5	541.5	541.5	0	541.5	541.5	>
2022-05-30 15:22:29	178	<	1149	0.0409	1	0	0.1981	0.239	-0.1572	>	<	1	2.8	2.8	2.8	0	2.8	2.8	>	<	1	541.5	541.5	541.5	0	541.5	541.5	>
2022-05-30 15:22:30	179	<	4860	0.0245	1	0	0.1546	0.179	-0.1301	>	<	1	4.55	4.55	4.55	0	4.55	4.55	>	<	1	541.5	541.5	541.5	0	541.5	541.5	>
2022-05-30 15:22:31	180	<	2807	0.0093	1	0	0.0958	0.1051	-0.0865	>	<	1	2.15	2.15	2.15	0	2.15	2.15	>	<	1	541.5	541.5	541.5	0	541.5	541.5	>
2022-05-30 15:22:32	181	<	2386	0.0243	1	0	0.154	0.1783	-0.1297	>	<	1	4.65	4.65	4.65	0	4.65	4.65	>	<	1	541.5	541.5	541.5	0	541.5	541.5	>
2022-05-30 15:22:33	182	<	3807	0.0134	1	0	0.115	0.1284	-0.1016	>	<	1	2.75	2.75	2.75	0	2.75	2.75	>	<	1	541.5	541.5	541.5	0	541.5	541.5	>
2022-05-30 15:22:34	183	<	1231	0.0398	1	0	0.1955	0.2353	-0.1557	>	<	1	3.05	3.05	3.05	0	3.05	3.05	>	<	1	541.5	541.5	541.5	0	541.5	541.5	>
2022-05-30 15:22:35	184	<	4740	0.0192	1	0	0.1372	0.1564	-0.118	>	<	1	4.6	4.6	4.6	0	4.6	4.6	>	<	1	541.5	541.5	541.5	0	541.5	541.5	>
2022-05-30 15:22:36	185	<	2860	0.0161	1	0	0.1258	0.1419	-0.1097	>	<	1	2.8	2.8	2.8	0	2.8	2.8	>	<	1	541.5	541.5	541.5	0	541.5	541.5	>
2022-05-30 15:22:37	186	<	2499	0.0332	1	0	0.1792	0.2124	-0.146	>	<	1	4.75	4.75	4.75	0	4.75	4.75	>	<	1	541.5	541.5	541.5	0	541.5	541.5	>
2022-05-30 15:22:38	187	<	3663	0.0145	1	0	0.1194	0.1339	-0.1049	>	<	1	2.8	2.8	2.8	0	2.8	2.8	>	<	1	541.5	541.5	541.5	0	541.5	541.5	>
2022-05-30 15:22:39	188	<	1398	0.0365	1	0	0.1875	0.224	-0.151	>	<	1	3.15	3.15	3.15	0	3.15	3.15	>	<	1	541.5	541.5	541.5	0	541.5	541.5	>
2022-05-30 15:22:40	189	<	4609	0.0208	1	0	0.1428	0.1636	-0.122	>	<	1	4.05	4.05	4.05	0	4.05	4.05	>	<	1	541.5	541.5	541.5	0	541.5	541.5	>
2022-05-30 15:22:41	190	<	2401	0.0117	2	0	0.1112	0.1228	-0.0995	>	<	1	2.05	2.05	2.05	0	2.05	2.05	>	<	1	541.5	541.5	541.5	0	541.5	541.5	>
2022-05-30 15:22:42	191	<	2173	0.0161	1	0	0.1259	0.142	-0.1098	>	<	1	3.95	3.95	3.95	0	3.95	3.95	>	<	1	541.5	541.5	541.5	0	541.5	541.5	>
2022-05-30 15:22:43	192	<	0	0			0	0	0	>	<	1	0	0	0	0	0	0	>	<	1	541.5	541.5	541.5	0	541.5	541.5	>
2022-05-30 15:22:44	193	<	100	0.02	1	0	0.14	0.16	-0.12	>	<	1	1.3	1.3	1.3	0	1.3	1.3	>	<	1	541.5	541.5	541.5	0	541.5	541.5	>
2022-05-30 15:22:45	194	<	10206	0.0094	1	0	0.0965	0.1059	-0.0871	>	<	1	5.2	5.2	5.2	0	5.2	5.2	>	<	1	541.5	541.5	541.5	0	541.5	541.5	>
2022-05-30 15:22:46	195	<	824	0.0376	1	0	0.1903	0.2279	-0.1527	>	<	1	1.95	1.95	1.95	0	1.95	1.95	>	<	1	541.5	541.5	541.5	0	541.5	541.5	>
2022-05-30 15:22:47	196	<	5086	0.0144	1	0	0.1189	0.1333	-0.1046	>	<	1	4.6	4.6	4.6	0	4.6	4.6	>	<	1	541.5	541.5	541.5	0	541.5	541.5	>
2022-05-30 15:22:48	197	<	2221	0.009	2	0	0.0991	0.1081	-0.0901	>	<	1	1.65	1.65	1.65	0	1.65	1.65	>	<	1	541.5	541.5	541.5	0	541.5	541.5	>
2022-05-30 15:22:49	198	<	2870	0.022	1	0	0.1465	0.1685	-0.1246	>	<	1	4	4	4	0	4	4	>	<	1	541.5	541.5	541.5	0	541.5	541.5	>
2022-05-30 15:22:50	199	<	4091	0.0156	1	0	0.1241	0.1397	-0.1085	>	<	1	3.1	3.1	3.1	0	3.1	3.1	>	<	1	541.5	541.5	541.5	0	541.5	541.5	>
2022-05-30 15:22:51	200	<	1011	0.0198	1	0	0.1393	0.159	-0.1195	>	<	1	2.45	2.45	2.45	0	2.45	2.45	>	<	1	541.5	541.5	541.5	0	541.5	541.5	>
2022-05-30 15:22:52	201	<	5013	0.0188	1	0	0.1356	0.1544	-0.1169	>	<	1	4.65	4.65	4.65	0	4.65	4.65	>	<	1	541.5	541.5	541.5	0	541.5	541.5	>
2022-05-30 15:22:53	202	<	595	0.0118	1	0	0.1078	0.1196	-0.0961	>	<	1	2.05	2.05	2.05	0	2.05	2.05	>	<	1	541.5	541.5	541.5	0	541.5	541.5	>
2022-05-30 15:22:54	203	<	4616	0.016	1	0	0.1256	0.1416	-0.1096	>	<	1	4.55	4.55	4.55	0	4.55	4.55	>	<	1	541.5	541.5	541.5	0	541.5	541.5	>
2022-05-30 15:22:55	204	<	3762	0.0144	1	0	0.1189	0.1333	-0.1046	>	<	1	2.8	2.8	2.8	0	2.8	2.8	>	<	1	541.5	541.5	541.5	0	541.5	541.5	>
2022-05-30 15:22:56	205	<	1361	0.0294	1	0	0.1689	0.1983	-0.1395	>	<	1	2.8	2.8	2.8	0	2.8	2.8	>	<	1	541.5	541.5	541.5	0	541.5	541.5	>
2022-05-30 15:22:57	206	<	4672	0.0158	1	0	0.1249	0.1407	-0.109	>	<	1	4.15	4.15	4.15	0	4.15	4.15	>	<	1	541.5	541.5	541.5	0	541.5	541.5	>
2022-05-30 15:22:58	207	<	1976	0.0152	1	0	0.1223	0.1375	-0.1071	>	<	1	2.1	2.1	2.1	0	2.1	2.1	>	<	1	541.5	541.5	541.5	0	541.5	541.5	>
2022-05-30 15:22:59	208	<	3624	0.0254	1	0	0.1573	0.1827	-0.1319	>	<	1	5.4	5.4	5.4	0	5.4	5.4	>	<	1	541.5	541.5	541.5	0	541.5	541.5	>
2022-05-30 15:23:00	209	<	3398	0.0174	1	0	0.1306	0.148	-0.1133	>	<	1	2.35	2.35	2.35	0	2.35	2.35	>	<	1	541.5	541.5	541.5	0	541.5	541.5	>
2022-05-30 15:23:01	210	<	1750	0.0263	1	0	0.16	0.1863	-0.1337	>	<	1	3.65	3.65	3.65	0	3.65	3.65	>	<	1	541.5	541.5	541.5	0	541.5	541.5	>
2022-05-30 15:23:02	211	<	4243	0.0156	1	0	0.1237	0.1393	-0.1082	>	<	1	4.05	4.05	4.05	0	4.05	4.05	>	<	1	541.5	541.5	541.5	0	541.5	541.5	>
2022-05-30 15:23:03	212	<	1109	0.0343	1	0	0.1819	0.2162	-0.1476	>	<	1	2.4	2.4	2.4	0	2.4	2.4	>	<	1	541.5	541.5	541.5	0	541.5	541.5	>
2022-05-30 15:23:04	213	<	4900	0.0184	1	0	0.1343	0.1526	-0.1159	>	<	1	4.95	4.95	4.95	0	4.95	4.95	>	<	1	541.5	541.5	541.5	0	541.5	541.5	>
2022-05-30 15:23:05	214	<	402	0.0199	1	0	0.1397	0.1596	-0.1198	>	<	1	1.85	1.85	1.85	0	1.85	1.85	>	<	1	541.5	541.5	541.5	0	541.5	541.5	>
2022-05-30 15:23:06	215	<	4833	0.0213	1	0	0.1444	0.1657	-0.1231	>	<	1	4.75	4.75	4.75	0	4.75	4.75	>	<	1	541.5	541.5	541.5	0	541.5	541.5	>
2022-05-30 15:23:07	216	<	3760	0.0178	1	0	0.1323	0.1501	-0.1145	>	<	1	2.7	2.7	2.7	0	2.7	2.7	>	<	1	541.5	541.5	541.5	0	541.5	541.5	>
2022-05-30 15:23:08	217	<	1420	0.0387	1	0	0.193	0.2317	-0.1542	>	<	1	3.2	3.2	3.2	0	3.2	3.2	>	<	1	541.5	541.5	541.5	0	541.5	541.5	>
2022-05-30 15:23:09	218	<	4212	0.0183	1	0	0.134	0.1522	-0.1157	>	<	1	4.1	4.1	4.1	0	4.1	4.1	>	<	1	541.5	541.5	541.5	0	541.5	541.5	>
2022-05-30 15:23:10	219	<	1182	0.0262	1	0	0.1598	0.186	-0.1336	>	<	1	1.6	1.6	1.6	0	1.6	1.6	>	<	1	541.5	541.5	541.5	0	541.5	541.5	>
2022-05-30 15:23:11	220	<	4987	0.0182	1	0	0.1338	0.1521	-0.1156	>	<	1	5.25	5.25	5.25	0	5.25	5.25	>	<	1	541.5	541.5	541.5	0	541.5	541.5	>
2022-05-30 15:23:12	221	<	3202	0.0119	1	0	0.1083	0.1202	-0.0964	>	<	1	2.05	2.05	2.05	0	2.05	2.05	>	<	1	541.5	541.5	541.5	0	541.5	541.5	>
2022-05-30 15:23:13	222	<	1999	0.032	1	0	0.176	0.2081	-0.144	>	<	1	4.15	4.15	4.15	0	4.15	4.15	>	<	1	541.5	541.5	541.5	0	541.5	541.5	>
2022-05-30 15:23:14	223	<	4003	0.0145	2	0	0.1216	0.1361	-0.1071	>	<	1	3.05	3.05	3.05	0	3.05	3.05	>	<	1	541.5	541.5	541.5	0	541.5	541.5	>
2022-05-30 15:23:15	224	<	1208	0.0281	1	0	0.1654	0.1935	-0.1372	>	<	1	2.6	2.6	2.6	0	2.6	2.6	>	<	1	541.5	541.5	541.5	0	541.5	541.5	>
2022-05-30 15:23:16	225	<	4791	0.0221	1	0	0.1471	0.1692	-0.125	>	<	1	4.45	4.45	4.45	0	4.45	4.45	>	<	1	541.5	541.5	541.5	0	541.5	541.5	>
2022-05-30 15:23:17	226	<	1151	0.0235	1	0	0.1514	0.1748	-0.1279	>	<	1	2	2	2	0	2	2	>	<	1	541.5	541.5	541.5	0	541.5	541.5	>
2022-05-30 15:23:18	227	<	4501	0.024	1	0	0.153	0.177	-0.129	>	<	1	5.25	5.25	5.25	0	5.25	5.25	>	<	1	541.5	541.5	541.5	0	541.5	541.5	>
2022-05-30 15:23:19	228	<	3106	0.0132	1	0	0.1141	0.1273	-0.1009	>	<	1	2.55	2.55	2.55	0	2.55	2.55	>	<	1	541.5	541.5	541.5	0	541.5	541.5	>
2022-05-30 15:23:20	229	<	2126	0.0353	1	0	0.1845	0.2198	-0.1492	>	<	1	3.65	3.65	3.65	0	3.65	3.65	>	<	1	541.5	541.5	541.5	0	541.5	541.5	>
2022-05-30 15:23:21	230	<	4076	0.0189	1	0	0.1361	0.155	-0.1172	>	<	1	4.35	4.35	4.35	0	4.35	4.35	>	<	1	541.5	541.5	541.5	0	541.5	541.5	>
2022-05-30 15:23:22	231	<	1167	0.0343	1	0	0.1819	0.2162	-0.1477	>	<	1	2.45	2.45	2.45	0	2.45	2.45	>	<	1	541.5	541.5	541.5	0	541.5	541.5	>
2022-05-30 15:23:23	232	<	4872	0.0197	1	0	0.139	0.1587	-0.1193	>	<	1	4.9	4.9	4.9	0	4.9	4.9	>	<	1	541.5	541.5	541.5	0	541.5	541.5	>
2022-05-30 15:23:24	233	<	3000	0.0123	1	0	0.1104	0.1227	-0.098	>	<	1	2.6	2.6	2.6	0	2.6	2.6	>	<	1	541.5	541.5	541.5	0	541.5	541.5	>
2022-05-30 15:23:25	234	<	2633	0.0273	1	0	0.1631	0.1904	-0.1357	>	<	1	5.05	5.05	5.05	0	5.05	5.05	>	<	1	541.5	541.5	541.5	0	541.5	541.5	>
2022-05-30 15:23:26	235	<	3363	0.0199	2	0	0.1418	0.1618	-0.1219	>	<	1	2.6	2.6	2.6	0	2.6	2.6	>	<	1	541.5	541.5	541.5	0	541.5	541.5	>
2022-05-30 15:23:27	236	<	1901	0.031	1	0	0.1734	0.2045	-0.1424	>	<	1	3.75	3.75	3.75	0	3.75	3.75	>	<	1	541.5	541.5	541.5	0	541.5	541.5	>
2022-05-30 15:23:28	237	<	4103	0.0168	1	0	0.1286	0.1454	-0.1118	>	<	1	3.8	3.8	3.8	0	3.8	3.8	>	<	1	541.5	541.5	541.5	0	541.5	541.5	>
2022-05-30 15:23:29	238	<	1171	0.0282	1	0	0.1655	0.1937	-0.1373	>	<	1	2.35	2.35	2.35	0	2.35	2.35	>	<	1	541.5	541.5	541.5	0	541.5	541.5	>
2022-05-30 15:23:30	239	<	4831	0.0184	1	0	0.1345	0.1529	-0.1161	>	<	1	4.75	4.75	4.75	0	4.75	4.75	>	<	1	541.5	541.5	541.5	0	541.5	541.5	>
2022-05-30 15:23:31	240	<	1516	0.0178	1	0	0.1323	0.1501	-0.1145	>	<	1	2	2	2	0	2	2	>	<	1	541.5	541.5	541.5	0	541.5	541.5	>
2022-05-30 15:23:32	241	<	4221	0.0237	1	0	0.1521	0.1758	-0.1284	>	<	1	5.35	5.35	5.35	0	5.35	5.35	>	<	1	541.5	541.5	541.5	0	541.5	541.5	>
2022-05-30 15:23:33	242	<	3261	0.0126	1	0	0.1114	0.124	-0.0988	>	<	1	2.5	2.5	2.5	0	2.5	2.5	>	<	1	541.7	541.7	541.7	0	541.7	541.7	>
2022-05-30 15:23:34	243	<	2033	0.0349	1	0	0.1836	0.2185	-0.1487	>	<	1	5.15	5.15	5.15	0	5.15	5.15	>	<	1	554.1	554.1	554.1	0	554.1	554.1	>
2022-05-30 15:23:35	244	<	3702	0.0167	1	0	0.1283	0.1451	-0.1116	>	<	1	3.85	3.85	3.85	0	3.85	3.85	>	<	1	539.7	539.7	539.7	0	539.7	539.7	>
2022-05-30 15:23:36	245	<	1603	0.0368	1	0	0.1883	0.2251	-0.1515	>	<	1	2.7	2.7	2.7	0	2.7	2.7	>	<	1	539.7	539.7	539.7	0	539.7	539.7	>
2022-05-30 15:23:37	246	<	4661	0.0139	1	0	0.1173	0.1312	-0.1033	>	<	1	4.65	4.65	4.65	0	4.65	4.65	>	<	1	539.7	539.7	539.7	0	539.7	539.7	>
2022-05-30 15:23:38	247	<	1459	0.0206	1	0	0.1419	0.1625	-0.1214	>	<	1	2.1	2.1	2.1	0	2.1	2.1	>	<	1	539.7	539.7	539.7	0	539.7	539.7	>
2022-05-30 15:23:39	248	<	3205	0.0162	1	0	0.1263	0.1426	-0.1101	>	<	1	5.2	5.2	5.2	0	5.2	5.2	>	<	1	539.7	539.7	539.7	0	539.7	539.7	>
2022-05-30 15:23:40	249	<	4337	0.0168	1	0	0.1286	0.1455	-0.1118	>	<	1	2.75	2.75	2.75	0	2.75	2.75	>	<	1	539.7	539.7	539.7	0	539.7	539.7	>
2022-05-30 15:23:41	250	<	2295	0.0275	1	0	0.1634	0.1908	-0.1359	>	<	1	4.25	4.25	4.25	0	4.25	4.25	>	<	1	539.7	539.7	539.7	0	539.7	539.7	>
2022-05-30 15:23:42	251	<	3568	0.0146	1	0	0.1198	0.1344	-0.1053	>	<	1	3.45	3.45	3.45	0	3.45	3.45	>	<	1	539.7	539.7	539.7	0	539.7	539.7	>
2022-05-30 15:23:43	252	<	1768	0.0271	1	0	0.1625	0.1897	-0.1354	>	<	1	3.15	3.15	3.15	0	3.15	3.15	>	<	1	539.7	539.7	539.7	0	539.7	539.7	>
2022-05-30 15:23:44	253	<	4325	0.0176	1	0	0.1314	0.149	-0.1138	>	<	1	4.5	4.5	4.5	0	4.5	4.5	>	<	1	539.7	539.7	539.7	0	539.7	539.7	>
2022-05-30 15:23:45	254	<	1828	0.023	1	0	0.1498	0.1728	-0.1269	>	<	1	2.25	2.25	2.25	0	2.25	2.25	>	<	1	539.7	539.7	539.7	0	539.7	539.7	>
2022-05-30 15:23:46	255	<	4213	0.0192	1	0	0.1373	0.1565	-0.1181	>	<	1	5.2	5.2	5.2	0	5.2	5.2	>	<	1	539.7	539.7	539.7	0	539.7	539.7	>
2022-05-30 15:23:47	256	<	1851	0.0151	1	0	0.1221	0.1372	-0.1069	>	<	1	2.6	2.6	2.6	0	2.6	2.6	>	<	1	539.7	539.7	539.7	0	539.7	539.7	>
2022-05-30 15:23:48	257	<	3834	0.0256	1	0	0.1578	0.1834	-0.1323	>	<	1	4.95	4.95	4.95	0	4.95	4.95	>	<	1	539.7	539.7	539.7	0	539.7	539.7	>
2022-05-30 15:23:49	258	<	3317	0.0202	1	0	0.1407	0.1609	-0.1205	>	<	1	3.05	3.05	3.05	0	3.05	3.05	>	<	1	539.7	539.7	539.7	0	539.7	539.7	>
2022-05-30 15:23:50	259	<	2050	0.0263	1	0	0.1601	0.1865	-0.1338	>	<	1	3.9	3.9	3.9	0	3.9	3.9	>	<	1	539.7	539.7	539.7	0	539.7	539.7	>
2022-05-30 15:23:51	260	<	3943	0.0165	1	0	0.1273	0.1438	-0.1108	>	<	1	3.8	3.8	3.8	0	3.8	3.8	>	<	1	539.7	539.7	539.7	0	539.7	539.7	>
2022-05-30 15:23:52	261	<	1430	0.028	1	0	0.1649	0.1929	-0.1369	>	<	1	2.75	2.75	2.75	0	2.75	2.75	>	<	1	539.7	539.7	539.7	0	539.7	539.7	>
2022-05-30 15:23:53	262	<	4576	0.0107	1	0	0.1029	0.1136	-0.0922	>	<	1	4.35	4.35	4.35	0	4.35	4.35	>	<	1	539.7	539.7	539.7	0	539.7	539.7	>
2022-05-30 15:23:54	263	<	807	0.026	1	0	0.1592	0.1852	-0.1332	>	<	1	1.65	1.65	1.65	0	1.65	1.65	>	<	1	539.7	539.7	539.7	0	539.7	539.7	>
2022-05-30 15:23:55	264	<	5197	0.0179	1	0	0.1326	0.1505	-0.1147	>	<	1	5.45	5.45	5.45	0	5.45	5.45	>	<	1	539.7	539.7	539.7	0	539.7	539.7	>
2022-05-30 15:23:56	265	<	2999	0.014	1	0	0.1175	0.1315	-0.1035	>	<	1	2.55	2.55	2.55	0	2.55	2.55	>	<	1	539.7	539.7	539.7	0	539.7	539.7	>
2022-05-30 15:23:57	266	<	2592	0.032	1	0	0.1761	0.2081	-0.144	>	<	1	4.75	4.75	4.75	0	4.75	4.75	>	<	1	539.7	539.7	539.7	0	539.7	539.7	>
2022-05-30 15:23:58	267	<	3213	0.0153	1	0	0.1225	0.1378	-0.1073	>	<	1	2.85	2.85	2.85	0	2.85	2.85	>	<	1	539.7	539.7	539.7	0	539.7	539.7	>
2022-05-30 15:23:59	268	<	2191	0.0283	2	0	0.1686	0.1968	-0.1403	>	<	1	3.6	3.6	3.6	0	3.6	3.6	>	<	1	539.7	539.7	539.7	0	539.7	539.7	>
2022-05-30 15:24:00	269	<	3777	0.0185	1	0	0.1349	0.1534	-0.1163	>	<	1	3.4	3.4	3.4	0	3.4	3.4	>	<	1	539.7	539.7	539.7	0	539.7	539.7	>
2022-05-30 15:24:01	270	<	1637	0.0354	1	0	0.1849	0.2203	-0.1494	>	<	1	2.7	2.7	2.7	0	2.7	2.7	>	<	1	539.7	539.7	539.7	0	539.7	539.7	>
2022-05-30 15:24:02	271	<	4590	0.0172	1	0	0.1301	0.1473	-0.1128	>	<	1	4.15	4.15	4.15	0	4.15	4.15	>	<	1	539.7	539.7	539.7	0	539.7	539.7	>
2022-05-30 15:24:03	272	<	960	0.026	1	0	0.1593	0.1853	-0.1332	>	<	1	1.85	1.85	1.85	0	1.85	1.85	>	<	1	539.7	539.7	539.7	0	539.7	539.7	>
2022-05-30 15:24:04	273	<	5034	0.0193	1	0	0.1375	0.1567	-0.1182	>	<	1	5.4	5.4	5.4	0	5.4	5.4	>	<	1	539.9	539.9	539.9	0	539.9	539.9	>
2022-05-30 15:24:05	274	<	779	0.0205	1	0	0.1418	0.1624	-0.1213	>	<	1	2.25	2.25	2.25	0	2.25	2.25	>	<	1	539.9	539.9	539.9	0	539.9	539.9	>
2022-05-30 15:24:06	275	<	4922	0.0232	1	0	0.1504	0.1736	-0.1273	>	<	1	4.95	4.95	4.95	0	4.95	4.95	>	<	1	539.9	539.9	539.9	0	539.9	539.9	>
2022-05-30 15:24:07	276	<	3107	0.0151	1	0	0.1221	0.1372	-0.1069	>	<	1	2.65	2.65	2.65	0	2.65	2.65	>	<	1	539.9	539.9	539.9	0	539.9	539.9	>
2022-05-30 15:24:08	277	<	2338	0.0257	1	0	0.1581	0.1838	-0.1325	>	<	1	3.9	3.9	3.9	0	3.9	3.9	>	<	1	539.9	539.9	539.9	0	539.9	539.9	>
2022-05-30 15:24:09	278	<	3861	0.014	1	0	0.1174	0.1314	-0.1034	>	<	1	3.55	3.55	3.55	0	3.55	3.55	>	<	1	539.9	539.9	539.9	0	539.9	539.9	>
2022-05-30 15:24:10	279	<	1591	0.0327	1	0	0.1778	0.2105	-0.1451	>	<	1	2.95	2.95	2.95	0	2.95	2.95	>	<	1	539.9	539.9	539.9	0	539.9	539.9	>
2022-05-30 15:24:11	280	<	4408	0.0134	1	0	0.1149	0.1283	-0.1015	>	<	1	4.65	4.65	4.65	0	4.65	4.65	>	<	1	539.9	539.9	539.9	0	539.9	539.9	>
2022-05-30 15:24:12	281	<	653	0.0199	1	0	0.1397	0.1596	-0.1198	>	<	1	2.2	2.2	2.2	0	2.2	2.2	>	<	1	539.9	539.9	539.9	0	539.9	539.9	>
2022-05-30 15:24:13	282	<	5096	0.0196	2	0	0.1401	0.1597	-0.1205	>	<	1	5.55	5.55	5.55	0	5.55	5.55	>	<	1	540.1	540.1	540.1	0	540.1	540.1	>
2022-05-30 15:24:14	283	<	2548	0.0169	1	0	0.1288	0.1457	-0.1119	>	<	1	2.1	2.1	2.1	0	2.1	2.1	>	<	1	540.1	540.1	540.1	0	540.1	540.1	>
2022-05-30 15:24:15	284	<	3699	0.0251	1	0	0.1566	0.1817	-0.1314	>	<	1	5.2	5.2	5.2	0	5.2	5.2	>	<	1	540.1	540.1	540.1	0	540.1	540.1	>
2022-05-30 15:24:16	285	<	2988	0.0114	1	0	0.1061	0.1174	-0.0947	>	<	1	2.2	2.2	2.2	0	2.2	2.2	>	<	1	540.1	540.1	540.1	0	540.1	540.1	>
2022-05-30 15:24:17	286	<	2495	0.0373	1	0	0.1894	0.2267	-0.1522	>	<	1	4.4	4.4	4.4	0	4.4	4.4	>	<	1	540.1	540.1	540.1	0	540.1	540.1	>
2022-05-30 15:24:18	287	<	3517	0.0091	1	0	0.095	0.1041	-0.0859	>	<	1	2.95	2.95	2.95	0	2.95	2.95	>	<	1	540.3	540.3	540.3	0	540.3	540.3	>
2022-05-30 15:24:19	288	<	1975	0.0314	1	0	0.1744	0.2058	-0.143	>	<	1	3.55	3.55	3.55	0	3.55	3.55	>	<	1	540.3	540.3	540.3	0	540.3	540.3	>
2022-05-30 15:24:20	289	<	4026	0.0139	1	0	0.1171	0.131	-0.1032	>	<	1	3.55	3.55	3.55	0	3.55	3.55	>	<	1	540.3	540.3	540.3	0	540.3	540.3	>
2022-05-30 15:24:21	290	<	1472	0.0285	1	0	0.1665	0.195	-0.138	>	<	1	2.7	2.7	2.7	0	2.7	2.7	>	<	1	540.3	540.3	540.3	0	540.3	540.3	>
2022-05-30 15:24:22	291	<	4417	0.0127	1	0	0.1119	0.1246	-0.0992	>	<	1	4	4	4	0	4	4	>	<	1	540.3	540.3	540.3	0	540.3	540.3	>
2022-05-30 15:24:23	292	<	1091	0.0266	1	0	0.1609	0.1874	-0.1343	>	<	1	1.75	1.75	1.75	0	1.75	1.75	>	<	1	540.3	540.3	540.3	0	540.3	540.3	>
2022-05-30 15:24:24	293	<	5023	0.0149	1	0	0.1213	0.1362	-0.1063	>	<	1	5	5	5	0	5	5	>	<	1	540.3	540.3	540.3	0	540.3	540.3	>
2022-05-30 15:24:25	294	<	1071	0.0149	1	0	0.1213	0.1362	-0.1064	>	<	1	1.35	1.35	1.35	0	1.35	1.35	>	<	1	540.3	540.3	540.3	0	540.3	540.3	>
2022-05-30 15:24:26	295	<	4931	0.0193	1	0	0.1375	0.1567	-0.1182	>	<	1	5.35	5.35	5.35	0	5.35	5.35	>	<	1	540.3	540.3	540.3	0	540.3	540.3	>
2022-05-30 15:24:27	296	<	2364	0.0102	1	0	0.1002	0.1104	-0.0901	>	<	1	1.75	1.75	1.75	0	1.75	1.75	>	<	1	540.3	540.3	540.3	0	540.3	540.3	>
2022-05-30 15:24:28	297	<	3178	0.0267	1	0	0.1613	0.1881	-0.1346	>	<	1	4.65	4.65	4.65	0	4.65	4.65	>	<	1	540.3	540.3	540.3	0	540.3	540.3	>
2022-05-30 15:24:29	298	<	2638	0.0118	1	0	0.1078	0.1195	-0.096	>	<	1	2.65	2.65	2.65	0	2.65	2.65	>	<	1	540.3	540.3	540.3	0	540.3	540.3	>
2022-05-30 15:24:30	299	<	2901	0.0214	1	0	0.1446	0.166	-0.1232	>	<	1	3.65	3.65	3.65	0	3.65	3.65	>	<	1	540.3	540.3	540.3	0	540.3	540.3	>
2022-05-30 15:24:31	300	<	3917	0.0128	1	0	0.1123	0.125	-0.0995	>	<	1	3.25	3.25	3.25	0	3.25	3.25	>	<	1	540.3	540.3	540.3	0	540.3	540.3	>
2022-05-30 15:24:32	301	<	1628	0.0381	1	0	0.1914	0.2295	-0.1533	>	<	1	2.8	2.8	2.8	0	2.8	2.8	>	<	1	540.3	540.3	540.3	0	540.3	540.3	>
2022-05-30 15:24:33	302	<	4022	0.0157	1	0	0.1242	0.1398	-0.1085	>	<	1	4.4	4.4	4.4	0	4.4	4.4	>	<	1	540.3	540.3	540.3	0	540.3	540.3	>
2022-05-30 15:24:34	303	<	1533	0.03	1	0	0.1706	0.2006	-0.1406	>	<	1	2	2	2	0	2	2	>	<	1	540.3	540.3	540.3	0	540.3	540.3	>
2022-05-30 15:24:35	304	<	4814	0.0152	1	0	0.1222	0.1374	-0.107	>	<	1	4.8	4.8	4.8	0	4.8	4.8	>	<	1	540.3	540.3	540.3	0	540.3	540.3	>
2022-05-30 15:24:36	305	<	907	0.0342	1	0	0.1817	0.2159	-0.1475	>	<	1	1.8	1.8	1.8	0	1.8	1.8	>	<	1	540.3	540.3	540.3	0	540.3	540.3	>
2022-05-30 15:24:37	306	<	5095	0.0177	1	0	0.1317	0.1494	-0.1141	>	<	1	5.55	5.55	5.55	0	5.55	5.55	>	<	1	540.3	540.3	540.3	0	540.3	540.3	>
2022-05-30 15:24:38	307	<	2942	0.0122	1	0	0.1099	0.1222	-0.0977	>	<	1	2.25	2.25	2.25	0	2.25	2.25	>	<	1	540.3	540.3	540.3	0	540.3	540.3	>
2022-05-30 15:24:39	308	<	2949	0.0281	1	0	0.1654	0.1935	-0.1372	>	<	1	4.75	4.75	4.75	0	4.75	4.75	>	<	1	540.3	540.3	540.3	0	540.3	540.3	>
2022-05-30 15:24:40	309	<	3026	0.0109	1	0	0.1039	0.1148	-0.093	>	<	1	2.35	2.35	2.35	0	2.35	2.35	>	<	1	540.5	540.5	540.5	0	540.5	540.5	>
2022-05-30 15:24:41	310	<	2560	0.0313	2	0	0.1762	0.2075	-0.145	>	<	1	4.2	4.2	4.2	0	4.2	4.2	>	<	1	540.5	540.5	540.5	0	540.5	540.5	>
2022-05-30 15:24:42	311	<	3521	0.0159	1	0	0.1251	0.141	-0.1092	>	<	1	3.3	3.3	3.3	0	3.3	3.3	>	<	1	540.5	540.5	540.5	0	540.5	540.5	>
2022-05-30 15:24:43	312	<	2071	0.028	1	0	0.165	0.193	-0.137	>	<	1	3.6	3.6	3.6	0	3.6	3.6	>	<	1	540.5	540.5	540.5	0	540.5	540.5	>
2022-05-30 15:24:44	313	<	3808	0.0155	1	0	0.1235	0.139	-0.108	>	<	1	4.05	4.05	4.05	0	4.05	4.05	>	<	1	540.5	540.5	540.5	0	540.5	540.5	>
2022-05-30 15:24:45	314	<	1794	0.034	1	0	0.1812	0.2152	-0.1472	>	<	1	2.75	2.75	2.75	0	2.75	2.75	>	<	1	540.5	540.5	540.5	0	540.5	540.5	>
2022-05-30 15:24:46	315	<	4055	0.0141	1	0	0.1177	0.1318	-0.1037	>	<	1	4.75	4.75	4.75	0	4.75	4.75	>	<	1	540.8	540.8	540.8	0	540.8	540.8	>
2022-05-30 15:24:47	316	<	1552	0.0187	1	0	0.1354	0.1541	-0.1167	>	<	1	2.1	2.1	2.1	0	2.1	2.1	>	<	1	540.8	540.8	540.8	0	540.8	540.8	>
2022-05-30 15:24:48	317	<	4726	0.0207	1	0	0.1425	0.1632	-0.1218	>	<	1	5.1	5.1	5.1	0	5.1	5.1	>	<	1	540.8	540.8	540.8	0	540.8	540.8	>
2022-05-30 15:24:49	318	<	1140	0.0298	1	0	0.1701	0.1999	-0.1403	>	<	1	2.15	2.15	2.15	0	2.15	2.15	>	<	1	540.8	540.8	540.8	0	540.8	540.8	>
2022-05-30 15:24:50	319	<	4856	0.0181	1	0	0.1334	0.1515	-0.1153	>	<	1	5.25	5.25	5.25	0	5.25	5.25	>	<	1	540.8	540.8	540.8	0	540.8	540.8	>
2022-05-30 15:24:51	320	<	996	0.007	1	0	0.0835	0.0906	-0.0765	>	<	1	1.8	1.8	1.8	0	1.8	1.8	>	<	1	540.8	540.8	540.8	0	540.8	540.8	>
2022-05-30 15:24:52	321	<	4985	0.0211	1	0	0.1436	0.1647	-0.1225	>	<	1	5.25	5.25	5.25	0	5.25	5.25	>	<	1	540.8	540.8	540.8	0	540.8	540.8	>
2022-05-30 15:24:53	322	<	2784	0.0075	1	0	0.0865	0.0941	-0.079	>	<	1	2.1	2.1	2.1	0	2.1	2.1	>	<	1	540.8	540.8	540.8	0	540.8	540.8	>
2022-05-30 15:24:54	323	<	3026	0.0307	1	0	0.1726	0.2033	-0.1419	>	<	1	4.6	4.6	4.6	0	4.6	4.6	>	<	1	540.8	540.8	540.8	0	540.8	540.8	>
2022-05-30 15:24:55	324	<	3114	0.0093	1	0	0.0961	0.1054	-0.0867	>	<	1	2.25	2.25	2.25	0	2.25	2.25	>	<	1	540.8	540.8	540.8	0	540.8	540.8	>
2022-05-30 15:24:56	325	<	2534	0.0292	1	0	0.1684	0.1976	-0.1392	>	<	1	4	4	4	0	4	4	>	<	1	540.8	540.8	540.8	0	540.8	540.8	>
2022-05-30 15:24:57	326	<	3561	0.0138	1	0	0.1165	0.1303	-0.1027	>	<	1	3.3	3.3	3.3	0	3.3	3.3	>	<	1	540.8	540.8	540.8	0	540.8	540.8	>
2022-05-30 15:24:58	327	<	2094	0.0301	1	0	0.1708	0.2009	-0.1407	>	<	1	3.5	3.5	3.5	0	3.5	3.5	>	<	1	540.8	540.8	540.8	0	540.8	540.8	>
2022-05-30 15:24:59	328	<	3898	0.0162	1	0	0.1261	0.1423	-0.1099	>	<	1	3.75	3.75	3.75	0	3.75	3.75	>	<	1	540.8	540.8	540.8	0	540.8	540.8	>
2022-05-30 15:25:00	329	<	1766	0.0243	1	0	0.1541	0.1785	-0.1298	>	<	1	2.9	2.9	2.9	0	2.9	2.9	>	<	1	540.8	540.8	540.8	0	540.8	540.8	>
2022-05-30 15:25:01	330	<	2952	0.0078	1	0	0.0879	0.0957	-0.0801	>	<	1	3.95	3.95	3.95	0	3.95	3.95	>	<	1	540.8	540.8	540.8	0	540.8	540.8	>
2022-05-30 15:25:02	331	<	2718	0.0258	1	0	0.1584	0.1842	-0.1326	>	<	1	2.3	2.3	2.3	0	2.3	2.3	>	<	1	540.8	540.8	540.8	0	540.8	540.8	>
2022-05-30 15:25:03	332	<	4569	0.0151	1	0	0.122	0.1371	-0.1069	>	<	1	5.1	5.1	5.1	0	5.1	5.1	>	<	1	540.8	540.8	540.8	0	540.8	540.8	>
2022-05-30 15:25:04	333	<	1266	0.0253	1	0	0.157	0.1822	-0.1317	>	<	1	2.5	2.5	2.5	0	2.5	2.5	>	<	1	540.8	540.8	540.8	0	540.8	540.8	>
2022-05-30 15:25:05	334	<	4734	0.0224	1	0	0.148	0.1703	-0.1256	>	<	1	5.25	5.25	5.25	0	5.25	5.25	>	<	1	540.8	540.8	540.8	0	540.8	540.8	>
2022-05-30 15:25:06	335	<	1225	0.0237	1	0	0.152	0.1757	-0.1284	>	<	1	2.65	2.65	2.65	0	2.65	2.65	>	<	1	540.8	540.8	540.8	0	540.8	540.8	>
2022-05-30 15:25:07	336	<	4765	0.0229	1	0	0.1495	0.1724	-0.1266	>	<	1	5.15	5.15	5.15	0	5.15	5.15	>	<	1	540.8	540.8	540.8	0	540.8	540.8	>
2022-05-30 15:25:08	337	<	2856	0.014	1	0	0.1175	0.1315	-0.1035	>	<	1	2.3	2.3	2.3	0	2.3	2.3	>	<	1	540.8	540.8	540.8	0	540.8	540.8	>
2022-05-30 15:25:09	338	<	3157	0.0181	1	0	0.1332	0.1512	-0.1151	>	<	1	5.05	5.05	5.05	0	5.05	5.05	>	<	1	540.8	540.8	540.8	0	540.8	540.8	>
2022-05-30 15:25:10	339	<	2078	0.0111	1	0	0.1046	0.1157	-0.0936	>	<	1	2.35	2.35	2.35	0	2.35	2.35	>	<	1	540.8	540.8	540.8	0	540.8	540.8	>
2022-05-30 15:25:11	340	<	3824	0.0199	1	0	0.1396	0.1594	-0.1197	>	<	1	4.75	4.75	4.75	0	4.75	4.75	>	<	1	540.8	540.8	540.8	0	540.8	540.8	>
2022-05-30 15:25:12	341	<	3099	0.0181	1	0	0.1332	0.1513	-0.1151	>	<	1	2.9	2.9	2.9	0	2.9	2.9	>	<	1	540.8	540.8	540.8	0	540.8	540.8	>
2022-05-30 15:25:13	342	<	2618	0.0306	1	0	0.1721	0.2027	-0.1416	>	<	1	4.15	4.15	4.15	0	4.15	4.15	>	<	1	540.8	540.8	540.8	0	540.8	540.8	>
2022-05-30 15:25:14	343	<	3260	0.0153	1	0	0.1229	0.1382	-0.1076	>	<	1	3.45	3.45	3.45	0	3.45	3.45	>	<	1	541	541	541	0	541	541	>
2022-05-30 15:25:15	344	<	2467	0.0255	1	0	0.1577	0.1833	-0.1322	>	<	1	3.7	3.7	3.7	0	3.7	3.7	>	<	1	541	541	541	0	541	541	>
2022-05-30 15:25:16	345	<	3362	0.0131	2	0	0.1162	0.1293	-0.1031	>	<	1	3.7	3.7	3.7	0	3.7	3.7	>	<	1	541	541	541	0	541	541	>
2022-05-30 15:25:17	346	<	2370	0.0325	1	0	0.1773	0.2098	-0.1448	>	<	1	3.25	3.25	3.25	0	3.25	3.25	>	<	1	541	541	541	0	541	541	>
2022-05-30 15:25:18	347	<	3921	0.0186	1	0	0.1352	0.1538	-0.1166	>	<	1	4.05	4.05	4.05	0	4.05	4.05	>	<	1	541	541	541	0	541	541	>
2022-05-30 15:25:19	348	<	1822	0.0241	1	0	0.1535	0.1777	-0.1294	>	<	1	2.9	2.9	2.9	0	2.9	2.9	>	<	1	541	541	541	0	541	541	>
2022-05-30 15:25:20	349	<	4042	0.0153	1	0	0.1229	0.1382	-0.1076	>	<	1	4.8	4.8	4.8	0	4.8	4.8	>	<	1	541	541	541	0	541	541	>
2022-05-30 15:25:21	350	<	1706	0.041	1	0	0.1984	0.2394	-0.1573	>	<	1	2.45	2.45	2.45	0	2.45	2.45	>	<	1	541	541	541	0	541	541	>
2022-05-30 15:25:22	351	<	4398	0.0191	1	0	0.1369	0.156	-0.1178	>	<	1	5.1	5.1	5.1	0	5.1	5.1	>	<	1	541	541	541	0	541	541	>
2022-05-30 15:25:23	352	<	1360	0.025	1	0	0.1561	0.1811	-0.1311	>	<	1	2.25	2.25	2.25	0	2.25	2.25	>	<	1	541	541	541	0	541	541	>
2022-05-30 15:25:24	353	<	4673	0.0171	1	0	0.1297	0.1468	-0.1126	>	<	1	5.4	5.4	5.4	0	5.4	5.4	>	<	1	541	541	541	0	541	541	>
2022-05-30 15:25:25	354	<	1295	0.0239	1	0	0.1529	0.1768	-0.1289	>	<	1	2.4	2.4	2.4	0	2.4	2.4	>	<	1	541	541	541	0	541	541	>
2022-05-30 15:25:26	355	<	4705	0.0202	1	0	0.1407	0.1608	-0.1205	>	<	1	5.35	5.35	5.35	0	5.35	5.35	>	<	1	541	541	541	0	541	541	>
2022-05-30 15:25:27	356	<	925	0.0238	1	0	0.1524	0.1762	-0.1286	>	<	1	2.05	2.05	2.05	0	2.05	2.05	>	<	1	541	541	541	0	541	541	>
2022-05-30 15:25:28	357	<	5050	0.0174	1	0	0.1309	0.1483	-0.1134	>	<	1	5.35	5.35	5.35	0	5.35	5.35	>	<	1	541	541	541	0	541	541	>
2022-05-30 15:25:29	358	<	2494	0.0188	1	0	0.136	0.1548	-0.1171	>	<	1	2.35	2.35	2.35	0	2.35	2.35	>	<	1	541	541	541	0	541	541	>
2022-05-30 15:25:30	359	<	3531	0.0244	1	0	0.1542	0.1785	-0.1298	>	<	1	5.05	5.05	5.05	0	5.05	5.05	>	<	1	541	541	541	0	541	541	>
2022-05-30 15:25:31	360	<	2752	0.0131	1	0	0.1136	0.1267	-0.1005	>	<	1	2.7	2.7	2.7	0	2.7	2.7	>	<	1	541	541	541	0	541	541	>
2022-05-30 15:25:32	361	<	3249	0.0225	1	0	0.1482	0.1707	-0.1257	>	<	1	5.25	5.25	5.25	0	5.25	5.25	>	<	1	541	541	541	0	541	541	>
2022-05-30 15:25:33	362	<	3000	0.012	1	0	0.1089	0.1209	-0.0969	>	<	1	2.6	2.6	2.6	0	2.6	2.6	>	<	1	541	541	541	0	541	541	>
2022-05-30 15:25:34	363	<	2994	0.0217	1	0	0.1457	0.1674	-0.124	>	<	1	4.85	4.85	4.85	0	4.85	4.85	>	<	1	541	541	541	0	541	541	>
2022-05-30 15:25:35	364	<	3008	0.0126	1	0	0.1117	0.1243	-0.0991	>	<	1	2.6	2.6	2.6	0	2.6	2.6	>	<	1	541	541	541	0	541	541	>
2022-05-30 15:25:36	365	<	2841	0.0278	1	0	0.1644	0.1922	-0.1366	>	<	1	4.65	4.65	4.65	0	4.65	4.65	>	<	1	541	541	541	0	541	541	>
2022-05-30 15:25:37	366	<	2354	0.0106	1	0	0.1025	0.1131	-0.0919	>	<	1	2.55	2.55	2.55	0	2.55	2.55	>	<	1	541	541	541	0	541	541	>
2022-05-30 15:25:38	367	<	3467	0.0228	1	0	0.1492	0.172	-0.1264	>	<	1	4.1	4.1	4.1	0	4.1	4.1	>	<	1	541	541	541	0	541	541	>
2022-05-30 15:25:39	368	<	3336	0.0105	1	0	0.1019	0.1124	-0.0914	>	<	1	2.55	2.55	2.55	0	2.55	2.55	>	<	1	541	541	541	0	541	541	>
2022-05-30 15:25:40	369	<	2490	0.0281	1	0	0.1653	0.1934	-0.1372	>	<	1	3.95	3.95	3.95	0	3.95	3.95	>	<	1	541	541	541	0	541	541	>
2022-05-30 15:25:41	370	<	3509	0.0108	1	0	0.1035	0.1143	-0.0927	>	<	1	3.15	3.15	3.15	0	3.15	3.15	>	<	1	541	541	541	0	541	541	>
2022-05-30 15:25:42	371	<	2328	0.0292	1	0	0.1684	0.1976	-0.1392	>	<	1	3.55	3.55	3.55	0	3.55	3.55	>	<	1	541	541	541	0	541	541	>
2022-05-30 15:25:43	372	<	3615	0.0152	1	0	0.1224	0.1376	-0.1072	>	<	1	3.35	3.35	3.35	0	3.35	3.35	>	<	1	541	541	541	0	541	541	>
2022-05-30 15:25:44	373	<	2227	0.0323	1	0	0.1769	0.2092	-0.1445	>	<	1	3.4	3.4	3.4	0	3.4	3.4	>	<	1	541	541	541	0	541	541	>
2022-05-30 15:25:45	374	<	3833	0.0154	1	0	0.1231	0.1385	-0.1077	>	<	1	3.65	3.65	3.65	0	3.65	3.65	>	<	1	541	541	541	0	541	541	>
2022-05-30 15:25:46	375	<	2019	0.0297	1	0	0.1698	0.1995	-0.1401	>	<	1	3.1	3.1	3.1	0	3.1	3.1	>	<	1	541	541	541	0	541	541	>
2022-05-30 15:25:47	376	<	3976	0.0156	1	0	0.1239	0.1395	-0.1083	>	<	1	4.15	4.15	4.15	0	4.15	4.15	>	<	1	541	541	541	0	541	541	>
2022-05-30 15:25:48	377	<	1881	0.0362	1	0	0.1867	0.2228	-0.1505	>	<	1	2.8	2.8	2.8	0	2.8	2.8	>	<	1	541	541	541	0	541	541	>
2022-05-30 15:25:49	378	<	3802	0.0174	1	0	0.1306	0.148	-0.1132	>	<	1	4.65	4.65	4.65	0	4.65	4.65	>	<	1	541	541	541	0	541	541	>
2022-05-30 15:25:50	379	<	2066	0.0286	1	0	0.1666	0.1951	-0.138	>	<	1	2.5	2.5	2.5	0	2.5	2.5	>	<	1	541	541	541	0	541	541	>
2022-05-30 15:25:51	380	<	4256	0.0176	1	0	0.1316	0.1492	-0.114	>	<	1	4.85	4.85	4.85	0	4.85	4.85	>	<	1	541	541	541	0	541	541	>
2022-05-30 15:25:52	381	<	1617	0.026	1	0	0.1591	0.185	-0.1331	>	<	1	2.7	2.7	2.7	0	2.7	2.7	>	<	1	541	541	541	0	541	541	>
2022-05-30 15:25:53	382	<	4380	0.0158	1	0	0.1245	0.1403	-0.1088	>	<	1	5.35	5.35	5.35	0	5.35	5.35	>	<	1	541	541	541	0	541	541	>
2022-05-30 15:25:54	383	<	1503	0.0333	1	0	0.1793	0.2126	-0.1461	>	<	1	2.55	2.55	2.55	0	2.55	2.55	>	<	1	541	541	541	0	541	541	>
2022-05-30 15:25:55	384	<	4499	0.0169	1	0	0.1289	0.1458	-0.112	>	<	1	5.3	5.3	5.3	0	5.3	5.3	>	<	1	541	541	541	0	541	541	>
2022-05-30 15:25:56	385	<	1578	0.0342	1	0	0.1818	0.216	-0.1476	>	<	1	2.8	2.8	2.8	0	2.8	2.8	>	<	1	541	541	541	0	541	541	>
2022-05-30 15:25:57	386	<	4421	0.0238	1	0	0.1523	0.176	-0.1285	>	<	1	5.05	5.05	5.05	0	5.05	5.05	>	<	1	541	541	541	0	541	541	>
2022-05-30 15:25:58	387	<	1361	0.0272	1	0	0.1626	0.1898	-0.1354	>	<	1	2.95	2.95	2.95	0	2.95	2.95	>	<	1	541	541	541	0	541	541	>
2022-05-30 15:25:59	388	<	4604	0.0219	1	0	0.1465	0.1684	-0.1245	>	<	1	5.1	5.1	5.1	0	5.1	5.1	>	<	1	541	541	541	0	541	541	>
2022-05-30 15:26:00	389	<	1540	0.0318	1	0	0.1755	0.2073	-0.1437	>	<	1	2.95	2.95	2.95	0	2.95	2.95	>	<	1	541	541	541	0	541	541	>
2022-05-30 15:26:01	390	<	4489	0.0234	1	0	0.1511	0.1745	-0.1277	>	<	1	5.1	5.1	5.1	0	5.1	5.1	>	<	1	541	541	541	0	541	541	>
2022-05-30 15:26:02	391	<	2592	0.0216	1	0	0.1454	0.167	-0.1238	>	<	1	2.9	2.9	2.9	0	2.9	2.9	>	<	1	541	541	541	0	541	541	>
2022-05-30 15:26:03	392	<	3413	0.027	1	0	0.162	0.1889	-0.135	>	<	1	5.1	5.1	5.1	0	5.1	5.1	>	<	1	541	541	541	0	541	541	>
2022-05-30 15:26:04	393	<	2172	0.0203	1	0	0.1409	0.1611	-0.1206	>	<	1	3.05	3.05	3.05	0	3.05	3.05	>	<	1	541	541	541	0	541	541	>
2022-05-30 15:26:05	394	<	3828	0.0274	1	0	0.1633	0.1908	-0.1359	>	<	1	5.25	5.25	5.25	0	5.25	5.25	>	<	1	541	541	541	0	541	541	>
2022-05-30 15:26:06	395	<	2697	0.0133	1	0	0.1148	0.1281	-0.1014	>	<	1	3.2	3.2	3.2	0	3.2	3.2	>	<	1	541	541	541	0	541	541	>
2022-05-30 15:26:07	396	<	3301	0.0315	1	0	0.1747	0.2062	-0.1432	>	<	1	5.05	5.05	5.05	0	5.05	5.05	>	<	1	541	541	541	0	541	541	>
2022-05-30 15:26:08	397	<	2995	0.023	2	0	0.1522	0.1753	-0.1292	>	<	1	3.35	3.35	3.35	0	3.35	3.35	>	<	1	541	541	541	0	541	541	>
2022-05-30 15:26:09	398	<	3007	0.0273	1	0	0.1629	0.1901	-0.1356	>	<	1	5.05	5.05	5.05	0	5.05	5.05	>	<	1	541	541	541	0	541	541	>
2022-05-30 15:26:10	399	<	2272	0.0172	1	0	0.1299	0.1471	-0.1127	>	<	1	3.4	3.4	3.4	0	3.4	3.4	>	<	1	541	541	541	0	541	541	>
2022-05-30 15:26:11	400	<	3716	0.032	1	0	0.1761	0.2081	-0.144	>	<	1	5.1	5.1	5.1	0	5.1	5.1	>	<	1	541	541	541	0	541	541	>
2022-05-30 15:26:12	401	<	3010	0.0173	1	0	0.1303	0.1476	-0.113	>	<	1	3.15	3.15	3.15	0	3.15	3.15	>	<	1	541	541	541	0	541	541	>
2022-05-30 15:26:13	402	<	1415	0.0332	1	0	0.1792	0.2124	-0.146	>	<	1	5	5	5	0	5	5	>	<	1	541	541	541	0	541	541	>
2022-05-30 15:26:14	403	<	4547	0.0231	1	0	0.1502	0.1733	-0.1271	>	<	1	3.35	3.35	3.35	0	3.35	3.35	>	<	1	541	541	541	0	541	541	>
2022-05-30 15:26:15	404	<	3039	0.0342	1	0	0.1818	0.216	-0.1476	>	<	1	5	5	5	0	5	5	>	<	1	541	541	541	0	541	541	>
2022-05-30 15:26:16	405	<	2993	0.0184	1	0	0.1343	0.1527	-0.1159	>	<	1	3.3	3.3	3.3	0	3.3	3.3	>	<	1	541	541	541	0	541	541	>
2022-05-30 15:26:17	406	<	2857	0.0294	1	0	0.1689	0.1983	-0.1395	>	<	1	5.05	5.05	5.05	0	5.05	5.05	>	<	1	541	541	541	0	541	541	>
2022-05-30 15:26:18	407	<	3147	0.0229	1	0	0.1495	0.1724	-0.1266	>	<	1	3.35	3.35	3.35	0	3.35	3.35	>	<	1	541	541	541	0	541	541	>
2022-05-30 15:26:19	408	<	3002	0.0286	1	0	0.1668	0.1955	-0.1382	>	<	1	5	5	5	0	5	5	>	<	1	541	541	541	0	541	541	>
2022-05-30 15:26:20	409	<	2846	0.0197	1	0	0.1389	0.1586	-0.1192	>	<	1	3.35	3.35	3.35	0	3.35	3.35	>	<	1	541	541	541	0	541	541	>
2022-05-30 15:26:21	410	<	3154	0.0311	1	0	0.1735	0.2046	-0.1424	>	<	1	4.9	4.9	4.9	0	4.9	4.9	>	<	1	541	541	541	0	541	541	>
2022-05-30 15:26:22	411	<	3000	0.0197	1	0	0.1389	0.1585	-0.1192	>	<	1	3.35	3.35	3.35	0	3.35	3.35	>	<	1	541	541	541	0	541	541	>
2022-05-30 15:26:23	412	<	2793	0.0243	1	0	0.1541	0.1785	-0.1298	>	<	1	5.15	5.15	5.15	0	5.15	5.15	>	<	1	541	541	541	0	541	541	>
2022-05-30 15:26:24	413	<	3206	0.0231	1	0	0.1502	0.1732	-0.1271	>	<	1	3.7	3.7	3.7	0	3.7	3.7	>	<	1	541	541	541	0	541	541	>
2022-05-30 15:26:25	414	<	2995	0.0357	1	0	0.1856	0.2213	-0.1499	>	<	1	6.4	6.4	6.4	0	6.4	6.4	>	<	1	558.3	558.3	558.3	0	558.3	558.3	>
2022-05-30 15:26:26	415	<	2767	0.0148	1	0	0.1208	0.1356	-0.106	>	<	1	3.55	3.55	3.55	0	3.55	3.55	>	<	1	558.3	558.3	558.3	0	558.3	558.3	>
2022-05-30 15:26:27	416	<	3232	0.0362	1	0	0.1868	0.223	-0.1506	>	<	1	5.05	5.05	5.05	0	5.05	5.05	>	<	1	558.3	558.3	558.3	0	558.3	558.3	>
2022-05-30 15:26:28	417	<	3005	0.0203	1	0	0.141	0.1613	-0.1207	>	<	1	3.4	3.4	3.4	0	3.4	3.4	>	<	1	558.3	558.3	558.3	0	558.3	558.3	>
2022-05-30 15:26:29	418	<	2999	0.034	1	0	0.1813	0.2153	-0.1472	>	<	1	5.05	5.05	5.05	0	5.05	5.05	>	<	1	558.3	558.3	558.3	0	558.3	558.3	>
2022-05-30 15:26:30	419	<	3005	0.025	1	0	0.156	0.181	-0.131	>	<	1	3.65	3.65	3.65	0	3.65	3.65	>	<	1	548.3	548.3	548.3	0	548.3	548.3	>
2022-05-30 15:26:31	420	<	3002	0.031	1	0	0.1733	0.2042	-0.1423	>	<	1	5.15	5.15	5.15	0	5.15	5.15	>	<	1	548.3	548.3	548.3	0	548.3	548.3	>
2022-05-30 15:26:32	421	<	2707	0.0233	1	0	0.1508	0.174	-0.1275	>	<	1	3.25	3.25	3.25	0	3.25	3.25	>	<	1	548.3	548.3	548.3	0	548.3	548.3	>
2022-05-30 15:26:33	422	<	3287	0.0313	1	0	0.1742	0.2056	-0.1429	>	<	1	5.1	5.1	5.1	0	5.1	5.1	>	<	1	548.3	548.3	548.3	0	548.3	548.3	>
2022-05-30 15:26:34	423	<	3001	0.021	1	0	0.1434	0.1644	-0.1224	>	<	1	3.2	3.2	3.2	0	3.2	3.2	>	<	1	548.3	548.3	548.3	0	548.3	548.3	>
2022-05-30 15:26:35	424	<	3002	0.0243	1	0	0.154	0.1783	-0.1297	>	<	1	5	5	5	0	5	5	>	<	1	548.3	548.3	548.3	0	548.3	548.3	>
2022-05-30 15:26:36	425	<	2972	0.0229	1	0	0.1495	0.1724	-0.1266	>	<	1	3.65	3.65	3.65	0	3.65	3.65	>	<	1	548.3	548.3	548.3	0	548.3	548.3	>
2022-05-30 15:26:37	426	<	3029	0.0396	1	0	0.1951	0.2347	-0.1554	>	<	1	4.95	4.95	4.95	0	4.95	4.95	>	<	1	548.3	548.3	548.3	0	548.3	548.3	>
2022-05-30 15:26:38	427	<	2791	0.0186	1	0	0.1352	0.1539	-0.1166	>	<	1	3.6	3.6	3.6	0	3.6	3.6	>	<	1	548.3	548.3	548.3	0	548.3	548.3	>
2022-05-30 15:26:39	428	<	3209	0.0396	1	0	0.195	0.2345	-0.1554	>	<	1	5.15	5.15	5.15	0	5.15	5.15	>	<	1	548.3	548.3	548.3	0	548.3	548.3	>
2022-05-30 15:26:40	429	<	2997	0.0227	1	0	0.1489	0.1716	-0.1262	>	<	1	3.55	3.55	3.55	0	3.55	3.55	>	<	1	548.3	548.3	548.3	0	548.3	548.3	>
2022-05-30 15:26:41	430	<	3003	0.025	1	0	0.156	0.181	-0.1311	>	<	1	5.05	5.05	5.05	0	5.05	5.05	>	<	1	548.3	548.3	548.3	0	548.3	548.3	>
2022-05-30 15:26:42	431	<	3000	0.0163	1	0	0.1268	0.1431	-0.1104	>	<	1	3.3	3.3	3.3	0	3.3	3.3	>	<	1	548.3	548.3	548.3	0	548.3	548.3	>
2022-05-30 15:26:43	432	<	2998	0.0347	1	0	0.183	0.2177	-0.1483	>	<	1	5.05	5.05	5.05	0	5.05	5.05	>	<	1	548.3	548.3	548.3	0	548.3	548.3	>
2022-05-30 15:26:44	433	<	2849	0.0144	1	0	0.1191	0.1335	-0.1047	>	<	1	2.9	2.9	2.9	0	2.9	2.9	>	<	1	548.3	548.3	548.3	0	548.3	548.3	>
2022-05-30 15:26:45	434	<	3155	0.026	1	0	0.1591	0.1851	-0.1331	>	<	1	5.2	5.2	5.2	0	5.2	5.2	>	<	1	548.3	548.3	548.3	0	548.3	548.3	>
2022-05-30 15:26:46	435	<	1400	0.0229	1	0	0.1494	0.1723	-0.1266	>	<	1	2.65	2.65	2.65	0	2.65	2.65	>	<	1	548.3	548.3	548.3	0	548.3	548.3	>
2022-05-30 15:26:47	436	<	4596	0.0178	1	0	0.1324	0.1502	-0.1145	>	<	1	5.1	5.1	5.1	0	5.1	5.1	>	<	1	548.3	548.3	548.3	0	548.3	548.3	>
2022-05-30 15:26:48	437	<	2424	0.0165	1	0	0.1274	0.1439	-0.1109	>	<	1	2.9	2.9	2.9	0	2.9	2.9	>	<	1	548.3	548.3	548.3	0	548.3	548.3	>
2022-05-30 15:26:49	438	<	3581	0.0243	1	0	0.154	0.1783	-0.1297	>	<	1	5.05	5.05	5.05	0	5.05	5.05	>	<	1	548.3	548.3	548.3	0	548.3	548.3	>
2022-05-30 15:26:50	439	<	1239	0.0169	1	0	0.1291	0.146	-0.1121	>	<	1	2.5	2.5	2.5	0	2.5	2.5	>	<	1	548.5	548.5	548.5	0	548.5	548.5	>
2022-05-30 15:26:51	440	<	4758	0.0166	1	0	0.1278	0.1444	-0.1112	>	<	1	5.25	5.25	5.25	0	5.25	5.25	>	<	1	548.5	548.5	548.5	0	548.5	548.5	>
2022-05-30 15:26:52	441	<	1335	0.0292	1	0	0.1684	0.1976	-0.1392	>	<	1	2.5	2.5	2.5	0	2.5	2.5	>	<	1	548.5	548.5	548.5	0	548.5	548.5	>
2022-05-30 15:26:53	442	<	4652	0.0196	1	0	0.1385	0.158	-0.1189	>	<	1	5.25	5.25	5.25	0	5.25	5.25	>	<	1	548.5	548.5	548.5	0	548.5	548.5	>
2022-05-30 15:26:54	443	<	1448	0.029	1	0	0.1678	0.1968	-0.1388	>	<	1	2.35	2.35	2.35	0	2.35	2.35	>	<	1	548.5	548.5	548.5	0	548.5	548.5	>
2022-05-30 15:26:55	444	<	4564	0.0256	1	0	0.158	0.1837	-0.1324	>	<	1	5.25	5.25	5.25	0	5.25	5.25	>	<	1	548.5	548.5	548.5	0	548.5	548.5	>
2022-05-30 15:26:56	445	<	1545	0.0311	1	0	0.1735	0.2046	-0.1424	>	<	1	2.05	2.05	2.05	0	2.05	2.05	>	<	1	548.5	548.5	548.5	0	548.5	548.5	>
2022-05-30 15:26:57	446	<	4454	0.022	1	0	0.1467	0.1687	-0.1247	>	<	1	5.5	5.5	5.5	0	5.5	5.5	>	<	1	548.5	548.5	548.5	0	548.5	548.5	>
2022-05-30 15:26:58	447	<	1663	0.0331	1	0	0.1788	0.2119	-0.1458	>	<	1	2.1	2.1	2.1	0	2.1	2.1	>	<	1	548.5	548.5	548.5	0	548.5	548.5	>
2022-05-30 15:26:59	448	<	4335	0.0191	1	0	0.137	0.1562	-0.1179	>	<	1	5.45	5.45	5.45	0	5.45	5.45	>	<	1	548.5	548.5	548.5	0	548.5	548.5	>
2022-05-30 15:27:00	449	<	1789	0.0363	1	0	0.1871	0.2235	-0.1508	>	<	1	2.1	2.1	2.1	0	2.1	2.1	>	<	1	548.5	548.5	548.5	0	548.5	548.5	>
2022-05-30 15:27:01	450	<	4217	0.0161	1	0	0.126	0.1421	-0.1098	>	<	1	5.2	5.2	5.2	0	5.2	5.2	>	<	1	548.5	548.5	548.5	0	548.5	548.5	>
2022-05-30 15:27:02	451	<	1915	0.0282	1	0	0.1655	0.1937	-0.1373	>	<	1	2.5	2.5	2.5	0	2.5	2.5	>	<	1	548.5	548.5	548.5	0	548.5	548.5	>
2022-05-30 15:27:03	452	<	4084	0.0149	1	0	0.1213	0.1362	-0.1064	>	<	1	4.95	4.95	4.95	0	4.95	4.95	>	<	1	548.5	548.5	548.5	0	548.5	548.5	>
2022-05-30 15:27:04	453	<	2057	0.0394	1	0	0.1945	0.2339	-0.1551	>	<	1	2.8	2.8	2.8	0	2.8	2.8	>	<	1	548.5	548.5	548.5	0	548.5	548.5	>
2022-05-30 15:27:05	454	<	3686	0.0149	1	0	0.1212	0.1362	-0.1063	>	<	1	4.95	4.95	4.95	0	4.95	4.95	>	<	1	548.5	548.5	548.5	0	548.5	548.5	>
2022-05-30 15:27:06	455	<	2461	0.0309	1	0	0.173	0.2039	-0.1421	>	<	1	2.8	2.8	2.8	0	2.8	2.8	>	<	1	548.5	548.5	548.5	0	548.5	548.5	>
2022-05-30 15:27:07	456	<	3793	0.0148	1	0	0.1206	0.1354	-0.1058	>	<	1	4.95	4.95	4.95	0	4.95	4.95	>	<	1	548.5	548.5	548.5	0	548.5	548.5	>
2022-05-30 15:27:08	457	<	2363	0.0288	1	0	0.1672	0.196	-0.1384	>	<	1	3.15	3.15	3.15	0	3.15	3.15	>	<	1	548.5	548.5	548.5	0	548.5	548.5	>
2022-05-30 15:27:09	458	<	3635	0.0135	1	0	0.1153	0.1288	-0.1018	>	<	1	4.6	4.6	4.6	0	4.6	4.6	>	<	1	548.5	548.5	548.5	0	548.5	548.5	>
2022-05-30 15:27:10	459	<	2529	0.0253	1	0	0.1571	0.1824	-0.1317	>	<	1	3.5	3.5	3.5	0	3.5	3.5	>	<	1	548.5	548.5	548.5	0	548.5	548.5	>
2022-05-30 15:27:11	460	<	3207	0.0168	1	0	0.1287	0.1455	-0.1118	>	<	1	4.3	4.3	4.3	0	4.3	4.3	>	<	1	548.5	548.5	548.5	0	548.5	548.5	>
2022-05-30 15:27:12	461	<	2964	0.0283	1	0	0.1659	0.1943	-0.1376	>	<	1	3.65	3.65	3.65	0	3.65	3.65	>	<	1	548.5	548.5	548.5	0	548.5	548.5	>
2022-05-30 15:27:13	462	<	3141	0.0137	1	0	0.1162	0.1299	-0.1025	>	<	1	3.65	3.65	3.65	0	3.65	3.65	>	<	1	548.5	548.5	548.5	0	548.5	548.5	>
2022-05-30 15:27:14	463	<	3038	0.027	1	0	0.1621	0.189	-0.1351	>	<	1	4	4	4	0	4	4	>	<	1	548.5	548.5	548.5	0	548.5	548.5	>
2022-05-30 15:27:15	464	<	3127	0.0106	1	0	0.1022	0.1127	-0.0916	>	<	1	3.55	3.55	3.55	0	3.55	3.55	>	<	1	548.5	548.5	548.5	0	548.5	548.5	>
2022-05-30 15:27:16	465	<	2814	0.0352	1	0	0.1842	0.2194	-0.1491	>	<	1	4.55	4.55	4.55	0	4.55	4.55	>	<	1	548.5	548.5	548.5	0	548.5	548.5	>
2022-05-30 15:27:17	466	<	3161	0.0142	1	0	0.1185	0.1327	-0.1042	>	<	1	3.5	3.5	3.5	0	3.5	3.5	>	<	1	548.5	548.5	548.5	0	548.5	548.5	>
2022-05-30 15:27:18	467	<	3026	0.0281	1	0	0.1652	0.1933	-0.1371	>	<	1	4.55	4.55	4.55	0	4.55	4.55	>	<	1	548.5	548.5	548.5	0	548.5	548.5	>
2022-05-30 15:27:19	468	<	2899	0.0148	1	0	0.1209	0.1357	-0.1061	>	<	1	3.05	3.05	3.05	0	3.05	3.05	>	<	1	548.5	548.5	548.5	0	548.5	548.5	>
2022-05-30 15:27:20	469	<	3096	0.0291	1	0	0.168	0.1971	-0.1389	>	<	1	4.85	4.85	4.85	0	4.85	4.85	>	<	1	548.5	548.5	548.5	0	548.5	548.5	>
2022-05-30 15:27:21	470	<	3005	0.014	1	0	0.1174	0.1314	-0.1034	>	<	1	2.95	2.95	2.95	0	2.95	2.95	>	<	1	548.5	548.5	548.5	0	548.5	548.5	>
2022-05-30 15:27:22	471	<	2921	0.0223	1	0	0.1475	0.1698	-0.1253	>	<	1	5.1	5.1	5.1	0	5.1	5.1	>	<	1	548.5	548.5	548.5	0	548.5	548.5	>
2022-05-30 15:27:23	472	<	2901	0.0179	2	0	0.1353	0.1532	-0.1173	>	<	1	2.75	2.75	2.75	0	2.75	2.75	>	<	1	548.5	548.5	548.5	0	548.5	548.5	>
2022-05-30 15:27:24	473	<	3164	0.0275	1	0	0.1635	0.191	-0.136	>	<	1	5.05	5.05	5.05	0	5.05	5.05	>	<	1	548.5	548.5	548.5	0	548.5	548.5	>
2022-05-30 15:27:25	474	<	1318	0.0159	1	0	0.1252	0.1412	-0.1093	>	<	1	2.25	2.25	2.25	0	2.25	2.25	>	<	1	548.5	548.5	548.5	0	548.5	548.5	>
2022-05-30 15:27:26	475	<	4696	0.0183	1	0	0.1341	0.1524	-0.1158	>	<	1	5.2	5.2	5.2	0	5.2	5.2	>	<	1	548.5	548.5	548.5	0	548.5	548.5	>
2022-05-30 15:27:27	476	<	1111	0.0369	1	0	0.1885	0.2254	-0.1516	>	<	1	2.1	2.1	2.1	0	2.1	2.1	>	<	1	548.5	548.5	548.5	0	548.5	548.5	>
2022-05-30 15:27:28	477	<	4838	0.0163	1	0	0.1267	0.1431	-0.1104	>	<	1	5.45	5.45	5.45	0	5.45	5.45	>	<	1	548.5	548.5	548.5	0	548.5	548.5	>
2022-05-30 15:27:29	478	<	1400	0.035	1	0	0.1838	0.2188	-0.1488	>	<	1	2.4	2.4	2.4	0	2.4	2.4	>	<	1	548.5	548.5	548.5	0	548.5	548.5	>
2022-05-30 15:27:30	479	<	4623	0.0134	1	0	0.115	0.1284	-0.1016	>	<	1	5.2	5.2	5.2	0	5.2	5.2	>	<	1	548.5	548.5	548.5	0	548.5	548.5	>
2022-05-30 15:27:31	480	<	1607	0.0243	1	0	0.1539	0.1782	-0.1296	>	<	1	2.5	2.5	2.5	0	2.5	2.5	>	<	1	548.5	548.5	548.5	0	548.5	548.5	>
2022-05-30 15:27:32	481	<	4419	0.0161	1	0	0.1257	0.1418	-0.1097	>	<	1	5.15	5.15	5.15	0	5.15	5.15	>	<	1	548.5	548.5	548.5	0	548.5	548.5	>
2022-05-30 15:27:33	482	<	1826	0.0268	1	0	0.1616	0.1884	-0.1348	>	<	1	2.35	2.35	2.35	0	2.35	2.35	>	<	1	548.5	548.5	548.5	0	548.5	548.5	>
2022-05-30 15:27:34	483	<	4175	0.0163	1	0	0.1266	0.1429	-0.1103	>	<	1	5.45	5.45	5.45	0	5.45	5.45	>	<	1	548.5	548.5	548.5	0	548.5	548.5	>
2022-05-30 15:27:35	484	<	2071	0.0309	1	0	0.1731	0.204	-0.1422	>	<	1	2.6	2.6	2.6	0	2.6	2.6	>	<	1	548.5	548.5	548.5	0	548.5	548.5	>
2022-05-30 15:27:36	485	<	3790	0.0185	1	0	0.1346	0.1531	-0.1162	>	<	1	5.35	5.35	5.35	0	5.35	5.35	>	<	1	548.5	548.5	548.5	0	548.5	548.5	>
2022-05-30 15:27:37	486	<	2471	0.034	1	0	0.1812	0.2152	-0.1472	>	<	1	2.9	2.9	2.9	0	2.9	2.9	>	<	1	548.5	548.5	548.5	0	548.5	548.5	>
2022-05-30 15:27:38	487	<	3659	0.0189	1	0	0.136	0.1549	-0.1172	>	<	1	4.9	4.9	4.9	0	4.9	4.9	>	<	1	548.5	548.5	548.5	0	548.5	548.5	>
2022-05-30 15:27:39	488	<	2603	0.0327	1	0	0.1777	0.2104	-0.1451	>	<	1	3.4	3.4	3.4	0	3.4	3.4	>	<	1	548.5	548.5	548.5	0	548.5	548.5	>
2022-05-30 15:27:40	489	<	3405	0.0164	1	0	0.1272	0.1436	-0.1107	>	<	1	4.6	4.6	4.6	0	4.6	4.6	>	<	1	548.5	548.5	548.5	0	548.5	548.5	>
2022-05-30 15:27:41	490	<	2718	0.0265	1	0	0.1606	0.1871	-0.1341	>	<	1	3.5	3.5	3.5	0	3.5	3.5	>	<	1	548.5	548.5	548.5	0	548.5	548.5	>
2022-05-30 15:27:42	491	<	0	0			0	0	0	>	<	1	0	0	0	0	0	0	>	<	1	548.5	548.5	548.5	0	548.5	548.5	>
2022-05-30 15:27:43	492	<	0	0			0	0	0	>	<	1	0	0	0	0	0	0	>	<	1	548.5	548.5	548.5	0	548.5	548.5	>
2022-05-30 15:27:44	493	<	2040	0.0132	1	0	0.1143	0.1275	-0.101	>	<	1	4.3	4.3	4.3	0	4.3	4.3	>	<	1	548.5	548.5	548.5	0	548.5	548.5	>
2022-05-30 15:27:45	494	<	10228	0.0128	1	0	0.1124	0.1253	-0.0996	>	<	1	5.3	5.3	5.3	0	5.3	5.3	>	<	1	548.5	548.5	548.5	0	548.5	548.5	>
2022-05-30 15:27:46	495	<	729	0.0137	1	0	0.1163	0.13	-0.1026	>	<	1	2.4	2.4	2.4	0	2.4	2.4	>	<	1	548.8	548.8	548.8	0	548.8	548.8	>
2022-05-30 15:27:47	496	<	5272	0.0226	3	0	0.1523	0.1749	-0.1297	>	<	1	5.15	5.15	5.15	0	5.15	5.15	>	<	1	548.8	548.8	548.8	0	548.8	548.8	>
2022-05-30 15:27:48	497	<	734	0.0245	1	0	0.1547	0.1792	-0.1301	>	<	1	1.7	1.7	1.7	0	1.7	1.7	>	<	1	548.8	548.8	548.8	0	548.8	548.8	>
2022-05-30 15:27:49	498	<	5262	0.0188	1	0	0.1359	0.1547	-0.1171	>	<	1	5.1	5.1	5.1	0	5.1	5.1	>	<	1	548.8	548.8	548.8	0	548.8	548.8	>
2022-05-30 15:27:50	499	<	1915	0.0214	1	0	0.1447	0.1662	-0.1233	>	<	1	2.5	2.5	2.5	0	2.5	2.5	>	<	1	548.8	548.8	548.8	0	548.8	548.8	>
2022-05-30 15:27:51	500	<	4092	0.0249	1	0	0.1559	0.1808	-0.131	>	<	1	5.15	5.15	5.15	0	5.15	5.15	>	<	1	548.8	548.8	548.8	0	548.8	548.8	>
2022-05-30 15:27:52	501	<	1322	0.0348	1	0	0.1833	0.2181	-0.1485	>	<	1	2.6	2.6	2.6	0	2.6	2.6	>	<	1	548.8	548.8	548.8	0	548.8	548.8	>
2022-05-30 15:27:53	502	<	4675	0.0229	1	0	0.1495	0.1724	-0.1267	>	<	1	5.45	5.45	5.45	0	5.45	5.45	>	<	1	548.8	548.8	548.8	0	548.8	548.8	>
2022-05-30 15:27:54	503	<	1554	0.0187	1	0	0.1353	0.154	-0.1167	>	<	1	2.4	2.4	2.4	0	2.4	2.4	>	<	1	548.8	548.8	548.8	0	548.8	548.8	>
2022-05-30 15:27:55	504	<	4304	0.0179	1	0	0.1326	0.1504	-0.1147	>	<	1	5.25	5.25	5.25	0	5.25	5.25	>	<	1	542.3	542.3	542.3	0	542.3	542.3	>
2022-05-30 15:27:56	505	<	1992	0.0316	1	0	0.175	0.2066	-0.1434	>	<	1	2.9	2.9	2.9	0	2.9	2.9	>	<	1	542.3	542.3	542.3	0	542.3	542.3	>
2022-05-30 15:27:57	506	<	4151	0.02	1	0	0.14	0.16	-0.12	>	<	1	6.1	6.1	6.1	0	6.1	6.1	>	<	1	550.1	550.1	550.1	0	550.1	550.1	>
2022-05-30 15:27:58	507	<	2154	0.0399	1	0	0.1958	0.2357	-0.1559	>	<	1	2.6	2.6	2.6	0	2.6	2.6	>	<	1	550.1	550.1	550.1	0	550.1	550.1	>
2022-05-30 15:27:59	508	<	3840	0.018	1	0	0.1328	0.1508	-0.1149	>	<	1	5.45	5.45	5.45	0	5.45	5.45	>	<	1	550.1	550.1	550.1	0	550.1	550.1	>
2022-05-30 15:28:00	509	<	2472	0.0303	1	0	0.1715	0.2019	-0.1412	>	<	1	3.15	3.15	3.15	0	3.15	3.15	>	<	1	550.1	550.1	550.1	0	550.1	550.1	>
2022-05-30 15:28:01	510	<	3292	0.0161	1	0	0.1259	0.142	-0.1098	>	<	1	4.9	4.9	4.9	0	4.9	4.9	>	<	1	550.1	550.1	550.1	0	550.1	550.1	>
2022-05-30 15:28:02	511	<	3028	0.0337	1	0	0.1804	0.2141	-0.1467	>	<	1	3.45	3.45	3.45	0	3.45	3.45	>	<	1	550.1	550.1	550.1	0	550.1	550.1	>
2022-05-30 15:28:03	512	<	3000	0.0173	1	0	0.1305	0.1478	-0.1132	>	<	1	4.65	4.65	4.65	0	4.65	4.65	>	<	1	550.1	550.1	550.1	0	550.1	550.1	>
2022-05-30 15:28:04	513	<	3209	0.0315	1	0	0.1746	0.2061	-0.1431	>	<	1	3.95	3.95	3.95	0	3.95	3.95	>	<	1	550.1	550.1	550.1	0	550.1	550.1	>
2022-05-30 15:28:05	514	<	3003	0.0196	1	0	0.1388	0.1584	-0.1191	>	<	1	3.9	3.9	3.9	0	3.9	3.9	>	<	1	550.1	550.1	550.1	0	550.1	550.1	>
2022-05-30 15:28:06	515	<	2848	0.0316	1	0	0.1749	0.2065	-0.1433	>	<	1	4.7	4.7	4.7	0	4.7	4.7	>	<	1	550.1	550.1	550.1	0	550.1	550.1	>
2022-05-30 15:28:07	516	<	3151	0.0197	1	0	0.1389	0.1586	-0.1192	>	<	1	3.55	3.55	3.55	0	3.55	3.55	>	<	1	550.1	550.1	550.1	0	550.1	550.1	>
2022-05-30 15:28:08	517	<	2998	0.0347	1	0	0.183	0.2177	-0.1483	>	<	1	5.1	5.1	5.1	0	5.1	5.1	>	<	1	550.1	550.1	550.1	0	550.1	550.1	>
2022-05-30 15:28:09	518	<	2861	0.022	1	0	0.1467	0.1688	-0.1247	>	<	1	3.15	3.15	3.15	0	3.15	3.15	>	<	1	550.1	550.1	550.1	0	550.1	550.1	>
2022-05-30 15:28:10	519	<	3140	0.0338	1	0	0.1806	0.2144	-0.1468	>	<	1	5.05	5.05	5.05	0	5.05	5.05	>	<	1	550.1	550.1	550.1	0	550.1	550.1	>
2022-05-30 15:28:11	520	<	1940	0.0258	1	0	0.1585	0.1842	-0.1327	>	<	1	3.1	3.1	3.1	0	3.1	3.1	>	<	1	550.1	550.1	550.1	0	550.1	550.1	>
2022-05-30 15:28:12	521	<	4055	0.0254	1	0	0.1573	0.1827	-0.1319	>	<	1	5.15	5.15	5.15	0	5.15	5.15	>	<	1	550.1	550.1	550.1	0	550.1	550.1	>
2022-05-30 15:28:13	522	<	2853	0.0287	1	0	0.1671	0.1958	-0.1383	>	<	1	3.55	3.55	3.55	0	3.55	3.55	>	<	1	550.1	550.1	550.1	0	550.1	550.1	>
2022-05-30 15:28:14	523	<	3153	0.0308	1	0	0.1727	0.2034	-0.1419	>	<	1	5.05	5.05	5.05	0	5.05	5.05	>	<	1	550.3	550.3	550.3	0	550.3	550.3	>
2022-05-30 15:28:15	524	<	1860	0.0349	1	0	0.1836	0.2186	-0.1487	>	<	1	3.55	3.55	3.55	0	3.55	3.55	>	<	1	550.3	550.3	550.3	0	550.3	550.3	>
2022-05-30 15:28:16	525	<	4139	0.0251	1	0	0.1565	0.1816	-0.1314	>	<	1	5.15	5.15	5.15	0	5.15	5.15	>	<	1	550.3	550.3	550.3	0	550.3	550.3	>
2022-05-30 15:28:17	526	<	2229	0.0296	1	0	0.1695	0.1991	-0.1399	>	<	1	3.8	3.8	3.8	0	3.8	3.8	>	<	1	550.3	550.3	550.3	0	550.3	550.3	>
2022-05-30 15:28:18	527	<	3673	0.0212	1	0	0.1442	0.1654	-0.1229	>	<	1	5	5	5	0	5	5	>	<	1	550.3	550.3	550.3	0	550.3	550.3	>
2022-05-30 15:28:19	528	<	2701	0.0333	1	0	0.1795	0.2128	-0.1462	>	<	1	3.8	3.8	3.8	0	3.8	3.8	>	<	1	550.3	550.3	550.3	0	550.3	550.3	>
2022-05-30 15:28:20	529	<	3394	0.0247	1	0	0.1554	0.1801	-0.1306	>	<	1	4.95	4.95	4.95	0	4.95	4.95	>	<	1	550.3	550.3	550.3	0	550.3	550.3	>
2022-05-30 15:28:21	530	<	2905	0.021	1	0	0.1434	0.1644	-0.1224	>	<	1	3.9	3.9	3.9	0	3.9	3.9	>	<	1	550.3	550.3	550.3	0	550.3	550.3	>
2022-05-30 15:28:22	531	<	3100	0.02	1	0	0.14	0.16	-0.12	>	<	1	4.85	4.85	4.85	0	4.85	4.85	>	<	1	550.3	550.3	550.3	0	550.3	550.3	>
2022-05-30 15:28:23	532	<	2999	0.028	1	0	0.165	0.193	-0.137	>	<	1	4.4	4.4	4.4	0	4.4	4.4	>	<	1	550.3	550.3	550.3	0	550.3	550.3	>
2022-05-30 15:28:24	533	<	2888	0.0142	1	0	0.1183	0.1325	-0.1041	>	<	1	4.35	4.35	4.35	0	4.35	4.35	>	<	1	550.5	550.5	550.5	0	550.5	550.5	>
2022-05-30 15:28:25	534	<	3108	0.0396	1	0	0.195	0.2345	-0.1554	>	<	1	5	5	5	0	5	5	>	<	1	550.5	550.5	550.5	0	550.5	550.5	>
2022-05-30 15:28:26	535	<	3005	0.0186	1	0	0.1352	0.1539	-0.1166	>	<	1	3.5	3.5	3.5	0	3.5	3.5	>	<	1	550.5	550.5	550.5	0	550.5	550.5	>
2022-05-30 15:28:27	536	<	2923	0.0274	1	0	0.1632	0.1905	-0.1358	>	<	1	5.2	5.2	5.2	0	5.2	5.2	>	<	1	550.5	550.5	550.5	0	550.5	550.5	>
2022-05-30 15:28:28	537	<	3077	0.024	1	0	0.1532	0.1773	-0.1292	>	<	1	3.65	3.65	3.65	0	3.65	3.65	>	<	1	550.5	550.5	550.5	0	550.5	550.5	>
2022-05-30 15:28:29	538	<	2997	0.0294	1	0	0.1688	0.1982	-0.1395	>	<	1	5	5	5	0	5	5	>	<	1	550.5	550.5	550.5	0	550.5	550.5	>
2022-05-30 15:28:30	539	<	2887	0.0152	1	0	0.1225	0.1377	-0.1073	>	<	1	3.75	3.75	3.75	0	3.75	3.75	>	<	1	550.5	550.5	550.5	0	550.5	550.5	>
2022-05-30 15:28:31	540	<	3115	0.026	1	0	0.1591	0.1851	-0.1331	>	<	1	5.05	5.05	5.05	0	5.05	5.05	>	<	1	550.5	550.5	550.5	0	550.5	550.5	>
2022-05-30 15:28:32	541	<	1983	0.0292	1	0	0.1685	0.1978	-0.1393	>	<	1	3.35	3.35	3.35	0	3.35	3.35	>	<	1	550.5	550.5	550.5	0	550.5	550.5	>
2022-05-30 15:28:33	542	<	3714	0.0197	1	0	0.1388	0.1585	-0.1192	>	<	1	5.15	5.15	5.15	0	5.15	5.15	>	<	1	550.5	550.5	550.5	0	550.5	550.5	>
2022-05-30 15:28:34	543	<	2706	0.0333	1	0	0.1793	0.2126	-0.1461	>	<	1	3.8	3.8	3.8	0	3.8	3.8	>	<	1	550.5	550.5	550.5	0	550.5	550.5	>
2022-05-30 15:28:35	544	<	3598	0.027	1	0	0.162	0.1889	-0.135	>	<	1	5.1	5.1	5.1	0	5.1	5.1	>	<	1	550.5	550.5	550.5	0	550.5	550.5	>
2022-05-30 15:28:36	545	<	2732	0.0238	1	0	0.1524	0.1762	-0.1286	>	<	1	3.75	3.75	3.75	0	3.75	3.75	>	<	1	550.5	550.5	550.5	0	550.5	550.5	>
2022-05-30 15:28:37	546	<	3264	0.019	1	0	0.1365	0.1555	-0.1175	>	<	1	5.2	5.2	5.2	0	5.2	5.2	>	<	1	550.5	550.5	550.5	0	550.5	550.5	>
2022-05-30 15:28:38	547	<	3005	0.0319	1	0	0.1759	0.2078	-0.1439	>	<	1	4	4	4	0	4	4	>	<	1	550.5	550.5	550.5	0	550.5	550.5	>
2022-05-30 15:28:39	548	<	2924	0.0236	1	0	0.1518	0.1754	-0.1282	>	<	1	4.8	4.8	4.8	0	4.8	4.8	>	<	1	550.5	550.5	550.5	0	550.5	550.5	>
2022-05-30 15:28:40	549	<	3075	0.0393	1	0	0.1944	0.2338	-0.1551	>	<	1	4.8	4.8	4.8	0	4.8	4.8	>	<	1	550.5	550.5	550.5	0	550.5	550.5	>
2022-05-30 15:28:41	550	<	2435	0.014	1	0	0.1173	0.1313	-0.1034	>	<	1	3.8	3.8	3.8	0	3.8	3.8	>	<	1	550.5	550.5	550.5	0	550.5	550.5	>
2022-05-30 15:28:42	551	<	3559	0.0216	1	0	0.1455	0.1671	-0.1239	>	<	1	5.1	5.1	5.1	0	5.1	5.1	>	<	1	550.5	550.5	550.5	0	550.5	550.5	>
2022-05-30 15:28:43	552	<	3001	0.016	1	0	0.1255	0.1414	-0.1095	>	<	1	3.3	3.3	3.3	0	3.3	3.3	>	<	1	550.5	550.5	550.5	0	550.5	550.5	>
2022-05-30 15:28:44	553	<	2993	0.0267	1	0	0.1613	0.188	-0.1346	>	<	1	5.1	5.1	5.1	0	5.1	5.1	>	<	1	550.5	550.5	550.5	0	550.5	550.5	>
2022-05-30 15:28:45	554	<	3012	0.0239	1	0	0.1528	0.1767	-0.1288	>	<	1	4.1	4.1	4.1	0	4.1	4.1	>	<	1	550.5	550.5	550.5	0	550.5	550.5	>
2022-05-30 15:28:46	555	<	2997	0.026	1	0	0.1592	0.1852	-0.1332	>	<	1	5.1	5.1	5.1	0	5.1	5.1	>	<	1	550.5	550.5	550.5	0	550.5	550.5	>
2022-05-30 15:28:47	556	<	2042	0.0215	1	0	0.1452	0.1667	-0.1237	>	<	1	3.95	3.95	3.95	0	3.95	3.95	>	<	1	550.5	550.5	550.5	0	550.5	550.5	>
[truncated: 105 more rows]

## Sheet: Conf1_20000
		<	Processing Time							>	<	CPU1							>	<	MEM1							>
[truncated: 829 more rows]

[truncated: 11 more sheets: Conf2_100, Conf2_1000, Conf2_5000, Conf2_10000, Conf2_15000, Conf3_100, Conf3_1000, Conf3_5000, Conf3_10000, Conf3_15000, Conf3_20000]
