# Supplementary material for: Evaluating the integration of Esper complex event processing engine and message brokers
Source: PeerJ Comput Sci. 2023 Jul 12;9:e1437. doi: 10.7717/peerj-cs.1437 (PMC10403187; doi:10.7717/peerj-cs.1437)
Supplement: Supplemental Information 6 [file peerj-cs-09-1437-s006.zip › Rawdata/Test_P3__(1Sg).xlsx]

## Sheet: Conf1_100
		<	Processing Time							>	<	CPU1							>	<	MEM1							>
Time	Id	<	Cont	Average	Max	Min	DesvTip	DTTop	DTDown	>	<	Cont	Average	Max	Min	DesvTip	DTTop	DTDown	>	<	Cont	Average	Max	Min	DesvTip	DTTop	DTDown	>
P3_Conf1_100	Tot	<	13176	0.057	7	0	0.2386	0.2956	-0.1816	>	<	660	0.2	2.7	0.1	0.18	0.38	0.02	>	<	660	305.89	431	202.4	61.41	367.29	244.48	>
2022-06-08 18:18:50	0	<	9	1.3333	7	0	2.0548	3.3881	-0.7215	>	<	0	0			0	0	0	>	<	0	0			0	0	0	>
2022-06-08 18:18:51	1	<	20	0	0	0	0	0	0	>	<	1	2.05	2.05	2.05	0	2.05	2.05	>	<	1	202.4	202.4	202.4	0	202.4	202.4	>
2022-06-08 18:18:52	2	<	20	0.1	1	0	0.3	0.4	-0.2	>	<	1	1.05	1.05	1.05	0	1.05	1.05	>	<	1	202.6	202.6	202.6	0	202.6	202.6	>
2022-06-08 18:18:53	3	<	20	0.45	1	0	0.4975	0.9475	-0.0475	>	<	1	1.3	1.3	1.3	0	1.3	1.3	>	<	1	203.1	203.1	203.1	0	203.1	203.1	>
2022-06-08 18:18:54	4	<	20	0.7	1	0	0.4583	1.1583	0.2417	>	<	1	0.8	0.8	0.8	0	0.8	0.8	>	<	1	203.8	203.8	203.8	0	203.8	203.8	>
2022-06-08 18:18:55	5	<	20	0.9	1	0	0.3	1.2	0.6	>	<	1	0.75	0.75	0.75	0	0.75	0.75	>	<	1	204.2	204.2	204.2	0	204.2	204.2	>
2022-06-08 18:18:56	6	<	20	1	1	1	0	1	1	>	<	1	1	1	1	0	1	1	>	<	1	205.3	205.3	205.3	0	205.3	205.3	>
2022-06-08 18:18:57	7	<	20	0.95	1	0	0.2179	1.1679	0.7321	>	<	1	1.05	1.05	1.05	0	1.05	1.05	>	<	1	219.5	219.5	219.5	0	219.5	219.5	>
2022-06-08 18:18:58	8	<	20	0.95	1	0	0.2179	1.1679	0.7321	>	<	1	0.8	0.8	0.8	0	0.8	0.8	>	<	1	220	220	220	0	220	220	>
2022-06-08 18:18:59	9	<	20	0.95	1	0	0.2179	1.1679	0.7321	>	<	1	0.25	0.25	0.25	0	0.25	0.25	>	<	1	220	220	220	0	220	220	>
2022-06-08 18:19:00	10	<	20	0.6	1	0	0.4899	1.0899	0.1101	>	<	1	0.3	0.3	0.3	0	0.3	0.3	>	<	1	220	220	220	0	220	220	>
2022-06-08 18:19:01	11	<	20	0.8	1	0	0.4	1.2	0.4	>	<	1	0.3	0.3	0.3	0	0.3	0.3	>	<	1	220	220	220	0	220	220	>
2022-06-08 18:19:02	12	<	20	0.65	1	0	0.477	1.127	0.173	>	<	1	0.45	0.45	0.45	0	0.45	0.45	>	<	1	220	220	220	0	220	220	>
2022-06-08 18:19:03	13	<	20	0.8	1	0	0.4	1.2	0.4	>	<	1	0.6	0.6	0.6	0	0.6	0.6	>	<	1	220.7	220.7	220.7	0	220.7	220.7	>
2022-06-08 18:19:04	14	<	20	0.65	1	0	0.477	1.127	0.173	>	<	1	0.2	0.2	0.2	0	0.2	0.2	>	<	1	208.1	208.1	208.1	0	208.1	208.1	>
2022-06-08 18:19:05	15	<	20	0.55	1	0	0.4975	1.0475	0.0525	>	<	1	0.55	0.55	0.55	0	0.55	0.55	>	<	1	208.7	208.7	208.7	0	208.7	208.7	>
2022-06-08 18:19:06	16	<	20	0.45	1	0	0.4975	0.9475	-0.0475	>	<	1	0.5	0.5	0.5	0	0.5	0.5	>	<	1	208.7	208.7	208.7	0	208.7	208.7	>
2022-06-08 18:19:07	17	<	20	0.65	1	0	0.477	1.127	0.173	>	<	1	0.3	0.3	0.3	0	0.3	0.3	>	<	1	208.7	208.7	208.7	0	208.7	208.7	>
2022-06-08 18:19:08	18	<	20	0.75	1	0	0.433	1.183	0.317	>	<	1	0.5	0.5	0.5	0	0.5	0.5	>	<	1	208.7	208.7	208.7	0	208.7	208.7	>
2022-06-08 18:19:09	19	<	20	0.9	1	0	0.3	1.2	0.6	>	<	1	0.55	0.55	0.55	0	0.55	0.55	>	<	1	208.7	208.7	208.7	0	208.7	208.7	>
2022-06-08 18:19:10	20	<	20	0.65	1	0	0.477	1.127	0.173	>	<	1	0.35	0.35	0.35	0	0.35	0.35	>	<	1	208.7	208.7	208.7	0	208.7	208.7	>
2022-06-08 18:19:11	21	<	20	0.35	1	0	0.477	0.827	-0.127	>	<	1	0.25	0.25	0.25	0	0.25	0.25	>	<	1	208.7	208.7	208.7	0	208.7	208.7	>
2022-06-08 18:19:12	22	<	20	0.15	1	0	0.3571	0.5071	-0.2071	>	<	1	0.3	0.3	0.3	0	0.3	0.3	>	<	1	208.7	208.7	208.7	0	208.7	208.7	>
2022-06-08 18:19:13	23	<	20	0.1	1	0	0.3	0.4	-0.2	>	<	1	0.4	0.4	0.4	0	0.4	0.4	>	<	1	208.7	208.7	208.7	0	208.7	208.7	>
2022-06-08 18:19:14	24	<	20	0.3	1	0	0.4583	0.7583	-0.1583	>	<	1	0.25	0.25	0.25	0	0.25	0.25	>	<	1	208.7	208.7	208.7	0	208.7	208.7	>
2022-06-08 18:19:15	25	<	20	0.05	1	0	0.2179	0.2679	-0.1679	>	<	1	0.25	0.25	0.25	0	0.25	0.25	>	<	1	208.7	208.7	208.7	0	208.7	208.7	>
2022-06-08 18:19:16	26	<	20	0.1	1	0	0.3	0.4	-0.2	>	<	1	0.4	0.4	0.4	0	0.4	0.4	>	<	1	209.1	209.1	209.1	0	209.1	209.1	>
2022-06-08 18:19:17	27	<	20	0.05	1	0	0.2179	0.2679	-0.1679	>	<	1	0.25	0.25	0.25	0	0.25	0.25	>	<	1	209.2	209.2	209.2	0	209.2	209.2	>
2022-06-08 18:19:18	28	<	20	0	0	0	0	0	0	>	<	1	0.2	0.2	0.2	0	0.2	0.2	>	<	1	209.2	209.2	209.2	0	209.2	209.2	>
2022-06-08 18:19:19	29	<	20	0	0	0	0	0	0	>	<	1	0.3	0.3	0.3	0	0.3	0.3	>	<	1	209.5	209.5	209.5	0	209.5	209.5	>
2022-06-08 18:19:20	30	<	20	0	0	0	0	0	0	>	<	1	0.2	0.2	0.2	0	0.2	0.2	>	<	1	209.5	209.5	209.5	0	209.5	209.5	>
2022-06-08 18:19:21	31	<	20	0	0	0	0	0	0	>	<	1	0.15	0.15	0.15	0	0.15	0.15	>	<	1	209.7	209.7	209.7	0	209.7	209.7	>
2022-06-08 18:19:22	32	<	20	0.1	1	0	0.3	0.4	-0.2	>	<	1	0.25	0.25	0.25	0	0.25	0.25	>	<	1	209.7	209.7	209.7	0	209.7	209.7	>
2022-06-08 18:19:23	33	<	20	0	0	0	0	0	0	>	<	1	0.4	0.4	0.4	0	0.4	0.4	>	<	1	209.7	209.7	209.7	0	209.7	209.7	>
2022-06-08 18:19:24	34	<	20	0	0	0	0	0	0	>	<	1	0.15	0.15	0.15	0	0.15	0.15	>	<	1	209.7	209.7	209.7	0	209.7	209.7	>
2022-06-08 18:19:25	35	<	20	0.05	1	0	0.2179	0.2679	-0.1679	>	<	1	0.15	0.15	0.15	0	0.15	0.15	>	<	1	209.7	209.7	209.7	0	209.7	209.7	>
2022-06-08 18:19:26	36	<	20	0	0	0	0	0	0	>	<	1	0.25	0.25	0.25	0	0.25	0.25	>	<	1	209.7	209.7	209.7	0	209.7	209.7	>
2022-06-08 18:19:27	37	<	20	0	0	0	0	0	0	>	<	1	0.25	0.25	0.25	0	0.25	0.25	>	<	1	209.7	209.7	209.7	0	209.7	209.7	>
2022-06-08 18:19:28	38	<	20	0.05	1	0	0.2179	0.2679	-0.1679	>	<	1	0.15	0.15	0.15	0	0.15	0.15	>	<	1	209.7	209.7	209.7	0	209.7	209.7	>
2022-06-08 18:19:29	39	<	20	0	0	0	0	0	0	>	<	1	0.2	0.2	0.2	0	0.2	0.2	>	<	1	209.7	209.7	209.7	0	209.7	209.7	>
2022-06-08 18:19:30	40	<	20	0.05	1	0	0.2179	0.2679	-0.1679	>	<	1	0.2	0.2	0.2	0	0.2	0.2	>	<	1	209.7	209.7	209.7	0	209.7	209.7	>
2022-06-08 18:19:31	41	<	20	0	0	0	0	0	0	>	<	1	0.15	0.15	0.15	0	0.15	0.15	>	<	1	209.7	209.7	209.7	0	209.7	209.7	>
2022-06-08 18:19:32	42	<	20	0.1	1	0	0.3	0.4	-0.2	>	<	1	0.25	0.25	0.25	0	0.25	0.25	>	<	1	210	210	210	0	210	210	>
2022-06-08 18:19:33	43	<	20	0.25	1	0	0.433	0.683	-0.183	>	<	1	0.2	0.2	0.2	0	0.2	0.2	>	<	1	210	210	210	0	210	210	>
2022-06-08 18:19:34	44	<	20	0.3	1	0	0.4583	0.7583	-0.1583	>	<	1	0.55	0.55	0.55	0	0.55	0.55	>	<	1	210.2	210.2	210.2	0	210.2	210.2	>
2022-06-08 18:19:35	45	<	20	0.3	1	0	0.4583	0.7583	-0.1583	>	<	1	0.9	0.9	0.9	0	0.9	0.9	>	<	1	217.1	217.1	217.1	0	217.1	217.1	>
2022-06-08 18:19:36	46	<	20	0.45	1	0	0.4975	0.9475	-0.0475	>	<	1	0.25	0.25	0.25	0	0.25	0.25	>	<	1	217.6	217.6	217.6	0	217.6	217.6	>
2022-06-08 18:19:37	47	<	20	0.3	1	0	0.4583	0.7583	-0.1583	>	<	1	0.2	0.2	0.2	0	0.2	0.2	>	<	1	217.6	217.6	217.6	0	217.6	217.6	>
2022-06-08 18:19:38	48	<	19	0.5789	1	0	0.4937	1.0727	0.0852	>	<	1	0.15	0.15	0.15	0	0.15	0.15	>	<	1	217.9	217.9	217.9	0	217.9	217.9	>
2022-06-08 18:19:39	49	<	21	0.4286	1	0	0.4949	0.9234	-0.0663	>	<	1	0.25	0.25	0.25	0	0.25	0.25	>	<	1	214.3	214.3	214.3	0	214.3	214.3	>
2022-06-08 18:19:40	50	<	20	0.15	1	0	0.3571	0.5071	-0.2071	>	<	1	0.15	0.15	0.15	0	0.15	0.15	>	<	1	214.8	214.8	214.8	0	214.8	214.8	>
2022-06-08 18:19:41	51	<	20	0.2	1	0	0.4	0.6	-0.2	>	<	1	0.3	0.3	0.3	0	0.3	0.3	>	<	1	215.6	215.6	215.6	0	215.6	215.6	>
2022-06-08 18:19:42	52	<	20	0.3	1	0	0.4583	0.7583	-0.1583	>	<	1	0.2	0.2	0.2	0	0.2	0.2	>	<	1	215.8	215.8	215.8	0	215.8	215.8	>
2022-06-08 18:19:43	53	<	20	0.35	1	0	0.477	0.827	-0.127	>	<	1	0.15	0.15	0.15	0	0.15	0.15	>	<	1	216.3	216.3	216.3	0	216.3	216.3	>
2022-06-08 18:19:44	54	<	20	0.2	1	0	0.4	0.6	-0.2	>	<	1	1.7	1.7	1.7	0	1.7	1.7	>	<	1	230	230	230	0	230	230	>
2022-06-08 18:19:45	55	<	20	0.65	1	0	0.477	1.127	0.173	>	<	1	1.1	1.1	1.1	0	1.1	1.1	>	<	1	237.1	237.1	237.1	0	237.1	237.1	>
2022-06-08 18:19:46	56	<	20	0.45	1	0	0.4975	0.9475	-0.0475	>	<	1	0.35	0.35	0.35	0	0.35	0.35	>	<	1	237.2	237.2	237.2	0	237.2	237.2	>
2022-06-08 18:19:47	57	<	20	0.5	1	0	0.5	1	0	>	<	1	0.2	0.2	0.2	0	0.2	0.2	>	<	1	237.2	237.2	237.2	0	237.2	237.2	>
2022-06-08 18:19:48	58	<	20	0.55	1	0	0.4975	1.0475	0.0525	>	<	1	0.25	0.25	0.25	0	0.25	0.25	>	<	1	237.2	237.2	237.2	0	237.2	237.2	>
2022-06-08 18:19:49	59	<	20	0	0	0	0	0	0	>	<	1	0.15	0.15	0.15	0	0.15	0.15	>	<	1	233.1	233.1	233.1	0	233.1	233.1	>
2022-06-08 18:19:50	60	<	20	0.55	1	0	0.4975	1.0475	0.0525	>	<	1	0.2	0.2	0.2	0	0.2	0.2	>	<	1	233.1	233.1	233.1	0	233.1	233.1	>
2022-06-08 18:19:51	61	<	20	0.5	1	0	0.5	1	0	>	<	1	0.15	0.15	0.15	0	0.15	0.15	>	<	1	233.1	233.1	233.1	0	233.1	233.1	>
2022-06-08 18:19:52	62	<	20	0.2	1	0	0.4	0.6	-0.2	>	<	1	0.2	0.2	0.2	0	0.2	0.2	>	<	1	233.1	233.1	233.1	0	233.1	233.1	>
2022-06-08 18:19:53	63	<	20	0.1	1	0	0.3	0.4	-0.2	>	<	1	0.15	0.15	0.15	0	0.15	0.15	>	<	1	233.1	233.1	233.1	0	233.1	233.1	>
2022-06-08 18:19:54	64	<	20	0.1	1	0	0.3	0.4	-0.2	>	<	1	0.2	0.2	0.2	0	0.2	0.2	>	<	1	233.1	233.1	233.1	0	233.1	233.1	>
2022-06-08 18:19:55	65	<	20	0	0	0	0	0	0	>	<	1	2.7	2.7	2.7	0	2.7	2.7	>	<	1	243.6	243.6	243.6	0	243.6	243.6	>
2022-06-08 18:19:56	66	<	20	0	0	0	0	0	0	>	<	1	0.15	0.15	0.15	0	0.15	0.15	>	<	1	243.6	243.6	243.6	0	243.6	243.6	>
2022-06-08 18:19:57	67	<	20	0	0	0	0	0	0	>	<	1	0.25	0.25	0.25	0	0.25	0.25	>	<	1	243.7	243.7	243.7	0	243.7	243.7	>
2022-06-08 18:19:58	68	<	20	0	0	0	0	0	0	>	<	1	0.15	0.15	0.15	0	0.15	0.15	>	<	1	243.7	243.7	243.7	0	243.7	243.7	>
2022-06-08 18:19:59	69	<	20	0	0	0	0	0	0	>	<	1	0.15	0.15	0.15	0	0.15	0.15	>	<	1	240.2	240.2	240.2	0	240.2	240.2	>
2022-06-08 18:20:00	70	<	20	0	0	0	0	0	0	>	<	1	0.2	0.2	0.2	0	0.2	0.2	>	<	1	240.2	240.2	240.2	0	240.2	240.2	>
2022-06-08 18:20:01	71	<	20	0	0	0	0	0	0	>	<	1	0.2	0.2	0.2	0	0.2	0.2	>	<	1	240.2	240.2	240.2	0	240.2	240.2	>
2022-06-08 18:20:02	72	<	20	0	0	0	0	0	0	>	<	1	0.15	0.15	0.15	0	0.15	0.15	>	<	1	240.2	240.2	240.2	0	240.2	240.2	>
2022-06-08 18:20:03	73	<	20	0.1	1	0	0.3	0.4	-0.2	>	<	1	0.15	0.15	0.15	0	0.15	0.15	>	<	1	240.2	240.2	240.2	0	240.2	240.2	>
2022-06-08 18:20:04	74	<	20	0.05	1	0	0.2179	0.2679	-0.1679	>	<	1	0.15	0.15	0.15	0	0.15	0.15	>	<	1	240.2	240.2	240.2	0	240.2	240.2	>
2022-06-08 18:20:05	75	<	20	0	0	0	0	0	0	>	<	1	0.15	0.15	0.15	0	0.15	0.15	>	<	1	240.2	240.2	240.2	0	240.2	240.2	>
2022-06-08 18:20:06	76	<	20	0.25	1	0	0.433	0.683	-0.183	>	<	1	0.15	0.15	0.15	0	0.15	0.15	>	<	1	240.2	240.2	240.2	0	240.2	240.2	>
2022-06-08 18:20:07	77	<	20	0.2	1	0	0.4	0.6	-0.2	>	<	1	0.4	0.4	0.4	0	0.4	0.4	>	<	1	240.2	240.2	240.2	0	240.2	240.2	>
2022-06-08 18:20:08	78	<	20	0.15	1	0	0.3571	0.5071	-0.2071	>	<	1	0.2	0.2	0.2	0	0.2	0.2	>	<	1	240.2	240.2	240.2	0	240.2	240.2	>
2022-06-08 18:20:09	79	<	20	0.05	1	0	0.2179	0.2679	-0.1679	>	<	1	0.15	0.15	0.15	0	0.15	0.15	>	<	1	240.2	240.2	240.2	0	240.2	240.2	>
2022-06-08 18:20:10	80	<	20	0	0	0	0	0	0	>	<	1	0.15	0.15	0.15	0	0.15	0.15	>	<	1	240.2	240.2	240.2	0	240.2	240.2	>
2022-06-08 18:20:11	81	<	20	0	0	0	0	0	0	>	<	1	0.15	0.15	0.15	0	0.15	0.15	>	<	1	240.2	240.2	240.2	0	240.2	240.2	>
2022-06-08 18:20:12	82	<	20	0.05	1	0	0.2179	0.2679	-0.1679	>	<	1	0.15	0.15	0.15	0	0.15	0.15	>	<	1	240.2	240.2	240.2	0	240.2	240.2	>
2022-06-08 18:20:13	83	<	20	0	0	0	0	0	0	>	<	1	0.15	0.15	0.15	0	0.15	0.15	>	<	1	240.2	240.2	240.2	0	240.2	240.2	>
2022-06-08 18:20:14	84	<	20	0	0	0	0	0	0	>	<	1	0.2	0.2	0.2	0	0.2	0.2	>	<	1	240.2	240.2	240.2	0	240.2	240.2	>
2022-06-08 18:20:15	85	<	20	0	0	0	0	0	0	>	<	1	0.2	0.2	0.2	0	0.2	0.2	>	<	1	240.2	240.2	240.2	0	240.2	240.2	>
2022-06-08 18:20:16	86	<	20	0	0	0	0	0	0	>	<	1	0.25	0.25	0.25	0	0.25	0.25	>	<	1	240.2	240.2	240.2	0	240.2	240.2	>
2022-06-08 18:20:17	87	<	20	0	0	0	0	0	0	>	<	1	0.15	0.15	0.15	0	0.15	0.15	>	<	1	240.2	240.2	240.2	0	240.2	240.2	>
2022-06-08 18:20:18	88	<	20	0	0	0	0	0	0	>	<	1	0.15	0.15	0.15	0	0.15	0.15	>	<	1	240.2	240.2	240.2	0	240.2	240.2	>
2022-06-08 18:20:19	89	<	20	0	0	0	0	0	0	>	<	1	0.15	0.15	0.15	0	0.15	0.15	>	<	1	240.2	240.2	240.2	0	240.2	240.2	>
2022-06-08 18:20:20	90	<	20	0.05	1	0	0.2179	0.2679	-0.1679	>	<	1	0.3	0.3	0.3	0	0.3	0.3	>	<	1	240.2	240.2	240.2	0	240.2	240.2	>
2022-06-08 18:20:21	91	<	20	0	0	0	0	0	0	>	<	1	0.15	0.15	0.15	0	0.15	0.15	>	<	1	240.2	240.2	240.2	0	240.2	240.2	>
2022-06-08 18:20:22	92	<	20	0	0	0	0	0	0	>	<	1	0.2	0.2	0.2	0	0.2	0.2	>	<	1	240.2	240.2	240.2	0	240.2	240.2	>
2022-06-08 18:20:23	93	<	20	0	0	0	0	0	0	>	<	1	0.15	0.15	0.15	0	0.15	0.15	>	<	1	240.2	240.2	240.2	0	240.2	240.2	>
2022-06-08 18:20:24	94	<	20	0	0	0	0	0	0	>	<	1	0.15	0.15	0.15	0	0.15	0.15	>	<	1	240.2	240.2	240.2	0	240.2	240.2	>
2022-06-08 18:20:25	95	<	20	0.1	1	0	0.3	0.4	-0.2	>	<	1	0.2	0.2	0.2	0	0.2	0.2	>	<	1	240.2	240.2	240.2	0	240.2	240.2	>
2022-06-08 18:20:26	96	<	20	0.2	1	0	0.4	0.6	-0.2	>	<	1	0.15	0.15	0.15	0	0.15	0.15	>	<	1	240.2	240.2	240.2	0	240.2	240.2	>
2022-06-08 18:20:27	97	<	20	0.25	1	0	0.433	0.683	-0.183	>	<	1	0.2	0.2	0.2	0	0.2	0.2	>	<	1	240.2	240.2	240.2	0	240.2	240.2	>
2022-06-08 18:20:28	98	<	20	0.2	1	0	0.4	0.6	-0.2	>	<	1	0.15	0.15	0.15	0	0.15	0.15	>	<	1	240.2	240.2	240.2	0	240.2	240.2	>
2022-06-08 18:20:29	99	<	20	0.15	1	0	0.3571	0.5071	-0.2071	>	<	1	0.15	0.15	0.15	0	0.15	0.15	>	<	1	240.2	240.2	240.2	0	240.2	240.2	>
2022-06-08 18:20:30	100	<	20	0.3	1	0	0.4583	0.7583	-0.1583	>	<	1	0.15	0.15	0.15	0	0.15	0.15	>	<	1	240.2	240.2	240.2	0	240.2	240.2	>
2022-06-08 18:20:31	101	<	20	0.15	1	0	0.3571	0.5071	-0.2071	>	<	1	0.2	0.2	0.2	0	0.2	0.2	>	<	1	240.2	240.2	240.2	0	240.2	240.2	>
2022-06-08 18:20:32	102	<	20	0.25	1	0	0.433	0.683	-0.183	>	<	1	0.15	0.15	0.15	0	0.15	0.15	>	<	1	240.2	240.2	240.2	0	240.2	240.2	>
2022-06-08 18:20:33	103	<	20	0.2	1	0	0.4	0.6	-0.2	>	<	1	0.25	0.25	0.25	0	0.25	0.25	>	<	1	240.2	240.2	240.2	0	240.2	240.2	>
2022-06-08 18:20:34	104	<	20	0.1	1	0	0.3	0.4	-0.2	>	<	1	0.25	0.25	0.25	0	0.25	0.25	>	<	1	240.2	240.2	240.2	0	240.2	240.2	>
2022-06-08 18:20:35	105	<	20	0.15	1	0	0.3571	0.5071	-0.2071	>	<	1	0.15	0.15	0.15	0	0.15	0.15	>	<	1	240.2	240.2	240.2	0	240.2	240.2	>
2022-06-08 18:20:36	106	<	20	0.05	1	0	0.2179	0.2679	-0.1679	>	<	1	0.6	0.6	0.6	0	0.6	0.6	>	<	1	240.4	240.4	240.4	0	240.4	240.4	>
2022-06-08 18:20:37	107	<	20	0.05	1	0	0.2179	0.2679	-0.1679	>	<	1	0.2	0.2	0.2	0	0.2	0.2	>	<	1	240.4	240.4	240.4	0	240.4	240.4	>
2022-06-08 18:20:38	108	<	20	0	0	0	0	0	0	>	<	1	0.15	0.15	0.15	0	0.15	0.15	>	<	1	240.4	240.4	240.4	0	240.4	240.4	>
2022-06-08 18:20:39	109	<	20	0	0	0	0	0	0	>	<	1	0.15	0.15	0.15	0	0.15	0.15	>	<	1	240.4	240.4	240.4	0	240.4	240.4	>
2022-06-08 18:20:40	110	<	20	0	0	0	0	0	0	>	<	1	0.15	0.15	0.15	0	0.15	0.15	>	<	1	240.4	240.4	240.4	0	240.4	240.4	>
2022-06-08 18:20:41	111	<	20	0	0	0	0	0	0	>	<	1	0.2	0.2	0.2	0	0.2	0.2	>	<	1	240.4	240.4	240.4	0	240.4	240.4	>
2022-06-08 18:20:42	112	<	20	0	0	0	0	0	0	>	<	1	0.15	0.15	0.15	0	0.15	0.15	>	<	1	240.4	240.4	240.4	0	240.4	240.4	>
2022-06-08 18:20:43	113	<	20	0	0	0	0	0	0	>	<	1	0.15	0.15	0.15	0	0.15	0.15	>	<	1	240.4	240.4	240.4	0	240.4	240.4	>
2022-06-08 18:20:44	114	<	20	0	0	0	0	0	0	>	<	1	0.15	0.15	0.15	0	0.15	0.15	>	<	1	240.4	240.4	240.4	0	240.4	240.4	>
2022-06-08 18:20:45	115	<	20	0	0	0	0	0	0	>	<	1	0.15	0.15	0.15	0	0.15	0.15	>	<	1	240.4	240.4	240.4	0	240.4	240.4	>
2022-06-08 18:20:46	116	<	20	0	0	0	0	0	0	>	<	1	0.2	0.2	0.2	0	0.2	0.2	>	<	1	240.4	240.4	240.4	0	240.4	240.4	>
2022-06-08 18:20:47	117	<	20	0	0	0	0	0	0	>	<	1	0.2	0.2	0.2	0	0.2	0.2	>	<	1	240.4	240.4	240.4	0	240.4	240.4	>
2022-06-08 18:20:48	118	<	20	0	0	0	0	0	0	>	<	1	0.1	0.1	0.1	0	0.1	0.1	>	<	1	240.4	240.4	240.4	0	240.4	240.4	>
2022-06-08 18:20:49	119	<	20	0	0	0	0	0	0	>	<	1	0.1	0.1	0.1	0	0.1	0.1	>	<	1	240.4	240.4	240.4	0	240.4	240.4	>
2022-06-08 18:20:50	120	<	20	0	0	0	0	0	0	>	<	1	0.2	0.2	0.2	0	0.2	0.2	>	<	1	240.4	240.4	240.4	0	240.4	240.4	>
2022-06-08 18:20:51	121	<	20	0	0	0	0	0	0	>	<	1	0.15	0.15	0.15	0	0.15	0.15	>	<	1	240.4	240.4	240.4	0	240.4	240.4	>
2022-06-08 18:20:52	122	<	20	0	0	0	0	0	0	>	<	1	0.1	0.1	0.1	0	0.1	0.1	>	<	1	240.4	240.4	240.4	0	240.4	240.4	>
2022-06-08 18:20:53	123	<	20	0	0	0	0	0	0	>	<	1	0.15	0.15	0.15	0	0.15	0.15	>	<	1	240.6	240.6	240.6	0	240.6	240.6	>
2022-06-08 18:20:54	124	<	20	0	0	0	0	0	0	>	<	1	0.15	0.15	0.15	0	0.15	0.15	>	<	1	240.6	240.6	240.6	0	240.6	240.6	>
2022-06-08 18:20:55	125	<	20	0	0	0	0	0	0	>	<	1	0.15	0.15	0.15	0	0.15	0.15	>	<	1	240.6	240.6	240.6	0	240.6	240.6	>
2022-06-08 18:20:56	126	<	20	0	0	0	0	0	0	>	<	1	0.15	0.15	0.15	0	0.15	0.15	>	<	1	240.6	240.6	240.6	0	240.6	240.6	>
2022-06-08 18:20:57	127	<	20	0	0	0	0	0	0	>	<	1	0.15	0.15	0.15	0	0.15	0.15	>	<	1	240.6	240.6	240.6	0	240.6	240.6	>
2022-06-08 18:20:58	128	<	20	0	0	0	0	0	0	>	<	1	0.1	0.1	0.1	0	0.1	0.1	>	<	1	240.6	240.6	240.6	0	240.6	240.6	>
2022-06-08 18:20:59	129	<	20	0	0	0	0	0	0	>	<	1	0.2	0.2	0.2	0	0.2	0.2	>	<	1	240.6	240.6	240.6	0	240.6	240.6	>
2022-06-08 18:21:00	130	<	20	0	0	0	0	0	0	>	<	1	0.15	0.15	0.15	0	0.15	0.15	>	<	1	240.8	240.8	240.8	0	240.8	240.8	>
2022-06-08 18:21:01	131	<	20	0	0	0	0	0	0	>	<	1	0.15	0.15	0.15	0	0.15	0.15	>	<	1	240.8	240.8	240.8	0	240.8	240.8	>
2022-06-08 18:21:02	132	<	20	0	0	0	0	0	0	>	<	1	0.2	0.2	0.2	0	0.2	0.2	>	<	1	241.3	241.3	241.3	0	241.3	241.3	>
2022-06-08 18:21:03	133	<	20	0	0	0	0	0	0	>	<	1	0.15	0.15	0.15	0	0.15	0.15	>	<	1	241.3	241.3	241.3	0	241.3	241.3	>
2022-06-08 18:21:04	134	<	20	0	0	0	0	0	0	>	<	1	0.2	0.2	0.2	0	0.2	0.2	>	<	1	241.9	241.9	241.9	0	241.9	241.9	>
2022-06-08 18:21:05	135	<	20	0	0	0	0	0	0	>	<	1	0.1	0.1	0.1	0	0.1	0.1	>	<	1	241.9	241.9	241.9	0	241.9	241.9	>
2022-06-08 18:21:06	136	<	20	0	0	0	0	0	0	>	<	1	0.15	0.15	0.15	0	0.15	0.15	>	<	1	241.9	241.9	241.9	0	241.9	241.9	>
2022-06-08 18:21:07	137	<	20	0	0	0	0	0	0	>	<	1	0.15	0.15	0.15	0	0.15	0.15	>	<	1	242.1	242.1	242.1	0	242.1	242.1	>
2022-06-08 18:21:08	138	<	20	0	0	0	0	0	0	>	<	1	0.2	0.2	0.2	0	0.2	0.2	>	<	1	242.9	242.9	242.9	0	242.9	242.9	>
2022-06-08 18:21:09	139	<	20	0	0	0	0	0	0	>	<	1	0.15	0.15	0.15	0	0.15	0.15	>	<	1	243.4	243.4	243.4	0	243.4	243.4	>
2022-06-08 18:21:10	140	<	20	0	0	0	0	0	0	>	<	1	0.1	0.1	0.1	0	0.1	0.1	>	<	1	244.6	244.6	244.6	0	244.6	244.6	>
2022-06-08 18:21:11	141	<	20	0	0	0	0	0	0	>	<	1	0.15	0.15	0.15	0	0.15	0.15	>	<	1	244.6	244.6	244.6	0	244.6	244.6	>
2022-06-08 18:21:12	142	<	20	0	0	0	0	0	0	>	<	1	0.15	0.15	0.15	0	0.15	0.15	>	<	1	245.4	245.4	245.4	0	245.4	245.4	>
2022-06-08 18:21:13	143	<	20	0	0	0	0	0	0	>	<	1	0.15	0.15	0.15	0	0.15	0.15	>	<	1	246.7	246.7	246.7	0	246.7	246.7	>
2022-06-08 18:21:14	144	<	20	0	0	0	0	0	0	>	<	1	0.15	0.15	0.15	0	0.15	0.15	>	<	1	247.2	247.2	247.2	0	247.2	247.2	>
2022-06-08 18:21:15	145	<	20	0	0	0	0	0	0	>	<	1	0.15	0.15	0.15	0	0.15	0.15	>	<	1	248.5	248.5	248.5	0	248.5	248.5	>
2022-06-08 18:21:16	146	<	20	0	0	0	0	0	0	>	<	1	0.25	0.25	0.25	0	0.25	0.25	>	<	1	250.5	250.5	250.5	0	250.5	250.5	>
2022-06-08 18:21:17	147	<	20	0	0	0	0	0	0	>	<	1	0.1	0.1	0.1	0	0.1	0.1	>	<	1	251.3	251.3	251.3	0	251.3	251.3	>
2022-06-08 18:21:18	148	<	20	0	0	0	0	0	0	>	<	1	0.15	0.15	0.15	0	0.15	0.15	>	<	1	253	253	253	0	253	253	>
2022-06-08 18:21:19	149	<	20	0	0	0	0	0	0	>	<	1	0.15	0.15	0.15	0	0.15	0.15	>	<	1	254.3	254.3	254.3	0	254.3	254.3	>
2022-06-08 18:21:20	150	<	20	0	0	0	0	0	0	>	<	1	0.15	0.15	0.15	0	0.15	0.15	>	<	1	255.1	255.1	255.1	0	255.1	255.1	>
2022-06-08 18:21:21	151	<	20	0	0	0	0	0	0	>	<	1	0.2	0.2	0.2	0	0.2	0.2	>	<	1	255.6	255.6	255.6	0	255.6	255.6	>
2022-06-08 18:21:22	152	<	20	0	0	0	0	0	0	>	<	1	0.1	0.1	0.1	0	0.1	0.1	>	<	1	256.1	256.1	256.1	0	256.1	256.1	>
2022-06-08 18:21:23	153	<	20	0	0	0	0	0	0	>	<	1	0.15	0.15	0.15	0	0.15	0.15	>	<	1	256.6	256.6	256.6	0	256.6	256.6	>
2022-06-08 18:21:24	154	<	20	0	0	0	0	0	0	>	<	1	0.15	0.15	0.15	0	0.15	0.15	>	<	1	257.4	257.4	257.4	0	257.4	257.4	>
2022-06-08 18:21:25	155	<	20	0	0	0	0	0	0	>	<	1	0.15	0.15	0.15	0	0.15	0.15	>	<	1	257.7	257.7	257.7	0	257.7	257.7	>
2022-06-08 18:21:26	156	<	20	0	0	0	0	0	0	>	<	1	0.45	0.45	0.45	0	0.45	0.45	>	<	1	261.6	261.6	261.6	0	261.6	261.6	>
2022-06-08 18:21:27	157	<	20	0	0	0	0	0	0	>	<	1	0.15	0.15	0.15	0	0.15	0.15	>	<	1	261.6	261.6	261.6	0	261.6	261.6	>
2022-06-08 18:21:28	158	<	20	0	0	0	0	0	0	>	<	1	0.1	0.1	0.1	0	0.1	0.1	>	<	1	261.6	261.6	261.6	0	261.6	261.6	>
2022-06-08 18:21:29	159	<	20	0	0	0	0	0	0	>	<	1	0.15	0.15	0.15	0	0.15	0.15	>	<	1	261.6	261.6	261.6	0	261.6	261.6	>
2022-06-08 18:21:30	160	<	20	0	0	0	0	0	0	>	<	1	0.15	0.15	0.15	0	0.15	0.15	>	<	1	261.6	261.6	261.6	0	261.6	261.6	>
2022-06-08 18:21:31	161	<	20	0	0	0	0	0	0	>	<	1	0.1	0.1	0.1	0	0.1	0.1	>	<	1	261.6	261.6	261.6	0	261.6	261.6	>
2022-06-08 18:21:32	162	<	20	0	0	0	0	0	0	>	<	1	0.15	0.15	0.15	0	0.15	0.15	>	<	1	261.6	261.6	261.6	0	261.6	261.6	>
2022-06-08 18:21:33	163	<	20	0	0	0	0	0	0	>	<	1	0.2	0.2	0.2	0	0.2	0.2	>	<	1	261.6	261.6	261.6	0	261.6	261.6	>
2022-06-08 18:21:34	164	<	20	0	0	0	0	0	0	>	<	1	0.15	0.15	0.15	0	0.15	0.15	>	<	1	261.6	261.6	261.6	0	261.6	261.6	>
2022-06-08 18:21:35	165	<	20	0	0	0	0	0	0	>	<	1	0.15	0.15	0.15	0	0.15	0.15	>	<	1	261.6	261.6	261.6	0	261.6	261.6	>
2022-06-08 18:21:36	166	<	20	0	0	0	0	0	0	>	<	1	0.2	0.2	0.2	0	0.2	0.2	>	<	1	261.6	261.6	261.6	0	261.6	261.6	>
2022-06-08 18:21:37	167	<	20	0	0	0	0	0	0	>	<	1	0.15	0.15	0.15	0	0.15	0.15	>	<	1	261.6	261.6	261.6	0	261.6	261.6	>
2022-06-08 18:21:38	168	<	20	0	0	0	0	0	0	>	<	1	0.15	0.15	0.15	0	0.15	0.15	>	<	1	261.6	261.6	261.6	0	261.6	261.6	>
2022-06-08 18:21:39	169	<	20	0	0	0	0	0	0	>	<	1	0.15	0.15	0.15	0	0.15	0.15	>	<	1	261.6	261.6	261.6	0	261.6	261.6	>
2022-06-08 18:21:40	170	<	20	0	0	0	0	0	0	>	<	1	0.15	0.15	0.15	0	0.15	0.15	>	<	1	261.6	261.6	261.6	0	261.6	261.6	>
2022-06-08 18:21:41	171	<	20	0	0	0	0	0	0	>	<	1	0.2	0.2	0.2	0	0.2	0.2	>	<	1	261.6	261.6	261.6	0	261.6	261.6	>
2022-06-08 18:21:42	172	<	20	0	0	0	0	0	0	>	<	1	0.15	0.15	0.15	0	0.15	0.15	>	<	1	261.6	261.6	261.6	0	261.6	261.6	>
2022-06-08 18:21:43	173	<	20	0	0	0	0	0	0	>	<	1	0.15	0.15	0.15	0	0.15	0.15	>	<	1	261.6	261.6	261.6	0	261.6	261.6	>
2022-06-08 18:21:44	174	<	20	0	0	0	0	0	0	>	<	1	0.15	0.15	0.15	0	0.15	0.15	>	<	1	261.6	261.6	261.6	0	261.6	261.6	>
2022-06-08 18:21:45	175	<	20	0	0	0	0	0	0	>	<	1	0.2	0.2	0.2	0	0.2	0.2	>	<	1	261.6	261.6	261.6	0	261.6	261.6	>
2022-06-08 18:21:46	176	<	20	0	0	0	0	0	0	>	<	1	0.15	0.15	0.15	0	0.15	0.15	>	<	1	261.6	261.6	261.6	0	261.6	261.6	>
2022-06-08 18:21:47	177	<	20	0	0	0	0	0	0	>	<	1	0.15	0.15	0.15	0	0.15	0.15	>	<	1	261.6	261.6	261.6	0	261.6	261.6	>
2022-06-08 18:21:48	178	<	20	0	0	0	0	0	0	>	<	1	0.2	0.2	0.2	0	0.2	0.2	>	<	1	261.6	261.6	261.6	0	261.6	261.6	>
2022-06-08 18:21:49	179	<	20	0	0	0	0	0	0	>	<	1	0.15	0.15	0.15	0	0.15	0.15	>	<	1	261.6	261.6	261.6	0	261.6	261.6	>
2022-06-08 18:21:50	180	<	20	0	0	0	0	0	0	>	<	1	0.15	0.15	0.15	0	0.15	0.15	>	<	1	261.6	261.6	261.6	0	261.6	261.6	>
2022-06-08 18:21:51	181	<	20	0	0	0	0	0	0	>	<	1	0.15	0.15	0.15	0	0.15	0.15	>	<	1	261.6	261.6	261.6	0	261.6	261.6	>
2022-06-08 18:21:52	182	<	20	0	0	0	0	0	0	>	<	1	0.15	0.15	0.15	0	0.15	0.15	>	<	1	261.6	261.6	261.6	0	261.6	261.6	>
2022-06-08 18:21:53	183	<	20	0	0	0	0	0	0	>	<	1	0.15	0.15	0.15	0	0.15	0.15	>	<	1	261.6	261.6	261.6	0	261.6	261.6	>
2022-06-08 18:21:54	184	<	20	0	0	0	0	0	0	>	<	1	0.2	0.2	0.2	0	0.2	0.2	>	<	1	261.6	261.6	261.6	0	261.6	261.6	>
2022-06-08 18:21:55	185	<	20	0	0	0	0	0	0	>	<	1	0.15	0.15	0.15	0	0.15	0.15	>	<	1	261.6	261.6	261.6	0	261.6	261.6	>
2022-06-08 18:21:56	186	<	20	0	0	0	0	0	0	>	<	1	0.2	0.2	0.2	0	0.2	0.2	>	<	1	261.6	261.6	261.6	0	261.6	261.6	>
2022-06-08 18:21:57	187	<	20	0	0	0	0	0	0	>	<	1	0.1	0.1	0.1	0	0.1	0.1	>	<	1	261.6	261.6	261.6	0	261.6	261.6	>
2022-06-08 18:21:58	188	<	20	0	0	0	0	0	0	>	<	1	0.2	0.2	0.2	0	0.2	0.2	>	<	1	261.6	261.6	261.6	0	261.6	261.6	>
2022-06-08 18:21:59	189	<	20	0	0	0	0	0	0	>	<	1	0.2	0.2	0.2	0	0.2	0.2	>	<	1	261.6	261.6	261.6	0	261.6	261.6	>
2022-06-08 18:22:00	190	<	20	0	0	0	0	0	0	>	<	1	0.15	0.15	0.15	0	0.15	0.15	>	<	1	261.6	261.6	261.6	0	261.6	261.6	>
2022-06-08 18:22:01	191	<	20	0	0	0	0	0	0	>	<	1	0.15	0.15	0.15	0	0.15	0.15	>	<	1	261.6	261.6	261.6	0	261.6	261.6	>
2022-06-08 18:22:02	192	<	20	0	0	0	0	0	0	>	<	1	0.15	0.15	0.15	0	0.15	0.15	>	<	1	261.6	261.6	261.6	0	261.6	261.6	>
2022-06-08 18:22:03	193	<	20	0	0	0	0	0	0	>	<	1	0.15	0.15	0.15	0	0.15	0.15	>	<	1	261.6	261.6	261.6	0	261.6	261.6	>
2022-06-08 18:22:04	194	<	20	0	0	0	0	0	0	>	<	1	0.15	0.15	0.15	0	0.15	0.15	>	<	1	261.6	261.6	261.6	0	261.6	261.6	>
2022-06-08 18:22:05	195	<	20	0.05	1	0	0.2179	0.2679	-0.1679	>	<	1	0.15	0.15	0.15	0	0.15	0.15	>	<	1	261.6	261.6	261.6	0	261.6	261.6	>
2022-06-08 18:22:06	196	<	20	0.05	1	0	0.2179	0.2679	-0.1679	>	<	1	0.2	0.2	0.2	0	0.2	0.2	>	<	1	261.6	261.6	261.6	0	261.6	261.6	>
2022-06-08 18:22:07	197	<	20	0	0	0	0	0	0	>	<	1	0.2	0.2	0.2	0	0.2	0.2	>	<	1	261.6	261.6	261.6	0	261.6	261.6	>
2022-06-08 18:22:08	198	<	20	0	0	0	0	0	0	>	<	1	0.15	0.15	0.15	0	0.15	0.15	>	<	1	261.6	261.6	261.6	0	261.6	261.6	>
2022-06-08 18:22:09	199	<	20	0.05	1	0	0.2179	0.2679	-0.1679	>	<	1	0.15	0.15	0.15	0	0.15	0.15	>	<	1	261.6	261.6	261.6	0	261.6	261.6	>
2022-06-08 18:22:10	200	<	20	0	0	0	0	0	0	>	<	1	0.15	0.15	0.15	0	0.15	0.15	>	<	1	261.6	261.6	261.6	0	261.6	261.6	>
2022-06-08 18:22:11	201	<	20	0	0	0	0	0	0	>	<	1	0.2	0.2	0.2	0	0.2	0.2	>	<	1	261.6	261.6	261.6	0	261.6	261.6	>
2022-06-08 18:22:12	202	<	20	0	0	0	0	0	0	>	<	1	0.15	0.15	0.15	0	0.15	0.15	>	<	1	261.6	261.6	261.6	0	261.6	261.6	>
2022-06-08 18:22:13	203	<	20	0	0	0	0	0	0	>	<	1	0.15	0.15	0.15	0	0.15	0.15	>	<	1	261.6	261.6	261.6	0	261.6	261.6	>
2022-06-08 18:22:14	204	<	20	0	0	0	0	0	0	>	<	1	0.2	0.2	0.2	0	0.2	0.2	>	<	1	261.6	261.6	261.6	0	261.6	261.6	>
2022-06-08 18:22:15	205	<	20	0	0	0	0	0	0	>	<	1	0.2	0.2	0.2	0	0.2	0.2	>	<	1	261.6	261.6	261.6	0	261.6	261.6	>
2022-06-08 18:22:16	206	<	20	0	0	0	0	0	0	>	<	1	0.15	0.15	0.15	0	0.15	0.15	>	<	1	261.6	261.6	261.6	0	261.6	261.6	>
2022-06-08 18:22:17	207	<	20	0.25	1	0	0.433	0.683	-0.183	>	<	1	0.3	0.3	0.3	0	0.3	0.3	>	<	1	261.6	261.6	261.6	0	261.6	261.6	>
2022-06-08 18:22:18	208	<	20	0.45	1	0	0.4975	0.9475	-0.0475	>	<	1	0.25	0.25	0.25	0	0.25	0.25	>	<	1	261.6	261.6	261.6	0	261.6	261.6	>
2022-06-08 18:22:19	209	<	20	0.05	1	0	0.2179	0.2679	-0.1679	>	<	1	0.15	0.15	0.15	0	0.15	0.15	>	<	1	261.6	261.6	261.6	0	261.6	261.6	>
2022-06-08 18:22:20	210	<	20	0.25	1	0	0.433	0.683	-0.183	>	<	1	0.2	0.2	0.2	0	0.2	0.2	>	<	1	261.6	261.6	261.6	0	261.6	261.6	>
2022-06-08 18:22:21	211	<	20	0	0	0	0	0	0	>	<	1	0.15	0.15	0.15	0	0.15	0.15	>	<	1	261.6	261.6	261.6	0	261.6	261.6	>
2022-06-08 18:22:22	212	<	20	0	0	0	0	0	0	>	<	1	0.2	0.2	0.2	0	0.2	0.2	>	<	1	261.6	261.6	261.6	0	261.6	261.6	>
2022-06-08 18:22:23	213	<	20	0	0	0	0	0	0	>	<	1	0.15	0.15	0.15	0	0.15	0.15	>	<	1	261.6	261.6	261.6	0	261.6	261.6	>
2022-06-08 18:22:24	214	<	20	0	0	0	0	0	0	>	<	1	0.15	0.15	0.15	0	0.15	0.15	>	<	1	261.6	261.6	261.6	0	261.6	261.6	>
2022-06-08 18:22:25	215	<	20	0	0	0	0	0	0	>	<	1	0.15	0.15	0.15	0	0.15	0.15	>	<	1	261.6	261.6	261.6	0	261.6	261.6	>
2022-06-08 18:22:26	216	<	20	0	0	0	0	0	0	>	<	1	0.15	0.15	0.15	0	0.15	0.15	>	<	1	261.6	261.6	261.6	0	261.6	261.6	>
2022-06-08 18:22:27	217	<	20	0	0	0	0	0	0	>	<	1	0.2	0.2	0.2	0	0.2	0.2	>	<	1	261.6	261.6	261.6	0	261.6	261.6	>
2022-06-08 18:22:28	218	<	20	0	0	0	0	0	0	>	<	1	0.15	0.15	0.15	0	0.15	0.15	>	<	1	261.6	261.6	261.6	0	261.6	261.6	>
2022-06-08 18:22:29	219	<	20	0	0	0	0	0	0	>	<	1	0.15	0.15	0.15	0	0.15	0.15	>	<	1	261.6	261.6	261.6	0	261.6	261.6	>
2022-06-08 18:22:30	220	<	20	0	0	0	0	0	0	>	<	1	0.15	0.15	0.15	0	0.15	0.15	>	<	1	261.6	261.6	261.6	0	261.6	261.6	>
2022-06-08 18:22:31	221	<	20	0	0	0	0	0	0	>	<	1	0.15	0.15	0.15	0	0.15	0.15	>	<	1	261.6	261.6	261.6	0	261.6	261.6	>
2022-06-08 18:22:32	222	<	20	0	0	0	0	0	0	>	<	1	0.2	0.2	0.2	0	0.2	0.2	>	<	1	261.6	261.6	261.6	0	261.6	261.6	>
2022-06-08 18:22:33	223	<	20	0	0	0	0	0	0	>	<	1	0.15	0.15	0.15	0	0.15	0.15	>	<	1	261.6	261.6	261.6	0	261.6	261.6	>
2022-06-08 18:22:34	224	<	20	0	0	0	0	0	0	>	<	1	0.15	0.15	0.15	0	0.15	0.15	>	<	1	261.6	261.6	261.6	0	261.6	261.6	>
2022-06-08 18:22:35	225	<	20	0	0	0	0	0	0	>	<	1	0.2	0.2	0.2	0	0.2	0.2	>	<	1	261.6	261.6	261.6	0	261.6	261.6	>
2022-06-08 18:22:36	226	<	20	0.05	1	0	0.2179	0.2679	-0.1679	>	<	1	0.15	0.15	0.15	0	0.15	0.15	>	<	1	261.6	261.6	261.6	0	261.6	261.6	>
2022-06-08 18:22:37	227	<	20	0	0	0	0	0	0	>	<	1	0.15	0.15	0.15	0	0.15	0.15	>	<	1	261.6	261.6	261.6	0	261.6	261.6	>
2022-06-08 18:22:38	228	<	20	0	0	0	0	0	0	>	<	1	0.15	0.15	0.15	0	0.15	0.15	>	<	1	261.6	261.6	261.6	0	261.6	261.6	>
2022-06-08 18:22:39	229	<	20	0	0	0	0	0	0	>	<	1	0.2	0.2	0.2	0	0.2	0.2	>	<	1	261.6	261.6	261.6	0	261.6	261.6	>
2022-06-08 18:22:40	230	<	20	0	0	0	0	0	0	>	<	1	0.15	0.15	0.15	0	0.15	0.15	>	<	1	261.6	261.6	261.6	0	261.6	261.6	>
2022-06-08 18:22:41	231	<	20	0	0	0	0	0	0	>	<	1	0.15	0.15	0.15	0	0.15	0.15	>	<	1	261.6	261.6	261.6	0	261.6	261.6	>
2022-06-08 18:22:42	232	<	20	0	0	0	0	0	0	>	<	1	0.15	0.15	0.15	0	0.15	0.15	>	<	1	261.6	261.6	261.6	0	261.6	261.6	>
2022-06-08 18:22:43	233	<	20	0	0	0	0	0	0	>	<	1	0.15	0.15	0.15	0	0.15	0.15	>	<	1	261.6	261.6	261.6	0	261.6	261.6	>
2022-06-08 18:22:44	234	<	20	0	0	0	0	0	0	>	<	1	0.15	0.15	0.15	0	0.15	0.15	>	<	1	261.6	261.6	261.6	0	261.6	261.6	>
2022-06-08 18:22:45	235	<	20	0	0	0	0	0	0	>	<	1	0.2	0.2	0.2	0	0.2	0.2	>	<	1	261.6	261.6	261.6	0	261.6	261.6	>
2022-06-08 18:22:46	236	<	20	0	0	0	0	0	0	>	<	1	0.2	0.2	0.2	0	0.2	0.2	>	<	1	261.6	261.6	261.6	0	261.6	261.6	>
2022-06-08 18:22:47	237	<	20	0	0	0	0	0	0	>	<	1	0.15	0.15	0.15	0	0.15	0.15	>	<	1	261.6	261.6	261.6	0	261.6	261.6	>
2022-06-08 18:22:48	238	<	20	0	0	0	0	0	0	>	<	1	0.15	0.15	0.15	0	0.15	0.15	>	<	1	261.6	261.6	261.6	0	261.6	261.6	>
2022-06-08 18:22:49	239	<	20	0	0	0	0	0	0	>	<	1	0.15	0.15	0.15	0	0.15	0.15	>	<	1	261.6	261.6	261.6	0	261.6	261.6	>
2022-06-08 18:22:50	240	<	20	0	0	0	0	0	0	>	<	1	0.15	0.15	0.15	0	0.15	0.15	>	<	1	261.6	261.6	261.6	0	261.6	261.6	>
2022-06-08 18:22:51	241	<	20	0	0	0	0	0	0	>	<	1	0.15	0.15	0.15	0	0.15	0.15	>	<	1	261.6	261.6	261.6	0	261.6	261.6	>
2022-06-08 18:22:52	242	<	20	0	0	0	0	0	0	>	<	1	0.2	0.2	0.2	0	0.2	0.2	>	<	1	261.6	261.6	261.6	0	261.6	261.6	>
2022-06-08 18:22:53	243	<	20	0	0	0	0	0	0	>	<	1	0.15	0.15	0.15	0	0.15	0.15	>	<	1	261.6	261.6	261.6	0	261.6	261.6	>
2022-06-08 18:22:54	244	<	20	0	0	0	0	0	0	>	<	1	0.15	0.15	0.15	0	0.15	0.15	>	<	1	261.8	261.8	261.8	0	261.8	261.8	>
2022-06-08 18:22:55	245	<	20	0	0	0	0	0	0	>	<	1	0.2	0.2	0.2	0	0.2	0.2	>	<	1	261.8	261.8	261.8	0	261.8	261.8	>
2022-06-08 18:22:56	246	<	20	0	0	0	0	0	0	>	<	1	0.15	0.15	0.15	0	0.15	0.15	>	<	1	261.8	261.8	261.8	0	261.8	261.8	>
2022-06-08 18:22:57	247	<	20	0	0	0	0	0	0	>	<	1	0.15	0.15	0.15	0	0.15	0.15	>	<	1	261.8	261.8	261.8	0	261.8	261.8	>
2022-06-08 18:22:58	248	<	20	0	0	0	0	0	0	>	<	1	0.25	0.25	0.25	0	0.25	0.25	>	<	1	261.8	261.8	261.8	0	261.8	261.8	>
2022-06-08 18:22:59	249	<	20	0	0	0	0	0	0	>	<	1	0.15	0.15	0.15	0	0.15	0.15	>	<	1	262.1	262.1	262.1	0	262.1	262.1	>
2022-06-08 18:23:00	250	<	20	0	0	0	0	0	0	>	<	1	0.25	0.25	0.25	0	0.25	0.25	>	<	1	262.1	262.1	262.1	0	262.1	262.1	>
2022-06-08 18:23:01	251	<	20	0	0	0	0	0	0	>	<	1	0.1	0.1	0.1	0	0.1	0.1	>	<	1	262.1	262.1	262.1	0	262.1	262.1	>
2022-06-08 18:23:02	252	<	20	0	0	0	0	0	0	>	<	1	0.15	0.15	0.15	0	0.15	0.15	>	<	1	262.3	262.3	262.3	0	262.3	262.3	>
2022-06-08 18:23:03	253	<	20	0	0	0	0	0	0	>	<	1	0.1	0.1	0.1	0	0.1	0.1	>	<	1	262.3	262.3	262.3	0	262.3	262.3	>
2022-06-08 18:23:04	254	<	20	0	0	0	0	0	0	>	<	1	0.15	0.15	0.15	0	0.15	0.15	>	<	1	262.6	262.6	262.6	0	262.6	262.6	>
2022-06-08 18:23:05	255	<	20	0	0	0	0	0	0	>	<	1	0.15	0.15	0.15	0	0.15	0.15	>	<	1	262.6	262.6	262.6	0	262.6	262.6	>
2022-06-08 18:23:06	256	<	20	0	0	0	0	0	0	>	<	1	0.2	0.2	0.2	0	0.2	0.2	>	<	1	262.8	262.8	262.8	0	262.8	262.8	>
2022-06-08 18:23:07	257	<	20	0	0	0	0	0	0	>	<	1	0.2	0.2	0.2	0	0.2	0.2	>	<	1	263.1	263.1	263.1	0	263.1	263.1	>
2022-06-08 18:23:08	258	<	20	0	0	0	0	0	0	>	<	1	0.15	0.15	0.15	0	0.15	0.15	>	<	1	263.1	263.1	263.1	0	263.1	263.1	>
2022-06-08 18:23:09	259	<	20	0	0	0	0	0	0	>	<	1	0.85	0.85	0.85	0	0.85	0.85	>	<	1	263.1	263.1	263.1	0	263.1	263.1	>
2022-06-08 18:23:10	260	<	20	0	0	0	0	0	0	>	<	1	0.15	0.15	0.15	0	0.15	0.15	>	<	1	263.1	263.1	263.1	0	263.1	263.1	>
2022-06-08 18:23:11	261	<	20	0	0	0	0	0	0	>	<	1	0.15	0.15	0.15	0	0.15	0.15	>	<	1	264.1	264.1	264.1	0	264.1	264.1	>
2022-06-08 18:23:12	262	<	20	0	0	0	0	0	0	>	<	1	0.1	0.1	0.1	0	0.1	0.1	>	<	1	264.6	264.6	264.6	0	264.6	264.6	>
2022-06-08 18:23:13	263	<	20	0	0	0	0	0	0	>	<	1	0.2	0.2	0.2	0	0.2	0.2	>	<	1	264.6	264.6	264.6	0	264.6	264.6	>
2022-06-08 18:23:14	264	<	20	0	0	0	0	0	0	>	<	1	0.1	0.1	0.1	0	0.1	0.1	>	<	1	265.7	265.7	265.7	0	265.7	265.7	>
2022-06-08 18:23:15	265	<	20	0	0	0	0	0	0	>	<	1	0.15	0.15	0.15	0	0.15	0.15	>	<	1	265.9	265.9	265.9	0	265.9	265.9	>
2022-06-08 18:23:16	266	<	20	0	0	0	0	0	0	>	<	1	0.15	0.15	0.15	0	0.15	0.15	>	<	1	266.7	266.7	266.7	0	266.7	266.7	>
2022-06-08 18:23:17	267	<	20	0	0	0	0	0	0	>	<	1	0.15	0.15	0.15	0	0.15	0.15	>	<	1	267.2	267.2	267.2	0	267.2	267.2	>
2022-06-08 18:23:18	268	<	20	0	0	0	0	0	0	>	<	1	0.15	0.15	0.15	0	0.15	0.15	>	<	1	268	268	268	0	268	268	>
2022-06-08 18:23:19	269	<	20	0	0	0	0	0	0	>	<	1	0.3	0.3	0.3	0	0.3	0.3	>	<	1	269.5	269.5	269.5	0	269.5	269.5	>
2022-06-08 18:23:20	270	<	20	0	0	0	0	0	0	>	<	1	0.15	0.15	0.15	0	0.15	0.15	>	<	1	270.5	270.5	270.5	0	270.5	270.5	>
2022-06-08 18:23:21	271	<	20	0	0	0	0	0	0	>	<	1	0.15	0.15	0.15	0	0.15	0.15	>	<	1	271.8	271.8	271.8	0	271.8	271.8	>
2022-06-08 18:23:22	272	<	20	0	0	0	0	0	0	>	<	1	0.2	0.2	0.2	0	0.2	0.2	>	<	1	272.6	272.6	272.6	0	272.6	272.6	>
2022-06-08 18:23:23	273	<	20	0	0	0	0	0	0	>	<	1	0.15	0.15	0.15	0	0.15	0.15	>	<	1	273.4	273.4	273.4	0	273.4	273.4	>
2022-06-08 18:23:24	274	<	20	0	0	0	0	0	0	>	<	1	0.2	0.2	0.2	0	0.2	0.2	>	<	1	274.9	274.9	274.9	0	274.9	274.9	>
2022-06-08 18:23:25	275	<	20	0	0	0	0	0	0	>	<	1	0.25	0.25	0.25	0	0.25	0.25	>	<	1	275.2	275.2	275.2	0	275.2	275.2	>
2022-06-08 18:23:26	276	<	20	0	0	0	0	0	0	>	<	1	0.2	0.2	0.2	0	0.2	0.2	>	<	1	276.4	276.4	276.4	0	276.4	276.4	>
2022-06-08 18:23:27	277	<	20	0	0	0	0	0	0	>	<	1	0.2	0.2	0.2	0	0.2	0.2	>	<	1	277.5	277.5	277.5	0	277.5	277.5	>
2022-06-08 18:23:28	278	<	20	0	0	0	0	0	0	>	<	1	0.15	0.15	0.15	0	0.15	0.15	>	<	1	277.7	277.7	277.7	0	277.7	277.7	>
2022-06-08 18:23:29	279	<	20	0	0	0	0	0	0	>	<	1	0.15	0.15	0.15	0	0.15	0.15	>	<	1	278.2	278.2	278.2	0	278.2	278.2	>
2022-06-08 18:23:30	280	<	20	0	0	0	0	0	0	>	<	1	0.2	0.2	0.2	0	0.2	0.2	>	<	1	278.8	278.8	278.8	0	278.8	278.8	>
2022-06-08 18:23:31	281	<	20	0	0	0	0	0	0	>	<	1	0.15	0.15	0.15	0	0.15	0.15	>	<	1	280	280	280	0	280	280	>
2022-06-08 18:23:32	282	<	20	0	0	0	0	0	0	>	<	1	0.8	0.8	0.8	0	0.8	0.8	>	<	1	280.8	280.8	280.8	0	280.8	280.8	>
2022-06-08 18:23:33	283	<	20	0	0	0	0	0	0	>	<	1	0.15	0.15	0.15	0	0.15	0.15	>	<	1	281.6	281.6	281.6	0	281.6	281.6	>
2022-06-08 18:23:34	284	<	20	0	0	0	0	0	0	>	<	1	0.2	0.2	0.2	0	0.2	0.2	>	<	1	282.6	282.6	282.6	0	282.6	282.6	>
2022-06-08 18:23:35	285	<	20	0	0	0	0	0	0	>	<	1	0.15	0.15	0.15	0	0.15	0.15	>	<	1	283.6	283.6	283.6	0	283.6	283.6	>
2022-06-08 18:23:36	286	<	20	0	0	0	0	0	0	>	<	1	0.15	0.15	0.15	0	0.15	0.15	>	<	1	283.9	283.9	283.9	0	283.9	283.9	>
2022-06-08 18:23:37	287	<	20	0	0	0	0	0	0	>	<	1	0.15	0.15	0.15	0	0.15	0.15	>	<	1	284.9	284.9	284.9	0	284.9	284.9	>
2022-06-08 18:23:38	288	<	20	0	0	0	0	0	0	>	<	1	0.2	0.2	0.2	0	0.2	0.2	>	<	1	286.5	286.5	286.5	0	286.5	286.5	>
2022-06-08 18:23:39	289	<	20	0	0	0	0	0	0	>	<	1	0.15	0.15	0.15	0	0.15	0.15	>	<	1	287.5	287.5	287.5	0	287.5	287.5	>
2022-06-08 18:23:40	290	<	20	0	0	0	0	0	0	>	<	1	0.15	0.15	0.15	0	0.15	0.15	>	<	1	288.5	288.5	288.5	0	288.5	288.5	>
2022-06-08 18:23:41	291	<	20	0.15	1	0	0.3571	0.5071	-0.2071	>	<	1	0.2	0.2	0.2	0	0.2	0.2	>	<	1	289.8	289.8	289.8	0	289.8	289.8	>
2022-06-08 18:23:42	292	<	20	0.25	1	0	0.433	0.683	-0.183	>	<	1	0.2	0.2	0.2	0	0.2	0.2	>	<	1	290.8	290.8	290.8	0	290.8	290.8	>
2022-06-08 18:23:43	293	<	20	0.2	1	0	0.4	0.6	-0.2	>	<	1	0.15	0.15	0.15	0	0.15	0.15	>	<	1	291.9	291.9	291.9	0	291.9	291.9	>
2022-06-08 18:23:44	294	<	20	0.1	1	0	0.3	0.4	-0.2	>	<	1	0.2	0.2	0.2	0	0.2	0.2	>	<	1	292.6	292.6	292.6	0	292.6	292.6	>
2022-06-08 18:23:45	295	<	20	0.1	1	0	0.3	0.4	-0.2	>	<	1	0.15	0.15	0.15	0	0.15	0.15	>	<	1	292.9	292.9	292.9	0	292.9	292.9	>
2022-06-08 18:23:46	296	<	20	0.15	1	0	0.3571	0.5071	-0.2071	>	<	1	0.15	0.15	0.15	0	0.15	0.15	>	<	1	293.7	293.7	293.7	0	293.7	293.7	>
2022-06-08 18:23:47	297	<	20	0.2	1	0	0.4	0.6	-0.2	>	<	1	0.15	0.15	0.15	0	0.15	0.15	>	<	1	294.4	294.4	294.4	0	294.4	294.4	>
2022-06-08 18:23:48	298	<	20	0.25	1	0	0.433	0.683	-0.183	>	<	1	0.2	0.2	0.2	0	0.2	0.2	>	<	1	295	295	295	0	295	295	>
2022-06-08 18:23:49	299	<	20	0.15	1	0	0.3571	0.5071	-0.2071	>	<	1	0.2	0.2	0.2	0	0.2	0.2	>	<	1	296.3	296.3	296.3	0	296.3	296.3	>
2022-06-08 18:23:50	300	<	20	0.1	1	0	0.3	0.4	-0.2	>	<	1	0.15	0.15	0.15	0	0.15	0.15	>	<	1	297	297	297	0	297	297	>
2022-06-08 18:23:51	301	<	20	0	0	0	0	0	0	>	<	1	0.15	0.15	0.15	0	0.15	0.15	>	<	1	298.1	298.1	298.1	0	298.1	298.1	>
2022-06-08 18:23:52	302	<	20	0	0	0	0	0	0	>	<	1	0.2	0.2	0.2	0	0.2	0.2	>	<	1	298.8	298.8	298.8	0	298.8	298.8	>
2022-06-08 18:23:53	303	<	20	0	0	0	0	0	0	>	<	1	0.15	0.15	0.15	0	0.15	0.15	>	<	1	299.1	299.1	299.1	0	299.1	299.1	>
2022-06-08 18:23:54	304	<	20	0	0	0	0	0	0	>	<	1	0.15	0.15	0.15	0	0.15	0.15	>	<	1	299.6	299.6	299.6	0	299.6	299.6	>
2022-06-08 18:23:55	305	<	20	0	0	0	0	0	0	>	<	1	0.2	0.2	0.2	0	0.2	0.2	>	<	1	300.6	300.6	300.6	0	300.6	300.6	>
2022-06-08 18:23:56	306	<	20	0	0	0	0	0	0	>	<	1	0.15	0.15	0.15	0	0.15	0.15	>	<	1	302.2	302.2	302.2	0	302.2	302.2	>
2022-06-08 18:23:57	307	<	20	0	0	0	0	0	0	>	<	1	0.15	0.15	0.15	0	0.15	0.15	>	<	1	303.4	303.4	303.4	0	303.4	303.4	>
2022-06-08 18:23:58	308	<	20	0	0	0	0	0	0	>	<	1	0.2	0.2	0.2	0	0.2	0.2	>	<	1	304.7	304.7	304.7	0	304.7	304.7	>
2022-06-08 18:23:59	309	<	20	0	0	0	0	0	0	>	<	1	0.2	0.2	0.2	0	0.2	0.2	>	<	1	306.3	306.3	306.3	0	306.3	306.3	>
2022-06-08 18:24:00	310	<	20	0	0	0	0	0	0	>	<	1	0.15	0.15	0.15	0	0.15	0.15	>	<	1	306.8	306.8	306.8	0	306.8	306.8	>
2022-06-08 18:24:01	311	<	20	0	0	0	0	0	0	>	<	1	0.15	0.15	0.15	0	0.15	0.15	>	<	1	307.3	307.3	307.3	0	307.3	307.3	>
2022-06-08 18:24:02	312	<	20	0.05	1	0	0.2179	0.2679	-0.1679	>	<	1	0.15	0.15	0.15	0	0.15	0.15	>	<	1	307.8	307.8	307.8	0	307.8	307.8	>
2022-06-08 18:24:03	313	<	20	0	0	0	0	0	0	>	<	1	0.2	0.2	0.2	0	0.2	0.2	>	<	1	308.8	308.8	308.8	0	308.8	308.8	>
2022-06-08 18:24:04	314	<	20	0	0	0	0	0	0	>	<	1	0.2	0.2	0.2	0	0.2	0.2	>	<	1	309.9	309.9	309.9	0	309.9	309.9	>
2022-06-08 18:24:05	315	<	20	0.05	1	0	0.2179	0.2679	-0.1679	>	<	1	0.15	0.15	0.15	0	0.15	0.15	>	<	1	310.7	310.7	310.7	0	310.7	310.7	>
2022-06-08 18:24:06	316	<	20	0	0	0	0	0	0	>	<	1	0.15	0.15	0.15	0	0.15	0.15	>	<	1	311.4	311.4	311.4	0	311.4	311.4	>
2022-06-08 18:24:07	317	<	20	0	0	0	0	0	0	>	<	1	0.2	0.2	0.2	0	0.2	0.2	>	<	1	312.4	312.4	312.4	0	312.4	312.4	>
2022-06-08 18:24:08	318	<	20	0.35	1	0	0.477	0.827	-0.127	>	<	1	0.15	0.15	0.15	0	0.15	0.15	>	<	1	313	313	313	0	313	313	>
2022-06-08 18:24:09	319	<	20	0.75	1	0	0.433	1.183	0.317	>	<	1	0.15	0.15	0.15	0	0.15	0.15	>	<	1	313.2	313.2	313.2	0	313.2	313.2	>
2022-06-08 18:24:10	320	<	20	0.25	1	0	0.433	0.683	-0.183	>	<	1	0.3	0.3	0.3	0	0.3	0.3	>	<	1	314.2	314.2	314.2	0	314.2	314.2	>
2022-06-08 18:24:11	321	<	20	0.05	1	0	0.2179	0.2679	-0.1679	>	<	1	0.15	0.15	0.15	0	0.15	0.15	>	<	1	315	315	315	0	315	315	>
2022-06-08 18:24:12	322	<	20	0.05	1	0	0.2179	0.2679	-0.1679	>	<	1	0.2	0.2	0.2	0	0.2	0.2	>	<	1	315.5	315.5	315.5	0	315.5	315.5	>
2022-06-08 18:24:13	323	<	20	0.25	1	0	0.433	0.683	-0.183	>	<	1	0.2	0.2	0.2	0	0.2	0.2	>	<	1	316.6	316.6	316.6	0	316.6	316.6	>
2022-06-08 18:24:14	324	<	20	0.2	1	0	0.4	0.6	-0.2	>	<	1	0.15	0.15	0.15	0	0.15	0.15	>	<	1	318.6	318.6	318.6	0	318.6	318.6	>
2022-06-08 18:24:15	325	<	20	0.25	1	0	0.433	0.683	-0.183	>	<	1	0.15	0.15	0.15	0	0.15	0.15	>	<	1	319.9	319.9	319.9	0	319.9	319.9	>
2022-06-08 18:24:16	326	<	20	0.2	1	0	0.4	0.6	-0.2	>	<	1	0.2	0.2	0.2	0	0.2	0.2	>	<	1	320.7	320.7	320.7	0	320.7	320.7	>
2022-06-08 18:24:17	327	<	20	0.2	1	0	0.4	0.6	-0.2	>	<	1	0.15	0.15	0.15	0	0.15	0.15	>	<	1	321.7	321.7	321.7	0	321.7	321.7	>
2022-06-08 18:24:18	328	<	20	0.1	1	0	0.3	0.4	-0.2	>	<	1	0.15	0.15	0.15	0	0.15	0.15	>	<	1	322.2	322.2	322.2	0	322.2	322.2	>
2022-06-08 18:24:19	329	<	20	0.05	1	0	0.2179	0.2679	-0.1679	>	<	1	0.15	0.15	0.15	0	0.15	0.15	>	<	1	323.3	323.3	323.3	0	323.3	323.3	>
2022-06-08 18:24:20	330	<	20	0	0	0	0	0	0	>	<	1	0.2	0.2	0.2	0	0.2	0.2	>	<	1	324.3	324.3	324.3	0	324.3	324.3	>
2022-06-08 18:24:21	331	<	20	0	0	0	0	0	0	>	<	1	0.2	0.2	0.2	0	0.2	0.2	>	<	1	325.1	325.1	325.1	0	325.1	325.1	>
2022-06-08 18:24:22	332	<	20	0	0	0	0	0	0	>	<	1	0.45	0.45	0.45	0	0.45	0.45	>	<	1	329.9	329.9	329.9	0	329.9	329.9	>
2022-06-08 18:24:23	333	<	20	0	0	0	0	0	0	>	<	1	0.3	0.3	0.3	0	0.3	0.3	>	<	1	330.1	330.1	330.1	0	330.1	330.1	>
2022-06-08 18:24:24	334	<	20	0	0	0	0	0	0	>	<	0	0			0	0	0	>	<	0	0			0	0	0	>
2022-06-08 18:24:25	335	<	20	0	0	0	0	0	0	>	<	1	0.15	0.15	0.15	0	0.15	0.15	>	<	1	330.1	330.1	330.1	0	330.1	330.1	>
2022-06-08 18:24:26	336	<	20	0	0	0	0	0	0	>	<	1	0.1	0.1	0.1	0	0.1	0.1	>	<	1	330.1	330.1	330.1	0	330.1	330.1	>
2022-06-08 18:24:27	337	<	20	0	0	0	0	0	0	>	<	1	0.15	0.15	0.15	0	0.15	0.15	>	<	1	330.1	330.1	330.1	0	330.1	330.1	>
2022-06-08 18:24:28	338	<	20	0	0	0	0	0	0	>	<	1	0.2	0.2	0.2	0	0.2	0.2	>	<	1	330.1	330.1	330.1	0	330.1	330.1	>
2022-06-08 18:24:29	339	<	20	0	0	0	0	0	0	>	<	1	0.2	0.2	0.2	0	0.2	0.2	>	<	1	330.1	330.1	330.1	0	330.1	330.1	>
2022-06-08 18:24:30	340	<	20	0	0	0	0	0	0	>	<	1	0.15	0.15	0.15	0	0.15	0.15	>	<	1	330.1	330.1	330.1	0	330.1	330.1	>
2022-06-08 18:24:31	341	<	20	0	0	0	0	0	0	>	<	1	0.15	0.15	0.15	0	0.15	0.15	>	<	1	330.1	330.1	330.1	0	330.1	330.1	>
2022-06-08 18:24:32	342	<	20	0	0	0	0	0	0	>	<	1	0.15	0.15	0.15	0	0.15	0.15	>	<	1	330.1	330.1	330.1	0	330.1	330.1	>
2022-06-08 18:24:33	343	<	20	0	0	0	0	0	0	>	<	1	0.15	0.15	0.15	0	0.15	0.15	>	<	1	330.1	330.1	330.1	0	330.1	330.1	>
2022-06-08 18:24:34	344	<	20	0	0	0	0	0	0	>	<	1	0.15	0.15	0.15	0	0.15	0.15	>	<	1	330.1	330.1	330.1	0	330.1	330.1	>
2022-06-08 18:24:35	345	<	20	0	0	0	0	0	0	>	<	1	0.2	0.2	0.2	0	0.2	0.2	>	<	1	330.1	330.1	330.1	0	330.1	330.1	>
2022-06-08 18:24:36	346	<	20	0	0	0	0	0	0	>	<	1	0.15	0.15	0.15	0	0.15	0.15	>	<	1	330.1	330.1	330.1	0	330.1	330.1	>
2022-06-08 18:24:37	347	<	20	0	0	0	0	0	0	>	<	1	0.15	0.15	0.15	0	0.15	0.15	>	<	1	330.1	330.1	330.1	0	330.1	330.1	>
2022-06-08 18:24:38	348	<	20	0	0	0	0	0	0	>	<	1	0.15	0.15	0.15	0	0.15	0.15	>	<	1	330.1	330.1	330.1	0	330.1	330.1	>
2022-06-08 18:24:39	349	<	20	0	0	0	0	0	0	>	<	1	0.15	0.15	0.15	0	0.15	0.15	>	<	1	330.1	330.1	330.1	0	330.1	330.1	>
2022-06-08 18:24:40	350	<	20	0	0	0	0	0	0	>	<	1	0.15	0.15	0.15	0	0.15	0.15	>	<	1	330.1	330.1	330.1	0	330.1	330.1	>
2022-06-08 18:24:41	351	<	20	0	0	0	0	0	0	>	<	1	0.15	0.15	0.15	0	0.15	0.15	>	<	1	330.1	330.1	330.1	0	330.1	330.1	>
2022-06-08 18:24:42	352	<	20	0	0	0	0	0	0	>	<	1	0.25	0.25	0.25	0	0.25	0.25	>	<	1	330.1	330.1	330.1	0	330.1	330.1	>
2022-06-08 18:24:43	353	<	20	0	0	0	0	0	0	>	<	1	0.15	0.15	0.15	0	0.15	0.15	>	<	1	330.1	330.1	330.1	0	330.1	330.1	>
2022-06-08 18:24:44	354	<	20	0	0	0	0	0	0	>	<	1	0.15	0.15	0.15	0	0.15	0.15	>	<	1	330.1	330.1	330.1	0	330.1	330.1	>
2022-06-08 18:24:45	355	<	20	0.05	1	0	0.2179	0.2679	-0.1679	>	<	1	0.15	0.15	0.15	0	0.15	0.15	>	<	1	330.1	330.1	330.1	0	330.1	330.1	>
2022-06-08 18:24:46	356	<	20	0	0	0	0	0	0	>	<	1	0.15	0.15	0.15	0	0.15	0.15	>	<	1	330.1	330.1	330.1	0	330.1	330.1	>
2022-06-08 18:24:47	357	<	20	0	0	0	0	0	0	>	<	1	0.15	0.15	0.15	0	0.15	0.15	>	<	1	330.1	330.1	330.1	0	330.1	330.1	>
2022-06-08 18:24:48	358	<	20	0	0	0	0	0	0	>	<	1	0.2	0.2	0.2	0	0.2	0.2	>	<	1	330.1	330.1	330.1	0	330.1	330.1	>
2022-06-08 18:24:49	359	<	20	0	0	0	0	0	0	>	<	1	0.15	0.15	0.15	0	0.15	0.15	>	<	1	330.1	330.1	330.1	0	330.1	330.1	>
2022-06-08 18:24:50	360	<	20	0	0	0	0	0	0	>	<	1	0.15	0.15	0.15	0	0.15	0.15	>	<	1	330.1	330.1	330.1	0	330.1	330.1	>
2022-06-08 18:24:51	361	<	20	0	0	0	0	0	0	>	<	1	0.15	0.15	0.15	0	0.15	0.15	>	<	1	330.1	330.1	330.1	0	330.1	330.1	>
2022-06-08 18:24:52	362	<	20	0	0	0	0	0	0	>	<	1	0.15	0.15	0.15	0	0.15	0.15	>	<	1	330.1	330.1	330.1	0	330.1	330.1	>
2022-06-08 18:24:53	363	<	20	0	0	0	0	0	0	>	<	1	0.15	0.15	0.15	0	0.15	0.15	>	<	1	330.1	330.1	330.1	0	330.1	330.1	>
2022-06-08 18:24:54	364	<	20	0.05	1	0	0.2179	0.2679	-0.1679	>	<	1	0.25	0.25	0.25	0	0.25	0.25	>	<	1	330.1	330.1	330.1	0	330.1	330.1	>
2022-06-08 18:24:55	365	<	20	0.05	1	0	0.2179	0.2679	-0.1679	>	<	1	0.2	0.2	0.2	0	0.2	0.2	>	<	1	330.1	330.1	330.1	0	330.1	330.1	>
2022-06-08 18:24:56	366	<	20	0	0	0	0	0	0	>	<	1	0.15	0.15	0.15	0	0.15	0.15	>	<	1	330.1	330.1	330.1	0	330.1	330.1	>
2022-06-08 18:24:57	367	<	20	0.15	1	0	0.3571	0.5071	-0.2071	>	<	1	0.2	0.2	0.2	0	0.2	0.2	>	<	1	330.1	330.1	330.1	0	330.1	330.1	>
2022-06-08 18:24:58	368	<	20	0.1	1	0	0.3	0.4	-0.2	>	<	1	0.15	0.15	0.15	0	0.15	0.15	>	<	1	330.1	330.1	330.1	0	330.1	330.1	>
2022-06-08 18:24:59	369	<	20	0.05	1	0	0.2179	0.2679	-0.1679	>	<	1	0.15	0.15	0.15	0	0.15	0.15	>	<	1	330.1	330.1	330.1	0	330.1	330.1	>
2022-06-08 18:25:00	370	<	20	0.05	1	0	0.2179	0.2679	-0.1679	>	<	1	0.15	0.15	0.15	0	0.15	0.15	>	<	1	330.1	330.1	330.1	0	330.1	330.1	>
2022-06-08 18:25:01	371	<	20	0	0	0	0	0	0	>	<	1	0.15	0.15	0.15	0	0.15	0.15	>	<	1	330.1	330.1	330.1	0	330.1	330.1	>
2022-06-08 18:25:02	372	<	20	0	0	0	0	0	0	>	<	1	0.15	0.15	0.15	0	0.15	0.15	>	<	1	330.1	330.1	330.1	0	330.1	330.1	>
2022-06-08 18:25:03	373	<	20	0.05	1	0	0.2179	0.2679	-0.1679	>	<	1	0.15	0.15	0.15	0	0.15	0.15	>	<	1	330.1	330.1	330.1	0	330.1	330.1	>
2022-06-08 18:25:04	374	<	20	0.05	1	0	0.2179	0.2679	-0.1679	>	<	1	0.15	0.15	0.15	0	0.15	0.15	>	<	1	330.1	330.1	330.1	0	330.1	330.1	>
2022-06-08 18:25:05	375	<	20	0	0	0	0	0	0	>	<	1	0.15	0.15	0.15	0	0.15	0.15	>	<	1	330.3	330.3	330.3	0	330.3	330.3	>
2022-06-08 18:25:06	376	<	20	0	0	0	0	0	0	>	<	1	0.2	0.2	0.2	0	0.2	0.2	>	<	1	330.3	330.3	330.3	0	330.3	330.3	>
2022-06-08 18:25:07	377	<	20	0	0	0	0	0	0	>	<	1	0.15	0.15	0.15	0	0.15	0.15	>	<	1	330.3	330.3	330.3	0	330.3	330.3	>
2022-06-08 18:25:08	378	<	20	0.1	1	0	0.3	0.4	-0.2	>	<	1	0.15	0.15	0.15	0	0.15	0.15	>	<	1	330.3	330.3	330.3	0	330.3	330.3	>
2022-06-08 18:25:09	379	<	20	0.05	1	0	0.2179	0.2679	-0.1679	>	<	1	0.15	0.15	0.15	0	0.15	0.15	>	<	1	330.3	330.3	330.3	0	330.3	330.3	>
2022-06-08 18:25:10	380	<	20	0.05	1	0	0.2179	0.2679	-0.1679	>	<	1	0.15	0.15	0.15	0	0.15	0.15	>	<	1	330.3	330.3	330.3	0	330.3	330.3	>
2022-06-08 18:25:11	381	<	20	0	0	0	0	0	0	>	<	1	0.2	0.2	0.2	0	0.2	0.2	>	<	1	330.3	330.3	330.3	0	330.3	330.3	>
2022-06-08 18:25:12	382	<	20	0	0	0	0	0	0	>	<	1	0.15	0.15	0.15	0	0.15	0.15	>	<	1	330.3	330.3	330.3	0	330.3	330.3	>
2022-06-08 18:25:13	383	<	20	0	0	0	0	0	0	>	<	1	0.15	0.15	0.15	0	0.15	0.15	>	<	1	330.3	330.3	330.3	0	330.3	330.3	>
2022-06-08 18:25:14	384	<	20	0	0	0	0	0	0	>	<	1	0.15	0.15	0.15	0	0.15	0.15	>	<	1	330.3	330.3	330.3	0	330.3	330.3	>
2022-06-08 18:25:15	385	<	20	0	0	0	0	0	0	>	<	1	0.2	0.2	0.2	0	0.2	0.2	>	<	1	330.3	330.3	330.3	0	330.3	330.3	>
2022-06-08 18:25:16	386	<	20	0	0	0	0	0	0	>	<	1	0.15	0.15	0.15	0	0.15	0.15	>	<	1	330.3	330.3	330.3	0	330.3	330.3	>
2022-06-08 18:25:17	387	<	20	0	0	0	0	0	0	>	<	1	0.15	0.15	0.15	0	0.15	0.15	>	<	1	330.3	330.3	330.3	0	330.3	330.3	>
2022-06-08 18:25:18	388	<	20	0	0	0	0	0	0	>	<	1	0.15	0.15	0.15	0	0.15	0.15	>	<	1	330.3	330.3	330.3	0	330.3	330.3	>
2022-06-08 18:25:19	389	<	20	0	0	0	0	0	0	>	<	1	0.15	0.15	0.15	0	0.15	0.15	>	<	1	330.3	330.3	330.3	0	330.3	330.3	>
2022-06-08 18:25:20	390	<	20	0	0	0	0	0	0	>	<	1	0.15	0.15	0.15	0	0.15	0.15	>	<	1	330.3	330.3	330.3	0	330.3	330.3	>
2022-06-08 18:25:21	391	<	20	0	0	0	0	0	0	>	<	1	0.2	0.2	0.2	0	0.2	0.2	>	<	1	330.3	330.3	330.3	0	330.3	330.3	>
2022-06-08 18:25:22	392	<	20	0	0	0	0	0	0	>	<	1	0.15	0.15	0.15	0	0.15	0.15	>	<	1	330.3	330.3	330.3	0	330.3	330.3	>
2022-06-08 18:25:23	393	<	20	0.05	1	0	0.2179	0.2679	-0.1679	>	<	1	0.15	0.15	0.15	0	0.15	0.15	>	<	1	330.3	330.3	330.3	0	330.3	330.3	>
2022-06-08 18:25:24	394	<	20	0	0	0	0	0	0	>	<	1	0.15	0.15	0.15	0	0.15	0.15	>	<	1	330.3	330.3	330.3	0	330.3	330.3	>
2022-06-08 18:25:25	395	<	20	0	0	0	0	0	0	>	<	1	0.15	0.15	0.15	0	0.15	0.15	>	<	1	330.3	330.3	330.3	0	330.3	330.3	>
2022-06-08 18:25:26	396	<	20	0	0	0	0	0	0	>	<	1	0.15	0.15	0.15	0	0.15	0.15	>	<	1	330.3	330.3	330.3	0	330.3	330.3	>
2022-06-08 18:25:27	397	<	20	0	0	0	0	0	0	>	<	1	0.15	0.15	0.15	0	0.15	0.15	>	<	1	330.3	330.3	330.3	0	330.3	330.3	>
2022-06-08 18:25:28	398	<	20	0	0	0	0	0	0	>	<	1	0.15	0.15	0.15	0	0.15	0.15	>	<	1	330.3	330.3	330.3	0	330.3	330.3	>
2022-06-08 18:25:29	399	<	20	0	0	0	0	0	0	>	<	1	0.15	0.15	0.15	0	0.15	0.15	>	<	1	330.3	330.3	330.3	0	330.3	330.3	>
2022-06-08 18:25:30	400	<	20	0	0	0	0	0	0	>	<	1	0.15	0.15	0.15	0	0.15	0.15	>	<	1	330.3	330.3	330.3	0	330.3	330.3	>
2022-06-08 18:25:31	401	<	20	0	0	0	0	0	0	>	<	1	0.2	0.2	0.2	0	0.2	0.2	>	<	1	330.3	330.3	330.3	0	330.3	330.3	>
2022-06-08 18:25:32	402	<	20	0	0	0	0	0	0	>	<	1	0.15	0.15	0.15	0	0.15	0.15	>	<	1	330.3	330.3	330.3	0	330.3	330.3	>
2022-06-08 18:25:33	403	<	20	0	0	0	0	0	0	>	<	1	0.15	0.15	0.15	0	0.15	0.15	>	<	1	330.3	330.3	330.3	0	330.3	330.3	>
2022-06-08 18:25:34	404	<	20	0	0	0	0	0	0	>	<	1	0.15	0.15	0.15	0	0.15	0.15	>	<	1	330.3	330.3	330.3	0	330.3	330.3	>
2022-06-08 18:25:35	405	<	20	0	0	0	0	0	0	>	<	1	0.2	0.2	0.2	0	0.2	0.2	>	<	1	330.3	330.3	330.3	0	330.3	330.3	>
2022-06-08 18:25:36	406	<	20	0	0	0	0	0	0	>	<	1	0.15	0.15	0.15	0	0.15	0.15	>	<	1	330.3	330.3	330.3	0	330.3	330.3	>
2022-06-08 18:25:37	407	<	20	0	0	0	0	0	0	>	<	1	0.2	0.2	0.2	0	0.2	0.2	>	<	1	330.3	330.3	330.3	0	330.3	330.3	>
2022-06-08 18:25:38	408	<	20	0	0	0	0	0	0	>	<	1	0.15	0.15	0.15	0	0.15	0.15	>	<	1	330.3	330.3	330.3	0	330.3	330.3	>
2022-06-08 18:25:39	409	<	20	0	0	0	0	0	0	>	<	1	0.15	0.15	0.15	0	0.15	0.15	>	<	1	330.3	330.3	330.3	0	330.3	330.3	>
2022-06-08 18:25:40	410	<	20	0.15	1	0	0.3571	0.5071	-0.2071	>	<	1	0.15	0.15	0.15	0	0.15	0.15	>	<	1	330.3	330.3	330.3	0	330.3	330.3	>
2022-06-08 18:25:41	411	<	20	0.3	1	0	0.4583	0.7583	-0.1583	>	<	1	0.15	0.15	0.15	0	0.15	0.15	>	<	1	330.3	330.3	330.3	0	330.3	330.3	>
2022-06-08 18:25:42	412	<	20	0.15	1	0	0.3571	0.5071	-0.2071	>	<	1	0.15	0.15	0.15	0	0.15	0.15	>	<	1	330.3	330.3	330.3	0	330.3	330.3	>
2022-06-08 18:25:43	413	<	20	0.3	1	0	0.4583	0.7583	-0.1583	>	<	1	0.2	0.2	0.2	0	0.2	0.2	>	<	1	330.3	330.3	330.3	0	330.3	330.3	>
2022-06-08 18:25:44	414	<	20	0.2	1	0	0.4	0.6	-0.2	>	<	1	0.15	0.15	0.15	0	0.15	0.15	>	<	1	330.3	330.3	330.3	0	330.3	330.3	>
2022-06-08 18:25:45	415	<	20	0.2	1	0	0.4	0.6	-0.2	>	<	1	0.15	0.15	0.15	0	0.15	0.15	>	<	1	330.3	330.3	330.3	0	330.3	330.3	>
2022-06-08 18:25:46	416	<	20	0.1	1	0	0.3	0.4	-0.2	>	<	1	0.15	0.15	0.15	0	0.15	0.15	>	<	1	330.3	330.3	330.3	0	330.3	330.3	>
2022-06-08 18:25:47	417	<	20	0.5	1	0	0.5	1	0	>	<	1	0.15	0.15	0.15	0	0.15	0.15	>	<	1	330.3	330.3	330.3	0	330.3	330.3	>
2022-06-08 18:25:48	418	<	20	0.3	1	0	0.4583	0.7583	-0.1583	>	<	1	0.15	0.15	0.15	0	0.15	0.15	>	<	1	330.3	330.3	330.3	0	330.3	330.3	>
2022-06-08 18:25:49	419	<	20	0.45	1	0	0.4975	0.9475	-0.0475	>	<	1	0.15	0.15	0.15	0	0.15	0.15	>	<	1	330.3	330.3	330.3	0	330.3	330.3	>
2022-06-08 18:25:50	420	<	20	0	0	0	0	0	0	>	<	1	0.2	0.2	0.2	0	0.2	0.2	>	<	1	330.3	330.3	330.3	0	330.3	330.3	>
2022-06-08 18:25:51	421	<	20	0	0	0	0	0	0	>	<	1	0.2	0.2	0.2	0	0.2	0.2	>	<	1	330.3	330.3	330.3	0	330.3	330.3	>
2022-06-08 18:25:52	422	<	20	0	0	0	0	0	0	>	<	1	0.15	0.15	0.15	0	0.15	0.15	>	<	1	330.3	330.3	330.3	0	330.3	330.3	>
2022-06-08 18:25:53	423	<	20	0	0	0	0	0	0	>	<	1	0.15	0.15	0.15	0	0.15	0.15	>	<	1	330.3	330.3	330.3	0	330.3	330.3	>
2022-06-08 18:25:54	424	<	20	0	0	0	0	0	0	>	<	1	0.15	0.15	0.15	0	0.15	0.15	>	<	1	330.3	330.3	330.3	0	330.3	330.3	>
2022-06-08 18:25:55	425	<	20	0	0	0	0	0	0	>	<	1	0.15	0.15	0.15	0	0.15	0.15	>	<	1	330.3	330.3	330.3	0	330.3	330.3	>
2022-06-08 18:25:56	426	<	20	0.05	1	0	0.2179	0.2679	-0.1679	>	<	1	0.15	0.15	0.15	0	0.15	0.15	>	<	1	330.3	330.3	330.3	0	330.3	330.3	>
2022-06-08 18:25:57	427	<	20	0	0	0	0	0	0	>	<	1	0.2	0.2	0.2	0	0.2	0.2	>	<	1	330.3	330.3	330.3	0	330.3	330.3	>
2022-06-08 18:25:58	428	<	20	0.05	1	0	0.2179	0.2679	-0.1679	>	<	1	0.15	0.15	0.15	0	0.15	0.15	>	<	1	330.3	330.3	330.3	0	330.3	330.3	>
2022-06-08 18:25:59	429	<	20	0	0	0	0	0	0	>	<	1	0.15	0.15	0.15	0	0.15	0.15	>	<	1	330.3	330.3	330.3	0	330.3	330.3	>
2022-06-08 18:26:00	430	<	20	0	0	0	0	0	0	>	<	1	0.15	0.15	0.15	0	0.15	0.15	>	<	1	330.3	330.3	330.3	0	330.3	330.3	>
2022-06-08 18:26:01	431	<	20	0	0	0	0	0	0	>	<	1	0.15	0.15	0.15	0	0.15	0.15	>	<	1	330.3	330.3	330.3	0	330.3	330.3	>
2022-06-08 18:26:02	432	<	20	0	0	0	0	0	0	>	<	1	0.15	0.15	0.15	0	0.15	0.15	>	<	1	330.3	330.3	330.3	0	330.3	330.3	>
2022-06-08 18:26:03	433	<	20	0	0	0	0	0	0	>	<	1	0.15	0.15	0.15	0	0.15	0.15	>	<	1	330.3	330.3	330.3	0	330.3	330.3	>
2022-06-08 18:26:04	434	<	20	0	0	0	0	0	0	>	<	1	0.15	0.15	0.15	0	0.15	0.15	>	<	1	330.3	330.3	330.3	0	330.3	330.3	>
2022-06-08 18:26:05	435	<	20	0	0	0	0	0	0	>	<	1	0.2	0.2	0.2	0	0.2	0.2	>	<	1	330.3	330.3	330.3	0	330.3	330.3	>
2022-06-08 18:26:06	436	<	20	0.1	1	0	0.3	0.4	-0.2	>	<	1	0.15	0.15	0.15	0	0.15	0.15	>	<	1	330.3	330.3	330.3	0	330.3	330.3	>
2022-06-08 18:26:07	437	<	20	0.1	1	0	0.3	0.4	-0.2	>	<	1	0.15	0.15	0.15	0	0.15	0.15	>	<	1	330.3	330.3	330.3	0	330.3	330.3	>
2022-06-08 18:26:08	438	<	20	0	0	0	0	0	0	>	<	1	0.15	0.15	0.15	0	0.15	0.15	>	<	1	330.3	330.3	330.3	0	330.3	330.3	>
2022-06-08 18:26:09	439	<	20	0	0	0	0	0	0	>	<	1	0.15	0.15	0.15	0	0.15	0.15	>	<	1	330.3	330.3	330.3	0	330.3	330.3	>
2022-06-08 18:26:10	440	<	20	0	0	0	0	0	0	>	<	1	0.15	0.15	0.15	0	0.15	0.15	>	<	1	330.3	330.3	330.3	0	330.3	330.3	>
2022-06-08 18:26:11	441	<	20	0	0	0	0	0	0	>	<	1	0.15	0.15	0.15	0	0.15	0.15	>	<	1	330.3	330.3	330.3	0	330.3	330.3	>
2022-06-08 18:26:12	442	<	20	0	0	0	0	0	0	>	<	1	0.25	0.25	0.25	0	0.25	0.25	>	<	1	330.3	330.3	330.3	0	330.3	330.3	>
2022-06-08 18:26:13	443	<	20	0	0	0	0	0	0	>	<	1	0.15	0.15	0.15	0	0.15	0.15	>	<	1	330.6	330.6	330.6	0	330.6	330.6	>
2022-06-08 18:26:14	444	<	20	0	0	0	0	0	0	>	<	1	0.15	0.15	0.15	0	0.15	0.15	>	<	1	330.6	330.6	330.6	0	330.6	330.6	>
2022-06-08 18:26:15	445	<	20	0	0	0	0	0	0	>	<	1	0.15	0.15	0.15	0	0.15	0.15	>	<	1	330.6	330.6	330.6	0	330.6	330.6	>
2022-06-08 18:26:16	446	<	20	0	0	0	0	0	0	>	<	1	0.15	0.15	0.15	0	0.15	0.15	>	<	1	330.6	330.6	330.6	0	330.6	330.6	>
2022-06-08 18:26:17	447	<	20	0	0	0	0	0	0	>	<	1	0.15	0.15	0.15	0	0.15	0.15	>	<	1	330.6	330.6	330.6	0	330.6	330.6	>
2022-06-08 18:26:18	448	<	20	0	0	0	0	0	0	>	<	1	0.2	0.2	0.2	0	0.2	0.2	>	<	1	330.6	330.6	330.6	0	330.6	330.6	>
2022-06-08 18:26:19	449	<	20	0	0	0	0	0	0	>	<	1	0.15	0.15	0.15	0	0.15	0.15	>	<	1	330.6	330.6	330.6	0	330.6	330.6	>
2022-06-08 18:26:20	450	<	20	0	0	0	0	0	0	>	<	1	0.15	0.15	0.15	0	0.15	0.15	>	<	1	330.6	330.6	330.6	0	330.6	330.6	>
2022-06-08 18:26:21	451	<	20	0	0	0	0	0	0	>	<	1	0.15	0.15	0.15	0	0.15	0.15	>	<	1	330.6	330.6	330.6	0	330.6	330.6	>
2022-06-08 18:26:22	452	<	20	0	0	0	0	0	0	>	<	1	0.15	0.15	0.15	0	0.15	0.15	>	<	1	330.6	330.6	330.6	0	330.6	330.6	>
2022-06-08 18:26:23	453	<	20	0	0	0	0	0	0	>	<	1	0.15	0.15	0.15	0	0.15	0.15	>	<	1	330.6	330.6	330.6	0	330.6	330.6	>
2022-06-08 18:26:24	454	<	20	0	0	0	0	0	0	>	<	1	0.15	0.15	0.15	0	0.15	0.15	>	<	1	330.8	330.8	330.8	0	330.8	330.8	>
2022-06-08 18:26:25	455	<	20	0	0	0	0	0	0	>	<	1	0.2	0.2	0.2	0	0.2	0.2	>	<	1	330.8	330.8	330.8	0	330.8	330.8	>
2022-06-08 18:26:26	456	<	20	0	0	0	0	0	0	>	<	1	0.15	0.15	0.15	0	0.15	0.15	>	<	1	330.8	330.8	330.8	0	330.8	330.8	>
2022-06-08 18:26:27	457	<	20	0	0	0	0	0	0	>	<	1	0.15	0.15	0.15	0	0.15	0.15	>	<	1	330.8	330.8	330.8	0	330.8	330.8	>
2022-06-08 18:26:28	458	<	20	0	0	0	0	0	0	>	<	1	0.15	0.15	0.15	0	0.15	0.15	>	<	1	330.8	330.8	330.8	0	330.8	330.8	>
2022-06-08 18:26:29	459	<	20	0	0	0	0	0	0	>	<	1	0.15	0.15	0.15	0	0.15	0.15	>	<	1	330.8	330.8	330.8	0	330.8	330.8	>
2022-06-08 18:26:30	460	<	20	0	0	0	0	0	0	>	<	1	0.15	0.15	0.15	0	0.15	0.15	>	<	1	330.8	330.8	330.8	0	330.8	330.8	>
2022-06-08 18:26:31	461	<	20	0	0	0	0	0	0	>	<	1	0.2	0.2	0.2	0	0.2	0.2	>	<	1	330.8	330.8	330.8	0	330.8	330.8	>
2022-06-08 18:26:32	462	<	20	0	0	0	0	0	0	>	<	1	0.15	0.15	0.15	0	0.15	0.15	>	<	1	330.8	330.8	330.8	0	330.8	330.8	>
2022-06-08 18:26:33	463	<	20	0	0	0	0	0	0	>	<	1	0.15	0.15	0.15	0	0.15	0.15	>	<	1	330.8	330.8	330.8	0	330.8	330.8	>
2022-06-08 18:26:34	464	<	20	0	0	0	0	0	0	>	<	1	0.15	0.15	0.15	0	0.15	0.15	>	<	1	330.8	330.8	330.8	0	330.8	330.8	>
2022-06-08 18:26:35	465	<	20	0.05	1	0	0.2179	0.2679	-0.1679	>	<	1	0.15	0.15	0.15	0	0.15	0.15	>	<	1	330.8	330.8	330.8	0	330.8	330.8	>
2022-06-08 18:26:36	466	<	20	0	0	0	0	0	0	>	<	1	0.15	0.15	0.15	0	0.15	0.15	>	<	1	330.8	330.8	330.8	0	330.8	330.8	>
2022-06-08 18:26:37	467	<	19	0	0	0	0	0	0	>	<	1	0.15	0.15	0.15	0	0.15	0.15	>	<	1	330.8	330.8	330.8	0	330.8	330.8	>
2022-06-08 18:26:38	468	<	21	0	0	0	0	0	0	>	<	1	0.2	0.2	0.2	0	0.2	0.2	>	<	1	330.8	330.8	330.8	0	330.8	330.8	>
2022-06-08 18:26:39	469	<	20	0	0	0	0	0	0	>	<	1	0.15	0.15	0.15	0	0.15	0.15	>	<	1	330.8	330.8	330.8	0	330.8	330.8	>
2022-06-08 18:26:40	470	<	20	0	0	0	0	0	0	>	<	1	0.15	0.15	0.15	0	0.15	0.15	>	<	1	330.8	330.8	330.8	0	330.8	330.8	>
2022-06-08 18:26:41	471	<	20	0	0	0	0	0	0	>	<	1	0.15	0.15	0.15	0	0.15	0.15	>	<	1	330.8	330.8	330.8	0	330.8	330.8	>
2022-06-08 18:26:42	472	<	20	0	0	0	0	0	0	>	<	1	0.15	0.15	0.15	0	0.15	0.15	>	<	1	330.8	330.8	330.8	0	330.8	330.8	>
2022-06-08 18:26:43	473	<	20	0	0	0	0	0	0	>	<	1	0.15	0.15	0.15	0	0.15	0.15	>	<	1	330.8	330.8	330.8	0	330.8	330.8	>
2022-06-08 18:26:44	474	<	20	0	0	0	0	0	0	>	<	1	0.2	0.2	0.2	0	0.2	0.2	>	<	1	330.8	330.8	330.8	0	330.8	330.8	>
2022-06-08 18:26:45	475	<	20	0	0	0	0	0	0	>	<	1	0.15	0.15	0.15	0	0.15	0.15	>	<	1	330.8	330.8	330.8	0	330.8	330.8	>
2022-06-08 18:26:46	476	<	20	0	0	0	0	0	0	>	<	1	0.15	0.15	0.15	0	0.15	0.15	>	<	1	330.8	330.8	330.8	0	330.8	330.8	>
2022-06-08 18:26:47	477	<	20	0	0	0	0	0	0	>	<	1	0.15	0.15	0.15	0	0.15	0.15	>	<	1	330.8	330.8	330.8	0	330.8	330.8	>
2022-06-08 18:26:48	478	<	20	0	0	0	0	0	0	>	<	1	0.15	0.15	0.15	0	0.15	0.15	>	<	1	330.8	330.8	330.8	0	330.8	330.8	>
2022-06-08 18:26:49	479	<	20	0	0	0	0	0	0	>	<	1	0.45	0.45	0.45	0	0.45	0.45	>	<	1	330.8	330.8	330.8	0	330.8	330.8	>
2022-06-08 18:26:50	480	<	20	0	0	0	0	0	0	>	<	1	0.2	0.2	0.2	0	0.2	0.2	>	<	1	330.8	330.8	330.8	0	330.8	330.8	>
2022-06-08 18:26:51	481	<	20	0	0	0	0	0	0	>	<	1	0.15	0.15	0.15	0	0.15	0.15	>	<	1	330.8	330.8	330.8	0	330.8	330.8	>
2022-06-08 18:26:52	482	<	20	0	0	0	0	0	0	>	<	1	0.2	0.2	0.2	0	0.2	0.2	>	<	1	330.8	330.8	330.8	0	330.8	330.8	>
2022-06-08 18:26:53	483	<	20	0	0	0	0	0	0	>	<	1	0.35	0.35	0.35	0	0.35	0.35	>	<	1	330.8	330.8	330.8	0	330.8	330.8	>
2022-06-08 18:26:54	484	<	20	0	0	0	0	0	0	>	<	1	0.2	0.2	0.2	0	0.2	0.2	>	<	1	330.8	330.8	330.8	0	330.8	330.8	>
2022-06-08 18:26:55	485	<	20	0	0	0	0	0	0	>	<	1	0.15	0.15	0.15	0	0.15	0.15	>	<	1	330.8	330.8	330.8	0	330.8	330.8	>
2022-06-08 18:26:56	486	<	20	0	0	0	0	0	0	>	<	1	0.15	0.15	0.15	0	0.15	0.15	>	<	1	330.8	330.8	330.8	0	330.8	330.8	>
2022-06-08 18:26:57	487	<	20	0	0	0	0	0	0	>	<	1	0.15	0.15	0.15	0	0.15	0.15	>	<	1	330.8	330.8	330.8	0	330.8	330.8	>
2022-06-08 18:26:58	488	<	20	0	0	0	0	0	0	>	<	1	0.15	0.15	0.15	0	0.15	0.15	>	<	1	330.8	330.8	330.8	0	330.8	330.8	>
2022-06-08 18:26:59	489	<	20	0	0	0	0	0	0	>	<	1	0.15	0.15	0.15	0	0.15	0.15	>	<	1	330.8	330.8	330.8	0	330.8	330.8	>
2022-06-08 18:27:00	490	<	20	0.05	1	0	0.2179	0.2679	-0.1679	>	<	1	0.15	0.15	0.15	0	0.15	0.15	>	<	1	330.8	330.8	330.8	0	330.8	330.8	>
2022-06-08 18:27:01	491	<	20	0	0	0	0	0	0	>	<	1	0.2	0.2	0.2	0	0.2	0.2	>	<	1	330.8	330.8	330.8	0	330.8	330.8	>
2022-06-08 18:27:02	492	<	20	0	0	0	0	0	0	>	<	1	0.15	0.15	0.15	0	0.15	0.15	>	<	1	330.8	330.8	330.8	0	330.8	330.8	>
2022-06-08 18:27:03	493	<	20	0	0	0	0	0	0	>	<	1	0.15	0.15	0.15	0	0.15	0.15	>	<	1	330.8	330.8	330.8	0	330.8	330.8	>
2022-06-08 18:27:04	494	<	20	0	0	0	0	0	0	>	<	1	0.15	0.15	0.15	0	0.15	0.15	>	<	1	330.8	330.8	330.8	0	330.8	330.8	>
2022-06-08 18:27:05	495	<	20	0	0	0	0	0	0	>	<	1	0.15	0.15	0.15	0	0.15	0.15	>	<	1	330.8	330.8	330.8	0	330.8	330.8	>
2022-06-08 18:27:06	496	<	20	0	0	0	0	0	0	>	<	1	0.15	0.15	0.15	0	0.15	0.15	>	<	1	330.8	330.8	330.8	0	330.8	330.8	>
2022-06-08 18:27:07	497	<	20	0	0	0	0	0	0	>	<	1	0.2	0.2	0.2	0	0.2	0.2	>	<	1	330.8	330.8	330.8	0	330.8	330.8	>
2022-06-08 18:27:08	498	<	20	0	0	0	0	0	0	>	<	1	0.15	0.15	0.15	0	0.15	0.15	>	<	1	330.8	330.8	330.8	0	330.8	330.8	>
2022-06-08 18:27:09	499	<	20	0	0	0	0	0	0	>	<	1	0.15	0.15	0.15	0	0.15	0.15	>	<	1	330.8	330.8	330.8	0	330.8	330.8	>
2022-06-08 18:27:10	500	<	20	0	0	0	0	0	0	>	<	1	0.15	0.15	0.15	0	0.15	0.15	>	<	1	330.8	330.8	330.8	0	330.8	330.8	>
2022-06-08 18:27:11	501	<	20	0	0	0	0	0	0	>	<	1	0.15	0.15	0.15	0	0.15	0.15	>	<	1	330.8	330.8	330.8	0	330.8	330.8	>
2022-06-08 18:27:12	502	<	20	0	0	0	0	0	0	>	<	1	0.15	0.15	0.15	0	0.15	0.15	>	<	1	330.8	330.8	330.8	0	330.8	330.8	>
2022-06-08 18:27:13	503	<	20	0	0	0	0	0	0	>	<	1	0.2	0.2	0.2	0	0.2	0.2	>	<	1	330.8	330.8	330.8	0	330.8	330.8	>
2022-06-08 18:27:14	504	<	20	0	0	0	0	0	0	>	<	1	0.15	0.15	0.15	0	0.15	0.15	>	<	1	330.8	330.8	330.8	0	330.8	330.8	>
2022-06-08 18:27:15	505	<	20	0	0	0	0	0	0	>	<	1	0.15	0.15	0.15	0	0.15	0.15	>	<	1	330.8	330.8	330.8	0	330.8	330.8	>
2022-06-08 18:27:16	506	<	20	0	0	0	0	0	0	>	<	1	0.15	0.15	0.15	0	0.15	0.15	>	<	1	330.8	330.8	330.8	0	330.8	330.8	>
2022-06-08 18:27:17	507	<	20	0.05	1	0	0.2179	0.2679	-0.1679	>	<	1	0.2	0.2	0.2	0	0.2	0.2	>	<	1	331.1	331.1	331.1	0	331.1	331.1	>
2022-06-08 18:27:18	508	<	20	0	0	0	0	0	0	>	<	1	0.15	0.15	0.15	0	0.15	0.15	>	<	1	331.1	331.1	331.1	0	331.1	331.1	>
2022-06-08 18:27:19	509	<	20	0	0	0	0	0	0	>	<	1	0.15	0.15	0.15	0	0.15	0.15	>	<	1	331.3	331.3	331.3	0	331.3	331.3	>
2022-06-08 18:27:20	510	<	20	0	0	0	0	0	0	>	<	1	0.15	0.15	0.15	0	0.15	0.15	>	<	1	331.3	331.3	331.3	0	331.3	331.3	>
2022-06-08 18:27:21	511	<	20	0.05	1	0	0.2179	0.2679	-0.1679	>	<	1	0.15	0.15	0.15	0	0.15	0.15	>	<	1	331.6	331.6	331.6	0	331.6	331.6	>
2022-06-08 18:27:22	512	<	20	0	0	0	0	0	0	>	<	1	0.15	0.15	0.15	0	0.15	0.15	>	<	1	331.8	331.8	331.8	0	331.8	331.8	>
2022-06-08 18:27:23	513	<	20	0	0	0	0	0	0	>	<	1	0.2	0.2	0.2	0	0.2	0.2	>	<	1	332.1	332.1	332.1	0	332.1	332.1	>
2022-06-08 18:27:24	514	<	20	0	0	0	0	0	0	>	<	1	0.15	0.15	0.15	0	0.15	0.15	>	<	1	332.8	332.8	332.8	0	332.8	332.8	>
2022-06-08 18:27:25	515	<	20	0	0	0	0	0	0	>	<	1	0.15	0.15	0.15	0	0.15	0.15	>	<	1	332.8	332.8	332.8	0	332.8	332.8	>
2022-06-08 18:27:26	516	<	20	0	0	0	0	0	0	>	<	1	0.15	0.15	0.15	0	0.15	0.15	>	<	1	333.6	333.6	333.6	0	333.6	333.6	>
2022-06-08 18:27:27	517	<	20	0	0	0	0	0	0	>	<	1	0.15	0.15	0.15	0	0.15	0.15	>	<	1	333.9	333.9	333.9	0	333.9	333.9	>
2022-06-08 18:27:28	518	<	20	0	0	0	0	0	0	>	<	1	0.15	0.15	0.15	0	0.15	0.15	>	<	1	334.4	334.4	334.4	0	334.4	334.4	>
2022-06-08 18:27:29	519	<	20	0	0	0	0	0	0	>	<	1	0.2	0.2	0.2	0	0.2	0.2	>	<	1	335.1	335.1	335.1	0	335.1	335.1	>
2022-06-08 18:27:30	520	<	20	0	0	0	0	0	0	>	<	1	0.15	0.15	0.15	0	0.15	0.15	>	<	1	335.1	335.1	335.1	0	335.1	335.1	>
2022-06-08 18:27:31	521	<	20	0	0	0	0	0	0	>	<	1	0.15	0.15	0.15	0	0.15	0.15	>	<	1	335.6	335.6	335.6	0	335.6	335.6	>
2022-06-08 18:27:32	522	<	20	0	0	0	0	0	0	>	<	1	0.2	0.2	0.2	0	0.2	0.2	>	<	1	336.7	336.7	336.7	0	336.7	336.7	>
2022-06-08 18:27:33	523	<	20	0	0	0	0	0	0	>	<	1	0.15	0.15	0.15	0	0.15	0.15	>	<	1	337.7	337.7	337.7	0	337.7	337.7	>
2022-06-08 18:27:34	524	<	20	0	0	0	0	0	0	>	<	1	0.2	0.2	0.2	0	0.2	0.2	>	<	1	338.5	338.5	338.5	0	338.5	338.5	>
2022-06-08 18:27:35	525	<	20	0	0	0	0	0	0	>	<	1	0.15	0.15	0.15	0	0.15	0.15	>	<	1	339	339	339	0	339	339	>
2022-06-08 18:27:36	526	<	20	0	0	0	0	0	0	>	<	1	0.15	0.15	0.15	0	0.15	0.15	>	<	1	339.7	339.7	339.7	0	339.7	339.7	>
2022-06-08 18:27:37	527	<	20	0	0	0	0	0	0	>	<	1	0.15	0.15	0.15	0	0.15	0.15	>	<	1	341.3	341.3	341.3	0	341.3	341.3	>
2022-06-08 18:27:38	528	<	20	0	0	0	0	0	0	>	<	1	0.15	0.15	0.15	0	0.15	0.15	>	<	1	341.5	341.5	341.5	0	341.5	341.5	>
2022-06-08 18:27:39	529	<	20	0	0	0	0	0	0	>	<	1	0.15	0.15	0.15	0	0.15	0.15	>	<	1	342.3	342.3	342.3	0	342.3	342.3	>
2022-06-08 18:27:40	530	<	20	0	0	0	0	0	0	>	<	1	0.25	0.25	0.25	0	0.25	0.25	>	<	1	343.3	343.3	343.3	0	343.3	343.3	>
2022-06-08 18:27:41	531	<	20	0	0	0	0	0	0	>	<	1	0.15	0.15	0.15	0	0.15	0.15	>	<	1	344.9	344.9	344.9	0	344.9	344.9	>
2022-06-08 18:27:42	532	<	20	0	0	0	0	0	0	>	<	1	0.15	0.15	0.15	0	0.15	0.15	>	<	1	345.4	345.4	345.4	0	345.4	345.4	>
2022-06-08 18:27:43	533	<	20	0	0	0	0	0	0	>	<	1	0.15	0.15	0.15	0	0.15	0.15	>	<	1	346.4	346.4	346.4	0	346.4	346.4	>
2022-06-08 18:27:44	534	<	20	0	0	0	0	0	0	>	<	1	0.1	0.1	0.1	0	0.1	0.1	>	<	1	347.7	347.7	347.7	0	347.7	347.7	>
2022-06-08 18:27:45	535	<	20	0	0	0	0	0	0	>	<	1	0.15	0.15	0.15	0	0.15	0.15	>	<	1	348	348	348	0	348	348	>
2022-06-08 18:27:46	536	<	20	0	0	0	0	0	0	>	<	1	0.2	0.2	0.2	0	0.2	0.2	>	<	1	348.5	348.5	348.5	0	348.5	348.5	>
2022-06-08 18:27:47	537	<	20	0	0	0	0	0	0	>	<	1	0.15	0.15	0.15	0	0.15	0.15	>	<	1	349.5	349.5	349.5	0	349.5	349.5	>
2022-06-08 18:27:48	538	<	20	0	0	0	0	0	0	>	<	1	0.1	0.1	0.1	0	0.1	0.1	>	<	1	350	350	350	0	350	350	>
2022-06-08 18:27:49	539	<	20	0	0	0	0	0	0	>	<	1	0.15	0.15	0.15	0	0.15	0.15	>	<	1	350.8	350.8	350.8	0	350.8	350.8	>
2022-06-08 18:27:50	540	<	20	0	0	0	0	0	0	>	<	1	0.15	0.15	0.15	0	0.15	0.15	>	<	1	351.8	351.8	351.8	0	351.8	351.8	>
2022-06-08 18:27:51	541	<	20	0	0	0	0	0	0	>	<	1	0.15	0.15	0.15	0	0.15	0.15	>	<	1	352.9	352.9	352.9	0	352.9	352.9	>
2022-06-08 18:27:52	542	<	20	0	0	0	0	0	0	>	<	1	0.15	0.15	0.15	0	0.15	0.15	>	<	1	353.4	353.4	353.4	0	353.4	353.4	>
2022-06-08 18:27:53	543	<	20	0	0	0	0	0	0	>	<	1	0.15	0.15	0.15	0	0.15	0.15	>	<	1	354.4	354.4	354.4	0	354.4	354.4	>
2022-06-08 18:27:54	544	<	20	0	0	0	0	0	0	>	<	1	0.15	0.15	0.15	0	0.15	0.15	>	<	1	355.4	355.4	355.4	0	355.4	355.4	>
2022-06-08 18:27:55	545	<	20	0	0	0	0	0	0	>	<	1	0.15	0.15	0.15	0	0.15	0.15	>	<	1	356.7	356.7	356.7	0	356.7	356.7	>
2022-06-08 18:27:56	546	<	20	0	0	0	0	0	0	>	<	1	0.1	0.1	0.1	0	0.1	0.1	>	<	1	357.8	357.8	357.8	0	357.8	357.8	>
2022-06-08 18:27:57	547	<	20	0	0	0	0	0	0	>	<	1	0.15	0.15	0.15	0	0.15	0.15	>	<	1	358.5	358.5	358.5	0	358.5	358.5	>
2022-06-08 18:27:58	548	<	20	0	0	0	0	0	0	>	<	1	0.15	0.15	0.15	0	0.15	0.15	>	<	1	359.6	359.6	359.6	0	359.6	359.6	>
2022-06-08 18:27:59	549	<	20	0	0	0	0	0	0	>	<	1	0.2	0.2	0.2	0	0.2	0.2	>	<	1	360.6	360.6	360.6	0	360.6	360.6	>
2022-06-08 18:28:00	550	<	20	0	0	0	0	0	0	>	<	1	0.15	0.15	0.15	0	0.15	0.15	>	<	1	361.1	361.1	361.1	0	361.1	361.1	>
2022-06-08 18:28:01	551	<	20	0	0	0	0	0	0	>	<	1	0.1	0.1	0.1	0	0.1	0.1	>	<	1	362.1	362.1	362.1	0	362.1	362.1	>
2022-06-08 18:28:02	552	<	20	0	0	0	0	0	0	>	<	1	0.15	0.15	0.15	0	0.15	0.15	>	<	1	363.2	363.2	363.2	0	363.2	363.2	>
2022-06-08 18:28:03	553	<	20	0	0	0	0	0	0	>	<	1	0.15	0.15	0.15	0	0.15	0.15	>	<	1	363.9	363.9	363.9	0	363.9	363.9	>
2022-06-08 18:28:04	554	<	20	0	0	0	0	0	0	>	<	1	0.15	0.15	0.15	0	0.15	0.15	>	<	1	364.5	364.5	364.5	0	364.5	364.5	>
2022-06-08 18:28:05	555	<	20	0	0	0	0	0	0	>	<	1	0.15	0.15	0.15	0	0.15	0.15	>	<	1	365.8	365.8	365.8	0	365.8	365.8	>
2022-06-08 18:28:06	556	<	20	0	0	0	0	0	0	>	<	1	0.15	0.15	0.15	0	0.15	0.15	>	<	1	366.3	366.3	366.3	0	366.3	366.3	>
2022-06-08 18:28:07	557	<	20	0	0	0	0	0	0	>	<	1	0.15	0.15	0.15	0	0.15	0.15	>	<	1	366.8	366.8	366.8	0	366.8	366.8	>
2022-06-08 18:28:08	558	<	20	0.05	1	0	0.2179	0.2679	-0.1679	>	<	1	0.15	0.15	0.15	0	0.15	0.15	>	<	1	367.3	367.3	367.3	0	367.3	367.3	>
2022-06-08 18:28:09	559	<	20	0.1	1	0	0.3	0.4	-0.2	>	<	1	0.15	0.15	0.15	0	0.15	0.15	>	<	1	368.3	368.3	368.3	0	368.3	368.3	>
2022-06-08 18:28:10	560	<	20	0.05	1	0	0.2179	0.2679	-0.1679	>	<	1	0.15	0.15	0.15	0	0.15	0.15	>	<	1	369.4	369.4	369.4	0	369.4	369.4	>
2022-06-08 18:28:11	561	<	20	0	0	0	0	0	0	>	<	1	0.15	0.15	0.15	0	0.15	0.15	>	<	1	370.4	370.4	370.4	0	370.4	370.4	>
2022-06-08 18:28:12	562	<	20	0	0	0	0	0	0	>	<	1	0.15	0.15	0.15	0	0.15	0.15	>	<	1	371.2	371.2	371.2	0	371.2	371.2	>
2022-06-08 18:28:13	563	<	20	0.1	1	0	0.3	0.4	-0.2	>	<	1	0.25	0.25	0.25	0	0.25	0.25	>	<	1	372.5	372.5	372.5	0	372.5	372.5	>
2022-06-08 18:28:14	564	<	20	0.25	1	0	0.433	0.683	-0.183	>	<	1	0.15	0.15	0.15	0	0.15	0.15	>	<	1	374	374	374	0	374	374	>
2022-06-08 18:28:15	565	<	20	0.1	1	0	0.3	0.4	-0.2	>	<	1	0.15	0.15	0.15	0	0.15	0.15	>	<	1	374.5	374.5	374.5	0	374.5	374.5	>
2022-06-08 18:28:16	566	<	20	0.35	1	0	0.477	0.827	-0.127	>	<	1	0.15	0.15	0.15	0	0.15	0.15	>	<	1	375	375	375	0	375	375	>
2022-06-08 18:28:17	567	<	20	0.25	1	0	0.433	0.683	-0.183	>	<	1	0.15	0.15	0.15	0	0.15	0.15	>	<	1	376.1	376.1	376.1	0	376.1	376.1	>
2022-06-08 18:28:18	568	<	20	0.05	1	0	0.2179	0.2679	-0.1679	>	<	1	0.2	0.2	0.2	0	0.2	0.2	>	<	1	376.8	376.8	376.8	0	376.8	376.8	>
2022-06-08 18:28:19	569	<	20	0.05	1	0	0.2179	0.2679	-0.1679	>	<	1	0.2	0.2	0.2	0	0.2	0.2	>	<	1	378.1	378.1	378.1	0	378.1	378.1	>
2022-06-08 18:28:20	570	<	20	0.1	1	0	0.3	0.4	-0.2	>	<	1	0.15	0.15	0.15	0	0.15	0.15	>	<	1	378.6	378.6	378.6	0	378.6	378.6	>
2022-06-08 18:28:21	571	<	20	0	0	0	0	0	0	>	<	1	0.15	0.15	0.15	0	0.15	0.15	>	<	1	380.4	380.4	380.4	0	380.4	380.4	>
2022-06-08 18:28:22	572	<	20	0	0	0	0	0	0	>	<	1	0.15	0.15	0.15	0	0.15	0.15	>	<	1	380.7	380.7	380.7	0	380.7	380.7	>
2022-06-08 18:28:23	573	<	20	0.05	1	0	0.2179	0.2679	-0.1679	>	<	1	0.2	0.2	0.2	0	0.2	0.2	>	<	1	381.2	381.2	381.2	0	381.2	381.2	>
2022-06-08 18:28:24	574	<	20	0	0	0	0	0	0	>	<	1	0.15	0.15	0.15	0	0.15	0.15	>	<	1	381.7	381.7	381.7	0	381.7	381.7	>
2022-06-08 18:28:25	575	<	20	0	0	0	0	0	0	>	<	1	0.2	0.2	0.2	0	0.2	0.2	>	<	1	382.5	382.5	382.5	0	382.5	382.5	>
2022-06-08 18:28:26	576	<	20	0	0	0	0	0	0	>	<	1	0.15	0.15	0.15	0	0.15	0.15	>	<	1	383	383	383	0	383	383	>
2022-06-08 18:28:27	577	<	20	0	0	0	0	0	0	>	<	1	0.15	0.15	0.15	0	0.15	0.15	>	<	1	384.6	384.6	384.6	0	384.6	384.6	>
2022-06-08 18:28:28	578	<	20	0	0	0	0	0	0	>	<	1	0.15	0.15	0.15	0	0.15	0.15	>	<	1	385.6	385.6	385.6	0	385.6	385.6	>
2022-06-08 18:28:29	579	<	20	0.1	1	0	0.3	0.4	-0.2	>	<	1	0.2	0.2	0.2	0	0.2	0.2	>	<	1	386.6	386.6	386.6	0	386.6	386.6	>
2022-06-08 18:28:30	580	<	20	0	0	0	0	0	0	>	<	1	0.15	0.15	0.15	0	0.15	0.15	>	<	1	387.1	387.1	387.1	0	387.1	387.1	>
2022-06-08 18:28:31	581	<	20	0	0	0	0	0	0	>	<	1	0.25	0.25	0.25	0	0.25	0.25	>	<	1	388.2	388.2	388.2	0	388.2	388.2	>
2022-06-08 18:28:32	582	<	20	0	0	0	0	0	0	>	<	1	0.2	0.2	0.2	0	0.2	0.2	>	<	1	389.2	389.2	389.2	0	389.2	389.2	>
2022-06-08 18:28:33	583	<	20	0	0	0	0	0	0	>	<	1	0.15	0.15	0.15	0	0.15	0.15	>	<	1	390	390	390	0	390	390	>
2022-06-08 18:28:34	584	<	20	0.05	1	0	0.2179	0.2679	-0.1679	>	<	1	0.2	0.2	0.2	0	0.2	0.2	>	<	1	390.8	390.8	390.8	0	390.8	390.8	>
2022-06-08 18:28:35	585	<	20	0	0	0	0	0	0	>	<	1	0.15	0.15	0.15	0	0.15	0.15	>	<	1	392	392	392	0	392	392	>
2022-06-08 18:28:36	586	<	20	0	0	0	0	0	0	>	<	1	0.15	0.15	0.15	0	0.15	0.15	>	<	1	393.1	393.1	393.1	0	393.1	393.1	>
2022-06-08 18:28:37	587	<	20	0	0	0	0	0	0	>	<	1	0.15	0.15	0.15	0	0.15	0.15	>	<	1	394.4	394.4	394.4	0	394.4	394.4	>
2022-06-08 18:28:38	588	<	20	0	0	0	0	0	0	>	<	1	0.2	0.2	0.2	0	0.2	0.2	>	<	1	394.6	394.6	394.6	0	394.6	394.6	>
2022-06-08 18:28:39	589	<	20	0	0	0	0	0	0	>	<	1	0.15	0.15	0.15	0	0.15	0.15	>	<	1	395.9	395.9	395.9	0	395.9	395.9	>
2022-06-08 18:28:40	590	<	20	0	0	0	0	0	0	>	<	1	0.2	0.2	0.2	0	0.2	0.2	>	<	1	396.4	396.4	396.4	0	396.4	396.4	>
2022-06-08 18:28:41	591	<	20	0	0	0	0	0	0	>	<	1	0.15	0.15	0.15	0	0.15	0.15	>	<	1	396.9	396.9	396.9	0	396.9	396.9	>
2022-06-08 18:28:42	592	<	20	0	0	0	0	0	0	>	<	1	0.15	0.15	0.15	0	0.15	0.15	>	<	1	397.5	397.5	397.5	0	397.5	397.5	>
2022-06-08 18:28:43	593	<	20	0	0	0	0	0	0	>	<	1	0.3	0.3	0.3	0	0.3	0.3	>	<	1	398.7	398.7	398.7	0	398.7	398.7	>
2022-06-08 18:28:44	594	<	20	0	0	0	0	0	0	>	<	1	0.15	0.15	0.15	0	0.15	0.15	>	<	1	399.3	399.3	399.3	0	399.3	399.3	>
2022-06-08 18:28:45	595	<	20	0.05	1	0	0.2179	0.2679	-0.1679	>	<	1	0.15	0.15	0.15	0	0.15	0.15	>	<	1	400.6	400.6	400.6	0	400.6	400.6	>
2022-06-08 18:28:46	596	<	20	0	0	0	0	0	0	>	<	1	0.2	0.2	0.2	0	0.2	0.2	>	<	1	401.3	401.3	401.3	0	401.3	401.3	>
2022-06-08 18:28:47	597	<	20	0	0	0	0	0	0	>	<	1	0.15	0.15	0.15	0	0.15	0.15	>	<	1	402.1	402.1	402.1	0	402.1	402.1	>
2022-06-08 18:28:48	598	<	20	0	0	0	0	0	0	>	<	1	0.15	0.15	0.15	0	0.15	0.15	>	<	1	402.6	402.6	402.6	0	402.6	402.6	>
2022-06-08 18:28:49	599	<	20	0	0	0	0	0	0	>	<	1	0.2	0.2	0.2	0	0.2	0.2	>	<	1	403.9	403.9	403.9	0	403.9	403.9	>
2022-06-08 18:28:50	600	<	20	0	0	0	0	0	0	>	<	1	0.15	0.15	0.15	0	0.15	0.15	>	<	1	405.4	405.4	405.4	0	405.4	405.4	>
2022-06-08 18:28:51	601	<	20	0	0	0	0	0	0	>	<	1	0.2	0.2	0.2	0	0.2	0.2	>	<	1	406.2	406.2	406.2	0	406.2	406.2	>
2022-06-08 18:28:52	602	<	20	0	0	0	0	0	0	>	<	1	0.1	0.1	0.1	0	0.1	0.1	>	<	1	407.2	407.2	407.2	0	407.2	407.2	>
2022-06-08 18:28:53	603	<	20	0	0	0	0	0	0	>	<	1	0.25	0.25	0.25	0	0.25	0.25	>	<	1	408.3	408.3	408.3	0	408.3	408.3	>
2022-06-08 18:28:54	604	<	20	0	0	0	0	0	0	>	<	1	0.15	0.15	0.15	0	0.15	0.15	>	<	1	408.8	408.8	408.8	0	408.8	408.8	>
2022-06-08 18:28:55	605	<	20	0	0	0	0	0	0	>	<	1	0.15	0.15	0.15	0	0.15	0.15	>	<	1	409.6	409.6	409.6	0	409.6	409.6	>
2022-06-08 18:28:56	606	<	20	0	0	0	0	0	0	>	<	1	0.15	0.15	0.15	0	0.15	0.15	>	<	1	410.3	410.3	410.3	0	410.3	410.3	>
2022-06-08 18:28:57	607	<	20	0	0	0	0	0	0	>	<	1	0.15	0.15	0.15	0	0.15	0.15	>	<	1	411.6	411.6	411.6	0	411.6	411.6	>
2022-06-08 18:28:58	608	<	20	0	0	0	0	0	0	>	<	1	0.15	0.15	0.15	0	0.15	0.15	>	<	1	412.7	412.7	412.7	0	412.7	412.7	>
2022-06-08 18:28:59	609	<	20	0	0	0	0	0	0	>	<	1	0.25	0.25	0.25	0	0.25	0.25	>	<	1	412.9	412.9	412.9	0	412.9	412.9	>
2022-06-08 18:29:00	610	<	20	0	0	0	0	0	0	>	<	1	0.15	0.15	0.15	0	0.15	0.15	>	<	1	413.9	413.9	413.9	0	413.9	413.9	>
2022-06-08 18:29:01	611	<	20	0	0	0	0	0	0	>	<	1	0.15	0.15	0.15	0	0.15	0.15	>	<	1	415	415	415	0	415	415	>
2022-06-08 18:29:02	612	<	20	0	0	0	0	0	0	>	<	1	0.15	0.15	0.15	0	0.15	0.15	>	<	1	415.2	415.2	415.2	0	415.2	415.2	>
2022-06-08 18:29:03	613	<	20	0	0	0	0	0	0	>	<	1	0.2	0.2	0.2	0	0.2	0.2	>	<	1	416.3	416.3	416.3	0	416.3	416.3	>
2022-06-08 18:29:04	614	<	20	0	0	0	0	0	0	>	<	1	0.15	0.15	0.15	0	0.15	0.15	>	<	1	417	417	417	0	417	417	>
2022-06-08 18:29:05	615	<	20	0.05	1	0	0.2179	0.2679	-0.1679	>	<	1	0.15	0.15	0.15	0	0.15	0.15	>	<	1	417.8	417.8	417.8	0	417.8	417.8	>
2022-06-08 18:29:06	616	<	20	0	0	0	0	0	0	>	<	1	0.15	0.15	0.15	0	0.15	0.15	>	<	1	418.8	418.8	418.8	0	418.8	418.8	>
2022-06-08 18:29:07	617	<	20	0.05	1	0	0.2179	0.2679	-0.1679	>	<	1	0.2	0.2	0.2	0	0.2	0.2	>	<	1	420.1	420.1	420.1	0	420.1	420.1	>
2022-06-08 18:29:08	618	<	20	0	0	0	0	0	0	>	<	1	0.2	0.2	0.2	0	0.2	0.2	>	<	1	421.2	421.2	421.2	0	421.2	421.2	>
2022-06-08 18:29:09	619	<	20	0.05	1	0	0.2179	0.2679	-0.1679	>	<	1	0.15	0.15	0.15	0	0.15	0.15	>	<	1	422.5	422.5	422.5	0	422.5	422.5	>
2022-06-08 18:29:10	620	<	20	0	0	0	0	0	0	>	<	1	0.15	0.15	0.15	0	0.15	0.15	>	<	1	422.7	422.7	422.7	0	422.7	422.7	>
2022-06-08 18:29:11	621	<	20	0	0	0	0	0	0	>	<	1	0.15	0.15	0.15	0	0.15	0.15	>	<	1	424	424	424	0	424	424	>
2022-06-08 18:29:12	622	<	20	0	0	0	0	0	0	>	<	1	0.2	0.2	0.2	0	0.2	0.2	>	<	1	424.3	424.3	424.3	0	424.3	424.3	>
2022-06-08 18:29:13	623	<	20	0	0	0	0	0	0	>	<	1	0.15	0.15	0.15	0	0.15	0.15	>	<	1	425	425	425	0	425	425	>
2022-06-08 18:29:14	624	<	20	0	0	0	0	0	0	>	<	1	0.2	0.2	0.2	0	0.2	0.2	>	<	1	426.3	426.3	426.3	0	426.3	426.3	>
2022-06-08 18:29:15	625	<	20	0	0	0	0	0	0	>	<	1	0.45	0.45	0.45	0	0.45	0.45	>	<	1	431	431	431	0	431	431	>
2022-06-08 18:29:16	626	<	20	0	0	0	0	0	0	>	<	1	0.15	0.15	0.15	0	0.15	0.15	>	<	1	431	431	431	0	431	431	>
2022-06-08 18:29:17	627	<	20	0	0	0	0	0	0	>	<	1	0.15	0.15	0.15	0	0.15	0.15	>	<	1	431	431	431	0	431	431	>
2022-06-08 18:29:18	628	<	20	0	0	0	0	0	0	>	<	1	0.15	0.15	0.15	0	0.15	0.15	>	<	1	431	431	431	0	431	431	>
2022-06-08 18:29:19	629	<	20	0	0	0	0	0	0	>	<	1	0.2	0.2	0.2	0	0.2	0.2	>	<	1	431	431	431	0	431	431	>
2022-06-08 18:29:20	630	<	20	0	0	0	0	0	0	>	<	1	0.15	0.15	0.15	0	0.15	0.15	>	<	1	431	431	431	0	431	431	>
2022-06-08 18:29:21	631	<	20	0.05	1	0	0.2179	0.2679	-0.1679	>	<	1	0.15	0.15	0.15	0	0.15	0.15	>	<	1	431	431	431	0	431	431	>
2022-06-08 18:29:22	632	<	20	0	0	0	0	0	0	>	<	1	0.15	0.15	0.15	0	0.15	0.15	>	<	1	431	431	431	0	431	431	>
2022-06-08 18:29:23	633	<	20	0	0	0	0	0	0	>	<	1	0.15	0.15	0.15	0	0.15	0.15	>	<	1	431	431	431	0	431	431	>
2022-06-08 18:29:24	634	<	20	0	0	0	0	0	0	>	<	1	0.15	0.15	0.15	0	0.15	0.15	>	<	1	431	431	431	0	431	431	>
2022-06-08 18:29:25	635	<	20	0	0	0	0	0	0	>	<	1	0.15	0.15	0.15	0	0.15	0.15	>	<	1	431	431	431	0	431	431	>
2022-06-08 18:29:26	636	<	20	0	0	0	0	0	0	>	<	1	0.15	0.15	0.15	0	0.15	0.15	>	<	1	431	431	431	0	431	431	>
2022-06-08 18:29:27	637	<	20	0	0	0	0	0	0	>	<	1	0.15	0.15	0.15	0	0.15	0.15	>	<	1	431	431	431	0	431	431	>
2022-06-08 18:29:28	638	<	20	0	0	0	0	0	0	>	<	1	0.15	0.15	0.15	0	0.15	0.15	>	<	1	431	431	431	0	431	431	>
2022-06-08 18:29:29	639	<	20	0	0	0	0	0	0	>	<	1	0.2	0.2	0.2	0	0.2	0.2	>	<	1	431	431	431	0	431	431	>
2022-06-08 18:29:30	640	<	20	0	0	0	0	0	0	>	<	1	0.15	0.15	0.15	0	0.15	0.15	>	<	1	431	431	431	0	431	431	>
2022-06-08 18:29:31	641	<	20	0	0	0	0	0	0	>	<	1	0.15	0.15	0.15	0	0.15	0.15	>	<	1	431	431	431	0	431	431	>
2022-06-08 18:29:32	642	<	20	0	0	0	0	0	0	>	<	1	0.15	0.15	0.15	0	0.15	0.15	>	<	1	431	431	431	0	431	431	>
2022-06-08 18:29:33	643	<	20	0	0	0	0	0	0	>	<	1	0.2	0.2	0.2	0	0.2	0.2	>	<	1	431	431	431	0	431	431	>
2022-06-08 18:29:34	644	<	20	0.05	1	0	0.2179	0.2679	-0.1679	>	<	1	0.1	0.1	0.1	0	0.1	0.1	>	<	1	431	431	431	0	431	431	>
2022-06-08 18:29:35	645	<	20	0	0	0	0	0	0	>	<	1	0.15	0.15	0.15	0	0.15	0.15	>	<	1	431	431	431	0	431	431	>
2022-06-08 18:29:36	646	<	20	0	0	0	0	0	0	>	<	1	0.15	0.15	0.15	0	0.15	0.15	>	<	1	431	431	431	0	431	431	>
2022-06-08 18:29:37	647	<	20	0	0	0	0	0	0	>	<	1	0.15	0.15	0.15	0	0.15	0.15	>	<	1	431	431	431	0	431	431	>
2022-06-08 18:29:38	648	<	20	0	0	0	0	0	0	>	<	1	0.2	0.2	0.2	0	0.2	0.2	>	<	1	431	431	431	0	431	431	>
2022-06-08 18:29:39	649	<	20	0	0	0	0	0	0	>	<	1	0.15	0.15	0.15	0	0.15	0.15	>	<	1	431	431	431	0	431	431	>
2022-06-08 18:29:40	650	<	20	0	0	0	0	0	0	>	<	1	0.15	0.15	0.15	0	0.15	0.15	>	<	1	431	431	431	0	431	431	>
2022-06-08 18:29:41	651	<	20	0	0	0	0	0	0	>	<	1	0.15	0.15	0.15	0	0.15	0.15	>	<	1	431	431	431	0	431	431	>
2022-06-08 18:29:42	652	<	20	0	0	0	0	0	0	>	<	1	0.15	0.15	0.15	0	0.15	0.15	>	<	1	431	431	431	0	431	431	>
2022-06-08 18:29:43	653	<	20	0	0	0	0	0	0	>	<	1	0.2	0.2	0.2	0	0.2	0.2	>	<	1	431	431	431	0	431	431	>
2022-06-08 18:29:44	654	<	20	0	0	0	0	0	0	>	<	1	0.15	0.15	0.15	0	0.15	0.15	>	<	1	431	431	431	0	431	431	>
2022-06-08 18:29:45	655	<	20	0	0	0	0	0	0	>	<	1	0.1	0.1	0.1	0	0.1	0.1	>	<	1	431	431	431	0	431	431	>
2022-06-08 18:29:46	656	<	20	0	0	0	0	0	0	>	<	1	0.2	0.2	0.2	0	0.2	0.2	>	<	1	431	431	431	0	431	431	>
2022-06-08 18:29:47	657	<	20	0	0	0	0	0	0	>	<	1	0.15	0.15	0.15	0	0.15	0.15	>	<	1	431	431	431	0	431	431	>
2022-06-08 18:29:48	658	<	20	0	0	0	0	0	0	>	<	1	0.15	0.15	0.15	0	0.15	0.15	>	<	1	431	431	431	0	431	431	>
2022-06-08 18:29:49	659	<	7	0	0	0	0	0	0	>	<	1	0.1	0.1	0.1	0	0.1	0.1	>	<	1	431	431	431	0	431	431	>
2022-06-08 18:29:50	660	<	0	0			0	0	0	>	<	1	0.2	0.2	0.2	0	0.2	0.2	>	<	1	431	431	431	0	431	431	>
2022-06-08 18:29:51	661	<	0	0			0	0	0	>	<	1	0.1	0.1	0.1	0	0.1	0.1	>	<	1	431	431	431	0	431	431	>

## Sheet: Conf1_1000
		<	Processing Time							>	<	CPU1							>	<	MEM1							>
Time	Id	<	Cont	Average	Max	Min	DesvTip	DTTop	DTDown	>	<	Cont	Average	Max	Min	DesvTip	DTTop	DTDown	>	<	Cont	Average	Max	Min	DesvTip	DTTop	DTDown	>
P3_Conf1_1000	Tot	<	131993	0.0136	11	0	0.1244	0.138	-0.1108	>	<	660	1.37	7.3	0.4	0.34	1.71	1.02	>	<	660	470.03	495	219.1	53.09	523.12	416.93	>
2022-06-08 18:33:19	0	<	85	0.2	8	0	0.9049	1.1049	-0.7049	>	<	0	0			0	0	0	>	<	0	0			0	0	0	>
2022-06-08 18:33:20	1	<	252	0.0079	1	0	0.0887	0.0967	-0.0808	>	<	1	7.3	7.3	7.3	0	7.3	7.3	>	<	1	228.6	228.6	228.6	0	228.6	228.6	>
2022-06-08 18:33:21	2	<	217	0	0	0	0	0	0	>	<	1	4.25	4.25	4.25	0	4.25	4.25	>	<	1	231.2	231.2	231.2	0	231.2	231.2	>
2022-06-08 18:33:22	3	<	200	0	0	0	0	0	0	>	<	1	2.8	2.8	2.8	0	2.8	2.8	>	<	1	231.4	231.4	231.4	0	231.4	231.4	>
2022-06-08 18:33:23	4	<	200	0.055	11	0	0.7759	0.8309	-0.7209	>	<	1	1.7	1.7	1.7	0	1.7	1.7	>	<	1	219.1	219.1	219.1	0	219.1	219.1	>
2022-06-08 18:33:24	5	<	200	0	0	0	0	0	0	>	<	1	3.45	3.45	3.45	0	3.45	3.45	>	<	1	237.8	237.8	237.8	0	237.8	237.8	>
2022-06-08 18:33:25	6	<	198	0	0	0	0	0	0	>	<	1	3.3	3.3	3.3	0	3.3	3.3	>	<	1	239.6	239.6	239.6	0	239.6	239.6	>
2022-06-08 18:33:26	7	<	202	0	0	0	0	0	0	>	<	1	4.65	4.65	4.65	0	4.65	4.65	>	<	1	245.3	245.3	245.3	0	245.3	245.3	>
2022-06-08 18:33:27	8	<	200	0	0	0	0	0	0	>	<	1	1.85	1.85	1.85	0	1.85	1.85	>	<	1	245.6	245.6	245.6	0	245.6	245.6	>
2022-06-08 18:33:28	9	<	200	0	0	0	0	0	0	>	<	1	1.55	1.55	1.55	0	1.55	1.55	>	<	1	245.6	245.6	245.6	0	245.6	245.6	>
2022-06-08 18:33:29	10	<	200	0	0	0	0	0	0	>	<	1	1.65	1.65	1.65	0	1.65	1.65	>	<	1	245.7	245.7	245.7	0	245.7	245.7	>
2022-06-08 18:33:30	11	<	200	0	0	0	0	0	0	>	<	1	1.6	1.6	1.6	0	1.6	1.6	>	<	1	245.7	245.7	245.7	0	245.7	245.7	>
2022-06-08 18:33:31	12	<	200	0	0	0	0	0	0	>	<	1	1.3	1.3	1.3	0	1.3	1.3	>	<	1	245.7	245.7	245.7	0	245.7	245.7	>
2022-06-08 18:33:32	13	<	200	0	0	0	0	0	0	>	<	1	1.45	1.45	1.45	0	1.45	1.45	>	<	1	249.5	249.5	249.5	0	249.5	249.5	>
2022-06-08 18:33:33	14	<	200	0	0	0	0	0	0	>	<	1	1.5	1.5	1.5	0	1.5	1.5	>	<	1	261.3	261.3	261.3	0	261.3	261.3	>
2022-06-08 18:33:34	15	<	200	0	0	0	0	0	0	>	<	1	1.9	1.9	1.9	0	1.9	1.9	>	<	1	265.5	265.5	265.5	0	265.5	265.5	>
2022-06-08 18:33:35	16	<	200	0	0	0	0	0	0	>	<	1	1.3	1.3	1.3	0	1.3	1.3	>	<	1	265.5	265.5	265.5	0	265.5	265.5	>
2022-06-08 18:33:36	17	<	200	0	0	0	0	0	0	>	<	1	1.4	1.4	1.4	0	1.4	1.4	>	<	1	265.5	265.5	265.5	0	265.5	265.5	>
2022-06-08 18:33:37	18	<	200	0	0	0	0	0	0	>	<	1	1.25	1.25	1.25	0	1.25	1.25	>	<	1	265.5	265.5	265.5	0	265.5	265.5	>
2022-06-08 18:33:38	19	<	200	0	0	0	0	0	0	>	<	1	1.3	1.3	1.3	0	1.3	1.3	>	<	1	265.5	265.5	265.5	0	265.5	265.5	>
2022-06-08 18:33:39	20	<	200	0	0	0	0	0	0	>	<	1	1.3	1.3	1.3	0	1.3	1.3	>	<	1	265.5	265.5	265.5	0	265.5	265.5	>
2022-06-08 18:33:40	21	<	200	0	0	0	0	0	0	>	<	1	1.35	1.35	1.35	0	1.35	1.35	>	<	1	265.5	265.5	265.5	0	265.5	265.5	>
2022-06-08 18:33:41	22	<	200	0	0	0	0	0	0	>	<	1	1.3	1.3	1.3	0	1.3	1.3	>	<	1	265.5	265.5	265.5	0	265.5	265.5	>
2022-06-08 18:33:42	23	<	200	0.005	1	0	0.0705	0.0755	-0.0655	>	<	1	1.45	1.45	1.45	0	1.45	1.45	>	<	1	266	266	266	0	266	266	>
2022-06-08 18:33:43	24	<	200	0	0	0	0	0	0	>	<	1	1.55	1.55	1.55	0	1.55	1.55	>	<	1	267.8	267.8	267.8	0	267.8	267.8	>
2022-06-08 18:33:44	25	<	200	0	0	0	0	0	0	>	<	1	1.55	1.55	1.55	0	1.55	1.55	>	<	1	273.7	273.7	273.7	0	273.7	273.7	>
2022-06-08 18:33:45	26	<	200	0	0	0	0	0	0	>	<	1	1.75	1.75	1.75	0	1.75	1.75	>	<	1	284.5	284.5	284.5	0	284.5	284.5	>
2022-06-08 18:33:46	27	<	200	0	0	0	0	0	0	>	<	1	2	2	2	0	2	2	>	<	1	292	292	292	0	292	292	>
2022-06-08 18:33:47	28	<	200	0	0	0	0	0	0	>	<	1	1.9	1.9	1.9	0	1.9	1.9	>	<	1	302.1	302.1	302.1	0	302.1	302.1	>
2022-06-08 18:33:48	29	<	200	0	0	0	0	0	0	>	<	1	2.05	2.05	2.05	0	2.05	2.05	>	<	1	309.9	309.9	309.9	0	309.9	309.9	>
2022-06-08 18:33:49	30	<	200	0	0	0	0	0	0	>	<	1	1.4	1.4	1.4	0	1.4	1.4	>	<	1	319.2	319.2	319.2	0	319.2	319.2	>
2022-06-08 18:33:50	31	<	200	0.1	1	0	0.3	0.4	-0.2	>	<	1	1.35	1.35	1.35	0	1.35	1.35	>	<	1	328.7	328.7	328.7	0	328.7	328.7	>
2022-06-08 18:33:51	32	<	200	0.24	1	0	0.4271	0.6671	-0.1871	>	<	1	1.3	1.3	1.3	0	1.3	1.3	>	<	1	336.2	336.2	336.2	0	336.2	336.2	>
2022-06-08 18:33:52	33	<	200	0.21	1	0	0.4073	0.6173	-0.1973	>	<	1	1.55	1.55	1.55	0	1.55	1.55	>	<	1	346	346	346	0	346	346	>
2022-06-08 18:33:53	34	<	200	0.15	1	0	0.3571	0.5071	-0.2071	>	<	1	1.5	1.5	1.5	0	1.5	1.5	>	<	1	354	354	354	0	354	354	>
2022-06-08 18:33:54	35	<	200	0.17	1	0	0.3756	0.5456	-0.2056	>	<	1	1.6	1.6	1.6	0	1.6	1.6	>	<	1	359.6	359.6	359.6	0	359.6	359.6	>
2022-06-08 18:33:55	36	<	200	0.065	1	0	0.2465	0.3115	-0.1815	>	<	1	1.25	1.25	1.25	0	1.25	1.25	>	<	1	359.6	359.6	359.6	0	359.6	359.6	>
2022-06-08 18:33:56	37	<	200	0	0	0	0	0	0	>	<	1	1.3	1.3	1.3	0	1.3	1.3	>	<	1	359.6	359.6	359.6	0	359.6	359.6	>
2022-06-08 18:33:57	38	<	200	0	0	0	0	0	0	>	<	1	1.2	1.2	1.2	0	1.2	1.2	>	<	1	359.6	359.6	359.6	0	359.6	359.6	>
2022-06-08 18:33:58	39	<	200	0	0	0	0	0	0	>	<	1	1.2	1.2	1.2	0	1.2	1.2	>	<	1	359.6	359.6	359.6	0	359.6	359.6	>
2022-06-08 18:33:59	40	<	200	0	0	0	0	0	0	>	<	1	1.25	1.25	1.25	0	1.25	1.25	>	<	1	359.6	359.6	359.6	0	359.6	359.6	>
2022-06-08 18:34:00	41	<	200	0	0	0	0	0	0	>	<	1	1.2	1.2	1.2	0	1.2	1.2	>	<	1	359.6	359.6	359.6	0	359.6	359.6	>
2022-06-08 18:34:01	42	<	200	0	0	0	0	0	0	>	<	1	1.25	1.25	1.25	0	1.25	1.25	>	<	1	359.6	359.6	359.6	0	359.6	359.6	>
2022-06-08 18:34:02	43	<	200	0	0	0	0	0	0	>	<	1	1.25	1.25	1.25	0	1.25	1.25	>	<	1	359.6	359.6	359.6	0	359.6	359.6	>
2022-06-08 18:34:03	44	<	200	0	0	0	0	0	0	>	<	1	1.4	1.4	1.4	0	1.4	1.4	>	<	1	359.6	359.6	359.6	0	359.6	359.6	>
2022-06-08 18:34:04	45	<	200	0	0	0	0	0	0	>	<	1	1.45	1.45	1.45	0	1.45	1.45	>	<	1	360.9	360.9	360.9	0	360.9	360.9	>
2022-06-08 18:34:05	46	<	200	0	0	0	0	0	0	>	<	1	1.5	1.5	1.5	0	1.5	1.5	>	<	1	360.9	360.9	360.9	0	360.9	360.9	>
2022-06-08 18:34:06	47	<	200	0	0	0	0	0	0	>	<	1	1.45	1.45	1.45	0	1.45	1.45	>	<	1	360.9	360.9	360.9	0	360.9	360.9	>
2022-06-08 18:34:07	48	<	200	0	0	0	0	0	0	>	<	1	1.5	1.5	1.5	0	1.5	1.5	>	<	1	360.9	360.9	360.9	0	360.9	360.9	>
2022-06-08 18:34:08	49	<	200	0	0	0	0	0	0	>	<	1	1.45	1.45	1.45	0	1.45	1.45	>	<	1	360.9	360.9	360.9	0	360.9	360.9	>
2022-06-08 18:34:09	50	<	200	0	0	0	0	0	0	>	<	1	1.45	1.45	1.45	0	1.45	1.45	>	<	1	361.4	361.4	361.4	0	361.4	361.4	>
2022-06-08 18:34:10	51	<	200	0.02	1	0	0.14	0.16	-0.12	>	<	1	1.4	1.4	1.4	0	1.4	1.4	>	<	1	361.7	361.7	361.7	0	361.7	361.7	>
2022-06-08 18:34:11	52	<	200	0	0	0	0	0	0	>	<	1	1.4	1.4	1.4	0	1.4	1.4	>	<	1	361.7	361.7	361.7	0	361.7	361.7	>
2022-06-08 18:34:12	53	<	200	0	0	0	0	0	0	>	<	1	1.3	1.3	1.3	0	1.3	1.3	>	<	1	361.7	361.7	361.7	0	361.7	361.7	>
2022-06-08 18:34:13	54	<	200	0	0	0	0	0	0	>	<	1	1.4	1.4	1.4	0	1.4	1.4	>	<	1	362.2	362.2	362.2	0	362.2	362.2	>
2022-06-08 18:34:14	55	<	200	0	0	0	0	0	0	>	<	1	1.35	1.35	1.35	0	1.35	1.35	>	<	1	363.5	363.5	363.5	0	363.5	363.5	>
2022-06-08 18:34:15	56	<	200	0	0	0	0	0	0	>	<	1	1.3	1.3	1.3	0	1.3	1.3	>	<	1	372.8	372.8	372.8	0	372.8	372.8	>
2022-06-08 18:34:16	57	<	200	0	0	0	0	0	0	>	<	1	1.3	1.3	1.3	0	1.3	1.3	>	<	1	379	379	379	0	379	379	>
2022-06-08 18:34:17	58	<	200	0	0	0	0	0	0	>	<	1	1.3	1.3	1.3	0	1.3	1.3	>	<	1	387.7	387.7	387.7	0	387.7	387.7	>
2022-06-08 18:34:18	59	<	200	0	0	0	0	0	0	>	<	1	1.45	1.45	1.45	0	1.45	1.45	>	<	1	396.5	396.5	396.5	0	396.5	396.5	>
2022-06-08 18:34:19	60	<	200	0	0	0	0	0	0	>	<	1	1.3	1.3	1.3	0	1.3	1.3	>	<	1	406.9	406.9	406.9	0	406.9	406.9	>
2022-06-08 18:34:20	61	<	200	0	0	0	0	0	0	>	<	1	1.6	1.6	1.6	0	1.6	1.6	>	<	1	413.4	413.4	413.4	0	413.4	413.4	>
2022-06-08 18:34:21	62	<	200	0	0	0	0	0	0	>	<	1	1.4	1.4	1.4	0	1.4	1.4	>	<	1	423.9	423.9	423.9	0	423.9	423.9	>
2022-06-08 18:34:22	63	<	200	0	0	0	0	0	0	>	<	1	1.45	1.45	1.45	0	1.45	1.45	>	<	1	431.9	431.9	431.9	0	431.9	431.9	>
2022-06-08 18:34:23	64	<	200	0	0	0	0	0	0	>	<	1	1.5	1.5	1.5	0	1.5	1.5	>	<	1	440.9	440.9	440.9	0	440.9	440.9	>
2022-06-08 18:34:24	65	<	200	0	0	0	0	0	0	>	<	1	1.55	1.55	1.55	0	1.55	1.55	>	<	1	450	450	450	0	450	450	>
2022-06-08 18:34:25	66	<	200	0	0	0	0	0	0	>	<	1	1.3	1.3	1.3	0	1.3	1.3	>	<	1	458.5	458.5	458.5	0	458.5	458.5	>
2022-06-08 18:34:26	67	<	200	0	0	0	0	0	0	>	<	1	1.5	1.5	1.5	0	1.5	1.5	>	<	1	468.5	468.5	468.5	0	468.5	468.5	>
2022-06-08 18:34:27	68	<	200	0	0	0	0	0	0	>	<	1	1.9	1.9	1.9	0	1.9	1.9	>	<	1	479.1	479.1	479.1	0	479.1	479.1	>
2022-06-08 18:34:28	69	<	200	0	0	0	0	0	0	>	<	1	1.45	1.45	1.45	0	1.45	1.45	>	<	1	479.1	479.1	479.1	0	479.1	479.1	>
2022-06-08 18:34:29	70	<	200	0	0	0	0	0	0	>	<	1	1.4	1.4	1.4	0	1.4	1.4	>	<	1	479.1	479.1	479.1	0	479.1	479.1	>
2022-06-08 18:34:30	71	<	200	0	0	0	0	0	0	>	<	1	1.4	1.4	1.4	0	1.4	1.4	>	<	1	479.1	479.1	479.1	0	479.1	479.1	>
2022-06-08 18:34:31	72	<	200	0	0	0	0	0	0	>	<	1	1.35	1.35	1.35	0	1.35	1.35	>	<	1	479.1	479.1	479.1	0	479.1	479.1	>
2022-06-08 18:34:32	73	<	200	0	0	0	0	0	0	>	<	1	1.35	1.35	1.35	0	1.35	1.35	>	<	1	479.1	479.1	479.1	0	479.1	479.1	>
2022-06-08 18:34:33	74	<	200	0	0	0	0	0	0	>	<	1	1.35	1.35	1.35	0	1.35	1.35	>	<	1	479.1	479.1	479.1	0	479.1	479.1	>
2022-06-08 18:34:34	75	<	200	0	0	0	0	0	0	>	<	1	1.3	1.3	1.3	0	1.3	1.3	>	<	1	479.1	479.1	479.1	0	479.1	479.1	>
2022-06-08 18:34:35	76	<	200	0	0	0	0	0	0	>	<	1	1.2	1.2	1.2	0	1.2	1.2	>	<	1	479.1	479.1	479.1	0	479.1	479.1	>
2022-06-08 18:34:36	77	<	200	0	0	0	0	0	0	>	<	1	1.25	1.25	1.25	0	1.25	1.25	>	<	1	479.1	479.1	479.1	0	479.1	479.1	>
2022-06-08 18:34:37	78	<	200	0	0	0	0	0	0	>	<	1	1.2	1.2	1.2	0	1.2	1.2	>	<	1	479.1	479.1	479.1	0	479.1	479.1	>
2022-06-08 18:34:38	79	<	200	0	0	0	0	0	0	>	<	1	1.15	1.15	1.15	0	1.15	1.15	>	<	1	479.1	479.1	479.1	0	479.1	479.1	>
2022-06-08 18:34:39	80	<	200	0	0	0	0	0	0	>	<	1	1.45	1.45	1.45	0	1.45	1.45	>	<	1	479.1	479.1	479.1	0	479.1	479.1	>
2022-06-08 18:34:40	81	<	200	0	0	0	0	0	0	>	<	1	1.4	1.4	1.4	0	1.4	1.4	>	<	1	479.1	479.1	479.1	0	479.1	479.1	>
2022-06-08 18:34:41	82	<	200	0	0	0	0	0	0	>	<	1	1.4	1.4	1.4	0	1.4	1.4	>	<	1	479.1	479.1	479.1	0	479.1	479.1	>
2022-06-08 18:34:42	83	<	200	0	0	0	0	0	0	>	<	1	1.45	1.45	1.45	0	1.45	1.45	>	<	1	479.1	479.1	479.1	0	479.1	479.1	>
2022-06-08 18:34:43	84	<	200	0	0	0	0	0	0	>	<	1	1.4	1.4	1.4	0	1.4	1.4	>	<	1	479.1	479.1	479.1	0	479.1	479.1	>
2022-06-08 18:34:44	85	<	200	0	0	0	0	0	0	>	<	1	1.4	1.4	1.4	0	1.4	1.4	>	<	1	479.1	479.1	479.1	0	479.1	479.1	>
2022-06-08 18:34:45	86	<	200	0	0	0	0	0	0	>	<	1	1.45	1.45	1.45	0	1.45	1.45	>	<	1	479.1	479.1	479.1	0	479.1	479.1	>
2022-06-08 18:34:46	87	<	200	0	0	0	0	0	0	>	<	1	1.45	1.45	1.45	0	1.45	1.45	>	<	1	479.1	479.1	479.1	0	479.1	479.1	>
2022-06-08 18:34:47	88	<	200	0	0	0	0	0	0	>	<	1	1.4	1.4	1.4	0	1.4	1.4	>	<	1	479.1	479.1	479.1	0	479.1	479.1	>
2022-06-08 18:34:48	89	<	200	0	0	0	0	0	0	>	<	1	1.4	1.4	1.4	0	1.4	1.4	>	<	1	479.1	479.1	479.1	0	479.1	479.1	>
2022-06-08 18:34:49	90	<	200	0	0	0	0	0	0	>	<	1	1.3	1.3	1.3	0	1.3	1.3	>	<	1	479.9	479.9	479.9	0	479.9	479.9	>
2022-06-08 18:34:50	91	<	200	0	0	0	0	0	0	>	<	1	1.3	1.3	1.3	0	1.3	1.3	>	<	1	480.1	480.1	480.1	0	480.1	480.1	>
2022-06-08 18:34:51	92	<	200	0	0	0	0	0	0	>	<	1	1.4	1.4	1.4	0	1.4	1.4	>	<	1	480.1	480.1	480.1	0	480.1	480.1	>
2022-06-08 18:34:52	93	<	200	0	0	0	0	0	0	>	<	1	1.45	1.45	1.45	0	1.45	1.45	>	<	1	480.1	480.1	480.1	0	480.1	480.1	>
2022-06-08 18:34:53	94	<	200	0	0	0	0	0	0	>	<	1	1.45	1.45	1.45	0	1.45	1.45	>	<	1	480.6	480.6	480.6	0	480.6	480.6	>
2022-06-08 18:34:54	95	<	200	0	0	0	0	0	0	>	<	1	1.4	1.4	1.4	0	1.4	1.4	>	<	1	480.6	480.6	480.6	0	480.6	480.6	>
2022-06-08 18:34:55	96	<	200	0.04	1	0	0.196	0.236	-0.156	>	<	1	1.45	1.45	1.45	0	1.45	1.45	>	<	1	480.6	480.6	480.6	0	480.6	480.6	>
2022-06-08 18:34:56	97	<	200	0.11	1	0	0.3129	0.4229	-0.2029	>	<	1	1.4	1.4	1.4	0	1.4	1.4	>	<	1	480.6	480.6	480.6	0	480.6	480.6	>
2022-06-08 18:34:57	98	<	200	0.065	1	0	0.2465	0.3115	-0.1815	>	<	1	1.35	1.35	1.35	0	1.35	1.35	>	<	1	480.6	480.6	480.6	0	480.6	480.6	>
2022-06-08 18:34:58	99	<	200	0.055	1	0	0.228	0.283	-0.173	>	<	1	1.4	1.4	1.4	0	1.4	1.4	>	<	1	480.6	480.6	480.6	0	480.6	480.6	>
2022-06-08 18:34:59	100	<	200	0.07	1	0	0.2551	0.3251	-0.1851	>	<	1	1.4	1.4	1.4	0	1.4	1.4	>	<	1	480.6	480.6	480.6	0	480.6	480.6	>
2022-06-08 18:35:00	101	<	200	0.04	1	0	0.196	0.236	-0.156	>	<	1	1.95	1.95	1.95	0	1.95	1.95	>	<	1	481.1	481.1	481.1	0	481.1	481.1	>
2022-06-08 18:35:01	102	<	200	0	0	0	0	0	0	>	<	1	1.7	1.7	1.7	0	1.7	1.7	>	<	1	484	484	484	0	484	484	>
2022-06-08 18:35:02	103	<	200	0	0	0	0	0	0	>	<	1	1.5	1.5	1.5	0	1.5	1.5	>	<	1	484	484	484	0	484	484	>
2022-06-08 18:35:03	104	<	200	0	0	0	0	0	0	>	<	1	1.45	1.45	1.45	0	1.45	1.45	>	<	1	484	484	484	0	484	484	>
2022-06-08 18:35:04	105	<	200	0	0	0	0	0	0	>	<	1	1.45	1.45	1.45	0	1.45	1.45	>	<	1	484	484	484	0	484	484	>
2022-06-08 18:35:05	106	<	200	0	0	0	0	0	0	>	<	1	1.4	1.4	1.4	0	1.4	1.4	>	<	1	484	484	484	0	484	484	>
2022-06-08 18:35:06	107	<	200	0	0	0	0	0	0	>	<	1	1.4	1.4	1.4	0	1.4	1.4	>	<	1	484	484	484	0	484	484	>
2022-06-08 18:35:07	108	<	200	0	0	0	0	0	0	>	<	1	1.4	1.4	1.4	0	1.4	1.4	>	<	1	484	484	484	0	484	484	>
2022-06-08 18:35:08	109	<	200	0	0	0	0	0	0	>	<	1	1.45	1.45	1.45	0	1.45	1.45	>	<	1	484	484	484	0	484	484	>
2022-06-08 18:35:09	110	<	200	0	0	0	0	0	0	>	<	1	1.4	1.4	1.4	0	1.4	1.4	>	<	1	484	484	484	0	484	484	>
2022-06-08 18:35:10	111	<	200	0.02	1	0	0.14	0.16	-0.12	>	<	1	1.4	1.4	1.4	0	1.4	1.4	>	<	1	484	484	484	0	484	484	>
2022-06-08 18:35:11	112	<	200	0	0	0	0	0	0	>	<	1	1.4	1.4	1.4	0	1.4	1.4	>	<	1	484	484	484	0	484	484	>
2022-06-08 18:35:12	113	<	200	0	0	0	0	0	0	>	<	1	1.4	1.4	1.4	0	1.4	1.4	>	<	1	484	484	484	0	484	484	>
2022-06-08 18:35:13	114	<	200	0	0	0	0	0	0	>	<	1	1.4	1.4	1.4	0	1.4	1.4	>	<	1	484	484	484	0	484	484	>
2022-06-08 18:35:14	115	<	200	0	0	0	0	0	0	>	<	1	1.4	1.4	1.4	0	1.4	1.4	>	<	1	484	484	484	0	484	484	>
2022-06-08 18:35:15	116	<	200	0	0	0	0	0	0	>	<	1	1.4	1.4	1.4	0	1.4	1.4	>	<	1	484	484	484	0	484	484	>
2022-06-08 18:35:16	117	<	200	0	0	0	0	0	0	>	<	1	1.4	1.4	1.4	0	1.4	1.4	>	<	1	484	484	484	0	484	484	>
2022-06-08 18:35:17	118	<	200	0	0	0	0	0	0	>	<	1	1.45	1.45	1.45	0	1.45	1.45	>	<	1	484	484	484	0	484	484	>
2022-06-08 18:35:18	119	<	200	0	0	0	0	0	0	>	<	1	1.35	1.35	1.35	0	1.35	1.35	>	<	1	484	484	484	0	484	484	>
2022-06-08 18:35:19	120	<	200	0	0	0	0	0	0	>	<	1	1.45	1.45	1.45	0	1.45	1.45	>	<	1	484	484	484	0	484	484	>
2022-06-08 18:35:20	121	<	200	0	0	0	0	0	0	>	<	1	1.35	1.35	1.35	0	1.35	1.35	>	<	1	484	484	484	0	484	484	>
2022-06-08 18:35:21	122	<	200	0	0	0	0	0	0	>	<	1	1.35	1.35	1.35	0	1.35	1.35	>	<	1	484	484	484	0	484	484	>
2022-06-08 18:35:22	123	<	200	0	0	0	0	0	0	>	<	1	1.45	1.45	1.45	0	1.45	1.45	>	<	1	484	484	484	0	484	484	>
2022-06-08 18:35:23	124	<	200	0	0	0	0	0	0	>	<	1	1.4	1.4	1.4	0	1.4	1.4	>	<	1	484	484	484	0	484	484	>
2022-06-08 18:35:24	125	<	200	0	0	0	0	0	0	>	<	1	1.3	1.3	1.3	0	1.3	1.3	>	<	1	484	484	484	0	484	484	>
2022-06-08 18:35:25	126	<	200	0	0	0	0	0	0	>	<	1	1.3	1.3	1.3	0	1.3	1.3	>	<	1	484	484	484	0	484	484	>
2022-06-08 18:35:26	127	<	200	0	0	0	0	0	0	>	<	1	1.3	1.3	1.3	0	1.3	1.3	>	<	1	484	484	484	0	484	484	>
2022-06-08 18:35:27	128	<	200	0	0	0	0	0	0	>	<	1	1.35	1.35	1.35	0	1.35	1.35	>	<	1	484	484	484	0	484	484	>
2022-06-08 18:35:28	129	<	200	0	0	0	0	0	0	>	<	1	1.3	1.3	1.3	0	1.3	1.3	>	<	1	484	484	484	0	484	484	>
2022-06-08 18:35:29	130	<	200	0	0	0	0	0	0	>	<	1	1.3	1.3	1.3	0	1.3	1.3	>	<	1	484	484	484	0	484	484	>
2022-06-08 18:35:30	131	<	188	0	0	0	0	0	0	>	<	1	1.3	1.3	1.3	0	1.3	1.3	>	<	1	484	484	484	0	484	484	>
2022-06-08 18:35:31	132	<	211	0	0	0	0	0	0	>	<	1	1.3	1.3	1.3	0	1.3	1.3	>	<	1	484	484	484	0	484	484	>
2022-06-08 18:35:32	133	<	201	0	0	0	0	0	0	>	<	1	1.4	1.4	1.4	0	1.4	1.4	>	<	1	484	484	484	0	484	484	>
2022-06-08 18:35:33	134	<	199	0	0	0	0	0	0	>	<	1	1.4	1.4	1.4	0	1.4	1.4	>	<	1	484	484	484	0	484	484	>
2022-06-08 18:35:34	135	<	200	0	0	0	0	0	0	>	<	1	1.4	1.4	1.4	0	1.4	1.4	>	<	1	484	484	484	0	484	484	>
2022-06-08 18:35:35	136	<	200	0.015	1	0	0.1216	0.1366	-0.1066	>	<	1	1.75	1.75	1.75	0	1.75	1.75	>	<	1	484.2	484.2	484.2	0	484.2	484.2	>
2022-06-08 18:35:36	137	<	200	0.045	1	0	0.2073	0.2523	-0.1623	>	<	1	1.35	1.35	1.35	0	1.35	1.35	>	<	1	484.2	484.2	484.2	0	484.2	484.2	>
2022-06-08 18:35:37	138	<	200	0.045	1	0	0.2073	0.2523	-0.1623	>	<	1	1.35	1.35	1.35	0	1.35	1.35	>	<	1	484.2	484.2	484.2	0	484.2	484.2	>
2022-06-08 18:35:38	139	<	200	0.035	1	0	0.1838	0.2188	-0.1488	>	<	1	1.3	1.3	1.3	0	1.3	1.3	>	<	1	484.2	484.2	484.2	0	484.2	484.2	>
2022-06-08 18:35:39	140	<	200	0.02	1	0	0.14	0.16	-0.12	>	<	1	1.4	1.4	1.4	0	1.4	1.4	>	<	1	484.2	484.2	484.2	0	484.2	484.2	>
2022-06-08 18:35:40	141	<	200	0	0	0	0	0	0	>	<	1	1.35	1.35	1.35	0	1.35	1.35	>	<	1	484.2	484.2	484.2	0	484.2	484.2	>
2022-06-08 18:35:41	142	<	200	0.005	1	0	0.0705	0.0755	-0.0655	>	<	1	1.45	1.45	1.45	0	1.45	1.45	>	<	1	484.2	484.2	484.2	0	484.2	484.2	>
2022-06-08 18:35:42	143	<	200	0	0	0	0	0	0	>	<	1	1.45	1.45	1.45	0	1.45	1.45	>	<	1	484.2	484.2	484.2	0	484.2	484.2	>
2022-06-08 18:35:43	144	<	200	0	0	0	0	0	0	>	<	1	1.45	1.45	1.45	0	1.45	1.45	>	<	1	484.2	484.2	484.2	0	484.2	484.2	>
2022-06-08 18:35:44	145	<	200	0	0	0	0	0	0	>	<	1	1.45	1.45	1.45	0	1.45	1.45	>	<	1	484.2	484.2	484.2	0	484.2	484.2	>
2022-06-08 18:35:45	146	<	201	0	0	0	0	0	0	>	<	1	1.45	1.45	1.45	0	1.45	1.45	>	<	1	484.2	484.2	484.2	0	484.2	484.2	>
2022-06-08 18:35:46	147	<	199	0	0	0	0	0	0	>	<	1	1.35	1.35	1.35	0	1.35	1.35	>	<	1	484.2	484.2	484.2	0	484.2	484.2	>
2022-06-08 18:35:47	148	<	201	0	0	0	0	0	0	>	<	1	1.45	1.45	1.45	0	1.45	1.45	>	<	1	484.2	484.2	484.2	0	484.2	484.2	>
2022-06-08 18:35:48	149	<	199	0	0	0	0	0	0	>	<	1	1.45	1.45	1.45	0	1.45	1.45	>	<	1	484.2	484.2	484.2	0	484.2	484.2	>
2022-06-08 18:35:49	150	<	200	0	0	0	0	0	0	>	<	1	1.4	1.4	1.4	0	1.4	1.4	>	<	1	484.2	484.2	484.2	0	484.2	484.2	>
2022-06-08 18:35:50	151	<	200	0	0	0	0	0	0	>	<	1	1.45	1.45	1.45	0	1.45	1.45	>	<	1	484.2	484.2	484.2	0	484.2	484.2	>
2022-06-08 18:35:51	152	<	200	0	0	0	0	0	0	>	<	1	1.35	1.35	1.35	0	1.35	1.35	>	<	1	484.2	484.2	484.2	0	484.2	484.2	>
2022-06-08 18:35:52	153	<	200	0	0	0	0	0	0	>	<	1	1.15	1.15	1.15	0	1.15	1.15	>	<	1	484.2	484.2	484.2	0	484.2	484.2	>
2022-06-08 18:35:53	154	<	200	0	0	0	0	0	0	>	<	1	1.35	1.35	1.35	0	1.35	1.35	>	<	1	484.2	484.2	484.2	0	484.2	484.2	>
2022-06-08 18:35:54	155	<	201	0	0	0	0	0	0	>	<	1	1.35	1.35	1.35	0	1.35	1.35	>	<	1	484.2	484.2	484.2	0	484.2	484.2	>
2022-06-08 18:35:55	156	<	199	0	0	0	0	0	0	>	<	1	1.15	1.15	1.15	0	1.15	1.15	>	<	1	484.2	484.2	484.2	0	484.2	484.2	>
2022-06-08 18:35:56	157	<	200	0	0	0	0	0	0	>	<	1	1.25	1.25	1.25	0	1.25	1.25	>	<	1	484.2	484.2	484.2	0	484.2	484.2	>
2022-06-08 18:35:57	158	<	200	0	0	0	0	0	0	>	<	1	1.15	1.15	1.15	0	1.15	1.15	>	<	1	484.2	484.2	484.2	0	484.2	484.2	>
2022-06-08 18:35:58	159	<	201	0	0	0	0	0	0	>	<	1	1.4	1.4	1.4	0	1.4	1.4	>	<	1	484.2	484.2	484.2	0	484.2	484.2	>
2022-06-08 18:35:59	160	<	199	0	0	0	0	0	0	>	<	1	1.45	1.45	1.45	0	1.45	1.45	>	<	1	484.2	484.2	484.2	0	484.2	484.2	>
2022-06-08 18:36:00	161	<	200	0.04	1	0	0.196	0.236	-0.156	>	<	1	1.35	1.35	1.35	0	1.35	1.35	>	<	1	484.2	484.2	484.2	0	484.2	484.2	>
2022-06-08 18:36:01	162	<	200	0.175	1	0	0.38	0.555	-0.205	>	<	1	1.2	1.2	1.2	0	1.2	1.2	>	<	1	484.2	484.2	484.2	0	484.2	484.2	>
2022-06-08 18:36:02	163	<	200	0.16	1	0	0.3666	0.5266	-0.2066	>	<	1	1.15	1.15	1.15	0	1.15	1.15	>	<	1	484.2	484.2	484.2	0	484.2	484.2	>
2022-06-08 18:36:03	164	<	200	0.16	1	0	0.3666	0.5266	-0.2066	>	<	1	1.2	1.2	1.2	0	1.2	1.2	>	<	1	484.2	484.2	484.2	0	484.2	484.2	>
2022-06-08 18:36:04	165	<	200	0.18	1	0	0.3842	0.5642	-0.2042	>	<	1	1.15	1.15	1.15	0	1.15	1.15	>	<	1	484.2	484.2	484.2	0	484.2	484.2	>
2022-06-08 18:36:05	166	<	200	0.065	1	0	0.2465	0.3115	-0.1815	>	<	1	1.2	1.2	1.2	0	1.2	1.2	>	<	1	484.2	484.2	484.2	0	484.2	484.2	>
2022-06-08 18:36:06	167	<	201	0	0	0	0	0	0	>	<	1	1.15	1.15	1.15	0	1.15	1.15	>	<	1	484.2	484.2	484.2	0	484.2	484.2	>
2022-06-08 18:36:07	168	<	200	0	0	0	0	0	0	>	<	1	1.2	1.2	1.2	0	1.2	1.2	>	<	1	484.2	484.2	484.2	0	484.2	484.2	>
2022-06-08 18:36:08	169	<	199	0	0	0	0	0	0	>	<	1	1.2	1.2	1.2	0	1.2	1.2	>	<	1	484.2	484.2	484.2	0	484.2	484.2	>
2022-06-08 18:36:09	170	<	200	0	0	0	0	0	0	>	<	1	1.6	1.6	1.6	0	1.6	1.6	>	<	1	484.5	484.5	484.5	0	484.5	484.5	>
2022-06-08 18:36:10	171	<	200	0	0	0	0	0	0	>	<	1	1.4	1.4	1.4	0	1.4	1.4	>	<	1	484.5	484.5	484.5	0	484.5	484.5	>
2022-06-08 18:36:11	172	<	201	0	0	0	0	0	0	>	<	1	1.3	1.3	1.3	0	1.3	1.3	>	<	1	484.5	484.5	484.5	0	484.5	484.5	>
2022-06-08 18:36:12	173	<	199	0	0	0	0	0	0	>	<	1	1.3	1.3	1.3	0	1.3	1.3	>	<	1	484.5	484.5	484.5	0	484.5	484.5	>
2022-06-08 18:36:13	174	<	200	0	0	0	0	0	0	>	<	1	1.3	1.3	1.3	0	1.3	1.3	>	<	1	484.5	484.5	484.5	0	484.5	484.5	>
2022-06-08 18:36:14	175	<	200	0	0	0	0	0	0	>	<	1	1.3	1.3	1.3	0	1.3	1.3	>	<	1	484.5	484.5	484.5	0	484.5	484.5	>
2022-06-08 18:36:15	176	<	200	0	0	0	0	0	0	>	<	1	1.35	1.35	1.35	0	1.35	1.35	>	<	1	484.5	484.5	484.5	0	484.5	484.5	>
2022-06-08 18:36:16	177	<	200	0	0	0	0	0	0	>	<	1	1.35	1.35	1.35	0	1.35	1.35	>	<	1	484.5	484.5	484.5	0	484.5	484.5	>
2022-06-08 18:36:17	178	<	200	0	0	0	0	0	0	>	<	1	1.3	1.3	1.3	0	1.3	1.3	>	<	1	484.5	484.5	484.5	0	484.5	484.5	>
2022-06-08 18:36:18	179	<	200	0	0	0	0	0	0	>	<	1	1.3	1.3	1.3	0	1.3	1.3	>	<	1	484.5	484.5	484.5	0	484.5	484.5	>
2022-06-08 18:36:19	180	<	200	0	0	0	0	0	0	>	<	1	1.3	1.3	1.3	0	1.3	1.3	>	<	1	484.5	484.5	484.5	0	484.5	484.5	>
2022-06-08 18:36:20	181	<	200	0	0	0	0	0	0	>	<	1	1.35	1.35	1.35	0	1.35	1.35	>	<	1	484.5	484.5	484.5	0	484.5	484.5	>
2022-06-08 18:36:21	182	<	200	0	0	0	0	0	0	>	<	1	1.35	1.35	1.35	0	1.35	1.35	>	<	1	484.5	484.5	484.5	0	484.5	484.5	>
2022-06-08 18:36:22	183	<	200	0	0	0	0	0	0	>	<	1	1.3	1.3	1.3	0	1.3	1.3	>	<	1	484.5	484.5	484.5	0	484.5	484.5	>
2022-06-08 18:36:23	184	<	200	0	0	0	0	0	0	>	<	1	1.25	1.25	1.25	0	1.25	1.25	>	<	1	484.5	484.5	484.5	0	484.5	484.5	>
2022-06-08 18:36:24	185	<	200	0	0	0	0	0	0	>	<	1	1.35	1.35	1.35	0	1.35	1.35	>	<	1	484.5	484.5	484.5	0	484.5	484.5	>
2022-06-08 18:36:25	186	<	200	0	0	0	0	0	0	>	<	1	1.3	1.3	1.3	0	1.3	1.3	>	<	1	484.5	484.5	484.5	0	484.5	484.5	>
2022-06-08 18:36:26	187	<	200	0	0	0	0	0	0	>	<	1	1.3	1.3	1.3	0	1.3	1.3	>	<	1	484.5	484.5	484.5	0	484.5	484.5	>
2022-06-08 18:36:27	188	<	200	0	0	0	0	0	0	>	<	1	1.35	1.35	1.35	0	1.35	1.35	>	<	1	484.5	484.5	484.5	0	484.5	484.5	>
2022-06-08 18:36:28	189	<	200	0	0	0	0	0	0	>	<	1	1.3	1.3	1.3	0	1.3	1.3	>	<	1	484.5	484.5	484.5	0	484.5	484.5	>
2022-06-08 18:36:29	190	<	200	0	0	0	0	0	0	>	<	1	1.35	1.35	1.35	0	1.35	1.35	>	<	1	484.5	484.5	484.5	0	484.5	484.5	>
2022-06-08 18:36:30	191	<	200	0	0	0	0	0	0	>	<	1	1.3	1.3	1.3	0	1.3	1.3	>	<	1	484.5	484.5	484.5	0	484.5	484.5	>
2022-06-08 18:36:31	192	<	200	0	0	0	0	0	0	>	<	1	1.35	1.35	1.35	0	1.35	1.35	>	<	1	484.5	484.5	484.5	0	484.5	484.5	>
2022-06-08 18:36:32	193	<	200	0	0	0	0	0	0	>	<	1	1.15	1.15	1.15	0	1.15	1.15	>	<	1	484.5	484.5	484.5	0	484.5	484.5	>
2022-06-08 18:36:33	194	<	200	0	0	0	0	0	0	>	<	1	1.2	1.2	1.2	0	1.2	1.2	>	<	1	484.5	484.5	484.5	0	484.5	484.5	>
2022-06-08 18:36:34	195	<	200	0	0	0	0	0	0	>	<	1	1.2	1.2	1.2	0	1.2	1.2	>	<	1	484.5	484.5	484.5	0	484.5	484.5	>
2022-06-08 18:36:35	196	<	200	0.005	1	0	0.0705	0.0755	-0.0655	>	<	1	1.15	1.15	1.15	0	1.15	1.15	>	<	1	484.5	484.5	484.5	0	484.5	484.5	>
2022-06-08 18:36:36	197	<	200	0	0	0	0	0	0	>	<	1	1.15	1.15	1.15	0	1.15	1.15	>	<	1	484.5	484.5	484.5	0	484.5	484.5	>
2022-06-08 18:36:37	198	<	200	0	0	0	0	0	0	>	<	1	1.15	1.15	1.15	0	1.15	1.15	>	<	1	484.5	484.5	484.5	0	484.5	484.5	>
2022-06-08 18:36:38	199	<	200	0	0	0	0	0	0	>	<	1	1.15	1.15	1.15	0	1.15	1.15	>	<	1	484.5	484.5	484.5	0	484.5	484.5	>
2022-06-08 18:36:39	200	<	200	0	0	0	0	0	0	>	<	1	1.15	1.15	1.15	0	1.15	1.15	>	<	1	484.5	484.5	484.5	0	484.5	484.5	>
2022-06-08 18:36:40	201	<	200	0	0	0	0	0	0	>	<	1	1.2	1.2	1.2	0	1.2	1.2	>	<	1	484.5	484.5	484.5	0	484.5	484.5	>
2022-06-08 18:36:41	202	<	199	0	0	0	0	0	0	>	<	1	1.15	1.15	1.15	0	1.15	1.15	>	<	1	484.5	484.5	484.5	0	484.5	484.5	>
2022-06-08 18:36:42	203	<	201	0.0249	5	0	0.3518	0.3767	-0.3269	>	<	1	1.2	1.2	1.2	0	1.2	1.2	>	<	1	484.5	484.5	484.5	0	484.5	484.5	>
2022-06-08 18:36:43	204	<	200	0	0	0	0	0	0	>	<	1	1.6	1.6	1.6	0	1.6	1.6	>	<	1	484.5	484.5	484.5	0	484.5	484.5	>
2022-06-08 18:36:44	205	<	200	0	0	0	0	0	0	>	<	1	1.3	1.3	1.3	0	1.3	1.3	>	<	1	484.5	484.5	484.5	0	484.5	484.5	>
2022-06-08 18:36:45	206	<	200	0	0	0	0	0	0	>	<	1	1.25	1.25	1.25	0	1.25	1.25	>	<	1	484.5	484.5	484.5	0	484.5	484.5	>
2022-06-08 18:36:46	207	<	201	0	0	0	0	0	0	>	<	1	1.3	1.3	1.3	0	1.3	1.3	>	<	1	484.5	484.5	484.5	0	484.5	484.5	>
2022-06-08 18:36:47	208	<	199	0	0	0	0	0	0	>	<	1	1.3	1.3	1.3	0	1.3	1.3	>	<	1	484.5	484.5	484.5	0	484.5	484.5	>
2022-06-08 18:36:48	209	<	200	0	0	0	0	0	0	>	<	1	1.2	1.2	1.2	0	1.2	1.2	>	<	1	484.5	484.5	484.5	0	484.5	484.5	>
2022-06-08 18:36:49	210	<	201	0	0	0	0	0	0	>	<	1	1.2	1.2	1.2	0	1.2	1.2	>	<	1	484.5	484.5	484.5	0	484.5	484.5	>
2022-06-08 18:36:50	211	<	199	0	0	0	0	0	0	>	<	1	1.2	1.2	1.2	0	1.2	1.2	>	<	1	484.5	484.5	484.5	0	484.5	484.5	>
2022-06-08 18:36:51	212	<	200	0	0	0	0	0	0	>	<	1	1.35	1.35	1.35	0	1.35	1.35	>	<	1	484.5	484.5	484.5	0	484.5	484.5	>
2022-06-08 18:36:52	213	<	200	0	0	0	0	0	0	>	<	1	1.35	1.35	1.35	0	1.35	1.35	>	<	1	484.5	484.5	484.5	0	484.5	484.5	>
2022-06-08 18:36:53	214	<	200	0	0	0	0	0	0	>	<	1	1.35	1.35	1.35	0	1.35	1.35	>	<	1	484.5	484.5	484.5	0	484.5	484.5	>
2022-06-08 18:36:54	215	<	201	0	0	0	0	0	0	>	<	1	1.35	1.35	1.35	0	1.35	1.35	>	<	1	484.5	484.5	484.5	0	484.5	484.5	>
2022-06-08 18:36:55	216	<	199	0	0	0	0	0	0	>	<	1	1.3	1.3	1.3	0	1.3	1.3	>	<	1	484.5	484.5	484.5	0	484.5	484.5	>
2022-06-08 18:36:56	217	<	200	0	0	0	0	0	0	>	<	1	1.35	1.35	1.35	0	1.35	1.35	>	<	1	484.5	484.5	484.5	0	484.5	484.5	>
2022-06-08 18:36:57	218	<	200	0	0	0	0	0	0	>	<	1	1.25	1.25	1.25	0	1.25	1.25	>	<	1	484.5	484.5	484.5	0	484.5	484.5	>
2022-06-08 18:36:58	219	<	200	0	0	0	0	0	0	>	<	1	1.2	1.2	1.2	0	1.2	1.2	>	<	1	484.5	484.5	484.5	0	484.5	484.5	>
2022-06-08 18:36:59	220	<	200	0	0	0	0	0	0	>	<	1	1.2	1.2	1.2	0	1.2	1.2	>	<	1	484.5	484.5	484.5	0	484.5	484.5	>
2022-06-08 18:37:00	221	<	200	0	0	0	0	0	0	>	<	1	1.2	1.2	1.2	0	1.2	1.2	>	<	1	484.5	484.5	484.5	0	484.5	484.5	>
2022-06-08 18:37:01	222	<	201	0	0	0	0	0	0	>	<	1	1.25	1.25	1.25	0	1.25	1.25	>	<	1	484.5	484.5	484.5	0	484.5	484.5	>
2022-06-08 18:37:02	223	<	200	0	0	0	0	0	0	>	<	1	1.4	1.4	1.4	0	1.4	1.4	>	<	1	484.5	484.5	484.5	0	484.5	484.5	>
2022-06-08 18:37:03	224	<	200	0	0	0	0	0	0	>	<	1	1.35	1.35	1.35	0	1.35	1.35	>	<	1	484.5	484.5	484.5	0	484.5	484.5	>
2022-06-08 18:37:04	225	<	200	0.005	1	0	0.0705	0.0755	-0.0655	>	<	1	1.45	1.45	1.45	0	1.45	1.45	>	<	1	484.5	484.5	484.5	0	484.5	484.5	>
2022-06-08 18:37:05	226	<	200	0	0	0	0	0	0	>	<	1	1.3	1.3	1.3	0	1.3	1.3	>	<	1	484.5	484.5	484.5	0	484.5	484.5	>
2022-06-08 18:37:06	227	<	200	0	0	0	0	0	0	>	<	1	1.35	1.35	1.35	0	1.35	1.35	>	<	1	484.5	484.5	484.5	0	484.5	484.5	>
2022-06-08 18:37:07	228	<	200	0	0	0	0	0	0	>	<	1	1.4	1.4	1.4	0	1.4	1.4	>	<	1	484.5	484.5	484.5	0	484.5	484.5	>
2022-06-08 18:37:08	229	<	200	0	0	0	0	0	0	>	<	1	1.2	1.2	1.2	0	1.2	1.2	>	<	1	484.5	484.5	484.5	0	484.5	484.5	>
2022-06-08 18:37:09	230	<	200	0	0	0	0	0	0	>	<	1	1.15	1.15	1.15	0	1.15	1.15	>	<	1	484.5	484.5	484.5	0	484.5	484.5	>
2022-06-08 18:37:10	231	<	200	0.005	1	0	0.0705	0.0755	-0.0655	>	<	1	1.45	1.45	1.45	0	1.45	1.45	>	<	1	484.5	484.5	484.5	0	484.5	484.5	>
2022-06-08 18:37:11	232	<	200	0	0	0	0	0	0	>	<	1	1.25	1.25	1.25	0	1.25	1.25	>	<	1	484.5	484.5	484.5	0	484.5	484.5	>
2022-06-08 18:37:12	233	<	200	0	0	0	0	0	0	>	<	1	1.3	1.3	1.3	0	1.3	1.3	>	<	1	484.5	484.5	484.5	0	484.5	484.5	>
2022-06-08 18:37:13	234	<	200	0	0	0	0	0	0	>	<	1	1.4	1.4	1.4	0	1.4	1.4	>	<	1	484.5	484.5	484.5	0	484.5	484.5	>
2022-06-08 18:37:14	235	<	200	0	0	0	0	0	0	>	<	1	1.35	1.35	1.35	0	1.35	1.35	>	<	1	484.5	484.5	484.5	0	484.5	484.5	>
2022-06-08 18:37:15	236	<	200	0	0	0	0	0	0	>	<	1	1.35	1.35	1.35	0	1.35	1.35	>	<	1	484.5	484.5	484.5	0	484.5	484.5	>
2022-06-08 18:37:16	237	<	200	0.025	5	0	0.3527	0.3777	-0.3277	>	<	1	1.4	1.4	1.4	0	1.4	1.4	>	<	1	484.5	484.5	484.5	0	484.5	484.5	>
2022-06-08 18:37:17	238	<	200	0	0	0	0	0	0	>	<	1	1.5	1.5	1.5	0	1.5	1.5	>	<	1	484.5	484.5	484.5	0	484.5	484.5	>
2022-06-08 18:37:18	239	<	200	0	0	0	0	0	0	>	<	1	1.2	1.2	1.2	0	1.2	1.2	>	<	1	484.5	484.5	484.5	0	484.5	484.5	>
2022-06-08 18:37:19	240	<	200	0	0	0	0	0	0	>	<	1	1.4	1.4	1.4	0	1.4	1.4	>	<	1	484.5	484.5	484.5	0	484.5	484.5	>
2022-06-08 18:37:20	241	<	200	0	0	0	0	0	0	>	<	1	1.45	1.45	1.45	0	1.45	1.45	>	<	1	484.5	484.5	484.5	0	484.5	484.5	>
2022-06-08 18:37:21	242	<	200	0	0	0	0	0	0	>	<	1	1.4	1.4	1.4	0	1.4	1.4	>	<	1	484.5	484.5	484.5	0	484.5	484.5	>
2022-06-08 18:37:22	243	<	200	0	0	0	0	0	0	>	<	1	1.4	1.4	1.4	0	1.4	1.4	>	<	1	484.5	484.5	484.5	0	484.5	484.5	>
2022-06-08 18:37:23	244	<	200	0	0	0	0	0	0	>	<	1	1.4	1.4	1.4	0	1.4	1.4	>	<	1	484.5	484.5	484.5	0	484.5	484.5	>
2022-06-08 18:37:24	245	<	200	0	0	0	0	0	0	>	<	1	1.45	1.45	1.45	0	1.45	1.45	>	<	1	484.5	484.5	484.5	0	484.5	484.5	>
2022-06-08 18:37:25	246	<	200	0	0	0	0	0	0	>	<	1	1.4	1.4	1.4	0	1.4	1.4	>	<	1	484.5	484.5	484.5	0	484.5	484.5	>
2022-06-08 18:37:26	247	<	200	0	0	0	0	0	0	>	<	1	1.4	1.4	1.4	0	1.4	1.4	>	<	1	484.5	484.5	484.5	0	484.5	484.5	>
2022-06-08 18:37:27	248	<	200	0	0	0	0	0	0	>	<	1	1.35	1.35	1.35	0	1.35	1.35	>	<	1	484.5	484.5	484.5	0	484.5	484.5	>
2022-06-08 18:37:28	249	<	200	0	0	0	0	0	0	>	<	1	1.4	1.4	1.4	0	1.4	1.4	>	<	1	484.5	484.5	484.5	0	484.5	484.5	>
2022-06-08 18:37:29	250	<	200	0	0	0	0	0	0	>	<	1	1.4	1.4	1.4	0	1.4	1.4	>	<	1	484.5	484.5	484.5	0	484.5	484.5	>
2022-06-08 18:37:30	251	<	200	0	0	0	0	0	0	>	<	1	1.3	1.3	1.3	0	1.3	1.3	>	<	1	484.5	484.5	484.5	0	484.5	484.5	>
2022-06-08 18:37:31	252	<	200	0	0	0	0	0	0	>	<	1	1.35	1.35	1.35	0	1.35	1.35	>	<	1	484.5	484.5	484.5	0	484.5	484.5	>
2022-06-08 18:37:32	253	<	200	0	0	0	0	0	0	>	<	1	1.35	1.35	1.35	0	1.35	1.35	>	<	1	484.5	484.5	484.5	0	484.5	484.5	>
2022-06-08 18:37:33	254	<	200	0	0	0	0	0	0	>	<	1	1.35	1.35	1.35	0	1.35	1.35	>	<	1	484.5	484.5	484.5	0	484.5	484.5	>
2022-06-08 18:37:34	255	<	200	0	0	0	0	0	0	>	<	1	1.3	1.3	1.3	0	1.3	1.3	>	<	1	484.5	484.5	484.5	0	484.5	484.5	>
2022-06-08 18:37:35	256	<	200	0	0	0	0	0	0	>	<	1	1.4	1.4	1.4	0	1.4	1.4	>	<	1	484.5	484.5	484.5	0	484.5	484.5	>
2022-06-08 18:37:36	257	<	200	0	0	0	0	0	0	>	<	1	1.45	1.45	1.45	0	1.45	1.45	>	<	1	484.5	484.5	484.5	0	484.5	484.5	>
2022-06-08 18:37:37	258	<	200	0	0	0	0	0	0	>	<	1	1.4	1.4	1.4	0	1.4	1.4	>	<	1	484.5	484.5	484.5	0	484.5	484.5	>
2022-06-08 18:37:38	259	<	200	0	0	0	0	0	0	>	<	1	1.4	1.4	1.4	0	1.4	1.4	>	<	1	484.5	484.5	484.5	0	484.5	484.5	>
2022-06-08 18:37:39	260	<	200	0	0	0	0	0	0	>	<	1	1.4	1.4	1.4	0	1.4	1.4	>	<	1	484.5	484.5	484.5	0	484.5	484.5	>
2022-06-08 18:37:40	261	<	200	0	0	0	0	0	0	>	<	1	1.35	1.35	1.35	0	1.35	1.35	>	<	1	484.8	484.8	484.8	0	484.8	484.8	>
2022-06-08 18:37:41	262	<	200	0	0	0	0	0	0	>	<	1	1.25	1.25	1.25	0	1.25	1.25	>	<	1	484.8	484.8	484.8	0	484.8	484.8	>
2022-06-08 18:37:42	263	<	200	0	0	0	0	0	0	>	<	1	1.4	1.4	1.4	0	1.4	1.4	>	<	1	484.8	484.8	484.8	0	484.8	484.8	>
2022-06-08 18:37:43	264	<	200	0	0	0	0	0	0	>	<	1	1.3	1.3	1.3	0	1.3	1.3	>	<	1	484.8	484.8	484.8	0	484.8	484.8	>
2022-06-08 18:37:44	265	<	200	0	0	0	0	0	0	>	<	1	1.4	1.4	1.4	0	1.4	1.4	>	<	1	484.8	484.8	484.8	0	484.8	484.8	>
2022-06-08 18:37:45	266	<	200	0	0	0	0	0	0	>	<	1	1.35	1.35	1.35	0	1.35	1.35	>	<	1	484.8	484.8	484.8	0	484.8	484.8	>
2022-06-08 18:37:46	267	<	200	0	0	0	0	0	0	>	<	1	1.45	1.45	1.45	0	1.45	1.45	>	<	1	484.8	484.8	484.8	0	484.8	484.8	>
2022-06-08 18:37:47	268	<	200	0	0	0	0	0	0	>	<	1	1.45	1.45	1.45	0	1.45	1.45	>	<	1	484.8	484.8	484.8	0	484.8	484.8	>
2022-06-08 18:37:48	269	<	200	0	0	0	0	0	0	>	<	1	1.4	1.4	1.4	0	1.4	1.4	>	<	1	484.8	484.8	484.8	0	484.8	484.8	>
2022-06-08 18:37:49	270	<	200	0	0	0	0	0	0	>	<	1	1.4	1.4	1.4	0	1.4	1.4	>	<	1	484.8	484.8	484.8	0	484.8	484.8	>
2022-06-08 18:37:50	271	<	200	0	0	0	0	0	0	>	<	1	1.7	1.7	1.7	0	1.7	1.7	>	<	1	484.8	484.8	484.8	0	484.8	484.8	>
2022-06-08 18:37:51	272	<	200	0	0	0	0	0	0	>	<	1	1.4	1.4	1.4	0	1.4	1.4	>	<	1	484.8	484.8	484.8	0	484.8	484.8	>
2022-06-08 18:37:52	273	<	200	0	0	0	0	0	0	>	<	1	1.4	1.4	1.4	0	1.4	1.4	>	<	1	484.8	484.8	484.8	0	484.8	484.8	>
2022-06-08 18:37:53	274	<	200	0	0	0	0	0	0	>	<	1	1.45	1.45	1.45	0	1.45	1.45	>	<	1	484.8	484.8	484.8	0	484.8	484.8	>
2022-06-08 18:37:54	275	<	200	0	0	0	0	0	0	>	<	1	1.4	1.4	1.4	0	1.4	1.4	>	<	1	484.8	484.8	484.8	0	484.8	484.8	>
2022-06-08 18:37:55	276	<	200	0	0	0	0	0	0	>	<	1	1.45	1.45	1.45	0	1.45	1.45	>	<	1	484.8	484.8	484.8	0	484.8	484.8	>
2022-06-08 18:37:56	277	<	200	0	0	0	0	0	0	>	<	1	1.35	1.35	1.35	0	1.35	1.35	>	<	1	484.8	484.8	484.8	0	484.8	484.8	>
2022-06-08 18:37:57	278	<	200	0	0	0	0	0	0	>	<	1	1.4	1.4	1.4	0	1.4	1.4	>	<	1	484.8	484.8	484.8	0	484.8	484.8	>
2022-06-08 18:37:58	279	<	200	0	0	0	0	0	0	>	<	1	1.4	1.4	1.4	0	1.4	1.4	>	<	1	484.8	484.8	484.8	0	484.8	484.8	>
2022-06-08 18:37:59	280	<	200	0	0	0	0	0	0	>	<	1	1.45	1.45	1.45	0	1.45	1.45	>	<	1	484.8	484.8	484.8	0	484.8	484.8	>
2022-06-08 18:38:00	281	<	200	0	0	0	0	0	0	>	<	1	1.4	1.4	1.4	0	1.4	1.4	>	<	1	484.8	484.8	484.8	0	484.8	484.8	>
2022-06-08 18:38:01	282	<	200	0.005	1	0	0.0705	0.0755	-0.0655	>	<	1	1.4	1.4	1.4	0	1.4	1.4	>	<	1	484.8	484.8	484.8	0	484.8	484.8	>
2022-06-08 18:38:02	283	<	200	0	0	0	0	0	0	>	<	1	1.45	1.45	1.45	0	1.45	1.45	>	<	1	484.8	484.8	484.8	0	484.8	484.8	>
2022-06-08 18:38:03	284	<	200	0	0	0	0	0	0	>	<	1	1.4	1.4	1.4	0	1.4	1.4	>	<	1	484.8	484.8	484.8	0	484.8	484.8	>
2022-06-08 18:38:04	285	<	200	0	0	0	0	0	0	>	<	1	1.4	1.4	1.4	0	1.4	1.4	>	<	1	484.8	484.8	484.8	0	484.8	484.8	>
2022-06-08 18:38:05	286	<	200	0	0	0	0	0	0	>	<	1	1.4	1.4	1.4	0	1.4	1.4	>	<	1	484.8	484.8	484.8	0	484.8	484.8	>
2022-06-08 18:38:06	287	<	200	0	0	0	0	0	0	>	<	1	1.45	1.45	1.45	0	1.45	1.45	>	<	1	484.8	484.8	484.8	0	484.8	484.8	>
2022-06-08 18:38:07	288	<	200	0	0	0	0	0	0	>	<	1	1.35	1.35	1.35	0	1.35	1.35	>	<	1	484.8	484.8	484.8	0	484.8	484.8	>
2022-06-08 18:38:08	289	<	200	0	0	0	0	0	0	>	<	1	1.4	1.4	1.4	0	1.4	1.4	>	<	1	484.8	484.8	484.8	0	484.8	484.8	>
2022-06-08 18:38:09	290	<	200	0	0	0	0	0	0	>	<	1	1.35	1.35	1.35	0	1.35	1.35	>	<	1	484.8	484.8	484.8	0	484.8	484.8	>
2022-06-08 18:38:10	291	<	200	0.01	1	0	0.0995	0.1095	-0.0895	>	<	1	1.25	1.25	1.25	0	1.25	1.25	>	<	1	484.8	484.8	484.8	0	484.8	484.8	>
2022-06-08 18:38:11	292	<	200	0.11	1	0	0.3129	0.4229	-0.2029	>	<	1	1.2	1.2	1.2	0	1.2	1.2	>	<	1	484.8	484.8	484.8	0	484.8	484.8	>
2022-06-08 18:38:12	293	<	200	0.125	1	0	0.3307	0.4557	-0.2057	>	<	1	1.35	1.35	1.35	0	1.35	1.35	>	<	1	484.8	484.8	484.8	0	484.8	484.8	>
2022-06-08 18:38:13	294	<	200	0.07	1	0	0.2551	0.3251	-0.1851	>	<	1	1.4	1.4	1.4	0	1.4	1.4	>	<	1	484.8	484.8	484.8	0	484.8	484.8	>
2022-06-08 18:38:14	295	<	200	0.065	1	0	0.2465	0.3115	-0.1815	>	<	1	1.35	1.35	1.35	0	1.35	1.35	>	<	1	484.8	484.8	484.8	0	484.8	484.8	>
2022-06-08 18:38:15	296	<	200	0.065	1	0	0.2465	0.3115	-0.1815	>	<	1	1.4	1.4	1.4	0	1.4	1.4	>	<	1	484.8	484.8	484.8	0	484.8	484.8	>
2022-06-08 18:38:16	297	<	200	0	0	0	0	0	0	>	<	1	1.45	1.45	1.45	0	1.45	1.45	>	<	1	484.8	484.8	484.8	0	484.8	484.8	>
2022-06-08 18:38:17	298	<	200	0	0	0	0	0	0	>	<	1	1.35	1.35	1.35	0	1.35	1.35	>	<	1	484.8	484.8	484.8	0	484.8	484.8	>
2022-06-08 18:38:18	299	<	200	0	0	0	0	0	0	>	<	1	1.45	1.45	1.45	0	1.45	1.45	>	<	1	484.8	484.8	484.8	0	484.8	484.8	>
2022-06-08 18:38:19	300	<	200	0	0	0	0	0	0	>	<	1	1.3	1.3	1.3	0	1.3	1.3	>	<	1	484.8	484.8	484.8	0	484.8	484.8	>
2022-06-08 18:38:20	301	<	200	0	0	0	0	0	0	>	<	1	1.4	1.4	1.4	0	1.4	1.4	>	<	1	484.8	484.8	484.8	0	484.8	484.8	>
2022-06-08 18:38:21	302	<	200	0	0	0	0	0	0	>	<	1	1.35	1.35	1.35	0	1.35	1.35	>	<	1	484.8	484.8	484.8	0	484.8	484.8	>
2022-06-08 18:38:22	303	<	200	0	0	0	0	0	0	>	<	1	1.45	1.45	1.45	0	1.45	1.45	>	<	1	484.8	484.8	484.8	0	484.8	484.8	>
2022-06-08 18:38:23	304	<	200	0	0	0	0	0	0	>	<	1	1.35	1.35	1.35	0	1.35	1.35	>	<	1	484.8	484.8	484.8	0	484.8	484.8	>
2022-06-08 18:38:24	305	<	200	0	0	0	0	0	0	>	<	1	1.65	1.65	1.65	0	1.65	1.65	>	<	1	484.8	484.8	484.8	0	484.8	484.8	>
2022-06-08 18:38:25	306	<	200	0	0	0	0	0	0	>	<	1	1.25	1.25	1.25	0	1.25	1.25	>	<	1	484.8	484.8	484.8	0	484.8	484.8	>
2022-06-08 18:38:26	307	<	200	0.005	1	0	0.0705	0.0755	-0.0655	>	<	1	1.25	1.25	1.25	0	1.25	1.25	>	<	1	484.9	484.9	484.9	0	484.9	484.9	>
2022-06-08 18:38:27	308	<	200	0	0	0	0	0	0	>	<	1	1.35	1.35	1.35	0	1.35	1.35	>	<	1	484.9	484.9	484.9	0	484.9	484.9	>
2022-06-08 18:38:28	309	<	200	0	0	0	0	0	0	>	<	1	1.4	1.4	1.4	0	1.4	1.4	>	<	1	484.9	484.9	484.9	0	484.9	484.9	>
2022-06-08 18:38:29	310	<	200	0	0	0	0	0	0	>	<	1	1.45	1.45	1.45	0	1.45	1.45	>	<	1	484.9	484.9	484.9	0	484.9	484.9	>
2022-06-08 18:38:30	311	<	200	0	0	0	0	0	0	>	<	1	1.4	1.4	1.4	0	1.4	1.4	>	<	1	484.9	484.9	484.9	0	484.9	484.9	>
2022-06-08 18:38:31	312	<	199	0	0	0	0	0	0	>	<	1	1.35	1.35	1.35	0	1.35	1.35	>	<	1	484.9	484.9	484.9	0	484.9	484.9	>
2022-06-08 18:38:32	313	<	200	0	0	0	0	0	0	>	<	1	1.35	1.35	1.35	0	1.35	1.35	>	<	1	484.9	484.9	484.9	0	484.9	484.9	>
2022-06-08 18:38:33	314	<	200	0	0	0	0	0	0	>	<	1	1.4	1.4	1.4	0	1.4	1.4	>	<	1	484.9	484.9	484.9	0	484.9	484.9	>
2022-06-08 18:38:34	315	<	200	0	0	0	0	0	0	>	<	1	1.4	1.4	1.4	0	1.4	1.4	>	<	1	484.9	484.9	484.9	0	484.9	484.9	>
2022-06-08 18:38:35	316	<	200	0	0	0	0	0	0	>	<	1	1.4	1.4	1.4	0	1.4	1.4	>	<	1	484.9	484.9	484.9	0	484.9	484.9	>
2022-06-08 18:38:36	317	<	200	0	0	0	0	0	0	>	<	1	1.45	1.45	1.45	0	1.45	1.45	>	<	1	484.9	484.9	484.9	0	484.9	484.9	>
2022-06-08 18:38:37	318	<	200	0	0	0	0	0	0	>	<	1	1.4	1.4	1.4	0	1.4	1.4	>	<	1	484.9	484.9	484.9	0	484.9	484.9	>
2022-06-08 18:38:38	319	<	200	0	0	0	0	0	0	>	<	1	1.45	1.45	1.45	0	1.45	1.45	>	<	1	484.9	484.9	484.9	0	484.9	484.9	>
2022-06-08 18:38:39	320	<	200	0	0	0	0	0	0	>	<	1	1.35	1.35	1.35	0	1.35	1.35	>	<	1	484.9	484.9	484.9	0	484.9	484.9	>
2022-06-08 18:38:40	321	<	201	0.005	1	0	0.0704	0.0753	-0.0654	>	<	1	1.3	1.3	1.3	0	1.3	1.3	>	<	1	484.9	484.9	484.9	0	484.9	484.9	>
2022-06-08 18:38:41	322	<	199	0	0	0	0	0	0	>	<	1	1.3	1.3	1.3	0	1.3	1.3	>	<	1	484.9	484.9	484.9	0	484.9	484.9	>
2022-06-08 18:38:42	323	<	200	0	0	0	0	0	0	>	<	1	1.25	1.25	1.25	0	1.25	1.25	>	<	1	484.9	484.9	484.9	0	484.9	484.9	>
2022-06-08 18:38:43	324	<	200	0	0	0	0	0	0	>	<	1	1.45	1.45	1.45	0	1.45	1.45	>	<	1	484.9	484.9	484.9	0	484.9	484.9	>
2022-06-08 18:38:44	325	<	200	0	0	0	0	0	0	>	<	1	1.4	1.4	1.4	0	1.4	1.4	>	<	1	484.9	484.9	484.9	0	484.9	484.9	>
2022-06-08 18:38:45	326	<	200	0	0	0	0	0	0	>	<	1	1.35	1.35	1.35	0	1.35	1.35	>	<	1	484.9	484.9	484.9	0	484.9	484.9	>
2022-06-08 18:38:46	327	<	200	0	0	0	0	0	0	>	<	1	1.4	1.4	1.4	0	1.4	1.4	>	<	1	484.9	484.9	484.9	0	484.9	484.9	>
2022-06-08 18:38:47	328	<	200	0	0	0	0	0	0	>	<	1	1.4	1.4	1.4	0	1.4	1.4	>	<	1	484.9	484.9	484.9	0	484.9	484.9	>
2022-06-08 18:38:48	329	<	200	0	0	0	0	0	0	>	<	1	1.4	1.4	1.4	0	1.4	1.4	>	<	1	484.9	484.9	484.9	0	484.9	484.9	>
2022-06-08 18:38:49	330	<	200	0	0	0	0	0	0	>	<	1	1.4	1.4	1.4	0	1.4	1.4	>	<	1	484.9	484.9	484.9	0	484.9	484.9	>
2022-06-08 18:38:50	331	<	200	0	0	0	0	0	0	>	<	1	1.45	1.45	1.45	0	1.45	1.45	>	<	1	484.9	484.9	484.9	0	484.9	484.9	>
2022-06-08 18:38:51	332	<	200	0	0	0	0	0	0	>	<	1	1.35	1.35	1.35	0	1.35	1.35	>	<	1	484.9	484.9	484.9	0	484.9	484.9	>
2022-06-08 18:38:52	333	<	200	0	0	0	0	0	0	>	<	1	1.4	1.4	1.4	0	1.4	1.4	>	<	1	484.9	484.9	484.9	0	484.9	484.9	>
2022-06-08 18:38:53	334	<	201	0	0	0	0	0	0	>	<	1	1.45	1.45	1.45	0	1.45	1.45	>	<	1	484.9	484.9	484.9	0	484.9	484.9	>
2022-06-08 18:38:54	335	<	199	0	0	0	0	0	0	>	<	1	1.45	1.45	1.45	0	1.45	1.45	>	<	1	484.9	484.9	484.9	0	484.9	484.9	>
2022-06-08 18:38:55	336	<	200	0.02	1	0	0.14	0.16	-0.12	>	<	1	1.45	1.45	1.45	0	1.45	1.45	>	<	1	484.9	484.9	484.9	0	484.9	484.9	>
2022-06-08 18:38:56	337	<	200	0.09	1	0	0.2862	0.3762	-0.1962	>	<	1	1.4	1.4	1.4	0	1.4	1.4	>	<	1	484.9	484.9	484.9	0	484.9	484.9	>
2022-06-08 18:38:57	338	<	200	0.065	1	0	0.2465	0.3115	-0.1815	>	<	1	1.35	1.35	1.35	0	1.35	1.35	>	<	1	484.9	484.9	484.9	0	484.9	484.9	>
2022-06-08 18:38:58	339	<	200	0.07	6	0	0.4638	0.5338	-0.3938	>	<	1	1.7	1.7	1.7	0	1.7	1.7	>	<	1	484.9	484.9	484.9	0	484.9	484.9	>
2022-06-08 18:38:59	340	<	200	0.11	1	0	0.3129	0.4229	-0.2029	>	<	1	1.4	1.4	1.4	0	1.4	1.4	>	<	1	484.9	484.9	484.9	0	484.9	484.9	>
2022-06-08 18:39:00	341	<	200	0.085	1	0	0.2789	0.3639	-0.1939	>	<	1	1.35	1.35	1.35	0	1.35	1.35	>	<	1	484.9	484.9	484.9	0	484.9	484.9	>
2022-06-08 18:39:01	342	<	201	0.005	1	0	0.0704	0.0753	-0.0654	>	<	1	1.4	1.4	1.4	0	1.4	1.4	>	<	1	484.9	484.9	484.9	0	484.9	484.9	>
2022-06-08 18:39:02	343	<	200	0	0	0	0	0	0	>	<	1	1.45	1.45	1.45	0	1.45	1.45	>	<	1	484.9	484.9	484.9	0	484.9	484.9	>
2022-06-08 18:39:03	344	<	200	0	0	0	0	0	0	>	<	1	1.3	1.3	1.3	0	1.3	1.3	>	<	1	484.9	484.9	484.9	0	484.9	484.9	>
2022-06-08 18:39:04	345	<	200	0	0	0	0	0	0	>	<	1	1.2	1.2	1.2	0	1.2	1.2	>	<	1	484.9	484.9	484.9	0	484.9	484.9	>
2022-06-08 18:39:05	346	<	200	0	0	0	0	0	0	>	<	1	1.35	1.35	1.35	0	1.35	1.35	>	<	1	484.9	484.9	484.9	0	484.9	484.9	>
2022-06-08 18:39:06	347	<	200	0	0	0	0	0	0	>	<	1	1.4	1.4	1.4	0	1.4	1.4	>	<	1	484.9	484.9	484.9	0	484.9	484.9	>
2022-06-08 18:39:07	348	<	200	0	0	0	0	0	0	>	<	1	1.45	1.45	1.45	0	1.45	1.45	>	<	1	484.9	484.9	484.9	0	484.9	484.9	>
2022-06-08 18:39:08	349	<	200	0	0	0	0	0	0	>	<	1	1.4	1.4	1.4	0	1.4	1.4	>	<	1	484.9	484.9	484.9	0	484.9	484.9	>
2022-06-08 18:39:09	350	<	200	0	0	0	0	0	0	>	<	1	1.4	1.4	1.4	0	1.4	1.4	>	<	1	484.9	484.9	484.9	0	484.9	484.9	>
2022-06-08 18:39:10	351	<	200	0	0	0	0	0	0	>	<	1	1.45	1.45	1.45	0	1.45	1.45	>	<	1	484.9	484.9	484.9	0	484.9	484.9	>
2022-06-08 18:39:11	352	<	200	0.105	1	0	0.3066	0.4116	-0.2016	>	<	1	1.3	1.3	1.3	0	1.3	1.3	>	<	1	484.9	484.9	484.9	0	484.9	484.9	>
2022-06-08 18:39:12	353	<	200	0.16	1	0	0.3666	0.5266	-0.2066	>	<	1	1.35	1.35	1.35	0	1.35	1.35	>	<	1	484.9	484.9	484.9	0	484.9	484.9	>
2022-06-08 18:39:13	354	<	200	0.125	1	0	0.3307	0.4557	-0.2057	>	<	1	1.35	1.35	1.35	0	1.35	1.35	>	<	1	484.9	484.9	484.9	0	484.9	484.9	>
2022-06-08 18:39:14	355	<	200	0.09	1	0	0.2862	0.3762	-0.1962	>	<	1	1.35	1.35	1.35	0	1.35	1.35	>	<	1	484.9	484.9	484.9	0	484.9	484.9	>
2022-06-08 18:39:15	356	<	200	0.07	1	0	0.2551	0.3251	-0.1851	>	<	1	1.3	1.3	1.3	0	1.3	1.3	>	<	1	484.9	484.9	484.9	0	484.9	484.9	>
2022-06-08 18:39:16	357	<	200	0	0	0	0	0	0	>	<	1	1.55	1.55	1.55	0	1.55	1.55	>	<	1	484.9	484.9	484.9	0	484.9	484.9	>
2022-06-08 18:39:17	358	<	200	0	0	0	0	0	0	>	<	1	1.45	1.45	1.45	0	1.45	1.45	>	<	1	484.9	484.9	484.9	0	484.9	484.9	>
2022-06-08 18:39:18	359	<	200	0	0	0	0	0	0	>	<	1	1.35	1.35	1.35	0	1.35	1.35	>	<	1	484.9	484.9	484.9	0	484.9	484.9	>
2022-06-08 18:39:19	360	<	200	0	0	0	0	0	0	>	<	1	1.4	1.4	1.4	0	1.4	1.4	>	<	1	484.9	484.9	484.9	0	484.9	484.9	>
2022-06-08 18:39:20	361	<	200	0	0	0	0	0	0	>	<	1	1.35	1.35	1.35	0	1.35	1.35	>	<	1	484.9	484.9	484.9	0	484.9	484.9	>
2022-06-08 18:39:21	362	<	200	0	0	0	0	0	0	>	<	1	1.3	1.3	1.3	0	1.3	1.3	>	<	1	484.9	484.9	484.9	0	484.9	484.9	>
2022-06-08 18:39:22	363	<	200	0	0	0	0	0	0	>	<	1	1.4	1.4	1.4	0	1.4	1.4	>	<	1	484.9	484.9	484.9	0	484.9	484.9	>
2022-06-08 18:39:23	364	<	200	0	0	0	0	0	0	>	<	1	1.3	1.3	1.3	0	1.3	1.3	>	<	1	484.9	484.9	484.9	0	484.9	484.9	>
2022-06-08 18:39:24	365	<	200	0	0	0	0	0	0	>	<	1	1.3	1.3	1.3	0	1.3	1.3	>	<	1	484.9	484.9	484.9	0	484.9	484.9	>
2022-06-08 18:39:25	366	<	200	0	0	0	0	0	0	>	<	1	1.35	1.35	1.35	0	1.35	1.35	>	<	1	484.9	484.9	484.9	0	484.9	484.9	>
2022-06-08 18:39:26	367	<	200	0	0	0	0	0	0	>	<	1	1.35	1.35	1.35	0	1.35	1.35	>	<	1	484.9	484.9	484.9	0	484.9	484.9	>
2022-06-08 18:39:27	368	<	200	0	0	0	0	0	0	>	<	1	1.35	1.35	1.35	0	1.35	1.35	>	<	1	484.9	484.9	484.9	0	484.9	484.9	>
2022-06-08 18:39:28	369	<	200	0	0	0	0	0	0	>	<	1	1.35	1.35	1.35	0	1.35	1.35	>	<	1	484.9	484.9	484.9	0	484.9	484.9	>
2022-06-08 18:39:29	370	<	200	0	0	0	0	0	0	>	<	1	1.3	1.3	1.3	0	1.3	1.3	>	<	1	484.9	484.9	484.9	0	484.9	484.9	>
2022-06-08 18:39:30	371	<	200	0	0	0	0	0	0	>	<	1	1.35	1.35	1.35	0	1.35	1.35	>	<	1	484.9	484.9	484.9	0	484.9	484.9	>
2022-06-08 18:39:31	372	<	199	0	0	0	0	0	0	>	<	1	1.35	1.35	1.35	0	1.35	1.35	>	<	1	484.9	484.9	484.9	0	484.9	484.9	>
2022-06-08 18:39:32	373	<	200	0.03	5	0	0.3593	0.3893	-0.3293	>	<	1	1.65	1.65	1.65	0	1.65	1.65	>	<	1	484.9	484.9	484.9	0	484.9	484.9	>
2022-06-08 18:39:33	374	<	201	0	0	0	0	0	0	>	<	1	1.3	1.3	1.3	0	1.3	1.3	>	<	1	484.9	484.9	484.9	0	484.9	484.9	>
2022-06-08 18:39:34	375	<	200	0	0	0	0	0	0	>	<	1	1.4	1.4	1.4	0	1.4	1.4	>	<	1	484.9	484.9	484.9	0	484.9	484.9	>
2022-06-08 18:39:35	376	<	199	0	0	0	0	0	0	>	<	1	1.4	1.4	1.4	0	1.4	1.4	>	<	1	484.9	484.9	484.9	0	484.9	484.9	>
2022-06-08 18:39:36	377	<	200	0	0	0	0	0	0	>	<	1	1.4	1.4	1.4	0	1.4	1.4	>	<	1	484.9	484.9	484.9	0	484.9	484.9	>
2022-06-08 18:39:37	378	<	201	0	0	0	0	0	0	>	<	1	1.35	1.35	1.35	0	1.35	1.35	>	<	1	484.9	484.9	484.9	0	484.9	484.9	>
2022-06-08 18:39:38	379	<	199	0	0	0	0	0	0	>	<	1	1.45	1.45	1.45	0	1.45	1.45	>	<	1	484.9	484.9	484.9	0	484.9	484.9	>
2022-06-08 18:39:39	380	<	200	0	0	0	0	0	0	>	<	1	1.35	1.35	1.35	0	1.35	1.35	>	<	1	484.9	484.9	484.9	0	484.9	484.9	>
2022-06-08 18:39:40	381	<	200	0	0	0	0	0	0	>	<	1	1.4	1.4	1.4	0	1.4	1.4	>	<	1	484.9	484.9	484.9	0	484.9	484.9	>
2022-06-08 18:39:41	382	<	200	0	0	0	0	0	0	>	<	1	1.15	1.15	1.15	0	1.15	1.15	>	<	1	484.9	484.9	484.9	0	484.9	484.9	>
2022-06-08 18:39:42	383	<	200	0	0	0	0	0	0	>	<	1	1.15	1.15	1.15	0	1.15	1.15	>	<	1	484.9	484.9	484.9	0	484.9	484.9	>
2022-06-08 18:39:43	384	<	201	0	0	0	0	0	0	>	<	1	1.25	1.25	1.25	0	1.25	1.25	>	<	1	484.9	484.9	484.9	0	484.9	484.9	>
2022-06-08 18:39:44	385	<	200	0	0	0	0	0	0	>	<	1	1.4	1.4	1.4	0	1.4	1.4	>	<	1	484.9	484.9	484.9	0	484.9	484.9	>
2022-06-08 18:39:45	386	<	199	0	0	0	0	0	0	>	<	1	1.35	1.35	1.35	0	1.35	1.35	>	<	1	484.9	484.9	484.9	0	484.9	484.9	>
2022-06-08 18:39:46	387	<	137	0	0	0	0	0	0	>	<	1	1.35	1.35	1.35	0	1.35	1.35	>	<	1	484.9	484.9	484.9	0	484.9	484.9	>
2022-06-08 18:39:47	388	<	264	0	0	0	0	0	0	>	<	1	1.4	1.4	1.4	0	1.4	1.4	>	<	1	484.9	484.9	484.9	0	484.9	484.9	>
2022-06-08 18:39:48	389	<	199	0	0	0	0	0	0	>	<	1	1.4	1.4	1.4	0	1.4	1.4	>	<	1	484.9	484.9	484.9	0	484.9	484.9	>
2022-06-08 18:39:49	390	<	201	0	0	0	0	0	0	>	<	1	1.4	1.4	1.4	0	1.4	1.4	>	<	1	484.9	484.9	484.9	0	484.9	484.9	>
2022-06-08 18:39:50	391	<	200	0	0	0	0	0	0	>	<	1	1.35	1.35	1.35	0	1.35	1.35	>	<	1	484.9	484.9	484.9	0	484.9	484.9	>
2022-06-08 18:39:51	392	<	199	0	0	0	0	0	0	>	<	1	1.4	1.4	1.4	0	1.4	1.4	>	<	1	484.9	484.9	484.9	0	484.9	484.9	>
2022-06-08 18:39:52	393	<	200	0	0	0	0	0	0	>	<	1	1.4	1.4	1.4	0	1.4	1.4	>	<	1	484.9	484.9	484.9	0	484.9	484.9	>
2022-06-08 18:39:53	394	<	200	0	0	0	0	0	0	>	<	1	1.35	1.35	1.35	0	1.35	1.35	>	<	1	484.9	484.9	484.9	0	484.9	484.9	>
2022-06-08 18:39:54	395	<	200	0	0	0	0	0	0	>	<	1	1.35	1.35	1.35	0	1.35	1.35	>	<	1	484.9	484.9	484.9	0	484.9	484.9	>
2022-06-08 18:39:55	396	<	200	0	0	0	0	0	0	>	<	1	1.35	1.35	1.35	0	1.35	1.35	>	<	1	484.9	484.9	484.9	0	484.9	484.9	>
2022-06-08 18:39:56	397	<	201	0	0	0	0	0	0	>	<	1	1.35	1.35	1.35	0	1.35	1.35	>	<	1	484.9	484.9	484.9	0	484.9	484.9	>
2022-06-08 18:39:57	398	<	200	0	0	0	0	0	0	>	<	1	1.3	1.3	1.3	0	1.3	1.3	>	<	1	484.9	484.9	484.9	0	484.9	484.9	>
2022-06-08 18:39:58	399	<	199	0	0	0	0	0	0	>	<	1	1.35	1.35	1.35	0	1.35	1.35	>	<	1	484.9	484.9	484.9	0	484.9	484.9	>
2022-06-08 18:39:59	400	<	200	0	0	0	0	0	0	>	<	1	1.3	1.3	1.3	0	1.3	1.3	>	<	1	484.9	484.9	484.9	0	484.9	484.9	>
2022-06-08 18:40:00	401	<	200	0	0	0	0	0	0	>	<	1	1.35	1.35	1.35	0	1.35	1.35	>	<	1	484.9	484.9	484.9	0	484.9	484.9	>
2022-06-08 18:40:01	402	<	201	0	0	0	0	0	0	>	<	1	1.3	1.3	1.3	0	1.3	1.3	>	<	1	484.9	484.9	484.9	0	484.9	484.9	>
2022-06-08 18:40:02	403	<	200	0	0	0	0	0	0	>	<	1	1.2	1.2	1.2	0	1.2	1.2	>	<	1	484.9	484.9	484.9	0	484.9	484.9	>
2022-06-08 18:40:03	404	<	200	0.005	1	0	0.0705	0.0755	-0.0655	>	<	1	1.25	1.25	1.25	0	1.25	1.25	>	<	1	484.9	484.9	484.9	0	484.9	484.9	>
2022-06-08 18:40:04	405	<	200	0	0	0	0	0	0	>	<	1	1.2	1.2	1.2	0	1.2	1.2	>	<	1	484.9	484.9	484.9	0	484.9	484.9	>
2022-06-08 18:40:05	406	<	200	0.025	1	0	0.1561	0.1811	-0.1311	>	<	1	1.35	1.35	1.35	0	1.35	1.35	>	<	1	484.9	484.9	484.9	0	484.9	484.9	>
2022-06-08 18:40:06	407	<	200	0.185	5	0	0.5008	0.6858	-0.3158	>	<	1	1.5	1.5	1.5	0	1.5	1.5	>	<	1	484.9	484.9	484.9	0	484.9	484.9	>
2022-06-08 18:40:07	408	<	200	0.185	1	0	0.3883	0.5733	-0.2033	>	<	1	1.15	1.15	1.15	0	1.15	1.15	>	<	1	484.9	484.9	484.9	0	484.9	484.9	>
2022-06-08 18:40:08	409	<	200	0.145	1	0	0.3521	0.4971	-0.2071	>	<	1	1.2	1.2	1.2	0	1.2	1.2	>	<	1	484.9	484.9	484.9	0	484.9	484.9	>
2022-06-08 18:40:09	410	<	200	0.155	1	0	0.3619	0.5169	-0.2069	>	<	1	1.15	1.15	1.15	0	1.15	1.15	>	<	1	484.9	484.9	484.9	0	484.9	484.9	>
2022-06-08 18:40:10	411	<	200	0.13	1	0	0.3363	0.4663	-0.2063	>	<	1	1.15	1.15	1.15	0	1.15	1.15	>	<	1	484.9	484.9	484.9	0	484.9	484.9	>
2022-06-08 18:40:11	412	<	200	0.085	1	0	0.2789	0.3639	-0.1939	>	<	1	1.25	1.25	1.25	0	1.25	1.25	>	<	1	484.9	484.9	484.9	0	484.9	484.9	>
2022-06-08 18:40:12	413	<	200	0.12	1	0	0.325	0.445	-0.205	>	<	1	1.4	1.4	1.4	0	1.4	1.4	>	<	1	484.9	484.9	484.9	0	484.9	484.9	>
2022-06-08 18:40:13	414	<	200	0.085	1	0	0.2789	0.3639	-0.1939	>	<	1	1.4	1.4	1.4	0	1.4	1.4	>	<	1	484.9	484.9	484.9	0	484.9	484.9	>
2022-06-08 18:40:14	415	<	200	0.1	1	0	0.3	0.4	-0.2	>	<	1	1.4	1.4	1.4	0	1.4	1.4	>	<	1	484.9	484.9	484.9	0	484.9	484.9	>
2022-06-08 18:40:15	416	<	200	0.115	1	0	0.319	0.434	-0.204	>	<	1	1.2	1.2	1.2	0	1.2	1.2	>	<	1	484.9	484.9	484.9	0	484.9	484.9	>
2022-06-08 18:40:16	417	<	200	0	0	0	0	0	0	>	<	1	1.3	1.3	1.3	0	1.3	1.3	>	<	1	484.9	484.9	484.9	0	484.9	484.9	>
2022-06-08 18:40:17	418	<	200	0	0	0	0	0	0	>	<	1	1.3	1.3	1.3	0	1.3	1.3	>	<	1	484.9	484.9	484.9	0	484.9	484.9	>
2022-06-08 18:40:18	419	<	200	0	0	0	0	0	0	>	<	1	1.25	1.25	1.25	0	1.25	1.25	>	<	1	484.9	484.9	484.9	0	484.9	484.9	>
2022-06-08 18:40:19	420	<	200	0	0	0	0	0	0	>	<	1	1.2	1.2	1.2	0	1.2	1.2	>	<	1	484.9	484.9	484.9	0	484.9	484.9	>
2022-06-08 18:40:20	421	<	200	0.03	1	0	0.1706	0.2006	-0.1406	>	<	1	1.4	1.4	1.4	0	1.4	1.4	>	<	1	484.9	484.9	484.9	0	484.9	484.9	>
2022-06-08 18:40:21	422	<	200	0.14	1	0	0.347	0.487	-0.207	>	<	1	1.4	1.4	1.4	0	1.4	1.4	>	<	1	484.9	484.9	484.9	0	484.9	484.9	>
2022-06-08 18:40:22	423	<	200	0.09	1	0	0.2862	0.3762	-0.1962	>	<	1	1.35	1.35	1.35	0	1.35	1.35	>	<	1	484.9	484.9	484.9	0	484.9	484.9	>
2022-06-08 18:40:23	424	<	200	0.11	1	0	0.3129	0.4229	-0.2029	>	<	1	1.4	1.4	1.4	0	1.4	1.4	>	<	1	484.9	484.9	484.9	0	484.9	484.9	>
2022-06-08 18:40:24	425	<	200	0.08	1	0	0.2713	0.3513	-0.1913	>	<	1	1.3	1.3	1.3	0	1.3	1.3	>	<	1	484.9	484.9	484.9	0	484.9	484.9	>
2022-06-08 18:40:25	426	<	200	0.07	1	0	0.2551	0.3251	-0.1851	>	<	1	1.3	1.3	1.3	0	1.3	1.3	>	<	1	484.9	484.9	484.9	0	484.9	484.9	>
2022-06-08 18:40:26	427	<	200	0	0	0	0	0	0	>	<	1	1.4	1.4	1.4	0	1.4	1.4	>	<	1	484.9	484.9	484.9	0	484.9	484.9	>
2022-06-08 18:40:27	428	<	200	0	0	0	0	0	0	>	<	1	1.35	1.35	1.35	0	1.35	1.35	>	<	1	484.9	484.9	484.9	0	484.9	484.9	>
2022-06-08 18:40:28	429	<	200	0	0	0	0	0	0	>	<	1	1.4	1.4	1.4	0	1.4	1.4	>	<	1	484.9	484.9	484.9	0	484.9	484.9	>
2022-06-08 18:40:29	430	<	200	0.005	1	0	0.0705	0.0755	-0.0655	>	<	1	1.15	1.15	1.15	0	1.15	1.15	>	<	1	484.9	484.9	484.9	0	484.9	484.9	>
2022-06-08 18:40:30	431	<	200	0	0	0	0	0	0	>	<	1	1.45	1.45	1.45	0	1.45	1.45	>	<	1	484.9	484.9	484.9	0	484.9	484.9	>
2022-06-08 18:40:31	432	<	200	0	0	0	0	0	0	>	<	1	1.4	1.4	1.4	0	1.4	1.4	>	<	1	484.9	484.9	484.9	0	484.9	484.9	>
2022-06-08 18:40:32	433	<	200	0	0	0	0	0	0	>	<	1	1.45	1.45	1.45	0	1.45	1.45	>	<	1	484.9	484.9	484.9	0	484.9	484.9	>
2022-06-08 18:40:33	434	<	200	0	0	0	0	0	0	>	<	1	1.4	1.4	1.4	0	1.4	1.4	>	<	1	484.9	484.9	484.9	0	484.9	484.9	>
2022-06-08 18:40:34	435	<	200	0	0	0	0	0	0	>	<	1	1.45	1.45	1.45	0	1.45	1.45	>	<	1	484.9	484.9	484.9	0	484.9	484.9	>
2022-06-08 18:40:35	436	<	200	0	0	0	0	0	0	>	<	1	1.4	1.4	1.4	0	1.4	1.4	>	<	1	484.9	484.9	484.9	0	484.9	484.9	>
2022-06-08 18:40:36	437	<	200	0	0	0	0	0	0	>	<	1	1.4	1.4	1.4	0	1.4	1.4	>	<	1	484.9	484.9	484.9	0	484.9	484.9	>
2022-06-08 18:40:37	438	<	200	0	0	0	0	0	0	>	<	1	1.4	1.4	1.4	0	1.4	1.4	>	<	1	484.9	484.9	484.9	0	484.9	484.9	>
2022-06-08 18:40:38	439	<	200	0	0	0	0	0	0	>	<	1	1.4	1.4	1.4	0	1.4	1.4	>	<	1	484.9	484.9	484.9	0	484.9	484.9	>
2022-06-08 18:40:39	440	<	200	0	0	0	0	0	0	>	<	1	1.4	1.4	1.4	0	1.4	1.4	>	<	1	484.9	484.9	484.9	0	484.9	484.9	>
2022-06-08 18:40:40	441	<	200	0	0	0	0	0	0	>	<	1	1.75	1.75	1.75	0	1.75	1.75	>	<	1	489.7	489.7	489.7	0	489.7	489.7	>
2022-06-08 18:40:41	442	<	200	0	0	0	0	0	0	>	<	1	1.4	1.4	1.4	0	1.4	1.4	>	<	1	489.7	489.7	489.7	0	489.7	489.7	>
2022-06-08 18:40:42	443	<	200	0	0	0	0	0	0	>	<	1	1.35	1.35	1.35	0	1.35	1.35	>	<	1	489.7	489.7	489.7	0	489.7	489.7	>
2022-06-08 18:40:43	444	<	200	0	0	0	0	0	0	>	<	1	1.3	1.3	1.3	0	1.3	1.3	>	<	1	489.7	489.7	489.7	0	489.7	489.7	>
2022-06-08 18:40:44	445	<	200	0	0	0	0	0	0	>	<	1	1.2	1.2	1.2	0	1.2	1.2	>	<	1	489.7	489.7	489.7	0	489.7	489.7	>
2022-06-08 18:40:45	446	<	200	0	0	0	0	0	0	>	<	1	1.2	1.2	1.2	0	1.2	1.2	>	<	1	489.7	489.7	489.7	0	489.7	489.7	>
2022-06-08 18:40:46	447	<	200	0	0	0	0	0	0	>	<	1	1.1	1.1	1.1	0	1.1	1.1	>	<	1	489.7	489.7	489.7	0	489.7	489.7	>
2022-06-08 18:40:47	448	<	200	0	0	0	0	0	0	>	<	1	1.2	1.2	1.2	0	1.2	1.2	>	<	1	489.7	489.7	489.7	0	489.7	489.7	>
2022-06-08 18:40:48	449	<	200	0	0	0	0	0	0	>	<	1	1.2	1.2	1.2	0	1.2	1.2	>	<	1	489.7	489.7	489.7	0	489.7	489.7	>
2022-06-08 18:40:49	450	<	200	0	0	0	0	0	0	>	<	1	1.15	1.15	1.15	0	1.15	1.15	>	<	1	489.7	489.7	489.7	0	489.7	489.7	>
2022-06-08 18:40:50	451	<	200	0	0	0	0	0	0	>	<	1	1.25	1.25	1.25	0	1.25	1.25	>	<	1	489.7	489.7	489.7	0	489.7	489.7	>
2022-06-08 18:40:51	452	<	200	0	0	0	0	0	0	>	<	1	1.35	1.35	1.35	0	1.35	1.35	>	<	1	489.7	489.7	489.7	0	489.7	489.7	>
2022-06-08 18:40:52	453	<	200	0	0	0	0	0	0	>	<	1	1.35	1.35	1.35	0	1.35	1.35	>	<	1	489.7	489.7	489.7	0	489.7	489.7	>
2022-06-08 18:40:53	454	<	200	0	0	0	0	0	0	>	<	1	1.3	1.3	1.3	0	1.3	1.3	>	<	1	489.7	489.7	489.7	0	489.7	489.7	>
2022-06-08 18:40:54	455	<	200	0	0	0	0	0	0	>	<	1	1.35	1.35	1.35	0	1.35	1.35	>	<	1	489.7	489.7	489.7	0	489.7	489.7	>
2022-06-08 18:40:55	456	<	200	0	0	0	0	0	0	>	<	1	1.3	1.3	1.3	0	1.3	1.3	>	<	1	489.7	489.7	489.7	0	489.7	489.7	>
2022-06-08 18:40:56	457	<	200	0	0	0	0	0	0	>	<	1	1.4	1.4	1.4	0	1.4	1.4	>	<	1	489.7	489.7	489.7	0	489.7	489.7	>
2022-06-08 18:40:57	458	<	200	0.005	1	0	0.0705	0.0755	-0.0655	>	<	1	1.35	1.35	1.35	0	1.35	1.35	>	<	1	489.7	489.7	489.7	0	489.7	489.7	>
2022-06-08 18:40:58	459	<	200	0	0	0	0	0	0	>	<	1	1.35	1.35	1.35	0	1.35	1.35	>	<	1	489.7	489.7	489.7	0	489.7	489.7	>
2022-06-08 18:40:59	460	<	200	0	0	0	0	0	0	>	<	1	1.35	1.35	1.35	0	1.35	1.35	>	<	1	489.7	489.7	489.7	0	489.7	489.7	>
2022-06-08 18:41:00	461	<	200	0	0	0	0	0	0	>	<	1	1.35	1.35	1.35	0	1.35	1.35	>	<	1	489.7	489.7	489.7	0	489.7	489.7	>
2022-06-08 18:41:01	462	<	200	0	0	0	0	0	0	>	<	1	1.35	1.35	1.35	0	1.35	1.35	>	<	1	489.7	489.7	489.7	0	489.7	489.7	>
2022-06-08 18:41:02	463	<	200	0	0	0	0	0	0	>	<	1	1.35	1.35	1.35	0	1.35	1.35	>	<	1	489.7	489.7	489.7	0	489.7	489.7	>
2022-06-08 18:41:03	464	<	200	0	0	0	0	0	0	>	<	1	1.35	1.35	1.35	0	1.35	1.35	>	<	1	489.7	489.7	489.7	0	489.7	489.7	>
2022-06-08 18:41:04	465	<	200	0	0	0	0	0	0	>	<	1	1.4	1.4	1.4	0	1.4	1.4	>	<	1	489.7	489.7	489.7	0	489.7	489.7	>
2022-06-08 18:41:05	466	<	200	0	0	0	0	0	0	>	<	1	1.3	1.3	1.3	0	1.3	1.3	>	<	1	489.7	489.7	489.7	0	489.7	489.7	>
2022-06-08 18:41:06	467	<	200	0	0	0	0	0	0	>	<	1	1.4	1.4	1.4	0	1.4	1.4	>	<	1	489.7	489.7	489.7	0	489.7	489.7	>
2022-06-08 18:41:07	468	<	200	0	0	0	0	0	0	>	<	1	1.35	1.35	1.35	0	1.35	1.35	>	<	1	489.7	489.7	489.7	0	489.7	489.7	>
2022-06-08 18:41:08	469	<	200	0	0	0	0	0	0	>	<	1	1.3	1.3	1.3	0	1.3	1.3	>	<	1	489.7	489.7	489.7	0	489.7	489.7	>
2022-06-08 18:41:09	470	<	200	0	0	0	0	0	0	>	<	1	1.25	1.25	1.25	0	1.25	1.25	>	<	1	489.7	489.7	489.7	0	489.7	489.7	>
2022-06-08 18:41:10	471	<	200	0.025	1	0	0.1561	0.1811	-0.1311	>	<	1	1.2	1.2	1.2	0	1.2	1.2	>	<	1	489.7	489.7	489.7	0	489.7	489.7	>
2022-06-08 18:41:11	472	<	200	0.07	1	0	0.2551	0.3251	-0.1851	>	<	1	1.15	1.15	1.15	0	1.15	1.15	>	<	1	489.7	489.7	489.7	0	489.7	489.7	>
2022-06-08 18:41:12	473	<	200	0.09	1	0	0.2862	0.3762	-0.1962	>	<	1	1.2	1.2	1.2	0	1.2	1.2	>	<	1	489.7	489.7	489.7	0	489.7	489.7	>
2022-06-08 18:41:13	474	<	200	0.115	1	0	0.319	0.434	-0.204	>	<	1	1.1	1.1	1.1	0	1.1	1.1	>	<	1	489.7	489.7	489.7	0	489.7	489.7	>
2022-06-08 18:41:14	475	<	200	0.09	1	0	0.2862	0.3762	-0.1962	>	<	1	1.15	1.15	1.15	0	1.15	1.15	>	<	1	489.7	489.7	489.7	0	489.7	489.7	>
2022-06-08 18:41:15	476	<	200	0.135	1	0	0.3417	0.4767	-0.2067	>	<	1	1.45	1.45	1.45	0	1.45	1.45	>	<	1	489.7	489.7	489.7	0	489.7	489.7	>
2022-06-08 18:41:16	477	<	200	0	0	0	0	0	0	>	<	1	1.2	1.2	1.2	0	1.2	1.2	>	<	1	489.7	489.7	489.7	0	489.7	489.7	>
2022-06-08 18:41:17	478	<	200	0	0	0	0	0	0	>	<	1	1.15	1.15	1.15	0	1.15	1.15	>	<	1	489.7	489.7	489.7	0	489.7	489.7	>
2022-06-08 18:41:18	479	<	200	0	0	0	0	0	0	>	<	1	1.2	1.2	1.2	0	1.2	1.2	>	<	1	489.7	489.7	489.7	0	489.7	489.7	>
2022-06-08 18:41:19	480	<	200	0	0	0	0	0	0	>	<	1	1.25	1.25	1.25	0	1.25	1.25	>	<	1	489.7	489.7	489.7	0	489.7	489.7	>
2022-06-08 18:41:20	481	<	200	0	0	0	0	0	0	>	<	1	1.35	1.35	1.35	0	1.35	1.35	>	<	1	489.7	489.7	489.7	0	489.7	489.7	>
2022-06-08 18:41:21	482	<	200	0	0	0	0	0	0	>	<	1	1.25	1.25	1.25	0	1.25	1.25	>	<	1	489.7	489.7	489.7	0	489.7	489.7	>
2022-06-08 18:41:22	483	<	200	0	0	0	0	0	0	>	<	1	1.3	1.3	1.3	0	1.3	1.3	>	<	1	489.7	489.7	489.7	0	489.7	489.7	>
2022-06-08 18:41:23	484	<	200	0	0	0	0	0	0	>	<	1	1.35	1.35	1.35	0	1.35	1.35	>	<	1	489.7	489.7	489.7	0	489.7	489.7	>
2022-06-08 18:41:24	485	<	200	0.005	1	0	0.0705	0.0755	-0.0655	>	<	1	1.2	1.2	1.2	0	1.2	1.2	>	<	1	489.7	489.7	489.7	0	489.7	489.7	>
2022-06-08 18:41:25	486	<	200	0	0	0	0	0	0	>	<	1	1.2	1.2	1.2	0	1.2	1.2	>	<	1	489.7	489.7	489.7	0	489.7	489.7	>
2022-06-08 18:41:26	487	<	200	0	0	0	0	0	0	>	<	1	1.2	1.2	1.2	0	1.2	1.2	>	<	1	489.7	489.7	489.7	0	489.7	489.7	>
2022-06-08 18:41:27	488	<	200	0	0	0	0	0	0	>	<	1	1.25	1.25	1.25	0	1.25	1.25	>	<	1	489.7	489.7	489.7	0	489.7	489.7	>
2022-06-08 18:41:28	489	<	200	0	0	0	0	0	0	>	<	1	1.35	1.35	1.35	0	1.35	1.35	>	<	1	489.7	489.7	489.7	0	489.7	489.7	>
2022-06-08 18:41:29	490	<	200	0	0	0	0	0	0	>	<	1	1.45	1.45	1.45	0	1.45	1.45	>	<	1	489.7	489.7	489.7	0	489.7	489.7	>
2022-06-08 18:41:30	491	<	200	0	0	0	0	0	0	>	<	1	1.4	1.4	1.4	0	1.4	1.4	>	<	1	489.7	489.7	489.7	0	489.7	489.7	>
2022-06-08 18:41:31	492	<	199	0	0	0	0	0	0	>	<	1	1.2	1.2	1.2	0	1.2	1.2	>	<	1	489.7	489.7	489.7	0	489.7	489.7	>
2022-06-08 18:41:32	493	<	200	0	0	0	0	0	0	>	<	1	1.15	1.15	1.15	0	1.15	1.15	>	<	1	489.7	489.7	489.7	0	489.7	489.7	>
2022-06-08 18:41:33	494	<	200	0	0	0	0	0	0	>	<	1	1.15	1.15	1.15	0	1.15	1.15	>	<	1	489.7	489.7	489.7	0	489.7	489.7	>
2022-06-08 18:41:34	495	<	200	0	0	0	0	0	0	>	<	1	1.2	1.2	1.2	0	1.2	1.2	>	<	1	489.7	489.7	489.7	0	489.7	489.7	>
2022-06-08 18:41:35	496	<	200	0	0	0	0	0	0	>	<	1	1.2	1.2	1.2	0	1.2	1.2	>	<	1	489.7	489.7	489.7	0	489.7	489.7	>
2022-06-08 18:41:36	497	<	200	0	0	0	0	0	0	>	<	1	1.25	1.25	1.25	0	1.25	1.25	>	<	1	489.7	489.7	489.7	0	489.7	489.7	>
2022-06-08 18:41:37	498	<	200	0	0	0	0	0	0	>	<	1	1.3	1.3	1.3	0	1.3	1.3	>	<	1	489.7	489.7	489.7	0	489.7	489.7	>
2022-06-08 18:41:38	499	<	200	0	0	0	0	0	0	>	<	1	1.15	1.15	1.15	0	1.15	1.15	>	<	1	489.7	489.7	489.7	0	489.7	489.7	>
2022-06-08 18:41:39	500	<	200	0	0	0	0	0	0	>	<	1	1.25	1.25	1.25	0	1.25	1.25	>	<	1	489.7	489.7	489.7	0	489.7	489.7	>
2022-06-08 18:41:40	501	<	200	0	0	0	0	0	0	>	<	1	1.4	1.4	1.4	0	1.4	1.4	>	<	1	489.7	489.7	489.7	0	489.7	489.7	>
2022-06-08 18:41:41	502	<	200	0	0	0	0	0	0	>	<	1	1.4	1.4	1.4	0	1.4	1.4	>	<	1	489.7	489.7	489.7	0	489.7	489.7	>
2022-06-08 18:41:42	503	<	200	0	0	0	0	0	0	>	<	1	1.6	1.6	1.6	0	1.6	1.6	>	<	1	489.7	489.7	489.7	0	489.7	489.7	>
2022-06-08 18:41:43	504	<	200	0	0	0	0	0	0	>	<	1	1.4	1.4	1.4	0	1.4	1.4	>	<	1	489.7	489.7	489.7	0	489.7	489.7	>
2022-06-08 18:41:44	505	<	200	0	0	0	0	0	0	>	<	1	1.5	1.5	1.5	0	1.5	1.5	>	<	1	489.7	489.7	489.7	0	489.7	489.7	>
2022-06-08 18:41:45	506	<	200	0	0	0	0	0	0	>	<	1	1.15	1.15	1.15	0	1.15	1.15	>	<	1	489.7	489.7	489.7	0	489.7	489.7	>
2022-06-08 18:41:46	507	<	200	0	0	0	0	0	0	>	<	1	1.2	1.2	1.2	0	1.2	1.2	>	<	1	489.7	489.7	489.7	0	489.7	489.7	>
2022-06-08 18:41:47	508	<	200	0	0	0	0	0	0	>	<	1	1.2	1.2	1.2	0	1.2	1.2	>	<	1	489.7	489.7	489.7	0	489.7	489.7	>
2022-06-08 18:41:48	509	<	200	0	0	0	0	0	0	>	<	1	1.15	1.15	1.15	0	1.15	1.15	>	<	1	489.7	489.7	489.7	0	489.7	489.7	>
2022-06-08 18:41:49	510	<	201	0	0	0	0	0	0	>	<	1	1.3	1.3	1.3	0	1.3	1.3	>	<	1	490	490	490	0	490	490	>
2022-06-08 18:41:50	511	<	199	0.0151	1	0	0.1219	0.1369	-0.1068	>	<	1	1.25	1.25	1.25	0	1.25	1.25	>	<	1	490	490	490	0	490	490	>
2022-06-08 18:41:51	512	<	200	0.095	1	0	0.2932	0.3882	-0.1982	>	<	1	1.3	1.3	1.3	0	1.3	1.3	>	<	1	490	490	490	0	490	490	>
2022-06-08 18:41:52	513	<	200	0.115	1	0	0.319	0.434	-0.204	>	<	1	1.3	1.3	1.3	0	1.3	1.3	>	<	1	490	490	490	0	490	490	>
2022-06-08 18:41:53	514	<	200	0.125	1	0	0.3307	0.4557	-0.2057	>	<	1	1.3	1.3	1.3	0	1.3	1.3	>	<	1	490	490	490	0	490	490	>
2022-06-08 18:41:54	515	<	201	0.0448	1	0	0.2068	0.2516	-0.162	>	<	1	1.4	1.4	1.4	0	1.4	1.4	>	<	1	490.2	490.2	490.2	0	490.2	490.2	>
2022-06-08 18:41:55	516	<	199	0.0452	1	0	0.2078	0.253	-0.1626	>	<	1	1.3	1.3	1.3	0	1.3	1.3	>	<	1	490.2	490.2	490.2	0	490.2	490.2	>
2022-06-08 18:41:56	517	<	201	0	0	0	0	0	0	>	<	1	1.1	1.1	1.1	0	1.1	1.1	>	<	1	490.2	490.2	490.2	0	490.2	490.2	>
2022-06-08 18:41:57	518	<	200	0	0	0	0	0	0	>	<	1	1.1	1.1	1.1	0	1.1	1.1	>	<	1	490.2	490.2	490.2	0	490.2	490.2	>
2022-06-08 18:41:58	519	<	200	0	0	0	0	0	0	>	<	1	1.25	1.25	1.25	0	1.25	1.25	>	<	1	490.2	490.2	490.2	0	490.2	490.2	>
2022-06-08 18:41:59	520	<	198	0	0	0	0	0	0	>	<	1	1.1	1.1	1.1	0	1.1	1.1	>	<	1	490.2	490.2	490.2	0	490.2	490.2	>
2022-06-08 18:42:00	521	<	202	0	0	0	0	0	0	>	<	1	1.15	1.15	1.15	0	1.15	1.15	>	<	1	490.2	490.2	490.2	0	490.2	490.2	>
2022-06-08 18:42:01	522	<	200	0	0	0	0	0	0	>	<	1	1.15	1.15	1.15	0	1.15	1.15	>	<	1	490.2	490.2	490.2	0	490.2	490.2	>
2022-06-08 18:42:02	523	<	200	0	0	0	0	0	0	>	<	1	1.15	1.15	1.15	0	1.15	1.15	>	<	1	490.2	490.2	490.2	0	490.2	490.2	>
2022-06-08 18:42:03	524	<	199	0	0	0	0	0	0	>	<	1	1.25	1.25	1.25	0	1.25	1.25	>	<	1	490.2	490.2	490.2	0	490.2	490.2	>
2022-06-08 18:42:04	525	<	200	0	0	0	0	0	0	>	<	1	1.2	1.2	1.2	0	1.2	1.2	>	<	1	490.2	490.2	490.2	0	490.2	490.2	>
2022-06-08 18:42:05	526	<	200	0.02	1	0	0.14	0.16	-0.12	>	<	1	1.35	1.35	1.35	0	1.35	1.35	>	<	1	490.2	490.2	490.2	0	490.2	490.2	>
2022-06-08 18:42:06	527	<	200	0.055	1	0	0.228	0.283	-0.173	>	<	1	1.25	1.25	1.25	0	1.25	1.25	>	<	1	490.2	490.2	490.2	0	490.2	490.2	>
2022-06-08 18:42:07	528	<	200	0.05	1	0	0.2179	0.2679	-0.1679	>	<	1	1.3	1.3	1.3	0	1.3	1.3	>	<	1	490.2	490.2	490.2	0	490.2	490.2	>
2022-06-08 18:42:08	529	<	200	0.055	1	0	0.228	0.283	-0.173	>	<	1	1.25	1.25	1.25	0	1.25	1.25	>	<	1	490.2	490.2	490.2	0	490.2	490.2	>
2022-06-08 18:42:09	530	<	200	0.085	1	0	0.2789	0.3639	-0.1939	>	<	1	1.3	1.3	1.3	0	1.3	1.3	>	<	1	490.2	490.2	490.2	0	490.2	490.2	>
2022-06-08 18:42:10	531	<	201	0.0995	1	0	0.2993	0.3988	-0.1998	>	<	1	1.15	1.15	1.15	0	1.15	1.15	>	<	1	490.2	490.2	490.2	0	490.2	490.2	>
2022-06-08 18:42:11	532	<	200	0.025	1	0	0.1561	0.1811	-0.1311	>	<	1	1.2	1.2	1.2	0	1.2	1.2	>	<	1	490.2	490.2	490.2	0	490.2	490.2	>
2022-06-08 18:42:12	533	<	199	0.1307	1	0	0.337	0.4677	-0.2064	>	<	1	1.15	1.15	1.15	0	1.15	1.15	>	<	1	490.2	490.2	490.2	0	490.2	490.2	>
2022-06-08 18:42:13	534	<	200	0.075	1	0	0.2634	0.3384	-0.1884	>	<	1	1.15	1.15	1.15	0	1.15	1.15	>	<	1	490.2	490.2	490.2	0	490.2	490.2	>
2022-06-08 18:42:14	535	<	201	0.1095	1	0	0.3122	0.4217	-0.2028	>	<	1	1.2	1.2	1.2	0	1.2	1.2	>	<	1	490.2	490.2	490.2	0	490.2	490.2	>
2022-06-08 18:42:15	536	<	200	0	0	0	0	0	0	>	<	1	1.15	1.15	1.15	0	1.15	1.15	>	<	1	490.2	490.2	490.2	0	490.2	490.2	>
2022-06-08 18:42:16	537	<	200	0	0	0	0	0	0	>	<	1	1.15	1.15	1.15	0	1.15	1.15	>	<	1	490.2	490.2	490.2	0	490.2	490.2	>
2022-06-08 18:42:17	538	<	200	0	0	0	0	0	0	>	<	1	1.15	1.15	1.15	0	1.15	1.15	>	<	1	490.2	490.2	490.2	0	490.2	490.2	>
2022-06-08 18:42:18	539	<	200	0	0	0	0	0	0	>	<	1	1.2	1.2	1.2	0	1.2	1.2	>	<	1	490.2	490.2	490.2	0	490.2	490.2	>
2022-06-08 18:42:19	540	<	200	0	0	0	0	0	0	>	<	1	1.1	1.1	1.1	0	1.1	1.1	>	<	1	490.2	490.2	490.2	0	490.2	490.2	>
2022-06-08 18:42:20	541	<	200	0	0	0	0	0	0	>	<	1	1.1	1.1	1.1	0	1.1	1.1	>	<	1	490.2	490.2	490.2	0	490.2	490.2	>
2022-06-08 18:42:21	542	<	200	0	0	0	0	0	0	>	<	1	1.2	1.2	1.2	0	1.2	1.2	>	<	1	490.2	490.2	490.2	0	490.2	490.2	>
2022-06-08 18:42:22	543	<	200	0	0	0	0	0	0	>	<	1	1.15	1.15	1.15	0	1.15	1.15	>	<	1	490.2	490.2	490.2	0	490.2	490.2	>
2022-06-08 18:42:23	544	<	200	0	0	0	0	0	0	>	<	1	1.15	1.15	1.15	0	1.15	1.15	>	<	1	490.2	490.2	490.2	0	490.2	490.2	>
2022-06-08 18:42:24	545	<	200	0	0	0	0	0	0	>	<	1	1.2	1.2	1.2	0	1.2	1.2	>	<	1	490.2	490.2	490.2	0	490.2	490.2	>
2022-06-08 18:42:25	546	<	200	0	0	0	0	0	0	>	<	1	1.15	1.15	1.15	0	1.15	1.15	>	<	1	490.2	490.2	490.2	0	490.2	490.2	>
2022-06-08 18:42:26	547	<	200	0	0	0	0	0	0	>	<	1	1.1	1.1	1.1	0	1.1	1.1	>	<	1	490.2	490.2	490.2	0	490.2	490.2	>
2022-06-08 18:42:27	548	<	200	0	0	0	0	0	0	>	<	1	1.2	1.2	1.2	0	1.2	1.2	>	<	1	490.2	490.2	490.2	0	490.2	490.2	>
2022-06-08 18:42:28	549	<	200	0	0	0	0	0	0	>	<	1	1.15	1.15	1.15	0	1.15	1.15	>	<	1	490.2	490.2	490.2	0	490.2	490.2	>
2022-06-08 18:42:29	550	<	200	0	0	0	0	0	0	>	<	1	1.15	1.15	1.15	0	1.15	1.15	>	<	1	490.2	490.2	490.2	0	490.2	490.2	>
2022-06-08 18:42:30	551	<	200	0	0	0	0	0	0	>	<	1	1.15	1.15	1.15	0	1.15	1.15	>	<	1	490.2	490.2	490.2	0	490.2	490.2	>
2022-06-08 18:42:31	552	<	200	0	0	0	0	0	0	>	<	1	1.2	1.2	1.2	0	1.2	1.2	>	<	1	490.2	490.2	490.2	0	490.2	490.2	>
2022-06-08 18:42:32	553	<	200	0	0	0	0	0	0	>	<	1	1.1	1.1	1.1	0	1.1	1.1	>	<	1	490.2	490.2	490.2	0	490.2	490.2	>
2022-06-08 18:42:33	554	<	200	0	0	0	0	0	0	>	<	1	1.4	1.4	1.4	0	1.4	1.4	>	<	1	490.2	490.2	490.2	0	490.2	490.2	>
2022-06-08 18:42:34	555	<	200	0.005	1	0	0.0705	0.0755	-0.0655	>	<	1	1.35	1.35	1.35	0	1.35	1.35	>	<	1	490.2	490.2	490.2	0	490.2	490.2	>
2022-06-08 18:42:35	556	<	200	0	0	0	0	0	0	>	<	1	1.35	1.35	1.35	0	1.35	1.35	>	<	1	490.2	490.2	490.2	0	490.2	490.2	>
2022-06-08 18:42:36	557	<	200	0	0	0	0	0	0	>	<	1	1.4	1.4	1.4	0	1.4	1.4	>	<	1	490.2	490.2	490.2	0	490.2	490.2	>
2022-06-08 18:42:37	558	<	200	0	0	0	0	0	0	>	<	1	1.45	1.45	1.45	0	1.45	1.45	>	<	1	490.2	490.2	490.2	0	490.2	490.2	>
2022-06-08 18:42:38	559	<	200	0	0	0	0	0	0	>	<	1	1.35	1.35	1.35	0	1.35	1.35	>	<	1	490.2	490.2	490.2	0	490.2	490.2	>
2022-06-08 18:42:39	560	<	200	0	0	0	0	0	0	>	<	1	1.4	1.4	1.4	0	1.4	1.4	>	<	1	490.2	490.2	490.2	0	490.2	490.2	>
2022-06-08 18:42:40	561	<	200	0	0	0	0	0	0	>	<	1	1.45	1.45	1.45	0	1.45	1.45	>	<	1	490.2	490.2	490.2	0	490.2	490.2	>
2022-06-08 18:42:41	562	<	200	0	0	0	0	0	0	>	<	1	1.4	1.4	1.4	0	1.4	1.4	>	<	1	490.2	490.2	490.2	0	490.2	490.2	>
2022-06-08 18:42:42	563	<	200	0	0	0	0	0	0	>	<	1	1.4	1.4	1.4	0	1.4	1.4	>	<	1	490.2	490.2	490.2	0	490.2	490.2	>
2022-06-08 18:42:43	564	<	200	0	0	0	0	0	0	>	<	1	1.4	1.4	1.4	0	1.4	1.4	>	<	1	490.2	490.2	490.2	0	490.2	490.2	>
2022-06-08 18:42:44	565	<	199	0	0	0	0	0	0	>	<	1	1.4	1.4	1.4	0	1.4	1.4	>	<	1	490.2	490.2	490.2	0	490.2	490.2	>
2022-06-08 18:42:45	566	<	200	0	0	0	0	0	0	>	<	1	1.3	1.3	1.3	0	1.3	1.3	>	<	1	490.2	490.2	490.2	0	490.2	490.2	>
2022-06-08 18:42:46	567	<	200	0	0	0	0	0	0	>	<	1	1.3	1.3	1.3	0	1.3	1.3	>	<	1	490.2	490.2	490.2	0	490.2	490.2	>
2022-06-08 18:42:47	568	<	200	0	0	0	0	0	0	>	<	1	1.25	1.25	1.25	0	1.25	1.25	>	<	1	490.2	490.2	490.2	0	490.2	490.2	>
2022-06-08 18:42:48	569	<	200	0	0	0	0	0	0	>	<	1	1.3	1.3	1.3	0	1.3	1.3	>	<	1	490.2	490.2	490.2	0	490.2	490.2	>
2022-06-08 18:42:49	570	<	200	0	0	0	0	0	0	>	<	1	1.35	1.35	1.35	0	1.35	1.35	>	<	1	490.2	490.2	490.2	0	490.2	490.2	>
2022-06-08 18:42:50	571	<	200	0	0	0	0	0	0	>	<	1	1.3	1.3	1.3	0	1.3	1.3	>	<	1	490.2	490.2	490.2	0	490.2	490.2	>
2022-06-08 18:42:51	572	<	201	0	0	0	0	0	0	>	<	1	1.25	1.25	1.25	0	1.25	1.25	>	<	1	490.2	490.2	490.2	0	490.2	490.2	>
2022-06-08 18:42:52	573	<	200	0	0	0	0	0	0	>	<	1	1.3	1.3	1.3	0	1.3	1.3	>	<	1	490.2	490.2	490.2	0	490.2	490.2	>
2022-06-08 18:42:53	574	<	199	0	0	0	0	0	0	>	<	1	1.3	1.3	1.3	0	1.3	1.3	>	<	1	490.2	490.2	490.2	0	490.2	490.2	>
2022-06-08 18:42:54	575	<	200	0	0	0	0	0	0	>	<	1	1.3	1.3	1.3	0	1.3	1.3	>	<	1	490.2	490.2	490.2	0	490.2	490.2	>
2022-06-08 18:42:55	576	<	201	0	0	0	0	0	0	>	<	1	1.3	1.3	1.3	0	1.3	1.3	>	<	1	490.2	490.2	490.2	0	490.2	490.2	>
2022-06-08 18:42:56	577	<	199	0	0	0	0	0	0	>	<	1	1.3	1.3	1.3	0	1.3	1.3	>	<	1	490.2	490.2	490.2	0	490.2	490.2	>
2022-06-08 18:42:57	578	<	200	0	0	0	0	0	0	>	<	1	1.3	1.3	1.3	0	1.3	1.3	>	<	1	490.2	490.2	490.2	0	490.2	490.2	>
2022-06-08 18:42:58	579	<	201	0	0	0	0	0	0	>	<	1	1.3	1.3	1.3	0	1.3	1.3	>	<	1	490.2	490.2	490.2	0	490.2	490.2	>
2022-06-08 18:42:59	580	<	199	0	0	0	0	0	0	>	<	1	1.35	1.35	1.35	0	1.35	1.35	>	<	1	490.2	490.2	490.2	0	490.2	490.2	>
2022-06-08 18:43:00	581	<	200	0	0	0	0	0	0	>	<	1	1.25	1.25	1.25	0	1.25	1.25	>	<	1	490.2	490.2	490.2	0	490.2	490.2	>
2022-06-08 18:43:01	582	<	201	0	0	0	0	0	0	>	<	1	1.2	1.2	1.2	0	1.2	1.2	>	<	1	490.2	490.2	490.2	0	490.2	490.2	>
2022-06-08 18:43:02	583	<	199	0	0	0	0	0	0	>	<	1	1.15	1.15	1.15	0	1.15	1.15	>	<	1	490.2	490.2	490.2	0	490.2	490.2	>
2022-06-08 18:43:03	584	<	201	0	0	0	0	0	0	>	<	1	1.25	1.25	1.25	0	1.25	1.25	>	<	1	490.2	490.2	490.2	0	490.2	490.2	>
2022-06-08 18:43:04	585	<	200	0	0	0	0	0	0	>	<	1	1.25	1.25	1.25	0	1.25	1.25	>	<	1	490.2	490.2	490.2	0	490.2	490.2	>
2022-06-08 18:43:05	586	<	199	0	0	0	0	0	0	>	<	1	1.35	1.35	1.35	0	1.35	1.35	>	<	1	490.2	490.2	490.2	0	490.2	490.2	>
2022-06-08 18:43:06	587	<	200	0	0	0	0	0	0	>	<	1	1.3	1.3	1.3	0	1.3	1.3	>	<	1	490.2	490.2	490.2	0	490.2	490.2	>
2022-06-08 18:43:07	588	<	200	0	0	0	0	0	0	>	<	1	1.3	1.3	1.3	0	1.3	1.3	>	<	1	490.2	490.2	490.2	0	490.2	490.2	>
2022-06-08 18:43:08	589	<	200	0	0	0	0	0	0	>	<	1	1.3	1.3	1.3	0	1.3	1.3	>	<	1	490.2	490.2	490.2	0	490.2	490.2	>
2022-06-08 18:43:09	590	<	200	0	0	0	0	0	0	>	<	1	1.4	1.4	1.4	0	1.4	1.4	>	<	1	490.2	490.2	490.2	0	490.2	490.2	>
2022-06-08 18:43:10	591	<	200	0.005	1	0	0.0705	0.0755	-0.0655	>	<	1	1.45	1.45	1.45	0	1.45	1.45	>	<	1	490.2	490.2	490.2	0	490.2	490.2	>
2022-06-08 18:43:11	592	<	200	0.025	1	0	0.1561	0.1811	-0.1311	>	<	1	1.35	1.35	1.35	0	1.35	1.35	>	<	1	490.2	490.2	490.2	0	490.2	490.2	>
2022-06-08 18:43:12	593	<	200	0.165	1	0	0.3712	0.5362	-0.2062	>	<	1	1.2	1.2	1.2	0	1.2	1.2	>	<	1	490.2	490.2	490.2	0	490.2	490.2	>
2022-06-08 18:43:13	594	<	200	0.07	1	0	0.2551	0.3251	-0.1851	>	<	1	1.3	1.3	1.3	0	1.3	1.3	>	<	1	490.2	490.2	490.2	0	490.2	490.2	>
2022-06-08 18:43:14	595	<	200	0.085	1	0	0.2789	0.3639	-0.1939	>	<	1	1.2	1.2	1.2	0	1.2	1.2	>	<	1	490.2	490.2	490.2	0	490.2	490.2	>
2022-06-08 18:43:15	596	<	201	0.1244	1	0	0.33	0.4544	-0.2056	>	<	1	1.3	1.3	1.3	0	1.3	1.3	>	<	1	490.2	490.2	490.2	0	490.2	490.2	>
2022-06-08 18:43:16	597	<	200	0	0	0	0	0	0	>	<	1	1.4	1.4	1.4	0	1.4	1.4	>	<	1	490.2	490.2	490.2	0	490.2	490.2	>
2022-06-08 18:43:17	598	<	200	0	0	0	0	0	0	>	<	1	1.35	1.35	1.35	0	1.35	1.35	>	<	1	490.2	490.2	490.2	0	490.2	490.2	>
2022-06-08 18:43:18	599	<	200	0	0	0	0	0	0	>	<	1	1.45	1.45	1.45	0	1.45	1.45	>	<	1	490.2	490.2	490.2	0	490.2	490.2	>
2022-06-08 18:43:19	600	<	200	0	0	0	0	0	0	>	<	1	1.35	1.35	1.35	0	1.35	1.35	>	<	1	490.2	490.2	490.2	0	490.2	490.2	>
2022-06-08 18:43:20	601	<	200	0	0	0	0	0	0	>	<	1	1.35	1.35	1.35	0	1.35	1.35	>	<	1	490.2	490.2	490.2	0	490.2	490.2	>
2022-06-08 18:43:21	602	<	200	0	0	0	0	0	0	>	<	1	1.35	1.35	1.35	0	1.35	1.35	>	<	1	490.2	490.2	490.2	0	490.2	490.2	>
2022-06-08 18:43:22	603	<	200	0	0	0	0	0	0	>	<	1	1.2	1.2	1.2	0	1.2	1.2	>	<	1	490.2	490.2	490.2	0	490.2	490.2	>
2022-06-08 18:43:23	604	<	200	0	0	0	0	0	0	>	<	1	1.15	1.15	1.15	0	1.15	1.15	>	<	1	490.2	490.2	490.2	0	490.2	490.2	>
2022-06-08 18:43:24	605	<	200	0	0	0	0	0	0	>	<	1	1.1	1.1	1.1	0	1.1	1.1	>	<	1	490.2	490.2	490.2	0	490.2	490.2	>
2022-06-08 18:43:25	606	<	200	0	0	0	0	0	0	>	<	1	1.2	1.2	1.2	0	1.2	1.2	>	<	1	490.2	490.2	490.2	0	490.2	490.2	>
2022-06-08 18:43:26	607	<	200	0	0	0	0	0	0	>	<	1	1.15	1.15	1.15	0	1.15	1.15	>	<	1	490.2	490.2	490.2	0	490.2	490.2	>
2022-06-08 18:43:27	608	<	200	0	0	0	0	0	0	>	<	1	1.15	1.15	1.15	0	1.15	1.15	>	<	1	490.2	490.2	490.2	0	490.2	490.2	>
2022-06-08 18:43:28	609	<	200	0	0	0	0	0	0	>	<	1	1.3	1.3	1.3	0	1.3	1.3	>	<	1	490.2	490.2	490.2	0	490.2	490.2	>
2022-06-08 18:43:29	610	<	200	0	0	0	0	0	0	>	<	1	1.35	1.35	1.35	0	1.35	1.35	>	<	1	490.2	490.2	490.2	0	490.2	490.2	>
2022-06-08 18:43:30	611	<	200	0	0	0	0	0	0	>	<	1	1.4	1.4	1.4	0	1.4	1.4	>	<	1	490.2	490.2	490.2	0	490.2	490.2	>
2022-06-08 18:43:31	612	<	200	0	0	0	0	0	0	>	<	1	1.4	1.4	1.4	0	1.4	1.4	>	<	1	490.2	490.2	490.2	0	490.2	490.2	>
2022-06-08 18:43:32	613	<	200	0.01	2	0	0.1411	0.1511	-0.1311	>	<	1	1.4	1.4	1.4	0	1.4	1.4	>	<	1	490.2	490.2	490.2	0	490.2	490.2	>
2022-06-08 18:43:33	614	<	200	0	0	0	0	0	0	>	<	1	1.15	1.15	1.15	0	1.15	1.15	>	<	1	490.2	490.2	490.2	0	490.2	490.2	>
2022-06-08 18:43:34	615	<	200	0	0	0	0	0	0	>	<	1	1.15	1.15	1.15	0	1.15	1.15	>	<	1	490.2	490.2	490.2	0	490.2	490.2	>
2022-06-08 18:43:35	616	<	200	0.005	1	0	0.0705	0.0755	-0.0655	>	<	1	1.25	1.25	1.25	0	1.25	1.25	>	<	1	490.2	490.2	490.2	0	490.2	490.2	>
2022-06-08 18:43:36	617	<	200	0.075	1	0	0.2634	0.3384	-0.1884	>	<	1	1.25	1.25	1.25	0	1.25	1.25	>	<	1	490.2	490.2	490.2	0	490.2	490.2	>
2022-06-08 18:43:37	618	<	200	0.16	1	0	0.3666	0.5266	-0.2066	>	<	1	1.15	1.15	1.15	0	1.15	1.15	>	<	1	490.2	490.2	490.2	0	490.2	490.2	>
2022-06-08 18:43:38	619	<	200	0.17	1	0	0.3756	0.5456	-0.2056	>	<	1	1.15	1.15	1.15	0	1.15	1.15	>	<	1	490.2	490.2	490.2	0	490.2	490.2	>
2022-06-08 18:43:39	620	<	200	0.1	1	0	0.3	0.4	-0.2	>	<	1	1.15	1.15	1.15	0	1.15	1.15	>	<	1	490.2	490.2	490.2	0	490.2	490.2	>
2022-06-08 18:43:40	621	<	200	0	0	0	0	0	0	>	<	1	1.15	1.15	1.15	0	1.15	1.15	>	<	1	490.2	490.2	490.2	0	490.2	490.2	>
2022-06-08 18:43:41	622	<	200	0	0	0	0	0	0	>	<	1	1.15	1.15	1.15	0	1.15	1.15	>	<	1	490.2	490.2	490.2	0	490.2	490.2	>
2022-06-08 18:43:42	623	<	200	0	0	0	0	0	0	>	<	1	1.35	1.35	1.35	0	1.35	1.35	>	<	1	490.2	490.2	490.2	0	490.2	490.2	>
2022-06-08 18:43:43	624	<	200	0	0	0	0	0	0	>	<	1	1.25	1.25	1.25	0	1.25	1.25	>	<	1	490.2	490.2	490.2	0	490.2	490.2	>
2022-06-08 18:43:44	625	<	200	0	0	0	0	0	0	>	<	1	1.3	1.3	1.3	0	1.3	1.3	>	<	1	490.2	490.2	490.2	0	490.2	490.2	>
2022-06-08 18:43:45	626	<	199	0	0	0	0	0	0	>	<	1	1.3	1.3	1.3	0	1.3	1.3	>	<	1	490.2	490.2	490.2	0	490.2	490.2	>
2022-06-08 18:43:46	627	<	201	0	0	0	0	0	0	>	<	1	1.3	1.3	1.3	0	1.3	1.3	>	<	1	490.2	490.2	490.2	0	490.2	490.2	>
2022-06-08 18:43:47	628	<	199	0	0	0	0	0	0	>	<	1	1.3	1.3	1.3	0	1.3	1.3	>	<	1	490.2	490.2	490.2	0	490.2	490.2	>
2022-06-08 18:43:48	629	<	201	0	0	0	0	0	0	>	<	1	1.25	1.25	1.25	0	1.25	1.25	>	<	1	490.2	490.2	490.2	0	490.2	490.2	>
2022-06-08 18:43:49	630	<	200	0	0	0	0	0	0	>	<	1	1.25	1.25	1.25	0	1.25	1.25	>	<	1	490.2	490.2	490.2	0	490.2	490.2	>
2022-06-08 18:43:50	631	<	200	0	0	0	0	0	0	>	<	1	1.3	1.3	1.3	0	1.3	1.3	>	<	1	490.2	490.2	490.2	0	490.2	490.2	>
2022-06-08 18:43:51	632	<	200	0	0	0	0	0	0	>	<	1	1.25	1.25	1.25	0	1.25	1.25	>	<	1	490.2	490.2	490.2	0	490.2	490.2	>
2022-06-08 18:43:52	633	<	200	0	0	0	0	0	0	>	<	1	1.3	1.3	1.3	0	1.3	1.3	>	<	1	490.2	490.2	490.2	0	490.2	490.2	>
2022-06-08 18:43:53	634	<	199	0	0	0	0	0	0	>	<	1	1.25	1.25	1.25	0	1.25	1.25	>	<	1	490.2	490.2	490.2	0	490.2	490.2	>
2022-06-08 18:43:54	635	<	200	0	0	0	0	0	0	>	<	1	1.35	1.35	1.35	0	1.35	1.35	>	<	1	490.2	490.2	490.2	0	490.2	490.2	>
2022-06-08 18:43:55	636	<	200	0	0	0	0	0	0	>	<	1	1.3	1.3	1.3	0	1.3	1.3	>	<	1	490.2	490.2	490.2	0	490.2	490.2	>
2022-06-08 18:43:56	637	<	200	0	0	0	0	0	0	>	<	1	1.35	1.35	1.35	0	1.35	1.35	>	<	1	490.2	490.2	490.2	0	490.2	490.2	>
2022-06-08 18:43:57	638	<	201	0	0	0	0	0	0	>	<	0	0			0	0	0	>	<	0	0			0	0	0	>
2022-06-08 18:43:58	639	<	199	0	0	0	0	0	0	>	<	1	1.3	1.3	1.3	0	1.3	1.3	>	<	1	490.2	490.2	490.2	0	490.2	490.2	>
2022-06-08 18:43:59	640	<	200	0	0	0	0	0	0	>	<	1	1.35	1.35	1.35	0	1.35	1.35	>	<	1	490.2	490.2	490.2	0	490.2	490.2	>
2022-06-08 18:44:00	641	<	201	0	0	0	0	0	0	>	<	1	1.3	1.3	1.3	0	1.3	1.3	>	<	1	490.2	490.2	490.2	0	490.2	490.2	>
2022-06-08 18:44:01	642	<	199	0	0	0	0	0	0	>	<	1	1.3	1.3	1.3	0	1.3	1.3	>	<	1	490.2	490.2	490.2	0	490.2	490.2	>
2022-06-08 18:44:02	643	<	201	0	0	0	0	0	0	>	<	1	1.3	1.3	1.3	0	1.3	1.3	>	<	1	490.2	490.2	490.2	0	490.2	490.2	>
2022-06-08 18:44:03	644	<	199	0	0	0	0	0	0	>	<	1	1.25	1.25	1.25	0	1.25	1.25	>	<	1	490.2	490.2	490.2	0	490.2	490.2	>
2022-06-08 18:44:04	645	<	200	0	0	0	0	0	0	>	<	1	1.1	1.1	1.1	0	1.1	1.1	>	<	1	490.2	490.2	490.2	0	490.2	490.2	>
2022-06-08 18:44:05	646	<	200	0	0	0	0	0	0	>	<	1	1.25	1.25	1.25	0	1.25	1.25	>	<	1	490.2	490.2	490.2	0	490.2	490.2	>
2022-06-08 18:44:06	647	<	201	0	0	0	0	0	0	>	<	1	1.25	1.25	1.25	0	1.25	1.25	>	<	1	490.2	490.2	490.2	0	490.2	490.2	>
2022-06-08 18:44:07	648	<	199	0	0	0	0	0	0	>	<	1	1.3	1.3	1.3	0	1.3	1.3	>	<	1	490.2	490.2	490.2	0	490.2	490.2	>
2022-06-08 18:44:08	649	<	200	0	0	0	0	0	0	>	<	1	1.35	1.35	1.35	0	1.35	1.35	>	<	1	490.2	490.2	490.2	0	490.2	490.2	>
2022-06-08 18:44:09	650	<	201	0	0	0	0	0	0	>	<	1	1.3	1.3	1.3	0	1.3	1.3	>	<	1	490.2	490.2	490.2	0	490.2	490.2	>
2022-06-08 18:44:10	651	<	199	0	0	0	0	0	0	>	<	1	1.35	1.35	1.35	0	1.35	1.35	>	<	1	490.2	490.2	490.2	0	490.2	490.2	>
2022-06-08 18:44:11	652	<	200	0.005	1	0	0.0705	0.0755	-0.0655	>	<	1	1.45	1.45	1.45	0	1.45	1.45	>	<	1	490.2	490.2	490.2	0	490.2	490.2	>
2022-06-08 18:44:12	653	<	200	0.08	1	0	0.2713	0.3513	-0.1913	>	<	1	1.35	1.35	1.35	0	1.35	1.35	>	<	1	490.2	490.2	490.2	0	490.2	490.2	>
2022-06-08 18:44:13	654	<	200	0.13	1	0	0.3363	0.4663	-0.2063	>	<	1	2.25	2.25	2.25	0	2.25	2.25	>	<	1	495	495	495	0	495	495	>
2022-06-08 18:44:14	655	<	201	0.1095	1	0	0.3122	0.4217	-0.2028	>	<	1	1.35	1.35	1.35	0	1.35	1.35	>	<	1	495	495	495	0	495	495	>
2022-06-08 18:44:15	656	<	200	0.075	1	0	0.2634	0.3384	-0.1884	>	<	1	1.4	1.4	1.4	0	1.4	1.4	>	<	1	495	495	495	0	495	495	>
2022-06-08 18:44:16	657	<	200	0	0	0	0	0	0	>	<	1	1.35	1.35	1.35	0	1.35	1.35	>	<	1	495	495	495	0	495	495	>
2022-06-08 18:44:17	658	<	200	0	0	0	0	0	0	>	<	1	1.4	1.4	1.4	0	1.4	1.4	>	<	1	495	495	495	0	495	495	>
2022-06-08 18:44:18	659	<	200	0	0	0	0	0	0	>	<	1	1.5	1.5	1.5	0	1.5	1.5	>	<	1	495	495	495	0	495	495	>
2022-06-08 18:44:19	660	<	39	0	0	0	0	0	0	>	<	1	1.4	1.4	1.4	0	1.4	1.4	>	<	1	495	495	495	0	495	495	>
2022-06-08 18:44:20	661	<	0	0			0	0	0	>	<	1	0.4	0.4	0.4	0	0.4	0.4	>	<	1	495	495	495	0	495	495	>

## Sheet: Conf1_5000
		<	Processing Time							>	<	CPU1							>	<	MEM1							>
Time	Id	<	Cont	Average	Max	Min	DesvTip	DTTop	DTDown	>	<	Cont	Average	Max	Min	DesvTip	DTTop	DTDown	>	<	Cont	Average	Max	Min	DesvTip	DTTop	DTDown	>
P3_Conf1_5000	Tot	<	659988	0.0408	11	0	0.1985	0.2392	-0.1577	>	<	660	2.66	11.85	0.65	0.48	3.14	2.18	>	<	660	493.53	507.9	244.3	25.17	518.69	468.36	>
2022-06-07 21:23:41	0	<	514	0.0409	5	0	0.2795	0.3203	-0.2386	>	<	0	0			0	0	0	>	<	0	0			0	0	0	>
2022-06-07 21:23:42	1	<	1229	0.026	11	0	0.3389	0.365	-0.3129	>	<	1	11.85	11.85	11.85	0	11.85	11.85	>	<	1	244.3	244.3	244.3	0	244.3	244.3	>
2022-06-07 21:23:43	2	<	1001	0	0	0	0	0	0	>	<	1	8.7	8.7	8.7	0	8.7	8.7	>	<	1	279.1	279.1	279.1	0	279.1	279.1	>
2022-06-07 21:23:44	3	<	1001	0.001	1	0	0.0316	0.0326	-0.0306	>	<	1	3.4	3.4	3.4	0	3.4	3.4	>	<	1	279.2	279.2	279.2	0	279.2	279.2	>
2022-06-07 21:23:45	4	<	1000	0	0	0	0	0	0	>	<	1	4.35	4.35	4.35	0	4.35	4.35	>	<	1	299.8	299.8	299.8	0	299.8	299.8	>
2022-06-07 21:23:46	5	<	1000	0	0	0	0	0	0	>	<	1	3.55	3.55	3.55	0	3.55	3.55	>	<	1	299.8	299.8	299.8	0	299.8	299.8	>
2022-06-07 21:23:47	6	<	999	0	0	0	0	0	0	>	<	1	5.25	5.25	5.25	0	5.25	5.25	>	<	1	300.1	300.1	300.1	0	300.1	300.1	>
2022-06-07 21:23:48	7	<	999	0	0	0	0	0	0	>	<	1	4.05	4.05	4.05	0	4.05	4.05	>	<	1	326.5	326.5	326.5	0	326.5	326.5	>
2022-06-07 21:23:49	8	<	1001	0.001	1	0	0.0316	0.0326	-0.0306	>	<	1	3.25	3.25	3.25	0	3.25	3.25	>	<	1	352	352	352	0	352	352	>
2022-06-07 21:23:50	9	<	999	0	0	0	0	0	0	>	<	1	2.8	2.8	2.8	0	2.8	2.8	>	<	1	352	352	352	0	352	352	>
2022-06-07 21:23:51	10	<	1000	0	0	0	0	0	0	>	<	1	2.7	2.7	2.7	0	2.7	2.7	>	<	1	352	352	352	0	352	352	>
2022-06-07 21:23:52	11	<	1000	0	0	0	0	0	0	>	<	1	2.75	2.75	2.75	0	2.75	2.75	>	<	1	352.5	352.5	352.5	0	352.5	352.5	>
2022-06-07 21:23:53	12	<	1001	0	0	0	0	0	0	>	<	1	3	3	3	0	3	3	>	<	1	385	385	385	0	385	385	>
2022-06-07 21:23:54	13	<	1000	0.001	1	0	0.0316	0.0326	-0.0306	>	<	1	3.05	3.05	3.05	0	3.05	3.05	>	<	1	428.3	428.3	428.3	0	428.3	428.3	>
2022-06-07 21:23:55	14	<	1000	0	0	0	0	0	0	>	<	1	3.15	3.15	3.15	0	3.15	3.15	>	<	1	449.4	449.4	449.4	0	449.4	449.4	>
2022-06-07 21:23:56	15	<	998	0.001	1	0	0.0316	0.0326	-0.0306	>	<	1	2.6	2.6	2.6	0	2.6	2.6	>	<	1	449.4	449.4	449.4	0	449.4	449.4	>
2022-06-07 21:23:57	16	<	1002	0.001	1	0	0.0316	0.0326	-0.0306	>	<	1	2.8	2.8	2.8	0	2.8	2.8	>	<	1	449.4	449.4	449.4	0	449.4	449.4	>
2022-06-07 21:23:58	17	<	999	0	0	0	0	0	0	>	<	1	2.65	2.65	2.65	0	2.65	2.65	>	<	1	449.4	449.4	449.4	0	449.4	449.4	>
2022-06-07 21:23:59	18	<	1001	0	0	0	0	0	0	>	<	1	2.85	2.85	2.85	0	2.85	2.85	>	<	1	450.4	450.4	450.4	0	450.4	450.4	>
2022-06-07 21:24:00	19	<	999	0.014	1	0	0.1175	0.1316	-0.1035	>	<	1	2.75	2.75	2.75	0	2.75	2.75	>	<	1	450.4	450.4	450.4	0	450.4	450.4	>
2022-06-07 21:24:01	20	<	1000	0.005	1	0	0.0705	0.0755	-0.0655	>	<	1	2.9	2.9	2.9	0	2.9	2.9	>	<	1	476.7	476.7	476.7	0	476.7	476.7	>
2022-06-07 21:24:02	21	<	1001	0	0	0	0	0	0	>	<	1	3.15	3.15	3.15	0	3.15	3.15	>	<	1	492.2	492.2	492.2	0	492.2	492.2	>
2022-06-07 21:24:03	22	<	1000	0	0	0	0	0	0	>	<	1	2.65	2.65	2.65	0	2.65	2.65	>	<	1	485.4	485.4	485.4	0	485.4	485.4	>
2022-06-07 21:24:04	23	<	1000	0	0	0	0	0	0	>	<	1	2.65	2.65	2.65	0	2.65	2.65	>	<	1	485.4	485.4	485.4	0	485.4	485.4	>
2022-06-07 21:24:05	24	<	1000	0	0	0	0	0	0	>	<	1	2.5	2.5	2.5	0	2.5	2.5	>	<	1	485.4	485.4	485.4	0	485.4	485.4	>
2022-06-07 21:24:06	25	<	999	0	0	0	0	0	0	>	<	1	2.35	2.35	2.35	0	2.35	2.35	>	<	1	485.4	485.4	485.4	0	485.4	485.4	>
2022-06-07 21:24:07	26	<	1001	0.002	1	0	0.0447	0.0467	-0.0427	>	<	1	2.3	2.3	2.3	0	2.3	2.3	>	<	1	485.4	485.4	485.4	0	485.4	485.4	>
2022-06-07 21:24:08	27	<	1000	0	0	0	0	0	0	>	<	1	2.45	2.45	2.45	0	2.45	2.45	>	<	1	485.9	485.9	485.9	0	485.9	485.9	>
2022-06-07 21:24:09	28	<	999	0	0	0	0	0	0	>	<	1	2.75	2.75	2.75	0	2.75	2.75	>	<	1	489	489	489	0	489	489	>
2022-06-07 21:24:10	29	<	1000	0	0	0	0	0	0	>	<	1	2.5	2.5	2.5	0	2.5	2.5	>	<	1	489	489	489	0	489	489	>
2022-06-07 21:24:11	30	<	1001	0	0	0	0	0	0	>	<	1	2.6	2.6	2.6	0	2.6	2.6	>	<	1	489	489	489	0	489	489	>
2022-06-07 21:24:12	31	<	1000	0	0	0	0	0	0	>	<	1	2.95	2.95	2.95	0	2.95	2.95	>	<	1	489.3	489.3	489.3	0	489.3	489.3	>
2022-06-07 21:24:13	32	<	999	0	0	0	0	0	0	>	<	1	2.65	2.65	2.65	0	2.65	2.65	>	<	1	489.3	489.3	489.3	0	489.3	489.3	>
2022-06-07 21:24:14	33	<	1001	0	0	0	0	0	0	>	<	1	2.65	2.65	2.65	0	2.65	2.65	>	<	1	489.3	489.3	489.3	0	489.3	489.3	>
2022-06-07 21:24:15	34	<	998	0	0	0	0	0	0	>	<	1	2.35	2.35	2.35	0	2.35	2.35	>	<	1	489.3	489.3	489.3	0	489.3	489.3	>
2022-06-07 21:24:16	35	<	1002	0	0	0	0	0	0	>	<	1	2.9	2.9	2.9	0	2.9	2.9	>	<	1	489.8	489.8	489.8	0	489.8	489.8	>
2022-06-07 21:24:17	36	<	999	0.002	1	0	0.0447	0.0467	-0.0427	>	<	1	2.85	2.85	2.85	0	2.85	2.85	>	<	1	489.8	489.8	489.8	0	489.8	489.8	>
2022-06-07 21:24:18	37	<	1001	0.002	1	0	0.0447	0.0467	-0.0427	>	<	1	2.8	2.8	2.8	0	2.8	2.8	>	<	1	489.8	489.8	489.8	0	489.8	489.8	>
2022-06-07 21:24:19	38	<	998	0	0	0	0	0	0	>	<	1	2.8	2.8	2.8	0	2.8	2.8	>	<	1	489.8	489.8	489.8	0	489.8	489.8	>
2022-06-07 21:24:20	39	<	1002	0	0	0	0	0	0	>	<	1	2.3	2.3	2.3	0	2.3	2.3	>	<	1	489.8	489.8	489.8	0	489.8	489.8	>
2022-06-07 21:24:21	40	<	1000	0	0	0	0	0	0	>	<	1	2.25	2.25	2.25	0	2.25	2.25	>	<	1	489.8	489.8	489.8	0	489.8	489.8	>
2022-06-07 21:24:22	41	<	999	0	0	0	0	0	0	>	<	1	2.6	2.6	2.6	0	2.6	2.6	>	<	1	489.8	489.8	489.8	0	489.8	489.8	>
2022-06-07 21:24:23	42	<	1000	0	0	0	0	0	0	>	<	1	2.35	2.35	2.35	0	2.35	2.35	>	<	1	489.8	489.8	489.8	0	489.8	489.8	>
2022-06-07 21:24:24	43	<	1001	0.001	1	0	0.0316	0.0326	-0.0306	>	<	1	2.3	2.3	2.3	0	2.3	2.3	>	<	1	489.8	489.8	489.8	0	489.8	489.8	>
2022-06-07 21:24:25	44	<	999	0.013	1	0	0.1133	0.1263	-0.1003	>	<	1	2.35	2.35	2.35	0	2.35	2.35	>	<	1	489.8	489.8	489.8	0	489.8	489.8	>
2022-06-07 21:24:26	45	<	1001	0.003	1	0	0.0547	0.0577	-0.0517	>	<	1	2.35	2.35	2.35	0	2.35	2.35	>	<	1	489.8	489.8	489.8	0	489.8	489.8	>
2022-06-07 21:24:27	46	<	1000	0.006	1	0	0.0772	0.0832	-0.0712	>	<	1	2.3	2.3	2.3	0	2.3	2.3	>	<	1	489.8	489.8	489.8	0	489.8	489.8	>
2022-06-07 21:24:28	47	<	1000	0.001	1	0	0.0316	0.0326	-0.0306	>	<	1	2.35	2.35	2.35	0	2.35	2.35	>	<	1	489.8	489.8	489.8	0	489.8	489.8	>
2022-06-07 21:24:29	48	<	999	0.002	1	0	0.0447	0.0467	-0.0427	>	<	1	2.6	2.6	2.6	0	2.6	2.6	>	<	1	490	490	490	0	490	490	>
2022-06-07 21:24:30	49	<	1000	0.006	1	0	0.0772	0.0832	-0.0712	>	<	1	2.4	2.4	2.4	0	2.4	2.4	>	<	1	490	490	490	0	490	490	>
2022-06-07 21:24:31	50	<	1001	0	0	0	0	0	0	>	<	1	2.3	2.3	2.3	0	2.3	2.3	>	<	1	490.1	490.1	490.1	0	490.1	490.1	>
2022-06-07 21:24:32	51	<	999	0.014	1	0	0.1175	0.1316	-0.1035	>	<	1	2.7	2.7	2.7	0	2.7	2.7	>	<	1	490.1	490.1	490.1	0	490.1	490.1	>
2022-06-07 21:24:33	52	<	1001	0.008	1	0	0.089	0.097	-0.081	>	<	1	2.55	2.55	2.55	0	2.55	2.55	>	<	1	490.1	490.1	490.1	0	490.1	490.1	>
2022-06-07 21:24:34	53	<	999	0.01	1	0	0.0995	0.1096	-0.0895	>	<	1	2.5	2.5	2.5	0	2.5	2.5	>	<	1	490.1	490.1	490.1	0	490.1	490.1	>
2022-06-07 21:24:35	54	<	1000	0.002	1	0	0.0447	0.0467	-0.0427	>	<	1	2.45	2.45	2.45	0	2.45	2.45	>	<	1	490.1	490.1	490.1	0	490.1	490.1	>
2022-06-07 21:24:36	55	<	1000	0.025	5	0	0.2107	0.2357	-0.1857	>	<	1	2.75	2.75	2.75	0	2.75	2.75	>	<	1	490.1	490.1	490.1	0	490.1	490.1	>
2022-06-07 21:24:37	56	<	1001	0.003	1	0	0.0547	0.0577	-0.0517	>	<	1	2.45	2.45	2.45	0	2.45	2.45	>	<	1	490.1	490.1	490.1	0	490.1	490.1	>
2022-06-07 21:24:38	57	<	1000	0.001	1	0	0.0316	0.0326	-0.0306	>	<	1	2.65	2.65	2.65	0	2.65	2.65	>	<	1	490.1	490.1	490.1	0	490.1	490.1	>
2022-06-07 21:24:39	58	<	1000	0.014	1	0	0.1175	0.1315	-0.1035	>	<	1	2.7	2.7	2.7	0	2.7	2.7	>	<	1	490.1	490.1	490.1	0	490.1	490.1	>
2022-06-07 21:24:40	59	<	999	0.01	1	0	0.0995	0.1096	-0.0895	>	<	1	2.75	2.75	2.75	0	2.75	2.75	>	<	1	490.1	490.1	490.1	0	490.1	490.1	>
2022-06-07 21:24:41	60	<	1001	0.004	1	0	0.0631	0.0671	-0.0591	>	<	1	2.75	2.75	2.75	0	2.75	2.75	>	<	1	490.1	490.1	490.1	0	490.1	490.1	>
2022-06-07 21:24:42	61	<	993	0.0211	5	0	0.2021	0.2232	-0.1809	>	<	1	2.75	2.75	2.75	0	2.75	2.75	>	<	1	490.1	490.1	490.1	0	490.1	490.1	>
2022-06-07 21:24:43	62	<	1006	0.0318	1	0	0.1755	0.2073	-0.1437	>	<	1	3.05	3.05	3.05	0	3.05	3.05	>	<	1	490.1	490.1	490.1	0	490.1	490.1	>
2022-06-07 21:24:44	63	<	999	0.04	1	0	0.1961	0.2361	-0.156	>	<	1	2.75	2.75	2.75	0	2.75	2.75	>	<	1	490.1	490.1	490.1	0	490.1	490.1	>
2022-06-07 21:24:45	64	<	1001	0.045	1	0	0.2072	0.2522	-0.1623	>	<	1	2.8	2.8	2.8	0	2.8	2.8	>	<	1	490.1	490.1	490.1	0	490.1	490.1	>
2022-06-07 21:24:46	65	<	1000	0.025	1	0	0.1561	0.1811	-0.1311	>	<	1	2.5	2.5	2.5	0	2.5	2.5	>	<	1	490.1	490.1	490.1	0	490.1	490.1	>
2022-06-07 21:24:47	66	<	1000	0.032	1	0	0.176	0.208	-0.144	>	<	1	2.7	2.7	2.7	0	2.7	2.7	>	<	1	490.1	490.1	490.1	0	490.1	490.1	>
2022-06-07 21:24:48	67	<	1000	0.003	1	0	0.0547	0.0577	-0.0517	>	<	1	2.7	2.7	2.7	0	2.7	2.7	>	<	1	490.1	490.1	490.1	0	490.1	490.1	>
2022-06-07 21:24:49	68	<	1001	0.009	1	0	0.0944	0.1034	-0.0854	>	<	1	2.7	2.7	2.7	0	2.7	2.7	>	<	1	490.1	490.1	490.1	0	490.1	490.1	>
2022-06-07 21:24:50	69	<	999	0.01	1	0	0.0995	0.1096	-0.0895	>	<	1	3.1	3.1	3.1	0	3.1	3.1	>	<	1	490.1	490.1	490.1	0	490.1	490.1	>
2022-06-07 21:24:51	70	<	1000	0.034	1	0	0.1812	0.2152	-0.1472	>	<	1	2.55	2.55	2.55	0	2.55	2.55	>	<	1	490.1	490.1	490.1	0	490.1	490.1	>
2022-06-07 21:24:52	71	<	999	0.007	1	0	0.0834	0.0904	-0.0764	>	<	1	2.65	2.65	2.65	0	2.65	2.65	>	<	1	490.1	490.1	490.1	0	490.1	490.1	>
2022-06-07 21:24:53	72	<	1001	0.007	1	0	0.0833	0.0903	-0.0763	>	<	1	2.7	2.7	2.7	0	2.7	2.7	>	<	1	490.1	490.1	490.1	0	490.1	490.1	>
2022-06-07 21:24:54	73	<	1000	0.018	1	0	0.133	0.151	-0.115	>	<	1	2.65	2.65	2.65	0	2.65	2.65	>	<	1	490.1	490.1	490.1	0	490.1	490.1	>
2022-06-07 21:24:55	74	<	1001	0.1758	1	0	0.3807	0.5565	-0.2048	>	<	1	2.65	2.65	2.65	0	2.65	2.65	>	<	1	490.1	490.1	490.1	0	490.1	490.1	>
2022-06-07 21:24:56	75	<	1001	0.033	1	0	0.1786	0.2115	-0.1456	>	<	1	2.5	2.5	2.5	0	2.5	2.5	>	<	1	490.1	490.1	490.1	0	490.1	490.1	>
2022-06-07 21:24:57	76	<	999	0.018	1	0	0.133	0.151	-0.115	>	<	1	3.1	3.1	3.1	0	3.1	3.1	>	<	1	490.1	490.1	490.1	0	490.1	490.1	>
2022-06-07 21:24:58	77	<	999	0.041	1	0	0.1984	0.2394	-0.1573	>	<	1	2.75	2.75	2.75	0	2.75	2.75	>	<	1	490.1	490.1	490.1	0	490.1	490.1	>
2022-06-07 21:24:59	78	<	1002	0.025	1	0	0.156	0.1809	-0.131	>	<	1	2.7	2.7	2.7	0	2.7	2.7	>	<	1	490.1	490.1	490.1	0	490.1	490.1	>
2022-06-07 21:25:00	79	<	998	0.008	1	0	0.0892	0.0972	-0.0812	>	<	1	2.75	2.75	2.75	0	2.75	2.75	>	<	1	490.1	490.1	490.1	0	490.1	490.1	>
2022-06-07 21:25:01	80	<	1000	0.024	1	0	0.153	0.177	-0.129	>	<	1	2.8	2.8	2.8	0	2.8	2.8	>	<	1	490.1	490.1	490.1	0	490.1	490.1	>
2022-06-07 21:25:02	81	<	1001	0.005	1	0	0.0705	0.0755	-0.0655	>	<	1	2.75	2.75	2.75	0	2.75	2.75	>	<	1	490.1	490.1	490.1	0	490.1	490.1	>
2022-06-07 21:25:03	82	<	1000	0.023	1	0	0.1499	0.1729	-0.1269	>	<	1	2.8	2.8	2.8	0	2.8	2.8	>	<	1	490.1	490.1	490.1	0	490.1	490.1	>
2022-06-07 21:25:04	83	<	1000	0.009	1	0	0.0944	0.1034	-0.0854	>	<	1	3	3	3	0	3	3	>	<	1	490.7	490.7	490.7	0	490.7	490.7	>
2022-06-07 21:25:05	84	<	999	0.034	1	0	0.1813	0.2154	-0.1473	>	<	1	2.75	2.75	2.75	0	2.75	2.75	>	<	1	490.7	490.7	490.7	0	490.7	490.7	>
2022-06-07 21:25:06	85	<	1001	0.049	1	0	0.2158	0.2647	-0.1668	>	<	1	2.75	2.75	2.75	0	2.75	2.75	>	<	1	490.7	490.7	490.7	0	490.7	490.7	>
2022-06-07 21:25:07	86	<	999	0.0871	1	0	0.282	0.369	-0.1949	>	<	1	2.6	2.6	2.6	0	2.6	2.6	>	<	1	490.7	490.7	490.7	0	490.7	490.7	>
2022-06-07 21:25:08	87	<	999	0.1512	1	0	0.3582	0.5093	-0.207	>	<	1	2.4	2.4	2.4	0	2.4	2.4	>	<	1	490.7	490.7	490.7	0	490.7	490.7	>
2022-06-07 21:25:09	88	<	1001	0.029	1	0	0.1677	0.1967	-0.1388	>	<	1	2.5	2.5	2.5	0	2.5	2.5	>	<	1	490.7	490.7	490.7	0	490.7	490.7	>
2022-06-07 21:25:10	89	<	1000	0.026	1	0	0.1591	0.1851	-0.1331	>	<	1	2.6	2.6	2.6	0	2.6	2.6	>	<	1	490.7	490.7	490.7	0	490.7	490.7	>
2022-06-07 21:25:11	90	<	1000	0.058	1	0	0.2337	0.2917	-0.1757	>	<	1	3.1	3.1	3.1	0	3.1	3.1	>	<	1	494.8	494.8	494.8	0	494.8	494.8	>
2022-06-07 21:25:12	91	<	1001	0.0589	1	0	0.2355	0.2945	-0.1766	>	<	1	2.5	2.5	2.5	0	2.5	2.5	>	<	1	494.8	494.8	494.8	0	494.8	494.8	>
2022-06-07 21:25:13	92	<	1001	0.035	1	0	0.1837	0.2187	-0.1487	>	<	1	2.55	2.55	2.55	0	2.55	2.55	>	<	1	494.8	494.8	494.8	0	494.8	494.8	>
2022-06-07 21:25:14	93	<	998	0.0922	1	0	0.2893	0.3815	-0.1971	>	<	1	2.55	2.55	2.55	0	2.55	2.55	>	<	1	494.8	494.8	494.8	0	494.8	494.8	>
2022-06-07 21:25:15	94	<	1000	0.063	1	0	0.243	0.306	-0.18	>	<	1	2.6	2.6	2.6	0	2.6	2.6	>	<	1	494.8	494.8	494.8	0	494.8	494.8	>
2022-06-07 21:25:16	95	<	1000	0.097	1	0	0.296	0.393	-0.199	>	<	1	2.6	2.6	2.6	0	2.6	2.6	>	<	1	494.8	494.8	494.8	0	494.8	494.8	>
2022-06-07 21:25:17	96	<	1000	0.064	3	0	0.2567	0.3207	-0.1927	>	<	1	2.65	2.65	2.65	0	2.65	2.65	>	<	1	494.8	494.8	494.8	0	494.8	494.8	>
2022-06-07 21:25:18	97	<	1001	0.0749	1	0	0.2633	0.3382	-0.1883	>	<	1	2.9	2.9	2.9	0	2.9	2.9	>	<	1	495.2	495.2	495.2	0	495.2	495.2	>
2022-06-07 21:25:19	98	<	998	0.0481	1	0	0.214	0.2621	-0.1659	>	<	1	2.6	2.6	2.6	0	2.6	2.6	>	<	1	495.2	495.2	495.2	0	495.2	495.2	>
2022-06-07 21:25:20	99	<	1000	0.042	1	0	0.2006	0.2426	-0.1586	>	<	1	2.45	2.45	2.45	0	2.45	2.45	>	<	1	495.2	495.2	495.2	0	495.2	495.2	>
2022-06-07 21:25:21	100	<	1001	0.043	1	0	0.2028	0.2457	-0.1598	>	<	1	2.55	2.55	2.55	0	2.55	2.55	>	<	1	495.2	495.2	495.2	0	495.2	495.2	>
2022-06-07 21:25:22	101	<	1000	0.068	1	0	0.2517	0.3197	-0.1837	>	<	1	2.5	2.5	2.5	0	2.5	2.5	>	<	1	495.2	495.2	495.2	0	495.2	495.2	>
2022-06-07 21:25:23	102	<	1002	0.0529	1	0	0.2238	0.2767	-0.1709	>	<	1	2.45	2.45	2.45	0	2.45	2.45	>	<	1	495.2	495.2	495.2	0	495.2	495.2	>
2022-06-07 21:25:24	103	<	998	0.1012	1	0	0.3016	0.4028	-0.2004	>	<	1	2.55	2.55	2.55	0	2.55	2.55	>	<	1	495.2	495.2	495.2	0	495.2	495.2	>
2022-06-07 21:25:25	104	<	1000	0.144	1	0	0.3511	0.4951	-0.2071	>	<	1	2.6	2.6	2.6	0	2.6	2.6	>	<	1	495.2	495.2	495.2	0	495.2	495.2	>
2022-06-07 21:25:26	105	<	1002	0.2285	1	0	0.4199	0.6484	-0.1914	>	<	1	2.7	2.7	2.7	0	2.7	2.7	>	<	1	495.2	495.2	495.2	0	495.2	495.2	>
2022-06-07 21:25:27	106	<	998	0.1784	1	0	0.3828	0.5612	-0.2045	>	<	1	2.6	2.6	2.6	0	2.6	2.6	>	<	1	495.2	495.2	495.2	0	495.2	495.2	>
2022-06-07 21:25:28	107	<	1000	0.155	1	0	0.3619	0.5169	-0.2069	>	<	1	2.65	2.65	2.65	0	2.65	2.65	>	<	1	495.2	495.2	495.2	0	495.2	495.2	>
2022-06-07 21:25:29	108	<	1001	0.0929	1	0	0.2903	0.3832	-0.1974	>	<	1	2.55	2.55	2.55	0	2.55	2.55	>	<	1	495.2	495.2	495.2	0	495.2	495.2	>
2022-06-07 21:25:30	109	<	998	0.0882	1	0	0.2836	0.3717	-0.1954	>	<	1	2.55	2.55	2.55	0	2.55	2.55	>	<	1	495.2	495.2	495.2	0	495.2	495.2	>
2022-06-07 21:25:31	110	<	1001	0.1259	1	0	0.3317	0.4576	-0.2058	>	<	1	2.6	2.6	2.6	0	2.6	2.6	>	<	1	495.2	495.2	495.2	0	495.2	495.2	>
2022-06-07 21:25:32	111	<	998	0.1653	1	0	0.3715	0.5368	-0.2061	>	<	1	2.75	2.75	2.75	0	2.75	2.75	>	<	1	495.2	495.2	495.2	0	495.2	495.2	>
2022-06-07 21:25:33	112	<	1002	0.2275	1	0	0.4192	0.6468	-0.1917	>	<	1	2.7	2.7	2.7	0	2.7	2.7	>	<	1	495.2	495.2	495.2	0	495.2	495.2	>
2022-06-07 21:25:34	113	<	1000	0.181	1	0	0.385	0.566	-0.204	>	<	1	2.75	2.75	2.75	0	2.75	2.75	>	<	1	495.2	495.2	495.2	0	495.2	495.2	>
2022-06-07 21:25:35	114	<	1001	0.0889	1	0	0.2846	0.3735	-0.1957	>	<	1	2.75	2.75	2.75	0	2.75	2.75	>	<	1	495.2	495.2	495.2	0	495.2	495.2	>
2022-06-07 21:25:36	115	<	1000	0.097	1	0	0.296	0.393	-0.199	>	<	1	2.75	2.75	2.75	0	2.75	2.75	>	<	1	495.2	495.2	495.2	0	495.2	495.2	>
2022-06-07 21:25:37	116	<	998	0.018	1	0	0.1331	0.1511	-0.115	>	<	1	2.75	2.75	2.75	0	2.75	2.75	>	<	1	495.2	495.2	495.2	0	495.2	495.2	>
2022-06-07 21:25:38	117	<	1001	0.05	1	0	0.2178	0.2678	-0.1679	>	<	1	2.8	2.8	2.8	0	2.8	2.8	>	<	1	495.2	495.2	495.2	0	495.2	495.2	>
2022-06-07 21:25:39	118	<	1000	0.176	1	0	0.3808	0.5568	-0.2048	>	<	1	2.8	2.8	2.8	0	2.8	2.8	>	<	1	495.2	495.2	495.2	0	495.2	495.2	>
2022-06-07 21:25:40	119	<	1001	0.1778	1	0	0.3824	0.5602	-0.2045	>	<	1	2.7	2.7	2.7	0	2.7	2.7	>	<	1	495.2	495.2	495.2	0	495.2	495.2	>
2022-06-07 21:25:41	120	<	1000	0.159	1	0	0.3657	0.5247	-0.2067	>	<	1	2.65	2.65	2.65	0	2.65	2.65	>	<	1	495.2	495.2	495.2	0	495.2	495.2	>
2022-06-07 21:25:42	121	<	999	0.1451	1	0	0.3522	0.4974	-0.2071	>	<	1	2.7	2.7	2.7	0	2.7	2.7	>	<	1	495.2	495.2	495.2	0	495.2	495.2	>
2022-06-07 21:25:43	122	<	1000	0.164	1	0	0.3703	0.5343	-0.2063	>	<	1	2.6	2.6	2.6	0	2.6	2.6	>	<	1	495.2	495.2	495.2	0	495.2	495.2	>
2022-06-07 21:25:44	123	<	1000	0.135	1	0	0.3417	0.4767	-0.2067	>	<	1	2.7	2.7	2.7	0	2.7	2.7	>	<	1	495.2	495.2	495.2	0	495.2	495.2	>
2022-06-07 21:25:45	124	<	1001	0.1518	1	0	0.3589	0.5107	-0.207	>	<	1	2.7	2.7	2.7	0	2.7	2.7	>	<	1	495.2	495.2	495.2	0	495.2	495.2	>
2022-06-07 21:25:46	125	<	1001	0.1718	1	0	0.3772	0.5491	-0.2054	>	<	1	2.8	2.8	2.8	0	2.8	2.8	>	<	1	495.2	495.2	495.2	0	495.2	495.2	>
2022-06-07 21:25:47	126	<	999	0.2893	1	0	0.4534	0.7427	-0.1641	>	<	1	2.75	2.75	2.75	0	2.75	2.75	>	<	1	495.2	495.2	495.2	0	495.2	495.2	>
2022-06-07 21:25:48	127	<	999	0.3013	1	0	0.4588	0.7601	-0.1575	>	<	1	2.75	2.75	2.75	0	2.75	2.75	>	<	1	495.2	495.2	495.2	0	495.2	495.2	>
2022-06-07 21:25:49	128	<	1000	0.155	1	0	0.3619	0.5169	-0.2069	>	<	1	2.75	2.75	2.75	0	2.75	2.75	>	<	1	495.2	495.2	495.2	0	495.2	495.2	>
2022-06-07 21:25:50	129	<	1002	0.3244	1	0	0.4681	0.7925	-0.1438	>	<	1	2.7	2.7	2.7	0	2.7	2.7	>	<	1	495.2	495.2	495.2	0	495.2	495.2	>
2022-06-07 21:25:51	130	<	999	0.1341	1	0	0.3408	0.4749	-0.2067	>	<	1	2.6	2.6	2.6	0	2.6	2.6	>	<	1	495.2	495.2	495.2	0	495.2	495.2	>
2022-06-07 21:25:52	131	<	999	0.1311	1	0	0.3375	0.4687	-0.2064	>	<	1	2.75	2.75	2.75	0	2.75	2.75	>	<	1	495.2	495.2	495.2	0	495.2	495.2	>
2022-06-07 21:25:53	132	<	1000	0.121	1	0	0.3261	0.4471	-0.2051	>	<	1	2.8	2.8	2.8	0	2.8	2.8	>	<	1	495.2	495.2	495.2	0	495.2	495.2	>
2022-06-07 21:25:54	133	<	1000	0.121	1	0	0.3261	0.4471	-0.2051	>	<	1	2.7	2.7	2.7	0	2.7	2.7	>	<	1	495.2	495.2	495.2	0	495.2	495.2	>
2022-06-07 21:25:55	134	<	1001	0.1638	1	0	0.3701	0.534	-0.2063	>	<	1	2.75	2.75	2.75	0	2.75	2.75	>	<	1	495.2	495.2	495.2	0	495.2	495.2	>
2022-06-07 21:25:56	135	<	998	0.1543	1	0	0.3612	0.5156	-0.2069	>	<	1	2.75	2.75	2.75	0	2.75	2.75	>	<	1	495.2	495.2	495.2	0	495.2	495.2	>
2022-06-07 21:25:57	136	<	1000	0.169	1	0	0.3748	0.5438	-0.2058	>	<	1	2.75	2.75	2.75	0	2.75	2.75	>	<	1	495.2	495.2	495.2	0	495.2	495.2	>
2022-06-07 21:25:58	137	<	1000	0.345	1	0	0.4754	0.8204	-0.1304	>	<	1	2.75	2.75	2.75	0	2.75	2.75	>	<	1	495.2	495.2	495.2	0	495.2	495.2	>
2022-06-07 21:25:59	138	<	1001	0.4416	1	0	0.4966	0.9381	-0.055	>	<	1	2.45	2.45	2.45	0	2.45	2.45	>	<	1	495.2	495.2	495.2	0	495.2	495.2	>
2022-06-07 21:26:00	139	<	1000	0.5	1	0	0.5	1	0	>	<	1	2.5	2.5	2.5	0	2.5	2.5	>	<	1	495.2	495.2	495.2	0	495.2	495.2	>
2022-06-07 21:26:01	140	<	1000	0.513	1	0	0.4998	1.0128	0.0132	>	<	1	2.4	2.4	2.4	0	2.4	2.4	>	<	1	495.2	495.2	495.2	0	495.2	495.2	>
2022-06-07 21:26:02	141	<	1001	0.5844	1	0	0.4928	1.0772	0.0916	>	<	1	2.45	2.45	2.45	0	2.45	2.45	>	<	1	495.2	495.2	495.2	0	495.2	495.2	>
2022-06-07 21:26:03	142	<	999	0.2492	1	0	0.4326	0.6818	-0.1833	>	<	1	2.4	2.4	2.4	0	2.4	2.4	>	<	1	495.2	495.2	495.2	0	495.2	495.2	>
2022-06-07 21:26:04	143	<	997	0.1705	1	0	0.3761	0.5466	-0.2056	>	<	1	2.45	2.45	2.45	0	2.45	2.45	>	<	1	495.3	495.3	495.3	0	495.3	495.3	>
2022-06-07 21:26:05	144	<	1003	0.2473	1	0	0.4314	0.6787	-0.1842	>	<	1	2.5	2.5	2.5	0	2.5	2.5	>	<	1	495.3	495.3	495.3	0	495.3	495.3	>
2022-06-07 21:26:06	145	<	999	0.3063	1	0	0.461	0.7673	-0.1547	>	<	1	2.65	2.65	2.65	0	2.65	2.65	>	<	1	495.3	495.3	495.3	0	495.3	495.3	>
2022-06-07 21:26:07	146	<	1002	0.2016	1	0	0.4012	0.6028	-0.1996	>	<	1	2.75	2.75	2.75	0	2.75	2.75	>	<	1	495.3	495.3	495.3	0	495.3	495.3	>
2022-06-07 21:26:08	147	<	1000	0.161	1	0	0.3675	0.5285	-0.2065	>	<	1	2.6	2.6	2.6	0	2.6	2.6	>	<	1	495.3	495.3	495.3	0	495.3	495.3	>
2022-06-07 21:26:09	148	<	1000	0.225	1	0	0.4176	0.6426	-0.1926	>	<	1	2.75	2.75	2.75	0	2.75	2.75	>	<	1	495.3	495.3	495.3	0	495.3	495.3	>
2022-06-07 21:26:10	149	<	999	0.2713	1	0	0.4446	0.7159	-0.1733	>	<	1	2.75	2.75	2.75	0	2.75	2.75	>	<	1	495.3	495.3	495.3	0	495.3	495.3	>
2022-06-07 21:26:11	150	<	1001	0.2418	1	0	0.4281	0.6699	-0.1864	>	<	1	2.9	2.9	2.9	0	2.9	2.9	>	<	1	495.3	495.3	495.3	0	495.3	495.3	>
2022-06-07 21:26:12	151	<	1000	0.456	1	0	0.4981	0.9541	-0.0421	>	<	1	3.45	3.45	3.45	0	3.45	3.45	>	<	1	496	496	496	0	496	496	>
2022-06-07 21:26:13	152	<	1001	0.3536	1	0	0.4781	0.8317	-0.1245	>	<	1	2.7	2.7	2.7	0	2.7	2.7	>	<	1	496	496	496	0	496	496	>
2022-06-07 21:26:14	153	<	999	0.3063	1	0	0.461	0.7673	-0.1547	>	<	1	2.7	2.7	2.7	0	2.7	2.7	>	<	1	496	496	496	0	496	496	>
2022-06-07 21:26:15	154	<	998	0.3246	1	0	0.4682	0.7929	-0.1436	>	<	1	2.7	2.7	2.7	0	2.7	2.7	>	<	1	496	496	496	0	496	496	>
2022-06-07 21:26:16	155	<	1001	0.2927	1	0	0.455	0.7477	-0.1623	>	<	1	2.65	2.65	2.65	0	2.65	2.65	>	<	1	496	496	496	0	496	496	>
2022-06-07 21:26:17	156	<	1000	0.255	1	0	0.4359	0.6909	-0.1809	>	<	1	2.7	2.7	2.7	0	2.7	2.7	>	<	1	496	496	496	0	496	496	>
2022-06-07 21:26:18	157	<	1001	0.2448	1	0	0.4299	0.6747	-0.1852	>	<	1	2.65	2.65	2.65	0	2.65	2.65	>	<	1	496	496	496	0	496	496	>
2022-06-07 21:26:19	158	<	998	0.1954	1	0	0.3965	0.5919	-0.2011	>	<	1	2.7	2.7	2.7	0	2.7	2.7	>	<	1	496	496	496	0	496	496	>
2022-06-07 21:26:20	159	<	1002	0.1956	1	0	0.3967	0.5923	-0.2011	>	<	1	2.65	2.65	2.65	0	2.65	2.65	>	<	1	496	496	496	0	496	496	>
2022-06-07 21:26:21	160	<	1001	0.1788	1	0	0.3832	0.562	-0.2044	>	<	1	2.7	2.7	2.7	0	2.7	2.7	>	<	1	496	496	496	0	496	496	>
2022-06-07 21:26:22	161	<	998	0.1573	1	0	0.3641	0.5214	-0.2068	>	<	1	2.65	2.65	2.65	0	2.65	2.65	>	<	1	496	496	496	0	496	496	>
2022-06-07 21:26:23	162	<	1000	0.138	1	0	0.3449	0.4829	-0.2069	>	<	1	2.65	2.65	2.65	0	2.65	2.65	>	<	1	496	496	496	0	496	496	>
2022-06-07 21:26:24	163	<	1000	0.228	1	0	0.4195	0.6475	-0.1915	>	<	1	2.7	2.7	2.7	0	2.7	2.7	>	<	1	496	496	496	0	496	496	>
2022-06-07 21:26:25	164	<	1000	0.295	1	0	0.456	0.751	-0.161	>	<	1	2.65	2.65	2.65	0	2.65	2.65	>	<	1	496	496	496	0	496	496	>
2022-06-07 21:26:26	165	<	1000	0.286	1	0	0.4519	0.7379	-0.1659	>	<	1	2.7	2.7	2.7	0	2.7	2.7	>	<	1	496	496	496	0	496	496	>
2022-06-07 21:26:27	166	<	1001	0.4126	1	0	0.4923	0.9049	-0.0797	>	<	1	2.6	2.6	2.6	0	2.6	2.6	>	<	1	496	496	496	0	496	496	>
2022-06-07 21:26:28	167	<	1001	0.3886	1	0	0.4874	0.876	-0.0988	>	<	1	2.7	2.7	2.7	0	2.7	2.7	>	<	1	496	496	496	0	496	496	>
2022-06-07 21:26:29	168	<	999	0.2963	1	0	0.4566	0.7529	-0.1603	>	<	1	2.7	2.7	2.7	0	2.7	2.7	>	<	1	496	496	496	0	496	496	>
2022-06-07 21:26:30	169	<	999	0.2392	1	0	0.4266	0.6659	-0.1874	>	<	1	2.65	2.65	2.65	0	2.65	2.65	>	<	1	496	496	496	0	496	496	>
2022-06-07 21:26:31	170	<	997	0.2457	1	0	0.4305	0.6763	-0.1848	>	<	1	2.7	2.7	2.7	0	2.7	2.7	>	<	1	496	496	496	0	496	496	>
2022-06-07 21:26:32	171	<	1003	0.2183	1	0	0.4131	0.6315	-0.1948	>	<	1	2.7	2.7	2.7	0	2.7	2.7	>	<	1	496	496	496	0	496	496	>
2022-06-07 21:26:33	172	<	1001	0.2657	1	0	0.4417	0.7075	-0.176	>	<	1	2.7	2.7	2.7	0	2.7	2.7	>	<	1	496	496	496	0	496	496	>
2022-06-07 21:26:34	173	<	998	0.3727	1	0	0.4835	0.8563	-0.1108	>	<	1	2.65	2.65	2.65	0	2.65	2.65	>	<	1	496	496	496	0	496	496	>
2022-06-07 21:26:35	174	<	1001	0.3257	1	0	0.4686	0.7943	-0.143	>	<	1	2.75	2.75	2.75	0	2.75	2.75	>	<	1	496	496	496	0	496	496	>
2022-06-07 21:26:36	175	<	1000	0.345	1	0	0.4754	0.8204	-0.1304	>	<	1	2.7	2.7	2.7	0	2.7	2.7	>	<	1	496	496	496	0	496	496	>
2022-06-07 21:26:37	176	<	1001	0.3457	1	0	0.4756	0.8212	-0.1299	>	<	1	2.65	2.65	2.65	0	2.65	2.65	>	<	1	496	496	496	0	496	496	>
2022-06-07 21:26:38	177	<	1000	0.376	1	0	0.4844	0.8604	-0.1084	>	<	1	2.7	2.7	2.7	0	2.7	2.7	>	<	1	496	496	496	0	496	496	>
2022-06-07 21:26:39	178	<	999	0.4304	1	0	0.4951	0.9256	-0.0647	>	<	1	2.7	2.7	2.7	0	2.7	2.7	>	<	1	496	496	496	0	496	496	>
2022-06-07 21:26:40	179	<	1000	0.42	1	0	0.4936	0.9136	-0.0736	>	<	1	2.7	2.7	2.7	0	2.7	2.7	>	<	1	496	496	496	0	496	496	>
2022-06-07 21:26:41	180	<	1001	0.3736	1	0	0.4838	0.8574	-0.1101	>	<	1	2.7	2.7	2.7	0	2.7	2.7	>	<	1	496	496	496	0	496	496	>
2022-06-07 21:26:42	181	<	1000	0.424	1	0	0.4942	0.9182	-0.0702	>	<	1	2.7	2.7	2.7	0	2.7	2.7	>	<	1	496	496	496	0	496	496	>
2022-06-07 21:26:43	182	<	999	0.4254	1	0	0.4944	0.9198	-0.069	>	<	1	2.7	2.7	2.7	0	2.7	2.7	>	<	1	496	496	496	0	496	496	>
2022-06-07 21:26:44	183	<	1001	0.3247	1	0	0.4683	0.7929	-0.1436	>	<	1	2.75	2.75	2.75	0	2.75	2.75	>	<	1	496	496	496	0	496	496	>
2022-06-07 21:26:45	184	<	1000	0.295	1	0	0.456	0.751	-0.161	>	<	1	2.65	2.65	2.65	0	2.65	2.65	>	<	1	496	496	496	0	496	496	>
2022-06-07 21:26:46	185	<	1000	0.18	1	0	0.3842	0.5642	-0.2042	>	<	1	2.7	2.7	2.7	0	2.7	2.7	>	<	1	496	496	496	0	496	496	>
2022-06-07 21:26:47	186	<	999	0.2312	1	0	0.4216	0.6529	-0.1904	>	<	1	2.7	2.7	2.7	0	2.7	2.7	>	<	1	496	496	496	0	496	496	>
2022-06-07 21:26:48	187	<	1000	0.09	1	0	0.2862	0.3762	-0.1962	>	<	1	2.65	2.65	2.65	0	2.65	2.65	>	<	1	496	496	496	0	496	496	>
2022-06-07 21:26:49	188	<	1002	0.0639	1	0	0.2445	0.3084	-0.1807	>	<	1	2.75	2.75	2.75	0	2.75	2.75	>	<	1	496	496	496	0	496	496	>
2022-06-07 21:26:50	189	<	998	0.2595	1	0	0.4384	0.6979	-0.1789	>	<	1	2.45	2.45	2.45	0	2.45	2.45	>	<	1	496	496	496	0	496	496	>
2022-06-07 21:26:51	190	<	1000	0.329	1	0	0.4698	0.7988	-0.1408	>	<	1	2.75	2.75	2.75	0	2.75	2.75	>	<	1	496	496	496	0	496	496	>
2022-06-07 21:26:52	191	<	999	0.2743	1	0	0.4461	0.7204	-0.1719	>	<	1	2.7	2.7	2.7	0	2.7	2.7	>	<	1	496	496	496	0	496	496	>
2022-06-07 21:26:53	192	<	1003	0.1675	1	0	0.3734	0.5409	-0.2059	>	<	1	2.35	2.35	2.35	0	2.35	2.35	>	<	1	496	496	496	0	496	496	>
2022-06-07 21:26:54	193	<	997	0.0762	1	0	0.2654	0.3416	-0.1891	>	<	1	2.3	2.3	2.3	0	2.3	2.3	>	<	1	496	496	496	0	496	496	>
2022-06-07 21:26:55	194	<	1002	0.0269	1	0	0.1619	0.1889	-0.135	>	<	1	2.55	2.55	2.55	0	2.55	2.55	>	<	1	496	496	496	0	496	496	>
2022-06-07 21:26:56	195	<	1000	0.01	1	0	0.0995	0.1095	-0.0895	>	<	1	3.1	3.1	3.1	0	3.1	3.1	>	<	1	498.5	498.5	498.5	0	498.5	498.5	>
2022-06-07 21:26:57	196	<	1000	0.039	1	0	0.1936	0.2326	-0.1546	>	<	1	2.6	2.6	2.6	0	2.6	2.6	>	<	1	498.5	498.5	498.5	0	498.5	498.5	>
2022-06-07 21:26:58	197	<	999	0.012	1	0	0.1089	0.121	-0.0969	>	<	1	2.4	2.4	2.4	0	2.4	2.4	>	<	1	498.5	498.5	498.5	0	498.5	498.5	>
2022-06-07 21:26:59	198	<	1001	0.043	1	0	0.2028	0.2457	-0.1598	>	<	1	2.45	2.45	2.45	0	2.45	2.45	>	<	1	498.5	498.5	498.5	0	498.5	498.5	>
2022-06-07 21:27:00	199	<	999	0.011	1	0	0.1044	0.1154	-0.0933	>	<	1	2.5	2.5	2.5	0	2.5	2.5	>	<	1	498.5	498.5	498.5	0	498.5	498.5	>
2022-06-07 21:27:01	200	<	1000	0.011	1	0	0.1043	0.1153	-0.0933	>	<	1	2.6	2.6	2.6	0	2.6	2.6	>	<	1	498.5	498.5	498.5	0	498.5	498.5	>
2022-06-07 21:27:02	201	<	1001	0.005	1	0	0.0705	0.0755	-0.0655	>	<	1	2.5	2.5	2.5	0	2.5	2.5	>	<	1	498.5	498.5	498.5	0	498.5	498.5	>
2022-06-07 21:27:03	202	<	1000	0.097	1	0	0.296	0.393	-0.199	>	<	1	2.55	2.55	2.55	0	2.55	2.55	>	<	1	498.5	498.5	498.5	0	498.5	498.5	>
2022-06-07 21:27:04	203	<	1000	0.216	1	0	0.4115	0.6275	-0.1955	>	<	1	2.6	2.6	2.6	0	2.6	2.6	>	<	1	498.5	498.5	498.5	0	498.5	498.5	>
2022-06-07 21:27:05	204	<	999	0.0551	1	0	0.2281	0.2831	-0.173	>	<	1	2.55	2.55	2.55	0	2.55	2.55	>	<	1	498.5	498.5	498.5	0	498.5	498.5	>
2022-06-07 21:27:06	205	<	1000	0.017	1	0	0.1293	0.1463	-0.1123	>	<	1	2.4	2.4	2.4	0	2.4	2.4	>	<	1	498.5	498.5	498.5	0	498.5	498.5	>
2022-06-07 21:27:07	206	<	1000	0.034	1	0	0.1812	0.2152	-0.1472	>	<	1	2.4	2.4	2.4	0	2.4	2.4	>	<	1	498.5	498.5	498.5	0	498.5	498.5	>
2022-06-07 21:27:08	207	<	1001	0.001	1	0	0.0316	0.0326	-0.0306	>	<	1	2.45	2.45	2.45	0	2.45	2.45	>	<	1	498.5	498.5	498.5	0	498.5	498.5	>
2022-06-07 21:27:09	208	<	1000	0.005	1	0	0.0705	0.0755	-0.0655	>	<	1	2.45	2.45	2.45	0	2.45	2.45	>	<	1	498.5	498.5	498.5	0	498.5	498.5	>
2022-06-07 21:27:10	209	<	998	0.1553	1	0	0.3622	0.5175	-0.2069	>	<	1	2.5	2.5	2.5	0	2.5	2.5	>	<	1	498.6	498.6	498.6	0	498.6	498.6	>
2022-06-07 21:27:11	210	<	1002	0.1886	1	0	0.3912	0.5798	-0.2026	>	<	1	2.75	2.75	2.75	0	2.75	2.75	>	<	1	498.6	498.6	498.6	0	498.6	498.6	>
2022-06-07 21:27:12	211	<	999	0.0581	1	0	0.2339	0.2919	-0.1758	>	<	1	2.45	2.45	2.45	0	2.45	2.45	>	<	1	498.6	498.6	498.6	0	498.6	498.6	>
2022-06-07 21:27:13	212	<	1000	0.045	1	0	0.2073	0.2523	-0.1623	>	<	1	2.35	2.35	2.35	0	2.35	2.35	>	<	1	498.6	498.6	498.6	0	498.6	498.6	>
2022-06-07 21:27:14	213	<	999	0.0901	1	0	0.2863	0.3764	-0.1962	>	<	1	2.5	2.5	2.5	0	2.5	2.5	>	<	1	498.6	498.6	498.6	0	498.6	498.6	>
2022-06-07 21:27:15	214	<	1002	0.016	1	0	0.1254	0.1413	-0.1094	>	<	1	2.65	2.65	2.65	0	2.65	2.65	>	<	1	498.6	498.6	498.6	0	498.6	498.6	>
2022-06-07 21:27:16	215	<	1000	0.017	1	0	0.1293	0.1463	-0.1123	>	<	1	2.65	2.65	2.65	0	2.65	2.65	>	<	1	498.6	498.6	498.6	0	498.6	498.6	>
2022-06-07 21:27:17	216	<	999	0.012	1	0	0.1089	0.121	-0.0969	>	<	1	2.6	2.6	2.6	0	2.6	2.6	>	<	1	498.6	498.6	498.6	0	498.6	498.6	>
2022-06-07 21:27:18	217	<	1000	0.004	1	0	0.0631	0.0671	-0.0591	>	<	1	2.45	2.45	2.45	0	2.45	2.45	>	<	1	498.6	498.6	498.6	0	498.6	498.6	>
2022-06-07 21:27:19	218	<	1001	0.007	1	0	0.0833	0.0903	-0.0763	>	<	1	2.35	2.35	2.35	0	2.35	2.35	>	<	1	498.6	498.6	498.6	0	498.6	498.6	>
2022-06-07 21:27:20	219	<	999	0.007	1	0	0.0834	0.0904	-0.0764	>	<	1	2.35	2.35	2.35	0	2.35	2.35	>	<	1	498.6	498.6	498.6	0	498.6	498.6	>
2022-06-07 21:27:21	220	<	1000	0.006	1	0	0.0772	0.0832	-0.0712	>	<	1	2.35	2.35	2.35	0	2.35	2.35	>	<	1	498.6	498.6	498.6	0	498.6	498.6	>
2022-06-07 21:27:22	221	<	1001	0.027	1	0	0.162	0.189	-0.135	>	<	1	2.45	2.45	2.45	0	2.45	2.45	>	<	1	498.6	498.6	498.6	0	498.6	498.6	>
2022-06-07 21:27:23	222	<	999	0.007	1	0	0.0834	0.0904	-0.0764	>	<	1	2.35	2.35	2.35	0	2.35	2.35	>	<	1	498.6	498.6	498.6	0	498.6	498.6	>
2022-06-07 21:27:24	223	<	1001	0.038	1	0	0.1911	0.2291	-0.1531	>	<	1	2.4	2.4	2.4	0	2.4	2.4	>	<	1	498.6	498.6	498.6	0	498.6	498.6	>
2022-06-07 21:27:25	224	<	999	0.1051	1	0	0.3067	0.4118	-0.2016	>	<	1	2.65	2.65	2.65	0	2.65	2.65	>	<	1	498.6	498.6	498.6	0	498.6	498.6	>
2022-06-07 21:27:26	225	<	1000	0.084	1	0	0.2774	0.3614	-0.1934	>	<	1	2.7	2.7	2.7	0	2.7	2.7	>	<	1	498.6	498.6	498.6	0	498.6	498.6	>
2022-06-07 21:27:27	226	<	1000	0.06	1	0	0.2375	0.2975	-0.1775	>	<	1	2.65	2.65	2.65	0	2.65	2.65	>	<	1	498.6	498.6	498.6	0	498.6	498.6	>
2022-06-07 21:27:28	227	<	1000	0.113	1	0	0.3166	0.4296	-0.2036	>	<	1	2.7	2.7	2.7	0	2.7	2.7	>	<	1	498.6	498.6	498.6	0	498.6	498.6	>
2022-06-07 21:27:29	228	<	999	0.2533	1	0	0.4349	0.6881	-0.1816	>	<	1	2.7	2.7	2.7	0	2.7	2.7	>	<	1	498.6	498.6	498.6	0	498.6	498.6	>
2022-06-07 21:27:30	229	<	1003	0.1984	1	0	0.3988	0.5972	-0.2004	>	<	1	2.65	2.65	2.65	0	2.65	2.65	>	<	1	498.6	498.6	498.6	0	498.6	498.6	>
2022-06-07 21:27:31	230	<	998	0.2004	1	0	0.4003	0.6007	-0.1999	>	<	1	2.8	2.8	2.8	0	2.8	2.8	>	<	1	498.6	498.6	498.6	0	498.6	498.6	>
2022-06-07 21:27:32	231	<	1001	0.1449	1	0	0.352	0.4968	-0.2071	>	<	1	2.6	2.6	2.6	0	2.6	2.6	>	<	1	498.6	498.6	498.6	0	498.6	498.6	>
2022-06-07 21:27:33	232	<	1002	0.0709	1	0	0.2566	0.3274	-0.1857	>	<	1	2.65	2.65	2.65	0	2.65	2.65	>	<	1	498.6	498.6	498.6	0	498.6	498.6	>
2022-06-07 21:27:34	233	<	994	0.0292	1	0	0.1683	0.1975	-0.1391	>	<	1	2.45	2.45	2.45	0	2.45	2.45	>	<	1	498.6	498.6	498.6	0	498.6	498.6	>
2022-06-07 21:27:35	234	<	1003	0.008	1	0	0.089	0.0969	-0.081	>	<	1	2.4	2.4	2.4	0	2.4	2.4	>	<	1	498.6	498.6	498.6	0	498.6	498.6	>
2022-06-07 21:27:36	235	<	1001	0.005	1	0	0.0705	0.0755	-0.0655	>	<	1	2.4	2.4	2.4	0	2.4	2.4	>	<	1	498.6	498.6	498.6	0	498.6	498.6	>
2022-06-07 21:27:37	236	<	998	0.002	1	0	0.0447	0.0467	-0.0427	>	<	1	2.35	2.35	2.35	0	2.35	2.35	>	<	1	498.6	498.6	498.6	0	498.6	498.6	>
2022-06-07 21:27:38	237	<	1002	0.001	1	0	0.0316	0.0326	-0.0306	>	<	0	0			0	0	0	>	<	0	0			0	0	0	>
2022-06-07 21:27:39	238	<	1000	0.001	1	0	0.0316	0.0326	-0.0306	>	<	1	2.45	2.45	2.45	0	2.45	2.45	>	<	1	498.6	498.6	498.6	0	498.6	498.6	>
2022-06-07 21:27:40	239	<	1000	0.001	1	0	0.0316	0.0326	-0.0306	>	<	1	2.45	2.45	2.45	0	2.45	2.45	>	<	1	498.6	498.6	498.6	0	498.6	498.6	>
2022-06-07 21:27:41	240	<	1000	0.002	1	0	0.0447	0.0467	-0.0427	>	<	1	2.55	2.55	2.55	0	2.55	2.55	>	<	1	498.6	498.6	498.6	0	498.6	498.6	>
2022-06-07 21:27:42	241	<	1000	0	0	0	0	0	0	>	<	1	2.3	2.3	2.3	0	2.3	2.3	>	<	1	498.6	498.6	498.6	0	498.6	498.6	>
2022-06-07 21:27:43	242	<	1001	0.002	1	0	0.0447	0.0467	-0.0427	>	<	1	2.35	2.35	2.35	0	2.35	2.35	>	<	1	498.6	498.6	498.6	0	498.6	498.6	>
2022-06-07 21:27:44	243	<	999	0.001	1	0	0.0316	0.0326	-0.0306	>	<	1	2.6	2.6	2.6	0	2.6	2.6	>	<	1	498.6	498.6	498.6	0	498.6	498.6	>
2022-06-07 21:27:45	244	<	999	0	0	0	0	0	0	>	<	1	2.7	2.7	2.7	0	2.7	2.7	>	<	1	498.6	498.6	498.6	0	498.6	498.6	>
2022-06-07 21:27:46	245	<	1001	0.001	1	0	0.0316	0.0326	-0.0306	>	<	1	2.65	2.65	2.65	0	2.65	2.65	>	<	1	498.6	498.6	498.6	0	498.6	498.6	>
2022-06-07 21:27:47	246	<	999	0.001	1	0	0.0316	0.0326	-0.0306	>	<	1	2.7	2.7	2.7	0	2.7	2.7	>	<	1	498.6	498.6	498.6	0	498.6	498.6	>
2022-06-07 21:27:48	247	<	1000	0.001	1	0	0.0316	0.0326	-0.0306	>	<	1	2.5	2.5	2.5	0	2.5	2.5	>	<	1	498.6	498.6	498.6	0	498.6	498.6	>
2022-06-07 21:27:49	248	<	1001	0	0	0	0	0	0	>	<	1	2.6	2.6	2.6	0	2.6	2.6	>	<	1	498.6	498.6	498.6	0	498.6	498.6	>
2022-06-07 21:27:50	249	<	1000	0.002	1	0	0.0447	0.0467	-0.0427	>	<	1	2.55	2.55	2.55	0	2.55	2.55	>	<	1	498.6	498.6	498.6	0	498.6	498.6	>
2022-06-07 21:27:51	250	<	999	0.001	1	0	0.0316	0.0326	-0.0306	>	<	1	2.6	2.6	2.6	0	2.6	2.6	>	<	1	498.6	498.6	498.6	0	498.6	498.6	>
2022-06-07 21:27:52	251	<	1000	0.001	1	0	0.0316	0.0326	-0.0306	>	<	1	2.6	2.6	2.6	0	2.6	2.6	>	<	1	498.6	498.6	498.6	0	498.6	498.6	>
2022-06-07 21:27:53	252	<	1000	0.002	1	0	0.0447	0.0467	-0.0427	>	<	1	2.7	2.7	2.7	0	2.7	2.7	>	<	1	498.8	498.8	498.8	0	498.8	498.8	>
2022-06-07 21:27:54	253	<	1002	0.003	1	0	0.0546	0.0576	-0.0516	>	<	1	2.65	2.65	2.65	0	2.65	2.65	>	<	1	498.8	498.8	498.8	0	498.8	498.8	>
2022-06-07 21:27:55	254	<	998	0.002	1	0	0.0447	0.0467	-0.0427	>	<	1	2.7	2.7	2.7	0	2.7	2.7	>	<	1	498.8	498.8	498.8	0	498.8	498.8	>
2022-06-07 21:27:56	255	<	999	0.002	1	0	0.0447	0.0467	-0.0427	>	<	1	2.6	2.6	2.6	0	2.6	2.6	>	<	1	498.8	498.8	498.8	0	498.8	498.8	>
2022-06-07 21:27:57	256	<	1001	0.005	1	0	0.0705	0.0755	-0.0655	>	<	1	2.7	2.7	2.7	0	2.7	2.7	>	<	1	498.8	498.8	498.8	0	498.8	498.8	>
2022-06-07 21:27:58	257	<	1000	0.002	1	0	0.0447	0.0467	-0.0427	>	<	1	2.7	2.7	2.7	0	2.7	2.7	>	<	1	498.8	498.8	498.8	0	498.8	498.8	>
2022-06-07 21:27:59	258	<	1001	0.002	1	0	0.0447	0.0467	-0.0427	>	<	1	2.7	2.7	2.7	0	2.7	2.7	>	<	1	498.8	498.8	498.8	0	498.8	498.8	>
2022-06-07 21:28:00	259	<	1000	0.001	1	0	0.0316	0.0326	-0.0306	>	<	1	2.75	2.75	2.75	0	2.75	2.75	>	<	1	498.8	498.8	498.8	0	498.8	498.8	>
2022-06-07 21:28:01	260	<	999	0	0	0	0	0	0	>	<	1	2.7	2.7	2.7	0	2.7	2.7	>	<	1	498.8	498.8	498.8	0	498.8	498.8	>
2022-06-07 21:28:02	261	<	1002	0.001	1	0	0.0316	0.0326	-0.0306	>	<	1	2.65	2.65	2.65	0	2.65	2.65	>	<	1	498.8	498.8	498.8	0	498.8	498.8	>
2022-06-07 21:28:03	262	<	999	0	0	0	0	0	0	>	<	1	2.7	2.7	2.7	0	2.7	2.7	>	<	1	498.8	498.8	498.8	0	498.8	498.8	>
2022-06-07 21:28:04	263	<	1000	0.008	1	0	0.0891	0.0971	-0.0811	>	<	1	2.75	2.75	2.75	0	2.75	2.75	>	<	1	498.8	498.8	498.8	0	498.8	498.8	>
2022-06-07 21:28:05	264	<	1000	0.007	1	0	0.0834	0.0904	-0.0764	>	<	1	2.65	2.65	2.65	0	2.65	2.65	>	<	1	498.8	498.8	498.8	0	498.8	498.8	>
2022-06-07 21:28:06	265	<	1000	0.009	2	0	0.1045	0.1135	-0.0955	>	<	1	2.8	2.8	2.8	0	2.8	2.8	>	<	1	498.8	498.8	498.8	0	498.8	498.8	>
2022-06-07 21:28:07	266	<	1000	0.008	1	0	0.0891	0.0971	-0.0811	>	<	1	2.8	2.8	2.8	0	2.8	2.8	>	<	1	498.8	498.8	498.8	0	498.8	498.8	>
2022-06-07 21:28:08	267	<	999	0.001	1	0	0.0316	0.0326	-0.0306	>	<	1	2.7	2.7	2.7	0	2.7	2.7	>	<	1	498.8	498.8	498.8	0	498.8	498.8	>
2022-06-07 21:28:09	268	<	1000	0.001	1	0	0.0316	0.0326	-0.0306	>	<	1	2.7	2.7	2.7	0	2.7	2.7	>	<	1	498.8	498.8	498.8	0	498.8	498.8	>
2022-06-07 21:28:10	269	<	1001	0	0	0	0	0	0	>	<	1	2.5	2.5	2.5	0	2.5	2.5	>	<	1	498.8	498.8	498.8	0	498.8	498.8	>
2022-06-07 21:28:11	270	<	1000	0	0	0	0	0	0	>	<	1	2.4	2.4	2.4	0	2.4	2.4	>	<	1	498.8	498.8	498.8	0	498.8	498.8	>
2022-06-07 21:28:12	271	<	999	0.001	1	0	0.0316	0.0326	-0.0306	>	<	1	2.35	2.35	2.35	0	2.35	2.35	>	<	1	498.8	498.8	498.8	0	498.8	498.8	>
2022-06-07 21:28:13	272	<	1000	0.002	1	0	0.0447	0.0467	-0.0427	>	<	1	2.4	2.4	2.4	0	2.4	2.4	>	<	1	498.8	498.8	498.8	0	498.8	498.8	>
2022-06-07 21:28:14	273	<	1001	0.002	1	0	0.0447	0.0467	-0.0427	>	<	1	2.75	2.75	2.75	0	2.75	2.75	>	<	1	498.8	498.8	498.8	0	498.8	498.8	>
2022-06-07 21:28:15	274	<	1000	0.001	1	0	0.0316	0.0326	-0.0306	>	<	1	2.55	2.55	2.55	0	2.55	2.55	>	<	1	498.8	498.8	498.8	0	498.8	498.8	>
2022-06-07 21:28:16	275	<	1001	0	0	0	0	0	0	>	<	1	2.45	2.45	2.45	0	2.45	2.45	>	<	1	498.8	498.8	498.8	0	498.8	498.8	>
2022-06-07 21:28:17	276	<	997	0	0	0	0	0	0	>	<	1	2.5	2.5	2.5	0	2.5	2.5	>	<	1	498.8	498.8	498.8	0	498.8	498.8	>
2022-06-07 21:28:18	277	<	1001	0	0	0	0	0	0	>	<	1	2.5	2.5	2.5	0	2.5	2.5	>	<	1	498.8	498.8	498.8	0	498.8	498.8	>
2022-06-07 21:28:19	278	<	998	0.001	1	0	0.0316	0.0326	-0.0306	>	<	1	2.4	2.4	2.4	0	2.4	2.4	>	<	1	498.8	498.8	498.8	0	498.8	498.8	>
2022-06-07 21:28:20	279	<	1002	0	0	0	0	0	0	>	<	1	2.5	2.5	2.5	0	2.5	2.5	>	<	1	498.8	498.8	498.8	0	498.8	498.8	>
2022-06-07 21:28:21	280	<	1001	0.001	1	0	0.0316	0.0326	-0.0306	>	<	1	2.45	2.45	2.45	0	2.45	2.45	>	<	1	498.8	498.8	498.8	0	498.8	498.8	>
2022-06-07 21:28:22	281	<	998	0.001	1	0	0.0316	0.0326	-0.0306	>	<	1	2.5	2.5	2.5	0	2.5	2.5	>	<	1	498.8	498.8	498.8	0	498.8	498.8	>
2022-06-07 21:28:23	282	<	1002	0	0	0	0	0	0	>	<	1	2.45	2.45	2.45	0	2.45	2.45	>	<	1	498.8	498.8	498.8	0	498.8	498.8	>
2022-06-07 21:28:24	283	<	1000	0.002	1	0	0.0447	0.0467	-0.0427	>	<	1	2.4	2.4	2.4	0	2.4	2.4	>	<	1	498.8	498.8	498.8	0	498.8	498.8	>
2022-06-07 21:28:25	284	<	1000	0.001	1	0	0.0316	0.0326	-0.0306	>	<	1	2.45	2.45	2.45	0	2.45	2.45	>	<	1	498.8	498.8	498.8	0	498.8	498.8	>
2022-06-07 21:28:26	285	<	999	0	0	0	0	0	0	>	<	1	2.4	2.4	2.4	0	2.4	2.4	>	<	1	498.8	498.8	498.8	0	498.8	498.8	>
2022-06-07 21:28:27	286	<	1002	0.001	1	0	0.0316	0.0326	-0.0306	>	<	1	2.5	2.5	2.5	0	2.5	2.5	>	<	1	498.8	498.8	498.8	0	498.8	498.8	>
2022-06-07 21:28:28	287	<	999	0	0	0	0	0	0	>	<	1	2.6	2.6	2.6	0	2.6	2.6	>	<	1	498.8	498.8	498.8	0	498.8	498.8	>
2022-06-07 21:28:29	288	<	1001	0.005	1	0	0.0705	0.0755	-0.0655	>	<	1	2.55	2.55	2.55	0	2.55	2.55	>	<	1	498.8	498.8	498.8	0	498.8	498.8	>
2022-06-07 21:28:30	289	<	999	0.001	1	0	0.0316	0.0326	-0.0306	>	<	1	2.5	2.5	2.5	0	2.5	2.5	>	<	1	498.8	498.8	498.8	0	498.8	498.8	>
2022-06-07 21:28:31	290	<	1000	0	0	0	0	0	0	>	<	1	2.45	2.45	2.45	0	2.45	2.45	>	<	1	498.8	498.8	498.8	0	498.8	498.8	>
2022-06-07 21:28:32	291	<	998	0.006	1	0	0.0773	0.0833	-0.0713	>	<	1	2.45	2.45	2.45	0	2.45	2.45	>	<	1	498.8	498.8	498.8	0	498.8	498.8	>
2022-06-07 21:28:33	292	<	1001	0.009	1	0	0.0944	0.1034	-0.0854	>	<	1	2.4	2.4	2.4	0	2.4	2.4	>	<	1	498.8	498.8	498.8	0	498.8	498.8	>
2022-06-07 21:28:34	293	<	1001	0.002	2	0	0.0632	0.0652	-0.0612	>	<	1	2.75	2.75	2.75	0	2.75	2.75	>	<	1	498.8	498.8	498.8	0	498.8	498.8	>
2022-06-07 21:28:35	294	<	999	0.001	1	0	0.0316	0.0326	-0.0306	>	<	1	2.75	2.75	2.75	0	2.75	2.75	>	<	1	498.8	498.8	498.8	0	498.8	498.8	>
2022-06-07 21:28:36	295	<	1001	0	0	0	0	0	0	>	<	1	2.75	2.75	2.75	0	2.75	2.75	>	<	1	498.8	498.8	498.8	0	498.8	498.8	>
2022-06-07 21:28:37	296	<	1000	0	0	0	0	0	0	>	<	1	2.75	2.75	2.75	0	2.75	2.75	>	<	1	498.8	498.8	498.8	0	498.8	498.8	>
2022-06-07 21:28:38	297	<	999	0	0	0	0	0	0	>	<	1	2.8	2.8	2.8	0	2.8	2.8	>	<	1	498.8	498.8	498.8	0	498.8	498.8	>
2022-06-07 21:28:39	298	<	1000	0.001	1	0	0.0316	0.0326	-0.0306	>	<	1	2.75	2.75	2.75	0	2.75	2.75	>	<	1	498.8	498.8	498.8	0	498.8	498.8	>
2022-06-07 21:28:40	299	<	1000	0.006	1	0	0.0772	0.0832	-0.0712	>	<	1	2.7	2.7	2.7	0	2.7	2.7	>	<	1	498.8	498.8	498.8	0	498.8	498.8	>
2022-06-07 21:28:41	300	<	1002	0.002	1	0	0.0446	0.0466	-0.0426	>	<	1	2.75	2.75	2.75	0	2.75	2.75	>	<	1	498.8	498.8	498.8	0	498.8	498.8	>
2022-06-07 21:28:42	301	<	999	0.005	1	0	0.0706	0.0756	-0.0656	>	<	1	2.75	2.75	2.75	0	2.75	2.75	>	<	1	498.8	498.8	498.8	0	498.8	498.8	>
2022-06-07 21:28:43	302	<	999	0.005	1	0	0.0706	0.0756	-0.0656	>	<	1	2.8	2.8	2.8	0	2.8	2.8	>	<	1	498.8	498.8	498.8	0	498.8	498.8	>
2022-06-07 21:28:44	303	<	1002	0.001	1	0	0.0316	0.0326	-0.0306	>	<	1	2.75	2.75	2.75	0	2.75	2.75	>	<	1	498.8	498.8	498.8	0	498.8	498.8	>
2022-06-07 21:28:45	304	<	997	0.001	1	0	0.0317	0.0327	-0.0307	>	<	1	2.7	2.7	2.7	0	2.7	2.7	>	<	1	498.8	498.8	498.8	0	498.8	498.8	>
2022-06-07 21:28:46	305	<	1002	0.001	1	0	0.0316	0.0326	-0.0306	>	<	1	2.8	2.8	2.8	0	2.8	2.8	>	<	1	498.8	498.8	498.8	0	498.8	498.8	>
2022-06-07 21:28:47	306	<	1000	0	0	0	0	0	0	>	<	1	2.75	2.75	2.75	0	2.75	2.75	>	<	1	498.8	498.8	498.8	0	498.8	498.8	>
2022-06-07 21:28:48	307	<	999	0	0	0	0	0	0	>	<	1	2.75	2.75	2.75	0	2.75	2.75	>	<	1	498.8	498.8	498.8	0	498.8	498.8	>
2022-06-07 21:28:49	308	<	1000	0	0	0	0	0	0	>	<	1	2.65	2.65	2.65	0	2.65	2.65	>	<	1	498.8	498.8	498.8	0	498.8	498.8	>
2022-06-07 21:28:50	309	<	1002	0.001	1	0	0.0316	0.0326	-0.0306	>	<	1	2.65	2.65	2.65	0	2.65	2.65	>	<	1	498.8	498.8	498.8	0	498.8	498.8	>
2022-06-07 21:28:51	310	<	1000	0	0	0	0	0	0	>	<	1	2.7	2.7	2.7	0	2.7	2.7	>	<	1	498.8	498.8	498.8	0	498.8	498.8	>
2022-06-07 21:28:52	311	<	1000	0.002	1	0	0.0447	0.0467	-0.0427	>	<	1	2.6	2.6	2.6	0	2.6	2.6	>	<	1	498.8	498.8	498.8	0	498.8	498.8	>
2022-06-07 21:28:53	312	<	998	0	0	0	0	0	0	>	<	1	2.6	2.6	2.6	0	2.6	2.6	>	<	1	498.8	498.8	498.8	0	498.8	498.8	>
2022-06-07 21:28:54	313	<	1001	0	0	0	0	0	0	>	<	1	2.6	2.6	2.6	0	2.6	2.6	>	<	1	498.8	498.8	498.8	0	498.8	498.8	>
2022-06-07 21:28:55	314	<	999	0	0	0	0	0	0	>	<	1	2.65	2.65	2.65	0	2.65	2.65	>	<	1	498.8	498.8	498.8	0	498.8	498.8	>
2022-06-07 21:28:56	315	<	1000	0.001	1	0	0.0316	0.0326	-0.0306	>	<	1	2.6	2.6	2.6	0	2.6	2.6	>	<	1	498.8	498.8	498.8	0	498.8	498.8	>
2022-06-07 21:28:57	316	<	1001	0	0	0	0	0	0	>	<	1	2.7	2.7	2.7	0	2.7	2.7	>	<	1	498.8	498.8	498.8	0	498.8	498.8	>
2022-06-07 21:28:58	317	<	1000	0	0	0	0	0	0	>	<	1	2.55	2.55	2.55	0	2.55	2.55	>	<	1	498.8	498.8	498.8	0	498.8	498.8	>
2022-06-07 21:28:59	318	<	1001	0	0	0	0	0	0	>	<	1	2.6	2.6	2.6	0	2.6	2.6	>	<	1	498.8	498.8	498.8	0	498.8	498.8	>
2022-06-07 21:29:00	319	<	999	0.001	1	0	0.0316	0.0326	-0.0306	>	<	1	2.6	2.6	2.6	0	2.6	2.6	>	<	1	498.8	498.8	498.8	0	498.8	498.8	>
2022-06-07 21:29:01	320	<	1001	0	0	0	0	0	0	>	<	1	2.6	2.6	2.6	0	2.6	2.6	>	<	1	498.8	498.8	498.8	0	498.8	498.8	>
2022-06-07 21:29:02	321	<	997	0.001	1	0	0.0317	0.0327	-0.0307	>	<	1	2.65	2.65	2.65	0	2.65	2.65	>	<	1	498.8	498.8	498.8	0	498.8	498.8	>
2022-06-07 21:29:03	322	<	1002	0.002	1	0	0.0446	0.0466	-0.0426	>	<	1	2.65	2.65	2.65	0	2.65	2.65	>	<	1	498.8	498.8	498.8	0	498.8	498.8	>
2022-06-07 21:29:04	323	<	1000	0	0	0	0	0	0	>	<	1	2.65	2.65	2.65	0	2.65	2.65	>	<	1	498.8	498.8	498.8	0	498.8	498.8	>
2022-06-07 21:29:05	324	<	1000	0	0	0	0	0	0	>	<	1	2.65	2.65	2.65	0	2.65	2.65	>	<	1	498.8	498.8	498.8	0	498.8	498.8	>
2022-06-07 21:29:06	325	<	998	0.001	1	0	0.0316	0.0326	-0.0306	>	<	1	2.6	2.6	2.6	0	2.6	2.6	>	<	1	498.8	498.8	498.8	0	498.8	498.8	>
2022-06-07 21:29:07	326	<	1004	0.0289	1	0	0.1675	0.1964	-0.1386	>	<	1	2.55	2.55	2.55	0	2.55	2.55	>	<	1	498.8	498.8	498.8	0	498.8	498.8	>
2022-06-07 21:29:08	327	<	988	0	0	0	0	0	0	>	<	1	2.55	2.55	2.55	0	2.55	2.55	>	<	1	498.8	498.8	498.8	0	498.8	498.8	>
2022-06-07 21:29:09	328	<	1010	0	0	0	0	0	0	>	<	1	2.6	2.6	2.6	0	2.6	2.6	>	<	1	498.8	498.8	498.8	0	498.8	498.8	>
2022-06-07 21:29:10	329	<	999	0	0	0	0	0	0	>	<	1	2.5	2.5	2.5	0	2.5	2.5	>	<	1	498.8	498.8	498.8	0	498.8	498.8	>
2022-06-07 21:29:11	330	<	1000	0.003	1	0	0.0547	0.0577	-0.0517	>	<	1	2.6	2.6	2.6	0	2.6	2.6	>	<	1	498.8	498.8	498.8	0	498.8	498.8	>
2022-06-07 21:29:12	331	<	1002	0	0	0	0	0	0	>	<	1	2.55	2.55	2.55	0	2.55	2.55	>	<	1	498.8	498.8	498.8	0	498.8	498.8	>
2022-06-07 21:29:13	332	<	999	0	0	0	0	0	0	>	<	1	2.5	2.5	2.5	0	2.5	2.5	>	<	1	498.8	498.8	498.8	0	498.8	498.8	>
2022-06-07 21:29:14	333	<	999	0	0	0	0	0	0	>	<	1	2.5	2.5	2.5	0	2.5	2.5	>	<	1	498.8	498.8	498.8	0	498.8	498.8	>
2022-06-07 21:29:15	334	<	1001	0	0	0	0	0	0	>	<	1	2.55	2.55	2.55	0	2.55	2.55	>	<	1	498.8	498.8	498.8	0	498.8	498.8	>
2022-06-07 21:29:16	335	<	999	0	0	0	0	0	0	>	<	1	2.6	2.6	2.6	0	2.6	2.6	>	<	1	498.8	498.8	498.8	0	498.8	498.8	>
2022-06-07 21:29:17	336	<	1000	0.001	1	0	0.0316	0.0326	-0.0306	>	<	1	2.6	2.6	2.6	0	2.6	2.6	>	<	1	498.8	498.8	498.8	0	498.8	498.8	>
2022-06-07 21:29:18	337	<	1001	0.001	1	0	0.0316	0.0326	-0.0306	>	<	1	2.55	2.55	2.55	0	2.55	2.55	>	<	1	498.8	498.8	498.8	0	498.8	498.8	>
2022-06-07 21:29:19	338	<	1001	0	0	0	0	0	0	>	<	1	2.5	2.5	2.5	0	2.5	2.5	>	<	1	498.8	498.8	498.8	0	498.8	498.8	>
2022-06-07 21:29:20	339	<	999	0.001	1	0	0.0316	0.0326	-0.0306	>	<	1	2.6	2.6	2.6	0	2.6	2.6	>	<	1	498.8	498.8	498.8	0	498.8	498.8	>
2022-06-07 21:29:21	340	<	1000	0	0	0	0	0	0	>	<	1	2.55	2.55	2.55	0	2.55	2.55	>	<	1	498.8	498.8	498.8	0	498.8	498.8	>
2022-06-07 21:29:22	341	<	1000	0.001	1	0	0.0316	0.0326	-0.0306	>	<	1	2.6	2.6	2.6	0	2.6	2.6	>	<	1	498.8	498.8	498.8	0	498.8	498.8	>
2022-06-07 21:29:23	342	<	1001	0.002	1	0	0.0447	0.0467	-0.0427	>	<	1	2.5	2.5	2.5	0	2.5	2.5	>	<	1	498.8	498.8	498.8	0	498.8	498.8	>
2022-06-07 21:29:24	343	<	998	0	0	0	0	0	0	>	<	1	2.6	2.6	2.6	0	2.6	2.6	>	<	1	498.8	498.8	498.8	0	498.8	498.8	>
2022-06-07 21:29:25	344	<	1001	0	0	0	0	0	0	>	<	1	2.55	2.55	2.55	0	2.55	2.55	>	<	1	498.8	498.8	498.8	0	498.8	498.8	>
2022-06-07 21:29:26	345	<	999	0	0	0	0	0	0	>	<	1	2.55	2.55	2.55	0	2.55	2.55	>	<	1	498.8	498.8	498.8	0	498.8	498.8	>
2022-06-07 21:29:27	346	<	1001	0.001	1	0	0.0316	0.0326	-0.0306	>	<	1	2.65	2.65	2.65	0	2.65	2.65	>	<	1	498.8	498.8	498.8	0	498.8	498.8	>
2022-06-07 21:29:28	347	<	1000	0.001	1	0	0.0316	0.0326	-0.0306	>	<	1	2.45	2.45	2.45	0	2.45	2.45	>	<	1	498.8	498.8	498.8	0	498.8	498.8	>
2022-06-07 21:29:29	348	<	999	0	0	0	0	0	0	>	<	1	2.45	2.45	2.45	0	2.45	2.45	>	<	1	498.8	498.8	498.8	0	498.8	498.8	>
2022-06-07 21:29:30	349	<	1000	0.002	1	0	0.0447	0.0467	-0.0427	>	<	1	2.5	2.5	2.5	0	2.5	2.5	>	<	1	498.8	498.8	498.8	0	498.8	498.8	>
2022-06-07 21:29:31	350	<	1000	0	0	0	0	0	0	>	<	1	2.5	2.5	2.5	0	2.5	2.5	>	<	1	498.8	498.8	498.8	0	498.8	498.8	>
2022-06-07 21:29:32	351	<	1001	0	0	0	0	0	0	>	<	1	2.8	2.8	2.8	0	2.8	2.8	>	<	1	498.8	498.8	498.8	0	498.8	498.8	>
2022-06-07 21:29:33	352	<	998	0	0	0	0	0	0	>	<	1	2.25	2.25	2.25	0	2.25	2.25	>	<	1	498.8	498.8	498.8	0	498.8	498.8	>
2022-06-07 21:29:34	353	<	1002	0.001	1	0	0.0316	0.0326	-0.0306	>	<	1	2.4	2.4	2.4	0	2.4	2.4	>	<	1	498.8	498.8	498.8	0	498.8	498.8	>
2022-06-07 21:29:35	354	<	1000	0.001	1	0	0.0316	0.0326	-0.0306	>	<	1	2.3	2.3	2.3	0	2.3	2.3	>	<	1	498.8	498.8	498.8	0	498.8	498.8	>
2022-06-07 21:29:36	355	<	1001	0	0	0	0	0	0	>	<	1	2.65	2.65	2.65	0	2.65	2.65	>	<	1	498.8	498.8	498.8	0	498.8	498.8	>
2022-06-07 21:29:37	356	<	999	0	0	0	0	0	0	>	<	1	2.4	2.4	2.4	0	2.4	2.4	>	<	1	498.8	498.8	498.8	0	498.8	498.8	>
2022-06-07 21:29:38	357	<	1000	0.001	1	0	0.0316	0.0326	-0.0306	>	<	1	2.6	2.6	2.6	0	2.6	2.6	>	<	1	498.8	498.8	498.8	0	498.8	498.8	>
2022-06-07 21:29:39	358	<	1001	0	0	0	0	0	0	>	<	1	2.55	2.55	2.55	0	2.55	2.55	>	<	1	498.8	498.8	498.8	0	498.8	498.8	>
2022-06-07 21:29:40	359	<	999	0.001	1	0	0.0316	0.0326	-0.0306	>	<	1	2.75	2.75	2.75	0	2.75	2.75	>	<	1	498.8	498.8	498.8	0	498.8	498.8	>
2022-06-07 21:29:41	360	<	1000	0.001	1	0	0.0316	0.0326	-0.0306	>	<	1	2.65	2.65	2.65	0	2.65	2.65	>	<	1	498.8	498.8	498.8	0	498.8	498.8	>
2022-06-07 21:29:42	361	<	998	0	0	0	0	0	0	>	<	1	2.6	2.6	2.6	0	2.6	2.6	>	<	1	498.8	498.8	498.8	0	498.8	498.8	>
2022-06-07 21:29:43	362	<	1002	0.001	1	0	0.0316	0.0326	-0.0306	>	<	1	2.6	2.6	2.6	0	2.6	2.6	>	<	1	498.8	498.8	498.8	0	498.8	498.8	>
2022-06-07 21:29:44	363	<	1000	0.001	1	0	0.0316	0.0326	-0.0306	>	<	1	2.3	2.3	2.3	0	2.3	2.3	>	<	1	498.8	498.8	498.8	0	498.8	498.8	>
2022-06-07 21:29:45	364	<	1000	0	0	0	0	0	0	>	<	1	2.4	2.4	2.4	0	2.4	2.4	>	<	1	498.8	498.8	498.8	0	498.8	498.8	>
2022-06-07 21:29:46	365	<	1000	0	0	0	0	0	0	>	<	1	2.5	2.5	2.5	0	2.5	2.5	>	<	1	498.8	498.8	498.8	0	498.8	498.8	>
2022-06-07 21:29:47	366	<	999	0.001	1	0	0.0316	0.0326	-0.0306	>	<	1	2.6	2.6	2.6	0	2.6	2.6	>	<	1	498.8	498.8	498.8	0	498.8	498.8	>
2022-06-07 21:29:48	367	<	1001	0	0	0	0	0	0	>	<	1	2.55	2.55	2.55	0	2.55	2.55	>	<	1	498.8	498.8	498.8	0	498.8	498.8	>
2022-06-07 21:29:49	368	<	996	0	0	0	0	0	0	>	<	1	2.6	2.6	2.6	0	2.6	2.6	>	<	1	498.8	498.8	498.8	0	498.8	498.8	>
2022-06-07 21:29:50	369	<	1003	0	0	0	0	0	0	>	<	1	2.55	2.55	2.55	0	2.55	2.55	>	<	1	498.8	498.8	498.8	0	498.8	498.8	>
2022-06-07 21:29:51	370	<	1001	0	0	0	0	0	0	>	<	1	2.5	2.5	2.5	0	2.5	2.5	>	<	1	498.8	498.8	498.8	0	498.8	498.8	>
2022-06-07 21:29:52	371	<	1001	0	0	0	0	0	0	>	<	1	2.5	2.5	2.5	0	2.5	2.5	>	<	1	498.8	498.8	498.8	0	498.8	498.8	>
2022-06-07 21:29:53	372	<	999	0.001	1	0	0.0316	0.0326	-0.0306	>	<	1	2.65	2.65	2.65	0	2.65	2.65	>	<	1	498.8	498.8	498.8	0	498.8	498.8	>
2022-06-07 21:29:54	373	<	999	0	0	0	0	0	0	>	<	1	2.65	2.65	2.65	0	2.65	2.65	>	<	1	498.8	498.8	498.8	0	498.8	498.8	>
2022-06-07 21:29:55	374	<	1000	0.001	1	0	0.0316	0.0326	-0.0306	>	<	1	2.6	2.6	2.6	0	2.6	2.6	>	<	1	498.8	498.8	498.8	0	498.8	498.8	>
2022-06-07 21:29:56	375	<	1000	0.002	1	0	0.0447	0.0467	-0.0427	>	<	1	2.65	2.65	2.65	0	2.65	2.65	>	<	1	498.8	498.8	498.8	0	498.8	498.8	>
2022-06-07 21:29:57	376	<	1000	0.002	1	0	0.0447	0.0467	-0.0427	>	<	1	2.55	2.55	2.55	0	2.55	2.55	>	<	1	498.8	498.8	498.8	0	498.8	498.8	>
2022-06-07 21:29:58	377	<	1000	0.001	1	0	0.0316	0.0326	-0.0306	>	<	1	2.75	2.75	2.75	0	2.75	2.75	>	<	1	498.8	498.8	498.8	0	498.8	498.8	>
2022-06-07 21:29:59	378	<	1000	0	0	0	0	0	0	>	<	1	2.65	2.65	2.65	0	2.65	2.65	>	<	1	498.8	498.8	498.8	0	498.8	498.8	>
2022-06-07 21:30:00	379	<	1001	0.001	1	0	0.0316	0.0326	-0.0306	>	<	1	2.7	2.7	2.7	0	2.7	2.7	>	<	1	498.8	498.8	498.8	0	498.8	498.8	>
2022-06-07 21:30:01	380	<	1001	0	0	0	0	0	0	>	<	1	2.5	2.5	2.5	0	2.5	2.5	>	<	1	498.8	498.8	498.8	0	498.8	498.8	>
2022-06-07 21:30:02	381	<	1000	0.002	1	0	0.0447	0.0467	-0.0427	>	<	1	2.4	2.4	2.4	0	2.4	2.4	>	<	1	498.8	498.8	498.8	0	498.8	498.8	>
2022-06-07 21:30:03	382	<	999	0	0	0	0	0	0	>	<	1	2.4	2.4	2.4	0	2.4	2.4	>	<	1	498.8	498.8	498.8	0	498.8	498.8	>
2022-06-07 21:30:04	383	<	999	0	0	0	0	0	0	>	<	1	2.35	2.35	2.35	0	2.35	2.35	>	<	1	498.8	498.8	498.8	0	498.8	498.8	>
2022-06-07 21:30:05	384	<	1001	0	0	0	0	0	0	>	<	1	2.55	2.55	2.55	0	2.55	2.55	>	<	1	498.8	498.8	498.8	0	498.8	498.8	>
2022-06-07 21:30:06	385	<	1000	0.002	1	0	0.0447	0.0467	-0.0427	>	<	1	2.5	2.5	2.5	0	2.5	2.5	>	<	1	498.8	498.8	498.8	0	498.8	498.8	>
2022-06-07 21:30:07	386	<	1001	0	0	0	0	0	0	>	<	1	2.6	2.6	2.6	0	2.6	2.6	>	<	1	498.8	498.8	498.8	0	498.8	498.8	>
2022-06-07 21:30:08	387	<	999	0.004	1	0	0.0632	0.0672	-0.0591	>	<	1	2.6	2.6	2.6	0	2.6	2.6	>	<	1	498.8	498.8	498.8	0	498.8	498.8	>
2022-06-07 21:30:09	388	<	1001	0.003	1	0	0.0547	0.0577	-0.0517	>	<	1	2.5	2.5	2.5	0	2.5	2.5	>	<	1	498.8	498.8	498.8	0	498.8	498.8	>
2022-06-07 21:30:10	389	<	999	0.002	1	0	0.0447	0.0467	-0.0427	>	<	1	2.6	2.6	2.6	0	2.6	2.6	>	<	1	498.8	498.8	498.8	0	498.8	498.8	>
2022-06-07 21:30:11	390	<	1001	0	0	0	0	0	0	>	<	1	2.6	2.6	2.6	0	2.6	2.6	>	<	1	498.8	498.8	498.8	0	498.8	498.8	>
2022-06-07 21:30:12	391	<	999	0	0	0	0	0	0	>	<	1	2.7	2.7	2.7	0	2.7	2.7	>	<	1	498.8	498.8	498.8	0	498.8	498.8	>
2022-06-07 21:30:13	392	<	1001	0	0	0	0	0	0	>	<	1	2.6	2.6	2.6	0	2.6	2.6	>	<	1	498.8	498.8	498.8	0	498.8	498.8	>
2022-06-07 21:30:14	393	<	999	0	0	0	0	0	0	>	<	1	2.6	2.6	2.6	0	2.6	2.6	>	<	1	498.8	498.8	498.8	0	498.8	498.8	>
2022-06-07 21:30:15	394	<	1000	0.001	1	0	0.0316	0.0326	-0.0306	>	<	1	2.6	2.6	2.6	0	2.6	2.6	>	<	1	498.8	498.8	498.8	0	498.8	498.8	>
2022-06-07 21:30:16	395	<	999	0.001	1	0	0.0316	0.0326	-0.0306	>	<	1	2.55	2.55	2.55	0	2.55	2.55	>	<	1	498.8	498.8	498.8	0	498.8	498.8	>
2022-06-07 21:30:17	396	<	1001	0	0	0	0	0	0	>	<	1	2.6	2.6	2.6	0	2.6	2.6	>	<	1	498.8	498.8	498.8	0	498.8	498.8	>
2022-06-07 21:30:18	397	<	1000	0	0	0	0	0	0	>	<	1	2.65	2.65	2.65	0	2.65	2.65	>	<	1	498.8	498.8	498.8	0	498.8	498.8	>
2022-06-07 21:30:19	398	<	999	0	0	0	0	0	0	>	<	1	2.6	2.6	2.6	0	2.6	2.6	>	<	1	498.8	498.8	498.8	0	498.8	498.8	>
2022-06-07 21:30:20	399	<	1001	0	0	0	0	0	0	>	<	1	2.7	2.7	2.7	0	2.7	2.7	>	<	1	498.8	498.8	498.8	0	498.8	498.8	>
2022-06-07 21:30:21	400	<	1000	0.002	1	0	0.0447	0.0467	-0.0427	>	<	1	2.6	2.6	2.6	0	2.6	2.6	>	<	1	498.8	498.8	498.8	0	498.8	498.8	>
2022-06-07 21:30:22	401	<	999	0	0	0	0	0	0	>	<	1	2.8	2.8	2.8	0	2.8	2.8	>	<	1	498.8	498.8	498.8	0	498.8	498.8	>
2022-06-07 21:30:23	402	<	1001	0	0	0	0	0	0	>	<	1	2.75	2.75	2.75	0	2.75	2.75	>	<	1	498.8	498.8	498.8	0	498.8	498.8	>
2022-06-07 21:30:24	403	<	1000	0	0	0	0	0	0	>	<	1	2.7	2.7	2.7	0	2.7	2.7	>	<	1	498.8	498.8	498.8	0	498.8	498.8	>
2022-06-07 21:30:25	404	<	1000	0.001	1	0	0.0316	0.0326	-0.0306	>	<	1	2.65	2.65	2.65	0	2.65	2.65	>	<	1	498.8	498.8	498.8	0	498.8	498.8	>
2022-06-07 21:30:26	405	<	1000	0.004	1	0	0.0631	0.0671	-0.0591	>	<	1	2.65	2.65	2.65	0	2.65	2.65	>	<	1	498.8	498.8	498.8	0	498.8	498.8	>
2022-06-07 21:30:27	406	<	1000	0.002	1	0	0.0447	0.0467	-0.0427	>	<	1	2.7	2.7	2.7	0	2.7	2.7	>	<	1	498.8	498.8	498.8	0	498.8	498.8	>
2022-06-07 21:30:28	407	<	1001	0.005	1	0	0.0705	0.0755	-0.0655	>	<	1	2.7	2.7	2.7	0	2.7	2.7	>	<	1	498.8	498.8	498.8	0	498.8	498.8	>
2022-06-07 21:30:29	408	<	998	0	0	0	0	0	0	>	<	1	2.55	2.55	2.55	0	2.55	2.55	>	<	1	498.8	498.8	498.8	0	498.8	498.8	>
2022-06-07 21:30:30	409	<	1000	0	0	0	0	0	0	>	<	1	2.55	2.55	2.55	0	2.55	2.55	>	<	1	498.8	498.8	498.8	0	498.8	498.8	>
2022-06-07 21:30:31	410	<	1001	0	0	0	0	0	0	>	<	1	2.75	2.75	2.75	0	2.75	2.75	>	<	1	498.8	498.8	498.8	0	498.8	498.8	>
2022-06-07 21:30:32	411	<	1000	0.001	1	0	0.0316	0.0326	-0.0306	>	<	1	2.65	2.65	2.65	0	2.65	2.65	>	<	1	498.8	498.8	498.8	0	498.8	498.8	>
2022-06-07 21:30:33	412	<	999	0	0	0	0	0	0	>	<	1	2.65	2.65	2.65	0	2.65	2.65	>	<	1	498.8	498.8	498.8	0	498.8	498.8	>
2022-06-07 21:30:34	413	<	1001	0	0	0	0	0	0	>	<	1	2.75	2.75	2.75	0	2.75	2.75	>	<	1	498.8	498.8	498.8	0	498.8	498.8	>
2022-06-07 21:30:35	414	<	1001	0	0	0	0	0	0	>	<	1	2.75	2.75	2.75	0	2.75	2.75	>	<	1	498.8	498.8	498.8	0	498.8	498.8	>
2022-06-07 21:30:36	415	<	999	0.001	1	0	0.0316	0.0326	-0.0306	>	<	1	2.7	2.7	2.7	0	2.7	2.7	>	<	1	498.8	498.8	498.8	0	498.8	498.8	>
2022-06-07 21:30:37	416	<	999	0.001	1	0	0.0316	0.0326	-0.0306	>	<	1	2.75	2.75	2.75	0	2.75	2.75	>	<	1	498.8	498.8	498.8	0	498.8	498.8	>
2022-06-07 21:30:38	417	<	1000	0	0	0	0	0	0	>	<	1	2.55	2.55	2.55	0	2.55	2.55	>	<	1	498.8	498.8	498.8	0	498.8	498.8	>
2022-06-07 21:30:39	418	<	1002	0.001	1	0	0.0316	0.0326	-0.0306	>	<	1	2.6	2.6	2.6	0	2.6	2.6	>	<	1	498.8	498.8	498.8	0	498.8	498.8	>
2022-06-07 21:30:40	419	<	998	0.003	1	0	0.0547	0.0578	-0.0517	>	<	1	2.55	2.55	2.55	0	2.55	2.55	>	<	1	498.8	498.8	498.8	0	498.8	498.8	>
2022-06-07 21:30:41	420	<	1001	0.027	1	0	0.162	0.189	-0.135	>	<	1	2.6	2.6	2.6	0	2.6	2.6	>	<	1	498.8	498.8	498.8	0	498.8	498.8	>
2022-06-07 21:30:42	421	<	1000	0.02	1	0	0.14	0.16	-0.12	>	<	1	2.65	2.65	2.65	0	2.65	2.65	>	<	1	498.8	498.8	498.8	0	498.8	498.8	>
2022-06-07 21:30:43	422	<	1000	0.001	1	0	0.0316	0.0326	-0.0306	>	<	1	2.35	2.35	2.35	0	2.35	2.35	>	<	1	498.8	498.8	498.8	0	498.8	498.8	>
2022-06-07 21:30:44	423	<	1001	0.001	1	0	0.0316	0.0326	-0.0306	>	<	1	2.55	2.55	2.55	0	2.55	2.55	>	<	1	498.8	498.8	498.8	0	498.8	498.8	>
2022-06-07 21:30:45	424	<	1000	0.001	1	0	0.0316	0.0326	-0.0306	>	<	1	2.55	2.55	2.55	0	2.55	2.55	>	<	1	498.8	498.8	498.8	0	498.8	498.8	>
2022-06-07 21:30:46	425	<	999	0	0	0	0	0	0	>	<	1	2.75	2.75	2.75	0	2.75	2.75	>	<	1	498.8	498.8	498.8	0	498.8	498.8	>
2022-06-07 21:30:47	426	<	1000	0	0	0	0	0	0	>	<	1	2.5	2.5	2.5	0	2.5	2.5	>	<	1	498.8	498.8	498.8	0	498.8	498.8	>
2022-06-07 21:30:48	427	<	1000	0	0	0	0	0	0	>	<	1	2.25	2.25	2.25	0	2.25	2.25	>	<	1	498.8	498.8	498.8	0	498.8	498.8	>
2022-06-07 21:30:49	428	<	1000	0	0	0	0	0	0	>	<	1	2.55	2.55	2.55	0	2.55	2.55	>	<	1	498.8	498.8	498.8	0	498.8	498.8	>
2022-06-07 21:30:50	429	<	1000	0	0	0	0	0	0	>	<	1	2.7	2.7	2.7	0	2.7	2.7	>	<	1	498.8	498.8	498.8	0	498.8	498.8	>
2022-06-07 21:30:51	430	<	1000	0	0	0	0	0	0	>	<	1	2.5	2.5	2.5	0	2.5	2.5	>	<	1	498.8	498.8	498.8	0	498.8	498.8	>
2022-06-07 21:30:52	431	<	1000	0	0	0	0	0	0	>	<	1	2.55	2.55	2.55	0	2.55	2.55	>	<	1	498.8	498.8	498.8	0	498.8	498.8	>
2022-06-07 21:30:53	432	<	999	0	0	0	0	0	0	>	<	1	2.5	2.5	2.5	0	2.5	2.5	>	<	1	498.8	498.8	498.8	0	498.8	498.8	>
2022-06-07 21:30:54	433	<	1000	0.004	1	0	0.0631	0.0671	-0.0591	>	<	1	2.55	2.55	2.55	0	2.55	2.55	>	<	1	498.8	498.8	498.8	0	498.8	498.8	>
2022-06-07 21:30:55	434	<	1002	0.002	1	0	0.0446	0.0466	-0.0426	>	<	1	2.8	2.8	2.8	0	2.8	2.8	>	<	1	498.8	498.8	498.8	0	498.8	498.8	>
2022-06-07 21:30:56	435	<	997	0.003	1	0	0.0548	0.0578	-0.0518	>	<	1	2.8	2.8	2.8	0	2.8	2.8	>	<	1	498.8	498.8	498.8	0	498.8	498.8	>
2022-06-07 21:30:57	436	<	1002	0.001	1	0	0.0316	0.0326	-0.0306	>	<	1	2.55	2.55	2.55	0	2.55	2.55	>	<	1	498.8	498.8	498.8	0	498.8	498.8	>
2022-06-07 21:30:58	437	<	1000	0.007	1	0	0.0834	0.0904	-0.0764	>	<	1	2.6	2.6	2.6	0	2.6	2.6	>	<	1	498.8	498.8	498.8	0	498.8	498.8	>
2022-06-07 21:30:59	438	<	1001	0.002	1	0	0.0447	0.0467	-0.0427	>	<	1	2.5	2.5	2.5	0	2.5	2.5	>	<	1	498.8	498.8	498.8	0	498.8	498.8	>
2022-06-07 21:31:00	439	<	999	0.001	1	0	0.0316	0.0326	-0.0306	>	<	1	2.65	2.65	2.65	0	2.65	2.65	>	<	1	498.8	498.8	498.8	0	498.8	498.8	>
2022-06-07 21:31:01	440	<	1001	0.001	1	0	0.0316	0.0326	-0.0306	>	<	1	2.7	2.7	2.7	0	2.7	2.7	>	<	1	498.8	498.8	498.8	0	498.8	498.8	>
2022-06-07 21:31:02	441	<	999	0.001	1	0	0.0316	0.0326	-0.0306	>	<	1	3.35	3.35	3.35	0	3.35	3.35	>	<	1	507.9	507.9	507.9	0	507.9	507.9	>
2022-06-07 21:31:03	442	<	999	0	0	0	0	0	0	>	<	1	2.7	2.7	2.7	0	2.7	2.7	>	<	1	507.9	507.9	507.9	0	507.9	507.9	>
2022-06-07 21:31:04	443	<	1000	0.002	1	0	0.0447	0.0467	-0.0427	>	<	1	2.6	2.6	2.6	0	2.6	2.6	>	<	1	504.1	504.1	504.1	0	504.1	504.1	>
2022-06-07 21:31:05	444	<	995	0	0	0	0	0	0	>	<	1	2.65	2.65	2.65	0	2.65	2.65	>	<	1	504.1	504.1	504.1	0	504.1	504.1	>
2022-06-07 21:31:06	445	<	1006	0	0	0	0	0	0	>	<	1	2.7	2.7	2.7	0	2.7	2.7	>	<	1	504.1	504.1	504.1	0	504.1	504.1	>
2022-06-07 21:31:07	446	<	1000	0	0	0	0	0	0	>	<	1	2.5	2.5	2.5	0	2.5	2.5	>	<	1	504.1	504.1	504.1	0	504.1	504.1	>
2022-06-07 21:31:08	447	<	1000	0.001	1	0	0.0316	0.0326	-0.0306	>	<	1	2.45	2.45	2.45	0	2.45	2.45	>	<	1	504.1	504.1	504.1	0	504.1	504.1	>
2022-06-07 21:31:09	448	<	1000	0	0	0	0	0	0	>	<	1	2.4	2.4	2.4	0	2.4	2.4	>	<	1	504.1	504.1	504.1	0	504.1	504.1	>
2022-06-07 21:31:10	449	<	1001	0	0	0	0	0	0	>	<	1	2.55	2.55	2.55	0	2.55	2.55	>	<	1	504.1	504.1	504.1	0	504.1	504.1	>
2022-06-07 21:31:11	450	<	1000	0	0	0	0	0	0	>	<	1	2.7	2.7	2.7	0	2.7	2.7	>	<	1	504.1	504.1	504.1	0	504.1	504.1	>
2022-06-07 21:31:12	451	<	997	0.001	1	0	0.0317	0.0327	-0.0307	>	<	1	2.7	2.7	2.7	0	2.7	2.7	>	<	1	504.1	504.1	504.1	0	504.1	504.1	>
2022-06-07 21:31:13	452	<	1001	0	0	0	0	0	0	>	<	1	2.6	2.6	2.6	0	2.6	2.6	>	<	1	504.1	504.1	504.1	0	504.1	504.1	>
2022-06-07 21:31:14	453	<	1002	0.001	1	0	0.0316	0.0326	-0.0306	>	<	1	2.65	2.65	2.65	0	2.65	2.65	>	<	1	504.1	504.1	504.1	0	504.1	504.1	>
2022-06-07 21:31:15	454	<	999	0.001	1	0	0.0316	0.0326	-0.0306	>	<	1	2.6	2.6	2.6	0	2.6	2.6	>	<	1	504.1	504.1	504.1	0	504.1	504.1	>
2022-06-07 21:31:16	455	<	1000	0.003	1	0	0.0547	0.0577	-0.0517	>	<	1	2.7	2.7	2.7	0	2.7	2.7	>	<	1	504.1	504.1	504.1	0	504.1	504.1	>
2022-06-07 21:31:17	456	<	1001	0	0	0	0	0	0	>	<	1	2.65	2.65	2.65	0	2.65	2.65	>	<	1	504.1	504.1	504.1	0	504.1	504.1	>
2022-06-07 21:31:18	457	<	1000	0.001	1	0	0.0316	0.0326	-0.0306	>	<	1	2.65	2.65	2.65	0	2.65	2.65	>	<	1	504.1	504.1	504.1	0	504.1	504.1	>
2022-06-07 21:31:19	458	<	999	0	0	0	0	0	0	>	<	1	2.65	2.65	2.65	0	2.65	2.65	>	<	1	504.1	504.1	504.1	0	504.1	504.1	>
2022-06-07 21:31:20	459	<	1000	0	0	0	0	0	0	>	<	1	2.75	2.75	2.75	0	2.75	2.75	>	<	1	504.1	504.1	504.1	0	504.1	504.1	>
2022-06-07 21:31:21	460	<	999	0	0	0	0	0	0	>	<	1	2.6	2.6	2.6	0	2.6	2.6	>	<	1	504.1	504.1	504.1	0	504.1	504.1	>
2022-06-07 21:31:22	461	<	1000	0	0	0	0	0	0	>	<	1	2.4	2.4	2.4	0	2.4	2.4	>	<	1	504.1	504.1	504.1	0	504.1	504.1	>
2022-06-07 21:31:23	462	<	1002	0	0	0	0	0	0	>	<	1	2.8	2.8	2.8	0	2.8	2.8	>	<	1	504.1	504.1	504.1	0	504.1	504.1	>
2022-06-07 21:31:24	463	<	998	0.001	1	0	0.0316	0.0326	-0.0306	>	<	1	2.4	2.4	2.4	0	2.4	2.4	>	<	1	496.2	496.2	496.2	0	496.2	496.2	>
2022-06-07 21:31:25	464	<	1002	0	0	0	0	0	0	>	<	1	2.35	2.35	2.35	0	2.35	2.35	>	<	1	496.2	496.2	496.2	0	496.2	496.2	>
2022-06-07 21:31:26	465	<	999	0.001	1	0	0.0316	0.0326	-0.0306	>	<	1	2.75	2.75	2.75	0	2.75	2.75	>	<	1	498.3	498.3	498.3	0	498.3	498.3	>
2022-06-07 21:31:27	466	<	1001	0.001	1	0	0.0316	0.0326	-0.0306	>	<	1	2.4	2.4	2.4	0	2.4	2.4	>	<	1	498.3	498.3	498.3	0	498.3	498.3	>
2022-06-07 21:31:28	467	<	1000	0	0	0	0	0	0	>	<	1	2.6	2.6	2.6	0	2.6	2.6	>	<	1	498.3	498.3	498.3	0	498.3	498.3	>
2022-06-07 21:31:29	468	<	998	0	0	0	0	0	0	>	<	1	2.7	2.7	2.7	0	2.7	2.7	>	<	1	498.3	498.3	498.3	0	498.3	498.3	>
2022-06-07 21:31:30	469	<	1003	0	0	0	0	0	0	>	<	1	2.6	2.6	2.6	0	2.6	2.6	>	<	1	498.3	498.3	498.3	0	498.3	498.3	>
2022-06-07 21:31:31	470	<	999	0.002	1	0	0.0447	0.0467	-0.0427	>	<	1	2.45	2.45	2.45	0	2.45	2.45	>	<	1	498.3	498.3	498.3	0	498.3	498.3	>
2022-06-07 21:31:32	471	<	999	0	0	0	0	0	0	>	<	1	2.6	2.6	2.6	0	2.6	2.6	>	<	1	498.3	498.3	498.3	0	498.3	498.3	>
2022-06-07 21:31:33	472	<	1000	0	0	0	0	0	0	>	<	1	2.7	2.7	2.7	0	2.7	2.7	>	<	1	498.3	498.3	498.3	0	498.3	498.3	>
2022-06-07 21:31:34	473	<	998	0.001	1	0	0.0316	0.0326	-0.0306	>	<	1	2.55	2.55	2.55	0	2.55	2.55	>	<	1	498.3	498.3	498.3	0	498.3	498.3	>
2022-06-07 21:31:35	474	<	1003	0.001	1	0	0.0316	0.0326	-0.0306	>	<	1	2.55	2.55	2.55	0	2.55	2.55	>	<	1	498.3	498.3	498.3	0	498.3	498.3	>
2022-06-07 21:31:36	475	<	1000	0.002	1	0	0.0447	0.0467	-0.0427	>	<	1	2.7	2.7	2.7	0	2.7	2.7	>	<	1	498.3	498.3	498.3	0	498.3	498.3	>
2022-06-07 21:31:37	476	<	999	0.001	1	0	0.0316	0.0326	-0.0306	>	<	1	2.65	2.65	2.65	0	2.65	2.65	>	<	1	498.3	498.3	498.3	0	498.3	498.3	>
2022-06-07 21:31:38	477	<	1000	0	0	0	0	0	0	>	<	1	2.7	2.7	2.7	0	2.7	2.7	>	<	1	498.3	498.3	498.3	0	498.3	498.3	>
2022-06-07 21:31:39	478	<	1000	0	0	0	0	0	0	>	<	1	2.6	2.6	2.6	0	2.6	2.6	>	<	1	498.3	498.3	498.3	0	498.3	498.3	>
2022-06-07 21:31:40	479	<	1000	0.001	1	0	0.0316	0.0326	-0.0306	>	<	1	2.55	2.55	2.55	0	2.55	2.55	>	<	1	498.3	498.3	498.3	0	498.3	498.3	>
2022-06-07 21:31:41	480	<	1000	0	0	0	0	0	0	>	<	1	2.6	2.6	2.6	0	2.6	2.6	>	<	1	498.3	498.3	498.3	0	498.3	498.3	>
2022-06-07 21:31:42	481	<	1001	0.002	1	0	0.0447	0.0467	-0.0427	>	<	1	2.75	2.75	2.75	0	2.75	2.75	>	<	1	498.3	498.3	498.3	0	498.3	498.3	>
2022-06-07 21:31:43	482	<	1000	0	0	0	0	0	0	>	<	1	2.75	2.75	2.75	0	2.75	2.75	>	<	1	498.3	498.3	498.3	0	498.3	498.3	>
2022-06-07 21:31:44	483	<	999	0.001	1	0	0.0316	0.0326	-0.0306	>	<	1	2.7	2.7	2.7	0	2.7	2.7	>	<	1	498.3	498.3	498.3	0	498.3	498.3	>
2022-06-07 21:31:45	484	<	1000	0	0	0	0	0	0	>	<	1	2.7	2.7	2.7	0	2.7	2.7	>	<	1	498.3	498.3	498.3	0	498.3	498.3	>
2022-06-07 21:31:46	485	<	1000	0	0	0	0	0	0	>	<	1	2.7	2.7	2.7	0	2.7	2.7	>	<	1	498.3	498.3	498.3	0	498.3	498.3	>
2022-06-07 21:31:47	486	<	1001	0.002	1	0	0.0447	0.0467	-0.0427	>	<	1	2.75	2.75	2.75	0	2.75	2.75	>	<	1	498.3	498.3	498.3	0	498.3	498.3	>
2022-06-07 21:31:48	487	<	1000	0	0	0	0	0	0	>	<	1	2.65	2.65	2.65	0	2.65	2.65	>	<	1	498.3	498.3	498.3	0	498.3	498.3	>
2022-06-07 21:31:49	488	<	998	0.001	1	0	0.0316	0.0326	-0.0306	>	<	1	2.6	2.6	2.6	0	2.6	2.6	>	<	1	498.3	498.3	498.3	0	498.3	498.3	>
2022-06-07 21:31:50	489	<	1001	0	0	0	0	0	0	>	<	1	2.7	2.7	2.7	0	2.7	2.7	>	<	1	498.3	498.3	498.3	0	498.3	498.3	>
2022-06-07 21:31:51	490	<	1000	0	0	0	0	0	0	>	<	1	2.65	2.65	2.65	0	2.65	2.65	>	<	1	498.3	498.3	498.3	0	498.3	498.3	>
2022-06-07 21:31:52	491	<	999	0.001	1	0	0.0316	0.0326	-0.0306	>	<	1	2.65	2.65	2.65	0	2.65	2.65	>	<	1	498.3	498.3	498.3	0	498.3	498.3	>
2022-06-07 21:31:53	492	<	1001	0	0	0	0	0	0	>	<	1	2.6	2.6	2.6	0	2.6	2.6	>	<	1	498.3	498.3	498.3	0	498.3	498.3	>
2022-06-07 21:31:54	493	<	1001	0	0	0	0	0	0	>	<	1	2.7	2.7	2.7	0	2.7	2.7	>	<	1	498.3	498.3	498.3	0	498.3	498.3	>
2022-06-07 21:31:55	494	<	997	0.001	1	0	0.0317	0.0327	-0.0307	>	<	1	2.45	2.45	2.45	0	2.45	2.45	>	<	1	498.3	498.3	498.3	0	498.3	498.3	>
2022-06-07 21:31:56	495	<	1002	0.002	1	0	0.0446	0.0466	-0.0426	>	<	1	2.45	2.45	2.45	0	2.45	2.45	>	<	1	498.3	498.3	498.3	0	498.3	498.3	>
2022-06-07 21:31:57	496	<	1000	0	0	0	0	0	0	>	<	1	2.6	2.6	2.6	0	2.6	2.6	>	<	1	498.3	498.3	498.3	0	498.3	498.3	>
2022-06-07 21:31:58	497	<	1001	0.001	1	0	0.0316	0.0326	-0.0306	>	<	1	2.65	2.65	2.65	0	2.65	2.65	>	<	1	498.3	498.3	498.3	0	498.3	498.3	>
2022-06-07 21:31:59	498	<	999	0.002	1	0	0.0447	0.0467	-0.0427	>	<	1	2.6	2.6	2.6	0	2.6	2.6	>	<	1	498.3	498.3	498.3	0	498.3	498.3	>
2022-06-07 21:32:00	499	<	1000	0	0	0	0	0	0	>	<	1	2.65	2.65	2.65	0	2.65	2.65	>	<	1	498.3	498.3	498.3	0	498.3	498.3	>
2022-06-07 21:32:01	500	<	1000	0.001	1	0	0.0316	0.0326	-0.0306	>	<	1	2.65	2.65	2.65	0	2.65	2.65	>	<	1	498.3	498.3	498.3	0	498.3	498.3	>
2022-06-07 21:32:02	501	<	999	0.001	1	0	0.0316	0.0326	-0.0306	>	<	1	2.7	2.7	2.7	0	2.7	2.7	>	<	1	498.3	498.3	498.3	0	498.3	498.3	>
2022-06-07 21:32:03	502	<	1000	0	0	0	0	0	0	>	<	1	2.55	2.55	2.55	0	2.55	2.55	>	<	1	498.3	498.3	498.3	0	498.3	498.3	>
2022-06-07 21:32:04	503	<	1001	0	0	0	0	0	0	>	<	1	2.7	2.7	2.7	0	2.7	2.7	>	<	1	498.3	498.3	498.3	0	498.3	498.3	>
2022-06-07 21:32:05	504	<	999	0.001	1	0	0.0316	0.0326	-0.0306	>	<	1	2.7	2.7	2.7	0	2.7	2.7	>	<	1	498.3	498.3	498.3	0	498.3	498.3	>
2022-06-07 21:32:06	505	<	1000	0	0	0	0	0	0	>	<	1	2.7	2.7	2.7	0	2.7	2.7	>	<	1	498.3	498.3	498.3	0	498.3	498.3	>
2022-06-07 21:32:07	506	<	1000	0.003	1	0	0.0547	0.0577	-0.0517	>	<	1	2.5	2.5	2.5	0	2.5	2.5	>	<	1	498.3	498.3	498.3	0	498.3	498.3	>
2022-06-07 21:32:08	507	<	1000	0.018	1	0	0.133	0.151	-0.115	>	<	1	2.7	2.7	2.7	0	2.7	2.7	>	<	1	498.3	498.3	498.3	0	498.3	498.3	>
2022-06-07 21:32:09	508	<	1001	0.018	1	0	0.1329	0.1509	-0.1149	>	<	1	2.65	2.65	2.65	0	2.65	2.65	>	<	1	498.3	498.3	498.3	0	498.3	498.3	>
2022-06-07 21:32:10	509	<	1001	0	0	0	0	0	0	>	<	1	2.65	2.65	2.65	0	2.65	2.65	>	<	1	498.3	498.3	498.3	0	498.3	498.3	>
2022-06-07 21:32:11	510	<	1000	0	0	0	0	0	0	>	<	1	2.7	2.7	2.7	0	2.7	2.7	>	<	1	498.3	498.3	498.3	0	498.3	498.3	>
2022-06-07 21:32:12	511	<	999	0	0	0	0	0	0	>	<	1	2.7	2.7	2.7	0	2.7	2.7	>	<	1	498.3	498.3	498.3	0	498.3	498.3	>
2022-06-07 21:32:13	512	<	1000	0	0	0	0	0	0	>	<	1	2.75	2.75	2.75	0	2.75	2.75	>	<	1	498.3	498.3	498.3	0	498.3	498.3	>
2022-06-07 21:32:14	513	<	999	0	0	0	0	0	0	>	<	1	2.8	2.8	2.8	0	2.8	2.8	>	<	1	498.3	498.3	498.3	0	498.3	498.3	>
2022-06-07 21:32:15	514	<	1001	0	0	0	0	0	0	>	<	1	2.6	2.6	2.6	0	2.6	2.6	>	<	1	498.3	498.3	498.3	0	498.3	498.3	>
2022-06-07 21:32:16	515	<	1000	0	0	0	0	0	0	>	<	1	2.7	2.7	2.7	0	2.7	2.7	>	<	1	498.3	498.3	498.3	0	498.3	498.3	>
2022-06-07 21:32:17	516	<	1000	0	0	0	0	0	0	>	<	1	2.65	2.65	2.65	0	2.65	2.65	>	<	1	498.3	498.3	498.3	0	498.3	498.3	>
2022-06-07 21:32:18	517	<	1001	0	0	0	0	0	0	>	<	1	2.65	2.65	2.65	0	2.65	2.65	>	<	1	498.3	498.3	498.3	0	498.3	498.3	>
2022-06-07 21:32:19	518	<	999	0	0	0	0	0	0	>	<	1	2.7	2.7	2.7	0	2.7	2.7	>	<	1	498.3	498.3	498.3	0	498.3	498.3	>
2022-06-07 21:32:20	519	<	1000	0	0	0	0	0	0	>	<	1	2.55	2.55	2.55	0	2.55	2.55	>	<	1	498.3	498.3	498.3	0	498.3	498.3	>
2022-06-07 21:32:21	520	<	1000	0	0	0	0	0	0	>	<	1	2.45	2.45	2.45	0	2.45	2.45	>	<	1	498.3	498.3	498.3	0	498.3	498.3	>
2022-06-07 21:32:22	521	<	1000	0	0	0	0	0	0	>	<	1	2.35	2.35	2.35	0	2.35	2.35	>	<	1	498.3	498.3	498.3	0	498.3	498.3	>
2022-06-07 21:32:23	522	<	1000	0	0	0	0	0	0	>	<	1	2.25	2.25	2.25	0	2.25	2.25	>	<	1	498.3	498.3	498.3	0	498.3	498.3	>
2022-06-07 21:32:24	523	<	1000	0	0	0	0	0	0	>	<	1	2.35	2.35	2.35	0	2.35	2.35	>	<	1	498.3	498.3	498.3	0	498.3	498.3	>
2022-06-07 21:32:25	524	<	999	0.001	1	0	0.0316	0.0326	-0.0306	>	<	1	2.35	2.35	2.35	0	2.35	2.35	>	<	1	498.3	498.3	498.3	0	498.3	498.3	>
2022-06-07 21:32:26	525	<	1002	0	0	0	0	0	0	>	<	1	2.5	2.5	2.5	0	2.5	2.5	>	<	1	498.3	498.3	498.3	0	498.3	498.3	>
2022-06-07 21:32:27	526	<	999	0.001	1	0	0.0316	0.0326	-0.0306	>	<	1	2.75	2.75	2.75	0	2.75	2.75	>	<	1	498.3	498.3	498.3	0	498.3	498.3	>
2022-06-07 21:32:28	527	<	999	0	0	0	0	0	0	>	<	1	2.7	2.7	2.7	0	2.7	2.7	>	<	1	498.3	498.3	498.3	0	498.3	498.3	>
2022-06-07 21:32:29	528	<	1002	0	0	0	0	0	0	>	<	1	2.75	2.75	2.75	0	2.75	2.75	>	<	1	498.3	498.3	498.3	0	498.3	498.3	>
2022-06-07 21:32:30	529	<	999	0	0	0	0	0	0	>	<	1	2.75	2.75	2.75	0	2.75	2.75	>	<	1	498.3	498.3	498.3	0	498.3	498.3	>
2022-06-07 21:32:31	530	<	999	0	0	0	0	0	0	>	<	1	2.7	2.7	2.7	0	2.7	2.7	>	<	1	498.3	498.3	498.3	0	498.3	498.3	>
2022-06-07 21:32:32	531	<	1000	0	0	0	0	0	0	>	<	1	2.7	2.7	2.7	0	2.7	2.7	>	<	1	498.6	498.6	498.6	0	498.6	498.6	>
2022-06-07 21:32:33	532	<	1001	0.001	1	0	0.0316	0.0326	-0.0306	>	<	1	2.7	2.7	2.7	0	2.7	2.7	>	<	1	498.6	498.6	498.6	0	498.6	498.6	>
2022-06-07 21:32:34	533	<	1000	0	0	0	0	0	0	>	<	1	2.75	2.75	2.75	0	2.75	2.75	>	<	1	498.6	498.6	498.6	0	498.6	498.6	>
2022-06-07 21:32:35	534	<	1000	0	0	0	0	0	0	>	<	1	2.8	2.8	2.8	0	2.8	2.8	>	<	1	498.6	498.6	498.6	0	498.6	498.6	>
2022-06-07 21:32:36	535	<	999	0	0	0	0	0	0	>	<	1	2.75	2.75	2.75	0	2.75	2.75	>	<	1	498.6	498.6	498.6	0	498.6	498.6	>
2022-06-07 21:32:37	536	<	1001	0	0	0	0	0	0	>	<	1	2.65	2.65	2.65	0	2.65	2.65	>	<	1	498.6	498.6	498.6	0	498.6	498.6	>
2022-06-07 21:32:38	537	<	1001	0.001	1	0	0.0316	0.0326	-0.0306	>	<	1	2.75	2.75	2.75	0	2.75	2.75	>	<	1	498.6	498.6	498.6	0	498.6	498.6	>
2022-06-07 21:32:39	538	<	999	0	0	0	0	0	0	>	<	1	2.7	2.7	2.7	0	2.7	2.7	>	<	1	498.6	498.6	498.6	0	498.6	498.6	>
2022-06-07 21:32:40	539	<	1000	0	0	0	0	0	0	>	<	1	2.75	2.75	2.75	0	2.75	2.75	>	<	1	498.6	498.6	498.6	0	498.6	498.6	>
2022-06-07 21:32:41	540	<	1001	0	0	0	0	0	0	>	<	1	2.75	2.75	2.75	0	2.75	2.75	>	<	1	498.6	498.6	498.6	0	498.6	498.6	>
2022-06-07 21:32:42	541	<	997	0.001	1	0	0.0317	0.0327	-0.0307	>	<	1	2.7	2.7	2.7	0	2.7	2.7	>	<	1	498.6	498.6	498.6	0	498.6	498.6	>
2022-06-07 21:32:43	542	<	1002	0	0	0	0	0	0	>	<	1	2.8	2.8	2.8	0	2.8	2.8	>	<	1	498.6	498.6	498.6	0	498.6	498.6	>
2022-06-07 21:32:44	543	<	1001	0	0	0	0	0	0	>	<	1	2.75	2.75	2.75	0	2.75	2.75	>	<	1	498.6	498.6	498.6	0	498.6	498.6	>
2022-06-07 21:32:45	544	<	999	0	0	0	0	0	0	>	<	1	2.8	2.8	2.8	0	2.8	2.8	>	<	1	498.6	498.6	498.6	0	498.6	498.6	>
2022-06-07 21:32:46	545	<	1000	0.001	1	0	0.0316	0.0326	-0.0306	>	<	1	2.7	2.7	2.7	0	2.7	2.7	>	<	1	498.6	498.6	498.6	0	498.6	498.6	>
2022-06-07 21:32:47	546	<	1000	0.001	1	0	0.0316	0.0326	-0.0306	>	<	1	2.75	2.75	2.75	0	2.75	2.75	>	<	1	498.6	498.6	498.6	0	498.6	498.6	>
2022-06-07 21:32:48	547	<	1002	0	0	0	0	0	0	>	<	1	2.75	2.75	2.75	0	2.75	2.75	>	<	1	498.6	498.6	498.6	0	498.6	498.6	>
2022-06-07 21:32:49	548	<	998	0.001	1	0	0.0316	0.0326	-0.0306	>	<	1	2.6	2.6	2.6	0	2.6	2.6	>	<	1	498.6	498.6	498.6	0	498.6	498.6	>
2022-06-07 21:32:50	549	<	1000	0	0	0	0	0	0	>	<	1	2.75	2.75	2.75	0	2.75	2.75	>	<	1	498.6	498.6	498.6	0	498.6	498.6	>
2022-06-07 21:32:51	550	<	1001	0	0	0	0	0	0	>	<	1	2.65	2.65	2.65	0	2.65	2.65	>	<	1	498.6	498.6	498.6	0	498.6	498.6	>
2022-06-07 21:32:52	551	<	999	0	0	0	0	0	0	>	<	1	2.7	2.7	2.7	0	2.7	2.7	>	<	1	498.6	498.6	498.6	0	498.6	498.6	>
2022-06-07 21:32:53	552	<	1000	0.001	1	0	0.0316	0.0326	-0.0306	>	<	1	2.7	2.7	2.7	0	2.7	2.7	>	<	1	498.6	498.6	498.6	0	498.6	498.6	>
2022-06-07 21:32:54	553	<	1000	0	0	0	0	0	0	>	<	1	2.65	2.65	2.65	0	2.65	2.65	>	<	1	498.6	498.6	498.6	0	498.6	498.6	>
2022-06-07 21:32:55	554	<	1000	0	0	0	0	0	0	>	<	1	2.75	2.75	2.75	0	2.75	2.75	>	<	1	498.6	498.6	498.6	0	498.6	498.6	>
2022-06-07 21:32:56	555	<	1002	0	0	0	0	0	0	>	<	1	2.7	2.7	2.7	0	2.7	2.7	>	<	1	498.6	498.6	498.6	0	498.6	498.6	>
2022-06-07 21:32:57	556	<	998	0.001	1	0	0.0316	0.0326	-0.0306	>	<	1	2.7	2.7	2.7	0	2.7	2.7	>	<	1	498.6	498.6	498.6	0	498.6	498.6	>
2022-06-07 21:32:58	557	<	1001	0	0	0	0	0	0	>	<	1	2.7	2.7	2.7	0	2.7	2.7	>	<	1	498.6	498.6	498.6	0	498.6	498.6	>
2022-06-07 21:32:59	558	<	999	0	0	0	0	0	0	>	<	1	2.7	2.7	2.7	0	2.7	2.7	>	<	1	498.6	498.6	498.6	0	498.6	498.6	>
2022-06-07 21:33:00	559	<	1000	0	0	0	0	0	0	>	<	1	2.65	2.65	2.65	0	2.65	2.65	>	<	1	498.6	498.6	498.6	0	498.6	498.6	>
2022-06-07 21:33:01	560	<	1000	0	0	0	0	0	0	>	<	1	2.6	2.6	2.6	0	2.6	2.6	>	<	1	498.6	498.6	498.6	0	498.6	498.6	>
2022-06-07 21:33:02	561	<	999	0.001	1	0	0.0316	0.0326	-0.0306	>	<	1	2.4	2.4	2.4	0	2.4	2.4	>	<	1	498.6	498.6	498.6	0	498.6	498.6	>
2022-06-07 21:33:03	562	<	1000	0.001	1	0	0.0316	0.0326	-0.0306	>	<	1	2.7	2.7	2.7	0	2.7	2.7	>	<	1	498.6	498.6	498.6	0	498.6	498.6	>
2022-06-07 21:33:04	563	<	1002	0	0	0	0	0	0	>	<	1	2.85	2.85	2.85	0	2.85	2.85	>	<	1	498.6	498.6	498.6	0	498.6	498.6	>
2022-06-07 21:33:05	564	<	998	0.001	1	0	0.0316	0.0326	-0.0306	>	<	1	2.75	2.75	2.75	0	2.75	2.75	>	<	1	498.6	498.6	498.6	0	498.6	498.6	>
2022-06-07 21:33:06	565	<	1000	0.001	1	0	0.0316	0.0326	-0.0306	>	<	1	2.75	2.75	2.75	0	2.75	2.75	>	<	1	498.6	498.6	498.6	0	498.6	498.6	>
2022-06-07 21:33:07	566	<	995	0.001	1	0	0.0317	0.0327	-0.0307	>	<	1	2.7	2.7	2.7	0	2.7	2.7	>	<	1	498.6	498.6	498.6	0	498.6	498.6	>
2022-06-07 21:33:08	567	<	1007	0.006	1	0	0.077	0.0829	-0.071	>	<	1	2.8	2.8	2.8	0	2.8	2.8	>	<	1	498.6	498.6	498.6	0	498.6	498.6	>
2022-06-07 21:33:09	568	<	998	0.002	1	0	0.0447	0.0467	-0.0427	>	<	1	2.65	2.65	2.65	0	2.65	2.65	>	<	1	498.6	498.6	498.6	0	498.6	498.6	>
2022-06-07 21:33:10	569	<	1001	0	0	0	0	0	0	>	<	1	2.7	2.7	2.7	0	2.7	2.7	>	<	1	498.6	498.6	498.6	0	498.6	498.6	>
2022-06-07 21:33:11	570	<	999	0.002	1	0	0.0447	0.0467	-0.0427	>	<	1	2.7	2.7	2.7	0	2.7	2.7	>	<	1	498.6	498.6	498.6	0	498.6	498.6	>
2022-06-07 21:33:12	571	<	1001	0.001	1	0	0.0316	0.0326	-0.0306	>	<	1	2.75	2.75	2.75	0	2.75	2.75	>	<	1	498.6	498.6	498.6	0	498.6	498.6	>
2022-06-07 21:33:13	572	<	1000	0	0	0	0	0	0	>	<	1	2.7	2.7	2.7	0	2.7	2.7	>	<	1	498.6	498.6	498.6	0	498.6	498.6	>
2022-06-07 21:33:14	573	<	1001	0.001	1	0	0.0316	0.0326	-0.0306	>	<	1	2.7	2.7	2.7	0	2.7	2.7	>	<	1	498.6	498.6	498.6	0	498.6	498.6	>
2022-06-07 21:33:15	574	<	999	0	0	0	0	0	0	>	<	1	2.7	2.7	2.7	0	2.7	2.7	>	<	1	498.6	498.6	498.6	0	498.6	498.6	>
2022-06-07 21:33:16	575	<	1001	0.003	2	0	0.0706	0.0736	-0.0676	>	<	1	2.7	2.7	2.7	0	2.7	2.7	>	<	1	498.6	498.6	498.6	0	498.6	498.6	>
2022-06-07 21:33:17	576	<	1000	0	0	0	0	0	0	>	<	1	2.85	2.85	2.85	0	2.85	2.85	>	<	1	498.6	498.6	498.6	0	498.6	498.6	>
2022-06-07 21:33:18	577	<	999	0	0	0	0	0	0	>	<	1	2.65	2.65	2.65	0	2.65	2.65	>	<	1	498.6	498.6	498.6	0	498.6	498.6	>
2022-06-07 21:33:19	578	<	1000	0	0	0	0	0	0	>	<	1	2.65	2.65	2.65	0	2.65	2.65	>	<	1	498.6	498.6	498.6	0	498.6	498.6	>
2022-06-07 21:33:20	579	<	1001	0	0	0	0	0	0	>	<	1	2.65	2.65	2.65	0	2.65	2.65	>	<	1	498.6	498.6	498.6	0	498.6	498.6	>
2022-06-07 21:33:21	580	<	999	0	0	0	0	0	0	>	<	1	2.65	2.65	2.65	0	2.65	2.65	>	<	1	498.6	498.6	498.6	0	498.6	498.6	>
2022-06-07 21:33:22	581	<	1001	0	0	0	0	0	0	>	<	1	2.6	2.6	2.6	0	2.6	2.6	>	<	1	498.6	498.6	498.6	0	498.6	498.6	>
2022-06-07 21:33:23	582	<	1000	0	0	0	0	0	0	>	<	1	2.65	2.65	2.65	0	2.65	2.65	>	<	1	498.6	498.6	498.6	0	498.6	498.6	>
2022-06-07 21:33:24	583	<	999	0.001	1	0	0.0316	0.0326	-0.0306	>	<	1	2.75	2.75	2.75	0	2.75	2.75	>	<	1	498.6	498.6	498.6	0	498.6	498.6	>
2022-06-07 21:33:25	584	<	1000	0	0	0	0	0	0	>	<	1	2.7	2.7	2.7	0	2.7	2.7	>	<	1	498.6	498.6	498.6	0	498.6	498.6	>
2022-06-07 21:33:26	585	<	999	0	0	0	0	0	0	>	<	1	2.7	2.7	2.7	0	2.7	2.7	>	<	1	498.6	498.6	498.6	0	498.6	498.6	>
2022-06-07 21:33:27	586	<	1001	0	0	0	0	0	0	>	<	1	2.7	2.7	2.7	0	2.7	2.7	>	<	1	498.6	498.6	498.6	0	498.6	498.6	>
2022-06-07 21:33:28	587	<	1000	0	0	0	0	0	0	>	<	1	2.7	2.7	2.7	0	2.7	2.7	>	<	1	498.6	498.6	498.6	0	498.6	498.6	>
2022-06-07 21:33:29	588	<	1001	0	0	0	0	0	0	>	<	1	2.65	2.65	2.65	0	2.65	2.65	>	<	1	498.6	498.6	498.6	0	498.6	498.6	>
2022-06-07 21:33:30	589	<	999	0	0	0	0	0	0	>	<	1	2.65	2.65	2.65	0	2.65	2.65	>	<	1	498.6	498.6	498.6	0	498.6	498.6	>
2022-06-07 21:33:31	590	<	999	0	0	0	0	0	0	>	<	1	2.8	2.8	2.8	0	2.8	2.8	>	<	1	498.6	498.6	498.6	0	498.6	498.6	>
2022-06-07 21:33:32	591	<	1002	0.003	1	0	0.0546	0.0576	-0.0516	>	<	1	2.65	2.65	2.65	0	2.65	2.65	>	<	1	498.6	498.6	498.6	0	498.6	498.6	>
2022-06-07 21:33:33	592	<	1000	0.024	1	0	0.153	0.177	-0.129	>	<	1	2.7	2.7	2.7	0	2.7	2.7	>	<	1	498.6	498.6	498.6	0	498.6	498.6	>
2022-06-07 21:33:34	593	<	1000	0.016	1	0	0.1255	0.1415	-0.1095	>	<	1	2.6	2.6	2.6	0	2.6	2.6	>	<	1	498.6	498.6	498.6	0	498.6	498.6	>
2022-06-07 21:33:35	594	<	1000	0	0	0	0	0	0	>	<	1	2.65	2.65	2.65	0	2.65	2.65	>	<	1	498.6	498.6	498.6	0	498.6	498.6	>
2022-06-07 21:33:36	595	<	1000	0	0	0	0	0	0	>	<	1	2.7	2.7	2.7	0	2.7	2.7	>	<	1	498.6	498.6	498.6	0	498.6	498.6	>
2022-06-07 21:33:37	596	<	1000	0	0	0	0	0	0	>	<	1	2.7	2.7	2.7	0	2.7	2.7	>	<	1	498.6	498.6	498.6	0	498.6	498.6	>
2022-06-07 21:33:38	597	<	1001	0	0	0	0	0	0	>	<	1	2.65	2.65	2.65	0	2.65	2.65	>	<	1	498.6	498.6	498.6	0	498.6	498.6	>
2022-06-07 21:33:39	598	<	998	0	0	0	0	0	0	>	<	1	2.6	2.6	2.6	0	2.6	2.6	>	<	1	498.6	498.6	498.6	0	498.6	498.6	>
2022-06-07 21:33:40	599	<	1001	0	0	0	0	0	0	>	<	1	2.7	2.7	2.7	0	2.7	2.7	>	<	1	498.6	498.6	498.6	0	498.6	498.6	>
2022-06-07 21:33:41	600	<	999	0	0	0	0	0	0	>	<	1	2.75	2.75	2.75	0	2.75	2.75	>	<	1	498.6	498.6	498.6	0	498.6	498.6	>
2022-06-07 21:33:42	601	<	999	0	0	0	0	0	0	>	<	1	2.7	2.7	2.7	0	2.7	2.7	>	<	1	498.6	498.6	498.6	0	498.6	498.6	>
2022-06-07 21:33:43	602	<	1001	0	0	0	0	0	0	>	<	1	2.65	2.65	2.65	0	2.65	2.65	>	<	1	498.6	498.6	498.6	0	498.6	498.6	>
2022-06-07 21:33:44	603	<	1001	0.002	2	0	0.0632	0.0652	-0.0612	>	<	1	2.75	2.75	2.75	0	2.75	2.75	>	<	1	498.6	498.6	498.6	0	498.6	498.6	>
2022-06-07 21:33:45	604	<	1000	0	0	0	0	0	0	>	<	1	2.7	2.7	2.7	0	2.7	2.7	>	<	1	498.6	498.6	498.6	0	498.6	498.6	>
2022-06-07 21:33:46	605	<	1000	0	0	0	0	0	0	>	<	1	2.8	2.8	2.8	0	2.8	2.8	>	<	1	498.6	498.6	498.6	0	498.6	498.6	>
2022-06-07 21:33:47	606	<	1000	0	0	0	0	0	0	>	<	1	2.75	2.75	2.75	0	2.75	2.75	>	<	1	498.6	498.6	498.6	0	498.6	498.6	>
2022-06-07 21:33:48	607	<	999	0.001	1	0	0.0316	0.0326	-0.0306	>	<	1	2.7	2.7	2.7	0	2.7	2.7	>	<	1	498.6	498.6	498.6	0	498.6	498.6	>
2022-06-07 21:33:49	608	<	1000	0	0	0	0	0	0	>	<	1	2.75	2.75	2.75	0	2.75	2.75	>	<	1	498.6	498.6	498.6	0	498.6	498.6	>
2022-06-07 21:33:50	609	<	999	0	0	0	0	0	0	>	<	1	2.7	2.7	2.7	0	2.7	2.7	>	<	1	498.6	498.6	498.6	0	498.6	498.6	>
2022-06-07 21:33:51	610	<	1001	0.001	1	0	0.0316	0.0326	-0.0306	>	<	1	2.75	2.75	2.75	0	2.75	2.75	>	<	1	498.6	498.6	498.6	0	498.6	498.6	>
2022-06-07 21:33:52	611	<	1001	0	0	0	0	0	0	>	<	1	2.7	2.7	2.7	0	2.7	2.7	>	<	1	498.6	498.6	498.6	0	498.6	498.6	>
2022-06-07 21:33:53	612	<	1001	0	0	0	0	0	0	>	<	1	2.6	2.6	2.6	0	2.6	2.6	>	<	1	498.6	498.6	498.6	0	498.6	498.6	>
2022-06-07 21:33:54	613	<	999	0.001	1	0	0.0316	0.0326	-0.0306	>	<	1	2.7	2.7	2.7	0	2.7	2.7	>	<	1	498.6	498.6	498.6	0	498.6	498.6	>
2022-06-07 21:33:55	614	<	999	0	0	0	0	0	0	>	<	1	2.7	2.7	2.7	0	2.7	2.7	>	<	1	498.6	498.6	498.6	0	498.6	498.6	>
2022-06-07 21:33:56	615	<	999	0.002	1	0	0.0447	0.0467	-0.0427	>	<	1	2.75	2.75	2.75	0	2.75	2.75	>	<	1	498.6	498.6	498.6	0	498.6	498.6	>
2022-06-07 21:33:57	616	<	1001	0	0	0	0	0	0	>	<	1	2.7	2.7	2.7	0	2.7	2.7	>	<	1	498.6	498.6	498.6	0	498.6	498.6	>
2022-06-07 21:33:58	617	<	1000	0.001	1	0	0.0316	0.0326	-0.0306	>	<	1	2.7	2.7	2.7	0	2.7	2.7	>	<	1	498.6	498.6	498.6	0	498.6	498.6	>
2022-06-07 21:33:59	618	<	999	0	0	0	0	0	0	>	<	1	2.75	2.75	2.75	0	2.75	2.75	>	<	1	498.6	498.6	498.6	0	498.6	498.6	>
2022-06-07 21:34:00	619	<	1000	0.001	1	0	0.0316	0.0326	-0.0306	>	<	1	2.75	2.75	2.75	0	2.75	2.75	>	<	1	498.6	498.6	498.6	0	498.6	498.6	>
2022-06-07 21:34:01	620	<	1002	0	0	0	0	0	0	>	<	1	2.65	2.65	2.65	0	2.65	2.65	>	<	1	498.6	498.6	498.6	0	498.6	498.6	>
2022-06-07 21:34:02	621	<	999	0	0	0	0	0	0	>	<	1	2.7	2.7	2.7	0	2.7	2.7	>	<	1	498.6	498.6	498.6	0	498.6	498.6	>
2022-06-07 21:34:03	622	<	1001	0.001	1	0	0.0316	0.0326	-0.0306	>	<	1	2.7	2.7	2.7	0	2.7	2.7	>	<	1	498.6	498.6	498.6	0	498.6	498.6	>
2022-06-07 21:34:04	623	<	999	0.001	1	0	0.0316	0.0326	-0.0306	>	<	1	2.7	2.7	2.7	0	2.7	2.7	>	<	1	498.6	498.6	498.6	0	498.6	498.6	>
2022-06-07 21:34:05	624	<	1000	0.001	1	0	0.0316	0.0326	-0.0306	>	<	1	2.8	2.8	2.8	0	2.8	2.8	>	<	1	498.6	498.6	498.6	0	498.6	498.6	>
2022-06-07 21:34:06	625	<	1000	0.003	1	0	0.0547	0.0577	-0.0517	>	<	1	2.7	2.7	2.7	0	2.7	2.7	>	<	1	498.6	498.6	498.6	0	498.6	498.6	>
2022-06-07 21:34:07	626	<	1001	0.006	1	0	0.0772	0.0832	-0.0712	>	<	1	2.7	2.7	2.7	0	2.7	2.7	>	<	1	498.6	498.6	498.6	0	498.6	498.6	>
2022-06-07 21:34:08	627	<	999	0.004	1	0	0.0632	0.0672	-0.0591	>	<	1	2.75	2.75	2.75	0	2.75	2.75	>	<	1	498.6	498.6	498.6	0	498.6	498.6	>
2022-06-07 21:34:09	628	<	1000	0.013	1	0	0.1133	0.1263	-0.1003	>	<	1	2.65	2.65	2.65	0	2.65	2.65	>	<	1	498.6	498.6	498.6	0	498.6	498.6	>
2022-06-07 21:34:10	629	<	1001	0	0	0	0	0	0	>	<	1	2.55	2.55	2.55	0	2.55	2.55	>	<	1	498.6	498.6	498.6	0	498.6	498.6	>
2022-06-07 21:34:11	630	<	1000	0	0	0	0	0	0	>	<	1	2.4	2.4	2.4	0	2.4	2.4	>	<	1	498.6	498.6	498.6	0	498.6	498.6	>
2022-06-07 21:34:12	631	<	998	0	0	0	0	0	0	>	<	1	2.4	2.4	2.4	0	2.4	2.4	>	<	1	498.6	498.6	498.6	0	498.6	498.6	>
2022-06-07 21:34:13	632	<	1001	0	0	0	0	0	0	>	<	1	2.5	2.5	2.5	0	2.5	2.5	>	<	1	498.6	498.6	498.6	0	498.6	498.6	>
2022-06-07 21:34:14	633	<	1000	0	0	0	0	0	0	>	<	1	2.45	2.45	2.45	0	2.45	2.45	>	<	1	498.6	498.6	498.6	0	498.6	498.6	>
2022-06-07 21:34:15	634	<	1001	0	0	0	0	0	0	>	<	1	2.5	2.5	2.5	0	2.5	2.5	>	<	1	498.6	498.6	498.6	0	498.6	498.6	>
2022-06-07 21:34:16	635	<	1000	0	0	0	0	0	0	>	<	1	2.5	2.5	2.5	0	2.5	2.5	>	<	1	498.6	498.6	498.6	0	498.6	498.6	>
2022-06-07 21:34:17	636	<	1000	0	0	0	0	0	0	>	<	1	2.6	2.6	2.6	0	2.6	2.6	>	<	1	498.6	498.6	498.6	0	498.6	498.6	>
2022-06-07 21:34:18	637	<	1000	0	0	0	0	0	0	>	<	1	2.75	2.75	2.75	0	2.75	2.75	>	<	1	498.6	498.6	498.6	0	498.6	498.6	>
2022-06-07 21:34:19	638	<	999	0.001	1	0	0.0316	0.0326	-0.0306	>	<	1	2.75	2.75	2.75	0	2.75	2.75	>	<	1	498.6	498.6	498.6	0	498.6	498.6	>
2022-06-07 21:34:20	639	<	1000	0.001	1	0	0.0316	0.0326	-0.0306	>	<	1	2.65	2.65	2.65	0	2.65	2.65	>	<	1	498.6	498.6	498.6	0	498.6	498.6	>
2022-06-07 21:34:21	640	<	1000	0	0	0	0	0	0	>	<	1	2.6	2.6	2.6	0	2.6	2.6	>	<	1	498.6	498.6	498.6	0	498.6	498.6	>
2022-06-07 21:34:22	641	<	1001	0	0	0	0	0	0	>	<	1	2.65	2.65	2.65	0	2.65	2.65	>	<	1	498.6	498.6	498.6	0	498.6	498.6	>
2022-06-07 21:34:23	642	<	1000	0	0	0	0	0	0	>	<	1	2.6	2.6	2.6	0	2.6	2.6	>	<	1	498.6	498.6	498.6	0	498.6	498.6	>
2022-06-07 21:34:24	643	<	1000	0	0	0	0	0	0	>	<	1	2.45	2.45	2.45	0	2.45	2.45	>	<	1	498.6	498.6	498.6	0	498.6	498.6	>
2022-06-07 21:34:25	644	<	1000	0	0	0	0	0	0	>	<	1	2.55	2.55	2.55	0	2.55	2.55	>	<	1	498.6	498.6	498.6	0	498.6	498.6	>
2022-06-07 21:34:26	645	<	997	0.002	1	0	0.0447	0.0467	-0.0427	>	<	1	2.45	2.45	2.45	0	2.45	2.45	>	<	1	498.6	498.6	498.6	0	498.6	498.6	>
2022-06-07 21:34:27	646	<	1002	0.001	1	0	0.0316	0.0326	-0.0306	>	<	1	2.7	2.7	2.7	0	2.7	2.7	>	<	1	498.6	498.6	498.6	0	498.6	498.6	>
2022-06-07 21:34:28	647	<	1000	0.001	1	0	0.0316	0.0326	-0.0306	>	<	1	2.6	2.6	2.6	0	2.6	2.6	>	<	1	498.6	498.6	498.6	0	498.6	498.6	>
2022-06-07 21:34:29	648	<	1000	0.002	1	0	0.0447	0.0467	-0.0427	>	<	1	2.6	2.6	2.6	0	2.6	2.6	>	<	1	498.6	498.6	498.6	0	498.6	498.6	>
2022-06-07 21:34:30	649	<	1000	0	0	0	0	0	0	>	<	1	2.7	2.7	2.7	0	2.7	2.7	>	<	1	498.6	498.6	498.6	0	498.6	498.6	>
2022-06-07 21:34:31	650	<	1000	0	0	0	0	0	0	>	<	1	2.55	2.55	2.55	0	2.55	2.55	>	<	1	498.6	498.6	498.6	0	498.6	498.6	>
2022-06-07 21:34:32	651	<	1000	0	0	0	0	0	0	>	<	1	2.6	2.6	2.6	0	2.6	2.6	>	<	1	498.6	498.6	498.6	0	498.6	498.6	>
2022-06-07 21:34:33	652	<	1000	0	0	0	0	0	0	>	<	1	2.6	2.6	2.6	0	2.6	2.6	>	<	1	498.6	498.6	498.6	0	498.6	498.6	>
2022-06-07 21:34:34	653	<	996	0	0	0	0	0	0	>	<	1	2.5	2.5	2.5	0	2.5	2.5	>	<	1	498.6	498.6	498.6	0	498.6	498.6	>
2022-06-07 21:34:35	654	<	1005	0	0	0	0	0	0	>	<	1	2.45	2.45	2.45	0	2.45	2.45	>	<	1	498.6	498.6	498.6	0	498.6	498.6	>
2022-06-07 21:34:36	655	<	1000	0	0	0	0	0	0	>	<	1	2.4	2.4	2.4	0	2.4	2.4	>	<	1	498.6	498.6	498.6	0	498.6	498.6	>
2022-06-07 21:34:37	656	<	999	0	0	0	0	0	0	>	<	1	2.4	2.4	2.4	0	2.4	2.4	>	<	1	498.6	498.6	498.6	0	498.6	498.6	>
2022-06-07 21:34:38	657	<	999	0	0	0	0	0	0	>	<	1	2.4	2.4	2.4	0	2.4	2.4	>	<	1	498.6	498.6	498.6	0	498.6	498.6	>
2022-06-07 21:34:39	658	<	1003	0	0	0	0	0	0	>	<	1	2.45	2.45	2.45	0	2.45	2.45	>	<	1	498.6	498.6	498.6	0	498.6	498.6	>
2022-06-07 21:34:40	659	<	999	0	0	0	0	0	0	>	<	1	2.45	2.45	2.45	0	2.45	2.45	>	<	1	498.6	498.6	498.6	0	498.6	498.6	>
2022-06-07 21:34:41	660	<	243	0	0	0	0	0	0	>	<	1	2.5	2.5	2.5	0	2.5	2.5	>	<	1	498.6	498.6	498.6	0	498.6	498.6	>
2022-06-07 21:34:42	661	<	0	0			0	0	0	>	<	1	0.65	0.65	0.65	0	0.65	0.65	>	<	1	498.6	498.6	498.6	0	498.6	498.6	>

## Sheet: Conf1_10000
		<	Processing Time							>	<	CPU1							>	<	MEM1							>
Time	Id	<	Cont	Average	Max	Min	DesvTip	DTTop	DTDown	>	<	Cont	Average	Max	Min	DesvTip	DTTop	DTDown	>	<	Cont	Average	Max	Min	DesvTip	DTTop	DTDown	>
P3_Conf1_10000	Tot	<	1319990	0.0017	6	0	0.0418	0.0435	-0.0401	>	<	660	3.68	23.1	1.1	0.81	4.49	2.86	>	<	660	514.75	518.3	285.9	16.16	530.91	498.59	>
2022-06-07 21:38:33	0	<	703	0.0484	6	0	0.2978	0.3462	-0.2495	>	<	0	0			0	0	0	>	<	0	0			0	0	0	>
2022-06-07 21:38:34	1	<	3089	0.0036	1	0	0.0596	0.0631	-0.056	>	<	1	23.1	23.1	23.1	0	23.1	23.1	>	<	1	285.9	285.9	285.9	0	285.9	285.9	>
2022-06-07 21:38:35	2	<	2009	0.002	1	0	0.0446	0.0466	-0.0426	>	<	1	9.4	9.4	9.4	0	9.4	9.4	>	<	1	309.6	309.6	309.6	0	309.6	309.6	>
2022-06-07 21:38:36	3	<	2000	0.003	1	0	0.0547	0.0577	-0.0517	>	<	1	5.95	5.95	5.95	0	5.95	5.95	>	<	1	328.3	328.3	328.3	0	328.3	328.3	>
2022-06-07 21:38:37	4	<	1997	0.0005	1	0	0.0224	0.0229	-0.0219	>	<	1	5.25	5.25	5.25	0	5.25	5.25	>	<	1	412.9	412.9	412.9	0	412.9	412.9	>
2022-06-07 21:38:38	5	<	1999	0.002	1	0	0.0447	0.0467	-0.0427	>	<	1	3.85	3.85	3.85	0	3.85	3.85	>	<	1	412.9	412.9	412.9	0	412.9	412.9	>
2022-06-07 21:38:39	6	<	2004	0.0015	1	0	0.0387	0.0402	-0.0372	>	<	1	3.85	3.85	3.85	0	3.85	3.85	>	<	1	400.8	400.8	400.8	0	400.8	400.8	>
2022-06-07 21:38:40	7	<	1999	0	0	0	0	0	0	>	<	1	3.95	3.95	3.95	0	3.95	3.95	>	<	1	472.3	472.3	472.3	0	472.3	472.3	>
2022-06-07 21:38:41	8	<	1999	0.0035	1	0	0.0591	0.0626	-0.0556	>	<	1	4.15	4.15	4.15	0	4.15	4.15	>	<	1	508.1	508.1	508.1	0	508.1	508.1	>
2022-06-07 21:38:42	9	<	2002	0.0005	1	0	0.0223	0.0228	-0.0218	>	<	1	3.65	3.65	3.65	0	3.65	3.65	>	<	1	508.1	508.1	508.1	0	508.1	508.1	>
2022-06-07 21:38:43	10	<	1999	0.003	1	0	0.0547	0.0577	-0.0517	>	<	1	3.55	3.55	3.55	0	3.55	3.55	>	<	1	509.1	509.1	509.1	0	509.1	509.1	>
2022-06-07 21:38:44	11	<	2000	0.0085	1	0	0.0918	0.1003	-0.0833	>	<	1	4	4	4	0	4	4	>	<	1	505.1	505.1	505.1	0	505.1	505.1	>
2022-06-07 21:38:45	12	<	2000	0	0	0	0	0	0	>	<	1	3.65	3.65	3.65	0	3.65	3.65	>	<	1	505.1	505.1	505.1	0	505.1	505.1	>
2022-06-07 21:38:46	13	<	2000	0.002	1	0	0.0447	0.0467	-0.0427	>	<	1	3.75	3.75	3.75	0	3.75	3.75	>	<	1	505.1	505.1	505.1	0	505.1	505.1	>
2022-06-07 21:38:47	14	<	2001	0.0025	1	0	0.0499	0.0524	-0.0474	>	<	1	3.65	3.65	3.65	0	3.65	3.65	>	<	1	505.1	505.1	505.1	0	505.1	505.1	>
2022-06-07 21:38:48	15	<	2001	0.001	1	0	0.0316	0.0326	-0.0306	>	<	1	3.95	3.95	3.95	0	3.95	3.95	>	<	1	505.9	505.9	505.9	0	505.9	505.9	>
2022-06-07 21:38:49	16	<	1999	0.0015	1	0	0.0387	0.0402	-0.0372	>	<	1	3.55	3.55	3.55	0	3.55	3.55	>	<	1	506	506	506	0	506	506	>
2022-06-07 21:38:50	17	<	2000	0.002	1	0	0.0447	0.0467	-0.0427	>	<	1	3.7	3.7	3.7	0	3.7	3.7	>	<	1	506	506	506	0	506	506	>
2022-06-07 21:38:51	18	<	1998	0.001	1	0	0.0316	0.0326	-0.0306	>	<	1	4.4	4.4	4.4	0	4.4	4.4	>	<	1	506.3	506.3	506.3	0	506.3	506.3	>
2022-06-07 21:38:52	19	<	2003	0.0015	1	0	0.0387	0.0402	-0.0372	>	<	1	4.15	4.15	4.15	0	4.15	4.15	>	<	1	506.4	506.4	506.4	0	506.4	506.4	>
2022-06-07 21:38:53	20	<	1999	0.0015	1	0	0.0387	0.0402	-0.0372	>	<	1	3.75	3.75	3.75	0	3.75	3.75	>	<	1	506.4	506.4	506.4	0	506.4	506.4	>
2022-06-07 21:38:54	21	<	1998	0.0015	1	0	0.0387	0.0402	-0.0372	>	<	1	3.6	3.6	3.6	0	3.6	3.6	>	<	1	506.4	506.4	506.4	0	506.4	506.4	>
2022-06-07 21:38:55	22	<	2001	0.001	1	0	0.0316	0.0326	-0.0306	>	<	1	4	4	4	0	4	4	>	<	1	506.4	506.4	506.4	0	506.4	506.4	>
2022-06-07 21:38:56	23	<	1999	0.001	1	0	0.0316	0.0326	-0.0306	>	<	1	3.55	3.55	3.55	0	3.55	3.55	>	<	1	506.4	506.4	506.4	0	506.4	506.4	>
2022-06-07 21:38:57	24	<	2001	0.0025	1	0	0.0499	0.0524	-0.0474	>	<	1	3.65	3.65	3.65	0	3.65	3.65	>	<	1	506.4	506.4	506.4	0	506.4	506.4	>
2022-06-07 21:38:58	25	<	2000	0.001	1	0	0.0316	0.0326	-0.0306	>	<	1	3.95	3.95	3.95	0	3.95	3.95	>	<	1	506.4	506.4	506.4	0	506.4	506.4	>
2022-06-07 21:38:59	26	<	2000	0.0015	1	0	0.0387	0.0402	-0.0372	>	<	1	3.75	3.75	3.75	0	3.75	3.75	>	<	1	506.4	506.4	506.4	0	506.4	506.4	>
2022-06-07 21:39:00	27	<	1999	0.0035	1	0	0.0591	0.0626	-0.0556	>	<	1	3.5	3.5	3.5	0	3.5	3.5	>	<	1	506.4	506.4	506.4	0	506.4	506.4	>
2022-06-07 21:39:01	28	<	2003	0.0035	5	0	0.116	0.1195	-0.1126	>	<	1	3.7	3.7	3.7	0	3.7	3.7	>	<	1	506.4	506.4	506.4	0	506.4	506.4	>
2022-06-07 21:39:02	29	<	2000	0.0005	1	0	0.0224	0.0229	-0.0219	>	<	1	4.05	4.05	4.05	0	4.05	4.05	>	<	1	506.4	506.4	506.4	0	506.4	506.4	>
2022-06-07 21:39:03	30	<	1997	0.001	1	0	0.0316	0.0326	-0.0306	>	<	1	3.7	3.7	3.7	0	3.7	3.7	>	<	1	506.4	506.4	506.4	0	506.4	506.4	>
2022-06-07 21:39:04	31	<	2000	0.001	1	0	0.0316	0.0326	-0.0306	>	<	1	3.65	3.65	3.65	0	3.65	3.65	>	<	1	506.4	506.4	506.4	0	506.4	506.4	>
2022-06-07 21:39:05	32	<	2002	0.0015	1	0	0.0387	0.0402	-0.0372	>	<	1	3.95	3.95	3.95	0	3.95	3.95	>	<	1	506.7	506.7	506.7	0	506.7	506.7	>
2022-06-07 21:39:06	33	<	1998	0.004	1	0	0.0632	0.0672	-0.0591	>	<	1	3.7	3.7	3.7	0	3.7	3.7	>	<	1	506.7	506.7	506.7	0	506.7	506.7	>
2022-06-07 21:39:07	34	<	2002	0.001	1	0	0.0316	0.0326	-0.0306	>	<	1	3.8	3.8	3.8	0	3.8	3.8	>	<	1	506.7	506.7	506.7	0	506.7	506.7	>
2022-06-07 21:39:08	35	<	1993	0.0005	1	0	0.0224	0.0229	-0.0219	>	<	1	4	4	4	0	4	4	>	<	1	506.9	506.9	506.9	0	506.9	506.9	>
2022-06-07 21:39:09	36	<	2005	0.0175	1	0	0.131	0.1484	-0.1135	>	<	1	3.85	3.85	3.85	0	3.85	3.85	>	<	1	506.9	506.9	506.9	0	506.9	506.9	>
2022-06-07 21:39:10	37	<	2001	0.001	1	0	0.0316	0.0326	-0.0306	>	<	1	3.85	3.85	3.85	0	3.85	3.85	>	<	1	506.9	506.9	506.9	0	506.9	506.9	>
2022-06-07 21:39:11	38	<	1999	0.0025	1	0	0.0499	0.0525	-0.0474	>	<	1	4	4	4	0	4	4	>	<	1	506.9	506.9	506.9	0	506.9	506.9	>
2022-06-07 21:39:12	39	<	2003	0.0015	1	0	0.0387	0.0402	-0.0372	>	<	1	4.2	4.2	4.2	0	4.2	4.2	>	<	1	506.9	506.9	506.9	0	506.9	506.9	>
2022-06-07 21:39:13	40	<	1999	0	0	0	0	0	0	>	<	1	3.8	3.8	3.8	0	3.8	3.8	>	<	1	506.9	506.9	506.9	0	506.9	506.9	>
2022-06-07 21:39:14	41	<	1985	0.0035	6	0	0.1365	0.14	-0.133	>	<	1	3.75	3.75	3.75	0	3.75	3.75	>	<	1	506.9	506.9	506.9	0	506.9	506.9	>
2022-06-07 21:39:15	42	<	2015	0.003	1	0	0.0545	0.0575	-0.0515	>	<	1	4	4	4	0	4	4	>	<	1	507.7	507.7	507.7	0	507.7	507.7	>
2022-06-07 21:39:16	43	<	2001	0.0015	1	0	0.0387	0.0402	-0.0372	>	<	1	3.6	3.6	3.6	0	3.6	3.6	>	<	1	507.8	507.8	507.8	0	507.8	507.8	>
2022-06-07 21:39:17	44	<	1998	0.0005	1	0	0.0224	0.0229	-0.0219	>	<	1	3.85	3.85	3.85	0	3.85	3.85	>	<	1	507.8	507.8	507.8	0	507.8	507.8	>
2022-06-07 21:39:18	45	<	2001	0.002	1	0	0.0447	0.0467	-0.0427	>	<	1	3.8	3.8	3.8	0	3.8	3.8	>	<	1	507.8	507.8	507.8	0	507.8	507.8	>
2022-06-07 21:39:19	46	<	1998	0.0015	1	0	0.0387	0.0402	-0.0372	>	<	1	4.05	4.05	4.05	0	4.05	4.05	>	<	1	512.3	512.3	512.3	0	512.3	512.3	>
2022-06-07 21:39:20	47	<	2002	0.002	1	0	0.0447	0.0467	-0.0427	>	<	1	3.55	3.55	3.55	0	3.55	3.55	>	<	1	512.3	512.3	512.3	0	512.3	512.3	>
2022-06-07 21:39:21	48	<	2000	0.002	1	0	0.0447	0.0467	-0.0427	>	<	1	3.6	3.6	3.6	0	3.6	3.6	>	<	1	512.3	512.3	512.3	0	512.3	512.3	>
2022-06-07 21:39:22	49	<	1998	0.0025	1	0	0.05	0.0525	-0.0475	>	<	1	3.95	3.95	3.95	0	3.95	3.95	>	<	1	512.7	512.7	512.7	0	512.7	512.7	>
2022-06-07 21:39:23	50	<	2002	0.0025	1	0	0.0499	0.0524	-0.0474	>	<	1	3.7	3.7	3.7	0	3.7	3.7	>	<	1	512.7	512.7	512.7	0	512.7	512.7	>
2022-06-07 21:39:24	51	<	2001	0.001	1	0	0.0316	0.0326	-0.0306	>	<	1	3.7	3.7	3.7	0	3.7	3.7	>	<	1	512.8	512.8	512.8	0	512.8	512.8	>
2022-06-07 21:39:25	52	<	2000	0	0	0	0	0	0	>	<	1	3.75	3.75	3.75	0	3.75	3.75	>	<	1	512.8	512.8	512.8	0	512.8	512.8	>
2022-06-07 21:39:26	53	<	2000	0.0015	1	0	0.0387	0.0402	-0.0372	>	<	1	3.65	3.65	3.65	0	3.65	3.65	>	<	1	512.8	512.8	512.8	0	512.8	512.8	>
2022-06-07 21:39:27	54	<	1998	0.0015	1	0	0.0387	0.0402	-0.0372	>	<	1	3.65	3.65	3.65	0	3.65	3.65	>	<	1	512.8	512.8	512.8	0	512.8	512.8	>
2022-06-07 21:39:28	55	<	1996	0.001	1	0	0.0316	0.0326	-0.0306	>	<	1	3.6	3.6	3.6	0	3.6	3.6	>	<	1	512.8	512.8	512.8	0	512.8	512.8	>
2022-06-07 21:39:29	56	<	2003	0.005	1	0	0.0705	0.0755	-0.0655	>	<	1	3.55	3.55	3.55	0	3.55	3.55	>	<	1	512.8	512.8	512.8	0	512.8	512.8	>
2022-06-07 21:39:30	57	<	1984	0.002	1	0	0.0449	0.0469	-0.0428	>	<	1	3.85	3.85	3.85	0	3.85	3.85	>	<	1	512.8	512.8	512.8	0	512.8	512.8	>
2022-06-07 21:39:31	58	<	2019	0.0005	1	0	0.0222	0.0227	-0.0218	>	<	1	3.8	3.8	3.8	0	3.8	3.8	>	<	1	512.8	512.8	512.8	0	512.8	512.8	>
2022-06-07 21:39:32	59	<	1999	0.0075	1	0	0.0863	0.0938	-0.0788	>	<	1	4.05	4.05	4.05	0	4.05	4.05	>	<	1	512.8	512.8	512.8	0	512.8	512.8	>
2022-06-07 21:39:33	60	<	2000	0.0005	1	0	0.0224	0.0229	-0.0219	>	<	1	3.85	3.85	3.85	0	3.85	3.85	>	<	1	512.8	512.8	512.8	0	512.8	512.8	>
2022-06-07 21:39:34	61	<	1998	0.001	1	0	0.0316	0.0326	-0.0306	>	<	1	3.75	3.75	3.75	0	3.75	3.75	>	<	1	512.8	512.8	512.8	0	512.8	512.8	>
2022-06-07 21:39:35	62	<	2002	0.0015	1	0	0.0387	0.0402	-0.0372	>	<	1	3.85	3.85	3.85	0	3.85	3.85	>	<	1	512.8	512.8	512.8	0	512.8	512.8	>
2022-06-07 21:39:36	63	<	2001	0.0015	1	0	0.0387	0.0402	-0.0372	>	<	1	3.8	3.8	3.8	0	3.8	3.8	>	<	1	512.8	512.8	512.8	0	512.8	512.8	>
2022-06-07 21:39:37	64	<	1999	0.0005	1	0	0.0224	0.0229	-0.0219	>	<	1	3.65	3.65	3.65	0	3.65	3.65	>	<	1	512.8	512.8	512.8	0	512.8	512.8	>
2022-06-07 21:39:38	65	<	1999	0	0	0	0	0	0	>	<	1	3.4	3.4	3.4	0	3.4	3.4	>	<	1	512.8	512.8	512.8	0	512.8	512.8	>
2022-06-07 21:39:39	66	<	2000	0.0025	1	0	0.0499	0.0524	-0.0474	>	<	1	3.7	3.7	3.7	0	3.7	3.7	>	<	1	512.8	512.8	512.8	0	512.8	512.8	>
2022-06-07 21:39:40	67	<	2003	0.003	1	0	0.0546	0.0576	-0.0517	>	<	1	3.7	3.7	3.7	0	3.7	3.7	>	<	1	512.8	512.8	512.8	0	512.8	512.8	>
2022-06-07 21:39:41	68	<	1997	0.0035	1	0	0.0591	0.0626	-0.0556	>	<	1	3.65	3.65	3.65	0	3.65	3.65	>	<	1	512.8	512.8	512.8	0	512.8	512.8	>
2022-06-07 21:39:42	69	<	1999	0.0005	1	0	0.0224	0.0229	-0.0219	>	<	1	3.55	3.55	3.55	0	3.55	3.55	>	<	1	512.8	512.8	512.8	0	512.8	512.8	>
2022-06-07 21:39:43	70	<	2002	0.0005	1	0	0.0223	0.0228	-0.0218	>	<	1	3.7	3.7	3.7	0	3.7	3.7	>	<	1	512.8	512.8	512.8	0	512.8	512.8	>
2022-06-07 21:39:44	71	<	1999	0.002	1	0	0.0447	0.0467	-0.0427	>	<	1	3.85	3.85	3.85	0	3.85	3.85	>	<	1	512.8	512.8	512.8	0	512.8	512.8	>
2022-06-07 21:39:45	72	<	1999	0.002	1	0	0.0447	0.0467	-0.0427	>	<	1	3.55	3.55	3.55	0	3.55	3.55	>	<	1	512.8	512.8	512.8	0	512.8	512.8	>
2022-06-07 21:39:46	73	<	2001	0.0005	1	0	0.0223	0.0228	-0.0218	>	<	1	3.5	3.5	3.5	0	3.5	3.5	>	<	1	512.8	512.8	512.8	0	512.8	512.8	>
2022-06-07 21:39:47	74	<	2002	0	0	0	0	0	0	>	<	1	3.55	3.55	3.55	0	3.55	3.55	>	<	1	512.8	512.8	512.8	0	512.8	512.8	>
2022-06-07 21:39:48	75	<	1999	0.001	1	0	0.0316	0.0326	-0.0306	>	<	1	3.6	3.6	3.6	0	3.6	3.6	>	<	1	512.8	512.8	512.8	0	512.8	512.8	>
2022-06-07 21:39:49	76	<	1999	0.0005	1	0	0.0224	0.0229	-0.0219	>	<	1	3.75	3.75	3.75	0	3.75	3.75	>	<	1	512.8	512.8	512.8	0	512.8	512.8	>
2022-06-07 21:39:50	77	<	2000	0.001	1	0	0.0316	0.0326	-0.0306	>	<	1	3.75	3.75	3.75	0	3.75	3.75	>	<	1	512.8	512.8	512.8	0	512.8	512.8	>
2022-06-07 21:39:51	78	<	2000	0.003	1	0	0.0547	0.0577	-0.0517	>	<	1	3.7	3.7	3.7	0	3.7	3.7	>	<	1	512.8	512.8	512.8	0	512.8	512.8	>
2022-06-07 21:39:52	79	<	1998	0	0	0	0	0	0	>	<	1	3.55	3.55	3.55	0	3.55	3.55	>	<	1	512.8	512.8	512.8	0	512.8	512.8	>
2022-06-07 21:39:53	80	<	2001	0.0015	1	0	0.0387	0.0402	-0.0372	>	<	1	3.75	3.75	3.75	0	3.75	3.75	>	<	1	512.8	512.8	512.8	0	512.8	512.8	>
2022-06-07 21:39:54	81	<	2002	0	0	0	0	0	0	>	<	1	3.8	3.8	3.8	0	3.8	3.8	>	<	1	512.8	512.8	512.8	0	512.8	512.8	>
2022-06-07 21:39:55	82	<	2002	0.0005	1	0	0.0223	0.0228	-0.0218	>	<	1	3.7	3.7	3.7	0	3.7	3.7	>	<	1	512.8	512.8	512.8	0	512.8	512.8	>
2022-06-07 21:39:56	83	<	1998	0.001	1	0	0.0316	0.0326	-0.0306	>	<	1	3.6	3.6	3.6	0	3.6	3.6	>	<	1	512.8	512.8	512.8	0	512.8	512.8	>
2022-06-07 21:39:57	84	<	2001	0.001	1	0	0.0316	0.0326	-0.0306	>	<	1	3.55	3.55	3.55	0	3.55	3.55	>	<	1	512.8	512.8	512.8	0	512.8	512.8	>
2022-06-07 21:39:58	85	<	1995	0.0015	1	0	0.0387	0.0403	-0.0372	>	<	1	3.6	3.6	3.6	0	3.6	3.6	>	<	1	512.8	512.8	512.8	0	512.8	512.8	>
2022-06-07 21:39:59	86	<	2005	0.0005	1	0	0.0223	0.0228	-0.0218	>	<	1	3.6	3.6	3.6	0	3.6	3.6	>	<	1	512.8	512.8	512.8	0	512.8	512.8	>
2022-06-07 21:40:00	87	<	2000	0.002	1	0	0.0447	0.0467	-0.0427	>	<	1	3.65	3.65	3.65	0	3.65	3.65	>	<	1	512.8	512.8	512.8	0	512.8	512.8	>
2022-06-07 21:40:01	88	<	1998	0.0015	1	0	0.0387	0.0402	-0.0372	>	<	1	3.6	3.6	3.6	0	3.6	3.6	>	<	1	512.8	512.8	512.8	0	512.8	512.8	>
2022-06-07 21:40:02	89	<	2000	0.0035	1	0	0.0591	0.0626	-0.0556	>	<	1	3.7	3.7	3.7	0	3.7	3.7	>	<	1	512.8	512.8	512.8	0	512.8	512.8	>
2022-06-07 21:40:03	90	<	2000	0.002	1	0	0.0447	0.0467	-0.0427	>	<	1	3.85	3.85	3.85	0	3.85	3.85	>	<	1	512.8	512.8	512.8	0	512.8	512.8	>
2022-06-07 21:40:04	91	<	1999	0	0	0	0	0	0	>	<	1	3.65	3.65	3.65	0	3.65	3.65	>	<	1	512.8	512.8	512.8	0	512.8	512.8	>
2022-06-07 21:40:05	92	<	2002	0.0015	1	0	0.0387	0.0402	-0.0372	>	<	1	3.65	3.65	3.65	0	3.65	3.65	>	<	1	512.8	512.8	512.8	0	512.8	512.8	>
2022-06-07 21:40:06	93	<	2001	0.0005	1	0	0.0223	0.0228	-0.0218	>	<	1	3.6	3.6	3.6	0	3.6	3.6	>	<	1	512.8	512.8	512.8	0	512.8	512.8	>
2022-06-07 21:40:07	94	<	1995	0.001	1	0	0.0316	0.0326	-0.0306	>	<	1	3.5	3.5	3.5	0	3.5	3.5	>	<	1	512.8	512.8	512.8	0	512.8	512.8	>
2022-06-07 21:40:08	95	<	2004	0.0025	1	0	0.0499	0.0524	-0.0474	>	<	1	3.65	3.65	3.65	0	3.65	3.65	>	<	1	512.8	512.8	512.8	0	512.8	512.8	>
2022-06-07 21:40:09	96	<	2000	0.0045	1	0	0.0669	0.0714	-0.0624	>	<	1	3.45	3.45	3.45	0	3.45	3.45	>	<	1	512.8	512.8	512.8	0	512.8	512.8	>
2022-06-07 21:40:10	97	<	2000	0.001	1	0	0.0316	0.0326	-0.0306	>	<	1	3.6	3.6	3.6	0	3.6	3.6	>	<	1	512.8	512.8	512.8	0	512.8	512.8	>
2022-06-07 21:40:11	98	<	1999	0	0	0	0	0	0	>	<	1	3.6	3.6	3.6	0	3.6	3.6	>	<	1	512.8	512.8	512.8	0	512.8	512.8	>
2022-06-07 21:40:12	99	<	1995	0.0015	1	0	0.0387	0.0403	-0.0372	>	<	1	3.55	3.55	3.55	0	3.55	3.55	>	<	1	512.8	512.8	512.8	0	512.8	512.8	>
2022-06-07 21:40:13	100	<	2004	0.0005	1	0	0.0223	0.0228	-0.0218	>	<	1	3.55	3.55	3.55	0	3.55	3.55	>	<	1	512.8	512.8	512.8	0	512.8	512.8	>
2022-06-07 21:40:14	101	<	2002	0	0	0	0	0	0	>	<	1	3.55	3.55	3.55	0	3.55	3.55	>	<	1	512.8	512.8	512.8	0	512.8	512.8	>
2022-06-07 21:40:15	102	<	2000	0	0	0	0	0	0	>	<	1	3.6	3.6	3.6	0	3.6	3.6	>	<	1	512.8	512.8	512.8	0	512.8	512.8	>
2022-06-07 21:40:16	103	<	2001	0.0005	1	0	0.0223	0.0228	-0.0218	>	<	1	3.55	3.55	3.55	0	3.55	3.55	>	<	1	512.8	512.8	512.8	0	512.8	512.8	>
2022-06-07 21:40:17	104	<	1999	0.002	1	0	0.0447	0.0467	-0.0427	>	<	1	3.5	3.5	3.5	0	3.5	3.5	>	<	1	512.8	512.8	512.8	0	512.8	512.8	>
2022-06-07 21:40:18	105	<	1997	0.0015	1	0	0.0387	0.0402	-0.0372	>	<	1	3.75	3.75	3.75	0	3.75	3.75	>	<	1	513	513	513	0	513	513	>
2022-06-07 21:40:19	106	<	2002	0.001	1	0	0.0316	0.0326	-0.0306	>	<	1	3.7	3.7	3.7	0	3.7	3.7	>	<	1	513	513	513	0	513	513	>
2022-06-07 21:40:20	107	<	2001	0	0	0	0	0	0	>	<	1	3.7	3.7	3.7	0	3.7	3.7	>	<	1	513	513	513	0	513	513	>
2022-06-07 21:40:21	108	<	1997	0.001	1	0	0.0316	0.0326	-0.0306	>	<	1	3.75	3.75	3.75	0	3.75	3.75	>	<	1	513	513	513	0	513	513	>
2022-06-07 21:40:22	109	<	2001	0.001	1	0	0.0316	0.0326	-0.0306	>	<	1	3.75	3.75	3.75	0	3.75	3.75	>	<	1	513	513	513	0	513	513	>
2022-06-07 21:40:23	110	<	2002	0.0015	1	0	0.0387	0.0402	-0.0372	>	<	1	3.6	3.6	3.6	0	3.6	3.6	>	<	1	513	513	513	0	513	513	>
2022-06-07 21:40:24	111	<	1999	0.0015	1	0	0.0387	0.0402	-0.0372	>	<	1	3.4	3.4	3.4	0	3.4	3.4	>	<	1	513	513	513	0	513	513	>
2022-06-07 21:40:25	112	<	2000	0.002	1	0	0.0447	0.0467	-0.0427	>	<	1	3.5	3.5	3.5	0	3.5	3.5	>	<	1	513	513	513	0	513	513	>
2022-06-07 21:40:26	113	<	2001	0.001	1	0	0.0316	0.0326	-0.0306	>	<	1	3.65	3.65	3.65	0	3.65	3.65	>	<	1	513	513	513	0	513	513	>
2022-06-07 21:40:27	114	<	2000	0.001	1	0	0.0316	0.0326	-0.0306	>	<	1	3.55	3.55	3.55	0	3.55	3.55	>	<	1	513	513	513	0	513	513	>
2022-06-07 21:40:28	115	<	1992	0.0005	1	0	0.0224	0.0229	-0.0219	>	<	1	3.7	3.7	3.7	0	3.7	3.7	>	<	1	513	513	513	0	513	513	>
2022-06-07 21:40:29	116	<	2009	0	0	0	0	0	0	>	<	1	3.75	3.75	3.75	0	3.75	3.75	>	<	1	513	513	513	0	513	513	>
2022-06-07 21:40:30	117	<	1998	0.002	1	0	0.0447	0.0467	-0.0427	>	<	1	3.7	3.7	3.7	0	3.7	3.7	>	<	1	513	513	513	0	513	513	>
2022-06-07 21:40:31	118	<	2001	0.001	1	0	0.0316	0.0326	-0.0306	>	<	1	3.65	3.65	3.65	0	3.65	3.65	>	<	1	513	513	513	0	513	513	>
2022-06-07 21:40:32	119	<	1999	0.0005	1	0	0.0224	0.0229	-0.0219	>	<	1	3.6	3.6	3.6	0	3.6	3.6	>	<	1	513	513	513	0	513	513	>
2022-06-07 21:40:33	120	<	2002	0.0015	1	0	0.0387	0.0402	-0.0372	>	<	1	3.65	3.65	3.65	0	3.65	3.65	>	<	1	513	513	513	0	513	513	>
2022-06-07 21:40:34	121	<	1996	0.001	1	0	0.0316	0.0326	-0.0306	>	<	1	3.45	3.45	3.45	0	3.45	3.45	>	<	1	513	513	513	0	513	513	>
2022-06-07 21:40:35	122	<	1996	0	0	0	0	0	0	>	<	1	3.7	3.7	3.7	0	3.7	3.7	>	<	1	513	513	513	0	513	513	>
2022-06-07 21:40:36	123	<	2005	0.001	1	0	0.0316	0.0326	-0.0306	>	<	1	3.65	3.65	3.65	0	3.65	3.65	>	<	1	513	513	513	0	513	513	>
2022-06-07 21:40:37	124	<	2002	0.0005	1	0	0.0223	0.0228	-0.0218	>	<	1	3.55	3.55	3.55	0	3.55	3.55	>	<	1	513	513	513	0	513	513	>
2022-06-07 21:40:38	125	<	1998	0.0015	1	0	0.0387	0.0402	-0.0372	>	<	1	3.55	3.55	3.55	0	3.55	3.55	>	<	1	513	513	513	0	513	513	>
2022-06-07 21:40:39	126	<	2001	0.0005	1	0	0.0223	0.0228	-0.0218	>	<	1	3.7	3.7	3.7	0	3.7	3.7	>	<	1	513	513	513	0	513	513	>
2022-06-07 21:40:40	127	<	1990	0.002	1	0	0.0448	0.0468	-0.0428	>	<	1	3.8	3.8	3.8	0	3.8	3.8	>	<	1	513	513	513	0	513	513	>
2022-06-07 21:40:41	128	<	2011	0.002	1	0	0.0446	0.0465	-0.0426	>	<	1	3.7	3.7	3.7	0	3.7	3.7	>	<	1	513	513	513	0	513	513	>
2022-06-07 21:40:42	129	<	2000	0.005	2	0	0.0773	0.0823	-0.0723	>	<	1	3.65	3.65	3.65	0	3.65	3.65	>	<	1	513	513	513	0	513	513	>
2022-06-07 21:40:43	130	<	2001	0.001	1	0	0.0316	0.0326	-0.0306	>	<	1	3.7	3.7	3.7	0	3.7	3.7	>	<	1	513	513	513	0	513	513	>
2022-06-07 21:40:44	131	<	1999	0.003	1	0	0.0547	0.0577	-0.0517	>	<	1	3.45	3.45	3.45	0	3.45	3.45	>	<	1	513	513	513	0	513	513	>
2022-06-07 21:40:45	132	<	1999	0.0005	1	0	0.0224	0.0229	-0.0219	>	<	1	3.5	3.5	3.5	0	3.5	3.5	>	<	1	513	513	513	0	513	513	>
2022-06-07 21:40:46	133	<	2000	0.001	1	0	0.0316	0.0326	-0.0306	>	<	1	3.7	3.7	3.7	0	3.7	3.7	>	<	1	513	513	513	0	513	513	>
2022-06-07 21:40:47	134	<	2002	0.0005	1	0	0.0223	0.0228	-0.0218	>	<	1	3.55	3.55	3.55	0	3.55	3.55	>	<	1	513	513	513	0	513	513	>
2022-06-07 21:40:48	135	<	1995	0.0005	1	0	0.0224	0.0229	-0.0219	>	<	1	3.55	3.55	3.55	0	3.55	3.55	>	<	1	513	513	513	0	513	513	>
2022-06-07 21:40:49	136	<	2004	0	0	0	0	0	0	>	<	1	3.5	3.5	3.5	0	3.5	3.5	>	<	1	513	513	513	0	513	513	>
2022-06-07 21:40:50	137	<	1999	0.0015	1	0	0.0387	0.0402	-0.0372	>	<	1	3.6	3.6	3.6	0	3.6	3.6	>	<	1	513	513	513	0	513	513	>
2022-06-07 21:40:51	138	<	2002	0.0005	1	0	0.0223	0.0228	-0.0218	>	<	1	3.55	3.55	3.55	0	3.55	3.55	>	<	1	513	513	513	0	513	513	>
2022-06-07 21:40:52	139	<	1996	0.0035	1	0	0.0591	0.0626	-0.0556	>	<	1	3.55	3.55	3.55	0	3.55	3.55	>	<	1	513	513	513	0	513	513	>
2022-06-07 21:40:53	140	<	1996	0	0	0	0	0	0	>	<	1	3.6	3.6	3.6	0	3.6	3.6	>	<	1	513	513	513	0	513	513	>
2022-06-07 21:40:54	141	<	2005	0.002	1	0	0.0446	0.0466	-0.0426	>	<	1	3.6	3.6	3.6	0	3.6	3.6	>	<	1	513	513	513	0	513	513	>
2022-06-07 21:40:55	142	<	2000	0.0005	1	0	0.0224	0.0229	-0.0219	>	<	1	3.65	3.65	3.65	0	3.65	3.65	>	<	1	513	513	513	0	513	513	>
2022-06-07 21:40:56	143	<	2002	0.001	1	0	0.0316	0.0326	-0.0306	>	<	1	3.75	3.75	3.75	0	3.75	3.75	>	<	1	513	513	513	0	513	513	>
2022-06-07 21:40:57	144	<	2000	0.003	1	0	0.0547	0.0577	-0.0517	>	<	1	3.6	3.6	3.6	0	3.6	3.6	>	<	1	513	513	513	0	513	513	>
2022-06-07 21:40:58	145	<	1999	0.0005	1	0	0.0224	0.0229	-0.0219	>	<	1	3.6	3.6	3.6	0	3.6	3.6	>	<	1	513	513	513	0	513	513	>
2022-06-07 21:40:59	146	<	2000	0.002	1	0	0.0447	0.0467	-0.0427	>	<	1	3.7	3.7	3.7	0	3.7	3.7	>	<	1	513	513	513	0	513	513	>
2022-06-07 21:41:00	147	<	1993	0.0015	1	0	0.0388	0.0403	-0.0373	>	<	1	3.55	3.55	3.55	0	3.55	3.55	>	<	1	513.2	513.2	513.2	0	513.2	513.2	>
2022-06-07 21:41:01	148	<	2007	0.0015	1	0	0.0386	0.0401	-0.0371	>	<	1	3.6	3.6	3.6	0	3.6	3.6	>	<	1	513.2	513.2	513.2	0	513.2	513.2	>
2022-06-07 21:41:02	149	<	2000	0.0005	1	0	0.0224	0.0229	-0.0219	>	<	1	3.65	3.65	3.65	0	3.65	3.65	>	<	1	513.3	513.3	513.3	0	513.3	513.3	>
2022-06-07 21:41:03	150	<	2000	0.0025	1	0	0.0499	0.0524	-0.0474	>	<	1	3.65	3.65	3.65	0	3.65	3.65	>	<	1	513.3	513.3	513.3	0	513.3	513.3	>
2022-06-07 21:41:04	151	<	1990	0.001	1	0	0.0317	0.0327	-0.0307	>	<	1	3.65	3.65	3.65	0	3.65	3.65	>	<	1	513.3	513.3	513.3	0	513.3	513.3	>
2022-06-07 21:41:05	152	<	2011	0	0	0	0	0	0	>	<	1	3.8	3.8	3.8	0	3.8	3.8	>	<	1	513.3	513.3	513.3	0	513.3	513.3	>
2022-06-07 21:41:06	153	<	1997	0.001	1	0	0.0316	0.0326	-0.0306	>	<	1	3.75	3.75	3.75	0	3.75	3.75	>	<	1	513.3	513.3	513.3	0	513.3	513.3	>
2022-06-07 21:41:07	154	<	2001	0.0015	1	0	0.0387	0.0402	-0.0372	>	<	1	3.75	3.75	3.75	0	3.75	3.75	>	<	1	513.3	513.3	513.3	0	513.3	513.3	>
2022-06-07 21:41:08	155	<	1999	0	0	0	0	0	0	>	<	1	3.7	3.7	3.7	0	3.7	3.7	>	<	1	513.3	513.3	513.3	0	513.3	513.3	>
2022-06-07 21:41:09	156	<	2001	0.0005	1	0	0.0223	0.0228	-0.0218	>	<	1	3.55	3.55	3.55	0	3.55	3.55	>	<	1	513.3	513.3	513.3	0	513.3	513.3	>
2022-06-07 21:41:10	157	<	2000	0.0005	1	0	0.0224	0.0229	-0.0219	>	<	1	3.65	3.65	3.65	0	3.65	3.65	>	<	1	513.3	513.3	513.3	0	513.3	513.3	>
2022-06-07 21:41:11	158	<	1992	0.0025	1	0	0.05	0.0525	-0.0475	>	<	1	3.7	3.7	3.7	0	3.7	3.7	>	<	1	513.3	513.3	513.3	0	513.3	513.3	>
2022-06-07 21:41:12	159	<	2009	0.0005	1	0	0.0223	0.0228	-0.0218	>	<	1	3.65	3.65	3.65	0	3.65	3.65	>	<	1	513.3	513.3	513.3	0	513.3	513.3	>
2022-06-07 21:41:13	160	<	2000	0.0015	1	0	0.0387	0.0402	-0.0372	>	<	1	3.7	3.7	3.7	0	3.7	3.7	>	<	1	513.3	513.3	513.3	0	513.3	513.3	>
2022-06-07 21:41:14	161	<	1999	0.002	1	0	0.0447	0.0467	-0.0427	>	<	1	3.6	3.6	3.6	0	3.6	3.6	>	<	1	513.3	513.3	513.3	0	513.3	513.3	>
2022-06-07 21:41:15	162	<	2003	0.001	1	0	0.0316	0.0326	-0.0306	>	<	1	3.65	3.65	3.65	0	3.65	3.65	>	<	1	513.3	513.3	513.3	0	513.3	513.3	>
2022-06-07 21:41:16	163	<	1998	0.003	1	0	0.0547	0.0577	-0.0517	>	<	1	3.55	3.55	3.55	0	3.55	3.55	>	<	1	513.3	513.3	513.3	0	513.3	513.3	>
2022-06-07 21:41:17	164	<	2000	0.0015	1	0	0.0387	0.0402	-0.0372	>	<	1	3.65	3.65	3.65	0	3.65	3.65	>	<	1	513.3	513.3	513.3	0	513.3	513.3	>
2022-06-07 21:41:18	165	<	1999	0	0	0	0	0	0	>	<	1	3.7	3.7	3.7	0	3.7	3.7	>	<	1	513.3	513.3	513.3	0	513.3	513.3	>
2022-06-07 21:41:19	166	<	2002	0.002	1	0	0.0447	0.0467	-0.0427	>	<	1	3.6	3.6	3.6	0	3.6	3.6	>	<	1	513.3	513.3	513.3	0	513.3	513.3	>
2022-06-07 21:41:20	167	<	1999	0.0005	1	0	0.0224	0.0229	-0.0219	>	<	1	3.8	3.8	3.8	0	3.8	3.8	>	<	1	513.3	513.3	513.3	0	513.3	513.3	>
2022-06-07 21:41:21	168	<	1997	0	0	0	0	0	0	>	<	1	3.7	3.7	3.7	0	3.7	3.7	>	<	1	513.3	513.3	513.3	0	513.3	513.3	>
2022-06-07 21:41:22	169	<	2003	0	0	0	0	0	0	>	<	1	3.8	3.8	3.8	0	3.8	3.8	>	<	1	513.3	513.3	513.3	0	513.3	513.3	>
2022-06-07 21:41:23	170	<	2000	0	0	0	0	0	0	>	<	1	3.5	3.5	3.5	0	3.5	3.5	>	<	1	513.3	513.3	513.3	0	513.3	513.3	>
2022-06-07 21:41:24	171	<	2000	0.0015	1	0	0.0387	0.0402	-0.0372	>	<	1	3.75	3.75	3.75	0	3.75	3.75	>	<	1	513.3	513.3	513.3	0	513.3	513.3	>
2022-06-07 21:41:25	172	<	2000	0.003	1	0	0.0547	0.0577	-0.0517	>	<	1	3.65	3.65	3.65	0	3.65	3.65	>	<	1	513.3	513.3	513.3	0	513.3	513.3	>
2022-06-07 21:41:26	173	<	2001	0	0	0	0	0	0	>	<	1	3.65	3.65	3.65	0	3.65	3.65	>	<	1	513.3	513.3	513.3	0	513.3	513.3	>
2022-06-07 21:41:27	174	<	2001	0.0005	1	0	0.0223	0.0228	-0.0218	>	<	1	4.5	4.5	4.5	0	4.5	4.5	>	<	1	517.6	517.6	517.6	0	517.6	517.6	>
2022-06-07 21:41:28	175	<	1999	0.0015	1	0	0.0387	0.0402	-0.0372	>	<	1	3.6	3.6	3.6	0	3.6	3.6	>	<	1	517.6	517.6	517.6	0	517.6	517.6	>
2022-06-07 21:41:29	176	<	2000	0.001	1	0	0.0316	0.0326	-0.0306	>	<	1	3.55	3.55	3.55	0	3.55	3.55	>	<	1	517.6	517.6	517.6	0	517.6	517.6	>
2022-06-07 21:41:30	177	<	2001	0.0025	1	0	0.0499	0.0524	-0.0474	>	<	1	3.7	3.7	3.7	0	3.7	3.7	>	<	1	517.6	517.6	517.6	0	517.6	517.6	>
2022-06-07 21:41:31	178	<	1996	0.0025	1	0	0.05	0.0525	-0.0475	>	<	1	3.6	3.6	3.6	0	3.6	3.6	>	<	1	517.6	517.6	517.6	0	517.6	517.6	>
2022-06-07 21:41:32	179	<	2003	0.0015	1	0	0.0387	0.0402	-0.0372	>	<	1	3.65	3.65	3.65	0	3.65	3.65	>	<	1	517.6	517.6	517.6	0	517.6	517.6	>
2022-06-07 21:41:33	180	<	2000	0	0	0	0	0	0	>	<	1	3.65	3.65	3.65	0	3.65	3.65	>	<	1	517.6	517.6	517.6	0	517.6	517.6	>
2022-06-07 21:41:34	181	<	1999	0.003	1	0	0.0547	0.0577	-0.0517	>	<	1	3.55	3.55	3.55	0	3.55	3.55	>	<	1	517.6	517.6	517.6	0	517.6	517.6	>
2022-06-07 21:41:35	182	<	2000	0.0005	1	0	0.0224	0.0229	-0.0219	>	<	1	3.75	3.75	3.75	0	3.75	3.75	>	<	1	517.6	517.6	517.6	0	517.6	517.6	>
2022-06-07 21:41:36	183	<	2000	0.0005	1	0	0.0224	0.0229	-0.0219	>	<	1	3.7	3.7	3.7	0	3.7	3.7	>	<	1	517.6	517.6	517.6	0	517.6	517.6	>
2022-06-07 21:41:37	184	<	1991	0.001	1	0	0.0317	0.0327	-0.0307	>	<	1	3.55	3.55	3.55	0	3.55	3.55	>	<	1	517.6	517.6	517.6	0	517.6	517.6	>
2022-06-07 21:41:38	185	<	2009	0.0015	1	0	0.0386	0.0401	-0.0371	>	<	1	3.55	3.55	3.55	0	3.55	3.55	>	<	1	517.6	517.6	517.6	0	517.6	517.6	>
2022-06-07 21:41:39	186	<	2002	0.0005	1	0	0.0223	0.0228	-0.0218	>	<	1	3.8	3.8	3.8	0	3.8	3.8	>	<	1	517.6	517.6	517.6	0	517.6	517.6	>
2022-06-07 21:41:40	187	<	1999	0.0025	1	0	0.0499	0.0525	-0.0474	>	<	1	3.75	3.75	3.75	0	3.75	3.75	>	<	1	517.6	517.6	517.6	0	517.6	517.6	>
2022-06-07 21:41:41	188	<	1999	0.001	1	0	0.0316	0.0326	-0.0306	>	<	1	3.6	3.6	3.6	0	3.6	3.6	>	<	1	517.6	517.6	517.6	0	517.6	517.6	>
2022-06-07 21:41:42	189	<	2000	0.0015	1	0	0.0387	0.0402	-0.0372	>	<	1	3.65	3.65	3.65	0	3.65	3.65	>	<	1	517.6	517.6	517.6	0	517.6	517.6	>
2022-06-07 21:41:43	190	<	2001	0.001	1	0	0.0316	0.0326	-0.0306	>	<	1	3.65	3.65	3.65	0	3.65	3.65	>	<	1	517.7	517.7	517.7	0	517.7	517.7	>
2022-06-07 21:41:44	191	<	1996	0.0015	1	0	0.0387	0.0402	-0.0372	>	<	1	3.55	3.55	3.55	0	3.55	3.55	>	<	1	517.7	517.7	517.7	0	517.7	517.7	>
2022-06-07 21:41:45	192	<	2001	0.001	1	0	0.0316	0.0326	-0.0306	>	<	1	3.75	3.75	3.75	0	3.75	3.75	>	<	1	517.7	517.7	517.7	0	517.7	517.7	>
2022-06-07 21:41:46	193	<	1987	0.001	1	0	0.0317	0.0327	-0.0307	>	<	1	3.65	3.65	3.65	0	3.65	3.65	>	<	1	517.7	517.7	517.7	0	517.7	517.7	>
2022-06-07 21:41:47	194	<	2014	0.001	1	0	0.0315	0.0325	-0.0305	>	<	1	3.65	3.65	3.65	0	3.65	3.65	>	<	1	517.7	517.7	517.7	0	517.7	517.7	>
2022-06-07 21:41:48	195	<	2004	0.0025	1	0	0.0499	0.0524	-0.0474	>	<	1	3.7	3.7	3.7	0	3.7	3.7	>	<	1	517.7	517.7	517.7	0	517.7	517.7	>
2022-06-07 21:41:49	196	<	1996	0.0015	1	0	0.0387	0.0402	-0.0372	>	<	1	3.7	3.7	3.7	0	3.7	3.7	>	<	1	517.7	517.7	517.7	0	517.7	517.7	>
2022-06-07 21:41:50	197	<	1995	0.0015	1	0	0.0387	0.0403	-0.0372	>	<	1	3.75	3.75	3.75	0	3.75	3.75	>	<	1	517.7	517.7	517.7	0	517.7	517.7	>
2022-06-07 21:41:51	198	<	2005	0.001	1	0	0.0316	0.0326	-0.0306	>	<	1	3.65	3.65	3.65	0	3.65	3.65	>	<	1	517.7	517.7	517.7	0	517.7	517.7	>
2022-06-07 21:41:52	199	<	2000	0.0015	1	0	0.0387	0.0402	-0.0372	>	<	1	3.55	3.55	3.55	0	3.55	3.55	>	<	1	517.7	517.7	517.7	0	517.7	517.7	>
2022-06-07 21:41:53	200	<	2003	0.0025	1	0	0.0499	0.0524	-0.0474	>	<	1	3.55	3.55	3.55	0	3.55	3.55	>	<	1	517.7	517.7	517.7	0	517.7	517.7	>
2022-06-07 21:41:54	201	<	1999	0.0015	1	0	0.0387	0.0402	-0.0372	>	<	1	3.6	3.6	3.6	0	3.6	3.6	>	<	1	517.7	517.7	517.7	0	517.7	517.7	>
2022-06-07 21:41:55	202	<	1996	0	0	0	0	0	0	>	<	1	3.5	3.5	3.5	0	3.5	3.5	>	<	1	517.7	517.7	517.7	0	517.7	517.7	>
2022-06-07 21:41:56	203	<	2003	0.001	1	0	0.0316	0.0326	-0.0306	>	<	1	3.4	3.4	3.4	0	3.4	3.4	>	<	1	517.7	517.7	517.7	0	517.7	517.7	>
2022-06-07 21:41:57	204	<	2000	0.001	1	0	0.0316	0.0326	-0.0306	>	<	1	3.65	3.65	3.65	0	3.65	3.65	>	<	1	517.7	517.7	517.7	0	517.7	517.7	>
2022-06-07 21:41:58	205	<	1999	0.0015	1	0	0.0387	0.0402	-0.0372	>	<	1	3.5	3.5	3.5	0	3.5	3.5	>	<	1	517.7	517.7	517.7	0	517.7	517.7	>
2022-06-07 21:41:59	206	<	2003	0.0005	1	0	0.0223	0.0228	-0.0218	>	<	1	3.55	3.55	3.55	0	3.55	3.55	>	<	1	517.7	517.7	517.7	0	517.7	517.7	>
2022-06-07 21:42:00	207	<	1998	0.001	1	0	0.0316	0.0326	-0.0306	>	<	1	3.5	3.5	3.5	0	3.5	3.5	>	<	1	517.7	517.7	517.7	0	517.7	517.7	>
2022-06-07 21:42:01	208	<	2001	0.003	1	0	0.0547	0.0577	-0.0517	>	<	1	3.6	3.6	3.6	0	3.6	3.6	>	<	1	517.7	517.7	517.7	0	517.7	517.7	>
2022-06-07 21:42:02	209	<	1997	0.001	1	0	0.0316	0.0326	-0.0306	>	<	1	3.5	3.5	3.5	0	3.5	3.5	>	<	1	517.7	517.7	517.7	0	517.7	517.7	>
2022-06-07 21:42:03	210	<	2002	0	0	0	0	0	0	>	<	1	3.55	3.55	3.55	0	3.55	3.55	>	<	1	517.7	517.7	517.7	0	517.7	517.7	>
2022-06-07 21:42:04	211	<	1996	0.0005	1	0	0.0224	0.0229	-0.0219	>	<	1	3.5	3.5	3.5	0	3.5	3.5	>	<	1	517.7	517.7	517.7	0	517.7	517.7	>
2022-06-07 21:42:05	212	<	2004	0.002	1	0	0.0446	0.0466	-0.0426	>	<	1	3.55	3.55	3.55	0	3.55	3.55	>	<	1	517.7	517.7	517.7	0	517.7	517.7	>
2022-06-07 21:42:06	213	<	2001	0.0005	1	0	0.0223	0.0228	-0.0218	>	<	1	3.5	3.5	3.5	0	3.5	3.5	>	<	1	517.7	517.7	517.7	0	517.7	517.7	>
2022-06-07 21:42:07	214	<	1998	0.0005	1	0	0.0224	0.0229	-0.0219	>	<	1	3.55	3.55	3.55	0	3.55	3.55	>	<	1	517.7	517.7	517.7	0	517.7	517.7	>
2022-06-07 21:42:08	215	<	2002	0.0015	1	0	0.0387	0.0402	-0.0372	>	<	1	3.55	3.55	3.55	0	3.55	3.55	>	<	1	517.7	517.7	517.7	0	517.7	517.7	>
2022-06-07 21:42:09	216	<	1999	0.0015	1	0	0.0387	0.0402	-0.0372	>	<	1	3.65	3.65	3.65	0	3.65	3.65	>	<	1	517.7	517.7	517.7	0	517.7	517.7	>
2022-06-07 21:42:10	217	<	1999	0.0025	1	0	0.0499	0.0525	-0.0474	>	<	1	3.65	3.65	3.65	0	3.65	3.65	>	<	1	517.7	517.7	517.7	0	517.7	517.7	>
2022-06-07 21:42:11	218	<	2001	0.002	1	0	0.0447	0.0467	-0.0427	>	<	1	3.7	3.7	3.7	0	3.7	3.7	>	<	1	517.7	517.7	517.7	0	517.7	517.7	>
2022-06-07 21:42:12	219	<	1999	0.0005	1	0	0.0224	0.0229	-0.0219	>	<	1	3.6	3.6	3.6	0	3.6	3.6	>	<	1	517.7	517.7	517.7	0	517.7	517.7	>
2022-06-07 21:42:13	220	<	2001	0.0005	1	0	0.0223	0.0228	-0.0218	>	<	1	3.5	3.5	3.5	0	3.5	3.5	>	<	1	517.7	517.7	517.7	0	517.7	517.7	>
2022-06-07 21:42:14	221	<	1997	0	0	0	0	0	0	>	<	1	3.55	3.55	3.55	0	3.55	3.55	>	<	1	517.7	517.7	517.7	0	517.7	517.7	>
2022-06-07 21:42:15	222	<	2003	0.0015	1	0	0.0387	0.0402	-0.0372	>	<	1	3.65	3.65	3.65	0	3.65	3.65	>	<	1	517.7	517.7	517.7	0	517.7	517.7	>
2022-06-07 21:42:16	223	<	2000	0.002	1	0	0.0447	0.0467	-0.0427	>	<	1	3.55	3.55	3.55	0	3.55	3.55	>	<	1	517.7	517.7	517.7	0	517.7	517.7	>
2022-06-07 21:42:17	224	<	2002	0.0025	1	0	0.0499	0.0524	-0.0474	>	<	1	3.55	3.55	3.55	0	3.55	3.55	>	<	1	517.7	517.7	517.7	0	517.7	517.7	>
2022-06-07 21:42:18	225	<	2000	0.0005	1	0	0.0224	0.0229	-0.0219	>	<	1	3.9	3.9	3.9	0	3.9	3.9	>	<	1	517.7	517.7	517.7	0	517.7	517.7	>
2022-06-07 21:42:19	226	<	2001	0.002	1	0	0.0447	0.0467	-0.0427	>	<	1	3.7	3.7	3.7	0	3.7	3.7	>	<	1	517.7	517.7	517.7	0	517.7	517.7	>
2022-06-07 21:42:20	227	<	1998	0.0015	1	0	0.0387	0.0402	-0.0372	>	<	1	3.5	3.5	3.5	0	3.5	3.5	>	<	1	517.7	517.7	517.7	0	517.7	517.7	>
2022-06-07 21:42:21	228	<	1997	0	0	0	0	0	0	>	<	1	3.6	3.6	3.6	0	3.6	3.6	>	<	1	517.7	517.7	517.7	0	517.7	517.7	>
2022-06-07 21:42:22	229	<	2003	0.0015	1	0	0.0387	0.0402	-0.0372	>	<	1	3.5	3.5	3.5	0	3.5	3.5	>	<	1	517.7	517.7	517.7	0	517.7	517.7	>
2022-06-07 21:42:23	230	<	1999	0.0005	1	0	0.0224	0.0229	-0.0219	>	<	1	3.55	3.55	3.55	0	3.55	3.55	>	<	1	517.7	517.7	517.7	0	517.7	517.7	>
2022-06-07 21:42:24	231	<	2000	0.003	1	0	0.0547	0.0577	-0.0517	>	<	1	3.7	3.7	3.7	0	3.7	3.7	>	<	1	517.7	517.7	517.7	0	517.7	517.7	>
2022-06-07 21:42:25	232	<	2002	0.0015	1	0	0.0387	0.0402	-0.0372	>	<	1	3.55	3.55	3.55	0	3.55	3.55	>	<	1	517.7	517.7	517.7	0	517.7	517.7	>
2022-06-07 21:42:26	233	<	2000	0.001	1	0	0.0316	0.0326	-0.0306	>	<	1	3.65	3.65	3.65	0	3.65	3.65	>	<	1	517.7	517.7	517.7	0	517.7	517.7	>
2022-06-07 21:42:27	234	<	2000	0.001	1	0	0.0316	0.0326	-0.0306	>	<	1	3.65	3.65	3.65	0	3.65	3.65	>	<	1	517.7	517.7	517.7	0	517.7	517.7	>
2022-06-07 21:42:28	235	<	1992	0.001	1	0	0.0317	0.0327	-0.0307	>	<	1	3.7	3.7	3.7	0	3.7	3.7	>	<	1	517.7	517.7	517.7	0	517.7	517.7	>
2022-06-07 21:42:29	236	<	2006	0	0	0	0	0	0	>	<	1	3.6	3.6	3.6	0	3.6	3.6	>	<	1	517.7	517.7	517.7	0	517.7	517.7	>
2022-06-07 21:42:30	237	<	2000	0	0	0	0	0	0	>	<	1	3.6	3.6	3.6	0	3.6	3.6	>	<	1	517.7	517.7	517.7	0	517.7	517.7	>
2022-06-07 21:42:31	238	<	2000	0.0005	1	0	0.0224	0.0229	-0.0219	>	<	1	3.6	3.6	3.6	0	3.6	3.6	>	<	1	517.7	517.7	517.7	0	517.7	517.7	>
2022-06-07 21:42:32	239	<	2000	0.0005	1	0	0.0224	0.0229	-0.0219	>	<	1	3.6	3.6	3.6	0	3.6	3.6	>	<	1	517.7	517.7	517.7	0	517.7	517.7	>
2022-06-07 21:42:33	240	<	1992	0.0005	1	0	0.0224	0.0229	-0.0219	>	<	1	3.65	3.65	3.65	0	3.65	3.65	>	<	1	517.7	517.7	517.7	0	517.7	517.7	>
2022-06-07 21:42:34	241	<	2009	0.001	1	0	0.0315	0.0325	-0.0305	>	<	1	3.7	3.7	3.7	0	3.7	3.7	>	<	1	517.7	517.7	517.7	0	517.7	517.7	>
2022-06-07 21:42:35	242	<	2000	0.003	1	0	0.0547	0.0577	-0.0517	>	<	1	3.8	3.8	3.8	0	3.8	3.8	>	<	1	517.7	517.7	517.7	0	517.7	517.7	>
2022-06-07 21:42:36	243	<	1999	0.001	1	0	0.0316	0.0326	-0.0306	>	<	1	3.6	3.6	3.6	0	3.6	3.6	>	<	1	517.7	517.7	517.7	0	517.7	517.7	>
2022-06-07 21:42:37	244	<	2000	0.001	1	0	0.0316	0.0326	-0.0306	>	<	1	3.65	3.65	3.65	0	3.65	3.65	>	<	1	517.7	517.7	517.7	0	517.7	517.7	>
2022-06-07 21:42:38	245	<	2000	0.004	1	0	0.0631	0.0671	-0.0591	>	<	1	3.55	3.55	3.55	0	3.55	3.55	>	<	1	517.7	517.7	517.7	0	517.7	517.7	>
2022-06-07 21:42:39	246	<	2001	0.001	1	0	0.0316	0.0326	-0.0306	>	<	1	3.6	3.6	3.6	0	3.6	3.6	>	<	1	517.7	517.7	517.7	0	517.7	517.7	>
2022-06-07 21:42:40	247	<	1999	0	0	0	0	0	0	>	<	1	3.55	3.55	3.55	0	3.55	3.55	>	<	1	517.7	517.7	517.7	0	517.7	517.7	>
2022-06-07 21:42:41	248	<	1997	0.001	1	0	0.0316	0.0326	-0.0306	>	<	1	3.55	3.55	3.55	0	3.55	3.55	>	<	1	517.7	517.7	517.7	0	517.7	517.7	>
2022-06-07 21:42:42	249	<	2003	0.0005	1	0	0.0223	0.0228	-0.0218	>	<	1	3.6	3.6	3.6	0	3.6	3.6	>	<	1	517.7	517.7	517.7	0	517.7	517.7	>
2022-06-07 21:42:43	250	<	2001	0.002	1	0	0.0447	0.0467	-0.0427	>	<	1	3.45	3.45	3.45	0	3.45	3.45	>	<	1	517.7	517.7	517.7	0	517.7	517.7	>
2022-06-07 21:42:44	251	<	2000	0.001	1	0	0.0316	0.0326	-0.0306	>	<	1	3.5	3.5	3.5	0	3.5	3.5	>	<	1	517.7	517.7	517.7	0	517.7	517.7	>
2022-06-07 21:42:45	252	<	2000	0.001	1	0	0.0316	0.0326	-0.0306	>	<	1	3.7	3.7	3.7	0	3.7	3.7	>	<	1	517.7	517.7	517.7	0	517.7	517.7	>
2022-06-07 21:42:46	253	<	1998	0.0005	1	0	0.0224	0.0229	-0.0219	>	<	1	3.7	3.7	3.7	0	3.7	3.7	>	<	1	517.7	517.7	517.7	0	517.7	517.7	>
2022-06-07 21:42:47	254	<	2001	0.0015	1	0	0.0387	0.0402	-0.0372	>	<	1	3.65	3.65	3.65	0	3.65	3.65	>	<	1	517.7	517.7	517.7	0	517.7	517.7	>
2022-06-07 21:42:48	255	<	1999	0.001	1	0	0.0316	0.0326	-0.0306	>	<	1	3.7	3.7	3.7	0	3.7	3.7	>	<	1	517.7	517.7	517.7	0	517.7	517.7	>
2022-06-07 21:42:49	256	<	2002	0.002	1	0	0.0447	0.0467	-0.0427	>	<	1	3.65	3.65	3.65	0	3.65	3.65	>	<	1	517.7	517.7	517.7	0	517.7	517.7	>
2022-06-07 21:42:50	257	<	1999	0.003	1	0	0.0547	0.0577	-0.0517	>	<	1	3.5	3.5	3.5	0	3.5	3.5	>	<	1	517.7	517.7	517.7	0	517.7	517.7	>
2022-06-07 21:42:51	258	<	2000	0.0005	1	0	0.0224	0.0229	-0.0219	>	<	1	3.6	3.6	3.6	0	3.6	3.6	>	<	1	517.7	517.7	517.7	0	517.7	517.7	>
2022-06-07 21:42:52	259	<	1998	0.001	1	0	0.0316	0.0326	-0.0306	>	<	1	3.55	3.55	3.55	0	3.55	3.55	>	<	1	517.7	517.7	517.7	0	517.7	517.7	>
2022-06-07 21:42:53	260	<	2002	0	0	0	0	0	0	>	<	1	3.65	3.65	3.65	0	3.65	3.65	>	<	1	517.7	517.7	517.7	0	517.7	517.7	>
2022-06-07 21:42:54	261	<	2000	0.001	1	0	0.0316	0.0326	-0.0306	>	<	1	3.65	3.65	3.65	0	3.65	3.65	>	<	1	517.7	517.7	517.7	0	517.7	517.7	>
2022-06-07 21:42:55	262	<	1999	0.0005	1	0	0.0224	0.0229	-0.0219	>	<	1	3.5	3.5	3.5	0	3.5	3.5	>	<	1	517.7	517.7	517.7	0	517.7	517.7	>
2022-06-07 21:42:56	263	<	2002	0.001	1	0	0.0316	0.0326	-0.0306	>	<	1	3.6	3.6	3.6	0	3.6	3.6	>	<	1	517.7	517.7	517.7	0	517.7	517.7	>
2022-06-07 21:42:57	264	<	2000	0.002	1	0	0.0447	0.0467	-0.0427	>	<	1	3.6	3.6	3.6	0	3.6	3.6	>	<	1	517.7	517.7	517.7	0	517.7	517.7	>
2022-06-07 21:42:58	265	<	1999	0.0015	1	0	0.0387	0.0402	-0.0372	>	<	1	3.65	3.65	3.65	0	3.65	3.65	>	<	1	517.7	517.7	517.7	0	517.7	517.7	>
2022-06-07 21:42:59	266	<	2001	0.002	1	0	0.0447	0.0467	-0.0427	>	<	1	3.6	3.6	3.6	0	3.6	3.6	>	<	1	517.7	517.7	517.7	0	517.7	517.7	>
2022-06-07 21:43:00	267	<	2000	0	0	0	0	0	0	>	<	1	3.65	3.65	3.65	0	3.65	3.65	>	<	1	517.7	517.7	517.7	0	517.7	517.7	>
2022-06-07 21:43:01	268	<	1998	0.0015	1	0	0.0387	0.0402	-0.0372	>	<	1	3.65	3.65	3.65	0	3.65	3.65	>	<	1	517.7	517.7	517.7	0	517.7	517.7	>
2022-06-07 21:43:02	269	<	1999	0.0005	1	0	0.0224	0.0229	-0.0219	>	<	1	3.65	3.65	3.65	0	3.65	3.65	>	<	1	517.7	517.7	517.7	0	517.7	517.7	>
2022-06-07 21:43:03	270	<	2005	0.0005	1	0	0.0223	0.0228	-0.0218	>	<	1	3.75	3.75	3.75	0	3.75	3.75	>	<	1	517.7	517.7	517.7	0	517.7	517.7	>
2022-06-07 21:43:04	271	<	2000	0	0	0	0	0	0	>	<	1	3.65	3.65	3.65	0	3.65	3.65	>	<	1	517.7	517.7	517.7	0	517.7	517.7	>
2022-06-07 21:43:05	272	<	1997	0.0005	1	0	0.0224	0.0229	-0.0219	>	<	1	3.85	3.85	3.85	0	3.85	3.85	>	<	1	517.7	517.7	517.7	0	517.7	517.7	>
2022-06-07 21:43:06	273	<	2002	0.001	1	0	0.0316	0.0326	-0.0306	>	<	1	3.8	3.8	3.8	0	3.8	3.8	>	<	1	517.7	517.7	517.7	0	517.7	517.7	>
2022-06-07 21:43:07	274	<	2000	0	0	0	0	0	0	>	<	1	3.7	3.7	3.7	0	3.7	3.7	>	<	1	517.7	517.7	517.7	0	517.7	517.7	>
2022-06-07 21:43:08	275	<	1999	0.0035	1	0	0.0591	0.0626	-0.0556	>	<	1	3.65	3.65	3.65	0	3.65	3.65	>	<	1	517.7	517.7	517.7	0	517.7	517.7	>
2022-06-07 21:43:09	276	<	1998	0.001	1	0	0.0316	0.0326	-0.0306	>	<	1	3.55	3.55	3.55	0	3.55	3.55	>	<	1	517.7	517.7	517.7	0	517.7	517.7	>
2022-06-07 21:43:10	277	<	2001	0	0	0	0	0	0	>	<	1	3.65	3.65	3.65	0	3.65	3.65	>	<	1	517.7	517.7	517.7	0	517.7	517.7	>
2022-06-07 21:43:11	278	<	1998	0.0025	1	0	0.05	0.0525	-0.0475	>	<	1	3.55	3.55	3.55	0	3.55	3.55	>	<	1	517.7	517.7	517.7	0	517.7	517.7	>
2022-06-07 21:43:12	279	<	2003	0.001	1	0	0.0316	0.0326	-0.0306	>	<	1	3.6	3.6	3.6	0	3.6	3.6	>	<	1	517.7	517.7	517.7	0	517.7	517.7	>
2022-06-07 21:43:13	280	<	1999	0.0025	1	0	0.0499	0.0525	-0.0474	>	<	1	3.75	3.75	3.75	0	3.75	3.75	>	<	1	517.7	517.7	517.7	0	517.7	517.7	>
2022-06-07 21:43:14	281	<	2000	0	0	0	0	0	0	>	<	1	3.8	3.8	3.8	0	3.8	3.8	>	<	1	517.7	517.7	517.7	0	517.7	517.7	>
2022-06-07 21:43:15	282	<	2002	0.0015	1	0	0.0387	0.0402	-0.0372	>	<	1	3.65	3.65	3.65	0	3.65	3.65	>	<	1	517.7	517.7	517.7	0	517.7	517.7	>
2022-06-07 21:43:16	283	<	1994	0.0005	1	0	0.0224	0.0229	-0.0219	>	<	1	3.7	3.7	3.7	0	3.7	3.7	>	<	1	517.7	517.7	517.7	0	517.7	517.7	>
2022-06-07 21:43:17	284	<	2005	0.001	1	0	0.0316	0.0326	-0.0306	>	<	1	3.8	3.8	3.8	0	3.8	3.8	>	<	1	517.7	517.7	517.7	0	517.7	517.7	>
2022-06-07 21:43:18	285	<	2000	0.004	1	0	0.0631	0.0671	-0.0591	>	<	1	3.7	3.7	3.7	0	3.7	3.7	>	<	1	517.7	517.7	517.7	0	517.7	517.7	>
2022-06-07 21:43:19	286	<	1992	0.0005	1	0	0.0224	0.0229	-0.0219	>	<	1	3.75	3.75	3.75	0	3.75	3.75	>	<	1	517.7	517.7	517.7	0	517.7	517.7	>
2022-06-07 21:43:20	287	<	2007	0.001	1	0	0.0316	0.0325	-0.0306	>	<	1	3.45	3.45	3.45	0	3.45	3.45	>	<	1	517.7	517.7	517.7	0	517.7	517.7	>
2022-06-07 21:43:21	288	<	1999	0.0005	1	0	0.0224	0.0229	-0.0219	>	<	1	3.55	3.55	3.55	0	3.55	3.55	>	<	1	517.7	517.7	517.7	0	517.7	517.7	>
2022-06-07 21:43:22	289	<	2001	0.0005	1	0	0.0223	0.0228	-0.0218	>	<	1	3.55	3.55	3.55	0	3.55	3.55	>	<	1	517.7	517.7	517.7	0	517.7	517.7	>
2022-06-07 21:43:23	290	<	2001	0.002	1	0	0.0447	0.0467	-0.0427	>	<	1	3.55	3.55	3.55	0	3.55	3.55	>	<	1	517.7	517.7	517.7	0	517.7	517.7	>
2022-06-07 21:43:24	291	<	2000	0.0015	1	0	0.0387	0.0402	-0.0372	>	<	1	3.55	3.55	3.55	0	3.55	3.55	>	<	1	517.7	517.7	517.7	0	517.7	517.7	>
2022-06-07 21:43:25	292	<	1998	0.0005	1	0	0.0224	0.0229	-0.0219	>	<	1	3.65	3.65	3.65	0	3.65	3.65	>	<	1	517.7	517.7	517.7	0	517.7	517.7	>
2022-06-07 21:43:26	293	<	2000	0.0005	1	0	0.0224	0.0229	-0.0219	>	<	1	3.55	3.55	3.55	0	3.55	3.55	>	<	1	517.7	517.7	517.7	0	517.7	517.7	>
2022-06-07 21:43:27	294	<	1999	0.0005	1	0	0.0224	0.0229	-0.0219	>	<	1	3.45	3.45	3.45	0	3.45	3.45	>	<	1	517.7	517.7	517.7	0	517.7	517.7	>
2022-06-07 21:43:28	295	<	2002	0.002	1	0	0.0447	0.0467	-0.0427	>	<	1	3.65	3.65	3.65	0	3.65	3.65	>	<	1	517.7	517.7	517.7	0	517.7	517.7	>
2022-06-07 21:43:29	296	<	2002	0.0015	1	0	0.0387	0.0402	-0.0372	>	<	1	3.7	3.7	3.7	0	3.7	3.7	>	<	1	517.7	517.7	517.7	0	517.7	517.7	>
2022-06-07 21:43:30	297	<	1998	0.0025	1	0	0.05	0.0525	-0.0475	>	<	1	3.7	3.7	3.7	0	3.7	3.7	>	<	1	517.7	517.7	517.7	0	517.7	517.7	>
2022-06-07 21:43:31	298	<	2002	0.002	1	0	0.0447	0.0467	-0.0427	>	<	1	3.65	3.65	3.65	0	3.65	3.65	>	<	1	517.7	517.7	517.7	0	517.7	517.7	>
2022-06-07 21:43:32	299	<	2000	0.0005	1	0	0.0224	0.0229	-0.0219	>	<	1	3.55	3.55	3.55	0	3.55	3.55	>	<	1	517.7	517.7	517.7	0	517.7	517.7	>
2022-06-07 21:43:33	300	<	1997	0	0	0	0	0	0	>	<	1	3.65	3.65	3.65	0	3.65	3.65	>	<	1	517.7	517.7	517.7	0	517.7	517.7	>
2022-06-07 21:43:34	301	<	1999	0.0015	1	0	0.0387	0.0402	-0.0372	>	<	1	3.5	3.5	3.5	0	3.5	3.5	>	<	1	517.7	517.7	517.7	0	517.7	517.7	>
2022-06-07 21:43:35	302	<	2004	0.003	1	0	0.0546	0.0576	-0.0516	>	<	1	3.45	3.45	3.45	0	3.45	3.45	>	<	1	517.7	517.7	517.7	0	517.7	517.7	>
2022-06-07 21:43:36	303	<	1999	0.002	1	0	0.0447	0.0467	-0.0427	>	<	1	3.5	3.5	3.5	0	3.5	3.5	>	<	1	517.7	517.7	517.7	0	517.7	517.7	>
2022-06-07 21:43:37	304	<	1999	0.0005	1	0	0.0224	0.0229	-0.0219	>	<	1	3.55	3.55	3.55	0	3.55	3.55	>	<	1	517.7	517.7	517.7	0	517.7	517.7	>
2022-06-07 21:43:38	305	<	2000	0.002	1	0	0.0447	0.0467	-0.0427	>	<	1	3.45	3.45	3.45	0	3.45	3.45	>	<	1	517.7	517.7	517.7	0	517.7	517.7	>
2022-06-07 21:43:39	306	<	1999	0.003	1	0	0.0547	0.0577	-0.0517	>	<	1	3.5	3.5	3.5	0	3.5	3.5	>	<	1	517.7	517.7	517.7	0	517.7	517.7	>
2022-06-07 21:43:40	307	<	2003	0.001	1	0	0.0316	0.0326	-0.0306	>	<	1	3.6	3.6	3.6	0	3.6	3.6	>	<	1	517.7	517.7	517.7	0	517.7	517.7	>
2022-06-07 21:43:41	308	<	2001	0.002	1	0	0.0447	0.0467	-0.0427	>	<	1	3.5	3.5	3.5	0	3.5	3.5	>	<	1	517.7	517.7	517.7	0	517.7	517.7	>
2022-06-07 21:43:42	309	<	1997	0.0025	1	0	0.05	0.0525	-0.0475	>	<	1	3.7	3.7	3.7	0	3.7	3.7	>	<	1	517.7	517.7	517.7	0	517.7	517.7	>
2022-06-07 21:43:43	310	<	1999	0	0	0	0	0	0	>	<	1	3.6	3.6	3.6	0	3.6	3.6	>	<	1	517.7	517.7	517.7	0	517.7	517.7	>
2022-06-07 21:43:44	311	<	2001	0.002	1	0	0.0447	0.0467	-0.0427	>	<	1	3.55	3.55	3.55	0	3.55	3.55	>	<	1	517.7	517.7	517.7	0	517.7	517.7	>
2022-06-07 21:43:45	312	<	2001	0.0005	1	0	0.0223	0.0228	-0.0218	>	<	1	3.7	3.7	3.7	0	3.7	3.7	>	<	1	517.7	517.7	517.7	0	517.7	517.7	>
2022-06-07 21:43:46	313	<	1999	0.0015	1	0	0.0387	0.0402	-0.0372	>	<	1	3.7	3.7	3.7	0	3.7	3.7	>	<	1	517.7	517.7	517.7	0	517.7	517.7	>
2022-06-07 21:43:47	314	<	1996	0.002	1	0	0.0447	0.0467	-0.0427	>	<	1	3.7	3.7	3.7	0	3.7	3.7	>	<	1	517.7	517.7	517.7	0	517.7	517.7	>
2022-06-07 21:43:48	315	<	2004	0.003	1	0	0.0546	0.0576	-0.0516	>	<	1	3.55	3.55	3.55	0	3.55	3.55	>	<	1	517.7	517.7	517.7	0	517.7	517.7	>
2022-06-07 21:43:49	316	<	2000	0.001	1	0	0.0316	0.0326	-0.0306	>	<	1	3.55	3.55	3.55	0	3.55	3.55	>	<	1	517.7	517.7	517.7	0	517.7	517.7	>
2022-06-07 21:43:50	317	<	2000	0.0005	1	0	0.0224	0.0229	-0.0219	>	<	1	3.65	3.65	3.65	0	3.65	3.65	>	<	1	517.7	517.7	517.7	0	517.7	517.7	>
2022-06-07 21:43:51	318	<	2001	0.0005	1	0	0.0223	0.0228	-0.0218	>	<	1	3.4	3.4	3.4	0	3.4	3.4	>	<	1	517.7	517.7	517.7	0	517.7	517.7	>
2022-06-07 21:43:52	319	<	2000	0.001	1	0	0.0316	0.0326	-0.0306	>	<	1	3.6	3.6	3.6	0	3.6	3.6	>	<	1	517.7	517.7	517.7	0	517.7	517.7	>
2022-06-07 21:43:53	320	<	2001	0.0005	1	0	0.0223	0.0228	-0.0218	>	<	1	3.5	3.5	3.5	0	3.5	3.5	>	<	1	517.7	517.7	517.7	0	517.7	517.7	>
2022-06-07 21:43:54	321	<	2000	0.002	1	0	0.0447	0.0467	-0.0427	>	<	1	3.5	3.5	3.5	0	3.5	3.5	>	<	1	517.7	517.7	517.7	0	517.7	517.7	>
2022-06-07 21:43:55	322	<	1997	0.0015	1	0	0.0387	0.0402	-0.0372	>	<	1	3.4	3.4	3.4	0	3.4	3.4	>	<	1	517.7	517.7	517.7	0	517.7	517.7	>
2022-06-07 21:43:56	323	<	2001	0.0005	1	0	0.0223	0.0228	-0.0218	>	<	1	3.55	3.55	3.55	0	3.55	3.55	>	<	1	517.7	517.7	517.7	0	517.7	517.7	>
2022-06-07 21:43:57	324	<	1999	0.001	1	0	0.0316	0.0326	-0.0306	>	<	1	3.4	3.4	3.4	0	3.4	3.4	>	<	1	517.7	517.7	517.7	0	517.7	517.7	>
2022-06-07 21:43:58	325	<	2000	0.0005	1	0	0.0224	0.0229	-0.0219	>	<	1	3.55	3.55	3.55	0	3.55	3.55	>	<	1	517.7	517.7	517.7	0	517.7	517.7	>
2022-06-07 21:43:59	326	<	2002	0.0005	1	0	0.0223	0.0228	-0.0218	>	<	1	3.6	3.6	3.6	0	3.6	3.6	>	<	1	517.7	517.7	517.7	0	517.7	517.7	>
2022-06-07 21:44:00	327	<	2000	0.0015	1	0	0.0387	0.0402	-0.0372	>	<	1	3.55	3.55	3.55	0	3.55	3.55	>	<	1	517.7	517.7	517.7	0	517.7	517.7	>
2022-06-07 21:44:01	328	<	2001	0.002	1	0	0.0447	0.0467	-0.0427	>	<	1	3.7	3.7	3.7	0	3.7	3.7	>	<	1	517.7	517.7	517.7	0	517.7	517.7	>
2022-06-07 21:44:02	329	<	1997	0.001	1	0	0.0316	0.0326	-0.0306	>	<	1	3.6	3.6	3.6	0	3.6	3.6	>	<	1	517.7	517.7	517.7	0	517.7	517.7	>
2022-06-07 21:44:03	330	<	2003	0	0	0	0	0	0	>	<	1	3.6	3.6	3.6	0	3.6	3.6	>	<	1	517.7	517.7	517.7	0	517.7	517.7	>
2022-06-07 21:44:04	331	<	1998	0.001	1	0	0.0316	0.0326	-0.0306	>	<	1	3.65	3.65	3.65	0	3.65	3.65	>	<	1	517.7	517.7	517.7	0	517.7	517.7	>
2022-06-07 21:44:05	332	<	2000	0.0015	1	0	0.0387	0.0402	-0.0372	>	<	1	3.5	3.5	3.5	0	3.5	3.5	>	<	1	517.7	517.7	517.7	0	517.7	517.7	>
2022-06-07 21:44:06	333	<	2001	0.0015	1	0	0.0387	0.0402	-0.0372	>	<	1	3.7	3.7	3.7	0	3.7	3.7	>	<	1	517.7	517.7	517.7	0	517.7	517.7	>
2022-06-07 21:44:07	334	<	1999	0.0015	1	0	0.0387	0.0402	-0.0372	>	<	1	3.65	3.65	3.65	0	3.65	3.65	>	<	1	517.7	517.7	517.7	0	517.7	517.7	>
2022-06-07 21:44:08	335	<	2001	0.001	1	0	0.0316	0.0326	-0.0306	>	<	1	3.75	3.75	3.75	0	3.75	3.75	>	<	1	517.7	517.7	517.7	0	517.7	517.7	>
2022-06-07 21:44:09	336	<	2000	0.0025	1	0	0.0499	0.0524	-0.0474	>	<	1	3.8	3.8	3.8	0	3.8	3.8	>	<	1	517.7	517.7	517.7	0	517.7	517.7	>
2022-06-07 21:44:10	337	<	2000	0.0015	1	0	0.0387	0.0402	-0.0372	>	<	1	3.7	3.7	3.7	0	3.7	3.7	>	<	1	517.7	517.7	517.7	0	517.7	517.7	>
2022-06-07 21:44:11	338	<	1998	0.002	1	0	0.0447	0.0467	-0.0427	>	<	1	3.6	3.6	3.6	0	3.6	3.6	>	<	1	517.7	517.7	517.7	0	517.7	517.7	>
2022-06-07 21:44:12	339	<	1999	0.0005	1	0	0.0224	0.0229	-0.0219	>	<	1	3.4	3.4	3.4	0	3.4	3.4	>	<	1	517.7	517.7	517.7	0	517.7	517.7	>
2022-06-07 21:44:13	340	<	2001	0.0025	1	0	0.0499	0.0524	-0.0474	>	<	1	3.65	3.65	3.65	0	3.65	3.65	>	<	1	517.7	517.7	517.7	0	517.7	517.7	>
2022-06-07 21:44:14	341	<	2003	0	0	0	0	0	0	>	<	1	3.5	3.5	3.5	0	3.5	3.5	>	<	1	517.7	517.7	517.7	0	517.7	517.7	>
2022-06-07 21:44:15	342	<	1999	0.0005	1	0	0.0224	0.0229	-0.0219	>	<	1	3.75	3.75	3.75	0	3.75	3.75	>	<	1	517.7	517.7	517.7	0	517.7	517.7	>
2022-06-07 21:44:16	343	<	2001	0.001	1	0	0.0316	0.0326	-0.0306	>	<	1	3.7	3.7	3.7	0	3.7	3.7	>	<	1	517.7	517.7	517.7	0	517.7	517.7	>
2022-06-07 21:44:17	344	<	1993	0	0	0	0	0	0	>	<	1	3.55	3.55	3.55	0	3.55	3.55	>	<	1	517.7	517.7	517.7	0	517.7	517.7	>
2022-06-07 21:44:18	345	<	2005	0.001	1	0	0.0316	0.0326	-0.0306	>	<	1	3.5	3.5	3.5	0	3.5	3.5	>	<	1	517.7	517.7	517.7	0	517.7	517.7	>
2022-06-07 21:44:19	346	<	1969	0.0005	1	0	0.0225	0.023	-0.022	>	<	1	3.55	3.55	3.55	0	3.55	3.55	>	<	1	517.7	517.7	517.7	0	517.7	517.7	>
2022-06-07 21:44:20	347	<	2031	0.001	1	0	0.0314	0.0323	-0.0304	>	<	1	3.65	3.65	3.65	0	3.65	3.65	>	<	1	517.7	517.7	517.7	0	517.7	517.7	>
2022-06-07 21:44:21	348	<	2000	0.002	1	0	0.0447	0.0467	-0.0427	>	<	1	3.7	3.7	3.7	0	3.7	3.7	>	<	1	517.7	517.7	517.7	0	517.7	517.7	>
2022-06-07 21:44:22	349	<	2002	0.001	1	0	0.0316	0.0326	-0.0306	>	<	1	3.5	3.5	3.5	0	3.5	3.5	>	<	1	517.7	517.7	517.7	0	517.7	517.7	>
2022-06-07 21:44:23	350	<	1996	0.0005	1	0	0.0224	0.0229	-0.0219	>	<	1	3.75	3.75	3.75	0	3.75	3.75	>	<	1	517.7	517.7	517.7	0	517.7	517.7	>
2022-06-07 21:44:24	351	<	2002	0.002	1	0	0.0447	0.0467	-0.0427	>	<	1	3.65	3.65	3.65	0	3.65	3.65	>	<	1	517.7	517.7	517.7	0	517.7	517.7	>
2022-06-07 21:44:25	352	<	1999	0.0005	1	0	0.0224	0.0229	-0.0219	>	<	1	3.45	3.45	3.45	0	3.45	3.45	>	<	1	517.7	517.7	517.7	0	517.7	517.7	>
2022-06-07 21:44:26	353	<	2001	0.0015	1	0	0.0387	0.0402	-0.0372	>	<	1	3.6	3.6	3.6	0	3.6	3.6	>	<	1	517.7	517.7	517.7	0	517.7	517.7	>
2022-06-07 21:44:27	354	<	1999	0.0015	1	0	0.0387	0.0402	-0.0372	>	<	1	3.7	3.7	3.7	0	3.7	3.7	>	<	1	517.7	517.7	517.7	0	517.7	517.7	>
2022-06-07 21:44:28	355	<	2000	0.001	1	0	0.0316	0.0326	-0.0306	>	<	1	3.7	3.7	3.7	0	3.7	3.7	>	<	1	517.7	517.7	517.7	0	517.7	517.7	>
2022-06-07 21:44:29	356	<	2004	0.001	1	0	0.0316	0.0326	-0.0306	>	<	1	3.65	3.65	3.65	0	3.65	3.65	>	<	1	517.7	517.7	517.7	0	517.7	517.7	>
2022-06-07 21:44:30	357	<	1999	0.002	1	0	0.0447	0.0467	-0.0427	>	<	1	3.4	3.4	3.4	0	3.4	3.4	>	<	1	517.7	517.7	517.7	0	517.7	517.7	>
2022-06-07 21:44:31	358	<	1999	0.0025	1	0	0.0499	0.0525	-0.0474	>	<	1	3.55	3.55	3.55	0	3.55	3.55	>	<	1	517.7	517.7	517.7	0	517.7	517.7	>
2022-06-07 21:44:32	359	<	1999	0.0035	1	0	0.0591	0.0626	-0.0556	>	<	1	3.55	3.55	3.55	0	3.55	3.55	>	<	1	517.7	517.7	517.7	0	517.7	517.7	>
2022-06-07 21:44:33	360	<	2000	0.001	1	0	0.0316	0.0326	-0.0306	>	<	1	3.7	3.7	3.7	0	3.7	3.7	>	<	1	517.7	517.7	517.7	0	517.7	517.7	>
2022-06-07 21:44:34	361	<	2001	0.0005	1	0	0.0223	0.0228	-0.0218	>	<	1	3.7	3.7	3.7	0	3.7	3.7	>	<	1	517.7	517.7	517.7	0	517.7	517.7	>
2022-06-07 21:44:35	362	<	2002	0.003	1	0	0.0547	0.0577	-0.0517	>	<	1	3.65	3.65	3.65	0	3.65	3.65	>	<	1	517.7	517.7	517.7	0	517.7	517.7	>
2022-06-07 21:44:36	363	<	1997	0	0	0	0	0	0	>	<	1	3.6	3.6	3.6	0	3.6	3.6	>	<	1	517.7	517.7	517.7	0	517.7	517.7	>
2022-06-07 21:44:37	364	<	2002	0.0015	1	0	0.0387	0.0402	-0.0372	>	<	1	3.45	3.45	3.45	0	3.45	3.45	>	<	1	517.7	517.7	517.7	0	517.7	517.7	>
2022-06-07 21:44:38	365	<	2002	0.001	1	0	0.0316	0.0326	-0.0306	>	<	1	3.7	3.7	3.7	0	3.7	3.7	>	<	1	517.7	517.7	517.7	0	517.7	517.7	>
2022-06-07 21:44:39	366	<	1998	0.002	1	0	0.0447	0.0467	-0.0427	>	<	1	3.75	3.75	3.75	0	3.75	3.75	>	<	1	517.7	517.7	517.7	0	517.7	517.7	>
2022-06-07 21:44:40	367	<	1996	0	0	0	0	0	0	>	<	1	3.55	3.55	3.55	0	3.55	3.55	>	<	1	517.7	517.7	517.7	0	517.7	517.7	>
2022-06-07 21:44:41	368	<	2004	0.0005	1	0	0.0223	0.0228	-0.0218	>	<	1	3.65	3.65	3.65	0	3.65	3.65	>	<	1	517.7	517.7	517.7	0	517.7	517.7	>
2022-06-07 21:44:42	369	<	2000	0.0005	1	0	0.0224	0.0229	-0.0219	>	<	1	3.8	3.8	3.8	0	3.8	3.8	>	<	1	517.7	517.7	517.7	0	517.7	517.7	>
2022-06-07 21:44:43	370	<	1992	0.0015	1	0	0.0388	0.0403	-0.0373	>	<	1	3.65	3.65	3.65	0	3.65	3.65	>	<	1	517.7	517.7	517.7	0	517.7	517.7	>
2022-06-07 21:44:44	371	<	2007	0.001	1	0	0.0316	0.0325	-0.0306	>	<	1	3.55	3.55	3.55	0	3.55	3.55	>	<	1	517.7	517.7	517.7	0	517.7	517.7	>
2022-06-07 21:44:45	372	<	1999	0.001	1	0	0.0316	0.0326	-0.0306	>	<	1	3.7	3.7	3.7	0	3.7	3.7	>	<	1	517.7	517.7	517.7	0	517.7	517.7	>
2022-06-07 21:44:46	373	<	2000	0.001	1	0	0.0316	0.0326	-0.0306	>	<	1	3.6	3.6	3.6	0	3.6	3.6	>	<	1	517.7	517.7	517.7	0	517.7	517.7	>
2022-06-07 21:44:47	374	<	2001	0.0015	1	0	0.0387	0.0402	-0.0372	>	<	1	3.55	3.55	3.55	0	3.55	3.55	>	<	1	517.7	517.7	517.7	0	517.7	517.7	>
2022-06-07 21:44:48	375	<	2002	0.0025	1	0	0.0499	0.0524	-0.0474	>	<	1	3.65	3.65	3.65	0	3.65	3.65	>	<	1	517.7	517.7	517.7	0	517.7	517.7	>
2022-06-07 21:44:49	376	<	1996	0.0005	1	0	0.0224	0.0229	-0.0219	>	<	1	3.55	3.55	3.55	0	3.55	3.55	>	<	1	517.7	517.7	517.7	0	517.7	517.7	>
2022-06-07 21:44:50	377	<	1999	0.001	1	0	0.0316	0.0326	-0.0306	>	<	1	3.5	3.5	3.5	0	3.5	3.5	>	<	1	517.7	517.7	517.7	0	517.7	517.7	>
2022-06-07 21:44:51	378	<	1999	0.003	1	0	0.0547	0.0577	-0.0517	>	<	1	3.55	3.55	3.55	0	3.55	3.55	>	<	1	517.7	517.7	517.7	0	517.7	517.7	>
2022-06-07 21:44:52	379	<	2005	0.0005	1	0	0.0223	0.0228	-0.0218	>	<	1	3.65	3.65	3.65	0	3.65	3.65	>	<	1	517.7	517.7	517.7	0	517.7	517.7	>
2022-06-07 21:44:53	380	<	2000	0.0005	1	0	0.0224	0.0229	-0.0219	>	<	1	3.65	3.65	3.65	0	3.65	3.65	>	<	1	517.7	517.7	517.7	0	517.7	517.7	>
2022-06-07 21:44:54	381	<	1999	0.0015	1	0	0.0387	0.0402	-0.0372	>	<	1	3.7	3.7	3.7	0	3.7	3.7	>	<	1	517.7	517.7	517.7	0	517.7	517.7	>
2022-06-07 21:44:55	382	<	1998	0.0005	1	0	0.0224	0.0229	-0.0219	>	<	1	3.6	3.6	3.6	0	3.6	3.6	>	<	1	517.7	517.7	517.7	0	517.7	517.7	>
2022-06-07 21:44:56	383	<	1863	0.0021	1	0	0.0463	0.0484	-0.0441	>	<	1	3.6	3.6	3.6	0	3.6	3.6	>	<	1	517.7	517.7	517.7	0	517.7	517.7	>
2022-06-07 21:44:57	384	<	1330	0	0	0	0	0	0	>	<	1	3.9	3.9	3.9	0	3.9	3.9	>	<	1	517.7	517.7	517.7	0	517.7	517.7	>
2022-06-07 21:44:58	385	<	2800	0.0007	1	0	0.0267	0.0274	-0.026	>	<	1	3.9	3.9	3.9	0	3.9	3.9	>	<	1	517.7	517.7	517.7	0	517.7	517.7	>
2022-06-07 21:44:59	386	<	2008	0.002	1	0	0.0446	0.0466	-0.0426	>	<	1	3.5	3.5	3.5	0	3.5	3.5	>	<	1	517.7	517.7	517.7	0	517.7	517.7	>
2022-06-07 21:45:00	387	<	2000	0.001	1	0	0.0316	0.0326	-0.0306	>	<	1	3.45	3.45	3.45	0	3.45	3.45	>	<	1	517.7	517.7	517.7	0	517.7	517.7	>
2022-06-07 21:45:01	388	<	2002	0.0005	1	0	0.0223	0.0228	-0.0218	>	<	1	3.45	3.45	3.45	0	3.45	3.45	>	<	1	517.7	517.7	517.7	0	517.7	517.7	>
2022-06-07 21:45:02	389	<	1999	0.0005	1	0	0.0224	0.0229	-0.0219	>	<	1	3.5	3.5	3.5	0	3.5	3.5	>	<	1	517.7	517.7	517.7	0	517.7	517.7	>
2022-06-07 21:45:03	390	<	2000	0.001	1	0	0.0316	0.0326	-0.0306	>	<	1	3.6	3.6	3.6	0	3.6	3.6	>	<	1	517.7	517.7	517.7	0	517.7	517.7	>
2022-06-07 21:45:04	391	<	1999	0.003	1	0	0.0547	0.0577	-0.0517	>	<	1	3.6	3.6	3.6	0	3.6	3.6	>	<	1	517.7	517.7	517.7	0	517.7	517.7	>
2022-06-07 21:45:05	392	<	2001	0.0005	1	0	0.0223	0.0228	-0.0218	>	<	1	3.6	3.6	3.6	0	3.6	3.6	>	<	1	517.7	517.7	517.7	0	517.7	517.7	>
2022-06-07 21:45:06	393	<	1997	0.006	1	0	0.0773	0.0833	-0.0713	>	<	1	3.6	3.6	3.6	0	3.6	3.6	>	<	1	517.7	517.7	517.7	0	517.7	517.7	>
2022-06-07 21:45:07	394	<	2003	0	0	0	0	0	0	>	<	1	3.55	3.55	3.55	0	3.55	3.55	>	<	1	517.7	517.7	517.7	0	517.7	517.7	>
2022-06-07 21:45:08	395	<	2000	0.002	1	0	0.0447	0.0467	-0.0427	>	<	1	3.6	3.6	3.6	0	3.6	3.6	>	<	1	517.7	517.7	517.7	0	517.7	517.7	>
2022-06-07 21:45:09	396	<	2001	0.0035	1	0	0.059	0.0625	-0.0555	>	<	1	3.6	3.6	3.6	0	3.6	3.6	>	<	1	517.7	517.7	517.7	0	517.7	517.7	>
2022-06-07 21:45:10	397	<	1998	0.0005	1	0	0.0224	0.0229	-0.0219	>	<	1	3.65	3.65	3.65	0	3.65	3.65	>	<	1	517.7	517.7	517.7	0	517.7	517.7	>
2022-06-07 21:45:11	398	<	2002	0.0005	1	0	0.0223	0.0228	-0.0218	>	<	1	3.55	3.55	3.55	0	3.55	3.55	>	<	1	517.7	517.7	517.7	0	517.7	517.7	>
2022-06-07 21:45:12	399	<	1996	0.0005	1	0	0.0224	0.0229	-0.0219	>	<	1	3.55	3.55	3.55	0	3.55	3.55	>	<	1	517.7	517.7	517.7	0	517.7	517.7	>
2022-06-07 21:45:13	400	<	2003	0.001	1	0	0.0316	0.0326	-0.0306	>	<	1	3.6	3.6	3.6	0	3.6	3.6	>	<	1	517.7	517.7	517.7	0	517.7	517.7	>
2022-06-07 21:45:14	401	<	2001	0.001	1	0	0.0316	0.0326	-0.0306	>	<	1	3.6	3.6	3.6	0	3.6	3.6	>	<	1	517.7	517.7	517.7	0	517.7	517.7	>
2022-06-07 21:45:15	402	<	1999	0.0025	1	0	0.0499	0.0525	-0.0474	>	<	1	3.45	3.45	3.45	0	3.45	3.45	>	<	1	517.7	517.7	517.7	0	517.7	517.7	>
2022-06-07 21:45:16	403	<	1999	0.0015	1	0	0.0387	0.0402	-0.0372	>	<	1	3.55	3.55	3.55	0	3.55	3.55	>	<	1	517.7	517.7	517.7	0	517.7	517.7	>
2022-06-07 21:45:17	404	<	2000	0	0	0	0	0	0	>	<	1	3.55	3.55	3.55	0	3.55	3.55	>	<	1	517.7	517.7	517.7	0	517.7	517.7	>
2022-06-07 21:45:18	405	<	2000	0	0	0	0	0	0	>	<	1	3.55	3.55	3.55	0	3.55	3.55	>	<	1	517.7	517.7	517.7	0	517.7	517.7	>
2022-06-07 21:45:19	406	<	2003	0.001	1	0	0.0316	0.0326	-0.0306	>	<	1	3.5	3.5	3.5	0	3.5	3.5	>	<	1	517.7	517.7	517.7	0	517.7	517.7	>
2022-06-07 21:45:20	407	<	2000	0.001	1	0	0.0316	0.0326	-0.0306	>	<	1	3.7	3.7	3.7	0	3.7	3.7	>	<	1	517.7	517.7	517.7	0	517.7	517.7	>
2022-06-07 21:45:21	408	<	1998	0.002	1	0	0.0447	0.0467	-0.0427	>	<	1	3.85	3.85	3.85	0	3.85	3.85	>	<	1	517.7	517.7	517.7	0	517.7	517.7	>
2022-06-07 21:45:22	409	<	1999	0.0015	1	0	0.0387	0.0402	-0.0372	>	<	1	3.6	3.6	3.6	0	3.6	3.6	>	<	1	517.7	517.7	517.7	0	517.7	517.7	>
2022-06-07 21:45:23	410	<	1998	0.002	1	0	0.0447	0.0467	-0.0427	>	<	1	3.75	3.75	3.75	0	3.75	3.75	>	<	1	517.7	517.7	517.7	0	517.7	517.7	>
2022-06-07 21:45:24	411	<	1999	0.003	1	0	0.0547	0.0577	-0.0517	>	<	1	3.6	3.6	3.6	0	3.6	3.6	>	<	1	517.7	517.7	517.7	0	517.7	517.7	>
2022-06-07 21:45:25	412	<	2001	0.0005	1	0	0.0223	0.0228	-0.0218	>	<	1	3.6	3.6	3.6	0	3.6	3.6	>	<	1	517.7	517.7	517.7	0	517.7	517.7	>
2022-06-07 21:45:26	413	<	2004	0.0005	1	0	0.0223	0.0228	-0.0218	>	<	1	3.75	3.75	3.75	0	3.75	3.75	>	<	1	517.7	517.7	517.7	0	517.7	517.7	>
2022-06-07 21:45:27	414	<	2001	0.0005	1	0	0.0223	0.0228	-0.0218	>	<	1	3.8	3.8	3.8	0	3.8	3.8	>	<	1	517.7	517.7	517.7	0	517.7	517.7	>
2022-06-07 21:45:28	415	<	1996	0	0	0	0	0	0	>	<	1	3.75	3.75	3.75	0	3.75	3.75	>	<	1	517.7	517.7	517.7	0	517.7	517.7	>
2022-06-07 21:45:29	416	<	2003	0.001	1	0	0.0316	0.0326	-0.0306	>	<	1	3.75	3.75	3.75	0	3.75	3.75	>	<	1	517.7	517.7	517.7	0	517.7	517.7	>
2022-06-07 21:45:30	417	<	1998	0.0015	1	0	0.0387	0.0402	-0.0372	>	<	1	3.55	3.55	3.55	0	3.55	3.55	>	<	1	517.7	517.7	517.7	0	517.7	517.7	>
2022-06-07 21:45:31	418	<	1999	0.003	1	0	0.0547	0.0577	-0.0517	>	<	1	3.55	3.55	3.55	0	3.55	3.55	>	<	1	517.7	517.7	517.7	0	517.7	517.7	>
2022-06-07 21:45:32	419	<	2001	0.0015	1	0	0.0387	0.0402	-0.0372	>	<	1	3.55	3.55	3.55	0	3.55	3.55	>	<	1	517.7	517.7	517.7	0	517.7	517.7	>
2022-06-07 21:45:33	420	<	1992	0.001	1	0	0.0317	0.0327	-0.0307	>	<	0	0			0	0	0	>	<	0	0			0	0	0	>
2022-06-07 21:45:34	421	<	2007	0.002	1	0	0.0446	0.0466	-0.0426	>	<	1	3.75	3.75	3.75	0	3.75	3.75	>	<	1	517.7	517.7	517.7	0	517.7	517.7	>
2022-06-07 21:45:35	422	<	1998	0.002	1	0	0.0447	0.0467	-0.0427	>	<	1	3.75	3.75	3.75	0	3.75	3.75	>	<	1	517.7	517.7	517.7	0	517.7	517.7	>
2022-06-07 21:45:36	423	<	2004	0.0015	1	0	0.0387	0.0402	-0.0372	>	<	1	3.7	3.7	3.7	0	3.7	3.7	>	<	1	517.7	517.7	517.7	0	517.7	517.7	>
2022-06-07 21:45:37	424	<	1998	0.002	1	0	0.0447	0.0467	-0.0427	>	<	1	3.65	3.65	3.65	0	3.65	3.65	>	<	1	517.7	517.7	517.7	0	517.7	517.7	>
2022-06-07 21:45:38	425	<	2004	0.0005	1	0	0.0223	0.0228	-0.0218	>	<	1	3.5	3.5	3.5	0	3.5	3.5	>	<	1	517.7	517.7	517.7	0	517.7	517.7	>
2022-06-07 21:45:39	426	<	1997	0.0015	1	0	0.0387	0.0402	-0.0372	>	<	1	3.95	3.95	3.95	0	3.95	3.95	>	<	1	517.7	517.7	517.7	0	517.7	517.7	>
2022-06-07 21:45:40	427	<	2001	0.001	1	0	0.0316	0.0326	-0.0306	>	<	1	3.85	3.85	3.85	0	3.85	3.85	>	<	1	517.7	517.7	517.7	0	517.7	517.7	>
2022-06-07 21:45:41	428	<	2001	0.001	1	0	0.0316	0.0326	-0.0306	>	<	1	3.7	3.7	3.7	0	3.7	3.7	>	<	1	517.7	517.7	517.7	0	517.7	517.7	>
2022-06-07 21:45:42	429	<	1999	0.002	1	0	0.0447	0.0467	-0.0427	>	<	1	3.65	3.65	3.65	0	3.65	3.65	>	<	1	517.8	517.8	517.8	0	517.8	517.8	>
2022-06-07 21:45:43	430	<	2001	0.0015	1	0	0.0387	0.0402	-0.0372	>	<	1	3.5	3.5	3.5	0	3.5	3.5	>	<	1	517.8	517.8	517.8	0	517.8	517.8	>
2022-06-07 21:45:44	431	<	2000	0.0005	1	0	0.0224	0.0229	-0.0219	>	<	1	3.7	3.7	3.7	0	3.7	3.7	>	<	1	517.8	517.8	517.8	0	517.8	517.8	>
2022-06-07 21:45:45	432	<	1999	0.0005	1	0	0.0224	0.0229	-0.0219	>	<	1	3.65	3.65	3.65	0	3.65	3.65	>	<	1	517.8	517.8	517.8	0	517.8	517.8	>
2022-06-07 21:45:46	433	<	1991	0.0035	1	0	0.0592	0.0627	-0.0557	>	<	1	3.6	3.6	3.6	0	3.6	3.6	>	<	1	517.8	517.8	517.8	0	517.8	517.8	>
2022-06-07 21:45:47	434	<	2008	0.002	1	0	0.0446	0.0466	-0.0426	>	<	1	3.5	3.5	3.5	0	3.5	3.5	>	<	1	517.8	517.8	517.8	0	517.8	517.8	>
2022-06-07 21:45:48	435	<	2002	0.002	1	0	0.0447	0.0467	-0.0427	>	<	1	3.5	3.5	3.5	0	3.5	3.5	>	<	1	517.8	517.8	517.8	0	517.8	517.8	>
2022-06-07 21:45:49	436	<	1997	0.002	1	0	0.0447	0.0467	-0.0427	>	<	1	3.65	3.65	3.65	0	3.65	3.65	>	<	1	517.8	517.8	517.8	0	517.8	517.8	>
2022-06-07 21:45:50	437	<	1999	0.002	1	0	0.0447	0.0467	-0.0427	>	<	1	3.65	3.65	3.65	0	3.65	3.65	>	<	1	517.8	517.8	517.8	0	517.8	517.8	>
2022-06-07 21:45:51	438	<	2003	0.0015	1	0	0.0387	0.0402	-0.0372	>	<	1	3.55	3.55	3.55	0	3.55	3.55	>	<	1	517.8	517.8	517.8	0	517.8	517.8	>
2022-06-07 21:45:52	439	<	2000	0.0005	1	0	0.0224	0.0229	-0.0219	>	<	1	3.7	3.7	3.7	0	3.7	3.7	>	<	1	517.8	517.8	517.8	0	517.8	517.8	>
2022-06-07 21:45:53	440	<	1997	0.0025	1	0	0.05	0.0525	-0.0475	>	<	1	3.65	3.65	3.65	0	3.65	3.65	>	<	1	517.8	517.8	517.8	0	517.8	517.8	>
2022-06-07 21:45:54	441	<	2003	0.0005	1	0	0.0223	0.0228	-0.0218	>	<	1	3.65	3.65	3.65	0	3.65	3.65	>	<	1	517.8	517.8	517.8	0	517.8	517.8	>
2022-06-07 21:45:55	442	<	2000	0.0025	1	0	0.0499	0.0524	-0.0474	>	<	1	3.5	3.5	3.5	0	3.5	3.5	>	<	1	517.8	517.8	517.8	0	517.8	517.8	>
2022-06-07 21:45:56	443	<	2001	0	0	0	0	0	0	>	<	1	3.55	3.55	3.55	0	3.55	3.55	>	<	1	517.8	517.8	517.8	0	517.8	517.8	>
2022-06-07 21:45:57	444	<	2000	0.002	1	0	0.0447	0.0467	-0.0427	>	<	1	3.7	3.7	3.7	0	3.7	3.7	>	<	1	517.8	517.8	517.8	0	517.8	517.8	>
2022-06-07 21:45:58	445	<	2000	0.0005	1	0	0.0224	0.0229	-0.0219	>	<	1	3.85	3.85	3.85	0	3.85	3.85	>	<	1	517.8	517.8	517.8	0	517.8	517.8	>
2022-06-07 21:45:59	446	<	1999	0.003	1	0	0.0547	0.0577	-0.0517	>	<	1	3.6	3.6	3.6	0	3.6	3.6	>	<	1	517.8	517.8	517.8	0	517.8	517.8	>
2022-06-07 21:46:00	447	<	2000	0.002	1	0	0.0447	0.0467	-0.0427	>	<	1	3.7	3.7	3.7	0	3.7	3.7	>	<	1	517.8	517.8	517.8	0	517.8	517.8	>
2022-06-07 21:46:01	448	<	2000	0.001	1	0	0.0316	0.0326	-0.0306	>	<	1	3.55	3.55	3.55	0	3.55	3.55	>	<	1	517.8	517.8	517.8	0	517.8	517.8	>
2022-06-07 21:46:02	449	<	2002	0.002	1	0	0.0447	0.0467	-0.0427	>	<	1	3.4	3.4	3.4	0	3.4	3.4	>	<	1	517.8	517.8	517.8	0	517.8	517.8	>
2022-06-07 21:46:03	450	<	1996	0.0015	1	0	0.0387	0.0402	-0.0372	>	<	1	3.6	3.6	3.6	0	3.6	3.6	>	<	1	517.8	517.8	517.8	0	517.8	517.8	>
2022-06-07 21:46:04	451	<	2002	0.005	1	0	0.0705	0.0755	-0.0655	>	<	1	3.65	3.65	3.65	0	3.65	3.65	>	<	1	517.8	517.8	517.8	0	517.8	517.8	>
2022-06-07 21:46:05	452	<	2000	0.001	1	0	0.0316	0.0326	-0.0306	>	<	1	3.6	3.6	3.6	0	3.6	3.6	>	<	1	517.8	517.8	517.8	0	517.8	517.8	>
2022-06-07 21:46:06	453	<	2000	0.001	1	0	0.0316	0.0326	-0.0306	>	<	1	3.55	3.55	3.55	0	3.55	3.55	>	<	1	517.8	517.8	517.8	0	517.8	517.8	>
2022-06-07 21:46:07	454	<	1999	0.003	1	0	0.0547	0.0577	-0.0517	>	<	1	3.55	3.55	3.55	0	3.55	3.55	>	<	1	517.8	517.8	517.8	0	517.8	517.8	>
2022-06-07 21:46:08	455	<	2001	0.0025	1	0	0.0499	0.0524	-0.0474	>	<	1	3.55	3.55	3.55	0	3.55	3.55	>	<	1	517.8	517.8	517.8	0	517.8	517.8	>
2022-06-07 21:46:09	456	<	1999	0.002	1	0	0.0447	0.0467	-0.0427	>	<	1	3.45	3.45	3.45	0	3.45	3.45	>	<	1	517.8	517.8	517.8	0	517.8	517.8	>
2022-06-07 21:46:10	457	<	1996	0.0025	1	0	0.05	0.0525	-0.0475	>	<	1	3.5	3.5	3.5	0	3.5	3.5	>	<	1	517.8	517.8	517.8	0	517.8	517.8	>
2022-06-07 21:46:11	458	<	2001	0.0015	1	0	0.0387	0.0402	-0.0372	>	<	1	3.45	3.45	3.45	0	3.45	3.45	>	<	1	517.8	517.8	517.8	0	517.8	517.8	>
2022-06-07 21:46:12	459	<	2004	0.001	1	0	0.0316	0.0326	-0.0306	>	<	1	3.5	3.5	3.5	0	3.5	3.5	>	<	1	517.8	517.8	517.8	0	517.8	517.8	>
2022-06-07 21:46:13	460	<	2000	0.003	1	0	0.0547	0.0577	-0.0517	>	<	1	3.45	3.45	3.45	0	3.45	3.45	>	<	1	517.8	517.8	517.8	0	517.8	517.8	>
2022-06-07 21:46:14	461	<	1990	0.0015	1	0	0.0388	0.0403	-0.0373	>	<	1	3.65	3.65	3.65	0	3.65	3.65	>	<	1	517.8	517.8	517.8	0	517.8	517.8	>
2022-06-07 21:46:15	462	<	2009	0.001	1	0	0.0315	0.0325	-0.0305	>	<	1	3.55	3.55	3.55	0	3.55	3.55	>	<	1	517.8	517.8	517.8	0	517.8	517.8	>
2022-06-07 21:46:16	463	<	2001	0.0005	1	0	0.0223	0.0228	-0.0218	>	<	1	3.6	3.6	3.6	0	3.6	3.6	>	<	1	517.8	517.8	517.8	0	517.8	517.8	>
2022-06-07 21:46:17	464	<	2001	0.0025	1	0	0.0499	0.0524	-0.0474	>	<	1	3.65	3.65	3.65	0	3.65	3.65	>	<	1	517.8	517.8	517.8	0	517.8	517.8	>
2022-06-07 21:46:18	465	<	1999	0.0015	1	0	0.0387	0.0402	-0.0372	>	<	1	3.6	3.6	3.6	0	3.6	3.6	>	<	1	517.8	517.8	517.8	0	517.8	517.8	>
2022-06-07 21:46:19	466	<	1994	0	0	0	0	0	0	>	<	1	3.65	3.65	3.65	0	3.65	3.65	>	<	1	517.8	517.8	517.8	0	517.8	517.8	>
2022-06-07 21:46:20	467	<	2005	0.002	1	0	0.0446	0.0466	-0.0426	>	<	1	3.7	3.7	3.7	0	3.7	3.7	>	<	1	517.8	517.8	517.8	0	517.8	517.8	>
2022-06-07 21:46:21	468	<	2003	0.0015	1	0	0.0387	0.0402	-0.0372	>	<	1	3.6	3.6	3.6	0	3.6	3.6	>	<	1	517.8	517.8	517.8	0	517.8	517.8	>
2022-06-07 21:46:22	469	<	1999	0.0005	1	0	0.0224	0.0229	-0.0219	>	<	1	3.6	3.6	3.6	0	3.6	3.6	>	<	1	517.8	517.8	517.8	0	517.8	517.8	>
2022-06-07 21:46:23	470	<	1998	0.002	1	0	0.0447	0.0467	-0.0427	>	<	1	3.75	3.75	3.75	0	3.75	3.75	>	<	1	517.8	517.8	517.8	0	517.8	517.8	>
2022-06-07 21:46:24	471	<	1992	0.0005	1	0	0.0224	0.0229	-0.0219	>	<	1	3.6	3.6	3.6	0	3.6	3.6	>	<	1	517.8	517.8	517.8	0	517.8	517.8	>
2022-06-07 21:46:25	472	<	2005	0.0015	1	0	0.0387	0.0401	-0.0372	>	<	1	3.65	3.65	3.65	0	3.65	3.65	>	<	1	517.8	517.8	517.8	0	517.8	517.8	>
2022-06-07 21:46:26	473	<	2005	0	0	0	0	0	0	>	<	1	3.6	3.6	3.6	0	3.6	3.6	>	<	1	517.8	517.8	517.8	0	517.8	517.8	>
2022-06-07 21:46:27	474	<	2001	0.0015	1	0	0.0387	0.0402	-0.0372	>	<	1	3.45	3.45	3.45	0	3.45	3.45	>	<	1	517.8	517.8	517.8	0	517.8	517.8	>
2022-06-07 21:46:28	475	<	1999	0.002	1	0	0.0447	0.0467	-0.0427	>	<	1	3.65	3.65	3.65	0	3.65	3.65	>	<	1	517.8	517.8	517.8	0	517.8	517.8	>
2022-06-07 21:46:29	476	<	2000	0.0025	1	0	0.0499	0.0524	-0.0474	>	<	1	3.55	3.55	3.55	0	3.55	3.55	>	<	1	517.8	517.8	517.8	0	517.8	517.8	>
2022-06-07 21:46:30	477	<	1999	0.0025	1	0	0.0499	0.0525	-0.0474	>	<	1	3.55	3.55	3.55	0	3.55	3.55	>	<	1	517.8	517.8	517.8	0	517.8	517.8	>
2022-06-07 21:46:31	478	<	2000	0.002	1	0	0.0447	0.0467	-0.0427	>	<	1	3.5	3.5	3.5	0	3.5	3.5	>	<	1	517.8	517.8	517.8	0	517.8	517.8	>
2022-06-07 21:46:32	479	<	1999	0.001	1	0	0.0316	0.0326	-0.0306	>	<	1	3.45	3.45	3.45	0	3.45	3.45	>	<	1	517.8	517.8	517.8	0	517.8	517.8	>
2022-06-07 21:46:33	480	<	2003	0	0	0	0	0	0	>	<	1	3.5	3.5	3.5	0	3.5	3.5	>	<	1	517.8	517.8	517.8	0	517.8	517.8	>
2022-06-07 21:46:34	481	<	1998	0.0005	1	0	0.0224	0.0229	-0.0219	>	<	1	3.65	3.65	3.65	0	3.65	3.65	>	<	1	517.8	517.8	517.8	0	517.8	517.8	>
2022-06-07 21:46:35	482	<	2000	0.0025	1	0	0.0499	0.0524	-0.0474	>	<	1	3.55	3.55	3.55	0	3.55	3.55	>	<	1	517.8	517.8	517.8	0	517.8	517.8	>
2022-06-07 21:46:36	483	<	1991	0	0	0	0	0	0	>	<	1	3.65	3.65	3.65	0	3.65	3.65	>	<	1	517.8	517.8	517.8	0	517.8	517.8	>
2022-06-07 21:46:37	484	<	2006	0.002	1	0	0.0446	0.0466	-0.0426	>	<	1	3.65	3.65	3.65	0	3.65	3.65	>	<	1	517.8	517.8	517.8	0	517.8	517.8	>
2022-06-07 21:46:38	485	<	2002	0.001	1	0	0.0316	0.0326	-0.0306	>	<	1	3.6	3.6	3.6	0	3.6	3.6	>	<	1	518.1	518.1	518.1	0	518.1	518.1	>
2022-06-07 21:46:39	486	<	2001	0.003	1	0	0.0547	0.0577	-0.0517	>	<	1	3.6	3.6	3.6	0	3.6	3.6	>	<	1	518.1	518.1	518.1	0	518.1	518.1	>
2022-06-07 21:46:40	487	<	2000	0.001	1	0	0.0316	0.0326	-0.0306	>	<	1	3.55	3.55	3.55	0	3.55	3.55	>	<	1	518.1	518.1	518.1	0	518.1	518.1	>
2022-06-07 21:46:41	488	<	2000	0	0	0	0	0	0	>	<	1	3.45	3.45	3.45	0	3.45	3.45	>	<	1	518.1	518.1	518.1	0	518.1	518.1	>
2022-06-07 21:46:42	489	<	2000	0.001	1	0	0.0316	0.0326	-0.0306	>	<	1	3.6	3.6	3.6	0	3.6	3.6	>	<	1	518.1	518.1	518.1	0	518.1	518.1	>
2022-06-07 21:46:43	490	<	2000	0.0055	1	0	0.074	0.0795	-0.0685	>	<	1	3.5	3.5	3.5	0	3.5	3.5	>	<	1	518.1	518.1	518.1	0	518.1	518.1	>
2022-06-07 21:46:44	491	<	1995	0.0025	1	0	0.05	0.0525	-0.0475	>	<	1	3.5	3.5	3.5	0	3.5	3.5	>	<	1	518.1	518.1	518.1	0	518.1	518.1	>
2022-06-07 21:46:45	492	<	2003	0	0	0	0	0	0	>	<	1	3.5	3.5	3.5	0	3.5	3.5	>	<	1	518.1	518.1	518.1	0	518.1	518.1	>
2022-06-07 21:46:46	493	<	2001	0.0025	1	0	0.0499	0.0524	-0.0474	>	<	1	3.7	3.7	3.7	0	3.7	3.7	>	<	1	518.1	518.1	518.1	0	518.1	518.1	>
2022-06-07 21:46:47	494	<	2001	0.0005	1	0	0.0223	0.0228	-0.0218	>	<	1	3.8	3.8	3.8	0	3.8	3.8	>	<	1	518.1	518.1	518.1	0	518.1	518.1	>
2022-06-07 21:46:48	495	<	2002	0.0005	1	0	0.0223	0.0228	-0.0218	>	<	1	3.55	3.55	3.55	0	3.55	3.55	>	<	1	518.1	518.1	518.1	0	518.1	518.1	>
2022-06-07 21:46:49	496	<	1999	0.0015	1	0	0.0387	0.0402	-0.0372	>	<	1	3.8	3.8	3.8	0	3.8	3.8	>	<	1	518.1	518.1	518.1	0	518.1	518.1	>
2022-06-07 21:46:50	497	<	1999	0.0005	1	0	0.0224	0.0229	-0.0219	>	<	1	3.65	3.65	3.65	0	3.65	3.65	>	<	1	518.1	518.1	518.1	0	518.1	518.1	>
2022-06-07 21:46:51	498	<	1999	0.001	1	0	0.0316	0.0326	-0.0306	>	<	1	3.6	3.6	3.6	0	3.6	3.6	>	<	1	518.1	518.1	518.1	0	518.1	518.1	>
2022-06-07 21:46:52	499	<	2002	0.002	1	0	0.0447	0.0467	-0.0427	>	<	1	3.7	3.7	3.7	0	3.7	3.7	>	<	1	518.1	518.1	518.1	0	518.1	518.1	>
2022-06-07 21:46:53	500	<	2000	0.002	1	0	0.0447	0.0467	-0.0427	>	<	1	3.65	3.65	3.65	0	3.65	3.65	>	<	1	518.1	518.1	518.1	0	518.1	518.1	>
2022-06-07 21:46:54	501	<	1998	0.001	1	0	0.0316	0.0326	-0.0306	>	<	1	3.7	3.7	3.7	0	3.7	3.7	>	<	1	518.1	518.1	518.1	0	518.1	518.1	>
2022-06-07 21:46:55	502	<	2000	0	0	0	0	0	0	>	<	1	3.65	3.65	3.65	0	3.65	3.65	>	<	1	518.1	518.1	518.1	0	518.1	518.1	>
2022-06-07 21:46:56	503	<	2001	0.002	1	0	0.0447	0.0467	-0.0427	>	<	1	3.65	3.65	3.65	0	3.65	3.65	>	<	1	518.1	518.1	518.1	0	518.1	518.1	>
2022-06-07 21:46:57	504	<	2001	0.0005	1	0	0.0223	0.0228	-0.0218	>	<	1	3.65	3.65	3.65	0	3.65	3.65	>	<	1	518.1	518.1	518.1	0	518.1	518.1	>
2022-06-07 21:46:58	505	<	1999	0.002	1	0	0.0447	0.0467	-0.0427	>	<	1	3.5	3.5	3.5	0	3.5	3.5	>	<	1	518.1	518.1	518.1	0	518.1	518.1	>
2022-06-07 21:46:59	506	<	1999	0.0015	1	0	0.0387	0.0402	-0.0372	>	<	1	3.55	3.55	3.55	0	3.55	3.55	>	<	1	518.1	518.1	518.1	0	518.1	518.1	>
2022-06-07 21:47:00	507	<	2001	0.002	1	0	0.0447	0.0467	-0.0427	>	<	1	3.6	3.6	3.6	0	3.6	3.6	>	<	1	518.1	518.1	518.1	0	518.1	518.1	>
2022-06-07 21:47:01	508	<	1999	0.003	1	0	0.0547	0.0577	-0.0517	>	<	1	3.6	3.6	3.6	0	3.6	3.6	>	<	1	518.1	518.1	518.1	0	518.1	518.1	>
2022-06-07 21:47:02	509	<	2004	0.0015	1	0	0.0387	0.0402	-0.0372	>	<	1	3.65	3.65	3.65	0	3.65	3.65	>	<	1	518.1	518.1	518.1	0	518.1	518.1	>
2022-06-07 21:47:03	510	<	1996	0.0035	1	0	0.0591	0.0626	-0.0556	>	<	1	3.6	3.6	3.6	0	3.6	3.6	>	<	1	518.1	518.1	518.1	0	518.1	518.1	>
2022-06-07 21:47:04	511	<	1999	0.004	1	0	0.0631	0.0671	-0.0591	>	<	1	3.65	3.65	3.65	0	3.65	3.65	>	<	1	518.1	518.1	518.1	0	518.1	518.1	>
2022-06-07 21:47:05	512	<	2003	0.0045	1	0	0.0669	0.0714	-0.0624	>	<	1	3.75	3.75	3.75	0	3.75	3.75	>	<	1	518.1	518.1	518.1	0	518.1	518.1	>
2022-06-07 21:47:06	513	<	1996	0.002	1	0	0.0447	0.0467	-0.0427	>	<	1	3.6	3.6	3.6	0	3.6	3.6	>	<	1	518.1	518.1	518.1	0	518.1	518.1	>
2022-06-07 21:47:07	514	<	2003	0.003	1	0	0.0546	0.0576	-0.0517	>	<	1	3.6	3.6	3.6	0	3.6	3.6	>	<	1	518.1	518.1	518.1	0	518.1	518.1	>
2022-06-07 21:47:08	515	<	2002	0.0035	2	0	0.067	0.0705	-0.0635	>	<	1	3.7	3.7	3.7	0	3.7	3.7	>	<	1	518.1	518.1	518.1	0	518.1	518.1	>
2022-06-07 21:47:09	516	<	1998	0.004	1	0	0.0632	0.0672	-0.0591	>	<	1	3.65	3.65	3.65	0	3.65	3.65	>	<	1	518.1	518.1	518.1	0	518.1	518.1	>
2022-06-07 21:47:10	517	<	1999	0.003	1	0	0.0547	0.0577	-0.0517	>	<	1	3.75	3.75	3.75	0	3.75	3.75	>	<	1	518.1	518.1	518.1	0	518.1	518.1	>
2022-06-07 21:47:11	518	<	2001	0.002	1	0	0.0447	0.0467	-0.0427	>	<	1	3.65	3.65	3.65	0	3.65	3.65	>	<	1	518.1	518.1	518.1	0	518.1	518.1	>
2022-06-07 21:47:12	519	<	1997	0.002	1	0	0.0447	0.0467	-0.0427	>	<	1	3.6	3.6	3.6	0	3.6	3.6	>	<	1	518.1	518.1	518.1	0	518.1	518.1	>
2022-06-07 21:47:13	520	<	2003	0.004	1	0	0.0631	0.0671	-0.0591	>	<	1	3.65	3.65	3.65	0	3.65	3.65	>	<	1	518.1	518.1	518.1	0	518.1	518.1	>
2022-06-07 21:47:14	521	<	1998	0.003	1	0	0.0547	0.0577	-0.0517	>	<	1	3.6	3.6	3.6	0	3.6	3.6	>	<	1	518.1	518.1	518.1	0	518.1	518.1	>
2022-06-07 21:47:15	522	<	2003	0.002	1	0	0.0446	0.0466	-0.0426	>	<	1	3.8	3.8	3.8	0	3.8	3.8	>	<	1	518.1	518.1	518.1	0	518.1	518.1	>
2022-06-07 21:47:16	523	<	2000	0.0015	1	0	0.0387	0.0402	-0.0372	>	<	1	3.65	3.65	3.65	0	3.65	3.65	>	<	1	518.1	518.1	518.1	0	518.1	518.1	>
2022-06-07 21:47:17	524	<	1998	0.0015	1	0	0.0387	0.0402	-0.0372	>	<	1	3.65	3.65	3.65	0	3.65	3.65	>	<	1	518.1	518.1	518.1	0	518.1	518.1	>
2022-06-07 21:47:18	525	<	2001	0	0	0	0	0	0	>	<	1	3.65	3.65	3.65	0	3.65	3.65	>	<	1	518.1	518.1	518.1	0	518.1	518.1	>
2022-06-07 21:47:19	526	<	2001	0.0005	1	0	0.0223	0.0228	-0.0218	>	<	1	3.9	3.9	3.9	0	3.9	3.9	>	<	1	518.1	518.1	518.1	0	518.1	518.1	>
2022-06-07 21:47:20	527	<	1993	0.0025	1	0	0.05	0.0525	-0.0475	>	<	1	3.6	3.6	3.6	0	3.6	3.6	>	<	1	518.1	518.1	518.1	0	518.1	518.1	>
2022-06-07 21:47:21	528	<	2008	0.0015	1	0	0.0386	0.0401	-0.0371	>	<	1	3.55	3.55	3.55	0	3.55	3.55	>	<	1	518.1	518.1	518.1	0	518.1	518.1	>
2022-06-07 21:47:22	529	<	1998	0.0015	1	0	0.0387	0.0402	-0.0372	>	<	1	3.55	3.55	3.55	0	3.55	3.55	>	<	1	518.1	518.1	518.1	0	518.1	518.1	>
2022-06-07 21:47:23	530	<	2000	0.003	1	0	0.0547	0.0577	-0.0517	>	<	1	3.55	3.55	3.55	0	3.55	3.55	>	<	1	518.1	518.1	518.1	0	518.1	518.1	>
2022-06-07 21:47:24	531	<	2002	0.0015	1	0	0.0387	0.0402	-0.0372	>	<	1	3.6	3.6	3.6	0	3.6	3.6	>	<	1	518.1	518.1	518.1	0	518.1	518.1	>
2022-06-07 21:47:25	532	<	1990	0.0005	1	0	0.0224	0.0229	-0.0219	>	<	1	3.5	3.5	3.5	0	3.5	3.5	>	<	1	518.1	518.1	518.1	0	518.1	518.1	>
2022-06-07 21:47:26	533	<	2010	0.005	1	0	0.0704	0.0753	-0.0654	>	<	1	3.65	3.65	3.65	0	3.65	3.65	>	<	1	518.1	518.1	518.1	0	518.1	518.1	>
2022-06-07 21:47:27	534	<	1998	0.001	1	0	0.0316	0.0326	-0.0306	>	<	1	3.55	3.55	3.55	0	3.55	3.55	>	<	1	518.1	518.1	518.1	0	518.1	518.1	>
2022-06-07 21:47:28	535	<	1998	0.001	1	0	0.0316	0.0326	-0.0306	>	<	1	3.5	3.5	3.5	0	3.5	3.5	>	<	1	518.1	518.1	518.1	0	518.1	518.1	>
2022-06-07 21:47:29	536	<	2004	0	0	0	0	0	0	>	<	1	3.75	3.75	3.75	0	3.75	3.75	>	<	1	518.1	518.1	518.1	0	518.1	518.1	>
2022-06-07 21:47:30	537	<	2000	0	0	0	0	0	0	>	<	1	3.65	3.65	3.65	0	3.65	3.65	>	<	1	518.1	518.1	518.1	0	518.1	518.1	>
2022-06-07 21:47:31	538	<	2000	0.0025	1	0	0.0499	0.0524	-0.0474	>	<	1	3.65	3.65	3.65	0	3.65	3.65	>	<	1	518.1	518.1	518.1	0	518.1	518.1	>
2022-06-07 21:47:32	539	<	1997	0.0015	1	0	0.0387	0.0402	-0.0372	>	<	1	3.65	3.65	3.65	0	3.65	3.65	>	<	1	518.1	518.1	518.1	0	518.1	518.1	>
2022-06-07 21:47:33	540	<	2001	0.002	1	0	0.0447	0.0467	-0.0427	>	<	1	3.75	3.75	3.75	0	3.75	3.75	>	<	1	518.1	518.1	518.1	0	518.1	518.1	>
2022-06-07 21:47:34	541	<	2000	0.001	1	0	0.0316	0.0326	-0.0306	>	<	1	3.8	3.8	3.8	0	3.8	3.8	>	<	1	518.1	518.1	518.1	0	518.1	518.1	>
2022-06-07 21:47:35	542	<	1992	0.0025	1	0	0.05	0.0525	-0.0475	>	<	1	3.6	3.6	3.6	0	3.6	3.6	>	<	1	518.1	518.1	518.1	0	518.1	518.1	>
2022-06-07 21:47:36	543	<	2006	0.003	1	0	0.0546	0.0576	-0.0516	>	<	1	3.6	3.6	3.6	0	3.6	3.6	>	<	1	518.1	518.1	518.1	0	518.1	518.1	>
2022-06-07 21:47:37	544	<	2001	0.0045	1	0	0.0669	0.0714	-0.0624	>	<	1	3.55	3.55	3.55	0	3.55	3.55	>	<	1	518.1	518.1	518.1	0	518.1	518.1	>
2022-06-07 21:47:38	545	<	2000	0.001	1	0	0.0316	0.0326	-0.0306	>	<	1	3.6	3.6	3.6	0	3.6	3.6	>	<	1	518.1	518.1	518.1	0	518.1	518.1	>
2022-06-07 21:47:39	546	<	2000	0.0025	1	0	0.0499	0.0524	-0.0474	>	<	1	3.6	3.6	3.6	0	3.6	3.6	>	<	1	518.1	518.1	518.1	0	518.1	518.1	>
2022-06-07 21:47:40	547	<	2002	0.002	1	0	0.0447	0.0467	-0.0427	>	<	1	3.55	3.55	3.55	0	3.55	3.55	>	<	1	518.1	518.1	518.1	0	518.1	518.1	>
2022-06-07 21:47:41	548	<	2000	0.003	1	0	0.0547	0.0577	-0.0517	>	<	1	3.6	3.6	3.6	0	3.6	3.6	>	<	1	518.1	518.1	518.1	0	518.1	518.1	>
2022-06-07 21:47:42	549	<	2001	0.0035	1	0	0.059	0.0625	-0.0555	>	<	1	3.6	3.6	3.6	0	3.6	3.6	>	<	1	518.1	518.1	518.1	0	518.1	518.1	>
2022-06-07 21:47:43	550	<	1995	0.0075	1	0	0.0864	0.0939	-0.0789	>	<	1	3.65	3.65	3.65	0	3.65	3.65	>	<	1	518.1	518.1	518.1	0	518.1	518.1	>
2022-06-07 21:47:44	551	<	2004	0.008	1	0	0.089	0.097	-0.081	>	<	1	3.6	3.6	3.6	0	3.6	3.6	>	<	1	518.1	518.1	518.1	0	518.1	518.1	>
2022-06-07 21:47:45	552	<	1987	0.0025	1	0	0.0501	0.0526	-0.0476	>	<	1	3.65	3.65	3.65	0	3.65	3.65	>	<	1	518.1	518.1	518.1	0	518.1	518.1	>
2022-06-07 21:47:46	553	<	2011	0.0015	1	0	0.0386	0.0401	-0.0371	>	<	1	3.55	3.55	3.55	0	3.55	3.55	>	<	1	518.1	518.1	518.1	0	518.1	518.1	>
2022-06-07 21:47:47	554	<	2002	0.002	1	0	0.0447	0.0467	-0.0427	>	<	1	3.7	3.7	3.7	0	3.7	3.7	>	<	1	518.1	518.1	518.1	0	518.1	518.1	>
2022-06-07 21:47:48	555	<	2000	0.0035	1	0	0.0591	0.0626	-0.0556	>	<	1	3.65	3.65	3.65	0	3.65	3.65	>	<	1	518.1	518.1	518.1	0	518.1	518.1	>
2022-06-07 21:47:49	556	<	2001	0.0025	1	0	0.0499	0.0524	-0.0474	>	<	1	3.5	3.5	3.5	0	3.5	3.5	>	<	1	518.1	518.1	518.1	0	518.1	518.1	>
2022-06-07 21:47:50	557	<	2000	0.001	1	0	0.0316	0.0326	-0.0306	>	<	1	3.6	3.6	3.6	0	3.6	3.6	>	<	1	518.1	518.1	518.1	0	518.1	518.1	>
2022-06-07 21:47:51	558	<	1997	0.003	1	0	0.0547	0.0577	-0.0517	>	<	1	3.75	3.75	3.75	0	3.75	3.75	>	<	1	518.1	518.1	518.1	0	518.1	518.1	>
2022-06-07 21:47:52	559	<	2002	0.003	1	0	0.0547	0.0577	-0.0517	>	<	1	3.55	3.55	3.55	0	3.55	3.55	>	<	1	518.1	518.1	518.1	0	518.1	518.1	>
2022-06-07 21:47:53	560	<	1998	0.003	1	0	0.0547	0.0577	-0.0517	>	<	1	3.65	3.65	3.65	0	3.65	3.65	>	<	1	518.1	518.1	518.1	0	518.1	518.1	>
2022-06-07 21:47:54	561	<	2003	0.0015	1	0	0.0387	0.0402	-0.0372	>	<	1	3.6	3.6	3.6	0	3.6	3.6	>	<	1	518.1	518.1	518.1	0	518.1	518.1	>
2022-06-07 21:47:55	562	<	2000	0.0015	1	0	0.0387	0.0402	-0.0372	>	<	1	3.7	3.7	3.7	0	3.7	3.7	>	<	1	518.1	518.1	518.1	0	518.1	518.1	>
2022-06-07 21:47:56	563	<	1999	0.003	1	0	0.0547	0.0577	-0.0517	>	<	1	3.55	3.55	3.55	0	3.55	3.55	>	<	1	518.1	518.1	518.1	0	518.1	518.1	>
2022-06-07 21:47:57	564	<	1997	0.001	1	0	0.0316	0.0326	-0.0306	>	<	1	3.55	3.55	3.55	0	3.55	3.55	>	<	1	518.1	518.1	518.1	0	518.1	518.1	>
2022-06-07 21:47:58	565	<	2003	0.001	1	0	0.0316	0.0326	-0.0306	>	<	1	3.7	3.7	3.7	0	3.7	3.7	>	<	1	518.1	518.1	518.1	0	518.1	518.1	>
2022-06-07 21:47:59	566	<	2000	0.0005	1	0	0.0224	0.0229	-0.0219	>	<	1	3.7	3.7	3.7	0	3.7	3.7	>	<	1	518.1	518.1	518.1	0	518.1	518.1	>
2022-06-07 21:48:00	567	<	1999	0.001	1	0	0.0316	0.0326	-0.0306	>	<	1	3.8	3.8	3.8	0	3.8	3.8	>	<	1	518.1	518.1	518.1	0	518.1	518.1	>
2022-06-07 21:48:01	568	<	2000	0.003	1	0	0.0547	0.0577	-0.0517	>	<	1	3.65	3.65	3.65	0	3.65	3.65	>	<	1	518.1	518.1	518.1	0	518.1	518.1	>
2022-06-07 21:48:02	569	<	2000	0.001	1	0	0.0316	0.0326	-0.0306	>	<	1	3.55	3.55	3.55	0	3.55	3.55	>	<	1	518.1	518.1	518.1	0	518.1	518.1	>
2022-06-07 21:48:03	570	<	2001	0.003	1	0	0.0547	0.0577	-0.0517	>	<	1	3.6	3.6	3.6	0	3.6	3.6	>	<	1	518.1	518.1	518.1	0	518.1	518.1	>
2022-06-07 21:48:04	571	<	2000	0.003	1	0	0.0547	0.0577	-0.0517	>	<	1	3.65	3.65	3.65	0	3.65	3.65	>	<	1	518.1	518.1	518.1	0	518.1	518.1	>
2022-06-07 21:48:05	572	<	1998	0.0035	1	0	0.0591	0.0626	-0.0556	>	<	1	3.6	3.6	3.6	0	3.6	3.6	>	<	1	518.1	518.1	518.1	0	518.1	518.1	>
2022-06-07 21:48:06	573	<	2002	0.001	1	0	0.0316	0.0326	-0.0306	>	<	1	3.65	3.65	3.65	0	3.65	3.65	>	<	1	518.1	518.1	518.1	0	518.1	518.1	>
2022-06-07 21:48:07	574	<	1988	0.0025	1	0	0.0501	0.0526	-0.0476	>	<	1	3.55	3.55	3.55	0	3.55	3.55	>	<	1	518.1	518.1	518.1	0	518.1	518.1	>
2022-06-07 21:48:08	575	<	2012	0.0084	1	0	0.0915	0.1	-0.0831	>	<	1	3.6	3.6	3.6	0	3.6	3.6	>	<	1	518.1	518.1	518.1	0	518.1	518.1	>
2022-06-07 21:48:09	576	<	1999	0.002	1	0	0.0447	0.0467	-0.0427	>	<	1	3.35	3.35	3.35	0	3.35	3.35	>	<	1	518.1	518.1	518.1	0	518.1	518.1	>
2022-06-07 21:48:10	577	<	1999	0.001	1	0	0.0316	0.0326	-0.0306	>	<	1	3.5	3.5	3.5	0	3.5	3.5	>	<	1	518.1	518.1	518.1	0	518.1	518.1	>
2022-06-07 21:48:11	578	<	2000	0.004	1	0	0.0631	0.0671	-0.0591	>	<	1	3.6	3.6	3.6	0	3.6	3.6	>	<	1	518.1	518.1	518.1	0	518.1	518.1	>
2022-06-07 21:48:12	579	<	2002	0.0045	1	0	0.0669	0.0714	-0.0624	>	<	1	3.55	3.55	3.55	0	3.55	3.55	>	<	1	518.1	518.1	518.1	0	518.1	518.1	>
2022-06-07 21:48:13	580	<	2000	0.0035	1	0	0.0591	0.0626	-0.0556	>	<	1	3.65	3.65	3.65	0	3.65	3.65	>	<	1	518.1	518.1	518.1	0	518.1	518.1	>
2022-06-07 21:48:14	581	<	2001	0.002	1	0	0.0447	0.0467	-0.0427	>	<	1	3.55	3.55	3.55	0	3.55	3.55	>	<	1	518.1	518.1	518.1	0	518.1	518.1	>
2022-06-07 21:48:15	582	<	1998	0.0035	1	0	0.0591	0.0626	-0.0556	>	<	1	3.5	3.5	3.5	0	3.5	3.5	>	<	1	518.1	518.1	518.1	0	518.1	518.1	>
2022-06-07 21:48:16	583	<	2002	0.002	1	0	0.0447	0.0467	-0.0427	>	<	1	3.5	3.5	3.5	0	3.5	3.5	>	<	1	518.1	518.1	518.1	0	518.1	518.1	>
2022-06-07 21:48:17	584	<	1999	0	0	0	0	0	0	>	<	1	3.6	3.6	3.6	0	3.6	3.6	>	<	1	518.1	518.1	518.1	0	518.1	518.1	>
2022-06-07 21:48:18	585	<	2001	0.0025	1	0	0.0499	0.0524	-0.0474	>	<	1	3.5	3.5	3.5	0	3.5	3.5	>	<	1	518.1	518.1	518.1	0	518.1	518.1	>
2022-06-07 21:48:19	586	<	1999	0.003	1	0	0.0547	0.0577	-0.0517	>	<	1	3.5	3.5	3.5	0	3.5	3.5	>	<	1	518.1	518.1	518.1	0	518.1	518.1	>
2022-06-07 21:48:20	587	<	1999	0.004	1	0	0.0631	0.0671	-0.0591	>	<	1	3.7	3.7	3.7	0	3.7	3.7	>	<	1	518.1	518.1	518.1	0	518.1	518.1	>
2022-06-07 21:48:21	588	<	2000	0.006	1	0	0.0772	0.0832	-0.0712	>	<	1	3.7	3.7	3.7	0	3.7	3.7	>	<	1	518.1	518.1	518.1	0	518.1	518.1	>
2022-06-07 21:48:22	589	<	1992	0.003	1	0	0.0548	0.0578	-0.0518	>	<	1	3.45	3.45	3.45	0	3.45	3.45	>	<	1	518.1	518.1	518.1	0	518.1	518.1	>
2022-06-07 21:48:23	590	<	2009	0.003	1	0	0.0546	0.0576	-0.0516	>	<	1	3.7	3.7	3.7	0	3.7	3.7	>	<	1	518.1	518.1	518.1	0	518.1	518.1	>
2022-06-07 21:48:24	591	<	2000	0.001	1	0	0.0316	0.0326	-0.0306	>	<	1	3.5	3.5	3.5	0	3.5	3.5	>	<	1	518.1	518.1	518.1	0	518.1	518.1	>
2022-06-07 21:48:25	592	<	1997	0.0015	1	0	0.0387	0.0402	-0.0372	>	<	1	3.6	3.6	3.6	0	3.6	3.6	>	<	1	518.1	518.1	518.1	0	518.1	518.1	>
2022-06-07 21:48:26	593	<	1978	0.0035	1	0	0.0594	0.0629	-0.0558	>	<	1	3.45	3.45	3.45	0	3.45	3.45	>	<	1	518.1	518.1	518.1	0	518.1	518.1	>
2022-06-07 21:48:27	594	<	2026	0.0015	1	0	0.0385	0.0399	-0.037	>	<	1	3.45	3.45	3.45	0	3.45	3.45	>	<	1	518.1	518.1	518.1	0	518.1	518.1	>
2022-06-07 21:48:28	595	<	1998	0.003	1	0	0.0547	0.0577	-0.0517	>	<	1	3.5	3.5	3.5	0	3.5	3.5	>	<	1	518.1	518.1	518.1	0	518.1	518.1	>
2022-06-07 21:48:29	596	<	2001	0.002	1	0	0.0447	0.0467	-0.0427	>	<	1	3.65	3.65	3.65	0	3.65	3.65	>	<	1	518.1	518.1	518.1	0	518.1	518.1	>
2022-06-07 21:48:30	597	<	1999	0.004	1	0	0.0631	0.0671	-0.0591	>	<	1	3.7	3.7	3.7	0	3.7	3.7	>	<	1	518.1	518.1	518.1	0	518.1	518.1	>
2022-06-07 21:48:31	598	<	2000	0.0035	1	0	0.0591	0.0626	-0.0556	>	<	1	3.6	3.6	3.6	0	3.6	3.6	>	<	1	518.1	518.1	518.1	0	518.1	518.1	>
2022-06-07 21:48:32	599	<	2002	0.0075	1	0	0.0862	0.0937	-0.0787	>	<	1	3.65	3.65	3.65	0	3.65	3.65	>	<	1	518.1	518.1	518.1	0	518.1	518.1	>
2022-06-07 21:48:33	600	<	1998	0.0025	1	0	0.05	0.0525	-0.0475	>	<	1	3.65	3.65	3.65	0	3.65	3.65	>	<	1	518.1	518.1	518.1	0	518.1	518.1	>
2022-06-07 21:48:34	601	<	2003	0.0025	1	0	0.0499	0.0524	-0.0474	>	<	1	3.65	3.65	3.65	0	3.65	3.65	>	<	1	518.1	518.1	518.1	0	518.1	518.1	>
2022-06-07 21:48:35	602	<	1998	0.003	1	0	0.0547	0.0577	-0.0517	>	<	1	3.55	3.55	3.55	0	3.55	3.55	>	<	1	518.1	518.1	518.1	0	518.1	518.1	>
2022-06-07 21:48:36	603	<	2000	0.002	1	0	0.0447	0.0467	-0.0427	>	<	1	3.5	3.5	3.5	0	3.5	3.5	>	<	1	518.1	518.1	518.1	0	518.1	518.1	>
2022-06-07 21:48:37	604	<	2000	0.0025	1	0	0.0499	0.0524	-0.0474	>	<	1	3.65	3.65	3.65	0	3.65	3.65	>	<	1	518.1	518.1	518.1	0	518.1	518.1	>
2022-06-07 21:48:38	605	<	1998	0.0015	1	0	0.0387	0.0402	-0.0372	>	<	1	3.5	3.5	3.5	0	3.5	3.5	>	<	1	518.1	518.1	518.1	0	518.1	518.1	>
2022-06-07 21:48:39	606	<	2002	0.0015	1	0	0.0387	0.0402	-0.0372	>	<	1	3.6	3.6	3.6	0	3.6	3.6	>	<	1	518.1	518.1	518.1	0	518.1	518.1	>
2022-06-07 21:48:40	607	<	2000	0.001	1	0	0.0316	0.0326	-0.0306	>	<	1	3.65	3.65	3.65	0	3.65	3.65	>	<	1	518.1	518.1	518.1	0	518.1	518.1	>
2022-06-07 21:48:41	608	<	1998	0.002	1	0	0.0447	0.0467	-0.0427	>	<	1	3.8	3.8	3.8	0	3.8	3.8	>	<	1	518.1	518.1	518.1	0	518.1	518.1	>
2022-06-07 21:48:42	609	<	2002	0.0015	1	0	0.0387	0.0402	-0.0372	>	<	1	3.6	3.6	3.6	0	3.6	3.6	>	<	1	518.1	518.1	518.1	0	518.1	518.1	>
2022-06-07 21:48:43	610	<	2001	0	0	0	0	0	0	>	<	1	3.7	3.7	3.7	0	3.7	3.7	>	<	1	518.1	518.1	518.1	0	518.1	518.1	>
2022-06-07 21:48:44	611	<	1999	0.0005	1	0	0.0224	0.0229	-0.0219	>	<	1	3.6	3.6	3.6	0	3.6	3.6	>	<	1	518.1	518.1	518.1	0	518.1	518.1	>
2022-06-07 21:48:45	612	<	2001	0.0065	1	0	0.0803	0.0868	-0.0738	>	<	1	3.55	3.55	3.55	0	3.55	3.55	>	<	1	518.1	518.1	518.1	0	518.1	518.1	>
2022-06-07 21:48:46	613	<	1990	0.001	1	0	0.0317	0.0327	-0.0307	>	<	1	3.65	3.65	3.65	0	3.65	3.65	>	<	1	518.1	518.1	518.1	0	518.1	518.1	>
2022-06-07 21:48:47	614	<	2009	0.002	1	0	0.0446	0.0466	-0.0426	>	<	1	3.6	3.6	3.6	0	3.6	3.6	>	<	1	518.1	518.1	518.1	0	518.1	518.1	>
2022-06-07 21:48:48	615	<	2000	0.0015	1	0	0.0387	0.0402	-0.0372	>	<	1	3.55	3.55	3.55	0	3.55	3.55	>	<	1	518.1	518.1	518.1	0	518.1	518.1	>
2022-06-07 21:48:49	616	<	1999	0.0025	1	0	0.0499	0.0525	-0.0474	>	<	1	3.65	3.65	3.65	0	3.65	3.65	>	<	1	518.1	518.1	518.1	0	518.1	518.1	>
2022-06-07 21:48:50	617	<	2003	0.0015	1	0	0.0387	0.0402	-0.0372	>	<	1	3.55	3.55	3.55	0	3.55	3.55	>	<	1	518.1	518.1	518.1	0	518.1	518.1	>
2022-06-07 21:48:51	618	<	2000	0.0015	1	0	0.0387	0.0402	-0.0372	>	<	1	3.6	3.6	3.6	0	3.6	3.6	>	<	1	518.1	518.1	518.1	0	518.1	518.1	>
2022-06-07 21:48:52	619	<	2000	0.0005	1	0	0.0224	0.0229	-0.0219	>	<	1	3.45	3.45	3.45	0	3.45	3.45	>	<	1	518.1	518.1	518.1	0	518.1	518.1	>
2022-06-07 21:48:53	620	<	1998	0.0015	1	0	0.0387	0.0402	-0.0372	>	<	1	3.65	3.65	3.65	0	3.65	3.65	>	<	1	518.1	518.1	518.1	0	518.1	518.1	>
2022-06-07 21:48:54	621	<	2000	0.0015	1	0	0.0387	0.0402	-0.0372	>	<	1	3.5	3.5	3.5	0	3.5	3.5	>	<	1	518.1	518.1	518.1	0	518.1	518.1	>
2022-06-07 21:48:55	622	<	2001	0.0025	1	0	0.0499	0.0524	-0.0474	>	<	1	3.5	3.5	3.5	0	3.5	3.5	>	<	1	518.1	518.1	518.1	0	518.1	518.1	>
2022-06-07 21:48:56	623	<	1999	0.0035	1	0	0.0591	0.0626	-0.0556	>	<	1	3.7	3.7	3.7	0	3.7	3.7	>	<	1	518.1	518.1	518.1	0	518.1	518.1	>
2022-06-07 21:48:57	624	<	2000	0.0015	1	0	0.0387	0.0402	-0.0372	>	<	1	3.55	3.55	3.55	0	3.55	3.55	>	<	1	518.1	518.1	518.1	0	518.1	518.1	>
2022-06-07 21:48:58	625	<	1998	0.003	1	0	0.0547	0.0577	-0.0517	>	<	1	3.6	3.6	3.6	0	3.6	3.6	>	<	1	518.1	518.1	518.1	0	518.1	518.1	>
2022-06-07 21:48:59	626	<	2003	0.001	1	0	0.0316	0.0326	-0.0306	>	<	1	3.55	3.55	3.55	0	3.55	3.55	>	<	1	518.1	518.1	518.1	0	518.1	518.1	>
2022-06-07 21:49:00	627	<	2000	0.0075	1	0	0.0863	0.0938	-0.0788	>	<	1	4.15	4.15	4.15	0	4.15	4.15	>	<	1	518.2	518.2	518.2	0	518.2	518.2	>
2022-06-07 21:49:01	628	<	1997	0.003	1	0	0.0547	0.0577	-0.0517	>	<	1	3.5	3.5	3.5	0	3.5	3.5	>	<	1	518.2	518.2	518.2	0	518.2	518.2	>
2022-06-07 21:49:02	629	<	2002	0.0035	1	0	0.059	0.0625	-0.0555	>	<	1	3.55	3.55	3.55	0	3.55	3.55	>	<	1	518.2	518.2	518.2	0	518.2	518.2	>
2022-06-07 21:49:03	630	<	1210	0	0	0	0	0	0	>	<	1	3.75	3.75	3.75	0	3.75	3.75	>	<	1	518.2	518.2	518.2	0	518.2	518.2	>
2022-06-07 21:49:04	631	<	2787	0.0018	1	0	0.0423	0.0441	-0.0405	>	<	1	3.8	3.8	3.8	0	3.8	3.8	>	<	1	518.2	518.2	518.2	0	518.2	518.2	>
2022-06-07 21:49:05	632	<	2002	0.004	1	0	0.0631	0.0671	-0.0591	>	<	1	3.65	3.65	3.65	0	3.65	3.65	>	<	1	518.3	518.3	518.3	0	518.3	518.3	>
2022-06-07 21:49:06	633	<	2001	0.0015	1	0	0.0387	0.0402	-0.0372	>	<	1	3.7	3.7	3.7	0	3.7	3.7	>	<	1	518.3	518.3	518.3	0	518.3	518.3	>
2022-06-07 21:49:07	634	<	1999	0.0025	1	0	0.0499	0.0525	-0.0474	>	<	1	3.5	3.5	3.5	0	3.5	3.5	>	<	1	518.3	518.3	518.3	0	518.3	518.3	>
2022-06-07 21:49:08	635	<	2000	0.003	1	0	0.0547	0.0577	-0.0517	>	<	1	3.55	3.55	3.55	0	3.55	3.55	>	<	1	518.3	518.3	518.3	0	518.3	518.3	>
2022-06-07 21:49:09	636	<	2001	0.007	1	0	0.0834	0.0903	-0.0764	>	<	1	3.55	3.55	3.55	0	3.55	3.55	>	<	1	518.3	518.3	518.3	0	518.3	518.3	>
2022-06-07 21:49:10	637	<	2000	0.0075	1	0	0.0863	0.0938	-0.0788	>	<	1	3.6	3.6	3.6	0	3.6	3.6	>	<	1	518.3	518.3	518.3	0	518.3	518.3	>
2022-06-07 21:49:11	638	<	2000	0.0025	1	0	0.0499	0.0524	-0.0474	>	<	1	3.6	3.6	3.6	0	3.6	3.6	>	<	1	518.3	518.3	518.3	0	518.3	518.3	>
2022-06-07 21:49:12	639	<	1998	0.0025	1	0	0.05	0.0525	-0.0475	>	<	1	3.55	3.55	3.55	0	3.55	3.55	>	<	1	518.3	518.3	518.3	0	518.3	518.3	>
2022-06-07 21:49:13	640	<	2003	0.005	1	0	0.0705	0.0755	-0.0655	>	<	1	3.7	3.7	3.7	0	3.7	3.7	>	<	1	518.3	518.3	518.3	0	518.3	518.3	>
2022-06-07 21:49:14	641	<	1998	0.0055	1	0	0.074	0.0795	-0.0685	>	<	1	3.7	3.7	3.7	0	3.7	3.7	>	<	1	518.3	518.3	518.3	0	518.3	518.3	>
2022-06-07 21:49:15	642	<	2000	0.001	1	0	0.0316	0.0326	-0.0306	>	<	1	3.7	3.7	3.7	0	3.7	3.7	>	<	1	518.3	518.3	518.3	0	518.3	518.3	>
2022-06-07 21:49:16	643	<	1999	0.002	1	0	0.0447	0.0467	-0.0427	>	<	1	3.7	3.7	3.7	0	3.7	3.7	>	<	1	518.3	518.3	518.3	0	518.3	518.3	>
2022-06-07 21:49:17	644	<	2002	0.002	1	0	0.0447	0.0467	-0.0427	>	<	1	3.6	3.6	3.6	0	3.6	3.6	>	<	1	518.3	518.3	518.3	0	518.3	518.3	>
2022-06-07 21:49:18	645	<	2000	0.002	1	0	0.0447	0.0467	-0.0427	>	<	1	3.55	3.55	3.55	0	3.55	3.55	>	<	1	518.3	518.3	518.3	0	518.3	518.3	>
2022-06-07 21:49:19	646	<	2001	0.0045	1	0	0.0669	0.0714	-0.0624	>	<	1	3.6	3.6	3.6	0	3.6	3.6	>	<	1	518.3	518.3	518.3	0	518.3	518.3	>
2022-06-07 21:49:20	647	<	1996	0.0035	1	0	0.0591	0.0626	-0.0556	>	<	1	3.6	3.6	3.6	0	3.6	3.6	>	<	1	518.3	518.3	518.3	0	518.3	518.3	>
2022-06-07 21:49:21	648	<	2002	0.0015	1	0	0.0387	0.0402	-0.0372	>	<	1	3.6	3.6	3.6	0	3.6	3.6	>	<	1	518.3	518.3	518.3	0	518.3	518.3	>
2022-06-07 21:49:22	649	<	1999	0.0035	1	0	0.0591	0.0626	-0.0556	>	<	1	3.85	3.85	3.85	0	3.85	3.85	>	<	1	518.3	518.3	518.3	0	518.3	518.3	>
2022-06-07 21:49:23	650	<	2002	0.003	1	0	0.0547	0.0577	-0.0517	>	<	1	3.7	3.7	3.7	0	3.7	3.7	>	<	1	518.3	518.3	518.3	0	518.3	518.3	>
2022-06-07 21:49:24	651	<	1997	0.001	1	0	0.0316	0.0326	-0.0306	>	<	1	3.6	3.6	3.6	0	3.6	3.6	>	<	1	518.3	518.3	518.3	0	518.3	518.3	>
2022-06-07 21:49:25	652	<	2003	0.003	1	0	0.0546	0.0576	-0.0517	>	<	1	3.6	3.6	3.6	0	3.6	3.6	>	<	1	518.3	518.3	518.3	0	518.3	518.3	>
2022-06-07 21:49:26	653	<	1996	0.0015	1	0	0.0387	0.0402	-0.0372	>	<	1	3.6	3.6	3.6	0	3.6	3.6	>	<	1	518.3	518.3	518.3	0	518.3	518.3	>
2022-06-07 21:49:27	654	<	2004	0.001	1	0	0.0316	0.0326	-0.0306	>	<	1	3.7	3.7	3.7	0	3.7	3.7	>	<	1	518.3	518.3	518.3	0	518.3	518.3	>
2022-06-07 21:49:28	655	<	1998	0.0025	1	0	0.05	0.0525	-0.0475	>	<	1	3.75	3.75	3.75	0	3.75	3.75	>	<	1	518.3	518.3	518.3	0	518.3	518.3	>
2022-06-07 21:49:29	656	<	1959	0.0005	1	0	0.0226	0.0231	-0.0221	>	<	1	3.55	3.55	3.55	0	3.55	3.55	>	<	1	518.3	518.3	518.3	0	518.3	518.3	>
2022-06-07 21:49:30	657	<	2045	0.0015	1	0	0.0383	0.0397	-0.0368	>	<	1	3.55	3.55	3.55	0	3.55	3.55	>	<	1	518.3	518.3	518.3	0	518.3	518.3	>
2022-06-07 21:49:31	658	<	1996	0	0	0	0	0	0	>	<	1	3.5	3.5	3.5	0	3.5	3.5	>	<	1	518.3	518.3	518.3	0	518.3	518.3	>
2022-06-07 21:49:32	659	<	1998	0.004	1	0	0.0632	0.0672	-0.0591	>	<	1	3.65	3.65	3.65	0	3.65	3.65	>	<	1	518.3	518.3	518.3	0	518.3	518.3	>
2022-06-07 21:49:33	660	<	192	0	0	0	0	0	0	>	<	1	3.6	3.6	3.6	0	3.6	3.6	>	<	1	518.3	518.3	518.3	0	518.3	518.3	>
2022-06-07 21:49:34	661	<	0	0			0	0	0	>	<	1	1.1	1.1	1.1	0	1.1	1.1	>	<	1	518.3	518.3	518.3	0	518.3	518.3	>

## Sheet: Conf1_15000
		<	Processing Time							>	<	CPU1							>	<	MEM1							>
Time	Id	<	Cont	Average	Max	Min	DesvTip	DTTop	DTDown	>	<	Cont	Average	Max	Min	DesvTip	DTTop	DTDown	>	<	Cont	Average	Max	Min	DesvTip	DTTop	DTDown	>
P3_Conf1_15000	Tot	<	1979980	0.0293	7	0	0.1689	0.1982	-0.1396	>	<	660	4.72	24.85	0.9	1.06	5.78	3.66	>	<	660	511.78	518.6	291.4	12.38	524.16	499.41	>
2022-06-07 20:30:52	0	<	687	0.048	7	0	0.3269	0.3749	-0.2789	>	<	0	0			0	0	0	>	<	0	0			0	0	0	>
2022-06-07 20:30:53	1	<	1001	0.021	1	0	0.1433	0.1643	-0.1223	>	<	1	24.85	24.85	24.85	0	24.85	24.85	>	<	1	291.4	291.4	291.4	0	291.4	291.4	>
2022-06-07 20:30:54	2	<	1883	0.0175	1	0	0.1312	0.1487	-0.1137	>	<	1	6.4	6.4	6.4	0	6.4	6.4	>	<	1	311	311	311	0	311	311	>
2022-06-07 20:30:55	3	<	6326	0.0142	1	0	0.1184	0.1327	-0.1042	>	<	1	4.1	4.1	4.1	0	4.1	4.1	>	<	1	443.9	443.9	443.9	0	443.9	443.9	>
2022-06-07 20:30:56	4	<	4300	0.0284	1	0	0.166	0.1944	-0.1377	>	<	1	4.3	4.3	4.3	0	4.3	4.3	>	<	1	449	449	449	0	449	449	>
2022-06-07 20:30:57	5	<	3001	0.023	1	0	0.1499	0.1729	-0.1269	>	<	1	5.4	5.4	5.4	0	5.4	5.4	>	<	1	465.9	465.9	465.9	0	465.9	465.9	>
2022-06-07 20:30:58	6	<	3002	0.0326	1	0	0.1777	0.2104	-0.1451	>	<	1	5.55	5.55	5.55	0	5.55	5.55	>	<	1	496.6	496.6	496.6	0	496.6	496.6	>
2022-06-07 20:30:59	7	<	3000	0.041	1	0	0.1983	0.2393	-0.1573	>	<	1	5.7	5.7	5.7	0	5.7	5.7	>	<	1	508.5	508.5	508.5	0	508.5	508.5	>
2022-06-07 20:31:00	8	<	2983	0.0389	1	0	0.1933	0.2322	-0.1544	>	<	1	6.15	6.15	6.15	0	6.15	6.15	>	<	1	518.6	518.6	518.6	0	518.6	518.6	>
2022-06-07 20:31:01	9	<	3015	0.0362	1	0	0.1867	0.2228	-0.1505	>	<	1	5	5	5	0	5	5	>	<	1	518.6	518.6	518.6	0	518.6	518.6	>
2022-06-07 20:31:02	10	<	3002	0.0333	1	0	0.1794	0.2128	-0.1461	>	<	1	5.3	5.3	5.3	0	5.3	5.3	>	<	1	511.2	511.2	511.2	0	511.2	511.2	>
2022-06-07 20:31:03	11	<	3001	0.0393	1	0	0.1944	0.2337	-0.155	>	<	1	5	5	5	0	5	5	>	<	1	511.2	511.2	511.2	0	511.2	511.2	>
2022-06-07 20:31:04	12	<	3000	0.0323	5	0	0.1948	0.2272	-0.1625	>	<	1	4.85	4.85	4.85	0	4.85	4.85	>	<	1	511.2	511.2	511.2	0	511.2	511.2	>
2022-06-07 20:31:05	13	<	3000	0.0453	1	0	0.208	0.2534	-0.1627	>	<	1	5.4	5.4	5.4	0	5.4	5.4	>	<	1	511.2	511.2	511.2	0	511.2	511.2	>
2022-06-07 20:31:06	14	<	3000	0.0473	1	0	0.2124	0.2597	-0.165	>	<	1	5.95	5.95	5.95	0	5.95	5.95	>	<	1	511.5	511.5	511.5	0	511.5	511.5	>
2022-06-07 20:31:07	15	<	2995	0.0391	1	0	0.1937	0.2328	-0.1547	>	<	1	5.2	5.2	5.2	0	5.2	5.2	>	<	1	506.7	506.7	506.7	0	506.7	506.7	>
2022-06-07 20:31:08	16	<	2968	0.0398	1	0	0.1954	0.2351	-0.1556	>	<	1	5	5	5	0	5	5	>	<	1	506.7	506.7	506.7	0	506.7	506.7	>
2022-06-07 20:31:09	17	<	3037	0.0316	1	0	0.175	0.2066	-0.1433	>	<	1	5.05	5.05	5.05	0	5.05	5.05	>	<	1	506.7	506.7	506.7	0	506.7	506.7	>
2022-06-07 20:31:10	18	<	2991	0.0264	1	0	0.1604	0.1868	-0.1339	>	<	1	5	5	5	0	5	5	>	<	1	506.7	506.7	506.7	0	506.7	506.7	>
2022-06-07 20:31:11	19	<	3006	0.0279	1	0	0.1648	0.1928	-0.1369	>	<	1	4.95	4.95	4.95	0	4.95	4.95	>	<	1	506.7	506.7	506.7	0	506.7	506.7	>
2022-06-07 20:31:12	20	<	2966	0.0354	1	0	0.1848	0.2202	-0.1494	>	<	1	5.1	5.1	5.1	0	5.1	5.1	>	<	1	506.7	506.7	506.7	0	506.7	506.7	>
2022-06-07 20:31:13	21	<	3036	0.0329	4	0	0.1892	0.2222	-0.1563	>	<	1	4.95	4.95	4.95	0	4.95	4.95	>	<	1	506.8	506.8	506.8	0	506.8	506.8	>
2022-06-07 20:31:14	22	<	2999	0.0277	1	0	0.164	0.1917	-0.1364	>	<	1	5.05	5.05	5.05	0	5.05	5.05	>	<	1	506.8	506.8	506.8	0	506.8	506.8	>
2022-06-07 20:31:15	23	<	3002	0.024	1	0	0.153	0.177	-0.129	>	<	1	4.9	4.9	4.9	0	4.9	4.9	>	<	1	506.8	506.8	506.8	0	506.8	506.8	>
2022-06-07 20:31:16	24	<	2959	0.0314	1	0	0.1745	0.2059	-0.143	>	<	1	5.2	5.2	5.2	0	5.2	5.2	>	<	1	507.1	507.1	507.1	0	507.1	507.1	>
2022-06-07 20:31:17	25	<	3017	0.0288	1	0	0.1673	0.1962	-0.1385	>	<	1	5.05	5.05	5.05	0	5.05	5.05	>	<	1	507.3	507.3	507.3	0	507.3	507.3	>
2022-06-07 20:31:18	26	<	3019	0.0351	1	0	0.1841	0.2192	-0.1489	>	<	1	5.1	5.1	5.1	0	5.1	5.1	>	<	1	507.3	507.3	507.3	0	507.3	507.3	>
2022-06-07 20:31:19	27	<	2997	0.0327	1	0	0.1778	0.2105	-0.1451	>	<	1	5	5	5	0	5	5	>	<	1	507.3	507.3	507.3	0	507.3	507.3	>
2022-06-07 20:31:20	28	<	3010	0.0382	6	0	0.2161	0.2543	-0.1779	>	<	1	4.85	4.85	4.85	0	4.85	4.85	>	<	1	507.3	507.3	507.3	0	507.3	507.3	>
2022-06-07 20:31:21	29	<	2993	0.0384	1	0	0.1922	0.2306	-0.1538	>	<	1	5.15	5.15	5.15	0	5.15	5.15	>	<	1	507.3	507.3	507.3	0	507.3	507.3	>
2022-06-07 20:31:22	30	<	2999	0.026	1	0	0.1592	0.1852	-0.1332	>	<	1	4.85	4.85	4.85	0	4.85	4.85	>	<	1	507.3	507.3	507.3	0	507.3	507.3	>
2022-06-07 20:31:23	31	<	3002	0.027	1	0	0.162	0.189	-0.135	>	<	1	5.2	5.2	5.2	0	5.2	5.2	>	<	1	511.4	511.4	511.4	0	511.4	511.4	>
2022-06-07 20:31:24	32	<	3003	0.0323	1	0	0.1768	0.2091	-0.1445	>	<	1	5.15	5.15	5.15	0	5.15	5.15	>	<	1	511.4	511.4	511.4	0	511.4	511.4	>
2022-06-07 20:31:25	33	<	3001	0.036	1	0	0.1863	0.2222	-0.1503	>	<	1	5.75	5.75	5.75	0	5.75	5.75	>	<	1	511.6	511.6	511.6	0	511.6	511.6	>
2022-06-07 20:31:26	34	<	2991	0.0324	1	0	0.1771	0.2096	-0.1447	>	<	1	4.85	4.85	4.85	0	4.85	4.85	>	<	1	511.6	511.6	511.6	0	511.6	511.6	>
2022-06-07 20:31:27	35	<	3003	0.0326	1	0	0.1777	0.2103	-0.145	>	<	1	4.95	4.95	4.95	0	4.95	4.95	>	<	1	511.6	511.6	511.6	0	511.6	511.6	>
2022-06-07 20:31:28	36	<	3005	0.0336	1	0	0.1802	0.2138	-0.1466	>	<	1	5	5	5	0	5	5	>	<	1	511.6	511.6	511.6	0	511.6	511.6	>
2022-06-07 20:31:29	37	<	2999	0.0277	1	0	0.164	0.1917	-0.1364	>	<	1	5	5	5	0	5	5	>	<	1	511.7	511.7	511.7	0	511.7	511.7	>
2022-06-07 20:31:30	38	<	2992	0.0381	1	0	0.1914	0.2295	-0.1533	>	<	1	5.1	5.1	5.1	0	5.1	5.1	>	<	1	511.9	511.9	511.9	0	511.9	511.9	>
2022-06-07 20:31:31	39	<	2951	0.0386	1	0	0.1927	0.2313	-0.1541	>	<	1	4.8	4.8	4.8	0	4.8	4.8	>	<	1	511.9	511.9	511.9	0	511.9	511.9	>
2022-06-07 20:31:32	40	<	3049	0.0377	1	0	0.1905	0.2282	-0.1528	>	<	1	5	5	5	0	5	5	>	<	1	511.9	511.9	511.9	0	511.9	511.9	>
2022-06-07 20:31:33	41	<	3009	0.0452	1	0	0.2077	0.2529	-0.1625	>	<	1	4.9	4.9	4.9	0	4.9	4.9	>	<	1	511.9	511.9	511.9	0	511.9	511.9	>
2022-06-07 20:31:34	42	<	3004	0.0379	1	0	0.1911	0.229	-0.1531	>	<	1	5.05	5.05	5.05	0	5.05	5.05	>	<	1	511.9	511.9	511.9	0	511.9	511.9	>
2022-06-07 20:31:35	43	<	2996	0.0344	1	0	0.1822	0.2166	-0.1478	>	<	1	5	5	5	0	5	5	>	<	1	511.9	511.9	511.9	0	511.9	511.9	>
2022-06-07 20:31:36	44	<	3000	0.029	1	0	0.1678	0.1968	-0.1388	>	<	1	4.9	4.9	4.9	0	4.9	4.9	>	<	1	511.9	511.9	511.9	0	511.9	511.9	>
2022-06-07 20:31:37	45	<	3000	0.0283	1	0	0.1659	0.1943	-0.1376	>	<	1	5.05	5.05	5.05	0	5.05	5.05	>	<	1	511.9	511.9	511.9	0	511.9	511.9	>
2022-06-07 20:31:38	46	<	2991	0.0344	1	0	0.1823	0.2168	-0.1479	>	<	1	4.95	4.95	4.95	0	4.95	4.95	>	<	1	511.9	511.9	511.9	0	511.9	511.9	>
2022-06-07 20:31:39	47	<	3008	0.0303	1	0	0.1713	0.2015	-0.141	>	<	1	4.95	4.95	4.95	0	4.95	4.95	>	<	1	511.9	511.9	511.9	0	511.9	511.9	>
2022-06-07 20:31:40	48	<	2979	0.0332	1	0	0.1792	0.2125	-0.146	>	<	1	5.05	5.05	5.05	0	5.05	5.05	>	<	1	511.9	511.9	511.9	0	511.9	511.9	>
2022-06-07 20:31:41	49	<	3020	0.0381	1	0	0.1914	0.2295	-0.1533	>	<	1	4.95	4.95	4.95	0	4.95	4.95	>	<	1	511.9	511.9	511.9	0	511.9	511.9	>
2022-06-07 20:31:42	50	<	3001	0.0313	1	0	0.1742	0.2055	-0.1429	>	<	1	4.95	4.95	4.95	0	4.95	4.95	>	<	1	511.9	511.9	511.9	0	511.9	511.9	>
2022-06-07 20:31:43	51	<	3003	0.0296	1	0	0.1696	0.1992	-0.1399	>	<	1	4.95	4.95	4.95	0	4.95	4.95	>	<	1	511.9	511.9	511.9	0	511.9	511.9	>
2022-06-07 20:31:44	52	<	3000	0.031	1	0	0.1733	0.2043	-0.1423	>	<	1	4.85	4.85	4.85	0	4.85	4.85	>	<	1	511.9	511.9	511.9	0	511.9	511.9	>
2022-06-07 20:31:45	53	<	2993	0.0234	1	0	0.1511	0.1745	-0.1277	>	<	1	4.75	4.75	4.75	0	4.75	4.75	>	<	1	511.9	511.9	511.9	0	511.9	511.9	>
2022-06-07 20:31:46	54	<	2512	0.0287	1	0	0.1669	0.1955	-0.1382	>	<	1	4.95	4.95	4.95	0	4.95	4.95	>	<	1	511.9	511.9	511.9	0	511.9	511.9	>
2022-06-07 20:31:47	55	<	3494	0.0206	1	0	0.1421	0.1627	-0.1215	>	<	1	4.4	4.4	4.4	0	4.4	4.4	>	<	1	512	512	512	0	512	512	>
2022-06-07 20:31:48	56	<	2995	0.0307	1	0	0.1726	0.2033	-0.1418	>	<	1	4.5	4.5	4.5	0	4.5	4.5	>	<	1	512	512	512	0	512	512	>
2022-06-07 20:31:49	57	<	3002	0.0263	1	0	0.1601	0.1864	-0.1338	>	<	1	5.15	5.15	5.15	0	5.15	5.15	>	<	1	512	512	512	0	512	512	>
2022-06-07 20:31:50	58	<	3003	0.0313	1	0	0.1741	0.2054	-0.1428	>	<	1	4.9	4.9	4.9	0	4.9	4.9	>	<	1	512	512	512	0	512	512	>
2022-06-07 20:31:51	59	<	2996	0.022	1	0	0.1468	0.1688	-0.1247	>	<	1	4.55	4.55	4.55	0	4.55	4.55	>	<	1	512	512	512	0	512	512	>
2022-06-07 20:31:52	60	<	3001	0.0373	1	0	0.1895	0.2269	-0.1522	>	<	1	4.8	4.8	4.8	0	4.8	4.8	>	<	1	512	512	512	0	512	512	>
2022-06-07 20:31:53	61	<	3002	0.0346	1	0	0.1829	0.2175	-0.1482	>	<	1	5	5	5	0	5	5	>	<	1	512	512	512	0	512	512	>
2022-06-07 20:31:54	62	<	3000	0.0387	1	0	0.1928	0.2315	-0.1541	>	<	1	4.9	4.9	4.9	0	4.9	4.9	>	<	1	512	512	512	0	512	512	>
2022-06-07 20:31:55	63	<	3002	0.0333	1	0	0.1794	0.2128	-0.1461	>	<	1	4.95	4.95	4.95	0	4.95	4.95	>	<	1	512	512	512	0	512	512	>
2022-06-07 20:31:56	64	<	2992	0.0324	1	0	0.1771	0.2095	-0.1447	>	<	1	4.9	4.9	4.9	0	4.9	4.9	>	<	1	512	512	512	0	512	512	>
2022-06-07 20:31:57	65	<	2824	0.0195	1	0	0.1382	0.1577	-0.1187	>	<	1	4.65	4.65	4.65	0	4.65	4.65	>	<	1	512	512	512	0	512	512	>
2022-06-07 20:31:58	66	<	3184	0.0267	1	0	0.1612	0.1879	-0.1345	>	<	1	2.75	2.75	2.75	0	2.75	2.75	>	<	1	512	512	512	0	512	512	>
2022-06-07 20:31:59	67	<	2999	0.0393	1	0	0.1944	0.2338	-0.1551	>	<	1	5	5	5	0	5	5	>	<	1	512	512	512	0	512	512	>
2022-06-07 20:32:00	68	<	2983	0.0305	1	0	0.172	0.2025	-0.1415	>	<	1	5	5	5	0	5	5	>	<	1	512	512	512	0	512	512	>
2022-06-07 20:32:01	69	<	3009	0.0349	1	0	0.1835	0.2184	-0.1486	>	<	1	4.95	4.95	4.95	0	4.95	4.95	>	<	1	512	512	512	0	512	512	>
2022-06-07 20:32:02	70	<	3006	0.023	1	0	0.1498	0.1727	-0.1268	>	<	1	5	5	5	0	5	5	>	<	1	512	512	512	0	512	512	>
2022-06-07 20:32:03	71	<	3001	0.0237	1	0	0.152	0.1756	-0.1283	>	<	1	5.1	5.1	5.1	0	5.1	5.1	>	<	1	512	512	512	0	512	512	>
2022-06-07 20:32:04	72	<	3001	0.024	1	0	0.153	0.177	-0.129	>	<	1	5	5	5	0	5	5	>	<	1	512	512	512	0	512	512	>
2022-06-07 20:32:05	73	<	2999	0.0237	1	0	0.152	0.1757	-0.1284	>	<	1	4.9	4.9	4.9	0	4.9	4.9	>	<	1	512	512	512	0	512	512	>
2022-06-07 20:32:06	74	<	2997	0.0327	1	0	0.1778	0.2105	-0.1451	>	<	1	4.45	4.45	4.45	0	4.45	4.45	>	<	1	512	512	512	0	512	512	>
2022-06-07 20:32:07	75	<	3005	0.0306	2	0	0.1742	0.2048	-0.1436	>	<	1	5.05	5.05	5.05	0	5.05	5.05	>	<	1	512	512	512	0	512	512	>
2022-06-07 20:32:08	76	<	2998	0.026	1	0	0.1592	0.1852	-0.1332	>	<	1	5	5	5	0	5	5	>	<	1	512	512	512	0	512	512	>
2022-06-07 20:32:09	77	<	3000	0.0273	1	0	0.1631	0.1904	-0.1357	>	<	1	4.85	4.85	4.85	0	4.85	4.85	>	<	1	512	512	512	0	512	512	>
2022-06-07 20:32:10	78	<	2209	0.014	1	0	0.1176	0.1317	-0.1036	>	<	1	5.2	5.2	5.2	0	5.2	5.2	>	<	1	512	512	512	0	512	512	>
2022-06-07 20:32:11	79	<	2942	0.0153	1	0	0.1227	0.138	-0.1074	>	<	1	1.35	1.35	1.35	0	1.35	1.35	>	<	1	512	512	512	0	512	512	>
2022-06-07 20:32:12	80	<	3567	0.0137	1	0	0.1164	0.1301	-0.1027	>	<	1	2.5	2.5	2.5	0	2.5	2.5	>	<	1	512	512	512	0	512	512	>
2022-06-07 20:32:13	81	<	3267	0.0208	1	0	0.1428	0.1636	-0.1219	>	<	1	2.55	2.55	2.55	0	2.55	2.55	>	<	1	512	512	512	0	512	512	>
2022-06-07 20:32:14	82	<	3010	0.0316	1	0	0.1748	0.2064	-0.1433	>	<	1	4.9	4.9	4.9	0	4.9	4.9	>	<	1	512	512	512	0	512	512	>
2022-06-07 20:32:15	83	<	3003	0.0286	1	0	0.1668	0.1954	-0.1381	>	<	1	5	5	5	0	5	5	>	<	1	512	512	512	0	512	512	>
2022-06-07 20:32:16	84	<	3004	0.033	1	0	0.1785	0.2115	-0.1456	>	<	1	4.9	4.9	4.9	0	4.9	4.9	>	<	1	512	512	512	0	512	512	>
2022-06-07 20:32:17	85	<	2989	0.0204	1	0	0.1414	0.1618	-0.121	>	<	1	5	5	5	0	5	5	>	<	1	512	512	512	0	512	512	>
2022-06-07 20:32:18	86	<	3006	0.0223	1	0	0.1476	0.1699	-0.1253	>	<	1	4.3	4.3	4.3	0	4.3	4.3	>	<	1	512	512	512	0	512	512	>
2022-06-07 20:32:19	87	<	2999	0.0273	2	0	0.1651	0.1925	-0.1378	>	<	1	4.7	4.7	4.7	0	4.7	4.7	>	<	1	512	512	512	0	512	512	>
2022-06-07 20:32:20	88	<	2281	0.0351	1	0	0.184	0.219	-0.1489	>	<	1	5.05	5.05	5.05	0	5.05	5.05	>	<	1	512	512	512	0	512	512	>
2022-06-07 20:32:21	89	<	2660	0.0109	1	0	0.1038	0.1147	-0.0929	>	<	1	3.35	3.35	3.35	0	3.35	3.35	>	<	1	512	512	512	0	512	512	>
2022-06-07 20:32:22	90	<	2672	0.0105	1	0	0.1018	0.1123	-0.0914	>	<	1	1.05	1.05	1.05	0	1.05	1.05	>	<	1	512	512	512	0	512	512	>
2022-06-07 20:32:23	91	<	3893	0.0118	1	0	0.1081	0.1199	-0.0962	>	<	1	2.2	2.2	2.2	0	2.2	2.2	>	<	1	512	512	512	0	512	512	>
2022-06-07 20:32:24	92	<	3498	0.0186	1	0	0.135	0.1536	-0.1165	>	<	1	3.65	3.65	3.65	0	3.65	3.65	>	<	1	512.4	512.4	512.4	0	512.4	512.4	>
2022-06-07 20:32:25	93	<	2998	0.022	1	0	0.1467	0.1687	-0.1247	>	<	1	4	4	4	0	4	4	>	<	1	512.4	512.4	512.4	0	512.4	512.4	>
2022-06-07 20:32:26	94	<	1973	0.0172	1	0	0.1301	0.1474	-0.1129	>	<	1	4.25	4.25	4.25	0	4.25	4.25	>	<	1	512.4	512.4	512.4	0	512.4	512.4	>
2022-06-07 20:32:27	95	<	3260	0.0123	1	0	0.1101	0.1224	-0.0978	>	<	1	2.2	2.2	2.2	0	2.2	2.2	>	<	1	512.5	512.5	512.5	0	512.5	512.5	>
2022-06-07 20:32:28	96	<	3755	0.0205	1	0	0.1417	0.1622	-0.1212	>	<	1	1.85	1.85	1.85	0	1.85	1.85	>	<	1	512.5	512.5	512.5	0	512.5	512.5	>
2022-06-07 20:32:29	97	<	3011	0.0316	1	0	0.1748	0.2064	-0.1433	>	<	1	4.85	4.85	4.85	0	4.85	4.85	>	<	1	512.5	512.5	512.5	0	512.5	512.5	>
2022-06-07 20:32:30	98	<	2901	0.0152	1	0	0.1222	0.1374	-0.1071	>	<	1	5.05	5.05	5.05	0	5.05	5.05	>	<	1	512.5	512.5	512.5	0	512.5	512.5	>
2022-06-07 20:32:31	99	<	1465	0.0089	1	0	0.0938	0.1027	-0.0849	>	<	1	2.05	2.05	2.05	0	2.05	2.05	>	<	1	512.5	512.5	512.5	0	512.5	512.5	>
2022-06-07 20:32:32	100	<	1457	0.013	1	0	0.1134	0.1265	-0.1004	>	<	1	0.95	0.95	0.95	0	0.95	0.95	>	<	1	512.5	512.5	512.5	0	512.5	512.5	>
2022-06-07 20:32:33	101	<	2020	0.0079	1	0	0.0886	0.0966	-0.0807	>	<	1	0.9	0.9	0.9	0	0.9	0.9	>	<	1	512.5	512.5	512.5	0	512.5	512.5	>
2022-06-07 20:32:34	102	<	3900	0.0105	1	0	0.102	0.1125	-0.0915	>	<	1	1.9	1.9	1.9	0	1.9	1.9	>	<	1	512.5	512.5	512.5	0	512.5	512.5	>
2022-06-07 20:32:35	103	<	4305	0.0107	1	0	0.1028	0.1135	-0.0921	>	<	1	3	3	3	0	3	3	>	<	1	512.5	512.5	512.5	0	512.5	512.5	>
2022-06-07 20:32:36	104	<	3274	0.0089	1	0	0.0937	0.1026	-0.0848	>	<	1	1.95	1.95	1.95	0	1.95	1.95	>	<	1	512.5	512.5	512.5	0	512.5	512.5	>
2022-06-07 20:32:37	105	<	3072	0.0088	1	0	0.0933	0.1021	-0.0845	>	<	1	2.05	2.05	2.05	0	2.05	2.05	>	<	1	512.5	512.5	512.5	0	512.5	512.5	>
2022-06-07 20:32:38	106	<	3088	0.0104	1	0	0.1013	0.1116	-0.0909	>	<	1	1.9	1.9	1.9	0	1.9	1.9	>	<	1	512.5	512.5	512.5	0	512.5	512.5	>
2022-06-07 20:32:39	107	<	3886	0.009	1	0	0.0945	0.1035	-0.0855	>	<	1	2.95	2.95	2.95	0	2.95	2.95	>	<	1	512.5	512.5	512.5	0	512.5	512.5	>
2022-06-07 20:32:40	108	<	3245	0.0148	1	0	0.1207	0.1355	-0.1059	>	<	1	2.2	2.2	2.2	0	2.2	2.2	>	<	1	512.5	512.5	512.5	0	512.5	512.5	>
2022-06-07 20:32:41	109	<	3394	0.0212	1	0	0.1441	0.1653	-0.1229	>	<	1	2.9	2.9	2.9	0	2.9	2.9	>	<	1	512.5	512.5	512.5	0	512.5	512.5	>
2022-06-07 20:32:42	110	<	2995	0.0337	1	0	0.1805	0.2142	-0.1468	>	<	1	4.55	4.55	4.55	0	4.55	4.55	>	<	1	512.5	512.5	512.5	0	512.5	512.5	>
2022-06-07 20:32:43	111	<	3001	0.0347	1	0	0.1829	0.2176	-0.1482	>	<	1	4.95	4.95	4.95	0	4.95	4.95	>	<	1	512.5	512.5	512.5	0	512.5	512.5	>
2022-06-07 20:32:44	112	<	2994	0.0301	1	0	0.1708	0.2008	-0.1407	>	<	1	5	5	5	0	5	5	>	<	1	512.5	512.5	512.5	0	512.5	512.5	>
2022-06-07 20:32:45	113	<	1200	0.0342	1	0	0.1817	0.2158	-0.1475	>	<	1	5.05	5.05	5.05	0	5.05	5.05	>	<	1	512.5	512.5	512.5	0	512.5	512.5	>
2022-06-07 20:32:46	114	<	3232	0.0096	1	0	0.0975	0.1071	-0.0879	>	<	1	1.5	1.5	1.5	0	1.5	1.5	>	<	1	512.5	512.5	512.5	0	512.5	512.5	>
2022-06-07 20:32:47	115	<	3256	0.0144	1	0	0.1193	0.1337	-0.1048	>	<	1	2.65	2.65	2.65	0	2.65	2.65	>	<	1	512.5	512.5	512.5	0	512.5	512.5	>
2022-06-07 20:32:48	116	<	3271	0.015	1	0	0.1215	0.1365	-0.1065	>	<	1	2.55	2.55	2.55	0	2.55	2.55	>	<	1	512.5	512.5	512.5	0	512.5	512.5	>
2022-06-07 20:32:49	117	<	3284	0.0104	1	0	0.1012	0.1116	-0.0909	>	<	1	1.75	1.75	1.75	0	1.75	1.75	>	<	1	512.5	512.5	512.5	0	512.5	512.5	>
2022-06-07 20:32:50	118	<	3300	0.0161	1	0	0.1257	0.1418	-0.1096	>	<	1	2.45	2.45	2.45	0	2.45	2.45	>	<	1	512.5	512.5	512.5	0	512.5	512.5	>
2022-06-07 20:32:51	119	<	3312	0.0199	1	0	0.1398	0.1597	-0.1198	>	<	1	3.55	3.55	3.55	0	3.55	3.55	>	<	1	512.5	512.5	512.5	0	512.5	512.5	>
2022-06-07 20:32:52	120	<	3151	0.0222	1	0	0.1474	0.1696	-0.1252	>	<	1	3.75	3.75	3.75	0	3.75	3.75	>	<	1	512.5	512.5	512.5	0	512.5	512.5	>
2022-06-07 20:32:53	121	<	1968	0.0229	1	0	0.1495	0.1723	-0.1266	>	<	1	3.35	3.35	3.35	0	3.35	3.35	>	<	1	512.5	512.5	512.5	0	512.5	512.5	>
2022-06-07 20:32:54	122	<	3303	0.0218	1	0	0.146	0.1678	-0.1242	>	<	1	3.5	3.5	3.5	0	3.5	3.5	>	<	1	512.5	512.5	512.5	0	512.5	512.5	>
2022-06-07 20:32:55	123	<	3408	0.0112	1	0	0.105	0.1162	-0.0939	>	<	1	2.35	2.35	2.35	0	2.35	2.35	>	<	1	512.5	512.5	512.5	0	512.5	512.5	>
2022-06-07 20:32:56	124	<	3319	0.0208	1	0	0.1427	0.1635	-0.1219	>	<	1	2.75	2.75	2.75	0	2.75	2.75	>	<	1	512.5	512.5	512.5	0	512.5	512.5	>
2022-06-07 20:32:57	125	<	2999	0.0283	1	0	0.166	0.1943	-0.1376	>	<	1	4.3	4.3	4.3	0	4.3	4.3	>	<	1	512.5	512.5	512.5	0	512.5	512.5	>
2022-06-07 20:32:58	126	<	2285	0.0232	1	0	0.1505	0.1737	-0.1273	>	<	1	4.4	4.4	4.4	0	4.4	4.4	>	<	1	512.5	512.5	512.5	0	512.5	512.5	>
2022-06-07 20:32:59	127	<	3717	0.0178	1	0	0.1321	0.1498	-0.1143	>	<	1	3.7	3.7	3.7	0	3.7	3.7	>	<	1	512.5	512.5	512.5	0	512.5	512.5	>
2022-06-07 20:33:00	128	<	3003	0.031	1	0	0.1732	0.2042	-0.1423	>	<	1	3.75	3.75	3.75	0	3.75	3.75	>	<	1	512.5	512.5	512.5	0	512.5	512.5	>
2022-06-07 20:33:01	129	<	2996	0.0307	1	0	0.1725	0.2032	-0.1418	>	<	1	5	5	5	0	5	5	>	<	1	512.5	512.5	512.5	0	512.5	512.5	>
2022-06-07 20:33:02	130	<	2983	0.0386	1	0	0.1925	0.2311	-0.154	>	<	1	5.1	5.1	5.1	0	5.1	5.1	>	<	1	512.5	512.5	512.5	0	512.5	512.5	>
2022-06-07 20:33:03	131	<	3021	0.0371	1	0	0.1889	0.226	-0.1519	>	<	1	4.85	4.85	4.85	0	4.85	4.85	>	<	1	512.5	512.5	512.5	0	512.5	512.5	>
2022-06-07 20:33:04	132	<	2999	0.0333	1	0	0.1795	0.2129	-0.1462	>	<	1	4.95	4.95	4.95	0	4.95	4.95	>	<	1	512.5	512.5	512.5	0	512.5	512.5	>
2022-06-07 20:33:05	133	<	2995	0.0351	1	0	0.1839	0.219	-0.1489	>	<	1	4.95	4.95	4.95	0	4.95	4.95	>	<	1	512.5	512.5	512.5	0	512.5	512.5	>
2022-06-07 20:33:06	134	<	2596	0.0154	2	0	0.1263	0.1417	-0.1109	>	<	1	4.8	4.8	4.8	0	4.8	4.8	>	<	1	512.5	512.5	512.5	0	512.5	512.5	>
2022-06-07 20:33:07	135	<	1746	0.0132	1	0	0.114	0.1272	-0.1008	>	<	1	1.35	1.35	1.35	0	1.35	1.35	>	<	1	512.5	512.5	512.5	0	512.5	512.5	>
2022-06-07 20:33:08	136	<	1751	0.0046	1	0	0.0674	0.072	-0.0629	>	<	1	1.1	1.1	1.1	0	1.1	1.1	>	<	1	512.5	512.5	512.5	0	512.5	512.5	>
2022-06-07 20:33:09	137	<	4677	0.0103	1	0	0.1008	0.111	-0.0905	>	<	1	2.3	2.3	2.3	0	2.3	2.3	>	<	1	512.5	512.5	512.5	0	512.5	512.5	>
2022-06-07 20:33:10	138	<	4180	0.0105	2	0	0.1044	0.1149	-0.0938	>	<	1	2.2	2.2	2.2	0	2.2	2.2	>	<	1	512.5	512.5	512.5	0	512.5	512.5	>
2022-06-07 20:33:11	139	<	3056	0.0216	1	0	0.1454	0.167	-0.1238	>	<	1	3.65	3.65	3.65	0	3.65	3.65	>	<	1	512.5	512.5	512.5	0	512.5	512.5	>
2022-06-07 20:33:12	140	<	2441	0.0234	1	0	0.151	0.1744	-0.1277	>	<	1	3.6	3.6	3.6	0	3.6	3.6	>	<	1	512.5	512.5	512.5	0	512.5	512.5	>
2022-06-07 20:33:13	141	<	3556	0.0205	1	0	0.1418	0.1623	-0.1213	>	<	1	4.3	4.3	4.3	0	4.3	4.3	>	<	1	512.5	512.5	512.5	0	512.5	512.5	>
2022-06-07 20:33:14	142	<	3003	0.0296	1	0	0.1696	0.1992	-0.1399	>	<	1	4.7	4.7	4.7	0	4.7	4.7	>	<	1	512.5	512.5	512.5	0	512.5	512.5	>
2022-06-07 20:33:15	143	<	2997	0.0304	1	0	0.1716	0.2019	-0.1412	>	<	1	5.05	5.05	5.05	0	5.05	5.05	>	<	1	512.5	512.5	512.5	0	512.5	512.5	>
2022-06-07 20:33:16	144	<	3003	0.0296	1	0	0.1696	0.1992	-0.1399	>	<	1	4.95	4.95	4.95	0	4.95	4.95	>	<	1	512.5	512.5	512.5	0	512.5	512.5	>
2022-06-07 20:33:17	145	<	3001	0.0273	1	0	0.163	0.1904	-0.1357	>	<	1	5.1	5.1	5.1	0	5.1	5.1	>	<	1	512.5	512.5	512.5	0	512.5	512.5	>
2022-06-07 20:33:18	146	<	2995	0.0254	1	0	0.1573	0.1826	-0.1319	>	<	1	5	5	5	0	5	5	>	<	1	512.5	512.5	512.5	0	512.5	512.5	>
2022-06-07 20:33:19	147	<	3000	0.0263	1	0	0.1601	0.1865	-0.1338	>	<	1	5	5	5	0	5	5	>	<	1	512.5	512.5	512.5	0	512.5	512.5	>
2022-06-07 20:33:20	148	<	3000	0.0263	1	0	0.1601	0.1865	-0.1338	>	<	1	5	5	5	0	5	5	>	<	1	512.5	512.5	512.5	0	512.5	512.5	>
2022-06-07 20:33:21	149	<	3000	0.0287	1	0	0.1669	0.1955	-0.1382	>	<	1	4.85	4.85	4.85	0	4.85	4.85	>	<	1	512.5	512.5	512.5	0	512.5	512.5	>
2022-06-07 20:33:22	150	<	3003	0.0236	1	0	0.1519	0.1756	-0.1283	>	<	1	4.9	4.9	4.9	0	4.9	4.9	>	<	1	512.5	512.5	512.5	0	512.5	512.5	>
2022-06-07 20:33:23	151	<	2999	0.0167	1	0	0.128	0.1447	-0.1114	>	<	1	4.9	4.9	4.9	0	4.9	4.9	>	<	1	512.5	512.5	512.5	0	512.5	512.5	>
2022-06-07 20:33:24	152	<	3001	0.0223	1	0	0.1477	0.1701	-0.1254	>	<	1	4.95	4.95	4.95	0	4.95	4.95	>	<	1	512.5	512.5	512.5	0	512.5	512.5	>
2022-06-07 20:33:25	153	<	2998	0.026	1	0	0.1592	0.1852	-0.1332	>	<	1	4.95	4.95	4.95	0	4.95	4.95	>	<	1	512.5	512.5	512.5	0	512.5	512.5	>
2022-06-07 20:33:26	154	<	3001	0.0287	1	0	0.1668	0.1955	-0.1382	>	<	1	4.85	4.85	4.85	0	4.85	4.85	>	<	1	512.5	512.5	512.5	0	512.5	512.5	>
2022-06-07 20:33:27	155	<	3000	0.0157	1	0	0.1242	0.1398	-0.1085	>	<	1	4.9	4.9	4.9	0	4.9	4.9	>	<	1	512.5	512.5	512.5	0	512.5	512.5	>
2022-06-07 20:33:28	156	<	2997	0.0197	1	0	0.1389	0.1586	-0.1192	>	<	1	4.85	4.85	4.85	0	4.85	4.85	>	<	1	512.5	512.5	512.5	0	512.5	512.5	>
2022-06-07 20:33:29	157	<	3000	0.014	1	0	0.1175	0.1315	-0.1035	>	<	1	4.85	4.85	4.85	0	4.85	4.85	>	<	1	512.5	512.5	512.5	0	512.5	512.5	>
2022-06-07 20:33:30	158	<	3004	0.013	1	0	0.1132	0.1262	-0.1002	>	<	1	4.9	4.9	4.9	0	4.9	4.9	>	<	1	512.5	512.5	512.5	0	512.5	512.5	>
2022-06-07 20:33:31	159	<	2997	0.0153	1	0	0.1229	0.1383	-0.1076	>	<	1	4.9	4.9	4.9	0	4.9	4.9	>	<	1	512.5	512.5	512.5	0	512.5	512.5	>
2022-06-07 20:33:32	160	<	3003	0.0293	1	0	0.1687	0.198	-0.1394	>	<	1	5.05	5.05	5.05	0	5.05	5.05	>	<	1	512.5	512.5	512.5	0	512.5	512.5	>
2022-06-07 20:33:33	161	<	3002	0.0193	1	0	0.1376	0.157	-0.1183	>	<	1	4.8	4.8	4.8	0	4.8	4.8	>	<	1	512.5	512.5	512.5	0	512.5	512.5	>
2022-06-07 20:33:34	162	<	2998	0.0217	1	0	0.1456	0.1673	-0.124	>	<	1	5	5	5	0	5	5	>	<	1	512.5	512.5	512.5	0	512.5	512.5	>
2022-06-07 20:33:35	163	<	2997	0.0214	1	0	0.1446	0.1659	-0.1232	>	<	1	4.85	4.85	4.85	0	4.85	4.85	>	<	1	512.5	512.5	512.5	0	512.5	512.5	>
2022-06-07 20:33:36	164	<	2990	0.011	1	0	0.1045	0.1155	-0.0934	>	<	1	4.9	4.9	4.9	0	4.9	4.9	>	<	1	512.5	512.5	512.5	0	512.5	512.5	>
2022-06-07 20:33:37	165	<	3010	0.0173	1	0	0.1303	0.1476	-0.113	>	<	1	4.95	4.95	4.95	0	4.95	4.95	>	<	1	512.5	512.5	512.5	0	512.5	512.5	>
2022-06-07 20:33:38	166	<	2989	0.0197	1	0	0.1391	0.1588	-0.1194	>	<	1	4.85	4.85	4.85	0	4.85	4.85	>	<	1	512.5	512.5	512.5	0	512.5	512.5	>
2022-06-07 20:33:39	167	<	3012	0.0129	1	0	0.1131	0.126	-0.1001	>	<	1	4.95	4.95	4.95	0	4.95	4.95	>	<	1	512.5	512.5	512.5	0	512.5	512.5	>
2022-06-07 20:33:40	168	<	2998	0.0243	1	0	0.1541	0.1785	-0.1298	>	<	1	4.8	4.8	4.8	0	4.8	4.8	>	<	1	512.5	512.5	512.5	0	512.5	512.5	>
2022-06-07 20:33:41	169	<	2997	0.016	1	0	0.1255	0.1416	-0.1095	>	<	1	4.75	4.75	4.75	0	4.75	4.75	>	<	1	512.5	512.5	512.5	0	512.5	512.5	>
2022-06-07 20:33:42	170	<	3005	0.0203	1	0	0.141	0.1613	-0.1207	>	<	1	4.8	4.8	4.8	0	4.8	4.8	>	<	1	512.5	512.5	512.5	0	512.5	512.5	>
2022-06-07 20:33:43	171	<	3002	0.0097	1	0	0.0978	0.1075	-0.0882	>	<	1	4.75	4.75	4.75	0	4.75	4.75	>	<	1	512.5	512.5	512.5	0	512.5	512.5	>
2022-06-07 20:33:44	172	<	2991	0.016	1	0	0.1257	0.1417	-0.1096	>	<	1	4.7	4.7	4.7	0	4.7	4.7	>	<	1	512.5	512.5	512.5	0	512.5	512.5	>
2022-06-07 20:33:45	173	<	3010	0.0179	1	0	0.1327	0.1507	-0.1148	>	<	1	4.85	4.85	4.85	0	4.85	4.85	>	<	1	512.5	512.5	512.5	0	512.5	512.5	>
2022-06-07 20:33:46	174	<	2822	0.0234	1	0	0.1511	0.1745	-0.1277	>	<	1	4.95	4.95	4.95	0	4.95	4.95	>	<	1	512.5	512.5	512.5	0	512.5	512.5	>
2022-06-07 20:33:47	175	<	3173	0.0265	1	0	0.1605	0.187	-0.1341	>	<	1	4.85	4.85	4.85	0	4.85	4.85	>	<	1	512.5	512.5	512.5	0	512.5	512.5	>
2022-06-07 20:33:48	176	<	3005	0.0213	1	0	0.1444	0.1657	-0.1231	>	<	1	4.95	4.95	4.95	0	4.95	4.95	>	<	1	512.5	512.5	512.5	0	512.5	512.5	>
2022-06-07 20:33:49	177	<	2995	0.0244	1	0	0.1542	0.1786	-0.1298	>	<	1	4.85	4.85	4.85	0	4.85	4.85	>	<	1	512.5	512.5	512.5	0	512.5	512.5	>
2022-06-07 20:33:50	178	<	2996	0.0217	1	0	0.1457	0.1674	-0.124	>	<	1	4.9	4.9	4.9	0	4.9	4.9	>	<	1	512.5	512.5	512.5	0	512.5	512.5	>
2022-06-07 20:33:51	179	<	3008	0.016	1	0	0.1253	0.1413	-0.1094	>	<	1	4.85	4.85	4.85	0	4.85	4.85	>	<	1	512.5	512.5	512.5	0	512.5	512.5	>
2022-06-07 20:33:52	180	<	2999	0.0257	1	0	0.1582	0.1838	-0.1325	>	<	1	4.65	4.65	4.65	0	4.65	4.65	>	<	1	512.5	512.5	512.5	0	512.5	512.5	>
2022-06-07 20:33:53	181	<	2988	0.0241	1	0	0.1533	0.1774	-0.1293	>	<	1	4.75	4.75	4.75	0	4.75	4.75	>	<	1	512.5	512.5	512.5	0	512.5	512.5	>
2022-06-07 20:33:54	182	<	3010	0.0262	1	0	0.1599	0.1861	-0.1336	>	<	1	4.85	4.85	4.85	0	4.85	4.85	>	<	1	512.5	512.5	512.5	0	512.5	512.5	>
2022-06-07 20:33:55	183	<	2997	0.0307	1	0	0.1725	0.2032	-0.1418	>	<	1	4.85	4.85	4.85	0	4.85	4.85	>	<	1	512.5	512.5	512.5	0	512.5	512.5	>
2022-06-07 20:33:56	184	<	2997	0.0334	1	0	0.1796	0.213	-0.1462	>	<	1	4.9	4.9	4.9	0	4.9	4.9	>	<	1	512.8	512.8	512.8	0	512.8	512.8	>
2022-06-07 20:33:57	185	<	3007	0.0319	1	0	0.1758	0.2077	-0.1439	>	<	1	4.85	4.85	4.85	0	4.85	4.85	>	<	1	512.8	512.8	512.8	0	512.8	512.8	>
2022-06-07 20:33:58	186	<	3002	0.035	1	0	0.1837	0.2187	-0.1487	>	<	1	4.95	4.95	4.95	0	4.95	4.95	>	<	1	512.8	512.8	512.8	0	512.8	512.8	>
2022-06-07 20:33:59	187	<	2930	0.0348	1	0	0.1833	0.2181	-0.1485	>	<	1	4.85	4.85	4.85	0	4.85	4.85	>	<	1	512.8	512.8	512.8	0	512.8	512.8	>
2022-06-07 20:34:00	188	<	3038	0.029	1	0	0.1677	0.1967	-0.1387	>	<	1	5.1	5.1	5.1	0	5.1	5.1	>	<	1	512.8	512.8	512.8	0	512.8	512.8	>
2022-06-07 20:34:01	189	<	3027	0.0324	1	0	0.177	0.2094	-0.1446	>	<	1	4.85	4.85	4.85	0	4.85	4.85	>	<	1	512.8	512.8	512.8	0	512.8	512.8	>
2022-06-07 20:34:02	190	<	2969	0.0512	1	0	0.2204	0.2716	-0.1692	>	<	1	4.95	4.95	4.95	0	4.95	4.95	>	<	1	512.8	512.8	512.8	0	512.8	512.8	>
2022-06-07 20:34:03	191	<	3024	0.0427	1	0	0.2021	0.2447	-0.1594	>	<	1	5.05	5.05	5.05	0	5.05	5.05	>	<	1	512.8	512.8	512.8	0	512.8	512.8	>
2022-06-07 20:34:04	192	<	3011	0.0418	1	0	0.2002	0.2421	-0.1584	>	<	1	4.85	4.85	4.85	0	4.85	4.85	>	<	1	512.8	512.8	512.8	0	512.8	512.8	>
2022-06-07 20:34:05	193	<	2998	0.0267	1	0	0.1612	0.1878	-0.1345	>	<	1	4.9	4.9	4.9	0	4.9	4.9	>	<	1	512.8	512.8	512.8	0	512.8	512.8	>
2022-06-07 20:34:06	194	<	2989	0.0248	1	0	0.1554	0.1801	-0.1306	>	<	1	4.25	4.25	4.25	0	4.25	4.25	>	<	1	512.8	512.8	512.8	0	512.8	512.8	>
2022-06-07 20:34:07	195	<	3012	0.0203	1	0	0.1409	0.1611	-0.1206	>	<	1	4.95	4.95	4.95	0	4.95	4.95	>	<	1	512.8	512.8	512.8	0	512.8	512.8	>
2022-06-07 20:34:08	196	<	3001	0.025	1	0	0.1561	0.1811	-0.1311	>	<	1	5	5	5	0	5	5	>	<	1	512.8	512.8	512.8	0	512.8	512.8	>
2022-06-07 20:34:09	197	<	2991	0.0338	2	0	0.1825	0.2162	-0.1487	>	<	1	5	5	5	0	5	5	>	<	1	512.8	512.8	512.8	0	512.8	512.8	>
2022-06-07 20:34:10	198	<	3009	0.0273	1	0	0.1628	0.1901	-0.1356	>	<	1	5	5	5	0	5	5	>	<	1	512.8	512.8	512.8	0	512.8	512.8	>
2022-06-07 20:34:11	199	<	3001	0.023	1	0	0.1499	0.1729	-0.1269	>	<	1	5	5	5	0	5	5	>	<	1	512.8	512.8	512.8	0	512.8	512.8	>
2022-06-07 20:34:12	200	<	2965	0.03	1	0	0.1706	0.2007	-0.1406	>	<	1	4.85	4.85	4.85	0	4.85	4.85	>	<	1	512.8	512.8	512.8	0	512.8	512.8	>
2022-06-07 20:34:13	201	<	2962	0.0219	1	0	0.1465	0.1684	-0.1246	>	<	1	4.9	4.9	4.9	0	4.9	4.9	>	<	1	512.8	512.8	512.8	0	512.8	512.8	>
2022-06-07 20:34:14	202	<	3013	0.0222	2	0	0.1497	0.1719	-0.1275	>	<	1	4.95	4.95	4.95	0	4.95	4.95	>	<	1	512.8	512.8	512.8	0	512.8	512.8	>
2022-06-07 20:34:15	203	<	3057	0.0183	1	0	0.1341	0.1524	-0.1158	>	<	1	4.8	4.8	4.8	0	4.8	4.8	>	<	1	512.8	512.8	512.8	0	512.8	512.8	>
2022-06-07 20:34:16	204	<	2993	0.017	1	0	0.1294	0.1465	-0.1124	>	<	1	4.75	4.75	4.75	0	4.75	4.75	>	<	1	512.8	512.8	512.8	0	512.8	512.8	>
2022-06-07 20:34:17	205	<	3005	0.0216	1	0	0.1455	0.1671	-0.1238	>	<	1	4.9	4.9	4.9	0	4.9	4.9	>	<	1	512.8	512.8	512.8	0	512.8	512.8	>
2022-06-07 20:34:18	206	<	3002	0.0266	1	0	0.1611	0.1877	-0.1344	>	<	1	4.9	4.9	4.9	0	4.9	4.9	>	<	1	512.8	512.8	512.8	0	512.8	512.8	>
2022-06-07 20:34:19	207	<	3006	0.0263	1	0	0.16	0.1862	-0.1337	>	<	1	4.95	4.95	4.95	0	4.95	4.95	>	<	1	512.8	512.8	512.8	0	512.8	512.8	>
2022-06-07 20:34:20	208	<	2985	0.0308	1	0	0.1728	0.2037	-0.142	>	<	1	5.1	5.1	5.1	0	5.1	5.1	>	<	1	512.8	512.8	512.8	0	512.8	512.8	>
2022-06-07 20:34:21	209	<	3012	0.0196	2	0	0.141	0.1605	-0.1214	>	<	1	5	5	5	0	5	5	>	<	1	512.8	512.8	512.8	0	512.8	512.8	>
2022-06-07 20:34:22	210	<	3001	0.0267	1	0	0.1611	0.1877	-0.1344	>	<	1	4.75	4.75	4.75	0	4.75	4.75	>	<	1	512.8	512.8	512.8	0	512.8	512.8	>
2022-06-07 20:34:23	211	<	2940	0.0241	1	0	0.1535	0.1777	-0.1294	>	<	1	4.85	4.85	4.85	0	4.85	4.85	>	<	1	512.8	512.8	512.8	0	512.8	512.8	>
2022-06-07 20:34:24	212	<	3004	0.0266	1	0	0.161	0.1876	-0.1344	>	<	1	4.9	4.9	4.9	0	4.9	4.9	>	<	1	512.8	512.8	512.8	0	512.8	512.8	>
2022-06-07 20:34:25	213	<	3040	0.0447	1	0	0.2067	0.2515	-0.162	>	<	1	4.9	4.9	4.9	0	4.9	4.9	>	<	1	512.8	512.8	512.8	0	512.8	512.8	>
2022-06-07 20:34:26	214	<	3007	0.0562	1	0	0.2303	0.2865	-0.1741	>	<	1	4.95	4.95	4.95	0	4.95	4.95	>	<	1	512.8	512.8	512.8	0	512.8	512.8	>
2022-06-07 20:34:27	215	<	2983	0.0583	1	0	0.2344	0.2927	-0.176	>	<	1	4.95	4.95	4.95	0	4.95	4.95	>	<	1	512.8	512.8	512.8	0	512.8	512.8	>
2022-06-07 20:34:28	216	<	3016	0.0315	1	0	0.1747	0.2062	-0.1432	>	<	1	4.9	4.9	4.9	0	4.9	4.9	>	<	1	512.8	512.8	512.8	0	512.8	512.8	>
2022-06-07 20:34:29	217	<	3005	0.0496	1	0	0.2171	0.2667	-0.1675	>	<	1	4.8	4.8	4.8	0	4.8	4.8	>	<	1	512.8	512.8	512.8	0	512.8	512.8	>
2022-06-07 20:34:30	218	<	2996	0.0431	1	0	0.203	0.246	-0.1599	>	<	1	4.85	4.85	4.85	0	4.85	4.85	>	<	1	512.8	512.8	512.8	0	512.8	512.8	>
2022-06-07 20:34:31	219	<	3005	0.0423	1	0	0.2012	0.2435	-0.1589	>	<	1	4.9	4.9	4.9	0	4.9	4.9	>	<	1	512.8	512.8	512.8	0	512.8	512.8	>
2022-06-07 20:34:32	220	<	3000	0.047	1	0	0.2116	0.2586	-0.1646	>	<	1	4.85	4.85	4.85	0	4.85	4.85	>	<	1	512.8	512.8	512.8	0	512.8	512.8	>
2022-06-07 20:34:33	221	<	2985	0.0549	1	0	0.2279	0.2828	-0.1729	>	<	1	5	5	5	0	5	5	>	<	1	512.8	512.8	512.8	0	512.8	512.8	>
2022-06-07 20:34:34	222	<	3007	0.0452	1	0	0.2078	0.253	-0.1626	>	<	1	4.85	4.85	4.85	0	4.85	4.85	>	<	1	512.8	512.8	512.8	0	512.8	512.8	>
2022-06-07 20:34:35	223	<	2998	0.059	2	0	0.2371	0.2961	-0.1781	>	<	1	5	5	5	0	5	5	>	<	1	512.8	512.8	512.8	0	512.8	512.8	>
2022-06-07 20:34:36	224	<	3008	0.0535	1	0	0.2251	0.2786	-0.1716	>	<	1	5.1	5.1	5.1	0	5.1	5.1	>	<	1	512.8	512.8	512.8	0	512.8	512.8	>
2022-06-07 20:34:37	225	<	2568	0.0495	1	0	0.2168	0.2663	-0.1674	>	<	1	4.9	4.9	4.9	0	4.9	4.9	>	<	1	512.8	512.8	512.8	0	512.8	512.8	>
2022-06-07 20:34:38	226	<	3439	0.0375	1	0	0.19	0.2275	-0.1525	>	<	1	4.9	4.9	4.9	0	4.9	4.9	>	<	1	512.8	512.8	512.8	0	512.8	512.8	>
2022-06-07 20:34:39	227	<	2987	0.0479	1	0	0.2135	0.2614	-0.1656	>	<	1	4.85	4.85	4.85	0	4.85	4.85	>	<	1	512.8	512.8	512.8	0	512.8	512.8	>
2022-06-07 20:34:40	228	<	2990	0.0408	1	0	0.1978	0.2386	-0.157	>	<	1	4.85	4.85	4.85	0	4.85	4.85	>	<	1	512.8	512.8	512.8	0	512.8	512.8	>
2022-06-07 20:34:41	229	<	3015	0.0322	1	0	0.1765	0.2086	-0.1443	>	<	1	4.9	4.9	4.9	0	4.9	4.9	>	<	1	512.8	512.8	512.8	0	512.8	512.8	>
2022-06-07 20:34:42	230	<	2993	0.0341	1	0	0.1814	0.2155	-0.1474	>	<	1	4.85	4.85	4.85	0	4.85	4.85	>	<	1	513	513	513	0	513	513	>
2022-06-07 20:34:43	231	<	2996	0.0367	1	0	0.1881	0.2248	-0.1513	>	<	1	4.85	4.85	4.85	0	4.85	4.85	>	<	1	513	513	513	0	513	513	>
2022-06-07 20:34:44	232	<	3012	0.0491	1	0	0.2162	0.2653	-0.167	>	<	1	4.85	4.85	4.85	0	4.85	4.85	>	<	1	513	513	513	0	513	513	>
2022-06-07 20:34:45	233	<	3003	0.03	1	0	0.1705	0.2005	-0.1405	>	<	1	4.9	4.9	4.9	0	4.9	4.9	>	<	1	513	513	513	0	513	513	>
2022-06-07 20:34:46	234	<	2998	0.034	1	0	0.1813	0.2153	-0.1473	>	<	1	4.85	4.85	4.85	0	4.85	4.85	>	<	1	513	513	513	0	513	513	>
2022-06-07 20:34:47	235	<	2995	0.0447	2	0	0.2083	0.2531	-0.1636	>	<	1	5	5	5	0	5	5	>	<	1	513	513	513	0	513	513	>
2022-06-07 20:34:48	236	<	3007	0.0505	1	0	0.2191	0.2696	-0.1685	>	<	1	4.9	4.9	4.9	0	4.9	4.9	>	<	1	513	513	513	0	513	513	>
2022-06-07 20:34:49	237	<	2998	0.0434	1	0	0.2037	0.247	-0.1603	>	<	1	4.95	4.95	4.95	0	4.95	4.95	>	<	1	513	513	513	0	513	513	>
2022-06-07 20:34:50	238	<	3002	0.046	1	0	0.2094	0.2554	-0.1634	>	<	1	4.8	4.8	4.8	0	4.8	4.8	>	<	1	513	513	513	0	513	513	>
2022-06-07 20:34:51	239	<	2997	0.0561	2	0	0.2315	0.2875	-0.1754	>	<	1	4.85	4.85	4.85	0	4.85	4.85	>	<	1	513	513	513	0	513	513	>
2022-06-07 20:34:52	240	<	2980	0.043	1	0	0.2028	0.2457	-0.1598	>	<	1	4.95	4.95	4.95	0	4.95	4.95	>	<	1	513	513	513	0	513	513	>
2022-06-07 20:34:53	241	<	3017	0.0537	1	0	0.2254	0.2791	-0.1717	>	<	1	4.95	4.95	4.95	0	4.95	4.95	>	<	1	513	513	513	0	513	513	>
2022-06-07 20:34:54	242	<	2999	0.04	1	0	0.196	0.236	-0.156	>	<	1	5	5	5	0	5	5	>	<	1	513	513	513	0	513	513	>
2022-06-07 20:34:55	243	<	3002	0.0466	1	0	0.2109	0.2575	-0.1642	>	<	1	5	5	5	0	5	5	>	<	1	513	513	513	0	513	513	>
2022-06-07 20:34:56	244	<	3003	0.0376	1	0	0.1903	0.2279	-0.1527	>	<	1	4.95	4.95	4.95	0	4.95	4.95	>	<	1	513	513	513	0	513	513	>
2022-06-07 20:34:57	245	<	2991	0.0481	1	0	0.2141	0.2622	-0.1659	>	<	1	4.95	4.95	4.95	0	4.95	4.95	>	<	1	513	513	513	0	513	513	>
2022-06-07 20:34:58	246	<	3002	0.0466	1	0	0.2109	0.2575	-0.1642	>	<	1	4.9	4.9	4.9	0	4.9	4.9	>	<	1	513	513	513	0	513	513	>
2022-06-07 20:34:59	247	<	3004	0.0436	1	0	0.2042	0.2478	-0.1606	>	<	1	4.95	4.95	4.95	0	4.95	4.95	>	<	1	513	513	513	0	513	513	>
2022-06-07 20:35:00	248	<	2390	0.0464	1	0	0.2104	0.2569	-0.164	>	<	1	4.95	4.95	4.95	0	4.95	4.95	>	<	1	513	513	513	0	513	513	>
2022-06-07 20:35:01	249	<	3611	0.0471	1	0	0.2118	0.2589	-0.1647	>	<	1	5	5	5	0	5	5	>	<	1	513	513	513	0	513	513	>
2022-06-07 20:35:02	250	<	2989	0.0422	1	0	0.2009	0.2431	-0.1588	>	<	1	5.05	5.05	5.05	0	5.05	5.05	>	<	1	513	513	513	0	513	513	>
2022-06-07 20:35:03	251	<	3010	0.0442	1	0	0.2055	0.2497	-0.1613	>	<	1	4.9	4.9	4.9	0	4.9	4.9	>	<	1	513	513	513	0	513	513	>
2022-06-07 20:35:04	252	<	2999	0.0497	1	0	0.2173	0.267	-0.1676	>	<	1	4.95	4.95	4.95	0	4.95	4.95	>	<	1	513	513	513	0	513	513	>
2022-06-07 20:35:05	253	<	3007	0.0492	1	0	0.2163	0.2655	-0.1671	>	<	1	4.85	4.85	4.85	0	4.85	4.85	>	<	1	513	513	513	0	513	513	>
2022-06-07 20:35:06	254	<	2990	0.0535	1	0	0.2251	0.2786	-0.1715	>	<	1	5.05	5.05	5.05	0	5.05	5.05	>	<	1	513	513	513	0	513	513	>
2022-06-07 20:35:07	255	<	3009	0.0455	1	0	0.2085	0.254	-0.1629	>	<	1	5	5	5	0	5	5	>	<	1	513	513	513	0	513	513	>
2022-06-07 20:35:08	256	<	2985	0.0496	2	0	0.2186	0.2682	-0.169	>	<	1	4.9	4.9	4.9	0	4.9	4.9	>	<	1	513	513	513	0	513	513	>
2022-06-07 20:35:09	257	<	3008	0.0475	1	0	0.2128	0.2603	-0.1653	>	<	1	4.85	4.85	4.85	0	4.85	4.85	>	<	1	513	513	513	0	513	513	>
2022-06-07 20:35:10	258	<	3005	0.0396	1	0	0.195	0.2346	-0.1554	>	<	1	4.95	4.95	4.95	0	4.95	4.95	>	<	1	513	513	513	0	513	513	>
2022-06-07 20:35:11	259	<	3002	0.0313	1	0	0.1742	0.2055	-0.1428	>	<	1	4.95	4.95	4.95	0	4.95	4.95	>	<	1	513	513	513	0	513	513	>
2022-06-07 20:35:12	260	<	2990	0.0465	1	0	0.2105	0.257	-0.1641	>	<	1	4.85	4.85	4.85	0	4.85	4.85	>	<	1	513	513	513	0	513	513	>
2022-06-07 20:35:13	261	<	3007	0.0459	1	0	0.2093	0.2551	-0.1634	>	<	1	4.95	4.95	4.95	0	4.95	4.95	>	<	1	513	513	513	0	513	513	>
2022-06-07 20:35:14	262	<	2995	0.0511	1	0	0.2202	0.2713	-0.1691	>	<	1	4.85	4.85	4.85	0	4.85	4.85	>	<	1	513	513	513	0	513	513	>
2022-06-07 20:35:15	263	<	3006	0.0499	1	0	0.2177	0.2676	-0.1678	>	<	1	4.9	4.9	4.9	0	4.9	4.9	>	<	1	513	513	513	0	513	513	>
2022-06-07 20:35:16	264	<	3002	0.0506	1	0	0.2192	0.2699	-0.1686	>	<	1	5	5	5	0	5	5	>	<	1	513	513	513	0	513	513	>
2022-06-07 20:35:17	265	<	2995	0.0447	1	0	0.2067	0.2515	-0.162	>	<	1	4.8	4.8	4.8	0	4.8	4.8	>	<	1	513	513	513	0	513	513	>
2022-06-07 20:35:18	266	<	3003	0.0406	1	0	0.1974	0.238	-0.1568	>	<	1	5	5	5	0	5	5	>	<	1	513	513	513	0	513	513	>
2022-06-07 20:35:19	267	<	2980	0.0426	1	0	0.202	0.2446	-0.1594	>	<	1	5	5	5	0	5	5	>	<	1	513	513	513	0	513	513	>
2022-06-07 20:35:20	268	<	3016	0.0431	1	0	0.2031	0.2462	-0.16	>	<	1	4.85	4.85	4.85	0	4.85	4.85	>	<	1	513	513	513	0	513	513	>
2022-06-07 20:35:21	269	<	2996	0.0334	1	0	0.1796	0.213	-0.1462	>	<	1	4.9	4.9	4.9	0	4.9	4.9	>	<	1	513	513	513	0	513	513	>
2022-06-07 20:35:22	270	<	3005	0.0386	1	0	0.1926	0.2312	-0.154	>	<	1	4.95	4.95	4.95	0	4.95	4.95	>	<	1	513	513	513	0	513	513	>
2022-06-07 20:35:23	271	<	2992	0.0421	1	0	0.2008	0.243	-0.1587	>	<	1	4.8	4.8	4.8	0	4.8	4.8	>	<	1	513	513	513	0	513	513	>
2022-06-07 20:35:24	272	<	3008	0.0462	1	0	0.2099	0.2561	-0.1637	>	<	1	4.75	4.75	4.75	0	4.75	4.75	>	<	1	513	513	513	0	513	513	>
2022-06-07 20:35:25	273	<	2970	0.0387	1	0	0.1929	0.2316	-0.1542	>	<	1	4.8	4.8	4.8	0	4.8	4.8	>	<	1	513	513	513	0	513	513	>
2022-06-07 20:35:26	274	<	3030	0.0406	1	0	0.1973	0.2379	-0.1568	>	<	1	4.9	4.9	4.9	0	4.9	4.9	>	<	1	513	513	513	0	513	513	>
2022-06-07 20:35:27	275	<	2965	0.0452	2	0	0.2093	0.2545	-0.1642	>	<	1	4.85	4.85	4.85	0	4.85	4.85	>	<	1	513	513	513	0	513	513	>
2022-06-07 20:35:28	276	<	3027	0.0453	1	0	0.2079	0.2531	-0.1626	>	<	1	4.75	4.75	4.75	0	4.75	4.75	>	<	1	513	513	513	0	513	513	>
2022-06-07 20:35:29	277	<	3008	0.0445	1	0	0.2063	0.2509	-0.1618	>	<	1	5	5	5	0	5	5	>	<	1	513	513	513	0	513	513	>
2022-06-07 20:35:30	278	<	3002	0.0483	1	0	0.2144	0.2627	-0.1661	>	<	1	4.9	4.9	4.9	0	4.9	4.9	>	<	1	513	513	513	0	513	513	>
2022-06-07 20:35:31	279	<	2999	0.0487	1	0	0.2152	0.2639	-0.1665	>	<	1	4.8	4.8	4.8	0	4.8	4.8	>	<	1	513	513	513	0	513	513	>
2022-06-07 20:35:32	280	<	2999	0.0373	1	0	0.1896	0.227	-0.1523	>	<	1	5.15	5.15	5.15	0	5.15	5.15	>	<	1	513	513	513	0	513	513	>
2022-06-07 20:35:33	281	<	3004	0.0343	1	0	0.182	0.2163	-0.1477	>	<	1	4.95	4.95	4.95	0	4.95	4.95	>	<	1	513	513	513	0	513	513	>
2022-06-07 20:35:34	282	<	2996	0.035	1	0	0.1839	0.2189	-0.1489	>	<	1	5	5	5	0	5	5	>	<	1	513	513	513	0	513	513	>
2022-06-07 20:35:35	283	<	3002	0.0306	1	0	0.1724	0.203	-0.1417	>	<	1	4.8	4.8	4.8	0	4.8	4.8	>	<	1	513	513	513	0	513	513	>
2022-06-07 20:35:36	284	<	2983	0.0355	1	0	0.1851	0.2207	-0.1496	>	<	1	4.95	4.95	4.95	0	4.95	4.95	>	<	1	513	513	513	0	513	513	>
2022-06-07 20:35:37	285	<	3019	0.0427	1	0	0.2022	0.245	-0.1595	>	<	1	4.9	4.9	4.9	0	4.9	4.9	>	<	1	513	513	513	0	513	513	>
2022-06-07 20:35:38	286	<	3002	0.05	1	0	0.2179	0.2678	-0.1679	>	<	1	4.9	4.9	4.9	0	4.9	4.9	>	<	0	0			0	0	0	>
2022-06-07 20:35:39	287	<	2997	0.0444	1	0	0.2059	0.2503	-0.1616	>	<	0	0			0	0	0	>	<	1	513	513	513	0	513	513	>
2022-06-07 20:35:40	288	<	2991	0.0388	1	0	0.1931	0.2319	-0.1543	>	<	1	4.9	4.9	4.9	0	4.9	4.9	>	<	1	513	513	513	0	513	513	>
2022-06-07 20:35:41	289	<	3000	0.036	1	0	0.1863	0.2223	-0.1503	>	<	1	4.8	4.8	4.8	0	4.8	4.8	>	<	1	513	513	513	0	513	513	>
2022-06-07 20:35:42	290	<	3011	0.0289	1	0	0.1675	0.1964	-0.1386	>	<	1	5	5	5	0	5	5	>	<	1	513	513	513	0	513	513	>
2022-06-07 20:35:43	291	<	2995	0.0411	1	0	0.1984	0.2395	-0.1574	>	<	1	4.85	4.85	4.85	0	4.85	4.85	>	<	1	513	513	513	0	513	513	>
2022-06-07 20:35:44	292	<	2999	0.0397	1	0	0.1952	0.2349	-0.1555	>	<	1	4.7	4.7	4.7	0	4.7	4.7	>	<	1	513	513	513	0	513	513	>
2022-06-07 20:35:45	293	<	3001	0.0397	1	0	0.1951	0.2348	-0.1555	>	<	1	5	5	5	0	5	5	>	<	1	513	513	513	0	513	513	>
2022-06-07 20:35:46	294	<	3005	0.0463	1	0	0.21	0.2563	-0.1638	>	<	1	4.9	4.9	4.9	0	4.9	4.9	>	<	1	513	513	513	0	513	513	>
2022-06-07 20:35:47	295	<	3001	0.039	1	0	0.1936	0.2326	-0.1546	>	<	1	4.85	4.85	4.85	0	4.85	4.85	>	<	1	513	513	513	0	513	513	>
2022-06-07 20:35:48	296	<	2998	0.044	1	0	0.2052	0.2492	-0.1611	>	<	1	4.9	4.9	4.9	0	4.9	4.9	>	<	1	513	513	513	0	513	513	>
2022-06-07 20:35:49	297	<	2996	0.0517	1	0	0.2215	0.2732	-0.1698	>	<	1	4.85	4.85	4.85	0	4.85	4.85	>	<	1	513	513	513	0	513	513	>
2022-06-07 20:35:50	298	<	3005	0.0366	1	0	0.1878	0.2244	-0.1512	>	<	1	4.85	4.85	4.85	0	4.85	4.85	>	<	1	513	513	513	0	513	513	>
2022-06-07 20:35:51	299	<	2999	0.0283	1	0	0.166	0.1943	-0.1376	>	<	1	4.85	4.85	4.85	0	4.85	4.85	>	<	1	513	513	513	0	513	513	>
2022-06-07 20:35:52	300	<	3001	0.0443	1	0	0.2058	0.2501	-0.1615	>	<	1	4.85	4.85	4.85	0	4.85	4.85	>	<	1	513	513	513	0	513	513	>
2022-06-07 20:35:53	301	<	3000	0.02	1	0	0.14	0.16	-0.12	>	<	1	4.85	4.85	4.85	0	4.85	4.85	>	<	1	513	513	513	0	513	513	>
2022-06-07 20:35:54	302	<	2999	0.023	1	0	0.1499	0.1729	-0.1269	>	<	1	4.9	4.9	4.9	0	4.9	4.9	>	<	1	513	513	513	0	513	513	>
2022-06-07 20:35:55	303	<	2998	0.033	1	0	0.1787	0.2117	-0.1457	>	<	1	4.85	4.85	4.85	0	4.85	4.85	>	<	1	513	513	513	0	513	513	>
2022-06-07 20:35:56	304	<	2997	0.0367	1	0	0.188	0.2247	-0.1513	>	<	1	4.9	4.9	4.9	0	4.9	4.9	>	<	1	513	513	513	0	513	513	>
2022-06-07 20:35:57	305	<	3005	0.0316	1	0	0.175	0.2066	-0.1434	>	<	1	4.9	4.9	4.9	0	4.9	4.9	>	<	1	513	513	513	0	513	513	>
2022-06-07 20:35:58	306	<	2999	0.0223	1	0	0.1478	0.1701	-0.1254	>	<	1	4.8	4.8	4.8	0	4.8	4.8	>	<	1	513	513	513	0	513	513	>
2022-06-07 20:35:59	307	<	2997	0.0234	1	0	0.151	0.1744	-0.1277	>	<	1	4.85	4.85	4.85	0	4.85	4.85	>	<	1	513	513	513	0	513	513	>
2022-06-07 20:36:00	308	<	2998	0.0374	1	0	0.1896	0.227	-0.1523	>	<	1	4.9	4.9	4.9	0	4.9	4.9	>	<	1	513	513	513	0	513	513	>
2022-06-07 20:36:01	309	<	2997	0.0267	1	0	0.1612	0.1879	-0.1345	>	<	1	4.9	4.9	4.9	0	4.9	4.9	>	<	1	513	513	513	0	513	513	>
2022-06-07 20:36:02	310	<	3005	0.0596	1	0	0.2367	0.2963	-0.1771	>	<	1	4.8	4.8	4.8	0	4.8	4.8	>	<	1	513	513	513	0	513	513	>
2022-06-07 20:36:03	311	<	3003	0.0266	1	0	0.161	0.1877	-0.1344	>	<	1	4.8	4.8	4.8	0	4.8	4.8	>	<	1	513	513	513	0	513	513	>
2022-06-07 20:36:04	312	<	2997	0.0163	1	0	0.1268	0.1432	-0.1105	>	<	1	4.75	4.75	4.75	0	4.75	4.75	>	<	1	513	513	513	0	513	513	>
2022-06-07 20:36:05	313	<	3004	0.0406	1	0	0.1974	0.238	-0.1568	>	<	1	4.75	4.75	4.75	0	4.75	4.75	>	<	1	513	513	513	0	513	513	>
2022-06-07 20:36:06	314	<	3000	0.0437	1	0	0.2044	0.248	-0.1607	>	<	1	4.85	4.85	4.85	0	4.85	4.85	>	<	1	513	513	513	0	513	513	>
2022-06-07 20:36:07	315	<	2998	0.022	1	0	0.1467	0.1687	-0.1247	>	<	1	4.8	4.8	4.8	0	4.8	4.8	>	<	1	513	513	513	0	513	513	>
2022-06-07 20:36:08	316	<	2991	0.0097	1	0	0.098	0.1077	-0.0883	>	<	1	4.85	4.85	4.85	0	4.85	4.85	>	<	1	513	513	513	0	513	513	>
2022-06-07 20:36:09	317	<	3007	0.014	1	0	0.1174	0.1313	-0.1034	>	<	1	4.75	4.75	4.75	0	4.75	4.75	>	<	1	513	513	513	0	513	513	>
2022-06-07 20:36:10	318	<	3001	0.0097	1	0	0.0978	0.1075	-0.0882	>	<	1	4.95	4.95	4.95	0	4.95	4.95	>	<	1	513	513	513	0	513	513	>
2022-06-07 20:36:11	319	<	3003	0.0157	1	0	0.1241	0.1398	-0.1085	>	<	1	4.95	4.95	4.95	0	4.95	4.95	>	<	1	513	513	513	0	513	513	>
2022-06-07 20:36:12	320	<	3001	0.0493	1	0	0.2165	0.2658	-0.1672	>	<	1	4.8	4.8	4.8	0	4.8	4.8	>	<	1	513	513	513	0	513	513	>
2022-06-07 20:36:13	321	<	3000	0.0427	1	0	0.2021	0.2448	-0.1594	>	<	1	4.9	4.9	4.9	0	4.9	4.9	>	<	1	513	513	513	0	513	513	>
2022-06-07 20:36:14	322	<	3000	0.0347	1	0	0.1829	0.2176	-0.1483	>	<	1	4.9	4.9	4.9	0	4.9	4.9	>	<	1	513	513	513	0	513	513	>
2022-06-07 20:36:15	323	<	2999	0.0297	1	0	0.1697	0.1994	-0.14	>	<	1	4.9	4.9	4.9	0	4.9	4.9	>	<	1	513	513	513	0	513	513	>
2022-06-07 20:36:16	324	<	2991	0.0478	1	0	0.2134	0.2612	-0.1656	>	<	1	4.9	4.9	4.9	0	4.9	4.9	>	<	1	513	513	513	0	513	513	>
2022-06-07 20:36:17	325	<	3007	0.0369	1	0	0.1886	0.2255	-0.1516	>	<	1	4.95	4.95	4.95	0	4.95	4.95	>	<	1	513	513	513	0	513	513	>
2022-06-07 20:36:18	326	<	3000	0.0343	1	0	0.1821	0.2164	-0.1478	>	<	1	4.95	4.95	4.95	0	4.95	4.95	>	<	1	513	513	513	0	513	513	>
2022-06-07 20:36:19	327	<	3000	0.038	1	0	0.1912	0.2292	-0.1532	>	<	1	4.95	4.95	4.95	0	4.95	4.95	>	<	1	513	513	513	0	513	513	>
2022-06-07 20:36:20	328	<	3003	0.0423	1	0	0.2013	0.2435	-0.159	>	<	1	4.85	4.85	4.85	0	4.85	4.85	>	<	1	513	513	513	0	513	513	>
2022-06-07 20:36:21	329	<	2999	0.0403	1	0	0.1968	0.2371	-0.1564	>	<	1	4.75	4.75	4.75	0	4.75	4.75	>	<	1	513	513	513	0	513	513	>
2022-06-07 20:36:22	330	<	2999	0.016	1	0	0.1255	0.1415	-0.1095	>	<	1	4.75	4.75	4.75	0	4.75	4.75	>	<	1	513	513	513	0	513	513	>
2022-06-07 20:36:23	331	<	2993	0.0074	1	0	0.0854	0.0928	-0.0781	>	<	1	4.85	4.85	4.85	0	4.85	4.85	>	<	1	513	513	513	0	513	513	>
2022-06-07 20:36:24	332	<	3006	0.016	1	0	0.1254	0.1413	-0.1094	>	<	1	4.9	4.9	4.9	0	4.9	4.9	>	<	1	513	513	513	0	513	513	>
2022-06-07 20:36:25	333	<	2995	0.0234	1	0	0.1511	0.1745	-0.1277	>	<	1	4.85	4.85	4.85	0	4.85	4.85	>	<	1	513	513	513	0	513	513	>
2022-06-07 20:36:26	334	<	3003	0.026	1	0	0.1591	0.185	-0.1331	>	<	1	4.85	4.85	4.85	0	4.85	4.85	>	<	1	513	513	513	0	513	513	>
2022-06-07 20:36:27	335	<	3004	0.027	1	0	0.162	0.1889	-0.135	>	<	1	4.9	4.9	4.9	0	4.9	4.9	>	<	1	513	513	513	0	513	513	>
2022-06-07 20:36:28	336	<	3002	0.0253	1	0	0.1571	0.1824	-0.1318	>	<	1	4.9	4.9	4.9	0	4.9	4.9	>	<	1	513	513	513	0	513	513	>
2022-06-07 20:36:29	337	<	2993	0.0164	1	0	0.1269	0.1433	-0.1105	>	<	1	4.95	4.95	4.95	0	4.95	4.95	>	<	1	513	513	513	0	513	513	>
2022-06-07 20:36:30	338	<	3001	0.0167	1	0	0.128	0.1447	-0.1113	>	<	1	5	5	5	0	5	5	>	<	1	513	513	513	0	513	513	>
2022-06-07 20:36:31	339	<	2999	0.0177	1	0	0.1318	0.1494	-0.1141	>	<	1	4.85	4.85	4.85	0	4.85	4.85	>	<	1	513	513	513	0	513	513	>
2022-06-07 20:36:32	340	<	3001	0.0297	1	0	0.1696	0.1993	-0.14	>	<	1	4.95	4.95	4.95	0	4.95	4.95	>	<	1	513	513	513	0	513	513	>
2022-06-07 20:36:33	341	<	2994	0.0251	1	0	0.1563	0.1813	-0.1312	>	<	1	4.9	4.9	4.9	0	4.9	4.9	>	<	1	513	513	513	0	513	513	>
2022-06-07 20:36:34	342	<	3009	0.0233	1	0	0.1507	0.174	-0.1275	>	<	1	5	5	5	0	5	5	>	<	1	513	513	513	0	513	513	>
2022-06-07 20:36:35	343	<	3000	0.0157	1	0	0.1242	0.1398	-0.1085	>	<	1	4.85	4.85	4.85	0	4.85	4.85	>	<	1	513	513	513	0	513	513	>
2022-06-07 20:36:36	344	<	2998	0.0137	1	0	0.1161	0.1298	-0.1025	>	<	1	4.9	4.9	4.9	0	4.9	4.9	>	<	1	513	513	513	0	513	513	>
2022-06-07 20:36:37	345	<	2998	0.011	1	0	0.1043	0.1153	-0.0933	>	<	1	4.75	4.75	4.75	0	4.75	4.75	>	<	1	513	513	513	0	513	513	>
2022-06-07 20:36:38	346	<	3007	0.02	1	0	0.1398	0.1598	-0.1199	>	<	1	4.75	4.75	4.75	0	4.75	4.75	>	<	1	513	513	513	0	513	513	>
2022-06-07 20:36:39	347	<	2997	0.0103	1	0	0.1012	0.1115	-0.0908	>	<	1	4.75	4.75	4.75	0	4.75	4.75	>	<	1	513	513	513	0	513	513	>
2022-06-07 20:36:40	348	<	2997	0.0107	1	0	0.1028	0.1135	-0.0921	>	<	1	4.95	4.95	4.95	0	4.95	4.95	>	<	1	513	513	513	0	513	513	>
2022-06-07 20:36:41	349	<	3005	0.0103	1	0	0.101	0.1114	-0.0907	>	<	1	4.65	4.65	4.65	0	4.65	4.65	>	<	1	513	513	513	0	513	513	>
2022-06-07 20:36:42	350	<	2999	0.0137	1	0	0.1161	0.1298	-0.1025	>	<	1	4.8	4.8	4.8	0	4.8	4.8	>	<	1	513	513	513	0	513	513	>
2022-06-07 20:36:43	351	<	2993	0.015	1	0	0.1217	0.1367	-0.1067	>	<	1	4.75	4.75	4.75	0	4.75	4.75	>	<	1	513	513	513	0	513	513	>
2022-06-07 20:36:44	352	<	3009	0.0113	1	0	0.1057	0.117	-0.0944	>	<	1	4.8	4.8	4.8	0	4.8	4.8	>	<	1	513	513	513	0	513	513	>
2022-06-07 20:36:45	353	<	3000	0.024	1	0	0.153	0.177	-0.129	>	<	1	4.85	4.85	4.85	0	4.85	4.85	>	<	1	513	513	513	0	513	513	>
2022-06-07 20:36:46	354	<	3003	0.0283	1	0	0.1658	0.1941	-0.1375	>	<	1	4.85	4.85	4.85	0	4.85	4.85	>	<	1	513	513	513	0	513	513	>
2022-06-07 20:36:47	355	<	2995	0.0154	1	0	0.123	0.1383	-0.1076	>	<	1	4.9	4.9	4.9	0	4.9	4.9	>	<	1	513	513	513	0	513	513	>
2022-06-07 20:36:48	356	<	2998	0.0097	1	0	0.0979	0.1075	-0.0882	>	<	1	4.9	4.9	4.9	0	4.9	4.9	>	<	1	513	513	513	0	513	513	>
2022-06-07 20:36:49	357	<	2997	0.011	1	0	0.1044	0.1154	-0.0933	>	<	1	4.9	4.9	4.9	0	4.9	4.9	>	<	1	513	513	513	0	513	513	>
2022-06-07 20:36:50	358	<	3001	0.022	1	0	0.1467	0.1687	-0.1247	>	<	1	5	5	5	0	5	5	>	<	1	513	513	513	0	513	513	>
2022-06-07 20:36:51	359	<	3004	0.0113	1	0	0.1058	0.1171	-0.0945	>	<	1	4.95	4.95	4.95	0	4.95	4.95	>	<	1	513	513	513	0	513	513	>
2022-06-07 20:36:52	360	<	3000	0.0203	1	0	0.1411	0.1615	-0.1208	>	<	1	4.85	4.85	4.85	0	4.85	4.85	>	<	1	513	513	513	0	513	513	>
2022-06-07 20:36:53	361	<	2982	0.0141	1	0	0.1178	0.1319	-0.1038	>	<	1	4.8	4.8	4.8	0	4.8	4.8	>	<	1	513	513	513	0	513	513	>
2022-06-07 20:36:54	362	<	2991	0.014	1	0	0.1177	0.1317	-0.1036	>	<	1	4.9	4.9	4.9	0	4.9	4.9	>	<	1	513	513	513	0	513	513	>
2022-06-07 20:36:55	363	<	3029	0.0112	1	0	0.1054	0.1166	-0.0941	>	<	1	4.9	4.9	4.9	0	4.9	4.9	>	<	1	513	513	513	0	513	513	>
2022-06-07 20:36:56	364	<	2997	0.033	1	0	0.1787	0.2118	-0.1457	>	<	1	4.85	4.85	4.85	0	4.85	4.85	>	<	1	513	513	513	0	513	513	>
2022-06-07 20:36:57	365	<	2984	0.0158	1	0	0.1245	0.1403	-0.1088	>	<	1	4.75	4.75	4.75	0	4.75	4.75	>	<	1	513	513	513	0	513	513	>
2022-06-07 20:36:58	366	<	3015	0.009	1	0	0.0942	0.1032	-0.0853	>	<	1	4.7	4.7	4.7	0	4.7	4.7	>	<	1	513	513	513	0	513	513	>
2022-06-07 20:36:59	367	<	3001	0.0173	1	0	0.1305	0.1478	-0.1132	>	<	1	4.65	4.65	4.65	0	4.65	4.65	>	<	1	513	513	513	0	513	513	>
2022-06-07 20:37:00	368	<	2997	0.0153	1	0	0.1229	0.1383	-0.1076	>	<	1	4.75	4.75	4.75	0	4.75	4.75	>	<	1	513	513	513	0	513	513	>
2022-06-07 20:37:01	369	<	3004	0.014	1	0	0.1174	0.1314	-0.1034	>	<	1	4.8	4.8	4.8	0	4.8	4.8	>	<	1	513	513	513	0	513	513	>
2022-06-07 20:37:02	370	<	2993	0.02	1	0	0.1402	0.1602	-0.1201	>	<	1	4.75	4.75	4.75	0	4.75	4.75	>	<	1	513	513	513	0	513	513	>
2022-06-07 20:37:03	371	<	3001	0.0197	1	0	0.1388	0.1585	-0.1192	>	<	1	4.85	4.85	4.85	0	4.85	4.85	>	<	1	513	513	513	0	513	513	>
2022-06-07 20:37:04	372	<	2994	0.0187	1	0	0.1355	0.1542	-0.1168	>	<	1	4.9	4.9	4.9	0	4.9	4.9	>	<	1	513	513	513	0	513	513	>
2022-06-07 20:37:05	373	<	3014	0.0219	1	0	0.1463	0.1682	-0.1245	>	<	1	4.8	4.8	4.8	0	4.8	4.8	>	<	1	513	513	513	0	513	513	>
2022-06-07 20:37:06	374	<	3001	0.015	1	0	0.1215	0.1365	-0.1065	>	<	1	4.85	4.85	4.85	0	4.85	4.85	>	<	1	513	513	513	0	513	513	>
2022-06-07 20:37:07	375	<	2999	0.0173	1	0	0.1305	0.1479	-0.1132	>	<	1	4.85	4.85	4.85	0	4.85	4.85	>	<	1	513	513	513	0	513	513	>
2022-06-07 20:37:08	376	<	2992	0.0167	1	0	0.1282	0.1449	-0.1115	>	<	1	4.9	4.9	4.9	0	4.9	4.9	>	<	1	513	513	513	0	513	513	>
2022-06-07 20:37:09	377	<	2997	0.016	1	0	0.1255	0.1416	-0.1095	>	<	1	4.85	4.85	4.85	0	4.85	4.85	>	<	1	513	513	513	0	513	513	>
2022-06-07 20:37:10	378	<	3006	0.0136	1	0	0.116	0.1296	-0.1023	>	<	1	4.8	4.8	4.8	0	4.8	4.8	>	<	1	513	513	513	0	513	513	>
2022-06-07 20:37:11	379	<	2987	0.0154	1	0	0.1231	0.1385	-0.1077	>	<	1	4.75	4.75	4.75	0	4.75	4.75	>	<	1	513	513	513	0	513	513	>
2022-06-07 20:37:12	380	<	3015	0.0229	1	0	0.1495	0.1724	-0.1267	>	<	1	4.65	4.65	4.65	0	4.65	4.65	>	<	1	513	513	513	0	513	513	>
2022-06-07 20:37:13	381	<	3002	0.0203	1	0	0.1411	0.1614	-0.1208	>	<	1	4.65	4.65	4.65	0	4.65	4.65	>	<	1	513	513	513	0	513	513	>
2022-06-07 20:37:14	382	<	3001	0.0277	1	0	0.164	0.1916	-0.1363	>	<	1	4.75	4.75	4.75	0	4.75	4.75	>	<	1	513	513	513	0	513	513	>
2022-06-07 20:37:15	383	<	2998	0.021	1	0	0.1434	0.1644	-0.1224	>	<	1	4.85	4.85	4.85	0	4.85	4.85	>	<	1	513	513	513	0	513	513	>
2022-06-07 20:37:16	384	<	3001	0.0197	1	0	0.1388	0.1585	-0.1192	>	<	1	4.8	4.8	4.8	0	4.8	4.8	>	<	1	513	513	513	0	513	513	>
2022-06-07 20:37:17	385	<	2996	0.0197	1	0	0.1389	0.1586	-0.1192	>	<	1	4.75	4.75	4.75	0	4.75	4.75	>	<	1	513	513	513	0	513	513	>
2022-06-07 20:37:18	386	<	3002	0.0207	1	0	0.1422	0.1629	-0.1216	>	<	1	4.85	4.85	4.85	0	4.85	4.85	>	<	1	513	513	513	0	513	513	>
2022-06-07 20:37:19	387	<	2994	0.0271	1	0	0.1622	0.1893	-0.1352	>	<	1	4.9	4.9	4.9	0	4.9	4.9	>	<	1	513	513	513	0	513	513	>
2022-06-07 20:37:20	388	<	3006	0.023	1	0	0.1498	0.1727	-0.1268	>	<	1	4.8	4.8	4.8	0	4.8	4.8	>	<	1	513	513	513	0	513	513	>
2022-06-07 20:37:21	389	<	3002	0.0336	1	0	0.1803	0.214	-0.1467	>	<	1	4.9	4.9	4.9	0	4.9	4.9	>	<	1	513	513	513	0	513	513	>
2022-06-07 20:37:22	390	<	3001	0.0277	1	0	0.164	0.1916	-0.1363	>	<	1	4.9	4.9	4.9	0	4.9	4.9	>	<	1	513	513	513	0	513	513	>
2022-06-07 20:37:23	391	<	2998	0.03	1	0	0.1706	0.2007	-0.1406	>	<	1	4.8	4.8	4.8	0	4.8	4.8	>	<	1	513	513	513	0	513	513	>
2022-06-07 20:37:24	392	<	2999	0.025	1	0	0.1562	0.1812	-0.1311	>	<	1	4.95	4.95	4.95	0	4.95	4.95	>	<	1	513	513	513	0	513	513	>
2022-06-07 20:37:25	393	<	2978	0.0403	1	0	0.1967	0.2369	-0.1564	>	<	1	4.8	4.8	4.8	0	4.8	4.8	>	<	1	513	513	513	0	513	513	>
2022-06-07 20:37:26	394	<	3021	0.0281	1	0	0.1654	0.1935	-0.1372	>	<	1	4.9	4.9	4.9	0	4.9	4.9	>	<	1	513	513	513	0	513	513	>
2022-06-07 20:37:27	395	<	2995	0.0344	1	0	0.1822	0.2166	-0.1478	>	<	1	4.95	4.95	4.95	0	4.95	4.95	>	<	1	513	513	513	0	513	513	>
2022-06-07 20:37:28	396	<	3008	0.0479	1	0	0.2135	0.2614	-0.1656	>	<	1	4.85	4.85	4.85	0	4.85	4.85	>	<	1	513	513	513	0	513	513	>
2022-06-07 20:37:29	397	<	3000	0.046	1	0	0.2095	0.2555	-0.1635	>	<	1	4.9	4.9	4.9	0	4.9	4.9	>	<	1	513	513	513	0	513	513	>
2022-06-07 20:37:30	398	<	2998	0.0514	1	0	0.2207	0.2721	-0.1694	>	<	1	4.75	4.75	4.75	0	4.75	4.75	>	<	1	513	513	513	0	513	513	>
2022-06-07 20:37:31	399	<	3000	0.04	1	0	0.196	0.236	-0.156	>	<	1	4.85	4.85	4.85	0	4.85	4.85	>	<	1	513	513	513	0	513	513	>
2022-06-07 20:37:32	400	<	3003	0.037	1	0	0.1887	0.2256	-0.1517	>	<	1	4.9	4.9	4.9	0	4.9	4.9	>	<	1	513	513	513	0	513	513	>
2022-06-07 20:37:33	401	<	2990	0.0542	1	0	0.2264	0.2806	-0.1722	>	<	1	4.9	4.9	4.9	0	4.9	4.9	>	<	1	513	513	513	0	513	513	>
2022-06-07 20:37:34	402	<	3009	0.0465	1	0	0.2106	0.2572	-0.1641	>	<	1	4.95	4.95	4.95	0	4.95	4.95	>	<	1	513	513	513	0	513	513	>
2022-06-07 20:37:35	403	<	2994	0.0501	1	0	0.2182	0.2683	-0.1681	>	<	1	4.9	4.9	4.9	0	4.9	4.9	>	<	1	513	513	513	0	513	513	>
2022-06-07 20:37:36	404	<	2995	0.0841	1	0	0.2776	0.3617	-0.1935	>	<	1	4.9	4.9	4.9	0	4.9	4.9	>	<	1	513	513	513	0	513	513	>
2022-06-07 20:37:37	405	<	3009	0.0356	1	0	0.1852	0.2208	-0.1496	>	<	1	4.8	4.8	4.8	0	4.8	4.8	>	<	1	513	513	513	0	513	513	>
2022-06-07 20:37:38	406	<	3002	0.0227	1	0	0.1488	0.1714	-0.1261	>	<	1	4.95	4.95	4.95	0	4.95	4.95	>	<	1	513	513	513	0	513	513	>
2022-06-07 20:37:39	407	<	2998	0.0117	1	0	0.1074	0.1191	-0.0957	>	<	1	4.9	4.9	4.9	0	4.9	4.9	>	<	1	513	513	513	0	513	513	>
2022-06-07 20:37:40	408	<	3003	0.0163	1	0	0.1267	0.143	-0.1104	>	<	1	4.75	4.75	4.75	0	4.75	4.75	>	<	1	513	513	513	0	513	513	>
2022-06-07 20:37:41	409	<	2999	0.021	1	0	0.1434	0.1644	-0.1224	>	<	1	4.75	4.75	4.75	0	4.75	4.75	>	<	1	513	513	513	0	513	513	>
2022-06-07 20:37:42	410	<	3003	0.025	1	0	0.156	0.181	-0.1311	>	<	1	4.95	4.95	4.95	0	4.95	4.95	>	<	1	513	513	513	0	513	513	>
2022-06-07 20:37:43	411	<	2996	0.0224	1	0	0.1479	0.1702	-0.1255	>	<	1	4.8	4.8	4.8	0	4.8	4.8	>	<	1	513	513	513	0	513	513	>
2022-06-07 20:37:44	412	<	2983	0.0597	1	0	0.2369	0.2965	-0.1772	>	<	1	4.85	4.85	4.85	0	4.85	4.85	>	<	1	513	513	513	0	513	513	>
2022-06-07 20:37:45	413	<	3000	0.0373	1	0	0.1896	0.2269	-0.1522	>	<	1	4.85	4.85	4.85	0	4.85	4.85	>	<	1	513	513	513	0	513	513	>
2022-06-07 20:37:46	414	<	3018	0.0325	1	0	0.1772	0.2097	-0.1448	>	<	1	4.85	4.85	4.85	0	4.85	4.85	>	<	1	513	513	513	0	513	513	>
2022-06-07 20:37:47	415	<	2988	0.0268	1	0	0.1614	0.1882	-0.1346	>	<	1	4.8	4.8	4.8	0	4.8	4.8	>	<	1	513	513	513	0	513	513	>
2022-06-07 20:37:48	416	<	3003	0.0253	1	0	0.1571	0.1824	-0.1318	>	<	1	4.9	4.9	4.9	0	4.9	4.9	>	<	1	513	513	513	0	513	513	>
2022-06-07 20:37:49	417	<	3000	0.0257	1	0	0.1581	0.1838	-0.1325	>	<	1	4.75	4.75	4.75	0	4.75	4.75	>	<	1	513	513	513	0	513	513	>
2022-06-07 20:37:50	418	<	3007	0.0479	1	0	0.2135	0.2614	-0.1656	>	<	1	4.8	4.8	4.8	0	4.8	4.8	>	<	1	513	513	513	0	513	513	>
2022-06-07 20:37:51	419	<	3001	0.0267	1	0	0.1611	0.1877	-0.1344	>	<	1	4.8	4.8	4.8	0	4.8	4.8	>	<	1	513	513	513	0	513	513	>
2022-06-07 20:37:52	420	<	3000	0.0553	1	0	0.2286	0.284	-0.1733	>	<	1	4.8	4.8	4.8	0	4.8	4.8	>	<	1	513	513	513	0	513	513	>
2022-06-07 20:37:53	421	<	2996	0.0421	1	0	0.2007	0.2428	-0.1587	>	<	1	4.75	4.75	4.75	0	4.75	4.75	>	<	1	513	513	513	0	513	513	>
2022-06-07 20:37:54	422	<	3000	0.051	1	0	0.22	0.271	-0.169	>	<	1	4.95	4.95	4.95	0	4.95	4.95	>	<	1	513	513	513	0	513	513	>
2022-06-07 20:37:55	423	<	2996	0.0384	1	0	0.1921	0.2305	-0.1537	>	<	1	4.8	4.8	4.8	0	4.8	4.8	>	<	1	513	513	513	0	513	513	>
2022-06-07 20:37:56	424	<	2985	0.0405	1	0	0.1972	0.2377	-0.1567	>	<	1	4.9	4.9	4.9	0	4.9	4.9	>	<	1	513	513	513	0	513	513	>
2022-06-07 20:37:57	425	<	3026	0.04	1	0	0.1959	0.2359	-0.1559	>	<	1	4.9	4.9	4.9	0	4.9	4.9	>	<	1	513	513	513	0	513	513	>
2022-06-07 20:37:58	426	<	2990	0.0428	1	0	0.2024	0.2452	-0.1596	>	<	1	5	5	5	0	5	5	>	<	1	513	513	513	0	513	513	>
2022-06-07 20:37:59	427	<	2996	0.0527	1	0	0.2235	0.2762	-0.1708	>	<	1	4.9	4.9	4.9	0	4.9	4.9	>	<	1	513	513	513	0	513	513	>
2022-06-07 20:38:00	428	<	3006	0.0476	1	0	0.2129	0.2604	-0.1653	>	<	1	4.8	4.8	4.8	0	4.8	4.8	>	<	1	513	513	513	0	513	513	>
2022-06-07 20:38:01	429	<	2999	0.0483	1	0	0.2145	0.2629	-0.1662	>	<	1	4.9	4.9	4.9	0	4.9	4.9	>	<	1	513	513	513	0	513	513	>
2022-06-07 20:38:02	430	<	3006	0.0336	1	0	0.1802	0.2138	-0.1466	>	<	1	4.8	4.8	4.8	0	4.8	4.8	>	<	1	513	513	513	0	513	513	>
2022-06-07 20:38:03	431	<	3002	0.028	1	0	0.1649	0.1929	-0.1369	>	<	1	4.9	4.9	4.9	0	4.9	4.9	>	<	1	513	513	513	0	513	513	>
2022-06-07 20:38:04	432	<	2997	0.0437	1	0	0.2044	0.2482	-0.1607	>	<	1	4.75	4.75	4.75	0	4.75	4.75	>	<	1	513	513	513	0	513	513	>
2022-06-07 20:38:05	433	<	2998	0.0467	1	0	0.211	0.2577	-0.1643	>	<	1	4.75	4.75	4.75	0	4.75	4.75	>	<	1	513	513	513	0	513	513	>
2022-06-07 20:38:06	434	<	3000	0.059	1	0	0.2356	0.2946	-0.1766	>	<	1	4.85	4.85	4.85	0	4.85	4.85	>	<	1	513	513	513	0	513	513	>
2022-06-07 20:38:07	435	<	3005	0.0705	1	0	0.2561	0.3266	-0.1855	>	<	1	4.85	4.85	4.85	0	4.85	4.85	>	<	1	513	513	513	0	513	513	>
2022-06-07 20:38:08	436	<	2997	0.0527	1	0	0.2235	0.2762	-0.1708	>	<	1	4.95	4.95	4.95	0	4.95	4.95	>	<	1	513	513	513	0	513	513	>
2022-06-07 20:38:09	437	<	3004	0.0616	1	0	0.2404	0.302	-0.1788	>	<	1	4.85	4.85	4.85	0	4.85	4.85	>	<	1	513	513	513	0	513	513	>
2022-06-07 20:38:10	438	<	2996	0.0587	1	0	0.2351	0.2939	-0.1764	>	<	1	4.85	4.85	4.85	0	4.85	4.85	>	<	1	513	513	513	0	513	513	>
2022-06-07 20:38:11	439	<	3001	0.0663	1	0	0.2488	0.3151	-0.1825	>	<	1	4.85	4.85	4.85	0	4.85	4.85	>	<	1	513	513	513	0	513	513	>
2022-06-07 20:38:12	440	<	2999	0.0567	1	0	0.2312	0.2879	-0.1746	>	<	1	4.85	4.85	4.85	0	4.85	4.85	>	<	1	513	513	513	0	513	513	>
2022-06-07 20:38:13	441	<	3002	0.0743	1	0	0.2622	0.3365	-0.1879	>	<	1	4.95	4.95	4.95	0	4.95	4.95	>	<	1	513	513	513	0	513	513	>
2022-06-07 20:38:14	442	<	2997	0.0614	1	0	0.2401	0.3014	-0.1787	>	<	1	4.95	4.95	4.95	0	4.95	4.95	>	<	1	513	513	513	0	513	513	>
2022-06-07 20:38:15	443	<	3005	0.0689	1	0	0.2533	0.3221	-0.1844	>	<	1	4.9	4.9	4.9	0	4.9	4.9	>	<	1	513	513	513	0	513	513	>
2022-06-07 20:38:16	444	<	2993	0.0631	1	0	0.2432	0.3064	-0.1801	>	<	1	4.85	4.85	4.85	0	4.85	4.85	>	<	1	513	513	513	0	513	513	>
2022-06-07 20:38:17	445	<	3007	0.0642	1	0	0.2451	0.3093	-0.1809	>	<	1	4.95	4.95	4.95	0	4.95	4.95	>	<	1	513	513	513	0	513	513	>
2022-06-07 20:38:18	446	<	3002	0.0799	1	0	0.2712	0.3512	-0.1913	>	<	1	4.8	4.8	4.8	0	4.8	4.8	>	<	1	513	513	513	0	513	513	>
2022-06-07 20:38:19	447	<	2985	0.0834	1	0	0.2765	0.3599	-0.1931	>	<	1	4.95	4.95	4.95	0	4.95	4.95	>	<	1	513	513	513	0	513	513	>
2022-06-07 20:38:20	448	<	3002	0.0873	1	0	0.2822	0.3695	-0.195	>	<	1	4.95	4.95	4.95	0	4.95	4.95	>	<	1	513	513	513	0	513	513	>
2022-06-07 20:38:21	449	<	3010	0.0817	1	0	0.2739	0.3557	-0.1922	>	<	1	4.9	4.9	4.9	0	4.9	4.9	>	<	1	513	513	513	0	513	513	>
2022-06-07 20:38:22	450	<	2995	0.0735	1	0	0.2609	0.3343	-0.1874	>	<	1	4.95	4.95	4.95	0	4.95	4.95	>	<	1	513	513	513	0	513	513	>
2022-06-07 20:38:23	451	<	2998	0.0791	1	0	0.2698	0.3489	-0.1908	>	<	1	4.8	4.8	4.8	0	4.8	4.8	>	<	1	513	513	513	0	513	513	>
2022-06-07 20:38:24	452	<	3000	0.067	1	0	0.25	0.317	-0.183	>	<	1	4.9	4.9	4.9	0	4.9	4.9	>	<	1	513	513	513	0	513	513	>
2022-06-07 20:38:25	453	<	3003	0.0583	1	0	0.2343	0.2925	-0.176	>	<	1	4.8	4.8	4.8	0	4.8	4.8	>	<	1	513	513	513	0	513	513	>
2022-06-07 20:38:26	454	<	3005	0.0672	1	0	0.2504	0.3176	-0.1832	>	<	1	4.85	4.85	4.85	0	4.85	4.85	>	<	1	513	513	513	0	513	513	>
2022-06-07 20:38:27	455	<	2994	0.0695	1	0	0.2543	0.3237	-0.1848	>	<	1	4.85	4.85	4.85	0	4.85	4.85	>	<	1	513	513	513	0	513	513	>
2022-06-07 20:38:28	456	<	3003	0.0756	1	0	0.2643	0.3399	-0.1888	>	<	1	4.8	4.8	4.8	0	4.8	4.8	>	<	1	513	513	513	0	513	513	>
2022-06-07 20:38:29	457	<	2996	0.0784	1	0	0.2689	0.3473	-0.1904	>	<	1	4.95	4.95	4.95	0	4.95	4.95	>	<	1	513	513	513	0	513	513	>
2022-06-07 20:38:30	458	<	2998	0.0751	1	0	0.2635	0.3385	-0.1884	>	<	1	4.95	4.95	4.95	0	4.95	4.95	>	<	1	513	513	513	0	513	513	>
2022-06-07 20:38:31	459	<	3005	0.0785	1	0	0.269	0.3475	-0.1905	>	<	1	5	5	5	0	5	5	>	<	1	513	513	513	0	513	513	>
2022-06-07 20:38:32	460	<	3004	0.0852	1	0	0.2792	0.3644	-0.194	>	<	1	4.85	4.85	4.85	0	4.85	4.85	>	<	1	513	513	513	0	513	513	>
2022-06-07 20:38:33	461	<	2995	0.0798	1	0	0.271	0.3508	-0.1912	>	<	1	4.9	4.9	4.9	0	4.9	4.9	>	<	1	513	513	513	0	513	513	>
2022-06-07 20:38:34	462	<	2998	0.0634	1	0	0.2436	0.307	-0.1803	>	<	1	4.85	4.85	4.85	0	4.85	4.85	>	<	1	513	513	513	0	513	513	>
2022-06-07 20:38:35	463	<	1874	0.0598	1	0	0.2371	0.2968	-0.1773	>	<	1	4.3	4.3	4.3	0	4.3	4.3	>	<	1	513	513	513	0	513	513	>
2022-06-07 20:38:36	464	<	4130	0.0734	1	0	0.2607	0.3341	-0.1874	>	<	1	4.8	4.8	4.8	0	4.8	4.8	>	<	1	513	513	513	0	513	513	>
2022-06-07 20:38:37	465	<	2998	0.0727	1	0	0.2597	0.3324	-0.187	>	<	1	4.8	4.8	4.8	0	4.8	4.8	>	<	1	513	513	513	0	513	513	>
2022-06-07 20:38:38	466	<	3002	0.0803	1	0	0.2717	0.352	-0.1914	>	<	1	4.8	4.8	4.8	0	4.8	4.8	>	<	1	513	513	513	0	513	513	>
2022-06-07 20:38:39	467	<	3004	0.0752	1	0	0.2638	0.339	-0.1885	>	<	1	4.8	4.8	4.8	0	4.8	4.8	>	<	1	513	513	513	0	513	513	>
2022-06-07 20:38:40	468	<	2985	0.0737	1	0	0.2613	0.335	-0.1876	>	<	1	4.75	4.75	4.75	0	4.75	4.75	>	<	1	513	513	513	0	513	513	>
2022-06-07 20:38:41	469	<	3002	0.07	1	0	0.2551	0.325	-0.1851	>	<	1	4.95	4.95	4.95	0	4.95	4.95	>	<	1	513	513	513	0	513	513	>
2022-06-07 20:38:42	470	<	3001	0.0776	1	0	0.2676	0.3452	-0.19	>	<	1	4.75	4.75	4.75	0	4.75	4.75	>	<	1	513	513	513	0	513	513	>
2022-06-07 20:38:43	471	<	3001	0.0733	1	0	0.2606	0.334	-0.1873	>	<	1	4.9	4.9	4.9	0	4.9	4.9	>	<	1	513	513	513	0	513	513	>
2022-06-07 20:38:44	472	<	2973	0.0844	1	0	0.278	0.3625	-0.1936	>	<	1	4.85	4.85	4.85	0	4.85	4.85	>	<	1	513	513	513	0	513	513	>
2022-06-07 20:38:45	473	<	3034	0.087	1	0	0.2819	0.3689	-0.1948	>	<	1	4.95	4.95	4.95	0	4.95	4.95	>	<	1	513	513	513	0	513	513	>
2022-06-07 20:38:46	474	<	2999	0.0767	1	0	0.2661	0.3428	-0.1894	>	<	1	4.9	4.9	4.9	0	4.9	4.9	>	<	1	513	513	513	0	513	513	>
2022-06-07 20:38:47	475	<	1406	0.0747	1	0	0.2629	0.3376	-0.1882	>	<	1	5	5	5	0	5	5	>	<	1	513	513	513	0	513	513	>
2022-06-07 20:38:48	476	<	4594	0.0771	1	0	0.2667	0.3437	-0.1896	>	<	1	4.9	4.9	4.9	0	4.9	4.9	>	<	1	513	513	513	0	513	513	>
2022-06-07 20:38:49	477	<	3004	0.0816	1	0	0.2737	0.3552	-0.1921	>	<	1	4.8	4.8	4.8	0	4.8	4.8	>	<	1	513	513	513	0	513	513	>
2022-06-07 20:38:50	478	<	2996	0.0868	1	0	0.2815	0.3683	-0.1947	>	<	1	4.9	4.9	4.9	0	4.9	4.9	>	<	1	513	513	513	0	513	513	>
2022-06-07 20:38:51	479	<	3000	0.081	1	0	0.2728	0.3538	-0.1918	>	<	1	4.95	4.95	4.95	0	4.95	4.95	>	<	1	513	513	513	0	513	513	>
2022-06-07 20:38:52	480	<	3001	0.047	1	0	0.2116	0.2586	-0.1646	>	<	1	4.9	4.9	4.9	0	4.9	4.9	>	<	1	513	513	513	0	513	513	>
2022-06-07 20:38:53	481	<	2999	0.0727	1	0	0.2596	0.3323	-0.1869	>	<	1	4.85	4.85	4.85	0	4.85	4.85	>	<	1	513	513	513	0	513	513	>
2022-06-07 20:38:54	482	<	2989	0.0713	1	0	0.2573	0.3285	-0.186	>	<	1	4.9	4.9	4.9	0	4.9	4.9	>	<	1	513	513	513	0	513	513	>
2022-06-07 20:38:55	483	<	3018	0.0769	1	0	0.2664	0.3433	-0.1895	>	<	1	4.85	4.85	4.85	0	4.85	4.85	>	<	1	513	513	513	0	513	513	>
2022-06-07 20:38:56	484	<	2995	0.0825	1	0	0.2751	0.3576	-0.1926	>	<	1	4.7	4.7	4.7	0	4.7	4.7	>	<	1	513	513	513	0	513	513	>
2022-06-07 20:38:57	485	<	2963	0.0793	1	0	0.2702	0.3495	-0.1909	>	<	1	4.8	4.8	4.8	0	4.8	4.8	>	<	1	513	513	513	0	513	513	>
2022-06-07 20:38:58	486	<	2181	0.0917	1	0	0.2886	0.3803	-0.1969	>	<	1	4.85	4.85	4.85	0	4.85	4.85	>	<	1	513	513	513	0	513	513	>
2022-06-07 20:38:59	487	<	3852	0.088	1	0	0.2833	0.3713	-0.1953	>	<	1	4.8	4.8	4.8	0	4.8	4.8	>	<	1	513	513	513	0	513	513	>
2022-06-07 20:39:00	488	<	2982	0.0738	1	0	0.2614	0.3352	-0.1876	>	<	1	4.9	4.9	4.9	0	4.9	4.9	>	<	1	513	513	513	0	513	513	>
2022-06-07 20:39:01	489	<	3022	0.087	1	0	0.2819	0.3689	-0.1948	>	<	1	4.85	4.85	4.85	0	4.85	4.85	>	<	1	513	513	513	0	513	513	>
2022-06-07 20:39:02	490	<	2993	0.0735	1	0	0.261	0.3345	-0.1875	>	<	1	4.75	4.75	4.75	0	4.75	4.75	>	<	1	513	513	513	0	513	513	>
2022-06-07 20:39:03	491	<	2992	0.0749	1	0	0.2632	0.338	-0.1883	>	<	1	4.9	4.9	4.9	0	4.9	4.9	>	<	1	513	513	513	0	513	513	>
2022-06-07 20:39:04	492	<	2997	0.0807	1	0	0.2724	0.3532	-0.1917	>	<	1	4.85	4.85	4.85	0	4.85	4.85	>	<	1	513	513	513	0	513	513	>
2022-06-07 20:39:05	493	<	3022	0.0688	1	0	0.2532	0.322	-0.1843	>	<	1	4.9	4.9	4.9	0	4.9	4.9	>	<	1	513	513	513	0	513	513	>
2022-06-07 20:39:06	494	<	2943	0.069	1	0	0.2534	0.3224	-0.1844	>	<	1	4.9	4.9	4.9	0	4.9	4.9	>	<	1	513	513	513	0	513	513	>
2022-06-07 20:39:07	495	<	2832	0.0434	1	0	0.2038	0.2473	-0.1604	>	<	1	4.95	4.95	4.95	0	4.95	4.95	>	<	1	513	513	513	0	513	513	>
2022-06-07 20:39:08	496	<	2765	0.0112	1	0	0.1053	0.1165	-0.0941	>	<	1	4.25	4.25	4.25	0	4.25	4.25	>	<	1	513	513	513	0	513	513	>
2022-06-07 20:39:09	497	<	2680	0.0183	1	0	0.134	0.1523	-0.1157	>	<	1	3.6	3.6	3.6	0	3.6	3.6	>	<	1	513	513	513	0	513	513	>
2022-06-07 20:39:10	498	<	2944	0.0099	1	0	0.0988	0.1086	-0.0889	>	<	1	2.2	2.2	2.2	0	2.2	2.2	>	<	1	513	513	513	0	513	513	>
2022-06-07 20:39:11	499	<	2541	0.0091	1	0	0.0947	0.1038	-0.0857	>	<	1	2.75	2.75	2.75	0	2.75	2.75	>	<	1	513	513	513	0	513	513	>
2022-06-07 20:39:12	500	<	3163	0.0123	1	0	0.1104	0.1227	-0.098	>	<	1	1.25	1.25	1.25	0	1.25	1.25	>	<	1	513	513	513	0	513	513	>
2022-06-07 20:39:13	501	<	3368	0.0113	1	0	0.1056	0.1169	-0.0943	>	<	1	2.45	2.45	2.45	0	2.45	2.45	>	<	1	513	513	513	0	513	513	>
2022-06-07 20:39:14	502	<	2995	0.0147	1	0	0.1203	0.135	-0.1056	>	<	1	2.15	2.15	2.15	0	2.15	2.15	>	<	1	513	513	513	0	513	513	>
2022-06-07 20:39:15	503	<	3748	0.0403	1	0	0.1966	0.2369	-0.1563	>	<	1	2.4	2.4	2.4	0	2.4	2.4	>	<	1	513	513	513	0	513	513	>
2022-06-07 20:39:16	504	<	3013	0.0634	1	0	0.2437	0.3071	-0.1803	>	<	1	4.7	4.7	4.7	0	4.7	4.7	>	<	1	513	513	513	0	513	513	>
2022-06-07 20:39:17	505	<	2996	0.0631	1	0	0.2431	0.3062	-0.18	>	<	1	4.55	4.55	4.55	0	4.55	4.55	>	<	1	513	513	513	0	513	513	>
2022-06-07 20:39:18	506	<	3009	0.0475	1	0	0.2128	0.2603	-0.1652	>	<	1	4.9	4.9	4.9	0	4.9	4.9	>	<	1	513	513	513	0	513	513	>
2022-06-07 20:39:19	507	<	2976	0.0511	1	0	0.2202	0.2712	-0.1691	>	<	1	4.9	4.9	4.9	0	4.9	4.9	>	<	1	513	513	513	0	513	513	>
2022-06-07 20:39:20	508	<	3025	0.035	1	0	0.1839	0.2189	-0.1488	>	<	1	5	5	5	0	5	5	>	<	1	513	513	513	0	513	513	>
2022-06-07 20:39:21	509	<	2284	0.0311	1	0	0.1735	0.2046	-0.1425	>	<	1	4.05	4.05	4.05	0	4.05	4.05	>	<	1	513	513	513	0	513	513	>
2022-06-07 20:39:22	510	<	3714	0.0162	1	0	0.1261	0.1422	-0.1099	>	<	1	3.4	3.4	3.4	0	3.4	3.4	>	<	1	513	513	513	0	513	513	>
2022-06-07 20:39:23	511	<	2961	0.0095	1	0	0.0968	0.1062	-0.0873	>	<	1	3.65	3.65	3.65	0	3.65	3.65	>	<	1	513	513	513	0	513	513	>
2022-06-07 20:39:24	512	<	3037	0.025	2	0	0.1583	0.1833	-0.1333	>	<	1	3.85	3.85	3.85	0	3.85	3.85	>	<	1	513	513	513	0	513	513	>
2022-06-07 20:39:25	513	<	2996	0.028	1	0	0.1651	0.1931	-0.137	>	<	1	4.35	4.35	4.35	0	4.35	4.35	>	<	1	513	513	513	0	513	513	>
2022-06-07 20:39:26	514	<	1917	0.0376	1	0	0.1901	0.2277	-0.1526	>	<	1	4.5	4.5	4.5	0	4.5	4.5	>	<	1	513	513	513	0	513	513	>
2022-06-07 20:39:27	515	<	3818	0.0312	1	0	0.1738	0.2049	-0.1426	>	<	1	3.95	3.95	3.95	0	3.95	3.95	>	<	1	513	513	513	0	513	513	>
2022-06-07 20:39:28	516	<	3270	0.0349	1	0	0.1834	0.2183	-0.1486	>	<	1	4.05	4.05	4.05	0	4.05	4.05	>	<	1	513	513	513	0	513	513	>
2022-06-07 20:39:29	517	<	3006	0.0326	1	0	0.1776	0.2102	-0.145	>	<	1	4.2	4.2	4.2	0	4.2	4.2	>	<	1	513	513	513	0	513	513	>
2022-06-07 20:39:30	518	<	2996	0.0287	1	0	0.167	0.1957	-0.1383	>	<	1	4.9	4.9	4.9	0	4.9	4.9	>	<	1	513	513	513	0	513	513	>
2022-06-07 20:39:31	519	<	2981	0.0231	1	0	0.1504	0.1735	-0.1272	>	<	1	5	5	5	0	5	5	>	<	1	513	513	513	0	513	513	>
2022-06-07 20:39:32	520	<	3019	0.0305	1	0	0.1719	0.2024	-0.1414	>	<	1	4.9	4.9	4.9	0	4.9	4.9	>	<	1	513	513	513	0	513	513	>
2022-06-07 20:39:33	521	<	2999	0.0263	1	0	0.1602	0.1865	-0.1338	>	<	1	4.8	4.8	4.8	0	4.8	4.8	>	<	1	513	513	513	0	513	513	>
2022-06-07 20:39:34	522	<	3004	0.0226	1	0	0.1487	0.1714	-0.1261	>	<	1	4.85	4.85	4.85	0	4.85	4.85	>	<	1	513	513	513	0	513	513	>
2022-06-07 20:39:35	523	<	2994	0.0184	1	0	0.1343	0.1527	-0.1159	>	<	1	5	5	5	0	5	5	>	<	1	513	513	513	0	513	513	>
2022-06-07 20:39:36	524	<	2994	0.0217	1	0	0.1457	0.1674	-0.124	>	<	1	4.9	4.9	4.9	0	4.9	4.9	>	<	1	513	513	513	0	513	513	>
2022-06-07 20:39:37	525	<	3010	0.0169	1	0	0.1291	0.146	-0.1121	>	<	1	5	5	5	0	5	5	>	<	1	513	513	513	0	513	513	>
2022-06-07 20:39:38	526	<	3001	0.0103	1	0	0.1011	0.1114	-0.0908	>	<	1	4.95	4.95	4.95	0	4.95	4.95	>	<	1	513	513	513	0	513	513	>
2022-06-07 20:39:39	527	<	2995	0.024	1	0	0.1532	0.1772	-0.1291	>	<	1	5	5	5	0	5	5	>	<	1	513	513	513	0	513	513	>
2022-06-07 20:39:40	528	<	2991	0.0137	1	0	0.1163	0.13	-0.1026	>	<	1	4.65	4.65	4.65	0	4.65	4.65	>	<	1	513	513	513	0	513	513	>
2022-06-07 20:39:41	529	<	3014	0.0189	1	0	0.1362	0.1551	-0.1173	>	<	1	5.3	5.3	5.3	0	5.3	5.3	>	<	1	513.1	513.1	513.1	0	513.1	513.1	>
2022-06-07 20:39:42	530	<	2996	0.0167	1	0	0.1281	0.1448	-0.1114	>	<	1	4.85	4.85	4.85	0	4.85	4.85	>	<	1	513.1	513.1	513.1	0	513.1	513.1	>
2022-06-07 20:39:43	531	<	2998	0.015	1	0	0.1216	0.1366	-0.1066	>	<	1	4.8	4.8	4.8	0	4.8	4.8	>	<	1	513.1	513.1	513.1	0	513.1	513.1	>
2022-06-07 20:39:44	532	<	2994	0.0147	1	0	0.1203	0.135	-0.1056	>	<	1	4.9	4.9	4.9	0	4.9	4.9	>	<	1	513.1	513.1	513.1	0	513.1	513.1	>
2022-06-07 20:39:45	533	<	2979	0.0128	1	0	0.1122	0.125	-0.0995	>	<	1	4.85	4.85	4.85	0	4.85	4.85	>	<	1	513.1	513.1	513.1	0	513.1	513.1	>
2022-06-07 20:39:46	534	<	3028	0.0099	1	0	0.099	0.1089	-0.0891	>	<	1	4.9	4.9	4.9	0	4.9	4.9	>	<	1	513.1	513.1	513.1	0	513.1	513.1	>
2022-06-07 20:39:47	535	<	3003	0.0083	1	0	0.0909	0.0992	-0.0825	>	<	1	4.9	4.9	4.9	0	4.9	4.9	>	<	1	513.1	513.1	513.1	0	513.1	513.1	>
2022-06-07 20:39:48	536	<	3002	0.0093	1	0	0.0961	0.1055	-0.0868	>	<	1	4.95	4.95	4.95	0	4.95	4.95	>	<	1	513.1	513.1	513.1	0	513.1	513.1	>
2022-06-07 20:39:49	537	<	2995	0.0057	1	0	0.0751	0.0808	-0.0694	>	<	1	4.9	4.9	4.9	0	4.9	4.9	>	<	1	513.1	513.1	513.1	0	513.1	513.1	>
2022-06-07 20:39:50	538	<	3001	0.0083	1	0	0.0909	0.0992	-0.0826	>	<	1	4.85	4.85	4.85	0	4.85	4.85	>	<	1	513.1	513.1	513.1	0	513.1	513.1	>
2022-06-07 20:39:51	539	<	2999	0.011	1	0	0.1043	0.1153	-0.0933	>	<	1	4.9	4.9	4.9	0	4.9	4.9	>	<	1	513.1	513.1	513.1	0	513.1	513.1	>
2022-06-07 20:39:52	540	<	2997	0.0043	1	0	0.0657	0.0701	-0.0614	>	<	1	4.9	4.9	4.9	0	4.9	4.9	>	<	1	513.1	513.1	513.1	0	513.1	513.1	>
2022-06-07 20:39:53	541	<	2968	0.0071	1	0	0.0838	0.0909	-0.0767	>	<	1	4.9	4.9	4.9	0	4.9	4.9	>	<	1	513.1	513.1	513.1	0	513.1	513.1	>
2022-06-07 20:39:54	542	<	3031	0.0079	1	0	0.0886	0.0965	-0.0807	>	<	1	4.95	4.95	4.95	0	4.95	4.95	>	<	1	513.1	513.1	513.1	0	513.1	513.1	>
2022-06-07 20:39:55	543	<	2997	0.01	1	0	0.0995	0.1096	-0.0895	>	<	1	4.95	4.95	4.95	0	4.95	4.95	>	<	1	513.1	513.1	513.1	0	513.1	513.1	>
2022-06-07 20:39:56	544	<	3011	0.006	1	0	0.0771	0.0831	-0.0711	>	<	1	4.85	4.85	4.85	0	4.85	4.85	>	<	1	513.1	513.1	513.1	0	513.1	513.1	>
2022-06-07 20:39:57	545	<	2975	0.0057	1	0	0.0754	0.0811	-0.0697	>	<	1	4.85	4.85	4.85	0	4.85	4.85	>	<	1	513.1	513.1	513.1	0	513.1	513.1	>
2022-06-07 20:39:58	546	<	3008	0.0106	1	0	0.1026	0.1132	-0.092	>	<	1	4.95	4.95	4.95	0	4.95	4.95	>	<	1	513.1	513.1	513.1	0	513.1	513.1	>
2022-06-07 20:39:59	547	<	3010	0.0043	1	0	0.0656	0.0699	-0.0613	>	<	1	4.85	4.85	4.85	0	4.85	4.85	>	<	1	513.1	513.1	513.1	0	513.1	513.1	>
2022-06-07 20:40:00	548	<	3003	0.005	1	0	0.0705	0.0755	-0.0655	>	<	1	4.8	4.8	4.8	0	4.8	4.8	>	<	1	513.1	513.1	513.1	0	513.1	513.1	>
2022-06-07 20:40:01	549	<	3001	0.005	1	0	0.0705	0.0755	-0.0655	>	<	1	4.75	4.75	4.75	0	4.75	4.75	>	<	1	513.1	513.1	513.1	0	513.1	513.1	>
2022-06-07 20:40:02	550	<	2983	0.0091	2	0	0.0982	0.1072	-0.0891	>	<	1	4.8	4.8	4.8	0	4.8	4.8	>	<	1	513.1	513.1	513.1	0	513.1	513.1	>
2022-06-07 20:40:03	551	<	2562	0.0059	1	0	0.0763	0.0821	-0.0704	>	<	1	4.85	4.85	4.85	0	4.85	4.85	>	<	1	513.1	513.1	513.1	0	513.1	513.1	>
2022-06-07 20:40:04	552	<	3344	0.006	1	0	0.0771	0.0831	-0.0711	>	<	1	4.3	4.3	4.3	0	4.3	4.3	>	<	1	513.1	513.1	513.1	0	513.1	513.1	>
2022-06-07 20:40:05	553	<	2976	0.0104	1	0	0.1015	0.1119	-0.0911	>	<	1	2.9	2.9	2.9	0	2.9	2.9	>	<	1	513.3	513.3	513.3	0	513.3	513.3	>
2022-06-07 20:40:06	554	<	3134	0.0211	1	0	0.1436	0.1646	-0.1225	>	<	1	3.75	3.75	3.75	0	3.75	3.75	>	<	1	513.3	513.3	513.3	0	513.3	513.3	>
2022-06-07 20:40:07	555	<	2998	0.0147	1	0	0.1203	0.1349	-0.1056	>	<	1	3.25	3.25	3.25	0	3.25	3.25	>	<	1	513.3	513.3	513.3	0	513.3	513.3	>
2022-06-07 20:40:08	556	<	2446	0.0188	1	0	0.1358	0.1546	-0.117	>	<	1	4.5	4.5	4.5	0	4.5	4.5	>	<	1	513.3	513.3	513.3	0	513.3	513.3	>
2022-06-07 20:40:09	557	<	3557	0.0096	1	0	0.0973	0.1069	-0.0877	>	<	1	4.25	4.25	4.25	0	4.25	4.25	>	<	1	513.3	513.3	513.3	0	513.3	513.3	>
2022-06-07 20:40:10	558	<	3000	0.005	1	0	0.0705	0.0755	-0.0655	>	<	1	4	4	4	0	4	4	>	<	1	513.3	513.3	513.3	0	513.3	513.3	>
2022-06-07 20:40:11	559	<	2992	0.0047	1	0	0.0682	0.0729	-0.0636	>	<	1	4.65	4.65	4.65	0	4.65	4.65	>	<	1	513.3	513.3	513.3	0	513.3	513.3	>
2022-06-07 20:40:12	560	<	3008	0.0073	1	0	0.0852	0.0925	-0.0779	>	<	1	4.8	4.8	4.8	0	4.8	4.8	>	<	1	513.3	513.3	513.3	0	513.3	513.3	>
2022-06-07 20:40:13	561	<	2981	0.0017	1	0	0.0409	0.0426	-0.0392	>	<	1	4.9	4.9	4.9	0	4.9	4.9	>	<	1	513.3	513.3	513.3	0	513.3	513.3	>
2022-06-07 20:40:14	562	<	3022	0.0073	1	0	0.085	0.0923	-0.0777	>	<	1	4.9	4.9	4.9	0	4.9	4.9	>	<	1	513.3	513.3	513.3	0	513.3	513.3	>
2022-06-07 20:40:15	563	<	2984	0.0034	1	0	0.0578	0.0611	-0.0544	>	<	1	4.95	4.95	4.95	0	4.95	4.95	>	<	1	513.3	513.3	513.3	0	513.3	513.3	>
2022-06-07 20:40:16	564	<	3010	0.0013	1	0	0.0364	0.0378	-0.0351	>	<	1	4.9	4.9	4.9	0	4.9	4.9	>	<	1	513.3	513.3	513.3	0	513.3	513.3	>
2022-06-07 20:40:17	565	<	2995	0.0043	1	0	0.0657	0.0701	-0.0614	>	<	1	4.9	4.9	4.9	0	4.9	4.9	>	<	1	513.3	513.3	513.3	0	513.3	513.3	>
2022-06-07 20:40:18	566	<	2989	0.004	1	0	0.0632	0.0672	-0.0592	>	<	1	4.9	4.9	4.9	0	4.9	4.9	>	<	1	513.3	513.3	513.3	0	513.3	513.3	>
2022-06-07 20:40:19	567	<	3021	0.001	1	0	0.0315	0.0325	-0.0305	>	<	1	4.9	4.9	4.9	0	4.9	4.9	>	<	1	513.3	513.3	513.3	0	513.3	513.3	>
2022-06-07 20:40:20	568	<	2987	0.0003	1	0	0.0183	0.0186	-0.018	>	<	1	4.95	4.95	4.95	0	4.95	4.95	>	<	1	513.3	513.3	513.3	0	513.3	513.3	>
2022-06-07 20:40:21	569	<	2941	0.0034	1	0	0.0582	0.0616	-0.0548	>	<	1	4.95	4.95	4.95	0	4.95	4.95	>	<	1	513.3	513.3	513.3	0	513.3	513.3	>
2022-06-07 20:40:22	570	<	3069	0.0068	1	0	0.0824	0.0893	-0.0756	>	<	1	4.85	4.85	4.85	0	4.85	4.85	>	<	1	513.3	513.3	513.3	0	513.3	513.3	>
2022-06-07 20:40:23	571	<	3003	0.006	1	0	0.0772	0.0832	-0.0712	>	<	1	4.85	4.85	4.85	0	4.85	4.85	>	<	1	513.3	513.3	513.3	0	513.3	513.3	>
2022-06-07 20:40:24	572	<	2997	0.0033	1	0	0.0577	0.061	-0.0543	>	<	1	4.9	4.9	4.9	0	4.9	4.9	>	<	1	513.3	513.3	513.3	0	513.3	513.3	>
2022-06-07 20:40:25	573	<	2997	0.0017	1	0	0.0408	0.0425	-0.0391	>	<	1	4.85	4.85	4.85	0	4.85	4.85	>	<	1	513.3	513.3	513.3	0	513.3	513.3	>
2022-06-07 20:40:26	574	<	3000	0.0027	1	0	0.0516	0.0542	-0.0489	>	<	1	4.85	4.85	4.85	0	4.85	4.85	>	<	1	513.3	513.3	513.3	0	513.3	513.3	>
2022-06-07 20:40:27	575	<	2996	0.0083	1	0	0.091	0.0993	-0.0826	>	<	1	4.85	4.85	4.85	0	4.85	4.85	>	<	1	513.3	513.3	513.3	0	513.3	513.3	>
2022-06-07 20:40:28	576	<	2374	0.0051	1	0	0.0709	0.076	-0.0659	>	<	1	4.8	4.8	4.8	0	4.8	4.8	>	<	1	513.3	513.3	513.3	0	513.3	513.3	>
2022-06-07 20:40:29	577	<	3629	0.0052	1	0	0.0722	0.0774	-0.0669	>	<	1	4.95	4.95	4.95	0	4.95	4.95	>	<	1	513.3	513.3	513.3	0	513.3	513.3	>
2022-06-07 20:40:30	578	<	2903	0.0024	1	0	0.049	0.0515	-0.0466	>	<	1	4.95	4.95	4.95	0	4.95	4.95	>	<	1	513.3	513.3	513.3	0	513.3	513.3	>
[truncated: 83 more rows]

## Sheet: Conf1_20000
		<	Processing Time							>	<	CPU1							>	<	MEM1							>
[truncated: 767 more rows]

## Sheet: Conf2_100
		<	Processing Time							>	<	CPU1							>	<	MEM1							>
[truncated: 662 more rows]

## Sheet: Conf2_1000
		<	Processing Time							>	<	CPU1							>	<	MEM1							>
[truncated: 662 more rows]

[truncated: 9 more sheets: Conf2_5000, Conf2_10000, Conf2_15000, Conf3_100, Conf3_1000, Conf3_5000, Conf3_10000, Conf3_15000, Conf3_20000]
