# Supplementary material for: Evaluating the integration of Esper complex event processing engine and message brokers
Source: PeerJ Comput Sci. 2023 Jul 12;9:e1437. doi: 10.7717/peerj-cs.1437 (PMC10403187; doi:10.7717/peerj-cs.1437)
Supplement: Supplemental Information 6 [file peerj-cs-09-1437-s006.zip › Rawdata/Test_P4__(1Sg).xlsx]

## Sheet: Conf1_100
		<	Processing Time							>	<	CPU1							>	<	MEM1							>
Time	Id	<	Cont	Average	Max	Min	DesvTip	DTTop	DTDown	>	<	Cont	Average	Max	Min	DesvTip	DTTop	DTDown	>	<	Cont	Average	Max	Min	DesvTip	DTTop	DTDown	>
P4_Conf1_100	Tot	<	13190	0.0051	7	0	0.1069	0.112	-0.1018	>	<	660	0.2	2.3	0.05	0.18	0.39	0.02	>	<	660	332.31	487.9	208.4	81.59	413.9	250.72	>
2022-05-26 15:42:44	0	<	6	1.6667	7	0	2.4267	4.0934	-0.76	>	<	0	0			0	0	0	>	<	0	0			0	0	0	>
2022-05-26 15:42:45	1	<	21	0.381	1	0	0.4856	0.8666	-0.1047	>	<	1	1.9	1.9	1.9	0	1.9	1.9	>	<	1	208.4	208.4	208.4	0	208.4	208.4	>
2022-05-26 15:42:46	2	<	20	1	1	1	0	1	1	>	<	1	0.95	0.95	0.95	0	0.95	0.95	>	<	1	208.5	208.5	208.5	0	208.5	208.5	>
2022-05-26 15:42:47	3	<	20	0.55	1	0	0.4975	1.0475	0.0525	>	<	1	1.45	1.45	1.45	0	1.45	1.45	>	<	1	209.9	209.9	209.9	0	209.9	209.9	>
2022-05-26 15:42:48	4	<	20	0.15	1	0	0.3571	0.5071	-0.2071	>	<	1	0.65	0.65	0.65	0	0.65	0.65	>	<	1	210.1	210.1	210.1	0	210.1	210.1	>
2022-05-26 15:42:49	5	<	20	0	0	0	0	0	0	>	<	1	0.95	0.95	0.95	0	0.95	0.95	>	<	1	210.6	210.6	210.6	0	210.6	210.6	>
2022-05-26 15:42:50	6	<	20	0	0	0	0	0	0	>	<	1	1	1	1	0	1	1	>	<	1	211.7	211.7	211.7	0	211.7	211.7	>
2022-05-26 15:42:51	7	<	20	0.05	1	0	0.2179	0.2679	-0.1679	>	<	1	0.8	0.8	0.8	0	0.8	0.8	>	<	1	214.8	214.8	214.8	0	214.8	214.8	>
2022-05-26 15:42:52	8	<	20	0	0	0	0	0	0	>	<	1	1.05	1.05	1.05	0	1.05	1.05	>	<	1	226.5	226.5	226.5	0	226.5	226.5	>
2022-05-26 15:42:53	9	<	20	0	0	0	0	0	0	>	<	1	0.3	0.3	0.3	0	0.3	0.3	>	<	1	226.5	226.5	226.5	0	226.5	226.5	>
2022-05-26 15:42:54	10	<	20	0	0	0	0	0	0	>	<	1	0.3	0.3	0.3	0	0.3	0.3	>	<	1	226.5	226.5	226.5	0	226.5	226.5	>
2022-05-26 15:42:55	11	<	20	0	0	0	0	0	0	>	<	1	0.25	0.25	0.25	0	0.25	0.25	>	<	1	226.5	226.5	226.5	0	226.5	226.5	>
2022-05-26 15:42:56	12	<	20	0	0	0	0	0	0	>	<	1	0.45	0.45	0.45	0	0.45	0.45	>	<	1	226.5	226.5	226.5	0	226.5	226.5	>
2022-05-26 15:42:57	13	<	20	0.05	1	0	0.2179	0.2679	-0.1679	>	<	1	0.65	0.65	0.65	0	0.65	0.65	>	<	1	226.9	226.9	226.9	0	226.9	226.9	>
2022-05-26 15:42:58	14	<	20	0	0	0	0	0	0	>	<	1	0.2	0.2	0.2	0	0.2	0.2	>	<	1	226.9	226.9	226.9	0	226.9	226.9	>
2022-05-26 15:42:59	15	<	20	0	0	0	0	0	0	>	<	1	0.35	0.35	0.35	0	0.35	0.35	>	<	1	226.9	226.9	226.9	0	226.9	226.9	>
2022-05-26 15:43:00	16	<	20	0	0	0	0	0	0	>	<	1	0.45	0.45	0.45	0	0.45	0.45	>	<	1	226.9	226.9	226.9	0	226.9	226.9	>
2022-05-26 15:43:01	17	<	20	0	0	0	0	0	0	>	<	1	0.2	0.2	0.2	0	0.2	0.2	>	<	1	226.9	226.9	226.9	0	226.9	226.9	>
2022-05-26 15:43:02	18	<	20	0	0	0	0	0	0	>	<	1	0.35	0.35	0.35	0	0.35	0.35	>	<	1	226.9	226.9	226.9	0	226.9	226.9	>
2022-05-26 15:43:03	19	<	20	0.05	1	0	0.2179	0.2679	-0.1679	>	<	1	0.7	0.7	0.7	0	0.7	0.7	>	<	1	227.1	227.1	227.1	0	227.1	227.1	>
2022-05-26 15:43:04	20	<	20	0	0	0	0	0	0	>	<	1	0.4	0.4	0.4	0	0.4	0.4	>	<	1	227.2	227.2	227.2	0	227.2	227.2	>
2022-05-26 15:43:05	21	<	20	0	0	0	0	0	0	>	<	1	0.2	0.2	0.2	0	0.2	0.2	>	<	1	227.2	227.2	227.2	0	227.2	227.2	>
2022-05-26 15:43:06	22	<	20	0	0	0	0	0	0	>	<	1	0.2	0.2	0.2	0	0.2	0.2	>	<	1	227.2	227.2	227.2	0	227.2	227.2	>
2022-05-26 15:43:07	23	<	20	0	0	0	0	0	0	>	<	1	0.25	0.25	0.25	0	0.25	0.25	>	<	1	227.2	227.2	227.2	0	227.2	227.2	>
2022-05-26 15:43:08	24	<	20	0	0	0	0	0	0	>	<	1	0.25	0.25	0.25	0	0.25	0.25	>	<	1	227.2	227.2	227.2	0	227.2	227.2	>
2022-05-26 15:43:09	25	<	20	0	0	0	0	0	0	>	<	1	0.25	0.25	0.25	0	0.25	0.25	>	<	1	227.2	227.2	227.2	0	227.2	227.2	>
2022-05-26 15:43:10	26	<	20	0	0	0	0	0	0	>	<	1	0.35	0.35	0.35	0	0.35	0.35	>	<	1	227.8	227.8	227.8	0	227.8	227.8	>
2022-05-26 15:43:11	27	<	20	0	0	0	0	0	0	>	<	1	0.15	0.15	0.15	0	0.15	0.15	>	<	1	227.8	227.8	227.8	0	227.8	227.8	>
2022-05-26 15:43:12	28	<	20	0	0	0	0	0	0	>	<	1	0.5	0.5	0.5	0	0.5	0.5	>	<	1	228	228	228	0	228	228	>
2022-05-26 15:43:13	29	<	20	0	0	0	0	0	0	>	<	1	0.3	0.3	0.3	0	0.3	0.3	>	<	1	228	228	228	0	228	228	>
2022-05-26 15:43:14	30	<	20	0	0	0	0	0	0	>	<	1	0.15	0.15	0.15	0	0.15	0.15	>	<	1	228	228	228	0	228	228	>
2022-05-26 15:43:15	31	<	20	0	0	0	0	0	0	>	<	1	0.25	0.25	0.25	0	0.25	0.25	>	<	1	228	228	228	0	228	228	>
2022-05-26 15:43:16	32	<	20	0	0	0	0	0	0	>	<	1	0.3	0.3	0.3	0	0.3	0.3	>	<	1	228	228	228	0	228	228	>
2022-05-26 15:43:17	33	<	20	0	0	0	0	0	0	>	<	1	0.25	0.25	0.25	0	0.25	0.25	>	<	1	228	228	228	0	228	228	>
2022-05-26 15:43:18	34	<	20	0	0	0	0	0	0	>	<	1	0.15	0.15	0.15	0	0.15	0.15	>	<	1	228	228	228	0	228	228	>
2022-05-26 15:43:19	35	<	20	0.05	1	0	0.2179	0.2679	-0.1679	>	<	1	0.25	0.25	0.25	0	0.25	0.25	>	<	1	228	228	228	0	228	228	>
2022-05-26 15:43:20	36	<	20	0	0	0	0	0	0	>	<	1	0.15	0.15	0.15	0	0.15	0.15	>	<	1	228	228	228	0	228	228	>
2022-05-26 15:43:21	37	<	20	0	0	0	0	0	0	>	<	1	0.2	0.2	0.2	0	0.2	0.2	>	<	1	228	228	228	0	228	228	>
2022-05-26 15:43:22	38	<	20	0	0	0	0	0	0	>	<	1	0.2	0.2	0.2	0	0.2	0.2	>	<	1	228	228	228	0	228	228	>
2022-05-26 15:43:23	39	<	20	0	0	0	0	0	0	>	<	1	0.25	0.25	0.25	0	0.25	0.25	>	<	1	228.3	228.3	228.3	0	228.3	228.3	>
2022-05-26 15:43:24	40	<	20	0	0	0	0	0	0	>	<	1	0.25	0.25	0.25	0	0.25	0.25	>	<	1	228.5	228.5	228.5	0	228.5	228.5	>
2022-05-26 15:43:25	41	<	20	0	0	0	0	0	0	>	<	1	0.2	0.2	0.2	0	0.2	0.2	>	<	1	228.5	228.5	228.5	0	228.5	228.5	>
2022-05-26 15:43:26	42	<	20	0	0	0	0	0	0	>	<	1	0.6	0.6	0.6	0	0.6	0.6	>	<	1	228.8	228.8	228.8	0	228.8	228.8	>
2022-05-26 15:43:27	43	<	20	0	0	0	0	0	0	>	<	1	0.3	0.3	0.3	0	0.3	0.3	>	<	1	229	229	229	0	229	229	>
2022-05-26 15:43:28	44	<	20	0	0	0	0	0	0	>	<	1	0.2	0.2	0.2	0	0.2	0.2	>	<	1	229.3	229.3	229.3	0	229.3	229.3	>
2022-05-26 15:43:29	45	<	20	0	0	0	0	0	0	>	<	1	0.7	0.7	0.7	0	0.7	0.7	>	<	1	229.5	229.5	229.5	0	229.5	229.5	>
2022-05-26 15:43:30	46	<	20	0	0	0	0	0	0	>	<	1	1.05	1.05	1.05	0	1.05	1.05	>	<	1	230.5	230.5	230.5	0	230.5	230.5	>
2022-05-26 15:43:31	47	<	20	0	0	0	0	0	0	>	<	1	1.25	1.25	1.25	0	1.25	1.25	>	<	1	238.8	238.8	238.8	0	238.8	238.8	>
2022-05-26 15:43:32	48	<	20	0	0	0	0	0	0	>	<	1	0.15	0.15	0.15	0	0.15	0.15	>	<	1	238.8	238.8	238.8	0	238.8	238.8	>
2022-05-26 15:43:33	49	<	20	0	0	0	0	0	0	>	<	1	0.15	0.15	0.15	0	0.15	0.15	>	<	1	238.8	238.8	238.8	0	238.8	238.8	>
2022-05-26 15:43:34	50	<	20	0	0	0	0	0	0	>	<	1	0.2	0.2	0.2	0	0.2	0.2	>	<	1	238.8	238.8	238.8	0	238.8	238.8	>
2022-05-26 15:43:35	51	<	20	0	0	0	0	0	0	>	<	1	0.25	0.25	0.25	0	0.25	0.25	>	<	1	238.8	238.8	238.8	0	238.8	238.8	>
2022-05-26 15:43:36	52	<	20	0	0	0	0	0	0	>	<	1	0.2	0.2	0.2	0	0.2	0.2	>	<	1	238.8	238.8	238.8	0	238.8	238.8	>
2022-05-26 15:43:37	53	<	20	0	0	0	0	0	0	>	<	1	0.2	0.2	0.2	0	0.2	0.2	>	<	1	238.8	238.8	238.8	0	238.8	238.8	>
2022-05-26 15:43:38	54	<	20	0	0	0	0	0	0	>	<	1	1.65	1.65	1.65	0	1.65	1.65	>	<	1	239.6	239.6	239.6	0	239.6	239.6	>
2022-05-26 15:43:39	55	<	20	0	0	0	0	0	0	>	<	1	0.35	0.35	0.35	0	0.35	0.35	>	<	1	237.7	237.7	237.7	0	237.7	237.7	>
2022-05-26 15:43:40	56	<	20	0	0	0	0	0	0	>	<	1	0.45	0.45	0.45	0	0.45	0.45	>	<	1	237.7	237.7	237.7	0	237.7	237.7	>
2022-05-26 15:43:41	57	<	20	0	0	0	0	0	0	>	<	1	0.2	0.2	0.2	0	0.2	0.2	>	<	1	237.7	237.7	237.7	0	237.7	237.7	>
2022-05-26 15:43:42	58	<	20	0	0	0	0	0	0	>	<	1	0.15	0.15	0.15	0	0.15	0.15	>	<	1	237.7	237.7	237.7	0	237.7	237.7	>
2022-05-26 15:43:43	59	<	20	0	0	0	0	0	0	>	<	1	0.15	0.15	0.15	0	0.15	0.15	>	<	1	237.7	237.7	237.7	0	237.7	237.7	>
2022-05-26 15:43:44	60	<	20	0	0	0	0	0	0	>	<	1	0.2	0.2	0.2	0	0.2	0.2	>	<	1	237.7	237.7	237.7	0	237.7	237.7	>
2022-05-26 15:43:45	61	<	20	0	0	0	0	0	0	>	<	1	0.15	0.15	0.15	0	0.15	0.15	>	<	1	237.7	237.7	237.7	0	237.7	237.7	>
2022-05-26 15:43:46	62	<	20	0	0	0	0	0	0	>	<	1	0.2	0.2	0.2	0	0.2	0.2	>	<	1	237.7	237.7	237.7	0	237.7	237.7	>
2022-05-26 15:43:47	63	<	20	0	0	0	0	0	0	>	<	1	0.15	0.15	0.15	0	0.15	0.15	>	<	1	237.7	237.7	237.7	0	237.7	237.7	>
2022-05-26 15:43:48	64	<	20	0	0	0	0	0	0	>	<	1	0.15	0.15	0.15	0	0.15	0.15	>	<	1	237.7	237.7	237.7	0	237.7	237.7	>
2022-05-26 15:43:49	65	<	20	0	0	0	0	0	0	>	<	1	2.3	2.3	2.3	0	2.3	2.3	>	<	1	252.1	252.1	252.1	0	252.1	252.1	>
2022-05-26 15:43:50	66	<	20	0	0	0	0	0	0	>	<	1	0.2	0.2	0.2	0	0.2	0.2	>	<	1	252.1	252.1	252.1	0	252.1	252.1	>
2022-05-26 15:43:51	67	<	20	0	0	0	0	0	0	>	<	1	0.2	0.2	0.2	0	0.2	0.2	>	<	1	252.2	252.2	252.2	0	252.2	252.2	>
2022-05-26 15:43:52	68	<	20	0	0	0	0	0	0	>	<	1	0.15	0.15	0.15	0	0.15	0.15	>	<	1	252.2	252.2	252.2	0	252.2	252.2	>
2022-05-26 15:43:53	69	<	20	0	0	0	0	0	0	>	<	1	0.2	0.2	0.2	0	0.2	0.2	>	<	1	252.2	252.2	252.2	0	252.2	252.2	>
2022-05-26 15:43:54	70	<	20	0	0	0	0	0	0	>	<	1	0.15	0.15	0.15	0	0.15	0.15	>	<	1	252.2	252.2	252.2	0	252.2	252.2	>
2022-05-26 15:43:55	71	<	20	0	0	0	0	0	0	>	<	1	0.15	0.15	0.15	0	0.15	0.15	>	<	1	252.2	252.2	252.2	0	252.2	252.2	>
2022-05-26 15:43:56	72	<	20	0	0	0	0	0	0	>	<	1	0.15	0.15	0.15	0	0.15	0.15	>	<	1	252.3	252.3	252.3	0	252.3	252.3	>
2022-05-26 15:43:57	73	<	20	0	0	0	0	0	0	>	<	1	0.15	0.15	0.15	0	0.15	0.15	>	<	1	252.3	252.3	252.3	0	252.3	252.3	>
2022-05-26 15:43:58	74	<	20	0	0	0	0	0	0	>	<	1	0.2	0.2	0.2	0	0.2	0.2	>	<	1	252.3	252.3	252.3	0	252.3	252.3	>
2022-05-26 15:43:59	75	<	20	0	0	0	0	0	0	>	<	1	0.15	0.15	0.15	0	0.15	0.15	>	<	1	252.3	252.3	252.3	0	252.3	252.3	>
2022-05-26 15:44:00	76	<	20	0	0	0	0	0	0	>	<	1	0.2	0.2	0.2	0	0.2	0.2	>	<	1	252.3	252.3	252.3	0	252.3	252.3	>
2022-05-26 15:44:01	77	<	20	0	0	0	0	0	0	>	<	1	0.35	0.35	0.35	0	0.35	0.35	>	<	1	252.3	252.3	252.3	0	252.3	252.3	>
2022-05-26 15:44:02	78	<	20	0	0	0	0	0	0	>	<	1	0.15	0.15	0.15	0	0.15	0.15	>	<	1	252.3	252.3	252.3	0	252.3	252.3	>
2022-05-26 15:44:03	79	<	20	0	0	0	0	0	0	>	<	1	0.15	0.15	0.15	0	0.15	0.15	>	<	1	252.6	252.6	252.6	0	252.6	252.6	>
2022-05-26 15:44:04	80	<	20	0	0	0	0	0	0	>	<	1	0.15	0.15	0.15	0	0.15	0.15	>	<	1	252.6	252.6	252.6	0	252.6	252.6	>
2022-05-26 15:44:05	81	<	20	0	0	0	0	0	0	>	<	1	0.15	0.15	0.15	0	0.15	0.15	>	<	1	252.6	252.6	252.6	0	252.6	252.6	>
2022-05-26 15:44:06	82	<	20	0	0	0	0	0	0	>	<	1	0.15	0.15	0.15	0	0.15	0.15	>	<	1	252.6	252.6	252.6	0	252.6	252.6	>
2022-05-26 15:44:07	83	<	20	0	0	0	0	0	0	>	<	1	0.2	0.2	0.2	0	0.2	0.2	>	<	1	252.6	252.6	252.6	0	252.6	252.6	>
2022-05-26 15:44:08	84	<	20	0	0	0	0	0	0	>	<	1	0.15	0.15	0.15	0	0.15	0.15	>	<	1	252.6	252.6	252.6	0	252.6	252.6	>
2022-05-26 15:44:09	85	<	20	0	0	0	0	0	0	>	<	1	0.15	0.15	0.15	0	0.15	0.15	>	<	1	252.6	252.6	252.6	0	252.6	252.6	>
2022-05-26 15:44:10	86	<	20	0	0	0	0	0	0	>	<	1	0.15	0.15	0.15	0	0.15	0.15	>	<	1	252.6	252.6	252.6	0	252.6	252.6	>
2022-05-26 15:44:11	87	<	20	0	0	0	0	0	0	>	<	1	0.3	0.3	0.3	0	0.3	0.3	>	<	1	252.6	252.6	252.6	0	252.6	252.6	>
2022-05-26 15:44:12	88	<	20	0	0	0	0	0	0	>	<	1	0.15	0.15	0.15	0	0.15	0.15	>	<	1	252.6	252.6	252.6	0	252.6	252.6	>
2022-05-26 15:44:13	89	<	20	0	0	0	0	0	0	>	<	1	0.15	0.15	0.15	0	0.15	0.15	>	<	1	252.6	252.6	252.6	0	252.6	252.6	>
2022-05-26 15:44:14	90	<	20	0	0	0	0	0	0	>	<	1	0.25	0.25	0.25	0	0.25	0.25	>	<	1	252.6	252.6	252.6	0	252.6	252.6	>
2022-05-26 15:44:15	91	<	20	0	0	0	0	0	0	>	<	1	0.2	0.2	0.2	0	0.2	0.2	>	<	1	252.6	252.6	252.6	0	252.6	252.6	>
2022-05-26 15:44:16	92	<	20	0	0	0	0	0	0	>	<	1	0.15	0.15	0.15	0	0.15	0.15	>	<	1	252.6	252.6	252.6	0	252.6	252.6	>
2022-05-26 15:44:17	93	<	20	0	0	0	0	0	0	>	<	1	0.15	0.15	0.15	0	0.15	0.15	>	<	1	252.6	252.6	252.6	0	252.6	252.6	>
2022-05-26 15:44:18	94	<	20	0	0	0	0	0	0	>	<	1	0.15	0.15	0.15	0	0.15	0.15	>	<	1	252.6	252.6	252.6	0	252.6	252.6	>
2022-05-26 15:44:19	95	<	20	0	0	0	0	0	0	>	<	1	0.2	0.2	0.2	0	0.2	0.2	>	<	1	252.6	252.6	252.6	0	252.6	252.6	>
2022-05-26 15:44:20	96	<	20	0	0	0	0	0	0	>	<	1	0.15	0.15	0.15	0	0.15	0.15	>	<	1	252.6	252.6	252.6	0	252.6	252.6	>
2022-05-26 15:44:21	97	<	20	0	0	0	0	0	0	>	<	1	0.15	0.15	0.15	0	0.15	0.15	>	<	1	252.6	252.6	252.6	0	252.6	252.6	>
2022-05-26 15:44:22	98	<	20	0	0	0	0	0	0	>	<	1	0.2	0.2	0.2	0	0.2	0.2	>	<	1	252.6	252.6	252.6	0	252.6	252.6	>
2022-05-26 15:44:23	99	<	20	0	0	0	0	0	0	>	<	1	0.15	0.15	0.15	0	0.15	0.15	>	<	1	252.6	252.6	252.6	0	252.6	252.6	>
2022-05-26 15:44:24	100	<	20	0	0	0	0	0	0	>	<	1	0.15	0.15	0.15	0	0.15	0.15	>	<	1	252.6	252.6	252.6	0	252.6	252.6	>
2022-05-26 15:44:25	101	<	20	0	0	0	0	0	0	>	<	1	0.15	0.15	0.15	0	0.15	0.15	>	<	1	252.6	252.6	252.6	0	252.6	252.6	>
2022-05-26 15:44:26	102	<	20	0	0	0	0	0	0	>	<	1	0.2	0.2	0.2	0	0.2	0.2	>	<	1	252.6	252.6	252.6	0	252.6	252.6	>
2022-05-26 15:44:27	103	<	20	0	0	0	0	0	0	>	<	1	0.25	0.25	0.25	0	0.25	0.25	>	<	1	252.6	252.6	252.6	0	252.6	252.6	>
2022-05-26 15:44:28	104	<	20	0	0	0	0	0	0	>	<	1	0.2	0.2	0.2	0	0.2	0.2	>	<	1	252.6	252.6	252.6	0	252.6	252.6	>
2022-05-26 15:44:29	105	<	20	0	0	0	0	0	0	>	<	1	0.15	0.15	0.15	0	0.15	0.15	>	<	1	252.6	252.6	252.6	0	252.6	252.6	>
2022-05-26 15:44:30	106	<	20	0	0	0	0	0	0	>	<	1	0.15	0.15	0.15	0	0.15	0.15	>	<	1	252.6	252.6	252.6	0	252.6	252.6	>
2022-05-26 15:44:31	107	<	20	0	0	0	0	0	0	>	<	1	0.15	0.15	0.15	0	0.15	0.15	>	<	1	252.6	252.6	252.6	0	252.6	252.6	>
2022-05-26 15:44:32	108	<	20	0	0	0	0	0	0	>	<	1	0.15	0.15	0.15	0	0.15	0.15	>	<	1	252.6	252.6	252.6	0	252.6	252.6	>
2022-05-26 15:44:33	109	<	20	0	0	0	0	0	0	>	<	1	0.15	0.15	0.15	0	0.15	0.15	>	<	1	252.6	252.6	252.6	0	252.6	252.6	>
2022-05-26 15:44:34	110	<	20	0	0	0	0	0	0	>	<	1	0.15	0.15	0.15	0	0.15	0.15	>	<	1	252.8	252.8	252.8	0	252.8	252.8	>
2022-05-26 15:44:35	111	<	20	0	0	0	0	0	0	>	<	1	0.15	0.15	0.15	0	0.15	0.15	>	<	1	252.8	252.8	252.8	0	252.8	252.8	>
2022-05-26 15:44:36	112	<	20	0	0	0	0	0	0	>	<	1	0.2	0.2	0.2	0	0.2	0.2	>	<	1	252.8	252.8	252.8	0	252.8	252.8	>
2022-05-26 15:44:37	113	<	20	0	0	0	0	0	0	>	<	1	0.15	0.15	0.15	0	0.15	0.15	>	<	1	252.8	252.8	252.8	0	252.8	252.8	>
2022-05-26 15:44:38	114	<	20	0	0	0	0	0	0	>	<	1	0.15	0.15	0.15	0	0.15	0.15	>	<	1	252.8	252.8	252.8	0	252.8	252.8	>
2022-05-26 15:44:39	115	<	20	0	0	0	0	0	0	>	<	1	0.15	0.15	0.15	0	0.15	0.15	>	<	1	252.8	252.8	252.8	0	252.8	252.8	>
2022-05-26 15:44:40	116	<	20	0	0	0	0	0	0	>	<	1	0.2	0.2	0.2	0	0.2	0.2	>	<	1	253.1	253.1	253.1	0	253.1	253.1	>
2022-05-26 15:44:41	117	<	20	0	0	0	0	0	0	>	<	1	0.15	0.15	0.15	0	0.15	0.15	>	<	1	253.3	253.3	253.3	0	253.3	253.3	>
2022-05-26 15:44:42	118	<	20	0	0	0	0	0	0	>	<	1	0.15	0.15	0.15	0	0.15	0.15	>	<	1	253.3	253.3	253.3	0	253.3	253.3	>
2022-05-26 15:44:43	119	<	20	0	0	0	0	0	0	>	<	1	0.15	0.15	0.15	0	0.15	0.15	>	<	1	253.3	253.3	253.3	0	253.3	253.3	>
2022-05-26 15:44:44	120	<	20	0	0	0	0	0	0	>	<	1	0.15	0.15	0.15	0	0.15	0.15	>	<	1	253.3	253.3	253.3	0	253.3	253.3	>
2022-05-26 15:44:45	121	<	20	0	0	0	0	0	0	>	<	1	0.2	0.2	0.2	0	0.2	0.2	>	<	1	253.6	253.6	253.6	0	253.6	253.6	>
2022-05-26 15:44:46	122	<	20	0	0	0	0	0	0	>	<	1	0.15	0.15	0.15	0	0.15	0.15	>	<	1	253.6	253.6	253.6	0	253.6	253.6	>
2022-05-26 15:44:47	123	<	20	0	0	0	0	0	0	>	<	1	0.2	0.2	0.2	0	0.2	0.2	>	<	1	253.8	253.8	253.8	0	253.8	253.8	>
2022-05-26 15:44:48	124	<	20	0	0	0	0	0	0	>	<	1	0.2	0.2	0.2	0	0.2	0.2	>	<	1	254.1	254.1	254.1	0	254.1	254.1	>
2022-05-26 15:44:49	125	<	20	0	0	0	0	0	0	>	<	1	0.2	0.2	0.2	0	0.2	0.2	>	<	1	255.1	255.1	255.1	0	255.1	255.1	>
2022-05-26 15:44:50	126	<	20	0	0	0	0	0	0	>	<	1	0.2	0.2	0.2	0	0.2	0.2	>	<	1	255.8	255.8	255.8	0	255.8	255.8	>
2022-05-26 15:44:51	127	<	20	0	0	0	0	0	0	>	<	1	0.15	0.15	0.15	0	0.15	0.15	>	<	1	256.1	256.1	256.1	0	256.1	256.1	>
2022-05-26 15:44:52	128	<	20	0	0	0	0	0	0	>	<	1	0.2	0.2	0.2	0	0.2	0.2	>	<	1	256.6	256.6	256.6	0	256.6	256.6	>
2022-05-26 15:44:53	129	<	20	0	0	0	0	0	0	>	<	1	0.15	0.15	0.15	0	0.15	0.15	>	<	1	257.6	257.6	257.6	0	257.6	257.6	>
2022-05-26 15:44:54	130	<	20	0	0	0	0	0	0	>	<	1	0.25	0.25	0.25	0	0.25	0.25	>	<	1	258.7	258.7	258.7	0	258.7	258.7	>
2022-05-26 15:44:55	131	<	20	0	0	0	0	0	0	>	<	1	0.2	0.2	0.2	0	0.2	0.2	>	<	1	259	259	259	0	259	259	>
2022-05-26 15:44:56	132	<	20	0	0	0	0	0	0	>	<	1	0.25	0.25	0.25	0	0.25	0.25	>	<	1	260.3	260.3	260.3	0	260.3	260.3	>
2022-05-26 15:44:57	133	<	20	0	0	0	0	0	0	>	<	1	0.2	0.2	0.2	0	0.2	0.2	>	<	1	260.8	260.8	260.8	0	260.8	260.8	>
2022-05-26 15:44:58	134	<	20	0	0	0	0	0	0	>	<	1	0.2	0.2	0.2	0	0.2	0.2	>	<	1	261.8	261.8	261.8	0	261.8	261.8	>
2022-05-26 15:44:59	135	<	20	0	0	0	0	0	0	>	<	1	0.2	0.2	0.2	0	0.2	0.2	>	<	1	263.8	263.8	263.8	0	263.8	263.8	>
2022-05-26 15:45:00	136	<	20	0	0	0	0	0	0	>	<	1	0.15	0.15	0.15	0	0.15	0.15	>	<	1	265.1	265.1	265.1	0	265.1	265.1	>
2022-05-26 15:45:01	137	<	20	0	0	0	0	0	0	>	<	1	0.15	0.15	0.15	0	0.15	0.15	>	<	1	266.4	266.4	266.4	0	266.4	266.4	>
2022-05-26 15:45:02	138	<	20	0	0	0	0	0	0	>	<	1	0.2	0.2	0.2	0	0.2	0.2	>	<	1	267.7	267.7	267.7	0	267.7	267.7	>
2022-05-26 15:45:03	139	<	20	0	0	0	0	0	0	>	<	1	0.2	0.2	0.2	0	0.2	0.2	>	<	1	267.7	267.7	267.7	0	267.7	267.7	>
2022-05-26 15:45:04	140	<	20	0	0	0	0	0	0	>	<	1	0.6	0.6	0.6	0	0.6	0.6	>	<	1	276.5	276.5	276.5	0	276.5	276.5	>
2022-05-26 15:45:05	141	<	20	0	0	0	0	0	0	>	<	1	0.2	0.2	0.2	0	0.2	0.2	>	<	1	276.5	276.5	276.5	0	276.5	276.5	>
2022-05-26 15:45:06	142	<	20	0	0	0	0	0	0	>	<	1	0.15	0.15	0.15	0	0.15	0.15	>	<	1	276.5	276.5	276.5	0	276.5	276.5	>
2022-05-26 15:45:07	143	<	20	0	0	0	0	0	0	>	<	1	0.15	0.15	0.15	0	0.15	0.15	>	<	1	276.5	276.5	276.5	0	276.5	276.5	>
2022-05-26 15:45:08	144	<	20	0	0	0	0	0	0	>	<	1	0.25	0.25	0.25	0	0.25	0.25	>	<	1	276.5	276.5	276.5	0	276.5	276.5	>
2022-05-26 15:45:09	145	<	20	0	0	0	0	0	0	>	<	1	0.15	0.15	0.15	0	0.15	0.15	>	<	1	276.5	276.5	276.5	0	276.5	276.5	>
2022-05-26 15:45:10	146	<	20	0	0	0	0	0	0	>	<	1	0.2	0.2	0.2	0	0.2	0.2	>	<	1	276.5	276.5	276.5	0	276.5	276.5	>
2022-05-26 15:45:11	147	<	20	0	0	0	0	0	0	>	<	1	0.2	0.2	0.2	0	0.2	0.2	>	<	1	276.5	276.5	276.5	0	276.5	276.5	>
2022-05-26 15:45:12	148	<	20	0	0	0	0	0	0	>	<	1	0.15	0.15	0.15	0	0.15	0.15	>	<	1	276.5	276.5	276.5	0	276.5	276.5	>
2022-05-26 15:45:13	149	<	20	0	0	0	0	0	0	>	<	1	0.15	0.15	0.15	0	0.15	0.15	>	<	1	276.5	276.5	276.5	0	276.5	276.5	>
2022-05-26 15:45:14	150	<	20	0	0	0	0	0	0	>	<	1	0.2	0.2	0.2	0	0.2	0.2	>	<	1	276.5	276.5	276.5	0	276.5	276.5	>
2022-05-26 15:45:15	151	<	20	0	0	0	0	0	0	>	<	1	0.15	0.15	0.15	0	0.15	0.15	>	<	1	276.5	276.5	276.5	0	276.5	276.5	>
2022-05-26 15:45:16	152	<	20	0	0	0	0	0	0	>	<	1	0.15	0.15	0.15	0	0.15	0.15	>	<	1	276.5	276.5	276.5	0	276.5	276.5	>
2022-05-26 15:45:17	153	<	20	0	0	0	0	0	0	>	<	1	0.2	0.2	0.2	0	0.2	0.2	>	<	1	276.5	276.5	276.5	0	276.5	276.5	>
2022-05-26 15:45:18	154	<	20	0	0	0	0	0	0	>	<	1	0.15	0.15	0.15	0	0.15	0.15	>	<	1	276.5	276.5	276.5	0	276.5	276.5	>
2022-05-26 15:45:19	155	<	20	0	0	0	0	0	0	>	<	1	0.15	0.15	0.15	0	0.15	0.15	>	<	1	276.5	276.5	276.5	0	276.5	276.5	>
2022-05-26 15:45:20	156	<	20	0	0	0	0	0	0	>	<	1	0.15	0.15	0.15	0	0.15	0.15	>	<	1	276.5	276.5	276.5	0	276.5	276.5	>
2022-05-26 15:45:21	157	<	20	0	0	0	0	0	0	>	<	1	0.15	0.15	0.15	0	0.15	0.15	>	<	1	276.5	276.5	276.5	0	276.5	276.5	>
2022-05-26 15:45:22	158	<	20	0	0	0	0	0	0	>	<	1	0.15	0.15	0.15	0	0.15	0.15	>	<	1	276.5	276.5	276.5	0	276.5	276.5	>
2022-05-26 15:45:23	159	<	20	0	0	0	0	0	0	>	<	1	0.2	0.2	0.2	0	0.2	0.2	>	<	1	276.6	276.6	276.6	0	276.6	276.6	>
2022-05-26 15:45:24	160	<	20	0	0	0	0	0	0	>	<	1	0.2	0.2	0.2	0	0.2	0.2	>	<	1	276.6	276.6	276.6	0	276.6	276.6	>
2022-05-26 15:45:25	161	<	20	0	0	0	0	0	0	>	<	1	0.15	0.15	0.15	0	0.15	0.15	>	<	1	276.6	276.6	276.6	0	276.6	276.6	>
2022-05-26 15:45:26	162	<	20	0	0	0	0	0	0	>	<	1	0.15	0.15	0.15	0	0.15	0.15	>	<	1	276.6	276.6	276.6	0	276.6	276.6	>
2022-05-26 15:45:27	163	<	20	0	0	0	0	0	0	>	<	1	0.15	0.15	0.15	0	0.15	0.15	>	<	1	276.6	276.6	276.6	0	276.6	276.6	>
2022-05-26 15:45:28	164	<	20	0	0	0	0	0	0	>	<	1	0.2	0.2	0.2	0	0.2	0.2	>	<	1	276.6	276.6	276.6	0	276.6	276.6	>
2022-05-26 15:45:29	165	<	20	0	0	0	0	0	0	>	<	1	0.15	0.15	0.15	0	0.15	0.15	>	<	1	276.6	276.6	276.6	0	276.6	276.6	>
2022-05-26 15:45:30	166	<	20	0	0	0	0	0	0	>	<	1	0.15	0.15	0.15	0	0.15	0.15	>	<	1	276.6	276.6	276.6	0	276.6	276.6	>
2022-05-26 15:45:31	167	<	20	0	0	0	0	0	0	>	<	1	0.15	0.15	0.15	0	0.15	0.15	>	<	1	276.6	276.6	276.6	0	276.6	276.6	>
2022-05-26 15:45:32	168	<	20	0	0	0	0	0	0	>	<	1	0.2	0.2	0.2	0	0.2	0.2	>	<	1	276.6	276.6	276.6	0	276.6	276.6	>
2022-05-26 15:45:33	169	<	20	0	0	0	0	0	0	>	<	1	0.15	0.15	0.15	0	0.15	0.15	>	<	1	276.6	276.6	276.6	0	276.6	276.6	>
2022-05-26 15:45:34	170	<	20	0	0	0	0	0	0	>	<	1	0.2	0.2	0.2	0	0.2	0.2	>	<	1	276.6	276.6	276.6	0	276.6	276.6	>
2022-05-26 15:45:35	171	<	20	0	0	0	0	0	0	>	<	1	0.15	0.15	0.15	0	0.15	0.15	>	<	1	276.6	276.6	276.6	0	276.6	276.6	>
2022-05-26 15:45:36	172	<	20	0	0	0	0	0	0	>	<	1	0.15	0.15	0.15	0	0.15	0.15	>	<	1	276.6	276.6	276.6	0	276.6	276.6	>
2022-05-26 15:45:37	173	<	20	0	0	0	0	0	0	>	<	1	0.15	0.15	0.15	0	0.15	0.15	>	<	1	276.6	276.6	276.6	0	276.6	276.6	>
2022-05-26 15:45:38	174	<	20	0	0	0	0	0	0	>	<	1	0.2	0.2	0.2	0	0.2	0.2	>	<	1	276.6	276.6	276.6	0	276.6	276.6	>
2022-05-26 15:45:39	175	<	20	0	0	0	0	0	0	>	<	1	0.15	0.15	0.15	0	0.15	0.15	>	<	1	276.6	276.6	276.6	0	276.6	276.6	>
2022-05-26 15:45:40	176	<	20	0	0	0	0	0	0	>	<	1	0.2	0.2	0.2	0	0.2	0.2	>	<	1	276.6	276.6	276.6	0	276.6	276.6	>
2022-05-26 15:45:41	177	<	20	0	0	0	0	0	0	>	<	1	0.15	0.15	0.15	0	0.15	0.15	>	<	1	276.6	276.6	276.6	0	276.6	276.6	>
2022-05-26 15:45:42	178	<	20	0	0	0	0	0	0	>	<	1	0.2	0.2	0.2	0	0.2	0.2	>	<	1	276.6	276.6	276.6	0	276.6	276.6	>
2022-05-26 15:45:43	179	<	20	0	0	0	0	0	0	>	<	1	0.15	0.15	0.15	0	0.15	0.15	>	<	1	276.6	276.6	276.6	0	276.6	276.6	>
2022-05-26 15:45:44	180	<	20	0	0	0	0	0	0	>	<	1	0.25	0.25	0.25	0	0.25	0.25	>	<	1	276.6	276.6	276.6	0	276.6	276.6	>
2022-05-26 15:45:45	181	<	20	0	0	0	0	0	0	>	<	1	0.25	0.25	0.25	0	0.25	0.25	>	<	1	276.6	276.6	276.6	0	276.6	276.6	>
2022-05-26 15:45:46	182	<	20	0	0	0	0	0	0	>	<	1	0.15	0.15	0.15	0	0.15	0.15	>	<	1	276.6	276.6	276.6	0	276.6	276.6	>
2022-05-26 15:45:47	183	<	20	0	0	0	0	0	0	>	<	1	0.2	0.2	0.2	0	0.2	0.2	>	<	1	276.6	276.6	276.6	0	276.6	276.6	>
2022-05-26 15:45:48	184	<	20	0	0	0	0	0	0	>	<	1	0.3	0.3	0.3	0	0.3	0.3	>	<	1	276.6	276.6	276.6	0	276.6	276.6	>
2022-05-26 15:45:49	185	<	20	0	0	0	0	0	0	>	<	1	0.6	0.6	0.6	0	0.6	0.6	>	<	1	276.6	276.6	276.6	0	276.6	276.6	>
2022-05-26 15:45:50	186	<	20	0	0	0	0	0	0	>	<	1	0.15	0.15	0.15	0	0.15	0.15	>	<	1	276.6	276.6	276.6	0	276.6	276.6	>
2022-05-26 15:45:51	187	<	20	0	0	0	0	0	0	>	<	1	0.2	0.2	0.2	0	0.2	0.2	>	<	1	276.6	276.6	276.6	0	276.6	276.6	>
2022-05-26 15:45:52	188	<	20	0	0	0	0	0	0	>	<	1	1.15	1.15	1.15	0	1.15	1.15	>	<	1	276.8	276.8	276.8	0	276.8	276.8	>
2022-05-26 15:45:53	189	<	20	0	0	0	0	0	0	>	<	1	0.15	0.15	0.15	0	0.15	0.15	>	<	1	276.8	276.8	276.8	0	276.8	276.8	>
2022-05-26 15:45:54	190	<	20	0	0	0	0	0	0	>	<	1	0.15	0.15	0.15	0	0.15	0.15	>	<	1	276.8	276.8	276.8	0	276.8	276.8	>
2022-05-26 15:45:55	191	<	20	0	0	0	0	0	0	>	<	1	0.2	0.2	0.2	0	0.2	0.2	>	<	1	276.8	276.8	276.8	0	276.8	276.8	>
2022-05-26 15:45:56	192	<	20	0	0	0	0	0	0	>	<	1	0.15	0.15	0.15	0	0.15	0.15	>	<	1	276.8	276.8	276.8	0	276.8	276.8	>
2022-05-26 15:45:57	193	<	20	0	0	0	0	0	0	>	<	1	0.15	0.15	0.15	0	0.15	0.15	>	<	1	276.8	276.8	276.8	0	276.8	276.8	>
2022-05-26 15:45:58	194	<	20	0	0	0	0	0	0	>	<	1	0.2	0.2	0.2	0	0.2	0.2	>	<	1	276.8	276.8	276.8	0	276.8	276.8	>
2022-05-26 15:45:59	195	<	20	0	0	0	0	0	0	>	<	1	0.2	0.2	0.2	0	0.2	0.2	>	<	1	276.8	276.8	276.8	0	276.8	276.8	>
2022-05-26 15:46:00	196	<	20	0	0	0	0	0	0	>	<	1	0.15	0.15	0.15	0	0.15	0.15	>	<	1	276.8	276.8	276.8	0	276.8	276.8	>
2022-05-26 15:46:01	197	<	20	0	0	0	0	0	0	>	<	1	0.15	0.15	0.15	0	0.15	0.15	>	<	1	276.8	276.8	276.8	0	276.8	276.8	>
2022-05-26 15:46:02	198	<	20	0	0	0	0	0	0	>	<	1	0.15	0.15	0.15	0	0.15	0.15	>	<	1	276.8	276.8	276.8	0	276.8	276.8	>
2022-05-26 15:46:03	199	<	20	0	0	0	0	0	0	>	<	1	0.2	0.2	0.2	0	0.2	0.2	>	<	1	276.8	276.8	276.8	0	276.8	276.8	>
2022-05-26 15:46:04	200	<	20	0	0	0	0	0	0	>	<	1	0.15	0.15	0.15	0	0.15	0.15	>	<	1	276.8	276.8	276.8	0	276.8	276.8	>
2022-05-26 15:46:05	201	<	20	0	0	0	0	0	0	>	<	1	0.15	0.15	0.15	0	0.15	0.15	>	<	1	276.8	276.8	276.8	0	276.8	276.8	>
2022-05-26 15:46:06	202	<	20	0	0	0	0	0	0	>	<	1	0.2	0.2	0.2	0	0.2	0.2	>	<	1	276.8	276.8	276.8	0	276.8	276.8	>
2022-05-26 15:46:07	203	<	20	0	0	0	0	0	0	>	<	1	0.15	0.15	0.15	0	0.15	0.15	>	<	1	276.8	276.8	276.8	0	276.8	276.8	>
2022-05-26 15:46:08	204	<	20	0	0	0	0	0	0	>	<	1	0.15	0.15	0.15	0	0.15	0.15	>	<	1	276.8	276.8	276.8	0	276.8	276.8	>
2022-05-26 15:46:09	205	<	20	0	0	0	0	0	0	>	<	1	0.15	0.15	0.15	0	0.15	0.15	>	<	1	276.8	276.8	276.8	0	276.8	276.8	>
2022-05-26 15:46:10	206	<	20	0	0	0	0	0	0	>	<	1	0.2	0.2	0.2	0	0.2	0.2	>	<	1	276.8	276.8	276.8	0	276.8	276.8	>
2022-05-26 15:46:11	207	<	20	0	0	0	0	0	0	>	<	1	0.2	0.2	0.2	0	0.2	0.2	>	<	1	276.8	276.8	276.8	0	276.8	276.8	>
2022-05-26 15:46:12	208	<	20	0	0	0	0	0	0	>	<	1	0.3	0.3	0.3	0	0.3	0.3	>	<	1	276.8	276.8	276.8	0	276.8	276.8	>
2022-05-26 15:46:13	209	<	20	0	0	0	0	0	0	>	<	1	0.15	0.15	0.15	0	0.15	0.15	>	<	1	276.8	276.8	276.8	0	276.8	276.8	>
2022-05-26 15:46:14	210	<	20	0	0	0	0	0	0	>	<	1	0.2	0.2	0.2	0	0.2	0.2	>	<	1	276.8	276.8	276.8	0	276.8	276.8	>
2022-05-26 15:46:15	211	<	20	0	0	0	0	0	0	>	<	1	0.15	0.15	0.15	0	0.15	0.15	>	<	1	276.8	276.8	276.8	0	276.8	276.8	>
2022-05-26 15:46:16	212	<	20	0	0	0	0	0	0	>	<	1	0.15	0.15	0.15	0	0.15	0.15	>	<	1	276.8	276.8	276.8	0	276.8	276.8	>
2022-05-26 15:46:17	213	<	20	0	0	0	0	0	0	>	<	1	0.15	0.15	0.15	0	0.15	0.15	>	<	1	276.8	276.8	276.8	0	276.8	276.8	>
2022-05-26 15:46:18	214	<	20	0	0	0	0	0	0	>	<	1	0.15	0.15	0.15	0	0.15	0.15	>	<	1	276.8	276.8	276.8	0	276.8	276.8	>
2022-05-26 15:46:19	215	<	20	0	0	0	0	0	0	>	<	1	0.15	0.15	0.15	0	0.15	0.15	>	<	1	276.8	276.8	276.8	0	276.8	276.8	>
2022-05-26 15:46:20	216	<	20	0	0	0	0	0	0	>	<	1	0.2	0.2	0.2	0	0.2	0.2	>	<	1	276.8	276.8	276.8	0	276.8	276.8	>
2022-05-26 15:46:21	217	<	20	0	0	0	0	0	0	>	<	1	0.15	0.15	0.15	0	0.15	0.15	>	<	1	276.8	276.8	276.8	0	276.8	276.8	>
2022-05-26 15:46:22	218	<	20	0	0	0	0	0	0	>	<	1	0.2	0.2	0.2	0	0.2	0.2	>	<	1	276.8	276.8	276.8	0	276.8	276.8	>
2022-05-26 15:46:23	219	<	20	0	0	0	0	0	0	>	<	1	0.2	0.2	0.2	0	0.2	0.2	>	<	1	276.8	276.8	276.8	0	276.8	276.8	>
2022-05-26 15:46:24	220	<	20	0	0	0	0	0	0	>	<	1	0.15	0.15	0.15	0	0.15	0.15	>	<	1	276.8	276.8	276.8	0	276.8	276.8	>
2022-05-26 15:46:25	221	<	20	0	0	0	0	0	0	>	<	1	0.15	0.15	0.15	0	0.15	0.15	>	<	1	276.8	276.8	276.8	0	276.8	276.8	>
2022-05-26 15:46:26	222	<	20	0	0	0	0	0	0	>	<	1	0.75	0.75	0.75	0	0.75	0.75	>	<	1	276.8	276.8	276.8	0	276.8	276.8	>
2022-05-26 15:46:27	223	<	20	0	0	0	0	0	0	>	<	1	0.25	0.25	0.25	0	0.25	0.25	>	<	1	276.8	276.8	276.8	0	276.8	276.8	>
2022-05-26 15:46:28	224	<	20	0	0	0	0	0	0	>	<	1	0.15	0.15	0.15	0	0.15	0.15	>	<	1	276.8	276.8	276.8	0	276.8	276.8	>
2022-05-26 15:46:29	225	<	20	0	0	0	0	0	0	>	<	1	0.15	0.15	0.15	0	0.15	0.15	>	<	1	276.8	276.8	276.8	0	276.8	276.8	>
2022-05-26 15:46:30	226	<	20	0	0	0	0	0	0	>	<	1	0.15	0.15	0.15	0	0.15	0.15	>	<	1	276.8	276.8	276.8	0	276.8	276.8	>
2022-05-26 15:46:31	227	<	20	0	0	0	0	0	0	>	<	1	0.15	0.15	0.15	0	0.15	0.15	>	<	1	277.1	277.1	277.1	0	277.1	277.1	>
2022-05-26 15:46:32	228	<	20	0	0	0	0	0	0	>	<	1	0.2	0.2	0.2	0	0.2	0.2	>	<	1	277.1	277.1	277.1	0	277.1	277.1	>
2022-05-26 15:46:33	229	<	20	0	0	0	0	0	0	>	<	1	0.15	0.15	0.15	0	0.15	0.15	>	<	1	277.1	277.1	277.1	0	277.1	277.1	>
2022-05-26 15:46:34	230	<	20	0	0	0	0	0	0	>	<	1	0.15	0.15	0.15	0	0.15	0.15	>	<	1	277.1	277.1	277.1	0	277.1	277.1	>
2022-05-26 15:46:35	231	<	20	0	0	0	0	0	0	>	<	1	0.2	0.2	0.2	0	0.2	0.2	>	<	1	277.1	277.1	277.1	0	277.1	277.1	>
2022-05-26 15:46:36	232	<	20	0	0	0	0	0	0	>	<	1	0.15	0.15	0.15	0	0.15	0.15	>	<	1	277.1	277.1	277.1	0	277.1	277.1	>
2022-05-26 15:46:37	233	<	20	0	0	0	0	0	0	>	<	1	0.15	0.15	0.15	0	0.15	0.15	>	<	1	277.1	277.1	277.1	0	277.1	277.1	>
2022-05-26 15:46:38	234	<	20	0	0	0	0	0	0	>	<	1	0.15	0.15	0.15	0	0.15	0.15	>	<	1	277.4	277.4	277.4	0	277.4	277.4	>
2022-05-26 15:46:39	235	<	20	0	0	0	0	0	0	>	<	1	0.2	0.2	0.2	0	0.2	0.2	>	<	1	277.4	277.4	277.4	0	277.4	277.4	>
2022-05-26 15:46:40	236	<	20	0	0	0	0	0	0	>	<	1	0.15	0.15	0.15	0	0.15	0.15	>	<	1	277.4	277.4	277.4	0	277.4	277.4	>
2022-05-26 15:46:41	237	<	20	0	0	0	0	0	0	>	<	1	0.15	0.15	0.15	0	0.15	0.15	>	<	1	277.6	277.6	277.6	0	277.6	277.6	>
2022-05-26 15:46:42	238	<	20	0	0	0	0	0	0	>	<	1	0.2	0.2	0.2	0	0.2	0.2	>	<	1	278.4	278.4	278.4	0	278.4	278.4	>
2022-05-26 15:46:43	239	<	20	0	0	0	0	0	0	>	<	1	0.15	0.15	0.15	0	0.15	0.15	>	<	1	278.4	278.4	278.4	0	278.4	278.4	>
2022-05-26 15:46:44	240	<	20	0	0	0	0	0	0	>	<	1	0.15	0.15	0.15	0	0.15	0.15	>	<	1	278.9	278.9	278.9	0	278.9	278.9	>
2022-05-26 15:46:45	241	<	20	0	0	0	0	0	0	>	<	1	0.15	0.15	0.15	0	0.15	0.15	>	<	1	279.2	279.2	279.2	0	279.2	279.2	>
2022-05-26 15:46:46	242	<	20	0	0	0	0	0	0	>	<	1	0.15	0.15	0.15	0	0.15	0.15	>	<	1	280.4	280.4	280.4	0	280.4	280.4	>
2022-05-26 15:46:47	243	<	20	0	0	0	0	0	0	>	<	1	0.15	0.15	0.15	0	0.15	0.15	>	<	1	281	281	281	0	281	281	>
2022-05-26 15:46:48	244	<	20	0	0	0	0	0	0	>	<	1	0.25	0.25	0.25	0	0.25	0.25	>	<	1	281.5	281.5	281.5	0	281.5	281.5	>
2022-05-26 15:46:49	245	<	20	0	0	0	0	0	0	>	<	1	0.15	0.15	0.15	0	0.15	0.15	>	<	1	282	282	282	0	282	282	>
2022-05-26 15:46:50	246	<	20	0	0	0	0	0	0	>	<	1	0.15	0.15	0.15	0	0.15	0.15	>	<	1	282.8	282.8	282.8	0	282.8	282.8	>
2022-05-26 15:46:51	247	<	20	0	0	0	0	0	0	>	<	1	0.2	0.2	0.2	0	0.2	0.2	>	<	1	283.3	283.3	283.3	0	283.3	283.3	>
2022-05-26 15:46:52	248	<	20	0	0	0	0	0	0	>	<	1	0.15	0.15	0.15	0	0.15	0.15	>	<	1	283.8	283.8	283.8	0	283.8	283.8	>
2022-05-26 15:46:53	249	<	20	0	0	0	0	0	0	>	<	1	0.2	0.2	0.2	0	0.2	0.2	>	<	1	285.1	285.1	285.1	0	285.1	285.1	>
2022-05-26 15:46:54	250	<	20	0.05	1	0	0.2179	0.2679	-0.1679	>	<	1	0.15	0.15	0.15	0	0.15	0.15	>	<	1	286.4	286.4	286.4	0	286.4	286.4	>
2022-05-26 15:46:55	251	<	20	0	0	0	0	0	0	>	<	1	0.2	0.2	0.2	0	0.2	0.2	>	<	1	287.1	287.1	287.1	0	287.1	287.1	>
2022-05-26 15:46:56	252	<	20	0	0	0	0	0	0	>	<	1	0.15	0.15	0.15	0	0.15	0.15	>	<	1	288.4	288.4	288.4	0	288.4	288.4	>
2022-05-26 15:46:57	253	<	20	0	0	0	0	0	0	>	<	1	0.15	0.15	0.15	0	0.15	0.15	>	<	1	289.7	289.7	289.7	0	289.7	289.7	>
2022-05-26 15:46:58	254	<	20	0	0	0	0	0	0	>	<	1	0.15	0.15	0.15	0	0.15	0.15	>	<	1	291.2	291.2	291.2	0	291.2	291.2	>
2022-05-26 15:46:59	255	<	20	0	0	0	0	0	0	>	<	1	0.25	0.25	0.25	0	0.25	0.25	>	<	1	292.8	292.8	292.8	0	292.8	292.8	>
2022-05-26 15:47:00	256	<	20	0	0	0	0	0	0	>	<	1	0.25	0.25	0.25	0	0.25	0.25	>	<	1	292.8	292.8	292.8	0	292.8	292.8	>
2022-05-26 15:47:01	257	<	20	0	0	0	0	0	0	>	<	1	0.2	0.2	0.2	0	0.2	0.2	>	<	1	293.6	293.6	293.6	0	293.6	293.6	>
2022-05-26 15:47:02	258	<	20	0	0	0	0	0	0	>	<	1	0.15	0.15	0.15	0	0.15	0.15	>	<	1	294.8	294.8	294.8	0	294.8	294.8	>
2022-05-26 15:47:03	259	<	20	0	0	0	0	0	0	>	<	1	0.9	0.9	0.9	0	0.9	0.9	>	<	1	295.4	295.4	295.4	0	295.4	295.4	>
2022-05-26 15:47:04	260	<	20	0	0	0	0	0	0	>	<	1	0.15	0.15	0.15	0	0.15	0.15	>	<	1	296.4	296.4	296.4	0	296.4	296.4	>
2022-05-26 15:47:05	261	<	20	0	0	0	0	0	0	>	<	1	0.15	0.15	0.15	0	0.15	0.15	>	<	1	297.2	297.2	297.2	0	297.2	297.2	>
2022-05-26 15:47:06	262	<	20	0	0	0	0	0	0	>	<	1	0.2	0.2	0.2	0	0.2	0.2	>	<	1	297.4	297.4	297.4	0	297.4	297.4	>
2022-05-26 15:47:07	263	<	20	0	0	0	0	0	0	>	<	1	0.15	0.15	0.15	0	0.15	0.15	>	<	1	298.2	298.2	298.2	0	298.2	298.2	>
2022-05-26 15:47:08	264	<	20	0	0	0	0	0	0	>	<	1	0.15	0.15	0.15	0	0.15	0.15	>	<	1	298.5	298.5	298.5	0	298.5	298.5	>
2022-05-26 15:47:09	265	<	20	0	0	0	0	0	0	>	<	1	0.2	0.2	0.2	0	0.2	0.2	>	<	1	299.2	299.2	299.2	0	299.2	299.2	>
2022-05-26 15:47:10	266	<	20	0	0	0	0	0	0	>	<	1	0.15	0.15	0.15	0	0.15	0.15	>	<	1	300.3	300.3	300.3	0	300.3	300.3	>
2022-05-26 15:47:11	267	<	20	0.35	7	0	1.5256	1.8756	-1.1756	>	<	1	0.15	0.15	0.15	0	0.15	0.15	>	<	1	300.8	300.8	300.8	0	300.8	300.8	>
2022-05-26 15:47:12	268	<	20	0	0	0	0	0	0	>	<	1	0.65	0.65	0.65	0	0.65	0.65	>	<	1	309.3	309.3	309.3	0	309.3	309.3	>
2022-05-26 15:47:13	269	<	20	0	0	0	0	0	0	>	<	1	0.15	0.15	0.15	0	0.15	0.15	>	<	1	309.3	309.3	309.3	0	309.3	309.3	>
2022-05-26 15:47:14	270	<	20	0	0	0	0	0	0	>	<	1	0.15	0.15	0.15	0	0.15	0.15	>	<	1	309.3	309.3	309.3	0	309.3	309.3	>
2022-05-26 15:47:15	271	<	20	0	0	0	0	0	0	>	<	1	0.2	0.2	0.2	0	0.2	0.2	>	<	1	309.3	309.3	309.3	0	309.3	309.3	>
2022-05-26 15:47:16	272	<	20	0	0	0	0	0	0	>	<	1	0.15	0.15	0.15	0	0.15	0.15	>	<	1	309.3	309.3	309.3	0	309.3	309.3	>
2022-05-26 15:47:17	273	<	20	0	0	0	0	0	0	>	<	1	0.15	0.15	0.15	0	0.15	0.15	>	<	1	309.3	309.3	309.3	0	309.3	309.3	>
2022-05-26 15:47:18	274	<	20	0	0	0	0	0	0	>	<	1	0.15	0.15	0.15	0	0.15	0.15	>	<	1	309.3	309.3	309.3	0	309.3	309.3	>
2022-05-26 15:47:19	275	<	20	0	0	0	0	0	0	>	<	1	0.55	0.55	0.55	0	0.55	0.55	>	<	1	309.3	309.3	309.3	0	309.3	309.3	>
2022-05-26 15:47:20	276	<	20	0	0	0	0	0	0	>	<	1	0.4	0.4	0.4	0	0.4	0.4	>	<	1	309.3	309.3	309.3	0	309.3	309.3	>
2022-05-26 15:47:21	277	<	20	0	0	0	0	0	0	>	<	1	0.15	0.15	0.15	0	0.15	0.15	>	<	1	309.3	309.3	309.3	0	309.3	309.3	>
2022-05-26 15:47:22	278	<	20	0	0	0	0	0	0	>	<	1	0.15	0.15	0.15	0	0.15	0.15	>	<	1	309.3	309.3	309.3	0	309.3	309.3	>
2022-05-26 15:47:23	279	<	20	0	0	0	0	0	0	>	<	1	0.15	0.15	0.15	0	0.15	0.15	>	<	1	309.3	309.3	309.3	0	309.3	309.3	>
2022-05-26 15:47:24	280	<	20	0	0	0	0	0	0	>	<	1	0.2	0.2	0.2	0	0.2	0.2	>	<	1	309.3	309.3	309.3	0	309.3	309.3	>
2022-05-26 15:47:25	281	<	20	0	0	0	0	0	0	>	<	1	0.15	0.15	0.15	0	0.15	0.15	>	<	1	309.3	309.3	309.3	0	309.3	309.3	>
2022-05-26 15:47:26	282	<	20	0	0	0	0	0	0	>	<	1	0.2	0.2	0.2	0	0.2	0.2	>	<	1	309.3	309.3	309.3	0	309.3	309.3	>
2022-05-26 15:47:27	283	<	20	0	0	0	0	0	0	>	<	1	0.1	0.1	0.1	0	0.1	0.1	>	<	1	309.3	309.3	309.3	0	309.3	309.3	>
2022-05-26 15:47:28	284	<	20	0	0	0	0	0	0	>	<	1	0.15	0.15	0.15	0	0.15	0.15	>	<	1	309.3	309.3	309.3	0	309.3	309.3	>
2022-05-26 15:47:29	285	<	20	0	0	0	0	0	0	>	<	1	0.1	0.1	0.1	0	0.1	0.1	>	<	1	309.3	309.3	309.3	0	309.3	309.3	>
2022-05-26 15:47:30	286	<	20	0	0	0	0	0	0	>	<	1	0.15	0.15	0.15	0	0.15	0.15	>	<	1	309.3	309.3	309.3	0	309.3	309.3	>
2022-05-26 15:47:31	287	<	20	0	0	0	0	0	0	>	<	1	0.15	0.15	0.15	0	0.15	0.15	>	<	1	309.3	309.3	309.3	0	309.3	309.3	>
2022-05-26 15:47:32	288	<	20	0	0	0	0	0	0	>	<	1	0.15	0.15	0.15	0	0.15	0.15	>	<	1	309.3	309.3	309.3	0	309.3	309.3	>
2022-05-26 15:47:33	289	<	20	0	0	0	0	0	0	>	<	1	0.15	0.15	0.15	0	0.15	0.15	>	<	1	309.3	309.3	309.3	0	309.3	309.3	>
2022-05-26 15:47:34	290	<	20	0	0	0	0	0	0	>	<	1	0.15	0.15	0.15	0	0.15	0.15	>	<	1	309.3	309.3	309.3	0	309.3	309.3	>
2022-05-26 15:47:35	291	<	20	0	0	0	0	0	0	>	<	1	0.15	0.15	0.15	0	0.15	0.15	>	<	1	309.3	309.3	309.3	0	309.3	309.3	>
2022-05-26 15:47:36	292	<	20	0	0	0	0	0	0	>	<	1	0.15	0.15	0.15	0	0.15	0.15	>	<	1	309.3	309.3	309.3	0	309.3	309.3	>
2022-05-26 15:47:37	293	<	20	0	0	0	0	0	0	>	<	1	0.15	0.15	0.15	0	0.15	0.15	>	<	1	309.3	309.3	309.3	0	309.3	309.3	>
2022-05-26 15:47:38	294	<	20	0	0	0	0	0	0	>	<	1	0.15	0.15	0.15	0	0.15	0.15	>	<	1	309.3	309.3	309.3	0	309.3	309.3	>
2022-05-26 15:47:39	295	<	20	0	0	0	0	0	0	>	<	1	0.2	0.2	0.2	0	0.2	0.2	>	<	1	309.3	309.3	309.3	0	309.3	309.3	>
2022-05-26 15:47:40	296	<	20	0	0	0	0	0	0	>	<	1	0.15	0.15	0.15	0	0.15	0.15	>	<	1	309.3	309.3	309.3	0	309.3	309.3	>
2022-05-26 15:47:41	297	<	20	0	0	0	0	0	0	>	<	1	0.15	0.15	0.15	0	0.15	0.15	>	<	1	309.3	309.3	309.3	0	309.3	309.3	>
2022-05-26 15:47:42	298	<	20	0	0	0	0	0	0	>	<	1	0.15	0.15	0.15	0	0.15	0.15	>	<	1	309.3	309.3	309.3	0	309.3	309.3	>
2022-05-26 15:47:43	299	<	20	0	0	0	0	0	0	>	<	1	0.15	0.15	0.15	0	0.15	0.15	>	<	1	309.3	309.3	309.3	0	309.3	309.3	>
2022-05-26 15:47:44	300	<	20	0	0	0	0	0	0	>	<	1	0.15	0.15	0.15	0	0.15	0.15	>	<	1	309.3	309.3	309.3	0	309.3	309.3	>
2022-05-26 15:47:45	301	<	20	0	0	0	0	0	0	>	<	1	0.15	0.15	0.15	0	0.15	0.15	>	<	1	309.3	309.3	309.3	0	309.3	309.3	>
2022-05-26 15:47:46	302	<	20	0	0	0	0	0	0	>	<	1	0.15	0.15	0.15	0	0.15	0.15	>	<	1	309.3	309.3	309.3	0	309.3	309.3	>
2022-05-26 15:47:47	303	<	20	0	0	0	0	0	0	>	<	1	0.15	0.15	0.15	0	0.15	0.15	>	<	1	309.3	309.3	309.3	0	309.3	309.3	>
2022-05-26 15:47:48	304	<	20	0	0	0	0	0	0	>	<	1	0.15	0.15	0.15	0	0.15	0.15	>	<	1	309.3	309.3	309.3	0	309.3	309.3	>
2022-05-26 15:47:49	305	<	20	0	0	0	0	0	0	>	<	1	0.2	0.2	0.2	0	0.2	0.2	>	<	1	309.3	309.3	309.3	0	309.3	309.3	>
2022-05-26 15:47:50	306	<	20	0	0	0	0	0	0	>	<	1	0.2	0.2	0.2	0	0.2	0.2	>	<	1	309.3	309.3	309.3	0	309.3	309.3	>
2022-05-26 15:47:51	307	<	20	0	0	0	0	0	0	>	<	1	0.15	0.15	0.15	0	0.15	0.15	>	<	1	309.3	309.3	309.3	0	309.3	309.3	>
2022-05-26 15:47:52	308	<	20	0	0	0	0	0	0	>	<	1	0.15	0.15	0.15	0	0.15	0.15	>	<	1	309.3	309.3	309.3	0	309.3	309.3	>
2022-05-26 15:47:53	309	<	20	0	0	0	0	0	0	>	<	1	0.15	0.15	0.15	0	0.15	0.15	>	<	1	309.3	309.3	309.3	0	309.3	309.3	>
2022-05-26 15:47:54	310	<	20	0	0	0	0	0	0	>	<	1	0.15	0.15	0.15	0	0.15	0.15	>	<	1	309.3	309.3	309.3	0	309.3	309.3	>
2022-05-26 15:47:55	311	<	20	0	0	0	0	0	0	>	<	1	0.15	0.15	0.15	0	0.15	0.15	>	<	1	309.3	309.3	309.3	0	309.3	309.3	>
2022-05-26 15:47:56	312	<	20	0	0	0	0	0	0	>	<	1	0.15	0.15	0.15	0	0.15	0.15	>	<	1	309.3	309.3	309.3	0	309.3	309.3	>
2022-05-26 15:47:57	313	<	20	0	0	0	0	0	0	>	<	1	0.15	0.15	0.15	0	0.15	0.15	>	<	1	309.3	309.3	309.3	0	309.3	309.3	>
2022-05-26 15:47:58	314	<	20	0	0	0	0	0	0	>	<	1	0.15	0.15	0.15	0	0.15	0.15	>	<	1	309.3	309.3	309.3	0	309.3	309.3	>
2022-05-26 15:47:59	315	<	20	0	0	0	0	0	0	>	<	1	0.15	0.15	0.15	0	0.15	0.15	>	<	1	309.3	309.3	309.3	0	309.3	309.3	>
2022-05-26 15:48:00	316	<	20	0	0	0	0	0	0	>	<	1	0.2	0.2	0.2	0	0.2	0.2	>	<	1	309.3	309.3	309.3	0	309.3	309.3	>
2022-05-26 15:48:01	317	<	20	0	0	0	0	0	0	>	<	1	0.15	0.15	0.15	0	0.15	0.15	>	<	1	309.3	309.3	309.3	0	309.3	309.3	>
2022-05-26 15:48:02	318	<	20	0	0	0	0	0	0	>	<	1	0.15	0.15	0.15	0	0.15	0.15	>	<	1	309.3	309.3	309.3	0	309.3	309.3	>
2022-05-26 15:48:03	319	<	20	0	0	0	0	0	0	>	<	1	0.15	0.15	0.15	0	0.15	0.15	>	<	1	309.3	309.3	309.3	0	309.3	309.3	>
2022-05-26 15:48:04	320	<	20	0	0	0	0	0	0	>	<	1	0.3	0.3	0.3	0	0.3	0.3	>	<	1	309.3	309.3	309.3	0	309.3	309.3	>
2022-05-26 15:48:05	321	<	20	0	0	0	0	0	0	>	<	1	0.15	0.15	0.15	0	0.15	0.15	>	<	1	309.3	309.3	309.3	0	309.3	309.3	>
2022-05-26 15:48:06	322	<	20	0	0	0	0	0	0	>	<	1	0.15	0.15	0.15	0	0.15	0.15	>	<	1	309.3	309.3	309.3	0	309.3	309.3	>
2022-05-26 15:48:07	323	<	20	0	0	0	0	0	0	>	<	1	0.15	0.15	0.15	0	0.15	0.15	>	<	1	309.3	309.3	309.3	0	309.3	309.3	>
2022-05-26 15:48:08	324	<	20	0	0	0	0	0	0	>	<	1	0.15	0.15	0.15	0	0.15	0.15	>	<	1	309.3	309.3	309.3	0	309.3	309.3	>
2022-05-26 15:48:09	325	<	20	0	0	0	0	0	0	>	<	1	0.15	0.15	0.15	0	0.15	0.15	>	<	1	309.3	309.3	309.3	0	309.3	309.3	>
2022-05-26 15:48:10	326	<	20	0	0	0	0	0	0	>	<	1	0.15	0.15	0.15	0	0.15	0.15	>	<	1	309.3	309.3	309.3	0	309.3	309.3	>
2022-05-26 15:48:11	327	<	20	0	0	0	0	0	0	>	<	1	0.15	0.15	0.15	0	0.15	0.15	>	<	1	309.3	309.3	309.3	0	309.3	309.3	>
2022-05-26 15:48:12	328	<	20	0	0	0	0	0	0	>	<	1	0.2	0.2	0.2	0	0.2	0.2	>	<	1	309.3	309.3	309.3	0	309.3	309.3	>
2022-05-26 15:48:13	329	<	20	0	0	0	0	0	0	>	<	1	0.15	0.15	0.15	0	0.15	0.15	>	<	1	309.3	309.3	309.3	0	309.3	309.3	>
2022-05-26 15:48:14	330	<	20	0	0	0	0	0	0	>	<	1	0.15	0.15	0.15	0	0.15	0.15	>	<	1	309.3	309.3	309.3	0	309.3	309.3	>
2022-05-26 15:48:15	331	<	20	0	0	0	0	0	0	>	<	1	0.15	0.15	0.15	0	0.15	0.15	>	<	1	309.3	309.3	309.3	0	309.3	309.3	>
2022-05-26 15:48:16	332	<	20	0	0	0	0	0	0	>	<	1	0.15	0.15	0.15	0	0.15	0.15	>	<	1	309.3	309.3	309.3	0	309.3	309.3	>
2022-05-26 15:48:17	333	<	20	0	0	0	0	0	0	>	<	1	0.3	0.3	0.3	0	0.3	0.3	>	<	1	309.3	309.3	309.3	0	309.3	309.3	>
2022-05-26 15:48:18	334	<	20	0	0	0	0	0	0	>	<	1	0.15	0.15	0.15	0	0.15	0.15	>	<	1	309.3	309.3	309.3	0	309.3	309.3	>
2022-05-26 15:48:19	335	<	20	0	0	0	0	0	0	>	<	1	0.15	0.15	0.15	0	0.15	0.15	>	<	1	309.3	309.3	309.3	0	309.3	309.3	>
2022-05-26 15:48:20	336	<	20	0	0	0	0	0	0	>	<	1	0.15	0.15	0.15	0	0.15	0.15	>	<	1	309.3	309.3	309.3	0	309.3	309.3	>
2022-05-26 15:48:21	337	<	20	0.05	1	0	0.2179	0.2679	-0.1679	>	<	1	0.2	0.2	0.2	0	0.2	0.2	>	<	1	309.3	309.3	309.3	0	309.3	309.3	>
2022-05-26 15:48:22	338	<	20	0	0	0	0	0	0	>	<	1	0.2	0.2	0.2	0	0.2	0.2	>	<	1	309.3	309.3	309.3	0	309.3	309.3	>
2022-05-26 15:48:23	339	<	20	0	0	0	0	0	0	>	<	1	0.15	0.15	0.15	0	0.15	0.15	>	<	1	309.3	309.3	309.3	0	309.3	309.3	>
2022-05-26 15:48:24	340	<	20	0	0	0	0	0	0	>	<	1	0.15	0.15	0.15	0	0.15	0.15	>	<	1	309.3	309.3	309.3	0	309.3	309.3	>
2022-05-26 15:48:25	341	<	20	0	0	0	0	0	0	>	<	1	0.15	0.15	0.15	0	0.15	0.15	>	<	1	309.3	309.3	309.3	0	309.3	309.3	>
2022-05-26 15:48:26	342	<	20	0	0	0	0	0	0	>	<	1	0.15	0.15	0.15	0	0.15	0.15	>	<	1	309.3	309.3	309.3	0	309.3	309.3	>
2022-05-26 15:48:27	343	<	20	0	0	0	0	0	0	>	<	1	0.15	0.15	0.15	0	0.15	0.15	>	<	1	309.3	309.3	309.3	0	309.3	309.3	>
2022-05-26 15:48:28	344	<	20	0	0	0	0	0	0	>	<	1	0.15	0.15	0.15	0	0.15	0.15	>	<	1	309.3	309.3	309.3	0	309.3	309.3	>
2022-05-26 15:48:29	345	<	20	0	0	0	0	0	0	>	<	1	0.15	0.15	0.15	0	0.15	0.15	>	<	1	309.3	309.3	309.3	0	309.3	309.3	>
2022-05-26 15:48:30	346	<	20	0	0	0	0	0	0	>	<	1	0.1	0.1	0.1	0	0.1	0.1	>	<	1	309.3	309.3	309.3	0	309.3	309.3	>
2022-05-26 15:48:31	347	<	20	0	0	0	0	0	0	>	<	1	0.15	0.15	0.15	0	0.15	0.15	>	<	1	309.3	309.3	309.3	0	309.3	309.3	>
2022-05-26 15:48:32	348	<	20	0	0	0	0	0	0	>	<	1	0.15	0.15	0.15	0	0.15	0.15	>	<	1	309.3	309.3	309.3	0	309.3	309.3	>
2022-05-26 15:48:33	349	<	20	0	0	0	0	0	0	>	<	1	0.15	0.15	0.15	0	0.15	0.15	>	<	1	309.3	309.3	309.3	0	309.3	309.3	>
2022-05-26 15:48:34	350	<	20	0	0	0	0	0	0	>	<	1	0.15	0.15	0.15	0	0.15	0.15	>	<	1	309.3	309.3	309.3	0	309.3	309.3	>
2022-05-26 15:48:35	351	<	20	0	0	0	0	0	0	>	<	1	0.15	0.15	0.15	0	0.15	0.15	>	<	1	309.3	309.3	309.3	0	309.3	309.3	>
2022-05-26 15:48:36	352	<	20	0	0	0	0	0	0	>	<	1	0.15	0.15	0.15	0	0.15	0.15	>	<	1	309.3	309.3	309.3	0	309.3	309.3	>
2022-05-26 15:48:37	353	<	20	0	0	0	0	0	0	>	<	1	0.15	0.15	0.15	0	0.15	0.15	>	<	1	309.3	309.3	309.3	0	309.3	309.3	>
2022-05-26 15:48:38	354	<	20	0	0	0	0	0	0	>	<	1	0.15	0.15	0.15	0	0.15	0.15	>	<	1	309.3	309.3	309.3	0	309.3	309.3	>
2022-05-26 15:48:39	355	<	20	0	0	0	0	0	0	>	<	1	0.15	0.15	0.15	0	0.15	0.15	>	<	1	309.3	309.3	309.3	0	309.3	309.3	>
2022-05-26 15:48:40	356	<	20	0	0	0	0	0	0	>	<	1	0.15	0.15	0.15	0	0.15	0.15	>	<	1	309.3	309.3	309.3	0	309.3	309.3	>
2022-05-26 15:48:41	357	<	20	0	0	0	0	0	0	>	<	1	0.15	0.15	0.15	0	0.15	0.15	>	<	1	309.3	309.3	309.3	0	309.3	309.3	>
2022-05-26 15:48:42	358	<	20	0	0	0	0	0	0	>	<	1	0.2	0.2	0.2	0	0.2	0.2	>	<	1	309.3	309.3	309.3	0	309.3	309.3	>
2022-05-26 15:48:43	359	<	20	0	0	0	0	0	0	>	<	1	0.15	0.15	0.15	0	0.15	0.15	>	<	1	309.3	309.3	309.3	0	309.3	309.3	>
2022-05-26 15:48:44	360	<	20	0	0	0	0	0	0	>	<	1	0.15	0.15	0.15	0	0.15	0.15	>	<	1	309.3	309.3	309.3	0	309.3	309.3	>
2022-05-26 15:48:45	361	<	20	0	0	0	0	0	0	>	<	1	0.15	0.15	0.15	0	0.15	0.15	>	<	1	309.3	309.3	309.3	0	309.3	309.3	>
2022-05-26 15:48:46	362	<	20	0	0	0	0	0	0	>	<	1	0.15	0.15	0.15	0	0.15	0.15	>	<	1	309.3	309.3	309.3	0	309.3	309.3	>
2022-05-26 15:48:47	363	<	20	0	0	0	0	0	0	>	<	1	0.15	0.15	0.15	0	0.15	0.15	>	<	1	309.3	309.3	309.3	0	309.3	309.3	>
2022-05-26 15:48:48	364	<	20	0	0	0	0	0	0	>	<	1	0.15	0.15	0.15	0	0.15	0.15	>	<	1	309.3	309.3	309.3	0	309.3	309.3	>
2022-05-26 15:48:49	365	<	20	0	0	0	0	0	0	>	<	1	0.15	0.15	0.15	0	0.15	0.15	>	<	1	309.3	309.3	309.3	0	309.3	309.3	>
2022-05-26 15:48:50	366	<	20	0	0	0	0	0	0	>	<	1	0.15	0.15	0.15	0	0.15	0.15	>	<	1	309.3	309.3	309.3	0	309.3	309.3	>
2022-05-26 15:48:51	367	<	20	0	0	0	0	0	0	>	<	1	0.2	0.2	0.2	0	0.2	0.2	>	<	1	309.3	309.3	309.3	0	309.3	309.3	>
2022-05-26 15:48:52	368	<	20	0	0	0	0	0	0	>	<	1	0.9	0.9	0.9	0	0.9	0.9	>	<	1	309.3	309.3	309.3	0	309.3	309.3	>
2022-05-26 15:48:53	369	<	20	0	0	0	0	0	0	>	<	1	0.15	0.15	0.15	0	0.15	0.15	>	<	1	309.3	309.3	309.3	0	309.3	309.3	>
2022-05-26 15:48:54	370	<	20	0	0	0	0	0	0	>	<	1	0.15	0.15	0.15	0	0.15	0.15	>	<	1	309.3	309.3	309.3	0	309.3	309.3	>
2022-05-26 15:48:55	371	<	20	0	0	0	0	0	0	>	<	1	0.15	0.15	0.15	0	0.15	0.15	>	<	1	309.3	309.3	309.3	0	309.3	309.3	>
2022-05-26 15:48:56	372	<	20	0	0	0	0	0	0	>	<	1	0.15	0.15	0.15	0	0.15	0.15	>	<	1	309.3	309.3	309.3	0	309.3	309.3	>
2022-05-26 15:48:57	373	<	20	0	0	0	0	0	0	>	<	1	0.15	0.15	0.15	0	0.15	0.15	>	<	1	309.3	309.3	309.3	0	309.3	309.3	>
2022-05-26 15:48:58	374	<	20	0	0	0	0	0	0	>	<	1	0.2	0.2	0.2	0	0.2	0.2	>	<	1	309.5	309.5	309.5	0	309.5	309.5	>
2022-05-26 15:48:59	375	<	20	0	0	0	0	0	0	>	<	1	0.15	0.15	0.15	0	0.15	0.15	>	<	1	309.5	309.5	309.5	0	309.5	309.5	>
2022-05-26 15:49:00	376	<	20	0	0	0	0	0	0	>	<	1	0.15	0.15	0.15	0	0.15	0.15	>	<	1	310	310	310	0	310	310	>
2022-05-26 15:49:01	377	<	20	0	0	0	0	0	0	>	<	1	0.15	0.15	0.15	0	0.15	0.15	>	<	1	310	310	310	0	310	310	>
2022-05-26 15:49:02	378	<	20	0	0	0	0	0	0	>	<	1	0.15	0.15	0.15	0	0.15	0.15	>	<	1	310	310	310	0	310	310	>
2022-05-26 15:49:03	379	<	20	0	0	0	0	0	0	>	<	1	0.2	0.2	0.2	0	0.2	0.2	>	<	1	310	310	310	0	310	310	>
2022-05-26 15:49:04	380	<	20	0	0	0	0	0	0	>	<	1	0.15	0.15	0.15	0	0.15	0.15	>	<	1	310	310	310	0	310	310	>
2022-05-26 15:49:05	381	<	20	0	0	0	0	0	0	>	<	1	0.15	0.15	0.15	0	0.15	0.15	>	<	1	310.3	310.3	310.3	0	310.3	310.3	>
2022-05-26 15:49:06	382	<	20	0.05	1	0	0.2179	0.2679	-0.1679	>	<	1	0.15	0.15	0.15	0	0.15	0.15	>	<	1	310.3	310.3	310.3	0	310.3	310.3	>
2022-05-26 15:49:07	383	<	20	0	0	0	0	0	0	>	<	1	0.15	0.15	0.15	0	0.15	0.15	>	<	1	310.3	310.3	310.3	0	310.3	310.3	>
2022-05-26 15:49:08	384	<	20	0	0	0	0	0	0	>	<	1	0.2	0.2	0.2	0	0.2	0.2	>	<	1	310.3	310.3	310.3	0	310.3	310.3	>
2022-05-26 15:49:09	385	<	20	0	0	0	0	0	0	>	<	1	0.15	0.15	0.15	0	0.15	0.15	>	<	1	310.3	310.3	310.3	0	310.3	310.3	>
2022-05-26 15:49:10	386	<	20	0	0	0	0	0	0	>	<	1	0.15	0.15	0.15	0	0.15	0.15	>	<	1	310.3	310.3	310.3	0	310.3	310.3	>
2022-05-26 15:49:11	387	<	20	0	0	0	0	0	0	>	<	1	0.15	0.15	0.15	0	0.15	0.15	>	<	1	310.3	310.3	310.3	0	310.3	310.3	>
2022-05-26 15:49:12	388	<	20	0	0	0	0	0	0	>	<	1	0.15	0.15	0.15	0	0.15	0.15	>	<	1	310.3	310.3	310.3	0	310.3	310.3	>
2022-05-26 15:49:13	389	<	20	0	0	0	0	0	0	>	<	1	0.15	0.15	0.15	0	0.15	0.15	>	<	1	310.3	310.3	310.3	0	310.3	310.3	>
2022-05-26 15:49:14	390	<	20	0	0	0	0	0	0	>	<	1	0.15	0.15	0.15	0	0.15	0.15	>	<	1	310.6	310.6	310.6	0	310.6	310.6	>
2022-05-26 15:49:15	391	<	20	0	0	0	0	0	0	>	<	1	0.15	0.15	0.15	0	0.15	0.15	>	<	1	310.6	310.6	310.6	0	310.6	310.6	>
2022-05-26 15:49:16	392	<	20	0	0	0	0	0	0	>	<	1	0.15	0.15	0.15	0	0.15	0.15	>	<	1	310.6	310.6	310.6	0	310.6	310.6	>
2022-05-26 15:49:17	393	<	20	0	0	0	0	0	0	>	<	1	0.2	0.2	0.2	0	0.2	0.2	>	<	1	310.6	310.6	310.6	0	310.6	310.6	>
2022-05-26 15:49:18	394	<	20	0	0	0	0	0	0	>	<	1	0.15	0.15	0.15	0	0.15	0.15	>	<	1	310.6	310.6	310.6	0	310.6	310.6	>
2022-05-26 15:49:19	395	<	20	0	0	0	0	0	0	>	<	1	0.15	0.15	0.15	0	0.15	0.15	>	<	1	310.6	310.6	310.6	0	310.6	310.6	>
2022-05-26 15:49:20	396	<	20	0	0	0	0	0	0	>	<	1	0.15	0.15	0.15	0	0.15	0.15	>	<	1	310.6	310.6	310.6	0	310.6	310.6	>
2022-05-26 15:49:21	397	<	20	0	0	0	0	0	0	>	<	1	0.15	0.15	0.15	0	0.15	0.15	>	<	1	310.6	310.6	310.6	0	310.6	310.6	>
2022-05-26 15:49:22	398	<	20	0	0	0	0	0	0	>	<	1	0.15	0.15	0.15	0	0.15	0.15	>	<	1	310.6	310.6	310.6	0	310.6	310.6	>
2022-05-26 15:49:23	399	<	20	0	0	0	0	0	0	>	<	1	0.15	0.15	0.15	0	0.15	0.15	>	<	1	310.8	310.8	310.8	0	310.8	310.8	>
2022-05-26 15:49:24	400	<	20	0	0	0	0	0	0	>	<	1	0.15	0.15	0.15	0	0.15	0.15	>	<	1	310.8	310.8	310.8	0	310.8	310.8	>
2022-05-26 15:49:25	401	<	20	0	0	0	0	0	0	>	<	1	0.15	0.15	0.15	0	0.15	0.15	>	<	1	311.1	311.1	311.1	0	311.1	311.1	>
2022-05-26 15:49:26	402	<	20	0	0	0	0	0	0	>	<	1	0.2	0.2	0.2	0	0.2	0.2	>	<	1	311.6	311.6	311.6	0	311.6	311.6	>
2022-05-26 15:49:27	403	<	20	0	0	0	0	0	0	>	<	1	0.15	0.15	0.15	0	0.15	0.15	>	<	1	311.8	311.8	311.8	0	311.8	311.8	>
2022-05-26 15:49:28	404	<	20	0	0	0	0	0	0	>	<	1	0.15	0.15	0.15	0	0.15	0.15	>	<	1	312.6	312.6	312.6	0	312.6	312.6	>
2022-05-26 15:49:29	405	<	20	0	0	0	0	0	0	>	<	1	0.15	0.15	0.15	0	0.15	0.15	>	<	1	313.1	313.1	313.1	0	313.1	313.1	>
2022-05-26 15:49:30	406	<	20	0	0	0	0	0	0	>	<	1	0.2	0.2	0.2	0	0.2	0.2	>	<	1	313.6	313.6	313.6	0	313.6	313.6	>
2022-05-26 15:49:31	407	<	20	0	0	0	0	0	0	>	<	1	0.15	0.15	0.15	0	0.15	0.15	>	<	1	314.7	314.7	314.7	0	314.7	314.7	>
2022-05-26 15:49:32	408	<	20	0	0	0	0	0	0	>	<	1	0.15	0.15	0.15	0	0.15	0.15	>	<	1	315.2	315.2	315.2	0	315.2	315.2	>
2022-05-26 15:49:33	409	<	20	0	0	0	0	0	0	>	<	1	0.15	0.15	0.15	0	0.15	0.15	>	<	1	315.7	315.7	315.7	0	315.7	315.7	>
2022-05-26 15:49:34	410	<	20	0	0	0	0	0	0	>	<	1	0.15	0.15	0.15	0	0.15	0.15	>	<	1	316.7	316.7	316.7	0	316.7	316.7	>
2022-05-26 15:49:35	411	<	20	0	0	0	0	0	0	>	<	1	0.2	0.2	0.2	0	0.2	0.2	>	<	1	318	318	318	0	318	318	>
2022-05-26 15:49:36	412	<	20	0	0	0	0	0	0	>	<	1	0.15	0.15	0.15	0	0.15	0.15	>	<	1	318	318	318	0	318	318	>
2022-05-26 15:49:37	413	<	20	0	0	0	0	0	0	>	<	1	0.15	0.15	0.15	0	0.15	0.15	>	<	1	319	319	319	0	319	319	>
2022-05-26 15:49:38	414	<	20	0	0	0	0	0	0	>	<	1	0.2	0.2	0.2	0	0.2	0.2	>	<	1	320.3	320.3	320.3	0	320.3	320.3	>
2022-05-26 15:49:39	415	<	20	0	0	0	0	0	0	>	<	1	0.15	0.15	0.15	0	0.15	0.15	>	<	1	321.6	321.6	321.6	0	321.6	321.6	>
2022-05-26 15:49:40	416	<	20	0	0	0	0	0	0	>	<	1	0.15	0.15	0.15	0	0.15	0.15	>	<	1	322.1	322.1	322.1	0	322.1	322.1	>
2022-05-26 15:49:41	417	<	20	0	0	0	0	0	0	>	<	1	0.15	0.15	0.15	0	0.15	0.15	>	<	1	322.6	322.6	322.6	0	322.6	322.6	>
2022-05-26 15:49:42	418	<	20	0	0	0	0	0	0	>	<	1	0.15	0.15	0.15	0	0.15	0.15	>	<	1	323.7	323.7	323.7	0	323.7	323.7	>
2022-05-26 15:49:43	419	<	20	0	0	0	0	0	0	>	<	1	0.2	0.2	0.2	0	0.2	0.2	>	<	1	324.7	324.7	324.7	0	324.7	324.7	>
2022-05-26 15:49:44	420	<	20	0	0	0	0	0	0	>	<	1	0.2	0.2	0.2	0	0.2	0.2	>	<	1	325	325	325	0	325	325	>
2022-05-26 15:49:45	421	<	20	0	0	0	0	0	0	>	<	1	0.15	0.15	0.15	0	0.15	0.15	>	<	1	325.2	325.2	325.2	0	325.2	325.2	>
2022-05-26 15:49:46	422	<	20	0	0	0	0	0	0	>	<	1	0.15	0.15	0.15	0	0.15	0.15	>	<	1	326.3	326.3	326.3	0	326.3	326.3	>
2022-05-26 15:49:47	423	<	20	0	0	0	0	0	0	>	<	1	0.15	0.15	0.15	0	0.15	0.15	>	<	1	327.3	327.3	327.3	0	327.3	327.3	>
2022-05-26 15:49:48	424	<	20	0	0	0	0	0	0	>	<	1	0.2	0.2	0.2	0	0.2	0.2	>	<	1	327.3	327.3	327.3	0	327.3	327.3	>
2022-05-26 15:49:49	425	<	20	0	0	0	0	0	0	>	<	1	0.15	0.15	0.15	0	0.15	0.15	>	<	1	328.8	328.8	328.8	0	328.8	328.8	>
2022-05-26 15:49:50	426	<	20	0	0	0	0	0	0	>	<	1	0.15	0.15	0.15	0	0.15	0.15	>	<	1	330.4	330.4	330.4	0	330.4	330.4	>
2022-05-26 15:49:51	427	<	20	0	0	0	0	0	0	>	<	1	0.15	0.15	0.15	0	0.15	0.15	>	<	1	331.4	331.4	331.4	0	331.4	331.4	>
2022-05-26 15:49:52	428	<	20	0	0	0	0	0	0	>	<	1	0.2	0.2	0.2	0	0.2	0.2	>	<	1	332.4	332.4	332.4	0	332.4	332.4	>
2022-05-26 15:49:53	429	<	20	0	0	0	0	0	0	>	<	1	0.15	0.15	0.15	0	0.15	0.15	>	<	1	333	333	333	0	333	333	>
2022-05-26 15:49:54	430	<	20	0	0	0	0	0	0	>	<	1	0.2	0.2	0.2	0	0.2	0.2	>	<	1	334.3	334.3	334.3	0	334.3	334.3	>
2022-05-26 15:49:55	431	<	20	0	0	0	0	0	0	>	<	1	0.15	0.15	0.15	0	0.15	0.15	>	<	1	335.5	335.5	335.5	0	335.5	335.5	>
2022-05-26 15:49:56	432	<	20	0	0	0	0	0	0	>	<	1	0.15	0.15	0.15	0	0.15	0.15	>	<	1	335.8	335.8	335.8	0	335.8	335.8	>
2022-05-26 15:49:57	433	<	20	0	0	0	0	0	0	>	<	1	0.15	0.15	0.15	0	0.15	0.15	>	<	1	337.1	337.1	337.1	0	337.1	337.1	>
2022-05-26 15:49:58	434	<	20	0	0	0	0	0	0	>	<	1	0.2	0.2	0.2	0	0.2	0.2	>	<	1	337.9	337.9	337.9	0	337.9	337.9	>
2022-05-26 15:49:59	435	<	20	0	0	0	0	0	0	>	<	1	0.15	0.15	0.15	0	0.15	0.15	>	<	1	338.6	338.6	338.6	0	338.6	338.6	>
2022-05-26 15:50:00	436	<	20	0	0	0	0	0	0	>	<	1	0.15	0.15	0.15	0	0.15	0.15	>	<	1	339.4	339.4	339.4	0	339.4	339.4	>
2022-05-26 15:50:01	437	<	20	0	0	0	0	0	0	>	<	1	0.15	0.15	0.15	0	0.15	0.15	>	<	1	340.4	340.4	340.4	0	340.4	340.4	>
2022-05-26 15:50:02	438	<	20	0	0	0	0	0	0	>	<	1	0.2	0.2	0.2	0	0.2	0.2	>	<	1	341.2	341.2	341.2	0	341.2	341.2	>
2022-05-26 15:50:03	439	<	20	0	0	0	0	0	0	>	<	1	0.2	0.2	0.2	0	0.2	0.2	>	<	1	341.7	341.7	341.7	0	341.7	341.7	>
2022-05-26 15:50:04	440	<	20	0	0	0	0	0	0	>	<	1	0.15	0.15	0.15	0	0.15	0.15	>	<	1	342.2	342.2	342.2	0	342.2	342.2	>
2022-05-26 15:50:05	441	<	20	0	0	0	0	0	0	>	<	1	0.15	0.15	0.15	0	0.15	0.15	>	<	1	342.8	342.8	342.8	0	342.8	342.8	>
2022-05-26 15:50:06	442	<	20	0	0	0	0	0	0	>	<	1	0.15	0.15	0.15	0	0.15	0.15	>	<	1	343	343	343	0	343	343	>
2022-05-26 15:50:07	443	<	20	0	0	0	0	0	0	>	<	1	0.15	0.15	0.15	0	0.15	0.15	>	<	1	344.6	344.6	344.6	0	344.6	344.6	>
2022-05-26 15:50:08	444	<	20	0	0	0	0	0	0	>	<	1	0.2	0.2	0.2	0	0.2	0.2	>	<	1	346.1	346.1	346.1	0	346.1	346.1	>
2022-05-26 15:50:09	445	<	20	0	0	0	0	0	0	>	<	1	0.15	0.15	0.15	0	0.15	0.15	>	<	1	347.1	347.1	347.1	0	347.1	347.1	>
2022-05-26 15:50:10	446	<	20	0	0	0	0	0	0	>	<	1	0.15	0.15	0.15	0	0.15	0.15	>	<	1	348.4	348.4	348.4	0	348.4	348.4	>
2022-05-26 15:50:11	447	<	20	0	0	0	0	0	0	>	<	1	0.2	0.2	0.2	0	0.2	0.2	>	<	1	349.2	349.2	349.2	0	349.2	349.2	>
2022-05-26 15:50:12	448	<	20	0	0	0	0	0	0	>	<	1	0.15	0.15	0.15	0	0.15	0.15	>	<	1	350.2	350.2	350.2	0	350.2	350.2	>
2022-05-26 15:50:13	449	<	20	0	0	0	0	0	0	>	<	1	0.2	0.2	0.2	0	0.2	0.2	>	<	1	350.7	350.7	350.7	0	350.7	350.7	>
2022-05-26 15:50:14	450	<	20	0	0	0	0	0	0	>	<	1	0.15	0.15	0.15	0	0.15	0.15	>	<	1	351.3	351.3	351.3	0	351.3	351.3	>
2022-05-26 15:50:15	451	<	20	0	0	0	0	0	0	>	<	1	0.15	0.15	0.15	0	0.15	0.15	>	<	1	352.8	352.8	352.8	0	352.8	352.8	>
2022-05-26 15:50:16	452	<	20	0	0	0	0	0	0	>	<	1	0.15	0.15	0.15	0	0.15	0.15	>	<	1	353.8	353.8	353.8	0	353.8	353.8	>
2022-05-26 15:50:17	453	<	20	0	0	0	0	0	0	>	<	1	0.3	0.3	0.3	0	0.3	0.3	>	<	1	354.1	354.1	354.1	0	354.1	354.1	>
2022-05-26 15:50:18	454	<	20	0	0	0	0	0	0	>	<	1	0.35	0.35	0.35	0	0.35	0.35	>	<	1	356.1	356.1	356.1	0	356.1	356.1	>
2022-05-26 15:50:19	455	<	20	0	0	0	0	0	0	>	<	1	0.15	0.15	0.15	0	0.15	0.15	>	<	1	357.4	357.4	357.4	0	357.4	357.4	>
2022-05-26 15:50:20	456	<	20	0	0	0	0	0	0	>	<	1	0.15	0.15	0.15	0	0.15	0.15	>	<	1	357.4	357.4	357.4	0	357.4	357.4	>
2022-05-26 15:50:21	457	<	20	0	0	0	0	0	0	>	<	1	0.35	0.35	0.35	0	0.35	0.35	>	<	1	357.6	357.6	357.6	0	357.6	357.6	>
2022-05-26 15:50:22	458	<	20	0	0	0	0	0	0	>	<	1	0.15	0.15	0.15	0	0.15	0.15	>	<	1	358.2	358.2	358.2	0	358.2	358.2	>
2022-05-26 15:50:23	459	<	20	0	0	0	0	0	0	>	<	1	0.15	0.15	0.15	0	0.15	0.15	>	<	1	358.9	358.9	358.9	0	358.9	358.9	>
2022-05-26 15:50:24	460	<	20	0	0	0	0	0	0	>	<	1	0.2	0.2	0.2	0	0.2	0.2	>	<	1	359.4	359.4	359.4	0	359.4	359.4	>
2022-05-26 15:50:25	461	<	20	0	0	0	0	0	0	>	<	1	0.2	0.2	0.2	0	0.2	0.2	>	<	1	360.5	360.5	360.5	0	360.5	360.5	>
2022-05-26 15:50:26	462	<	20	0	0	0	0	0	0	>	<	1	0.15	0.15	0.15	0	0.15	0.15	>	<	1	362.5	362.5	362.5	0	362.5	362.5	>
2022-05-26 15:50:27	463	<	20	0	0	0	0	0	0	>	<	1	0.15	0.15	0.15	0	0.15	0.15	>	<	1	363.8	363.8	363.8	0	363.8	363.8	>
2022-05-26 15:50:28	464	<	20	0	0	0	0	0	0	>	<	1	0.15	0.15	0.15	0	0.15	0.15	>	<	1	364.9	364.9	364.9	0	364.9	364.9	>
2022-05-26 15:50:29	465	<	20	0	0	0	0	0	0	>	<	1	0.2	0.2	0.2	0	0.2	0.2	>	<	1	365.1	365.1	365.1	0	365.1	365.1	>
2022-05-26 15:50:30	466	<	20	0	0	0	0	0	0	>	<	1	0.15	0.15	0.15	0	0.15	0.15	>	<	1	366.1	366.1	366.1	0	366.1	366.1	>
2022-05-26 15:50:31	467	<	20	0	0	0	0	0	0	>	<	1	0.15	0.15	0.15	0	0.15	0.15	>	<	1	366.9	366.9	366.9	0	366.9	366.9	>
2022-05-26 15:50:32	468	<	20	0	0	0	0	0	0	>	<	1	0.15	0.15	0.15	0	0.15	0.15	>	<	1	367.7	367.7	367.7	0	367.7	367.7	>
2022-05-26 15:50:33	469	<	20	0	0	0	0	0	0	>	<	1	0.2	0.2	0.2	0	0.2	0.2	>	<	1	368.5	368.5	368.5	0	368.5	368.5	>
2022-05-26 15:50:34	470	<	20	0	0	0	0	0	0	>	<	1	0.6	0.6	0.6	0	0.6	0.6	>	<	1	370.5	370.5	370.5	0	370.5	370.5	>
2022-05-26 15:50:35	471	<	20	0	0	0	0	0	0	>	<	1	0.15	0.15	0.15	0	0.15	0.15	>	<	1	371	371	371	0	371	371	>
2022-05-26 15:50:36	472	<	20	0	0	0	0	0	0	>	<	1	0.15	0.15	0.15	0	0.15	0.15	>	<	1	372.1	372.1	372.1	0	372.1	372.1	>
2022-05-26 15:50:37	473	<	20	0	0	0	0	0	0	>	<	1	0.2	0.2	0.2	0	0.2	0.2	>	<	1	372.9	372.9	372.9	0	372.9	372.9	>
2022-05-26 15:50:38	474	<	20	0	0	0	0	0	0	>	<	1	0.15	0.15	0.15	0	0.15	0.15	>	<	1	373.1	373.1	373.1	0	373.1	373.1	>
2022-05-26 15:50:39	475	<	20	0	0	0	0	0	0	>	<	1	0.15	0.15	0.15	0	0.15	0.15	>	<	1	373.6	373.6	373.6	0	373.6	373.6	>
2022-05-26 15:50:40	476	<	20	0	0	0	0	0	0	>	<	1	0.15	0.15	0.15	0	0.15	0.15	>	<	1	374.1	374.1	374.1	0	374.1	374.1	>
2022-05-26 15:50:41	477	<	20	0	0	0	0	0	0	>	<	1	0.2	0.2	0.2	0	0.2	0.2	>	<	1	375.2	375.2	375.2	0	375.2	375.2	>
2022-05-26 15:50:42	478	<	20	0	0	0	0	0	0	>	<	1	0.15	0.15	0.15	0	0.15	0.15	>	<	1	375.7	375.7	375.7	0	375.7	375.7	>
2022-05-26 15:50:43	479	<	20	0	0	0	0	0	0	>	<	1	0.15	0.15	0.15	0	0.15	0.15	>	<	1	376.5	376.5	376.5	0	376.5	376.5	>
2022-05-26 15:50:44	480	<	20	0	0	0	0	0	0	>	<	1	0.15	0.15	0.15	0	0.15	0.15	>	<	1	378.3	378.3	378.3	0	378.3	378.3	>
2022-05-26 15:50:45	481	<	20	0	0	0	0	0	0	>	<	1	0.15	0.15	0.15	0	0.15	0.15	>	<	1	379	379	379	0	379	379	>
2022-05-26 15:50:46	482	<	20	0	0	0	0	0	0	>	<	1	0.2	0.2	0.2	0	0.2	0.2	>	<	1	380.3	380.3	380.3	0	380.3	380.3	>
2022-05-26 15:50:47	483	<	20	0	0	0	0	0	0	>	<	1	0.55	0.55	0.55	0	0.55	0.55	>	<	1	380.8	380.8	380.8	0	380.8	380.8	>
2022-05-26 15:50:48	484	<	20	0	0	0	0	0	0	>	<	1	0.15	0.15	0.15	0	0.15	0.15	>	<	1	381.6	381.6	381.6	0	381.6	381.6	>
2022-05-26 15:50:49	485	<	20	0	0	0	0	0	0	>	<	1	0.2	0.2	0.2	0	0.2	0.2	>	<	1	382.9	382.9	382.9	0	382.9	382.9	>
2022-05-26 15:50:50	486	<	20	0	0	0	0	0	0	>	<	1	0.2	0.2	0.2	0	0.2	0.2	>	<	1	384.2	384.2	384.2	0	384.2	384.2	>
2022-05-26 15:50:51	487	<	20	0	0	0	0	0	0	>	<	1	0.15	0.15	0.15	0	0.15	0.15	>	<	1	384.7	384.7	384.7	0	384.7	384.7	>
2022-05-26 15:50:52	488	<	20	0	0	0	0	0	0	>	<	1	0.15	0.15	0.15	0	0.15	0.15	>	<	1	386.5	386.5	386.5	0	386.5	386.5	>
2022-05-26 15:50:53	489	<	20	0	0	0	0	0	0	>	<	1	0.15	0.15	0.15	0	0.15	0.15	>	<	1	386.8	386.8	386.8	0	386.8	386.8	>
2022-05-26 15:50:54	490	<	20	0	0	0	0	0	0	>	<	1	0.2	0.2	0.2	0	0.2	0.2	>	<	1	387.8	387.8	387.8	0	387.8	387.8	>
2022-05-26 15:50:55	491	<	20	0	0	0	0	0	0	>	<	1	0.15	0.15	0.15	0	0.15	0.15	>	<	1	389.1	389.1	389.1	0	389.1	389.1	>
2022-05-26 15:50:56	492	<	20	0	0	0	0	0	0	>	<	1	0.15	0.15	0.15	0	0.15	0.15	>	<	1	389.3	389.3	389.3	0	389.3	389.3	>
2022-05-26 15:50:57	493	<	20	0	0	0	0	0	0	>	<	1	0.15	0.15	0.15	0	0.15	0.15	>	<	1	389.9	389.9	389.9	0	389.9	389.9	>
2022-05-26 15:50:58	494	<	20	0	0	0	0	0	0	>	<	1	0.15	0.15	0.15	0	0.15	0.15	>	<	1	390.9	390.9	390.9	0	390.9	390.9	>
2022-05-26 15:50:59	495	<	20	0	0	0	0	0	0	>	<	1	0.2	0.2	0.2	0	0.2	0.2	>	<	1	391.1	391.1	391.1	0	391.1	391.1	>
2022-05-26 15:51:00	496	<	20	0	0	0	0	0	0	>	<	1	0.15	0.15	0.15	0	0.15	0.15	>	<	1	391.9	391.9	391.9	0	391.9	391.9	>
2022-05-26 15:51:01	497	<	20	0	0	0	0	0	0	>	<	1	0.15	0.15	0.15	0	0.15	0.15	>	<	1	392.2	392.2	392.2	0	392.2	392.2	>
2022-05-26 15:51:02	498	<	20	0	0	0	0	0	0	>	<	1	0.15	0.15	0.15	0	0.15	0.15	>	<	1	393.5	393.5	393.5	0	393.5	393.5	>
2022-05-26 15:51:03	499	<	20	0	0	0	0	0	0	>	<	1	0.1	0.1	0.1	0	0.1	0.1	>	<	1	395	395	395	0	395	395	>
2022-05-26 15:51:04	500	<	20	0	0	0	0	0	0	>	<	1	0.15	0.15	0.15	0	0.15	0.15	>	<	1	396.6	396.6	396.6	0	396.6	396.6	>
2022-05-26 15:51:05	501	<	20	0	0	0	0	0	0	>	<	1	0.15	0.15	0.15	0	0.15	0.15	>	<	1	397.1	397.1	397.1	0	397.1	397.1	>
2022-05-26 15:51:06	502	<	20	0	0	0	0	0	0	>	<	1	0.15	0.15	0.15	0	0.15	0.15	>	<	1	398.1	398.1	398.1	0	398.1	398.1	>
2022-05-26 15:51:07	503	<	20	0	0	0	0	0	0	>	<	1	0.1	0.1	0.1	0	0.1	0.1	>	<	1	399.7	399.7	399.7	0	399.7	399.7	>
2022-05-26 15:51:08	504	<	20	0	0	0	0	0	0	>	<	1	0.15	0.15	0.15	0	0.15	0.15	>	<	1	400.2	400.2	400.2	0	400.2	400.2	>
2022-05-26 15:51:09	505	<	20	0	0	0	0	0	0	>	<	1	0.2	0.2	0.2	0	0.2	0.2	>	<	1	400.7	400.7	400.7	0	400.7	400.7	>
2022-05-26 15:51:10	506	<	20	0	0	0	0	0	0	>	<	1	0.15	0.15	0.15	0	0.15	0.15	>	<	1	402.7	402.7	402.7	0	402.7	402.7	>
2022-05-26 15:51:11	507	<	20	0	0	0	0	0	0	>	<	1	0.15	0.15	0.15	0	0.15	0.15	>	<	1	402.7	402.7	402.7	0	402.7	402.7	>
2022-05-26 15:51:12	508	<	20	0	0	0	0	0	0	>	<	1	0.1	0.1	0.1	0	0.1	0.1	>	<	1	403.8	403.8	403.8	0	403.8	403.8	>
2022-05-26 15:51:13	509	<	20	0	0	0	0	0	0	>	<	1	0.15	0.15	0.15	0	0.15	0.15	>	<	1	405.1	405.1	405.1	0	405.1	405.1	>
2022-05-26 15:51:14	510	<	20	0	0	0	0	0	0	>	<	1	0.15	0.15	0.15	0	0.15	0.15	>	<	1	405.8	405.8	405.8	0	405.8	405.8	>
2022-05-26 15:51:15	511	<	20	0	0	0	0	0	0	>	<	1	0.15	0.15	0.15	0	0.15	0.15	>	<	1	406.4	406.4	406.4	0	406.4	406.4	>
2022-05-26 15:51:16	512	<	20	0	0	0	0	0	0	>	<	1	0.15	0.15	0.15	0	0.15	0.15	>	<	1	406.6	406.6	406.6	0	406.6	406.6	>
2022-05-26 15:51:17	513	<	20	0	0	0	0	0	0	>	<	1	0.15	0.15	0.15	0	0.15	0.15	>	<	1	406.6	406.6	406.6	0	406.6	406.6	>
2022-05-26 15:51:18	514	<	20	0	0	0	0	0	0	>	<	1	0.15	0.15	0.15	0	0.15	0.15	>	<	1	407.9	407.9	407.9	0	407.9	407.9	>
2022-05-26 15:51:19	515	<	20	0	0	0	0	0	0	>	<	1	0.15	0.15	0.15	0	0.15	0.15	>	<	1	408.2	408.2	408.2	0	408.2	408.2	>
2022-05-26 15:51:20	516	<	20	0.05	1	0	0.2179	0.2679	-0.1679	>	<	1	0.15	0.15	0.15	0	0.15	0.15	>	<	1	408.9	408.9	408.9	0	408.9	408.9	>
2022-05-26 15:51:21	517	<	20	0	0	0	0	0	0	>	<	1	0.15	0.15	0.15	0	0.15	0.15	>	<	1	411	411	411	0	411	411	>
2022-05-26 15:51:22	518	<	20	0	0	0	0	0	0	>	<	1	0.1	0.1	0.1	0	0.1	0.1	>	<	1	412.8	412.8	412.8	0	412.8	412.8	>
2022-05-26 15:51:23	519	<	20	0	0	0	0	0	0	>	<	1	0.15	0.15	0.15	0	0.15	0.15	>	<	1	413.6	413.6	413.6	0	413.6	413.6	>
2022-05-26 15:51:24	520	<	20	0	0	0	0	0	0	>	<	1	0.15	0.15	0.15	0	0.15	0.15	>	<	1	414.1	414.1	414.1	0	414.1	414.1	>
2022-05-26 15:51:25	521	<	20	0	0	0	0	0	0	>	<	1	0.15	0.15	0.15	0	0.15	0.15	>	<	1	414.6	414.6	414.6	0	414.6	414.6	>
2022-05-26 15:51:26	522	<	20	0	0	0	0	0	0	>	<	1	0.2	0.2	0.2	0	0.2	0.2	>	<	1	416.1	416.1	416.1	0	416.1	416.1	>
2022-05-26 15:51:27	523	<	20	0	0	0	0	0	0	>	<	1	0.2	0.2	0.2	0	0.2	0.2	>	<	1	416.4	416.4	416.4	0	416.4	416.4	>
2022-05-26 15:51:28	524	<	20	0	0	0	0	0	0	>	<	1	0.15	0.15	0.15	0	0.15	0.15	>	<	1	417.4	417.4	417.4	0	417.4	417.4	>
2022-05-26 15:51:29	525	<	20	0	0	0	0	0	0	>	<	1	0.15	0.15	0.15	0	0.15	0.15	>	<	1	419	419	419	0	419	419	>
2022-05-26 15:51:30	526	<	20	0	0	0	0	0	0	>	<	1	0.15	0.15	0.15	0	0.15	0.15	>	<	1	420.5	420.5	420.5	0	420.5	420.5	>
2022-05-26 15:51:31	527	<	20	0	0	0	0	0	0	>	<	1	0.15	0.15	0.15	0	0.15	0.15	>	<	1	421	421	421	0	421	421	>
2022-05-26 15:51:32	528	<	20	0	0	0	0	0	0	>	<	1	0.2	0.2	0.2	0	0.2	0.2	>	<	1	421.8	421.8	421.8	0	421.8	421.8	>
2022-05-26 15:51:33	529	<	20	0	0	0	0	0	0	>	<	1	0.15	0.15	0.15	0	0.15	0.15	>	<	1	422.1	422.1	422.1	0	422.1	422.1	>
2022-05-26 15:51:34	530	<	20	0	0	0	0	0	0	>	<	1	0.15	0.15	0.15	0	0.15	0.15	>	<	1	422.6	422.6	422.6	0	422.6	422.6	>
2022-05-26 15:51:35	531	<	20	0	0	0	0	0	0	>	<	1	0.15	0.15	0.15	0	0.15	0.15	>	<	1	422.8	422.8	422.8	0	422.8	422.8	>
2022-05-26 15:51:36	532	<	20	0	0	0	0	0	0	>	<	1	0.2	0.2	0.2	0	0.2	0.2	>	<	1	423.9	423.9	423.9	0	423.9	423.9	>
2022-05-26 15:51:37	533	<	20	0	0	0	0	0	0	>	<	1	0.15	0.15	0.15	0	0.15	0.15	>	<	1	424.4	424.4	424.4	0	424.4	424.4	>
2022-05-26 15:51:38	534	<	20	0	0	0	0	0	0	>	<	1	0.2	0.2	0.2	0	0.2	0.2	>	<	1	425.9	425.9	425.9	0	425.9	425.9	>
2022-05-26 15:51:39	535	<	20	0	0	0	0	0	0	>	<	1	0.15	0.15	0.15	0	0.15	0.15	>	<	1	427.7	427.7	427.7	0	427.7	427.7	>
2022-05-26 15:51:40	536	<	20	0	0	0	0	0	0	>	<	1	0.15	0.15	0.15	0	0.15	0.15	>	<	1	428	428	428	0	428	428	>
2022-05-26 15:51:41	537	<	20	0	0	0	0	0	0	>	<	1	0.15	0.15	0.15	0	0.15	0.15	>	<	1	429.3	429.3	429.3	0	429.3	429.3	>
2022-05-26 15:51:42	538	<	20	0	0	0	0	0	0	>	<	1	0.15	0.15	0.15	0	0.15	0.15	>	<	1	430.1	430.1	430.1	0	430.1	430.1	>
2022-05-26 15:51:43	539	<	20	0	0	0	0	0	0	>	<	1	0.15	0.15	0.15	0	0.15	0.15	>	<	1	430.3	430.3	430.3	0	430.3	430.3	>
2022-05-26 15:51:44	540	<	20	0	0	0	0	0	0	>	<	1	0.25	0.25	0.25	0	0.25	0.25	>	<	1	431.9	431.9	431.9	0	431.9	431.9	>
2022-05-26 15:51:45	541	<	20	0	0	0	0	0	0	>	<	1	0.15	0.15	0.15	0	0.15	0.15	>	<	1	433.2	433.2	433.2	0	433.2	433.2	>
2022-05-26 15:51:46	542	<	20	0	0	0	0	0	0	>	<	1	0.15	0.15	0.15	0	0.15	0.15	>	<	1	434.5	434.5	434.5	0	434.5	434.5	>
2022-05-26 15:51:47	543	<	20	0	0	0	0	0	0	>	<	1	0.2	0.2	0.2	0	0.2	0.2	>	<	1	435.5	435.5	435.5	0	435.5	435.5	>
2022-05-26 15:51:48	544	<	20	0	0	0	0	0	0	>	<	1	0.15	0.15	0.15	0	0.15	0.15	>	<	1	436.1	436.1	436.1	0	436.1	436.1	>
2022-05-26 15:51:49	545	<	20	0	0	0	0	0	0	>	<	1	0.15	0.15	0.15	0	0.15	0.15	>	<	1	436.6	436.6	436.6	0	436.6	436.6	>
2022-05-26 15:51:50	546	<	20	0	0	0	0	0	0	>	<	1	0.15	0.15	0.15	0	0.15	0.15	>	<	1	437.9	437.9	437.9	0	437.9	437.9	>
2022-05-26 15:51:51	547	<	20	0	0	0	0	0	0	>	<	1	0.2	0.2	0.2	0	0.2	0.2	>	<	1	438.1	438.1	438.1	0	438.1	438.1	>
2022-05-26 15:51:52	548	<	20	0	0	0	0	0	0	>	<	1	0.15	0.15	0.15	0	0.15	0.15	>	<	1	438.4	438.4	438.4	0	438.4	438.4	>
2022-05-26 15:51:53	549	<	20	0	0	0	0	0	0	>	<	1	0.2	0.2	0.2	0	0.2	0.2	>	<	1	439.4	439.4	439.4	0	439.4	439.4	>
2022-05-26 15:51:54	550	<	20	0	0	0	0	0	0	>	<	1	0.15	0.15	0.15	0	0.15	0.15	>	<	1	440.7	440.7	440.7	0	440.7	440.7	>
2022-05-26 15:51:55	551	<	20	0	0	0	0	0	0	>	<	1	0.15	0.15	0.15	0	0.15	0.15	>	<	1	440.7	440.7	440.7	0	440.7	440.7	>
2022-05-26 15:51:56	552	<	20	0	0	0	0	0	0	>	<	1	0.2	0.2	0.2	0	0.2	0.2	>	<	1	441	441	441	0	441	441	>
2022-05-26 15:51:57	553	<	20	0	0	0	0	0	0	>	<	1	0.15	0.15	0.15	0	0.15	0.15	>	<	1	443	443	443	0	443	443	>
2022-05-26 15:51:58	554	<	20	0	0	0	0	0	0	>	<	1	0.15	0.15	0.15	0	0.15	0.15	>	<	1	443.8	443.8	443.8	0	443.8	443.8	>
2022-05-26 15:51:59	555	<	20	0	0	0	0	0	0	>	<	1	0.25	0.25	0.25	0	0.25	0.25	>	<	1	445.1	445.1	445.1	0	445.1	445.1	>
2022-05-26 15:52:00	556	<	20	0	0	0	0	0	0	>	<	1	0.2	0.2	0.2	0	0.2	0.2	>	<	1	445.9	445.9	445.9	0	445.9	445.9	>
2022-05-26 15:52:01	557	<	20	0	0	0	0	0	0	>	<	1	0.15	0.15	0.15	0	0.15	0.15	>	<	1	446.9	446.9	446.9	0	446.9	446.9	>
2022-05-26 15:52:02	558	<	20	0	0	0	0	0	0	>	<	1	0.15	0.15	0.15	0	0.15	0.15	>	<	1	448.4	448.4	448.4	0	448.4	448.4	>
2022-05-26 15:52:03	559	<	20	0	0	0	0	0	0	>	<	1	0.2	0.2	0.2	0	0.2	0.2	>	<	1	449.2	449.2	449.2	0	449.2	449.2	>
2022-05-26 15:52:04	560	<	20	0	0	0	0	0	0	>	<	1	0.15	0.15	0.15	0	0.15	0.15	>	<	1	450	450	450	0	450	450	>
2022-05-26 15:52:05	561	<	20	0	0	0	0	0	0	>	<	1	0.15	0.15	0.15	0	0.15	0.15	>	<	1	451	451	451	0	451	451	>
2022-05-26 15:52:06	562	<	20	0	0	0	0	0	0	>	<	1	0.15	0.15	0.15	0	0.15	0.15	>	<	1	452	452	452	0	452	452	>
2022-05-26 15:52:07	563	<	20	0	0	0	0	0	0	>	<	1	0.15	0.15	0.15	0	0.15	0.15	>	<	1	452.3	452.3	452.3	0	452.3	452.3	>
2022-05-26 15:52:08	564	<	20	0	0	0	0	0	0	>	<	1	0.2	0.2	0.2	0	0.2	0.2	>	<	1	453.3	453.3	453.3	0	453.3	453.3	>
2022-05-26 15:52:09	565	<	20	0	0	0	0	0	0	>	<	1	0.15	0.15	0.15	0	0.15	0.15	>	<	1	454.6	454.6	454.6	0	454.6	454.6	>
2022-05-26 15:52:10	566	<	20	0	0	0	0	0	0	>	<	1	0.15	0.15	0.15	0	0.15	0.15	>	<	1	455.4	455.4	455.4	0	455.4	455.4	>
2022-05-26 15:52:11	567	<	20	0	0	0	0	0	0	>	<	1	0.1	0.1	0.1	0	0.1	0.1	>	<	1	455.6	455.6	455.6	0	455.6	455.6	>
2022-05-26 15:52:12	568	<	20	0	0	0	0	0	0	>	<	1	0.25	0.25	0.25	0	0.25	0.25	>	<	1	456.2	456.2	456.2	0	456.2	456.2	>
2022-05-26 15:52:13	569	<	20	0	0	0	0	0	0	>	<	1	0.2	0.2	0.2	0	0.2	0.2	>	<	1	456.5	456.5	456.5	0	456.5	456.5	>
2022-05-26 15:52:14	570	<	20	0	0	0	0	0	0	>	<	1	0.15	0.15	0.15	0	0.15	0.15	>	<	1	457.3	457.3	457.3	0	457.3	457.3	>
2022-05-26 15:52:15	571	<	20	0	0	0	0	0	0	>	<	1	0.15	0.15	0.15	0	0.15	0.15	>	<	1	458.8	458.8	458.8	0	458.8	458.8	>
2022-05-26 15:52:16	572	<	20	0	0	0	0	0	0	>	<	1	0.15	0.15	0.15	0	0.15	0.15	>	<	1	459.8	459.8	459.8	0	459.8	459.8	>
2022-05-26 15:52:17	573	<	20	0	0	0	0	0	0	>	<	1	0.15	0.15	0.15	0	0.15	0.15	>	<	1	461.6	461.6	461.6	0	461.6	461.6	>
2022-05-26 15:52:18	574	<	20	0	0	0	0	0	0	>	<	1	0.25	0.25	0.25	0	0.25	0.25	>	<	1	462.9	462.9	462.9	0	462.9	462.9	>
2022-05-26 15:52:19	575	<	20	0	0	0	0	0	0	>	<	1	0.15	0.15	0.15	0	0.15	0.15	>	<	1	463.2	463.2	463.2	0	463.2	463.2	>
2022-05-26 15:52:20	576	<	20	0	0	0	0	0	0	>	<	1	0.15	0.15	0.15	0	0.15	0.15	>	<	1	464.2	464.2	464.2	0	464.2	464.2	>
2022-05-26 15:52:21	577	<	20	0	0	0	0	0	0	>	<	1	0.15	0.15	0.15	0	0.15	0.15	>	<	1	465	465	465	0	465	465	>
2022-05-26 15:52:22	578	<	20	0	0	0	0	0	0	>	<	1	0.15	0.15	0.15	0	0.15	0.15	>	<	1	466	466	466	0	466	466	>
2022-05-26 15:52:23	579	<	20	0	0	0	0	0	0	>	<	1	0.15	0.15	0.15	0	0.15	0.15	>	<	1	466.8	466.8	466.8	0	466.8	466.8	>
2022-05-26 15:52:24	580	<	20	0	0	0	0	0	0	>	<	1	0.2	0.2	0.2	0	0.2	0.2	>	<	1	468.1	468.1	468.1	0	468.1	468.1	>
2022-05-26 15:52:25	581	<	20	0	0	0	0	0	0	>	<	1	0.15	0.15	0.15	0	0.15	0.15	>	<	1	469.1	469.1	469.1	0	469.1	469.1	>
2022-05-26 15:52:26	582	<	20	0	0	0	0	0	0	>	<	1	0.2	0.2	0.2	0	0.2	0.2	>	<	1	470.4	470.4	470.4	0	470.4	470.4	>
2022-05-26 15:52:27	583	<	20	0	0	0	0	0	0	>	<	1	0.15	0.15	0.15	0	0.15	0.15	>	<	1	470.9	470.9	470.9	0	470.9	470.9	>
2022-05-26 15:52:28	584	<	20	0	0	0	0	0	0	>	<	1	0.15	0.15	0.15	0	0.15	0.15	>	<	1	470.9	470.9	470.9	0	470.9	470.9	>
2022-05-26 15:52:29	585	<	20	0	0	0	0	0	0	>	<	1	0.15	0.15	0.15	0	0.15	0.15	>	<	1	471.2	471.2	471.2	0	471.2	471.2	>
2022-05-26 15:52:30	586	<	20	0	0	0	0	0	0	>	<	1	0.2	0.2	0.2	0	0.2	0.2	>	<	1	471.9	471.9	471.9	0	471.9	471.9	>
2022-05-26 15:52:31	587	<	20	0	0	0	0	0	0	>	<	1	0.15	0.15	0.15	0	0.15	0.15	>	<	1	472.5	472.5	472.5	0	472.5	472.5	>
2022-05-26 15:52:32	588	<	20	0	0	0	0	0	0	>	<	1	0.15	0.15	0.15	0	0.15	0.15	>	<	1	473	473	473	0	473	473	>
2022-05-26 15:52:33	589	<	20	0	0	0	0	0	0	>	<	1	0.2	0.2	0.2	0	0.2	0.2	>	<	1	475.3	475.3	475.3	0	475.3	475.3	>
2022-05-26 15:52:34	590	<	20	0	0	0	0	0	0	>	<	1	0.15	0.15	0.15	0	0.15	0.15	>	<	1	476.6	476.6	476.6	0	476.6	476.6	>
2022-05-26 15:52:35	591	<	20	0	0	0	0	0	0	>	<	1	0.15	0.15	0.15	0	0.15	0.15	>	<	1	477.1	477.1	477.1	0	477.1	477.1	>
2022-05-26 15:52:36	592	<	20	0	0	0	0	0	0	>	<	1	0.15	0.15	0.15	0	0.15	0.15	>	<	1	478.1	478.1	478.1	0	478.1	478.1	>
2022-05-26 15:52:37	593	<	20	0	0	0	0	0	0	>	<	1	0.2	0.2	0.2	0	0.2	0.2	>	<	1	478.6	478.6	478.6	0	478.6	478.6	>
2022-05-26 15:52:38	594	<	20	0	0	0	0	0	0	>	<	1	0.15	0.15	0.15	0	0.15	0.15	>	<	1	479.9	479.9	479.9	0	479.9	479.9	>
2022-05-26 15:52:39	595	<	20	0	0	0	0	0	0	>	<	1	0.6	0.6	0.6	0	0.6	0.6	>	<	1	487.9	487.9	487.9	0	487.9	487.9	>
2022-05-26 15:52:40	596	<	20	0	0	0	0	0	0	>	<	1	0.15	0.15	0.15	0	0.15	0.15	>	<	1	487.9	487.9	487.9	0	487.9	487.9	>
2022-05-26 15:52:41	597	<	20	0	0	0	0	0	0	>	<	1	0.15	0.15	0.15	0	0.15	0.15	>	<	1	487.9	487.9	487.9	0	487.9	487.9	>
2022-05-26 15:52:42	598	<	20	0	0	0	0	0	0	>	<	1	0.15	0.15	0.15	0	0.15	0.15	>	<	1	487.9	487.9	487.9	0	487.9	487.9	>
2022-05-26 15:52:43	599	<	20	0	0	0	0	0	0	>	<	1	0.2	0.2	0.2	0	0.2	0.2	>	<	1	487.9	487.9	487.9	0	487.9	487.9	>
2022-05-26 15:52:44	600	<	20	0	0	0	0	0	0	>	<	1	0.15	0.15	0.15	0	0.15	0.15	>	<	1	487.9	487.9	487.9	0	487.9	487.9	>
2022-05-26 15:52:45	601	<	20	0	0	0	0	0	0	>	<	1	0.1	0.1	0.1	0	0.1	0.1	>	<	1	487.9	487.9	487.9	0	487.9	487.9	>
2022-05-26 15:52:46	602	<	20	0	0	0	0	0	0	>	<	1	0.15	0.15	0.15	0	0.15	0.15	>	<	1	487.9	487.9	487.9	0	487.9	487.9	>
2022-05-26 15:52:47	603	<	20	0	0	0	0	0	0	>	<	1	0.15	0.15	0.15	0	0.15	0.15	>	<	1	487.9	487.9	487.9	0	487.9	487.9	>
2022-05-26 15:52:48	604	<	20	0	0	0	0	0	0	>	<	1	0.15	0.15	0.15	0	0.15	0.15	>	<	1	487.9	487.9	487.9	0	487.9	487.9	>
2022-05-26 15:52:49	605	<	20	0	0	0	0	0	0	>	<	1	0.15	0.15	0.15	0	0.15	0.15	>	<	1	487.9	487.9	487.9	0	487.9	487.9	>
2022-05-26 15:52:50	606	<	20	0	0	0	0	0	0	>	<	1	0.15	0.15	0.15	0	0.15	0.15	>	<	1	487.9	487.9	487.9	0	487.9	487.9	>
2022-05-26 15:52:51	607	<	20	0	0	0	0	0	0	>	<	1	0.2	0.2	0.2	0	0.2	0.2	>	<	1	487.9	487.9	487.9	0	487.9	487.9	>
2022-05-26 15:52:52	608	<	20	0	0	0	0	0	0	>	<	1	0.15	0.15	0.15	0	0.15	0.15	>	<	1	487.9	487.9	487.9	0	487.9	487.9	>
2022-05-26 15:52:53	609	<	20	0	0	0	0	0	0	>	<	1	0.15	0.15	0.15	0	0.15	0.15	>	<	1	487.9	487.9	487.9	0	487.9	487.9	>
2022-05-26 15:52:54	610	<	20	0	0	0	0	0	0	>	<	1	0.15	0.15	0.15	0	0.15	0.15	>	<	1	487.9	487.9	487.9	0	487.9	487.9	>
2022-05-26 15:52:55	611	<	20	0	0	0	0	0	0	>	<	1	0.1	0.1	0.1	0	0.1	0.1	>	<	1	487.9	487.9	487.9	0	487.9	487.9	>
2022-05-26 15:52:56	612	<	20	0	0	0	0	0	0	>	<	1	0.15	0.15	0.15	0	0.15	0.15	>	<	1	487.9	487.9	487.9	0	487.9	487.9	>
2022-05-26 15:52:57	613	<	20	0	0	0	0	0	0	>	<	1	0.15	0.15	0.15	0	0.15	0.15	>	<	1	487.9	487.9	487.9	0	487.9	487.9	>
2022-05-26 15:52:58	614	<	20	0	0	0	0	0	0	>	<	1	0.15	0.15	0.15	0	0.15	0.15	>	<	1	487.9	487.9	487.9	0	487.9	487.9	>
2022-05-26 15:52:59	615	<	20	0	0	0	0	0	0	>	<	1	0.2	0.2	0.2	0	0.2	0.2	>	<	1	487.9	487.9	487.9	0	487.9	487.9	>
2022-05-26 15:53:00	616	<	20	0	0	0	0	0	0	>	<	1	0.15	0.15	0.15	0	0.15	0.15	>	<	1	487.9	487.9	487.9	0	487.9	487.9	>
2022-05-26 15:53:01	617	<	20	0	0	0	0	0	0	>	<	1	0.15	0.15	0.15	0	0.15	0.15	>	<	1	487.9	487.9	487.9	0	487.9	487.9	>
2022-05-26 15:53:02	618	<	20	0	0	0	0	0	0	>	<	1	0.15	0.15	0.15	0	0.15	0.15	>	<	1	487.9	487.9	487.9	0	487.9	487.9	>
2022-05-26 15:53:03	619	<	20	0	0	0	0	0	0	>	<	1	0.15	0.15	0.15	0	0.15	0.15	>	<	1	487.9	487.9	487.9	0	487.9	487.9	>
2022-05-26 15:53:04	620	<	20	0	0	0	0	0	0	>	<	1	0.15	0.15	0.15	0	0.15	0.15	>	<	1	487.9	487.9	487.9	0	487.9	487.9	>
2022-05-26 15:53:05	621	<	20	0	0	0	0	0	0	>	<	1	0.15	0.15	0.15	0	0.15	0.15	>	<	1	487.9	487.9	487.9	0	487.9	487.9	>
2022-05-26 15:53:06	622	<	20	0	0	0	0	0	0	>	<	1	0.2	0.2	0.2	0	0.2	0.2	>	<	1	487.9	487.9	487.9	0	487.9	487.9	>
2022-05-26 15:53:07	623	<	20	0	0	0	0	0	0	>	<	1	0.15	0.15	0.15	0	0.15	0.15	>	<	1	487.9	487.9	487.9	0	487.9	487.9	>
2022-05-26 15:53:08	624	<	20	0	0	0	0	0	0	>	<	1	0.15	0.15	0.15	0	0.15	0.15	>	<	1	487.9	487.9	487.9	0	487.9	487.9	>
2022-05-26 15:53:09	625	<	20	0	0	0	0	0	0	>	<	1	0.15	0.15	0.15	0	0.15	0.15	>	<	1	487.9	487.9	487.9	0	487.9	487.9	>
2022-05-26 15:53:10	626	<	20	0	0	0	0	0	0	>	<	1	0.15	0.15	0.15	0	0.15	0.15	>	<	1	487.9	487.9	487.9	0	487.9	487.9	>
2022-05-26 15:53:11	627	<	20	0	0	0	0	0	0	>	<	1	0.15	0.15	0.15	0	0.15	0.15	>	<	1	487.9	487.9	487.9	0	487.9	487.9	>
2022-05-26 15:53:12	628	<	20	0	0	0	0	0	0	>	<	1	0.15	0.15	0.15	0	0.15	0.15	>	<	1	487.9	487.9	487.9	0	487.9	487.9	>
2022-05-26 15:53:13	629	<	20	0	0	0	0	0	0	>	<	1	0.15	0.15	0.15	0	0.15	0.15	>	<	1	487.9	487.9	487.9	0	487.9	487.9	>
2022-05-26 15:53:14	630	<	20	0	0	0	0	0	0	>	<	1	0.2	0.2	0.2	0	0.2	0.2	>	<	1	487.9	487.9	487.9	0	487.9	487.9	>
2022-05-26 15:53:15	631	<	20	0	0	0	0	0	0	>	<	1	0.15	0.15	0.15	0	0.15	0.15	>	<	1	487.9	487.9	487.9	0	487.9	487.9	>
2022-05-26 15:53:16	632	<	20	0	0	0	0	0	0	>	<	1	0.15	0.15	0.15	0	0.15	0.15	>	<	1	487.9	487.9	487.9	0	487.9	487.9	>
2022-05-26 15:53:17	633	<	20	0	0	0	0	0	0	>	<	1	0.1	0.1	0.1	0	0.1	0.1	>	<	1	487.9	487.9	487.9	0	487.9	487.9	>
2022-05-26 15:53:18	634	<	20	0	0	0	0	0	0	>	<	1	0.15	0.15	0.15	0	0.15	0.15	>	<	1	487.9	487.9	487.9	0	487.9	487.9	>
2022-05-26 15:53:19	635	<	20	0	0	0	0	0	0	>	<	1	0.15	0.15	0.15	0	0.15	0.15	>	<	1	487.9	487.9	487.9	0	487.9	487.9	>
2022-05-26 15:53:20	636	<	20	0	0	0	0	0	0	>	<	1	0.15	0.15	0.15	0	0.15	0.15	>	<	1	487.9	487.9	487.9	0	487.9	487.9	>
2022-05-26 15:53:21	637	<	20	0	0	0	0	0	0	>	<	1	0.15	0.15	0.15	0	0.15	0.15	>	<	1	487.9	487.9	487.9	0	487.9	487.9	>
2022-05-26 15:53:22	638	<	20	0	0	0	0	0	0	>	<	1	0.2	0.2	0.2	0	0.2	0.2	>	<	1	487.9	487.9	487.9	0	487.9	487.9	>
2022-05-26 15:53:23	639	<	20	0	0	0	0	0	0	>	<	1	0.15	0.15	0.15	0	0.15	0.15	>	<	1	487.9	487.9	487.9	0	487.9	487.9	>
2022-05-26 15:53:24	640	<	20	0	0	0	0	0	0	>	<	1	0.15	0.15	0.15	0	0.15	0.15	>	<	1	487.9	487.9	487.9	0	487.9	487.9	>
2022-05-26 15:53:25	641	<	20	0	0	0	0	0	0	>	<	1	0.15	0.15	0.15	0	0.15	0.15	>	<	1	487.9	487.9	487.9	0	487.9	487.9	>
2022-05-26 15:53:26	642	<	20	0	0	0	0	0	0	>	<	1	0.15	0.15	0.15	0	0.15	0.15	>	<	1	487.9	487.9	487.9	0	487.9	487.9	>
2022-05-26 15:53:27	643	<	20	0	0	0	0	0	0	>	<	1	0.1	0.1	0.1	0	0.1	0.1	>	<	1	487.9	487.9	487.9	0	487.9	487.9	>
2022-05-26 15:53:28	644	<	20	0	0	0	0	0	0	>	<	1	0.15	0.15	0.15	0	0.15	0.15	>	<	1	487.9	487.9	487.9	0	487.9	487.9	>
2022-05-26 15:53:29	645	<	20	0	0	0	0	0	0	>	<	1	0.15	0.15	0.15	0	0.15	0.15	>	<	1	487.9	487.9	487.9	0	487.9	487.9	>
2022-05-26 15:53:30	646	<	20	0	0	0	0	0	0	>	<	1	0.2	0.2	0.2	0	0.2	0.2	>	<	1	487.9	487.9	487.9	0	487.9	487.9	>
2022-05-26 15:53:31	647	<	20	0	0	0	0	0	0	>	<	1	0.15	0.15	0.15	0	0.15	0.15	>	<	1	487.9	487.9	487.9	0	487.9	487.9	>
2022-05-26 15:53:32	648	<	20	0	0	0	0	0	0	>	<	1	0.1	0.1	0.1	0	0.1	0.1	>	<	1	487.9	487.9	487.9	0	487.9	487.9	>
2022-05-26 15:53:33	649	<	20	0	0	0	0	0	0	>	<	1	0.15	0.15	0.15	0	0.15	0.15	>	<	1	487.9	487.9	487.9	0	487.9	487.9	>
2022-05-26 15:53:34	650	<	20	0	0	0	0	0	0	>	<	1	0.15	0.15	0.15	0	0.15	0.15	>	<	1	487.9	487.9	487.9	0	487.9	487.9	>
2022-05-26 15:53:35	651	<	20	0	0	0	0	0	0	>	<	1	0.15	0.15	0.15	0	0.15	0.15	>	<	1	487.9	487.9	487.9	0	487.9	487.9	>
2022-05-26 15:53:36	652	<	20	0	0	0	0	0	0	>	<	1	0.15	0.15	0.15	0	0.15	0.15	>	<	1	487.9	487.9	487.9	0	487.9	487.9	>
2022-05-26 15:53:37	653	<	20	0	0	0	0	0	0	>	<	1	0.15	0.15	0.15	0	0.15	0.15	>	<	1	487.9	487.9	487.9	0	487.9	487.9	>
2022-05-26 15:53:38	654	<	20	0	0	0	0	0	0	>	<	1	0.2	0.2	0.2	0	0.2	0.2	>	<	1	487.9	487.9	487.9	0	487.9	487.9	>
2022-05-26 15:53:39	655	<	20	0	0	0	0	0	0	>	<	1	0.15	0.15	0.15	0	0.15	0.15	>	<	1	487.9	487.9	487.9	0	487.9	487.9	>
2022-05-26 15:53:40	656	<	20	0	0	0	0	0	0	>	<	1	0.15	0.15	0.15	0	0.15	0.15	>	<	1	487.9	487.9	487.9	0	487.9	487.9	>
2022-05-26 15:53:41	657	<	20	0	0	0	0	0	0	>	<	1	0.15	0.15	0.15	0	0.15	0.15	>	<	1	487.9	487.9	487.9	0	487.9	487.9	>
2022-05-26 15:53:42	658	<	20	0	0	0	0	0	0	>	<	1	0.3	0.3	0.3	0	0.3	0.3	>	<	1	487.9	487.9	487.9	0	487.9	487.9	>
2022-05-26 15:53:43	659	<	20	0	0	0	0	0	0	>	<	1	0.15	0.15	0.15	0	0.15	0.15	>	<	1	487.9	487.9	487.9	0	487.9	487.9	>
2022-05-26 15:53:44	660	<	3	0	0	0	0	0	0	>	<	1	0.05	0.05	0.05	0	0.05	0.05	>	<	1	487.9	487.9	487.9	0	487.9	487.9	>

## Sheet: Conf1_1000
		<	Processing Time							>	<	CPU1							>	<	MEM1							>
Time	Id	<	Cont	Average	Max	Min	DesvTip	DTTop	DTDown	>	<	Cont	Average	Max	Min	DesvTip	DTTop	DTDown	>	<	Cont	Average	Max	Min	DesvTip	DTTop	DTDown	>
P4_Conf1_1000	Tot	<	131995	0.1172	7	0	0.3222	0.4394	-0.205	>	<	660	1.43	6.65	0.5	0.37	1.8	1.07	>	<	660	556.19	661.2	208	107.24	663.43	448.95	>
2022-05-26 16:00:33	0	<	160	0.1938	7	0	0.6471	0.8408	-0.4533	>	<	1	6.65	6.65	6.65	0	6.65	6.65	>	<	1	208	208	208	0	208	208	>
2022-05-26 16:00:34	1	<	201	0.0249	1	0	0.1557	0.1806	-0.1309	>	<	1	4.7	4.7	4.7	0	4.7	4.7	>	<	1	221.7	221.7	221.7	0	221.7	221.7	>
2022-05-26 16:00:35	2	<	200	0.17	1	0	0.3756	0.5456	-0.2056	>	<	1	2.95	2.95	2.95	0	2.95	2.95	>	<	1	223.6	223.6	223.6	0	223.6	223.6	>
2022-05-26 16:00:36	3	<	200	0.41	1	0	0.4918	0.9018	-0.0818	>	<	1	2.05	2.05	2.05	0	2.05	2.05	>	<	1	213.8	213.8	213.8	0	213.8	213.8	>
2022-05-26 16:00:37	4	<	200	0.255	1	0	0.4359	0.6909	-0.1809	>	<	1	3.25	3.25	3.25	0	3.25	3.25	>	<	1	226.4	226.4	226.4	0	226.4	226.4	>
2022-05-26 16:00:38	5	<	200	0.22	1	0	0.4142	0.6342	-0.1942	>	<	1	4.25	4.25	4.25	0	4.25	4.25	>	<	1	236.6	236.6	236.6	0	236.6	236.6	>
2022-05-26 16:00:39	6	<	200	0.285	1	0	0.4514	0.7364	-0.1664	>	<	1	3.75	3.75	3.75	0	3.75	3.75	>	<	1	240.9	240.9	240.9	0	240.9	240.9	>
2022-05-26 16:00:40	7	<	200	0.46	1	0	0.4984	0.9584	-0.0384	>	<	1	1.65	1.65	1.65	0	1.65	1.65	>	<	1	241	241	241	0	241	241	>
2022-05-26 16:00:41	8	<	200	0.545	1	0	0.498	1.043	0.047	>	<	1	1.45	1.45	1.45	0	1.45	1.45	>	<	1	241.2	241.2	241.2	0	241.2	241.2	>
2022-05-26 16:00:42	9	<	200	0.47	1	0	0.4991	0.9691	-0.0291	>	<	1	1.55	1.55	1.55	0	1.55	1.55	>	<	1	241.2	241.2	241.2	0	241.2	241.2	>
2022-05-26 16:00:43	10	<	200	0.315	1	0	0.4645	0.7795	-0.1495	>	<	1	1.6	1.6	1.6	0	1.6	1.6	>	<	1	241.2	241.2	241.2	0	241.2	241.2	>
2022-05-26 16:00:44	11	<	200	0.275	1	0	0.4465	0.7215	-0.1715	>	<	1	1.55	1.55	1.55	0	1.55	1.55	>	<	1	241.3	241.3	241.3	0	241.3	241.3	>
2022-05-26 16:00:45	12	<	200	0.39	1	0	0.4877	0.8777	-0.0977	>	<	1	1.6	1.6	1.6	0	1.6	1.6	>	<	1	242.4	242.4	242.4	0	242.4	242.4	>
2022-05-26 16:00:46	13	<	200	0.35	1	0	0.477	0.827	-0.127	>	<	1	1.6	1.6	1.6	0	1.6	1.6	>	<	1	244.3	244.3	244.3	0	244.3	244.3	>
2022-05-26 16:00:47	14	<	200	0.255	1	0	0.4359	0.6909	-0.1809	>	<	1	2	2	2	0	2	2	>	<	1	258.3	258.3	258.3	0	258.3	258.3	>
2022-05-26 16:00:48	15	<	200	0.23	1	0	0.4208	0.6508	-0.1908	>	<	1	1.45	1.45	1.45	0	1.45	1.45	>	<	1	258.3	258.3	258.3	0	258.3	258.3	>
2022-05-26 16:00:49	16	<	200	0.09	1	0	0.2862	0.3762	-0.1962	>	<	1	1.45	1.45	1.45	0	1.45	1.45	>	<	1	258.3	258.3	258.3	0	258.3	258.3	>
2022-05-26 16:00:50	17	<	200	0.08	1	0	0.2713	0.3513	-0.1913	>	<	1	1.45	1.45	1.45	0	1.45	1.45	>	<	1	258.3	258.3	258.3	0	258.3	258.3	>
2022-05-26 16:00:51	18	<	199	0.0955	1	0	0.2939	0.3894	-0.1984	>	<	1	1.45	1.45	1.45	0	1.45	1.45	>	<	1	258.3	258.3	258.3	0	258.3	258.3	>
2022-05-26 16:00:52	19	<	201	0.0398	1	0	0.1955	0.2353	-0.1557	>	<	1	1.45	1.45	1.45	0	1.45	1.45	>	<	1	258.3	258.3	258.3	0	258.3	258.3	>
2022-05-26 16:00:53	20	<	200	0.12	1	0	0.325	0.445	-0.205	>	<	1	1.45	1.45	1.45	0	1.45	1.45	>	<	1	258.3	258.3	258.3	0	258.3	258.3	>
2022-05-26 16:00:54	21	<	200	0.115	1	0	0.319	0.434	-0.204	>	<	1	1.4	1.4	1.4	0	1.4	1.4	>	<	1	258.3	258.3	258.3	0	258.3	258.3	>
2022-05-26 16:00:55	22	<	200	0.09	1	0	0.2862	0.3762	-0.1962	>	<	1	1.25	1.25	1.25	0	1.25	1.25	>	<	1	258.3	258.3	258.3	0	258.3	258.3	>
2022-05-26 16:00:56	23	<	200	0.075	1	0	0.2634	0.3384	-0.1884	>	<	1	1.35	1.35	1.35	0	1.35	1.35	>	<	1	258.3	258.3	258.3	0	258.3	258.3	>
2022-05-26 16:00:57	24	<	200	0.16	1	0	0.3666	0.5266	-0.2066	>	<	1	1.4	1.4	1.4	0	1.4	1.4	>	<	1	261.3	261.3	261.3	0	261.3	261.3	>
2022-05-26 16:00:58	25	<	200	0.18	1	0	0.3842	0.5642	-0.2042	>	<	1	1.65	1.65	1.65	0	1.65	1.65	>	<	1	270.6	270.6	270.6	0	270.6	270.6	>
2022-05-26 16:00:59	26	<	200	0.06	1	0	0.2375	0.2975	-0.1775	>	<	1	1.45	1.45	1.45	0	1.45	1.45	>	<	1	279.6	279.6	279.6	0	279.6	279.6	>
2022-05-26 16:01:00	27	<	200	0.09	1	0	0.2862	0.3762	-0.1962	>	<	1	2.9	2.9	2.9	0	2.9	2.9	>	<	1	294.2	294.2	294.2	0	294.2	294.2	>
2022-05-26 16:01:01	28	<	200	0.11	1	0	0.3129	0.4229	-0.2029	>	<	1	1.85	1.85	1.85	0	1.85	1.85	>	<	1	294.2	294.2	294.2	0	294.2	294.2	>
2022-05-26 16:01:02	29	<	200	0.075	1	0	0.2634	0.3384	-0.1884	>	<	1	1.3	1.3	1.3	0	1.3	1.3	>	<	1	294.2	294.2	294.2	0	294.2	294.2	>
2022-05-26 16:01:03	30	<	200	0.2	1	0	0.4	0.6	-0.2	>	<	1	1.45	1.45	1.45	0	1.45	1.45	>	<	1	294.2	294.2	294.2	0	294.2	294.2	>
2022-05-26 16:01:04	31	<	200	0.275	1	0	0.4465	0.7215	-0.1715	>	<	1	1.45	1.45	1.45	0	1.45	1.45	>	<	1	294.2	294.2	294.2	0	294.2	294.2	>
2022-05-26 16:01:05	32	<	200	0.36	1	0	0.48	0.84	-0.12	>	<	1	1.7	1.7	1.7	0	1.7	1.7	>	<	1	294.2	294.2	294.2	0	294.2	294.2	>
2022-05-26 16:01:06	33	<	200	0.33	1	0	0.4702	0.8002	-0.1402	>	<	1	1.6	1.6	1.6	0	1.6	1.6	>	<	1	294.3	294.3	294.3	0	294.3	294.3	>
2022-05-26 16:01:07	34	<	200	0.155	1	0	0.3619	0.5169	-0.2069	>	<	1	1.5	1.5	1.5	0	1.5	1.5	>	<	1	294.3	294.3	294.3	0	294.3	294.3	>
2022-05-26 16:01:08	35	<	200	0.035	1	0	0.1838	0.2188	-0.1488	>	<	1	1.45	1.45	1.45	0	1.45	1.45	>	<	1	294.3	294.3	294.3	0	294.3	294.3	>
2022-05-26 16:01:09	36	<	199	0.1658	1	0	0.3719	0.5378	-0.2061	>	<	1	1.45	1.45	1.45	0	1.45	1.45	>	<	1	294.3	294.3	294.3	0	294.3	294.3	>
2022-05-26 16:01:10	37	<	201	0.0249	1	0	0.1557	0.1806	-0.1309	>	<	1	1.25	1.25	1.25	0	1.25	1.25	>	<	1	294.3	294.3	294.3	0	294.3	294.3	>
2022-05-26 16:01:11	38	<	200	0.2	1	0	0.4	0.6	-0.2	>	<	1	1.35	1.35	1.35	0	1.35	1.35	>	<	1	294.5	294.5	294.5	0	294.5	294.5	>
2022-05-26 16:01:12	39	<	200	0.46	1	0	0.4984	0.9584	-0.0384	>	<	1	1.4	1.4	1.4	0	1.4	1.4	>	<	1	294.8	294.8	294.8	0	294.8	294.8	>
2022-05-26 16:01:13	40	<	200	0.39	1	0	0.4877	0.8777	-0.0977	>	<	1	1.35	1.35	1.35	0	1.35	1.35	>	<	1	296.9	296.9	296.9	0	296.9	296.9	>
2022-05-26 16:01:14	41	<	200	0.35	1	0	0.477	0.827	-0.127	>	<	1	1.6	1.6	1.6	0	1.6	1.6	>	<	1	305.1	305.1	305.1	0	305.1	305.1	>
2022-05-26 16:01:15	42	<	200	0.155	1	0	0.3619	0.5169	-0.2069	>	<	1	1.5	1.5	1.5	0	1.5	1.5	>	<	1	314.4	314.4	314.4	0	314.4	314.4	>
2022-05-26 16:01:16	43	<	200	0.155	1	0	0.3619	0.5169	-0.2069	>	<	1	1.5	1.5	1.5	0	1.5	1.5	>	<	1	323.1	323.1	323.1	0	323.1	323.1	>
2022-05-26 16:01:17	44	<	200	0.08	1	0	0.2713	0.3513	-0.1913	>	<	1	2.05	2.05	2.05	0	2.05	2.05	>	<	1	339.3	339.3	339.3	0	339.3	339.3	>
2022-05-26 16:01:18	45	<	199	0.0503	1	0	0.2185	0.2687	-0.1682	>	<	1	1.35	1.35	1.35	0	1.35	1.35	>	<	1	339.3	339.3	339.3	0	339.3	339.3	>
2022-05-26 16:01:19	46	<	201	0.2836	1	0	0.4507	0.7343	-0.1672	>	<	1	1.6	1.6	1.6	0	1.6	1.6	>	<	1	339.3	339.3	339.3	0	339.3	339.3	>
2022-05-26 16:01:20	47	<	200	0.305	1	0	0.4604	0.7654	-0.1554	>	<	1	1.4	1.4	1.4	0	1.4	1.4	>	<	1	339.3	339.3	339.3	0	339.3	339.3	>
2022-05-26 16:01:21	48	<	200	0.25	1	0	0.433	0.683	-0.183	>	<	1	1.4	1.4	1.4	0	1.4	1.4	>	<	1	339.3	339.3	339.3	0	339.3	339.3	>
2022-05-26 16:01:22	49	<	200	0.06	1	0	0.2375	0.2975	-0.1775	>	<	1	1.25	1.25	1.25	0	1.25	1.25	>	<	1	339.5	339.5	339.5	0	339.5	339.5	>
2022-05-26 16:01:23	50	<	200	0.03	1	0	0.1706	0.2006	-0.1406	>	<	1	1.35	1.35	1.35	0	1.35	1.35	>	<	1	339.5	339.5	339.5	0	339.5	339.5	>
2022-05-26 16:01:24	51	<	200	0.08	1	0	0.2713	0.3513	-0.1913	>	<	1	1.3	1.3	1.3	0	1.3	1.3	>	<	1	339.5	339.5	339.5	0	339.5	339.5	>
2022-05-26 16:01:25	52	<	200	0.08	1	0	0.2713	0.3513	-0.1913	>	<	1	1.25	1.25	1.25	0	1.25	1.25	>	<	1	339.5	339.5	339.5	0	339.5	339.5	>
2022-05-26 16:01:26	53	<	200	0.04	1	0	0.196	0.236	-0.156	>	<	1	1.25	1.25	1.25	0	1.25	1.25	>	<	1	339.5	339.5	339.5	0	339.5	339.5	>
2022-05-26 16:01:27	54	<	200	0.05	1	0	0.2179	0.2679	-0.1679	>	<	1	1.25	1.25	1.25	0	1.25	1.25	>	<	1	339.5	339.5	339.5	0	339.5	339.5	>
2022-05-26 16:01:28	55	<	199	0.0251	1	0	0.1565	0.1816	-0.1314	>	<	1	1.25	1.25	1.25	0	1.25	1.25	>	<	1	339.5	339.5	339.5	0	339.5	339.5	>
2022-05-26 16:01:29	56	<	201	0.0348	1	0	0.1833	0.2182	-0.1485	>	<	1	1.25	1.25	1.25	0	1.25	1.25	>	<	1	339.5	339.5	339.5	0	339.5	339.5	>
2022-05-26 16:01:30	57	<	200	0.09	1	0	0.2862	0.3762	-0.1962	>	<	1	1.3	1.3	1.3	0	1.3	1.3	>	<	1	339.5	339.5	339.5	0	339.5	339.5	>
2022-05-26 16:01:31	58	<	200	0.105	1	0	0.3066	0.4116	-0.2016	>	<	1	1.3	1.3	1.3	0	1.3	1.3	>	<	1	339.8	339.8	339.8	0	339.8	339.8	>
2022-05-26 16:01:32	59	<	200	0.145	1	0	0.3521	0.4971	-0.2071	>	<	1	1.3	1.3	1.3	0	1.3	1.3	>	<	1	340.5	340.5	340.5	0	340.5	340.5	>
2022-05-26 16:01:33	60	<	200	0.105	1	0	0.3066	0.4116	-0.2016	>	<	1	1.25	1.25	1.25	0	1.25	1.25	>	<	1	340.5	340.5	340.5	0	340.5	340.5	>
2022-05-26 16:01:34	61	<	200	0.09	1	0	0.2862	0.3762	-0.1962	>	<	1	1.3	1.3	1.3	0	1.3	1.3	>	<	1	340.8	340.8	340.8	0	340.8	340.8	>
2022-05-26 16:01:35	62	<	200	0.115	1	0	0.319	0.434	-0.204	>	<	1	1.3	1.3	1.3	0	1.3	1.3	>	<	1	345.2	345.2	345.2	0	345.2	345.2	>
2022-05-26 16:01:36	63	<	200	0.13	1	0	0.3363	0.4663	-0.2063	>	<	1	1.35	1.35	1.35	0	1.35	1.35	>	<	1	354.4	354.4	354.4	0	354.4	354.4	>
2022-05-26 16:01:37	64	<	200	0.1	1	0	0.3	0.4	-0.2	>	<	1	1.35	1.35	1.35	0	1.35	1.35	>	<	1	363.5	363.5	363.5	0	363.5	363.5	>
2022-05-26 16:01:38	65	<	200	0.105	1	0	0.3066	0.4116	-0.2016	>	<	1	1.4	1.4	1.4	0	1.4	1.4	>	<	1	371.2	371.2	371.2	0	371.2	371.2	>
2022-05-26 16:01:39	66	<	200	0.11	1	0	0.3129	0.4229	-0.2029	>	<	1	1.35	1.35	1.35	0	1.35	1.35	>	<	1	381	381	381	0	381	381	>
2022-05-26 16:01:40	67	<	200	0.175	1	0	0.38	0.555	-0.205	>	<	1	1.4	1.4	1.4	0	1.4	1.4	>	<	1	389.5	389.5	389.5	0	389.5	389.5	>
2022-05-26 16:01:41	68	<	200	0.345	1	0	0.4754	0.8204	-0.1304	>	<	1	1.5	1.5	1.5	0	1.5	1.5	>	<	1	397.5	397.5	397.5	0	397.5	397.5	>
2022-05-26 16:01:42	69	<	200	0.435	1	0	0.4958	0.9308	-0.0608	>	<	1	1.5	1.5	1.5	0	1.5	1.5	>	<	1	406.7	406.7	406.7	0	406.7	406.7	>
2022-05-26 16:01:43	70	<	200	0.18	1	0	0.3842	0.5642	-0.2042	>	<	1	2.4	2.4	2.4	0	2.4	2.4	>	<	1	437.4	437.4	437.4	0	437.4	437.4	>
2022-05-26 16:01:44	71	<	200	0.15	1	0	0.3571	0.5071	-0.2071	>	<	1	1.3	1.3	1.3	0	1.3	1.3	>	<	1	437.4	437.4	437.4	0	437.4	437.4	>
2022-05-26 16:01:45	72	<	200	0.1	1	0	0.3	0.4	-0.2	>	<	1	1.25	1.25	1.25	0	1.25	1.25	>	<	1	437.4	437.4	437.4	0	437.4	437.4	>
2022-05-26 16:01:46	73	<	200	0.06	1	0	0.2375	0.2975	-0.1775	>	<	1	1.25	1.25	1.25	0	1.25	1.25	>	<	1	437.4	437.4	437.4	0	437.4	437.4	>
2022-05-26 16:01:47	74	<	200	0.33	1	0	0.4702	0.8002	-0.1402	>	<	1	1.45	1.45	1.45	0	1.45	1.45	>	<	1	437.4	437.4	437.4	0	437.4	437.4	>
2022-05-26 16:01:48	75	<	200	0.255	1	0	0.4359	0.6909	-0.1809	>	<	1	1.45	1.45	1.45	0	1.45	1.45	>	<	1	437.4	437.4	437.4	0	437.4	437.4	>
2022-05-26 16:01:49	76	<	200	0.305	1	0	0.4604	0.7654	-0.1554	>	<	1	1.4	1.4	1.4	0	1.4	1.4	>	<	1	437.4	437.4	437.4	0	437.4	437.4	>
2022-05-26 16:01:50	77	<	200	0.34	1	0	0.4737	0.8137	-0.1337	>	<	1	1.45	1.45	1.45	0	1.45	1.45	>	<	1	437.4	437.4	437.4	0	437.4	437.4	>
2022-05-26 16:01:51	78	<	200	0.335	1	0	0.472	0.807	-0.137	>	<	1	1.45	1.45	1.45	0	1.45	1.45	>	<	1	437.4	437.4	437.4	0	437.4	437.4	>
2022-05-26 16:01:52	79	<	200	0.275	1	0	0.4465	0.7215	-0.1715	>	<	1	1.25	1.25	1.25	0	1.25	1.25	>	<	1	437.4	437.4	437.4	0	437.4	437.4	>
2022-05-26 16:01:53	80	<	199	0.2462	1	0	0.4308	0.677	-0.1846	>	<	1	1.35	1.35	1.35	0	1.35	1.35	>	<	1	437.4	437.4	437.4	0	437.4	437.4	>
2022-05-26 16:01:54	81	<	201	0.209	1	0	0.4066	0.6155	-0.1976	>	<	1	1.3	1.3	1.3	0	1.3	1.3	>	<	1	437.4	437.4	437.4	0	437.4	437.4	>
2022-05-26 16:01:55	82	<	200	0.215	1	0	0.4108	0.6258	-0.1958	>	<	1	1.3	1.3	1.3	0	1.3	1.3	>	<	1	437.4	437.4	437.4	0	437.4	437.4	>
2022-05-26 16:01:56	83	<	200	0.22	1	0	0.4142	0.6342	-0.1942	>	<	1	1.3	1.3	1.3	0	1.3	1.3	>	<	1	437.4	437.4	437.4	0	437.4	437.4	>
2022-05-26 16:01:57	84	<	200	0.29	1	0	0.4538	0.7438	-0.1638	>	<	1	1.35	1.35	1.35	0	1.35	1.35	>	<	1	437.4	437.4	437.4	0	437.4	437.4	>
2022-05-26 16:01:58	85	<	200	0.275	1	0	0.4465	0.7215	-0.1715	>	<	1	1.3	1.3	1.3	0	1.3	1.3	>	<	1	437.4	437.4	437.4	0	437.4	437.4	>
2022-05-26 16:01:59	86	<	200	0.295	1	0	0.456	0.751	-0.161	>	<	1	1.35	1.35	1.35	0	1.35	1.35	>	<	1	437.4	437.4	437.4	0	437.4	437.4	>
2022-05-26 16:02:00	87	<	200	0.285	1	0	0.4514	0.7364	-0.1664	>	<	1	1.3	1.3	1.3	0	1.3	1.3	>	<	1	437.4	437.4	437.4	0	437.4	437.4	>
2022-05-26 16:02:01	88	<	200	0.23	1	0	0.4208	0.6508	-0.1908	>	<	1	1.45	1.45	1.45	0	1.45	1.45	>	<	1	437.4	437.4	437.4	0	437.4	437.4	>
2022-05-26 16:02:02	89	<	200	0.185	1	0	0.3883	0.5733	-0.2033	>	<	1	1.45	1.45	1.45	0	1.45	1.45	>	<	1	437.4	437.4	437.4	0	437.4	437.4	>
2022-05-26 16:02:03	90	<	200	0.175	1	0	0.38	0.555	-0.205	>	<	1	1.25	1.25	1.25	0	1.25	1.25	>	<	1	437.7	437.7	437.7	0	437.7	437.7	>
2022-05-26 16:02:04	91	<	200	0.16	1	0	0.3666	0.5266	-0.2066	>	<	1	1.35	1.35	1.35	0	1.35	1.35	>	<	1	438.7	438.7	438.7	0	438.7	438.7	>
2022-05-26 16:02:05	92	<	200	0.23	1	0	0.4208	0.6508	-0.1908	>	<	1	1.25	1.25	1.25	0	1.25	1.25	>	<	1	439.2	439.2	439.2	0	439.2	439.2	>
2022-05-26 16:02:06	93	<	200	0.355	1	0	0.4785	0.8335	-0.1235	>	<	1	1.45	1.45	1.45	0	1.45	1.45	>	<	1	439.2	439.2	439.2	0	439.2	439.2	>
2022-05-26 16:02:07	94	<	200	0.18	1	0	0.3842	0.5642	-0.2042	>	<	1	1.3	1.3	1.3	0	1.3	1.3	>	<	1	439.2	439.2	439.2	0	439.2	439.2	>
2022-05-26 16:02:08	95	<	200	0.135	1	0	0.3417	0.4767	-0.2067	>	<	1	1.35	1.35	1.35	0	1.35	1.35	>	<	1	439.2	439.2	439.2	0	439.2	439.2	>
2022-05-26 16:02:09	96	<	200	0.045	1	0	0.2073	0.2523	-0.1623	>	<	1	1.4	1.4	1.4	0	1.4	1.4	>	<	1	439.2	439.2	439.2	0	439.2	439.2	>
2022-05-26 16:02:10	97	<	200	0.05	1	0	0.2179	0.2679	-0.1679	>	<	1	1.4	1.4	1.4	0	1.4	1.4	>	<	1	439.2	439.2	439.2	0	439.2	439.2	>
2022-05-26 16:02:11	98	<	200	0.075	1	0	0.2634	0.3384	-0.1884	>	<	1	1.4	1.4	1.4	0	1.4	1.4	>	<	1	440.7	440.7	440.7	0	440.7	440.7	>
2022-05-26 16:02:12	99	<	200	0.135	1	0	0.3417	0.4767	-0.2067	>	<	1	1.4	1.4	1.4	0	1.4	1.4	>	<	1	446.6	446.6	446.6	0	446.6	446.6	>
2022-05-26 16:02:13	100	<	200	0.12	1	0	0.325	0.445	-0.205	>	<	1	1.5	1.5	1.5	0	1.5	1.5	>	<	1	456.4	456.4	456.4	0	456.4	456.4	>
2022-05-26 16:02:14	101	<	200	0.17	1	0	0.3756	0.5456	-0.2056	>	<	1	1.5	1.5	1.5	0	1.5	1.5	>	<	1	464.7	464.7	464.7	0	464.7	464.7	>
2022-05-26 16:02:15	102	<	200	0.325	1	0	0.4684	0.7934	-0.1434	>	<	1	2.65	2.65	2.65	0	2.65	2.65	>	<	1	500	500	500	0	500	500	>
2022-05-26 16:02:16	103	<	200	0.345	1	0	0.4754	0.8204	-0.1304	>	<	1	1.45	1.45	1.45	0	1.45	1.45	>	<	1	500	500	500	0	500	500	>
2022-05-26 16:02:17	104	<	200	0.33	1	0	0.4702	0.8002	-0.1402	>	<	1	1.45	1.45	1.45	0	1.45	1.45	>	<	1	500	500	500	0	500	500	>
2022-05-26 16:02:18	105	<	200	0.275	1	0	0.4465	0.7215	-0.1715	>	<	1	1.45	1.45	1.45	0	1.45	1.45	>	<	1	500	500	500	0	500	500	>
2022-05-26 16:02:19	106	<	200	0.255	1	0	0.4359	0.6909	-0.1809	>	<	1	1.45	1.45	1.45	0	1.45	1.45	>	<	1	500	500	500	0	500	500	>
2022-05-26 16:02:20	107	<	200	0.42	1	0	0.4936	0.9136	-0.0736	>	<	1	1.45	1.45	1.45	0	1.45	1.45	>	<	1	500	500	500	0	500	500	>
2022-05-26 16:02:21	108	<	200	0.425	1	0	0.4943	0.9193	-0.0693	>	<	1	1.4	1.4	1.4	0	1.4	1.4	>	<	1	500	500	500	0	500	500	>
2022-05-26 16:02:22	109	<	200	0.22	1	0	0.4142	0.6342	-0.1942	>	<	1	1.45	1.45	1.45	0	1.45	1.45	>	<	1	500	500	500	0	500	500	>
2022-05-26 16:02:23	110	<	200	0.375	1	0	0.4841	0.8591	-0.1091	>	<	1	1.35	1.35	1.35	0	1.35	1.35	>	<	1	500	500	500	0	500	500	>
2022-05-26 16:02:24	111	<	200	0.295	1	0	0.456	0.751	-0.161	>	<	1	1.4	1.4	1.4	0	1.4	1.4	>	<	1	500	500	500	0	500	500	>
2022-05-26 16:02:25	112	<	200	0.39	1	0	0.4877	0.8777	-0.0977	>	<	1	1.4	1.4	1.4	0	1.4	1.4	>	<	1	500	500	500	0	500	500	>
2022-05-26 16:02:26	113	<	200	0.54	1	0	0.4984	1.0384	0.0416	>	<	1	1.4	1.4	1.4	0	1.4	1.4	>	<	1	500	500	500	0	500	500	>
2022-05-26 16:02:27	114	<	199	0.392	1	0	0.4882	0.8801	-0.0962	>	<	1	1.4	1.4	1.4	0	1.4	1.4	>	<	1	500	500	500	0	500	500	>
2022-05-26 16:02:28	115	<	201	0.3433	1	0	0.4748	0.8181	-0.1315	>	<	1	1.45	1.45	1.45	0	1.45	1.45	>	<	1	500	500	500	0	500	500	>
2022-05-26 16:02:29	116	<	200	0.33	1	0	0.4702	0.8002	-0.1402	>	<	1	1.4	1.4	1.4	0	1.4	1.4	>	<	1	500	500	500	0	500	500	>
2022-05-26 16:02:30	117	<	200	0.37	1	0	0.4828	0.8528	-0.1128	>	<	1	1.35	1.35	1.35	0	1.35	1.35	>	<	1	500	500	500	0	500	500	>
2022-05-26 16:02:31	118	<	200	0.055	1	0	0.228	0.283	-0.173	>	<	1	1.45	1.45	1.45	0	1.45	1.45	>	<	1	500	500	500	0	500	500	>
2022-05-26 16:02:32	119	<	199	0.0452	1	0	0.2078	0.253	-0.1626	>	<	1	1.45	1.45	1.45	0	1.45	1.45	>	<	1	500	500	500	0	500	500	>
2022-05-26 16:02:33	120	<	201	0.3085	1	0	0.4619	0.7703	-0.1534	>	<	1	2.65	2.65	2.65	0	2.65	2.65	>	<	1	502.9	502.9	502.9	0	502.9	502.9	>
2022-05-26 16:02:34	121	<	197	0.2792	1	0	0.4486	0.7278	-0.1694	>	<	1	1.4	1.4	1.4	0	1.4	1.4	>	<	1	502.9	502.9	502.9	0	502.9	502.9	>
2022-05-26 16:02:35	122	<	203	0.0837	1	0	0.277	0.3607	-0.1933	>	<	1	1.5	1.5	1.5	0	1.5	1.5	>	<	1	502.9	502.9	502.9	0	502.9	502.9	>
2022-05-26 16:02:36	123	<	200	0.03	1	0	0.1706	0.2006	-0.1406	>	<	1	1.35	1.35	1.35	0	1.35	1.35	>	<	1	502.9	502.9	502.9	0	502.9	502.9	>
2022-05-26 16:02:37	124	<	200	0	0	0	0	0	0	>	<	1	1.5	1.5	1.5	0	1.5	1.5	>	<	1	503.1	503.1	503.1	0	503.1	503.1	>
2022-05-26 16:02:38	125	<	200	0.135	1	0	0.3417	0.4767	-0.2067	>	<	1	1.55	1.55	1.55	0	1.55	1.55	>	<	1	503.1	503.1	503.1	0	503.1	503.1	>
2022-05-26 16:02:39	126	<	200	0.085	1	0	0.2789	0.3639	-0.1939	>	<	1	1.4	1.4	1.4	0	1.4	1.4	>	<	1	503.1	503.1	503.1	0	503.1	503.1	>
2022-05-26 16:02:40	127	<	200	0.09	1	0	0.2862	0.3762	-0.1962	>	<	1	1.3	1.3	1.3	0	1.3	1.3	>	<	1	503.1	503.1	503.1	0	503.1	503.1	>
2022-05-26 16:02:41	128	<	200	0.085	1	0	0.2789	0.3639	-0.1939	>	<	1	1.35	1.35	1.35	0	1.35	1.35	>	<	1	503.1	503.1	503.1	0	503.1	503.1	>
2022-05-26 16:02:42	129	<	200	0.085	1	0	0.2789	0.3639	-0.1939	>	<	1	1.25	1.25	1.25	0	1.25	1.25	>	<	1	503.1	503.1	503.1	0	503.1	503.1	>
2022-05-26 16:02:43	130	<	200	0.05	1	0	0.2179	0.2679	-0.1679	>	<	1	1.45	1.45	1.45	0	1.45	1.45	>	<	1	503.1	503.1	503.1	0	503.1	503.1	>
2022-05-26 16:02:44	131	<	200	0.055	1	0	0.228	0.283	-0.173	>	<	1	1.4	1.4	1.4	0	1.4	1.4	>	<	1	503.1	503.1	503.1	0	503.1	503.1	>
2022-05-26 16:02:45	132	<	200	0.05	1	0	0.2179	0.2679	-0.1679	>	<	1	1.35	1.35	1.35	0	1.35	1.35	>	<	1	503.1	503.1	503.1	0	503.1	503.1	>
2022-05-26 16:02:46	133	<	200	0.055	1	0	0.228	0.283	-0.173	>	<	1	2.65	2.65	2.65	0	2.65	2.65	>	<	1	515	515	515	0	515	515	>
2022-05-26 16:02:47	134	<	200	0.075	1	0	0.2634	0.3384	-0.1884	>	<	1	1.4	1.4	1.4	0	1.4	1.4	>	<	1	515	515	515	0	515	515	>
2022-05-26 16:02:48	135	<	200	0.06	1	0	0.2375	0.2975	-0.1775	>	<	1	1.45	1.45	1.45	0	1.45	1.45	>	<	1	515	515	515	0	515	515	>
2022-05-26 16:02:49	136	<	200	0.045	1	0	0.2073	0.2523	-0.1623	>	<	1	1.45	1.45	1.45	0	1.45	1.45	>	<	1	515	515	515	0	515	515	>
2022-05-26 16:02:50	137	<	200	0.085	1	0	0.2789	0.3639	-0.1939	>	<	1	1.45	1.45	1.45	0	1.45	1.45	>	<	1	515	515	515	0	515	515	>
2022-05-26 16:02:51	138	<	200	0.205	1	0	0.4037	0.6087	-0.1987	>	<	1	1.55	1.55	1.55	0	1.55	1.55	>	<	1	515	515	515	0	515	515	>
2022-05-26 16:02:52	139	<	200	0.255	1	0	0.4359	0.6909	-0.1809	>	<	1	1.4	1.4	1.4	0	1.4	1.4	>	<	1	515	515	515	0	515	515	>
2022-05-26 16:02:53	140	<	200	0.26	1	0	0.4386	0.6986	-0.1786	>	<	1	1.4	1.4	1.4	0	1.4	1.4	>	<	1	515	515	515	0	515	515	>
2022-05-26 16:02:54	141	<	200	0.245	1	0	0.4301	0.6751	-0.1851	>	<	1	1.3	1.3	1.3	0	1.3	1.3	>	<	1	515	515	515	0	515	515	>
2022-05-26 16:02:55	142	<	200	0.305	1	0	0.4604	0.7654	-0.1554	>	<	1	1.4	1.4	1.4	0	1.4	1.4	>	<	1	515	515	515	0	515	515	>
2022-05-26 16:02:56	143	<	200	0.25	1	0	0.433	0.683	-0.183	>	<	1	1.4	1.4	1.4	0	1.4	1.4	>	<	1	515	515	515	0	515	515	>
2022-05-26 16:02:57	144	<	200	0.255	1	0	0.4359	0.6909	-0.1809	>	<	1	1.5	1.5	1.5	0	1.5	1.5	>	<	1	515	515	515	0	515	515	>
2022-05-26 16:02:58	145	<	199	0.0201	1	0	0.1403	0.1604	-0.1202	>	<	1	1.25	1.25	1.25	0	1.25	1.25	>	<	1	515.1	515.1	515.1	0	515.1	515.1	>
2022-05-26 16:02:59	146	<	201	0.0149	1	0	0.1213	0.1362	-0.1063	>	<	1	1.15	1.15	1.15	0	1.15	1.15	>	<	1	515.1	515.1	515.1	0	515.1	515.1	>
2022-05-26 16:03:00	147	<	200	0.035	1	0	0.1838	0.2188	-0.1488	>	<	1	1.25	1.25	1.25	0	1.25	1.25	>	<	1	515.1	515.1	515.1	0	515.1	515.1	>
2022-05-26 16:03:01	148	<	200	0.025	1	0	0.1561	0.1811	-0.1311	>	<	1	1.3	1.3	1.3	0	1.3	1.3	>	<	1	515.1	515.1	515.1	0	515.1	515.1	>
2022-05-26 16:03:02	149	<	200	0.025	1	0	0.1561	0.1811	-0.1311	>	<	1	1.25	1.25	1.25	0	1.25	1.25	>	<	1	515.1	515.1	515.1	0	515.1	515.1	>
2022-05-26 16:03:03	150	<	200	0.17	1	0	0.3756	0.5456	-0.2056	>	<	1	1.4	1.4	1.4	0	1.4	1.4	>	<	1	515.1	515.1	515.1	0	515.1	515.1	>
2022-05-26 16:03:04	151	<	200	0.245	1	0	0.4301	0.6751	-0.1851	>	<	1	1.3	1.3	1.3	0	1.3	1.3	>	<	1	515.1	515.1	515.1	0	515.1	515.1	>
2022-05-26 16:03:05	152	<	200	0.115	1	0	0.319	0.434	-0.204	>	<	1	1.35	1.35	1.35	0	1.35	1.35	>	<	1	515.1	515.1	515.1	0	515.1	515.1	>
2022-05-26 16:03:06	153	<	200	0.02	1	0	0.14	0.16	-0.12	>	<	1	1.35	1.35	1.35	0	1.35	1.35	>	<	1	515.1	515.1	515.1	0	515.1	515.1	>
2022-05-26 16:03:07	154	<	200	0.03	1	0	0.1706	0.2006	-0.1406	>	<	1	1.35	1.35	1.35	0	1.35	1.35	>	<	1	515.1	515.1	515.1	0	515.1	515.1	>
2022-05-26 16:03:08	155	<	200	0.01	1	0	0.0995	0.1095	-0.0895	>	<	1	1.35	1.35	1.35	0	1.35	1.35	>	<	1	515.1	515.1	515.1	0	515.1	515.1	>
2022-05-26 16:03:09	156	<	200	0.03	1	0	0.1706	0.2006	-0.1406	>	<	1	1.3	1.3	1.3	0	1.3	1.3	>	<	1	515.1	515.1	515.1	0	515.1	515.1	>
2022-05-26 16:03:10	157	<	199	0	0	0	0	0	0	>	<	1	1.3	1.3	1.3	0	1.3	1.3	>	<	1	515.1	515.1	515.1	0	515.1	515.1	>
2022-05-26 16:03:11	158	<	201	0.0348	1	0	0.1833	0.2182	-0.1485	>	<	1	1.4	1.4	1.4	0	1.4	1.4	>	<	1	515.1	515.1	515.1	0	515.1	515.1	>
2022-05-26 16:03:12	159	<	200	0.03	1	0	0.1706	0.2006	-0.1406	>	<	1	1.3	1.3	1.3	0	1.3	1.3	>	<	1	515.1	515.1	515.1	0	515.1	515.1	>
2022-05-26 16:03:13	160	<	200	0.265	1	0	0.4413	0.7063	-0.1763	>	<	1	1.4	1.4	1.4	0	1.4	1.4	>	<	1	515.1	515.1	515.1	0	515.1	515.1	>
2022-05-26 16:03:14	161	<	200	0.085	1	0	0.2789	0.3639	-0.1939	>	<	1	1.3	1.3	1.3	0	1.3	1.3	>	<	1	515.1	515.1	515.1	0	515.1	515.1	>
2022-05-26 16:03:15	162	<	199	0.0452	1	0	0.2078	0.253	-0.1626	>	<	1	1.4	1.4	1.4	0	1.4	1.4	>	<	1	515.1	515.1	515.1	0	515.1	515.1	>
2022-05-26 16:03:16	163	<	201	0.0348	1	0	0.1833	0.2182	-0.1485	>	<	1	2.6	2.6	2.6	0	2.6	2.6	>	<	1	533.4	533.4	533.4	0	533.4	533.4	>
2022-05-26 16:03:17	164	<	200	0.055	1	0	0.228	0.283	-0.173	>	<	1	1.35	1.35	1.35	0	1.35	1.35	>	<	1	533.4	533.4	533.4	0	533.4	533.4	>
2022-05-26 16:03:18	165	<	200	0.055	1	0	0.228	0.283	-0.173	>	<	1	1.3	1.3	1.3	0	1.3	1.3	>	<	1	533.4	533.4	533.4	0	533.4	533.4	>
2022-05-26 16:03:19	166	<	200	0.065	1	0	0.2465	0.3115	-0.1815	>	<	1	1.3	1.3	1.3	0	1.3	1.3	>	<	1	533.4	533.4	533.4	0	533.4	533.4	>
2022-05-26 16:03:20	167	<	200	0.065	1	0	0.2465	0.3115	-0.1815	>	<	1	1.25	1.25	1.25	0	1.25	1.25	>	<	1	533.4	533.4	533.4	0	533.4	533.4	>
2022-05-26 16:03:21	168	<	200	0.055	1	0	0.228	0.283	-0.173	>	<	1	1.35	1.35	1.35	0	1.35	1.35	>	<	1	533.4	533.4	533.4	0	533.4	533.4	>
2022-05-26 16:03:22	169	<	200	0.065	1	0	0.2465	0.3115	-0.1815	>	<	1	1.35	1.35	1.35	0	1.35	1.35	>	<	1	533.4	533.4	533.4	0	533.4	533.4	>
2022-05-26 16:03:23	170	<	200	0.025	1	0	0.1561	0.1811	-0.1311	>	<	1	1.35	1.35	1.35	0	1.35	1.35	>	<	1	533.4	533.4	533.4	0	533.4	533.4	>
2022-05-26 16:03:24	171	<	200	0.05	1	0	0.2179	0.2679	-0.1679	>	<	1	1.45	1.45	1.45	0	1.45	1.45	>	<	1	533.4	533.4	533.4	0	533.4	533.4	>
2022-05-26 16:03:25	172	<	200	0.045	1	0	0.2073	0.2523	-0.1623	>	<	1	1.35	1.35	1.35	0	1.35	1.35	>	<	1	533.4	533.4	533.4	0	533.4	533.4	>
2022-05-26 16:03:26	173	<	200	0.04	1	0	0.196	0.236	-0.156	>	<	1	1.35	1.35	1.35	0	1.35	1.35	>	<	1	533.4	533.4	533.4	0	533.4	533.4	>
2022-05-26 16:03:27	174	<	200	0.035	1	0	0.1838	0.2188	-0.1488	>	<	1	1.4	1.4	1.4	0	1.4	1.4	>	<	1	533.4	533.4	533.4	0	533.4	533.4	>
2022-05-26 16:03:28	175	<	200	0.08	1	0	0.2713	0.3513	-0.1913	>	<	1	1.35	1.35	1.35	0	1.35	1.35	>	<	1	533.4	533.4	533.4	0	533.4	533.4	>
2022-05-26 16:03:29	176	<	200	0.165	1	0	0.3712	0.5362	-0.2062	>	<	1	1.4	1.4	1.4	0	1.4	1.4	>	<	1	533.4	533.4	533.4	0	533.4	533.4	>
2022-05-26 16:03:30	177	<	200	0.125	1	0	0.3307	0.4557	-0.2057	>	<	1	1.4	1.4	1.4	0	1.4	1.4	>	<	1	533.4	533.4	533.4	0	533.4	533.4	>
2022-05-26 16:03:31	178	<	200	0.11	1	0	0.3129	0.4229	-0.2029	>	<	1	1.4	1.4	1.4	0	1.4	1.4	>	<	1	533.4	533.4	533.4	0	533.4	533.4	>
2022-05-26 16:03:32	179	<	200	0.135	1	0	0.3417	0.4767	-0.2067	>	<	1	1.45	1.45	1.45	0	1.45	1.45	>	<	1	533.4	533.4	533.4	0	533.4	533.4	>
2022-05-26 16:03:33	180	<	200	0.06	1	0	0.2375	0.2975	-0.1775	>	<	1	1.35	1.35	1.35	0	1.35	1.35	>	<	1	533.4	533.4	533.4	0	533.4	533.4	>
2022-05-26 16:03:34	181	<	200	0.025	1	0	0.1561	0.1811	-0.1311	>	<	1	1.35	1.35	1.35	0	1.35	1.35	>	<	1	533.4	533.4	533.4	0	533.4	533.4	>
2022-05-26 16:03:35	182	<	200	0.06	1	0	0.2375	0.2975	-0.1775	>	<	1	1.35	1.35	1.35	0	1.35	1.35	>	<	1	533.4	533.4	533.4	0	533.4	533.4	>
2022-05-26 16:03:36	183	<	200	0.065	1	0	0.2465	0.3115	-0.1815	>	<	1	1.4	1.4	1.4	0	1.4	1.4	>	<	1	533.4	533.4	533.4	0	533.4	533.4	>
2022-05-26 16:03:37	184	<	200	0.11	1	0	0.3129	0.4229	-0.2029	>	<	1	1.4	1.4	1.4	0	1.4	1.4	>	<	1	533.4	533.4	533.4	0	533.4	533.4	>
2022-05-26 16:03:38	185	<	200	0.085	1	0	0.2789	0.3639	-0.1939	>	<	1	1.35	1.35	1.35	0	1.35	1.35	>	<	1	533.4	533.4	533.4	0	533.4	533.4	>
2022-05-26 16:03:39	186	<	200	0.085	1	0	0.2789	0.3639	-0.1939	>	<	1	1.35	1.35	1.35	0	1.35	1.35	>	<	1	533.4	533.4	533.4	0	533.4	533.4	>
2022-05-26 16:03:40	187	<	201	0.0796	1	0	0.2707	0.3503	-0.1911	>	<	1	1.4	1.4	1.4	0	1.4	1.4	>	<	1	533.4	533.4	533.4	0	533.4	533.4	>
2022-05-26 16:03:41	188	<	200	0.085	1	0	0.2789	0.3639	-0.1939	>	<	1	1.35	1.35	1.35	0	1.35	1.35	>	<	1	533.4	533.4	533.4	0	533.4	533.4	>
2022-05-26 16:03:42	189	<	199	0.1005	1	0	0.3007	0.4012	-0.2002	>	<	1	1.35	1.35	1.35	0	1.35	1.35	>	<	1	533.4	533.4	533.4	0	533.4	533.4	>
2022-05-26 16:03:43	190	<	200	0.075	1	0	0.2634	0.3384	-0.1884	>	<	1	1.35	1.35	1.35	0	1.35	1.35	>	<	1	533.4	533.4	533.4	0	533.4	533.4	>
2022-05-26 16:03:44	191	<	200	0.09	1	0	0.2862	0.3762	-0.1962	>	<	1	1.4	1.4	1.4	0	1.4	1.4	>	<	1	533.4	533.4	533.4	0	533.4	533.4	>
2022-05-26 16:03:45	192	<	201	0.1045	1	0	0.3059	0.4104	-0.2014	>	<	1	1.35	1.35	1.35	0	1.35	1.35	>	<	1	533.4	533.4	533.4	0	533.4	533.4	>
2022-05-26 16:03:46	193	<	200	0.085	1	0	0.2789	0.3639	-0.1939	>	<	1	1.4	1.4	1.4	0	1.4	1.4	>	<	1	533.4	533.4	533.4	0	533.4	533.4	>
2022-05-26 16:03:47	194	<	199	0.1106	1	0	0.3136	0.4241	-0.203	>	<	1	1.45	1.45	1.45	0	1.45	1.45	>	<	1	533.4	533.4	533.4	0	533.4	533.4	>
2022-05-26 16:03:48	195	<	201	0.1244	1	0	0.33	0.4544	-0.2056	>	<	1	2.35	2.35	2.35	0	2.35	2.35	>	<	1	537.5	537.5	537.5	0	537.5	537.5	>
2022-05-26 16:03:49	196	<	200	0.115	1	0	0.319	0.434	-0.204	>	<	1	1.3	1.3	1.3	0	1.3	1.3	>	<	1	537.5	537.5	537.5	0	537.5	537.5	>
2022-05-26 16:03:50	197	<	200	0.095	1	0	0.2932	0.3882	-0.1982	>	<	1	1.15	1.15	1.15	0	1.15	1.15	>	<	1	537.5	537.5	537.5	0	537.5	537.5	>
2022-05-26 16:03:51	198	<	200	0.06	1	0	0.2375	0.2975	-0.1775	>	<	1	1.3	1.3	1.3	0	1.3	1.3	>	<	1	537.5	537.5	537.5	0	537.5	537.5	>
2022-05-26 16:03:52	199	<	200	0.05	1	0	0.2179	0.2679	-0.1679	>	<	1	1.4	1.4	1.4	0	1.4	1.4	>	<	1	537.5	537.5	537.5	0	537.5	537.5	>
2022-05-26 16:03:53	200	<	199	0.0804	1	0	0.2719	0.3523	-0.1915	>	<	1	1.4	1.4	1.4	0	1.4	1.4	>	<	1	537.5	537.5	537.5	0	537.5	537.5	>
2022-05-26 16:03:54	201	<	201	0.0547	1	0	0.2274	0.2822	-0.1727	>	<	1	1.35	1.35	1.35	0	1.35	1.35	>	<	1	537.5	537.5	537.5	0	537.5	537.5	>
2022-05-26 16:03:55	202	<	199	0.0503	1	0	0.2185	0.2687	-0.1682	>	<	1	1.4	1.4	1.4	0	1.4	1.4	>	<	1	537.5	537.5	537.5	0	537.5	537.5	>
2022-05-26 16:03:56	203	<	201	0.0995	1	0	0.2993	0.3988	-0.1998	>	<	1	1.35	1.35	1.35	0	1.35	1.35	>	<	1	537.5	537.5	537.5	0	537.5	537.5	>
2022-05-26 16:03:57	204	<	200	0.09	1	0	0.2862	0.3762	-0.1962	>	<	1	1.4	1.4	1.4	0	1.4	1.4	>	<	1	537.5	537.5	537.5	0	537.5	537.5	>
2022-05-26 16:03:58	205	<	200	0.08	1	0	0.2713	0.3513	-0.1913	>	<	1	1.35	1.35	1.35	0	1.35	1.35	>	<	1	537.5	537.5	537.5	0	537.5	537.5	>
2022-05-26 16:03:59	206	<	199	0.0452	1	0	0.2078	0.253	-0.1626	>	<	1	1.4	1.4	1.4	0	1.4	1.4	>	<	1	537.5	537.5	537.5	0	537.5	537.5	>
2022-05-26 16:04:00	207	<	201	0.01	1	0	0.0993	0.1092	-0.0893	>	<	1	1.3	1.3	1.3	0	1.3	1.3	>	<	1	537.5	537.5	537.5	0	537.5	537.5	>
2022-05-26 16:04:01	208	<	199	0.0352	1	0	0.1842	0.2194	-0.149	>	<	1	1.35	1.35	1.35	0	1.35	1.35	>	<	1	537.5	537.5	537.5	0	537.5	537.5	>
2022-05-26 16:04:02	209	<	201	0.0498	1	0	0.2174	0.2672	-0.1677	>	<	1	1.4	1.4	1.4	0	1.4	1.4	>	<	1	537.5	537.5	537.5	0	537.5	537.5	>
2022-05-26 16:04:03	210	<	199	0.0905	1	0	0.2868	0.3773	-0.1964	>	<	1	1.4	1.4	1.4	0	1.4	1.4	>	<	1	537.5	537.5	537.5	0	537.5	537.5	>
2022-05-26 16:04:04	211	<	201	0.0995	1	0	0.2993	0.3988	-0.1998	>	<	1	1.4	1.4	1.4	0	1.4	1.4	>	<	1	537.5	537.5	537.5	0	537.5	537.5	>
2022-05-26 16:04:05	212	<	200	0.11	1	0	0.3129	0.4229	-0.2029	>	<	1	1.35	1.35	1.35	0	1.35	1.35	>	<	1	537.5	537.5	537.5	0	537.5	537.5	>
2022-05-26 16:04:06	213	<	200	0.055	1	0	0.228	0.283	-0.173	>	<	1	1.4	1.4	1.4	0	1.4	1.4	>	<	1	537.5	537.5	537.5	0	537.5	537.5	>
2022-05-26 16:04:07	214	<	199	0.0754	1	0	0.264	0.3394	-0.1886	>	<	1	1.4	1.4	1.4	0	1.4	1.4	>	<	1	537.5	537.5	537.5	0	537.5	537.5	>
2022-05-26 16:04:08	215	<	200	0.065	1	0	0.2465	0.3115	-0.1815	>	<	1	1.4	1.4	1.4	0	1.4	1.4	>	<	1	537.5	537.5	537.5	0	537.5	537.5	>
2022-05-26 16:04:09	216	<	201	0.1095	1	0	0.3122	0.4217	-0.2028	>	<	1	1.25	1.25	1.25	0	1.25	1.25	>	<	1	537.5	537.5	537.5	0	537.5	537.5	>
2022-05-26 16:04:10	217	<	200	0.045	1	0	0.2073	0.2523	-0.1623	>	<	1	1.2	1.2	1.2	0	1.2	1.2	>	<	1	537.5	537.5	537.5	0	537.5	537.5	>
2022-05-26 16:04:11	218	<	199	0.0603	1	0	0.238	0.2983	-0.1777	>	<	1	1.25	1.25	1.25	0	1.25	1.25	>	<	1	537.5	537.5	537.5	0	537.5	537.5	>
2022-05-26 16:04:12	219	<	200	0.07	1	0	0.2551	0.3251	-0.1851	>	<	1	1.15	1.15	1.15	0	1.15	1.15	>	<	1	537.5	537.5	537.5	0	537.5	537.5	>
2022-05-26 16:04:13	220	<	200	0.075	1	0	0.2634	0.3384	-0.1884	>	<	1	1.2	1.2	1.2	0	1.2	1.2	>	<	1	537.5	537.5	537.5	0	537.5	537.5	>
2022-05-26 16:04:14	221	<	200	0.055	1	0	0.228	0.283	-0.173	>	<	1	1.15	1.15	1.15	0	1.15	1.15	>	<	1	537.5	537.5	537.5	0	537.5	537.5	>
2022-05-26 16:04:15	222	<	200	0.025	1	0	0.1561	0.1811	-0.1311	>	<	1	1.2	1.2	1.2	0	1.2	1.2	>	<	1	537.5	537.5	537.5	0	537.5	537.5	>
2022-05-26 16:04:16	223	<	201	0.0498	1	0	0.2174	0.2672	-0.1677	>	<	1	1.25	1.25	1.25	0	1.25	1.25	>	<	1	537.5	537.5	537.5	0	537.5	537.5	>
2022-05-26 16:04:17	224	<	200	0.06	1	0	0.2375	0.2975	-0.1775	>	<	1	1.3	1.3	1.3	0	1.3	1.3	>	<	1	537.5	537.5	537.5	0	537.5	537.5	>
2022-05-26 16:04:18	225	<	199	0.0553	1	0	0.2285	0.2838	-0.1732	>	<	1	1.3	1.3	1.3	0	1.3	1.3	>	<	1	537.5	537.5	537.5	0	537.5	537.5	>
2022-05-26 16:04:19	226	<	200	0.035	1	0	0.1838	0.2188	-0.1488	>	<	1	2.45	2.45	2.45	0	2.45	2.45	>	<	1	554.5	554.5	554.5	0	554.5	554.5	>
2022-05-26 16:04:20	227	<	200	0.065	1	0	0.2465	0.3115	-0.1815	>	<	1	1.45	1.45	1.45	0	1.45	1.45	>	<	1	554.5	554.5	554.5	0	554.5	554.5	>
2022-05-26 16:04:21	228	<	201	0.0746	1	0	0.2628	0.3374	-0.1882	>	<	1	1.4	1.4	1.4	0	1.4	1.4	>	<	1	554.5	554.5	554.5	0	554.5	554.5	>
2022-05-26 16:04:22	229	<	200	0.07	1	0	0.2551	0.3251	-0.1851	>	<	1	1.4	1.4	1.4	0	1.4	1.4	>	<	1	554.5	554.5	554.5	0	554.5	554.5	>
2022-05-26 16:04:23	230	<	199	0.0704	1	0	0.2557	0.3261	-0.1854	>	<	1	1.4	1.4	1.4	0	1.4	1.4	>	<	1	554.5	554.5	554.5	0	554.5	554.5	>
2022-05-26 16:04:24	231	<	201	0.0945	1	0	0.2926	0.3871	-0.198	>	<	1	1.45	1.45	1.45	0	1.45	1.45	>	<	1	554.5	554.5	554.5	0	554.5	554.5	>
2022-05-26 16:04:25	232	<	200	0.075	1	0	0.2634	0.3384	-0.1884	>	<	1	1.4	1.4	1.4	0	1.4	1.4	>	<	1	554.5	554.5	554.5	0	554.5	554.5	>
2022-05-26 16:04:26	233	<	199	0.0955	1	0	0.2939	0.3894	-0.1984	>	<	1	1.45	1.45	1.45	0	1.45	1.45	>	<	1	554.5	554.5	554.5	0	554.5	554.5	>
2022-05-26 16:04:27	234	<	200	0.105	1	0	0.3066	0.4116	-0.2016	>	<	1	1.45	1.45	1.45	0	1.45	1.45	>	<	1	554.5	554.5	554.5	0	554.5	554.5	>
2022-05-26 16:04:28	235	<	201	0.0647	1	0	0.246	0.3106	-0.1813	>	<	1	1.35	1.35	1.35	0	1.35	1.35	>	<	1	554.5	554.5	554.5	0	554.5	554.5	>
2022-05-26 16:04:29	236	<	199	0.1407	1	0	0.3477	0.4884	-0.207	>	<	1	1.45	1.45	1.45	0	1.45	1.45	>	<	1	554.5	554.5	554.5	0	554.5	554.5	>
2022-05-26 16:04:30	237	<	201	0.0896	1	0	0.2855	0.3751	-0.196	>	<	1	1.4	1.4	1.4	0	1.4	1.4	>	<	1	554.5	554.5	554.5	0	554.5	554.5	>
2022-05-26 16:04:31	238	<	199	0.0653	1	0	0.2471	0.3124	-0.1818	>	<	1	1.45	1.45	1.45	0	1.45	1.45	>	<	1	554.5	554.5	554.5	0	554.5	554.5	>
2022-05-26 16:04:32	239	<	200	0.05	1	0	0.2179	0.2679	-0.1679	>	<	1	1.45	1.45	1.45	0	1.45	1.45	>	<	1	554.5	554.5	554.5	0	554.5	554.5	>
2022-05-26 16:04:33	240	<	200	0.05	1	0	0.2179	0.2679	-0.1679	>	<	1	1.4	1.4	1.4	0	1.4	1.4	>	<	1	554.5	554.5	554.5	0	554.5	554.5	>
2022-05-26 16:04:34	241	<	201	0.0348	1	0	0.1833	0.2182	-0.1485	>	<	1	1.4	1.4	1.4	0	1.4	1.4	>	<	1	554.5	554.5	554.5	0	554.5	554.5	>
2022-05-26 16:04:35	242	<	200	0.065	1	0	0.2465	0.3115	-0.1815	>	<	1	1.35	1.35	1.35	0	1.35	1.35	>	<	1	554.5	554.5	554.5	0	554.5	554.5	>
2022-05-26 16:04:36	243	<	199	0.0151	1	0	0.1219	0.1369	-0.1068	>	<	1	1.4	1.4	1.4	0	1.4	1.4	>	<	1	554.5	554.5	554.5	0	554.5	554.5	>
2022-05-26 16:04:37	244	<	201	0.0448	1	0	0.2068	0.2516	-0.162	>	<	1	1.35	1.35	1.35	0	1.35	1.35	>	<	1	554.5	554.5	554.5	0	554.5	554.5	>
2022-05-26 16:04:38	245	<	200	0.025	1	0	0.1561	0.1811	-0.1311	>	<	1	1.35	1.35	1.35	0	1.35	1.35	>	<	1	554.5	554.5	554.5	0	554.5	554.5	>
2022-05-26 16:04:39	246	<	199	0.0251	1	0	0.1565	0.1816	-0.1314	>	<	1	1.4	1.4	1.4	0	1.4	1.4	>	<	1	554.5	554.5	554.5	0	554.5	554.5	>
2022-05-26 16:04:40	247	<	200	0.045	1	0	0.2073	0.2523	-0.1623	>	<	1	1.4	1.4	1.4	0	1.4	1.4	>	<	1	554.5	554.5	554.5	0	554.5	554.5	>
2022-05-26 16:04:41	248	<	200	0.035	1	0	0.1838	0.2188	-0.1488	>	<	1	1.35	1.35	1.35	0	1.35	1.35	>	<	1	554.5	554.5	554.5	0	554.5	554.5	>
2022-05-26 16:04:42	249	<	196	0.0153	1	0	0.1228	0.1381	-0.1075	>	<	1	1.35	1.35	1.35	0	1.35	1.35	>	<	1	554.5	554.5	554.5	0	554.5	554.5	>
2022-05-26 16:04:43	250	<	204	0.0098	1	0	0.0985	0.1083	-0.0887	>	<	1	1.25	1.25	1.25	0	1.25	1.25	>	<	1	554.5	554.5	554.5	0	554.5	554.5	>
2022-05-26 16:04:44	251	<	200	0.005	1	0	0.0705	0.0755	-0.0655	>	<	1	1.35	1.35	1.35	0	1.35	1.35	>	<	1	554.5	554.5	554.5	0	554.5	554.5	>
2022-05-26 16:04:45	252	<	200	0.005	1	0	0.0705	0.0755	-0.0655	>	<	1	1.35	1.35	1.35	0	1.35	1.35	>	<	1	554.5	554.5	554.5	0	554.5	554.5	>
2022-05-26 16:04:46	253	<	200	0.01	1	0	0.0995	0.1095	-0.0895	>	<	1	1.3	1.3	1.3	0	1.3	1.3	>	<	1	554.5	554.5	554.5	0	554.5	554.5	>
2022-05-26 16:04:47	254	<	200	0.01	1	0	0.0995	0.1095	-0.0895	>	<	1	1.35	1.35	1.35	0	1.35	1.35	>	<	1	554.5	554.5	554.5	0	554.5	554.5	>
2022-05-26 16:04:48	255	<	200	0.045	1	0	0.2073	0.2523	-0.1623	>	<	1	1.35	1.35	1.35	0	1.35	1.35	>	<	1	554.5	554.5	554.5	0	554.5	554.5	>
2022-05-26 16:04:49	256	<	200	0.04	1	0	0.196	0.236	-0.156	>	<	0	0			0	0	0	>	<	0	0			0	0	0	>
2022-05-26 16:04:50	257	<	201	0.0398	1	0	0.1955	0.2353	-0.1557	>	<	1	1.4	1.4	1.4	0	1.4	1.4	>	<	1	554.5	554.5	554.5	0	554.5	554.5	>
2022-05-26 16:04:51	258	<	199	0.0452	1	0	0.2078	0.253	-0.1626	>	<	1	2.4	2.4	2.4	0	2.4	2.4	>	<	1	565.1	565.1	565.1	0	565.1	565.1	>
2022-05-26 16:04:52	259	<	200	0.06	1	0	0.2375	0.2975	-0.1775	>	<	1	1.4	1.4	1.4	0	1.4	1.4	>	<	1	565.1	565.1	565.1	0	565.1	565.1	>
2022-05-26 16:04:53	260	<	201	0.0199	1	0	0.1397	0.1596	-0.1198	>	<	1	1.35	1.35	1.35	0	1.35	1.35	>	<	1	565.1	565.1	565.1	0	565.1	565.1	>
2022-05-26 16:04:54	261	<	200	0.025	1	0	0.1561	0.1811	-0.1311	>	<	1	1.35	1.35	1.35	0	1.35	1.35	>	<	1	565.1	565.1	565.1	0	565.1	565.1	>
2022-05-26 16:04:55	262	<	199	0.0603	1	0	0.238	0.2983	-0.1777	>	<	1	1.4	1.4	1.4	0	1.4	1.4	>	<	1	565.1	565.1	565.1	0	565.1	565.1	>
2022-05-26 16:04:56	263	<	201	0.0398	1	0	0.1955	0.2353	-0.1557	>	<	1	1.45	1.45	1.45	0	1.45	1.45	>	<	1	565.1	565.1	565.1	0	565.1	565.1	>
2022-05-26 16:04:57	264	<	199	0.0302	1	0	0.171	0.2012	-0.1409	>	<	1	1.4	1.4	1.4	0	1.4	1.4	>	<	1	565.1	565.1	565.1	0	565.1	565.1	>
2022-05-26 16:04:58	265	<	201	0.0647	1	0	0.246	0.3106	-0.1813	>	<	1	1.45	1.45	1.45	0	1.45	1.45	>	<	1	565.1	565.1	565.1	0	565.1	565.1	>
2022-05-26 16:04:59	266	<	199	0.0804	1	0	0.2719	0.3523	-0.1915	>	<	1	1.4	1.4	1.4	0	1.4	1.4	>	<	1	565.1	565.1	565.1	0	565.1	565.1	>
2022-05-26 16:05:00	267	<	201	0.0597	1	0	0.2369	0.2966	-0.1772	>	<	1	1.4	1.4	1.4	0	1.4	1.4	>	<	1	565.1	565.1	565.1	0	565.1	565.1	>
2022-05-26 16:05:01	268	<	199	0.0955	1	0	0.2939	0.3894	-0.1984	>	<	1	1.35	1.35	1.35	0	1.35	1.35	>	<	1	565.1	565.1	565.1	0	565.1	565.1	>
2022-05-26 16:05:02	269	<	201	0.0647	1	0	0.246	0.3106	-0.1813	>	<	1	1.35	1.35	1.35	0	1.35	1.35	>	<	1	565.1	565.1	565.1	0	565.1	565.1	>
2022-05-26 16:05:03	270	<	200	0.08	1	0	0.2713	0.3513	-0.1913	>	<	1	1.35	1.35	1.35	0	1.35	1.35	>	<	1	565.1	565.1	565.1	0	565.1	565.1	>
2022-05-26 16:05:04	271	<	200	0.05	1	0	0.2179	0.2679	-0.1679	>	<	1	1.4	1.4	1.4	0	1.4	1.4	>	<	1	565.1	565.1	565.1	0	565.1	565.1	>
2022-05-26 16:05:05	272	<	199	0.0704	1	0	0.2557	0.3261	-0.1854	>	<	1	1.35	1.35	1.35	0	1.35	1.35	>	<	1	565.1	565.1	565.1	0	565.1	565.1	>
2022-05-26 16:05:06	273	<	199	0.0905	1	0	0.2868	0.3773	-0.1964	>	<	1	1.4	1.4	1.4	0	1.4	1.4	>	<	1	565.1	565.1	565.1	0	565.1	565.1	>
2022-05-26 16:05:07	274	<	202	0.0743	1	0	0.2622	0.3364	-0.1879	>	<	1	1.35	1.35	1.35	0	1.35	1.35	>	<	1	565.1	565.1	565.1	0	565.1	565.1	>
2022-05-26 16:05:08	275	<	200	0.02	1	0	0.14	0.16	-0.12	>	<	1	1.25	1.25	1.25	0	1.25	1.25	>	<	1	565.1	565.1	565.1	0	565.1	565.1	>
2022-05-26 16:05:09	276	<	199	0.0302	1	0	0.171	0.2012	-0.1409	>	<	1	1.25	1.25	1.25	0	1.25	1.25	>	<	1	565.1	565.1	565.1	0	565.1	565.1	>
2022-05-26 16:05:10	277	<	200	0.03	1	0	0.1706	0.2006	-0.1406	>	<	1	1.25	1.25	1.25	0	1.25	1.25	>	<	1	565.1	565.1	565.1	0	565.1	565.1	>
2022-05-26 16:05:11	278	<	200	0.02	1	0	0.14	0.16	-0.12	>	<	1	1.3	1.3	1.3	0	1.3	1.3	>	<	1	565.1	565.1	565.1	0	565.1	565.1	>
2022-05-26 16:05:12	279	<	201	0.01	1	0	0.0993	0.1092	-0.0893	>	<	1	1.25	1.25	1.25	0	1.25	1.25	>	<	1	565.1	565.1	565.1	0	565.1	565.1	>
2022-05-26 16:05:13	280	<	200	0.08	1	0	0.2713	0.3513	-0.1913	>	<	1	1.2	1.2	1.2	0	1.2	1.2	>	<	1	565.1	565.1	565.1	0	565.1	565.1	>
2022-05-26 16:05:14	281	<	200	0.05	1	0	0.2179	0.2679	-0.1679	>	<	1	1.2	1.2	1.2	0	1.2	1.2	>	<	1	565.1	565.1	565.1	0	565.1	565.1	>
2022-05-26 16:05:15	282	<	200	0.075	1	0	0.2634	0.3384	-0.1884	>	<	1	1.15	1.15	1.15	0	1.15	1.15	>	<	1	565.1	565.1	565.1	0	565.1	565.1	>
2022-05-26 16:05:16	283	<	200	0.085	1	0	0.2789	0.3639	-0.1939	>	<	1	1.2	1.2	1.2	0	1.2	1.2	>	<	1	565.1	565.1	565.1	0	565.1	565.1	>
2022-05-26 16:05:17	284	<	199	0.0704	1	0	0.2557	0.3261	-0.1854	>	<	1	1.15	1.15	1.15	0	1.15	1.15	>	<	1	565.1	565.1	565.1	0	565.1	565.1	>
2022-05-26 16:05:18	285	<	200	0.055	1	0	0.228	0.283	-0.173	>	<	1	1.25	1.25	1.25	0	1.25	1.25	>	<	1	565.1	565.1	565.1	0	565.1	565.1	>
2022-05-26 16:05:19	286	<	200	0.045	1	0	0.2073	0.2523	-0.1623	>	<	1	1.35	1.35	1.35	0	1.35	1.35	>	<	1	565.1	565.1	565.1	0	565.1	565.1	>
2022-05-26 16:05:20	287	<	200	0.02	1	0	0.14	0.16	-0.12	>	<	1	1.2	1.2	1.2	0	1.2	1.2	>	<	1	565.1	565.1	565.1	0	565.1	565.1	>
2022-05-26 16:05:21	288	<	200	0.03	1	0	0.1706	0.2006	-0.1406	>	<	1	1.2	1.2	1.2	0	1.2	1.2	>	<	1	565.1	565.1	565.1	0	565.1	565.1	>
2022-05-26 16:05:22	289	<	200	0.01	1	0	0.0995	0.1095	-0.0895	>	<	1	1.25	1.25	1.25	0	1.25	1.25	>	<	1	565.1	565.1	565.1	0	565.1	565.1	>
2022-05-26 16:05:23	290	<	201	0.0796	1	0	0.2707	0.3503	-0.1911	>	<	1	2.2	2.2	2.2	0	2.2	2.2	>	<	1	574.4	574.4	574.4	0	574.4	574.4	>
2022-05-26 16:05:24	291	<	199	0.0553	1	0	0.2285	0.2838	-0.1732	>	<	1	1.25	1.25	1.25	0	1.25	1.25	>	<	1	574.4	574.4	574.4	0	574.4	574.4	>
2022-05-26 16:05:25	292	<	200	0.01	1	0	0.0995	0.1095	-0.0895	>	<	1	1.4	1.4	1.4	0	1.4	1.4	>	<	1	574.4	574.4	574.4	0	574.4	574.4	>
2022-05-26 16:05:26	293	<	200	0.025	1	0	0.1561	0.1811	-0.1311	>	<	1	1.3	1.3	1.3	0	1.3	1.3	>	<	1	574.4	574.4	574.4	0	574.4	574.4	>
2022-05-26 16:05:27	294	<	200	0.05	1	0	0.2179	0.2679	-0.1679	>	<	1	1.25	1.25	1.25	0	1.25	1.25	>	<	1	574.4	574.4	574.4	0	574.4	574.4	>
2022-05-26 16:05:28	295	<	200	0.055	1	0	0.228	0.283	-0.173	>	<	1	1.2	1.2	1.2	0	1.2	1.2	>	<	1	574.4	574.4	574.4	0	574.4	574.4	>
2022-05-26 16:05:29	296	<	201	0.0498	1	0	0.2174	0.2672	-0.1677	>	<	1	1.4	1.4	1.4	0	1.4	1.4	>	<	1	574.4	574.4	574.4	0	574.4	574.4	>
2022-05-26 16:05:30	297	<	199	0.0452	1	0	0.2078	0.253	-0.1626	>	<	1	1.3	1.3	1.3	0	1.3	1.3	>	<	1	574.4	574.4	574.4	0	574.4	574.4	>
2022-05-26 16:05:31	298	<	200	0.02	1	0	0.14	0.16	-0.12	>	<	1	1.4	1.4	1.4	0	1.4	1.4	>	<	1	574.4	574.4	574.4	0	574.4	574.4	>
2022-05-26 16:05:32	299	<	200	0.03	1	0	0.1706	0.2006	-0.1406	>	<	1	1.4	1.4	1.4	0	1.4	1.4	>	<	1	574.4	574.4	574.4	0	574.4	574.4	>
2022-05-26 16:05:33	300	<	200	0.12	1	0	0.325	0.445	-0.205	>	<	1	1.3	1.3	1.3	0	1.3	1.3	>	<	1	574.4	574.4	574.4	0	574.4	574.4	>
2022-05-26 16:05:34	301	<	200	0.23	1	0	0.4208	0.6508	-0.1908	>	<	1	1.35	1.35	1.35	0	1.35	1.35	>	<	1	574.4	574.4	574.4	0	574.4	574.4	>
2022-05-26 16:05:35	302	<	200	0.26	1	0	0.4386	0.6986	-0.1786	>	<	1	1.3	1.3	1.3	0	1.3	1.3	>	<	1	574.4	574.4	574.4	0	574.4	574.4	>
2022-05-26 16:05:36	303	<	201	0.2488	1	0	0.4323	0.681	-0.1835	>	<	1	1.35	1.35	1.35	0	1.35	1.35	>	<	1	574.4	574.4	574.4	0	574.4	574.4	>
2022-05-26 16:05:37	304	<	199	0.2864	1	0	0.4521	0.7385	-0.1657	>	<	1	1.4	1.4	1.4	0	1.4	1.4	>	<	1	574.4	574.4	574.4	0	574.4	574.4	>
2022-05-26 16:05:38	305	<	201	0.2189	1	0	0.4135	0.6324	-0.1946	>	<	1	1.3	1.3	1.3	0	1.3	1.3	>	<	1	574.4	574.4	574.4	0	574.4	574.4	>
2022-05-26 16:05:39	306	<	199	0.1859	1	0	0.389	0.575	-0.2031	>	<	1	1.35	1.35	1.35	0	1.35	1.35	>	<	1	574.4	574.4	574.4	0	574.4	574.4	>
2022-05-26 16:05:40	307	<	200	0.225	1	0	0.4176	0.6426	-0.1926	>	<	1	1.35	1.35	1.35	0	1.35	1.35	>	<	1	574.4	574.4	574.4	0	574.4	574.4	>
2022-05-26 16:05:41	308	<	201	0.2537	1	0	0.4351	0.6889	-0.1814	>	<	1	1.35	1.35	1.35	0	1.35	1.35	>	<	1	574.4	574.4	574.4	0	574.4	574.4	>
2022-05-26 16:05:42	309	<	200	0.165	1	0	0.3712	0.5362	-0.2062	>	<	1	1.35	1.35	1.35	0	1.35	1.35	>	<	1	574.4	574.4	574.4	0	574.4	574.4	>
2022-05-26 16:05:43	310	<	199	0.2412	1	0	0.4278	0.669	-0.1866	>	<	1	1.35	1.35	1.35	0	1.35	1.35	>	<	1	574.4	574.4	574.4	0	574.4	574.4	>
2022-05-26 16:05:44	311	<	200	0.15	1	0	0.3571	0.5071	-0.2071	>	<	1	1.35	1.35	1.35	0	1.35	1.35	>	<	1	574.4	574.4	574.4	0	574.4	574.4	>
2022-05-26 16:05:45	312	<	200	0.085	1	0	0.2789	0.3639	-0.1939	>	<	1	1.4	1.4	1.4	0	1.4	1.4	>	<	1	574.4	574.4	574.4	0	574.4	574.4	>
2022-05-26 16:05:46	313	<	200	0.08	1	0	0.2713	0.3513	-0.1913	>	<	1	1.35	1.35	1.35	0	1.35	1.35	>	<	1	574.4	574.4	574.4	0	574.4	574.4	>
2022-05-26 16:05:47	314	<	200	0.13	1	0	0.3363	0.4663	-0.2063	>	<	1	1.4	1.4	1.4	0	1.4	1.4	>	<	1	574.4	574.4	574.4	0	574.4	574.4	>
2022-05-26 16:05:48	315	<	200	0.13	1	0	0.3363	0.4663	-0.2063	>	<	1	1.4	1.4	1.4	0	1.4	1.4	>	<	1	574.4	574.4	574.4	0	574.4	574.4	>
2022-05-26 16:05:49	316	<	200	0.05	1	0	0.2179	0.2679	-0.1679	>	<	1	1.4	1.4	1.4	0	1.4	1.4	>	<	1	574.4	574.4	574.4	0	574.4	574.4	>
2022-05-26 16:05:50	317	<	200	0.055	1	0	0.228	0.283	-0.173	>	<	1	1.35	1.35	1.35	0	1.35	1.35	>	<	1	574.4	574.4	574.4	0	574.4	574.4	>
2022-05-26 16:05:51	318	<	200	0.075	1	0	0.2634	0.3384	-0.1884	>	<	1	1.35	1.35	1.35	0	1.35	1.35	>	<	1	574.4	574.4	574.4	0	574.4	574.4	>
2022-05-26 16:05:52	319	<	201	0.0547	1	0	0.2274	0.2822	-0.1727	>	<	1	1.3	1.3	1.3	0	1.3	1.3	>	<	1	574.4	574.4	574.4	0	574.4	574.4	>
2022-05-26 16:05:53	320	<	199	0.0854	1	0	0.2795	0.3649	-0.1941	>	<	1	1.35	1.35	1.35	0	1.35	1.35	>	<	1	574.4	574.4	574.4	0	574.4	574.4	>
2022-05-26 16:05:54	321	<	201	0.2537	1	0	0.4351	0.6889	-0.1814	>	<	1	1.3	1.3	1.3	0	1.3	1.3	>	<	1	574.4	574.4	574.4	0	574.4	574.4	>
2022-05-26 16:05:55	322	<	199	0.2513	1	0	0.4337	0.685	-0.1825	>	<	1	2.4	2.4	2.4	0	2.4	2.4	>	<	1	584.4	584.4	584.4	0	584.4	584.4	>
2022-05-26 16:05:56	323	<	200	0.185	1	0	0.3883	0.5733	-0.2033	>	<	1	1.3	1.3	1.3	0	1.3	1.3	>	<	1	584.4	584.4	584.4	0	584.4	584.4	>
2022-05-26 16:05:57	324	<	201	0.3085	1	0	0.4619	0.7703	-0.1534	>	<	1	1.35	1.35	1.35	0	1.35	1.35	>	<	1	584.4	584.4	584.4	0	584.4	584.4	>
2022-05-26 16:05:58	325	<	200	0.2	1	0	0.4	0.6	-0.2	>	<	1	1.35	1.35	1.35	0	1.35	1.35	>	<	1	584.4	584.4	584.4	0	584.4	584.4	>
2022-05-26 16:05:59	326	<	199	0.1558	1	0	0.3626	0.5184	-0.2069	>	<	1	1.4	1.4	1.4	0	1.4	1.4	>	<	1	584.4	584.4	584.4	0	584.4	584.4	>
2022-05-26 16:06:00	327	<	200	0.235	1	0	0.424	0.659	-0.189	>	<	1	1.4	1.4	1.4	0	1.4	1.4	>	<	1	584.4	584.4	584.4	0	584.4	584.4	>
2022-05-26 16:06:01	328	<	200	0.17	1	0	0.3756	0.5456	-0.2056	>	<	1	1.45	1.45	1.45	0	1.45	1.45	>	<	1	584.4	584.4	584.4	0	584.4	584.4	>
2022-05-26 16:06:02	329	<	200	0.175	1	0	0.38	0.555	-0.205	>	<	1	1.4	1.4	1.4	0	1.4	1.4	>	<	1	584.4	584.4	584.4	0	584.4	584.4	>
2022-05-26 16:06:03	330	<	200	0.145	1	0	0.3521	0.4971	-0.2071	>	<	1	1.4	1.4	1.4	0	1.4	1.4	>	<	1	584.4	584.4	584.4	0	584.4	584.4	>
2022-05-26 16:06:04	331	<	201	0.0796	1	0	0.2707	0.3503	-0.1911	>	<	1	1.35	1.35	1.35	0	1.35	1.35	>	<	1	584.4	584.4	584.4	0	584.4	584.4	>
2022-05-26 16:06:05	332	<	200	0.04	1	0	0.196	0.236	-0.156	>	<	1	1.45	1.45	1.45	0	1.45	1.45	>	<	1	584.4	584.4	584.4	0	584.4	584.4	>
2022-05-26 16:06:06	333	<	200	0.085	1	0	0.2789	0.3639	-0.1939	>	<	1	1.35	1.35	1.35	0	1.35	1.35	>	<	1	584.4	584.4	584.4	0	584.4	584.4	>
2022-05-26 16:06:07	334	<	198	0.0808	1	0	0.2725	0.3533	-0.1917	>	<	1	1.45	1.45	1.45	0	1.45	1.45	>	<	1	584.4	584.4	584.4	0	584.4	584.4	>
2022-05-26 16:06:08	335	<	201	0.0547	1	0	0.2274	0.2822	-0.1727	>	<	1	1.4	1.4	1.4	0	1.4	1.4	>	<	1	584.4	584.4	584.4	0	584.4	584.4	>
2022-05-26 16:06:09	336	<	200	0.06	1	0	0.2375	0.2975	-0.1775	>	<	1	1.4	1.4	1.4	0	1.4	1.4	>	<	1	584.4	584.4	584.4	0	584.4	584.4	>
2022-05-26 16:06:10	337	<	201	0.0746	1	0	0.2628	0.3374	-0.1882	>	<	1	1.45	1.45	1.45	0	1.45	1.45	>	<	1	584.4	584.4	584.4	0	584.4	584.4	>
2022-05-26 16:06:11	338	<	199	0.0201	1	0	0.1403	0.1604	-0.1202	>	<	1	1.45	1.45	1.45	0	1.45	1.45	>	<	1	584.4	584.4	584.4	0	584.4	584.4	>
2022-05-26 16:06:12	339	<	201	0.0746	1	0	0.2628	0.3374	-0.1882	>	<	1	1.35	1.35	1.35	0	1.35	1.35	>	<	1	584.4	584.4	584.4	0	584.4	584.4	>
2022-05-26 16:06:13	340	<	199	0.0854	1	0	0.2795	0.3649	-0.1941	>	<	1	1.4	1.4	1.4	0	1.4	1.4	>	<	1	584.4	584.4	584.4	0	584.4	584.4	>
2022-05-26 16:06:14	341	<	200	0.1	1	0	0.3	0.4	-0.2	>	<	1	1.45	1.45	1.45	0	1.45	1.45	>	<	1	584.4	584.4	584.4	0	584.4	584.4	>
2022-05-26 16:06:15	342	<	200	0.275	1	0	0.4465	0.7215	-0.1715	>	<	1	1.4	1.4	1.4	0	1.4	1.4	>	<	1	584.4	584.4	584.4	0	584.4	584.4	>
2022-05-26 16:06:16	343	<	200	0.175	1	0	0.38	0.555	-0.205	>	<	1	1.35	1.35	1.35	0	1.35	1.35	>	<	1	584.4	584.4	584.4	0	584.4	584.4	>
2022-05-26 16:06:17	344	<	200	0.275	1	0	0.4465	0.7215	-0.1715	>	<	1	1.4	1.4	1.4	0	1.4	1.4	>	<	1	584.4	584.4	584.4	0	584.4	584.4	>
2022-05-26 16:06:18	345	<	201	0.2687	1	0	0.4433	0.7119	-0.1746	>	<	1	1.4	1.4	1.4	0	1.4	1.4	>	<	1	584.4	584.4	584.4	0	584.4	584.4	>
2022-05-26 16:06:19	346	<	200	0.05	1	0	0.2179	0.2679	-0.1679	>	<	1	1.45	1.45	1.45	0	1.45	1.45	>	<	1	584.4	584.4	584.4	0	584.4	584.4	>
2022-05-26 16:06:20	347	<	199	0.0452	1	0	0.2078	0.253	-0.1626	>	<	1	1.4	1.4	1.4	0	1.4	1.4	>	<	1	584.4	584.4	584.4	0	584.4	584.4	>
2022-05-26 16:06:21	348	<	200	0.055	1	0	0.228	0.283	-0.173	>	<	1	1.45	1.45	1.45	0	1.45	1.45	>	<	1	584.4	584.4	584.4	0	584.4	584.4	>
2022-05-26 16:06:22	349	<	201	0.0249	1	0	0.1557	0.1806	-0.1309	>	<	1	1.4	1.4	1.4	0	1.4	1.4	>	<	1	584.4	584.4	584.4	0	584.4	584.4	>
2022-05-26 16:06:23	350	<	199	0.0854	1	0	0.2795	0.3649	-0.1941	>	<	1	1.4	1.4	1.4	0	1.4	1.4	>	<	1	584.4	584.4	584.4	0	584.4	584.4	>
2022-05-26 16:06:24	351	<	200	0.02	1	0	0.14	0.16	-0.12	>	<	1	1.35	1.35	1.35	0	1.35	1.35	>	<	1	584.4	584.4	584.4	0	584.4	584.4	>
2022-05-26 16:06:25	352	<	201	0.0398	1	0	0.1955	0.2353	-0.1557	>	<	1	1.35	1.35	1.35	0	1.35	1.35	>	<	1	584.4	584.4	584.4	0	584.4	584.4	>
2022-05-26 16:06:26	353	<	200	0.045	1	0	0.2073	0.2523	-0.1623	>	<	1	1.3	1.3	1.3	0	1.3	1.3	>	<	1	584.4	584.4	584.4	0	584.4	584.4	>
2022-05-26 16:06:27	354	<	199	0.0101	1	0	0.0997	0.1098	-0.0897	>	<	1	2.35	2.35	2.35	0	2.35	2.35	>	<	1	594.8	594.8	594.8	0	594.8	594.8	>
2022-05-26 16:06:28	355	<	200	0.095	1	0	0.2932	0.3882	-0.1982	>	<	1	1.4	1.4	1.4	0	1.4	1.4	>	<	1	594.8	594.8	594.8	0	594.8	594.8	>
2022-05-26 16:06:29	356	<	200	0.11	1	0	0.3129	0.4229	-0.2029	>	<	1	1.4	1.4	1.4	0	1.4	1.4	>	<	1	594.8	594.8	594.8	0	594.8	594.8	>
2022-05-26 16:06:30	357	<	201	0.1045	1	0	0.3059	0.4104	-0.2014	>	<	1	1.5	1.5	1.5	0	1.5	1.5	>	<	1	594.8	594.8	594.8	0	594.8	594.8	>
2022-05-26 16:06:31	358	<	199	0.1055	1	0	0.3072	0.4128	-0.2017	>	<	1	1.4	1.4	1.4	0	1.4	1.4	>	<	1	594.8	594.8	594.8	0	594.8	594.8	>
2022-05-26 16:06:32	359	<	200	0.1	1	0	0.3	0.4	-0.2	>	<	1	1.45	1.45	1.45	0	1.45	1.45	>	<	1	594.8	594.8	594.8	0	594.8	594.8	>
2022-05-26 16:06:33	360	<	201	0.0995	1	0	0.2993	0.3988	-0.1998	>	<	1	1.4	1.4	1.4	0	1.4	1.4	>	<	1	594.8	594.8	594.8	0	594.8	594.8	>
2022-05-26 16:06:34	361	<	200	0.015	1	0	0.1216	0.1366	-0.1066	>	<	1	1.45	1.45	1.45	0	1.45	1.45	>	<	1	594.8	594.8	594.8	0	594.8	594.8	>
2022-05-26 16:06:35	362	<	200	0.045	1	0	0.2073	0.2523	-0.1623	>	<	1	1.4	1.4	1.4	0	1.4	1.4	>	<	1	594.8	594.8	594.8	0	594.8	594.8	>
2022-05-26 16:06:36	363	<	199	0.0854	1	0	0.2795	0.3649	-0.1941	>	<	1	1.4	1.4	1.4	0	1.4	1.4	>	<	1	594.8	594.8	594.8	0	594.8	594.8	>
2022-05-26 16:06:37	364	<	201	0.0249	1	0	0.1557	0.1806	-0.1309	>	<	1	1.4	1.4	1.4	0	1.4	1.4	>	<	1	594.8	594.8	594.8	0	594.8	594.8	>
2022-05-26 16:06:38	365	<	199	0.0352	1	0	0.1842	0.2194	-0.149	>	<	1	1.2	1.2	1.2	0	1.2	1.2	>	<	1	594.8	594.8	594.8	0	594.8	594.8	>
2022-05-26 16:06:39	366	<	200	0.09	1	0	0.2862	0.3762	-0.1962	>	<	1	1.2	1.2	1.2	0	1.2	1.2	>	<	1	594.8	594.8	594.8	0	594.8	594.8	>
2022-05-26 16:06:40	367	<	200	0.085	1	0	0.2789	0.3639	-0.1939	>	<	1	1.15	1.15	1.15	0	1.15	1.15	>	<	1	594.8	594.8	594.8	0	594.8	594.8	>
2022-05-26 16:06:41	368	<	201	0.1244	1	0	0.33	0.4544	-0.2056	>	<	1	1.35	1.35	1.35	0	1.35	1.35	>	<	1	594.8	594.8	594.8	0	594.8	594.8	>
2022-05-26 16:06:42	369	<	199	0.0804	1	0	0.2719	0.3523	-0.1915	>	<	1	1.4	1.4	1.4	0	1.4	1.4	>	<	1	594.8	594.8	594.8	0	594.8	594.8	>
2022-05-26 16:06:43	370	<	200	0.05	1	0	0.2179	0.2679	-0.1679	>	<	1	1.35	1.35	1.35	0	1.35	1.35	>	<	1	594.8	594.8	594.8	0	594.8	594.8	>
2022-05-26 16:06:44	371	<	200	0.025	1	0	0.1561	0.1811	-0.1311	>	<	1	1.35	1.35	1.35	0	1.35	1.35	>	<	1	594.8	594.8	594.8	0	594.8	594.8	>
2022-05-26 16:06:45	372	<	200	0.04	1	0	0.196	0.236	-0.156	>	<	1	1.4	1.4	1.4	0	1.4	1.4	>	<	1	594.8	594.8	594.8	0	594.8	594.8	>
2022-05-26 16:06:46	373	<	201	0.0995	1	0	0.2993	0.3988	-0.1998	>	<	1	1.4	1.4	1.4	0	1.4	1.4	>	<	1	594.8	594.8	594.8	0	594.8	594.8	>
2022-05-26 16:06:47	374	<	199	0.0804	1	0	0.2719	0.3523	-0.1915	>	<	1	1.45	1.45	1.45	0	1.45	1.45	>	<	1	594.8	594.8	594.8	0	594.8	594.8	>
2022-05-26 16:06:48	375	<	200	0.03	1	0	0.1706	0.2006	-0.1406	>	<	1	1.35	1.35	1.35	0	1.35	1.35	>	<	1	594.8	594.8	594.8	0	594.8	594.8	>
2022-05-26 16:06:49	376	<	200	0.015	1	0	0.1216	0.1366	-0.1066	>	<	1	1.35	1.35	1.35	0	1.35	1.35	>	<	1	594.8	594.8	594.8	0	594.8	594.8	>
2022-05-26 16:06:50	377	<	200	0.01	1	0	0.0995	0.1095	-0.0895	>	<	1	1.15	1.15	1.15	0	1.15	1.15	>	<	1	594.8	594.8	594.8	0	594.8	594.8	>
2022-05-26 16:06:51	378	<	200	0.01	1	0	0.0995	0.1095	-0.0895	>	<	1	1.2	1.2	1.2	0	1.2	1.2	>	<	1	594.8	594.8	594.8	0	594.8	594.8	>
2022-05-26 16:06:52	379	<	200	0.015	1	0	0.1216	0.1366	-0.1066	>	<	1	1.25	1.25	1.25	0	1.25	1.25	>	<	1	594.8	594.8	594.8	0	594.8	594.8	>
2022-05-26 16:06:53	380	<	200	0.01	1	0	0.0995	0.1095	-0.0895	>	<	1	1.2	1.2	1.2	0	1.2	1.2	>	<	1	594.8	594.8	594.8	0	594.8	594.8	>
2022-05-26 16:06:54	381	<	201	0.01	1	0	0.0993	0.1092	-0.0893	>	<	1	1.2	1.2	1.2	0	1.2	1.2	>	<	1	594.8	594.8	594.8	0	594.8	594.8	>
2022-05-26 16:06:55	382	<	199	0.0201	1	0	0.1403	0.1604	-0.1202	>	<	1	1.25	1.25	1.25	0	1.25	1.25	>	<	1	594.8	594.8	594.8	0	594.8	594.8	>
2022-05-26 16:06:56	383	<	201	0.0398	1	0	0.1955	0.2353	-0.1557	>	<	1	1.3	1.3	1.3	0	1.3	1.3	>	<	1	594.8	594.8	594.8	0	594.8	594.8	>
2022-05-26 16:06:57	384	<	200	0.025	1	0	0.1561	0.1811	-0.1311	>	<	1	1.25	1.25	1.25	0	1.25	1.25	>	<	1	594.8	594.8	594.8	0	594.8	594.8	>
2022-05-26 16:06:58	385	<	200	0.08	1	0	0.2713	0.3513	-0.1913	>	<	1	1.2	1.2	1.2	0	1.2	1.2	>	<	1	594.8	594.8	594.8	0	594.8	594.8	>
2022-05-26 16:06:59	386	<	199	0.1106	1	0	0.3136	0.4241	-0.203	>	<	1	2.25	2.25	2.25	0	2.25	2.25	>	<	1	604.9	604.9	604.9	0	604.9	604.9	>
2022-05-26 16:07:00	387	<	201	0.1194	1	0	0.3243	0.4437	-0.2049	>	<	1	1.2	1.2	1.2	0	1.2	1.2	>	<	1	604.9	604.9	604.9	0	604.9	604.9	>
2022-05-26 16:07:01	388	<	199	0.1256	1	0	0.3314	0.4571	-0.2058	>	<	1	1.25	1.25	1.25	0	1.25	1.25	>	<	1	604.9	604.9	604.9	0	604.9	604.9	>
2022-05-26 16:07:02	389	<	200	0.115	1	0	0.319	0.434	-0.204	>	<	1	1.5	1.5	1.5	0	1.5	1.5	>	<	1	604.9	604.9	604.9	0	604.9	604.9	>
2022-05-26 16:07:03	390	<	200	0.15	1	0	0.3571	0.5071	-0.2071	>	<	1	1.35	1.35	1.35	0	1.35	1.35	>	<	1	604.9	604.9	604.9	0	604.9	604.9	>
2022-05-26 16:07:04	391	<	201	0.2139	1	0	0.4101	0.624	-0.1961	>	<	1	1.35	1.35	1.35	0	1.35	1.35	>	<	1	604.9	604.9	604.9	0	604.9	604.9	>
2022-05-26 16:07:05	392	<	200	0.25	1	0	0.433	0.683	-0.183	>	<	1	1.3	1.3	1.3	0	1.3	1.3	>	<	1	604.9	604.9	604.9	0	604.9	604.9	>
2022-05-26 16:07:06	393	<	199	0.2814	1	0	0.4497	0.7311	-0.1683	>	<	1	1.35	1.35	1.35	0	1.35	1.35	>	<	1	604.9	604.9	604.9	0	604.9	604.9	>
2022-05-26 16:07:07	394	<	200	0.245	1	0	0.4301	0.6751	-0.1851	>	<	1	1.4	1.4	1.4	0	1.4	1.4	>	<	1	604.9	604.9	604.9	0	604.9	604.9	>
2022-05-26 16:07:08	395	<	201	0.0448	1	0	0.2068	0.2516	-0.162	>	<	1	1.3	1.3	1.3	0	1.3	1.3	>	<	1	604.9	604.9	604.9	0	604.9	604.9	>
2022-05-26 16:07:09	396	<	199	0.0704	1	0	0.2557	0.3261	-0.1854	>	<	1	1.3	1.3	1.3	0	1.3	1.3	>	<	1	604.9	604.9	604.9	0	604.9	604.9	>
2022-05-26 16:07:10	397	<	200	0.105	1	0	0.3066	0.4116	-0.2016	>	<	1	1.15	1.15	1.15	0	1.15	1.15	>	<	1	604.9	604.9	604.9	0	604.9	604.9	>
2022-05-26 16:07:11	398	<	200	0.055	1	0	0.228	0.283	-0.173	>	<	1	1.35	1.35	1.35	0	1.35	1.35	>	<	1	604.9	604.9	604.9	0	604.9	604.9	>
2022-05-26 16:07:12	399	<	200	0.06	1	0	0.2375	0.2975	-0.1775	>	<	1	1.35	1.35	1.35	0	1.35	1.35	>	<	1	604.9	604.9	604.9	0	604.9	604.9	>
2022-05-26 16:07:13	400	<	200	0.035	1	0	0.1838	0.2188	-0.1488	>	<	1	1.4	1.4	1.4	0	1.4	1.4	>	<	1	604.9	604.9	604.9	0	604.9	604.9	>
2022-05-26 16:07:14	401	<	200	0.025	1	0	0.1561	0.1811	-0.1311	>	<	1	1.35	1.35	1.35	0	1.35	1.35	>	<	1	604.9	604.9	604.9	0	604.9	604.9	>
2022-05-26 16:07:15	402	<	200	0.025	1	0	0.1561	0.1811	-0.1311	>	<	1	1.25	1.25	1.25	0	1.25	1.25	>	<	1	604.9	604.9	604.9	0	604.9	604.9	>
2022-05-26 16:07:16	403	<	200	0.02	1	0	0.14	0.16	-0.12	>	<	1	1.2	1.2	1.2	0	1.2	1.2	>	<	1	604.9	604.9	604.9	0	604.9	604.9	>
2022-05-26 16:07:17	404	<	200	0.02	1	0	0.14	0.16	-0.12	>	<	1	1.2	1.2	1.2	0	1.2	1.2	>	<	1	604.9	604.9	604.9	0	604.9	604.9	>
2022-05-26 16:07:18	405	<	200	0.03	1	0	0.1706	0.2006	-0.1406	>	<	1	1.35	1.35	1.35	0	1.35	1.35	>	<	1	604.9	604.9	604.9	0	604.9	604.9	>
2022-05-26 16:07:19	406	<	200	0.08	1	0	0.2713	0.3513	-0.1913	>	<	1	1.4	1.4	1.4	0	1.4	1.4	>	<	1	604.9	604.9	604.9	0	604.9	604.9	>
2022-05-26 16:07:20	407	<	200	0.065	1	0	0.2465	0.3115	-0.1815	>	<	1	1.35	1.35	1.35	0	1.35	1.35	>	<	1	604.9	604.9	604.9	0	604.9	604.9	>
2022-05-26 16:07:21	408	<	200	0.05	1	0	0.2179	0.2679	-0.1679	>	<	1	1.35	1.35	1.35	0	1.35	1.35	>	<	1	604.9	604.9	604.9	0	604.9	604.9	>
2022-05-26 16:07:22	409	<	200	0.075	1	0	0.2634	0.3384	-0.1884	>	<	1	1.4	1.4	1.4	0	1.4	1.4	>	<	1	604.9	604.9	604.9	0	604.9	604.9	>
2022-05-26 16:07:23	410	<	200	0.075	1	0	0.2634	0.3384	-0.1884	>	<	1	1.35	1.35	1.35	0	1.35	1.35	>	<	1	604.9	604.9	604.9	0	604.9	604.9	>
2022-05-26 16:07:24	411	<	200	0	0	0	0	0	0	>	<	1	1.3	1.3	1.3	0	1.3	1.3	>	<	1	604.9	604.9	604.9	0	604.9	604.9	>
2022-05-26 16:07:25	412	<	200	0	0	0	0	0	0	>	<	1	1.4	1.4	1.4	0	1.4	1.4	>	<	1	604.9	604.9	604.9	0	604.9	604.9	>
2022-05-26 16:07:26	413	<	200	0.005	1	0	0.0705	0.0755	-0.0655	>	<	1	1.3	1.3	1.3	0	1.3	1.3	>	<	1	604.9	604.9	604.9	0	604.9	604.9	>
2022-05-26 16:07:27	414	<	200	0.015	1	0	0.1216	0.1366	-0.1066	>	<	1	1.35	1.35	1.35	0	1.35	1.35	>	<	1	604.9	604.9	604.9	0	604.9	604.9	>
2022-05-26 16:07:28	415	<	200	0.095	1	0	0.2932	0.3882	-0.1982	>	<	1	1.4	1.4	1.4	0	1.4	1.4	>	<	1	604.9	604.9	604.9	0	604.9	604.9	>
2022-05-26 16:07:29	416	<	200	0.07	1	0	0.2551	0.3251	-0.1851	>	<	1	1.45	1.45	1.45	0	1.45	1.45	>	<	1	604.9	604.9	604.9	0	604.9	604.9	>
2022-05-26 16:07:30	417	<	200	0.045	1	0	0.2073	0.2523	-0.1623	>	<	1	2.4	2.4	2.4	0	2.4	2.4	>	<	1	614.4	614.4	614.4	0	614.4	614.4	>
2022-05-26 16:07:31	418	<	200	0.255	1	0	0.4359	0.6909	-0.1809	>	<	1	1.45	1.45	1.45	0	1.45	1.45	>	<	1	614.4	614.4	614.4	0	614.4	614.4	>
2022-05-26 16:07:32	419	<	200	0.38	1	0	0.4854	0.8654	-0.1054	>	<	1	1.4	1.4	1.4	0	1.4	1.4	>	<	1	614.4	614.4	614.4	0	614.4	614.4	>
2022-05-26 16:07:33	420	<	200	0.09	1	0	0.2862	0.3762	-0.1962	>	<	1	1.35	1.35	1.35	0	1.35	1.35	>	<	1	614.4	614.4	614.4	0	614.4	614.4	>
2022-05-26 16:07:34	421	<	200	0.265	1	0	0.4413	0.7063	-0.1763	>	<	1	1.45	1.45	1.45	0	1.45	1.45	>	<	1	614.4	614.4	614.4	0	614.4	614.4	>
2022-05-26 16:07:35	422	<	200	0.36	1	0	0.48	0.84	-0.12	>	<	1	1.9	1.9	1.9	0	1.9	1.9	>	<	1	614.4	614.4	614.4	0	614.4	614.4	>
2022-05-26 16:07:36	423	<	200	0.125	1	0	0.3307	0.4557	-0.2057	>	<	1	1.45	1.45	1.45	0	1.45	1.45	>	<	1	614.4	614.4	614.4	0	614.4	614.4	>
2022-05-26 16:07:37	424	<	200	0.115	1	0	0.319	0.434	-0.204	>	<	1	1.45	1.45	1.45	0	1.45	1.45	>	<	1	614.4	614.4	614.4	0	614.4	614.4	>
2022-05-26 16:07:38	425	<	200	0.08	1	0	0.2713	0.3513	-0.1913	>	<	1	1.45	1.45	1.45	0	1.45	1.45	>	<	1	614.4	614.4	614.4	0	614.4	614.4	>
2022-05-26 16:07:39	426	<	201	0.0796	1	0	0.2707	0.3503	-0.1911	>	<	1	1.4	1.4	1.4	0	1.4	1.4	>	<	1	614.4	614.4	614.4	0	614.4	614.4	>
2022-05-26 16:07:40	427	<	199	0.0653	1	0	0.2471	0.3124	-0.1818	>	<	1	1.4	1.4	1.4	0	1.4	1.4	>	<	1	614.4	614.4	614.4	0	614.4	614.4	>
2022-05-26 16:07:41	428	<	200	0.08	1	0	0.2713	0.3513	-0.1913	>	<	1	1.4	1.4	1.4	0	1.4	1.4	>	<	1	614.4	614.4	614.4	0	614.4	614.4	>
2022-05-26 16:07:42	429	<	201	0.194	1	0	0.3955	0.5895	-0.2014	>	<	1	1.35	1.35	1.35	0	1.35	1.35	>	<	1	614.4	614.4	614.4	0	614.4	614.4	>
2022-05-26 16:07:43	430	<	199	0.1658	1	0	0.3719	0.5378	-0.2061	>	<	1	1.35	1.35	1.35	0	1.35	1.35	>	<	1	614.4	614.4	614.4	0	614.4	614.4	>
2022-05-26 16:07:44	431	<	201	0.0249	1	0	0.1557	0.1806	-0.1309	>	<	1	1.35	1.35	1.35	0	1.35	1.35	>	<	1	614.4	614.4	614.4	0	614.4	614.4	>
2022-05-26 16:07:45	432	<	199	0.0352	1	0	0.1842	0.2194	-0.149	>	<	1	1.35	1.35	1.35	0	1.35	1.35	>	<	1	614.4	614.4	614.4	0	614.4	614.4	>
2022-05-26 16:07:46	433	<	200	0.03	1	0	0.1706	0.2006	-0.1406	>	<	1	1.35	1.35	1.35	0	1.35	1.35	>	<	1	614.4	614.4	614.4	0	614.4	614.4	>
2022-05-26 16:07:47	434	<	200	0.04	1	0	0.196	0.236	-0.156	>	<	1	1.35	1.35	1.35	0	1.35	1.35	>	<	1	614.4	614.4	614.4	0	614.4	614.4	>
2022-05-26 16:07:48	435	<	200	0.055	1	0	0.228	0.283	-0.173	>	<	1	1.35	1.35	1.35	0	1.35	1.35	>	<	1	614.4	614.4	614.4	0	614.4	614.4	>
2022-05-26 16:07:49	436	<	200	0.19	1	0	0.3923	0.5823	-0.2023	>	<	1	1.35	1.35	1.35	0	1.35	1.35	>	<	1	614.4	614.4	614.4	0	614.4	614.4	>
2022-05-26 16:07:50	437	<	201	0.0945	1	0	0.2926	0.3871	-0.198	>	<	1	1.35	1.35	1.35	0	1.35	1.35	>	<	1	614.4	614.4	614.4	0	614.4	614.4	>
2022-05-26 16:07:51	438	<	200	0.05	1	0	0.2179	0.2679	-0.1679	>	<	1	1.3	1.3	1.3	0	1.3	1.3	>	<	1	614.4	614.4	614.4	0	614.4	614.4	>
2022-05-26 16:07:52	439	<	200	0.03	1	0	0.1706	0.2006	-0.1406	>	<	1	1.35	1.35	1.35	0	1.35	1.35	>	<	1	614.4	614.4	614.4	0	614.4	614.4	>
2022-05-26 16:07:53	440	<	200	0.085	1	0	0.2789	0.3639	-0.1939	>	<	1	1.4	1.4	1.4	0	1.4	1.4	>	<	1	614.4	614.4	614.4	0	614.4	614.4	>
2022-05-26 16:07:54	441	<	199	0.1206	1	0	0.3257	0.4463	-0.2051	>	<	1	1.3	1.3	1.3	0	1.3	1.3	>	<	1	614.4	614.4	614.4	0	614.4	614.4	>
2022-05-26 16:07:55	442	<	201	0.1393	1	0	0.3463	0.4856	-0.207	>	<	1	1.3	1.3	1.3	0	1.3	1.3	>	<	1	614.4	614.4	614.4	0	614.4	614.4	>
2022-05-26 16:07:56	443	<	199	0.1608	1	0	0.3674	0.5282	-0.2065	>	<	1	1.35	1.35	1.35	0	1.35	1.35	>	<	1	614.4	614.4	614.4	0	614.4	614.4	>
2022-05-26 16:07:57	444	<	201	0.1393	1	0	0.3463	0.4856	-0.207	>	<	1	1.3	1.3	1.3	0	1.3	1.3	>	<	1	614.4	614.4	614.4	0	614.4	614.4	>
2022-05-26 16:07:58	445	<	200	0.055	1	0	0.228	0.283	-0.173	>	<	1	1.25	1.25	1.25	0	1.25	1.25	>	<	1	614.4	614.4	614.4	0	614.4	614.4	>
2022-05-26 16:07:59	446	<	199	0.0653	1	0	0.2471	0.3124	-0.1818	>	<	1	1.35	1.35	1.35	0	1.35	1.35	>	<	1	614.4	614.4	614.4	0	614.4	614.4	>
2022-05-26 16:08:00	447	<	201	0.0846	1	0	0.2783	0.3628	-0.1937	>	<	1	1.3	1.3	1.3	0	1.3	1.3	>	<	1	614.4	614.4	614.4	0	614.4	614.4	>
2022-05-26 16:08:01	448	<	200	0.07	1	0	0.2551	0.3251	-0.1851	>	<	1	1.3	1.3	1.3	0	1.3	1.3	>	<	1	614.4	614.4	614.4	0	614.4	614.4	>
2022-05-26 16:08:02	449	<	200	0.095	1	0	0.2932	0.3882	-0.1982	>	<	1	2.5	2.5	2.5	0	2.5	2.5	>	<	1	624.7	624.7	624.7	0	624.7	624.7	>
2022-05-26 16:08:03	450	<	199	0.1558	1	0	0.3626	0.5184	-0.2069	>	<	1	1.3	1.3	1.3	0	1.3	1.3	>	<	1	624.7	624.7	624.7	0	624.7	624.7	>
2022-05-26 16:08:04	451	<	200	0.245	1	0	0.4301	0.6751	-0.1851	>	<	1	1.35	1.35	1.35	0	1.35	1.35	>	<	1	624.7	624.7	624.7	0	624.7	624.7	>
2022-05-26 16:08:05	452	<	201	0.2289	1	0	0.4201	0.649	-0.1912	>	<	1	1.35	1.35	1.35	0	1.35	1.35	>	<	1	624.7	624.7	624.7	0	624.7	624.7	>
2022-05-26 16:08:06	453	<	199	0.2211	1	0	0.415	0.6361	-0.1939	>	<	1	1.4	1.4	1.4	0	1.4	1.4	>	<	1	624.7	624.7	624.7	0	624.7	624.7	>
2022-05-26 16:08:07	454	<	201	0.2537	1	0	0.4351	0.6889	-0.1814	>	<	1	1.4	1.4	1.4	0	1.4	1.4	>	<	1	624.7	624.7	624.7	0	624.7	624.7	>
2022-05-26 16:08:08	455	<	200	0.29	1	0	0.4538	0.7438	-0.1638	>	<	1	1.4	1.4	1.4	0	1.4	1.4	>	<	1	624.7	624.7	624.7	0	624.7	624.7	>
2022-05-26 16:08:09	456	<	200	0.24	1	0	0.4271	0.6671	-0.1871	>	<	1	1.45	1.45	1.45	0	1.45	1.45	>	<	1	624.7	624.7	624.7	0	624.7	624.7	>
2022-05-26 16:08:10	457	<	199	0.2864	1	0	0.4521	0.7385	-0.1657	>	<	1	1.4	1.4	1.4	0	1.4	1.4	>	<	1	624.7	624.7	624.7	0	624.7	624.7	>
2022-05-26 16:08:11	458	<	200	0.3	1	0	0.4583	0.7583	-0.1583	>	<	1	1.4	1.4	1.4	0	1.4	1.4	>	<	1	624.7	624.7	624.7	0	624.7	624.7	>
2022-05-26 16:08:12	459	<	201	0.3085	1	0	0.4619	0.7703	-0.1534	>	<	1	1.45	1.45	1.45	0	1.45	1.45	>	<	1	624.7	624.7	624.7	0	624.7	624.7	>
2022-05-26 16:08:13	460	<	200	0.25	1	0	0.433	0.683	-0.183	>	<	1	1.45	1.45	1.45	0	1.45	1.45	>	<	1	624.7	624.7	624.7	0	624.7	624.7	>
2022-05-26 16:08:14	461	<	200	0.245	1	0	0.4301	0.6751	-0.1851	>	<	1	1.4	1.4	1.4	0	1.4	1.4	>	<	1	624.7	624.7	624.7	0	624.7	624.7	>
2022-05-26 16:08:15	462	<	199	0.1608	1	0	0.3674	0.5282	-0.2065	>	<	1	1.5	1.5	1.5	0	1.5	1.5	>	<	1	624.7	624.7	624.7	0	624.7	624.7	>
2022-05-26 16:08:16	463	<	200	0.16	1	0	0.3666	0.5266	-0.2066	>	<	1	1.4	1.4	1.4	0	1.4	1.4	>	<	1	624.7	624.7	624.7	0	624.7	624.7	>
2022-05-26 16:08:17	464	<	200	0.13	1	0	0.3363	0.4663	-0.2063	>	<	1	1.35	1.35	1.35	0	1.35	1.35	>	<	1	624.7	624.7	624.7	0	624.7	624.7	>
2022-05-26 16:08:18	465	<	201	0.1393	1	0	0.3463	0.4856	-0.207	>	<	1	1.45	1.45	1.45	0	1.45	1.45	>	<	1	624.7	624.7	624.7	0	624.7	624.7	>
2022-05-26 16:08:19	466	<	199	0.2312	1	0	0.4216	0.6527	-0.1904	>	<	1	1.4	1.4	1.4	0	1.4	1.4	>	<	1	624.7	624.7	624.7	0	624.7	624.7	>
2022-05-26 16:08:20	467	<	201	0.0746	1	0	0.2628	0.3374	-0.1882	>	<	1	1.35	1.35	1.35	0	1.35	1.35	>	<	1	624.7	624.7	624.7	0	624.7	624.7	>
2022-05-26 16:08:21	468	<	200	0.045	1	0	0.2073	0.2523	-0.1623	>	<	1	1.35	1.35	1.35	0	1.35	1.35	>	<	1	624.7	624.7	624.7	0	624.7	624.7	>
2022-05-26 16:08:22	469	<	200	0.06	1	0	0.2375	0.2975	-0.1775	>	<	1	1.3	1.3	1.3	0	1.3	1.3	>	<	1	624.7	624.7	624.7	0	624.7	624.7	>
2022-05-26 16:08:23	470	<	200	0.115	1	0	0.319	0.434	-0.204	>	<	1	1.25	1.25	1.25	0	1.25	1.25	>	<	1	624.7	624.7	624.7	0	624.7	624.7	>
2022-05-26 16:08:24	471	<	200	0.005	1	0	0.0705	0.0755	-0.0655	>	<	1	1.3	1.3	1.3	0	1.3	1.3	>	<	1	624.7	624.7	624.7	0	624.7	624.7	>
2022-05-26 16:08:25	472	<	199	0.005	1	0	0.0707	0.0757	-0.0657	>	<	1	1.3	1.3	1.3	0	1.3	1.3	>	<	1	624.7	624.7	624.7	0	624.7	624.7	>
2022-05-26 16:08:26	473	<	200	0	0	0	0	0	0	>	<	1	1.25	1.25	1.25	0	1.25	1.25	>	<	1	624.7	624.7	624.7	0	624.7	624.7	>
2022-05-26 16:08:27	474	<	201	0.0249	1	0	0.1557	0.1806	-0.1309	>	<	1	1.4	1.4	1.4	0	1.4	1.4	>	<	1	624.7	624.7	624.7	0	624.7	624.7	>
2022-05-26 16:08:28	475	<	199	0.0754	1	0	0.264	0.3394	-0.1886	>	<	1	1.35	1.35	1.35	0	1.35	1.35	>	<	1	624.7	624.7	624.7	0	624.7	624.7	>
2022-05-26 16:08:29	476	<	200	0.125	1	0	0.3307	0.4557	-0.2057	>	<	1	1.5	1.5	1.5	0	1.5	1.5	>	<	1	624.7	624.7	624.7	0	624.7	624.7	>
2022-05-26 16:08:30	477	<	200	0.04	1	0	0.196	0.236	-0.156	>	<	1	1.4	1.4	1.4	0	1.4	1.4	>	<	1	624.7	624.7	624.7	0	624.7	624.7	>
2022-05-26 16:08:31	478	<	200	0.125	1	0	0.3307	0.4557	-0.2057	>	<	1	1.45	1.45	1.45	0	1.45	1.45	>	<	1	624.7	624.7	624.7	0	624.7	624.7	>
2022-05-26 16:08:32	479	<	200	0.075	1	0	0.2634	0.3384	-0.1884	>	<	1	1.4	1.4	1.4	0	1.4	1.4	>	<	1	624.7	624.7	624.7	0	624.7	624.7	>
2022-05-26 16:08:33	480	<	200	0.115	1	0	0.319	0.434	-0.204	>	<	1	2.45	2.45	2.45	0	2.45	2.45	>	<	1	634.8	634.8	634.8	0	634.8	634.8	>
2022-05-26 16:08:34	481	<	201	0.0896	1	0	0.2855	0.3751	-0.196	>	<	1	1.4	1.4	1.4	0	1.4	1.4	>	<	1	634.8	634.8	634.8	0	634.8	634.8	>
2022-05-26 16:08:35	482	<	199	0.0955	1	0	0.2939	0.3894	-0.1984	>	<	1	1.35	1.35	1.35	0	1.35	1.35	>	<	1	634.8	634.8	634.8	0	634.8	634.8	>
2022-05-26 16:08:36	483	<	200	0.05	1	0	0.2179	0.2679	-0.1679	>	<	1	1.35	1.35	1.35	0	1.35	1.35	>	<	1	634.8	634.8	634.8	0	634.8	634.8	>
2022-05-26 16:08:37	484	<	200	0.06	1	0	0.2375	0.2975	-0.1775	>	<	1	1.35	1.35	1.35	0	1.35	1.35	>	<	1	634.8	634.8	634.8	0	634.8	634.8	>
2022-05-26 16:08:38	485	<	201	0.0398	1	0	0.1955	0.2353	-0.1557	>	<	1	1.4	1.4	1.4	0	1.4	1.4	>	<	1	634.8	634.8	634.8	0	634.8	634.8	>
2022-05-26 16:08:39	486	<	200	0.02	1	0	0.14	0.16	-0.12	>	<	1	1.35	1.35	1.35	0	1.35	1.35	>	<	1	634.8	634.8	634.8	0	634.8	634.8	>
2022-05-26 16:08:40	487	<	199	0.0402	1	0	0.1964	0.2366	-0.1562	>	<	1	1.3	1.3	1.3	0	1.3	1.3	>	<	1	634.8	634.8	634.8	0	634.8	634.8	>
2022-05-26 16:08:41	488	<	200	0.055	1	0	0.228	0.283	-0.173	>	<	1	1.4	1.4	1.4	0	1.4	1.4	>	<	1	634.8	634.8	634.8	0	634.8	634.8	>
2022-05-26 16:08:42	489	<	201	0.1194	1	0	0.3243	0.4437	-0.2049	>	<	1	1.4	1.4	1.4	0	1.4	1.4	>	<	1	634.8	634.8	634.8	0	634.8	634.8	>
2022-05-26 16:08:43	490	<	199	0.0503	1	0	0.2185	0.2687	-0.1682	>	<	1	1.35	1.35	1.35	0	1.35	1.35	>	<	1	634.8	634.8	634.8	0	634.8	634.8	>
2022-05-26 16:08:44	491	<	200	0.01	1	0	0.0995	0.1095	-0.0895	>	<	1	1.25	1.25	1.25	0	1.25	1.25	>	<	1	634.8	634.8	634.8	0	634.8	634.8	>
2022-05-26 16:08:45	492	<	200	0.01	1	0	0.0995	0.1095	-0.0895	>	<	1	1.3	1.3	1.3	0	1.3	1.3	>	<	1	634.8	634.8	634.8	0	634.8	634.8	>
2022-05-26 16:08:46	493	<	200	0.005	1	0	0.0705	0.0755	-0.0655	>	<	1	1.25	1.25	1.25	0	1.25	1.25	>	<	1	634.8	634.8	634.8	0	634.8	634.8	>
2022-05-26 16:08:47	494	<	200	0.01	1	0	0.0995	0.1095	-0.0895	>	<	1	1.25	1.25	1.25	0	1.25	1.25	>	<	1	634.8	634.8	634.8	0	634.8	634.8	>
2022-05-26 16:08:48	495	<	200	0.185	1	0	0.3883	0.5733	-0.2033	>	<	1	1.35	1.35	1.35	0	1.35	1.35	>	<	1	634.8	634.8	634.8	0	634.8	634.8	>
2022-05-26 16:08:49	496	<	200	0.19	1	0	0.3923	0.5823	-0.2023	>	<	1	1.35	1.35	1.35	0	1.35	1.35	>	<	1	634.8	634.8	634.8	0	634.8	634.8	>
2022-05-26 16:08:50	497	<	201	0.1891	1	0	0.3916	0.5806	-0.2025	>	<	1	1.35	1.35	1.35	0	1.35	1.35	>	<	1	634.8	634.8	634.8	0	634.8	634.8	>
2022-05-26 16:08:51	498	<	199	0.2211	1	0	0.415	0.6361	-0.1939	>	<	1	1.4	1.4	1.4	0	1.4	1.4	>	<	1	634.8	634.8	634.8	0	634.8	634.8	>
2022-05-26 16:08:52	499	<	200	0.205	1	0	0.4037	0.6087	-0.1987	>	<	1	1.3	1.3	1.3	0	1.3	1.3	>	<	1	634.8	634.8	634.8	0	634.8	634.8	>
2022-05-26 16:08:53	500	<	201	0.1542	1	0	0.3612	0.5154	-0.2069	>	<	1	1.35	1.35	1.35	0	1.35	1.35	>	<	1	634.8	634.8	634.8	0	634.8	634.8	>
2022-05-26 16:08:54	501	<	199	0.2462	1	0	0.4308	0.677	-0.1846	>	<	1	1.35	1.35	1.35	0	1.35	1.35	>	<	1	634.8	634.8	634.8	0	634.8	634.8	>
2022-05-26 16:08:55	502	<	200	0.19	1	0	0.3923	0.5823	-0.2023	>	<	1	1.3	1.3	1.3	0	1.3	1.3	>	<	1	634.8	634.8	634.8	0	634.8	634.8	>
2022-05-26 16:08:56	503	<	200	0.135	1	0	0.3417	0.4767	-0.2067	>	<	1	1.35	1.35	1.35	0	1.35	1.35	>	<	1	634.8	634.8	634.8	0	634.8	634.8	>
2022-05-26 16:08:57	504	<	201	0.1542	1	0	0.3612	0.5154	-0.2069	>	<	1	1.3	1.3	1.3	0	1.3	1.3	>	<	1	634.8	634.8	634.8	0	634.8	634.8	>
2022-05-26 16:08:58	505	<	200	0.125	1	0	0.3307	0.4557	-0.2057	>	<	1	1.35	1.35	1.35	0	1.35	1.35	>	<	1	634.8	634.8	634.8	0	634.8	634.8	>
2022-05-26 16:08:59	506	<	200	0.155	1	0	0.3619	0.5169	-0.2069	>	<	1	1.3	1.3	1.3	0	1.3	1.3	>	<	1	634.8	634.8	634.8	0	634.8	634.8	>
2022-05-26 16:09:00	507	<	199	0.1055	1	0	0.3072	0.4128	-0.2017	>	<	1	1.35	1.35	1.35	0	1.35	1.35	>	<	1	634.8	634.8	634.8	0	634.8	634.8	>
2022-05-26 16:09:01	508	<	200	0.065	1	0	0.2465	0.3115	-0.1815	>	<	1	1.6	1.6	1.6	0	1.6	1.6	>	<	1	634.8	634.8	634.8	0	634.8	634.8	>
2022-05-26 16:09:02	509	<	200	0.07	1	0	0.2551	0.3251	-0.1851	>	<	1	1.35	1.35	1.35	0	1.35	1.35	>	<	1	634.8	634.8	634.8	0	634.8	634.8	>
2022-05-26 16:09:03	510	<	200	0.045	1	0	0.2073	0.2523	-0.1623	>	<	1	2.45	2.45	2.45	0	2.45	2.45	>	<	1	645.4	645.4	645.4	0	645.4	645.4	>
2022-05-26 16:09:04	511	<	201	0.0398	1	0	0.1955	0.2353	-0.1557	>	<	1	1.7	1.7	1.7	0	1.7	1.7	>	<	1	645.4	645.4	645.4	0	645.4	645.4	>
2022-05-26 16:09:05	512	<	200	0.04	1	0	0.196	0.236	-0.156	>	<	1	1.35	1.35	1.35	0	1.35	1.35	>	<	1	645.4	645.4	645.4	0	645.4	645.4	>
2022-05-26 16:09:06	513	<	200	0.02	1	0	0.14	0.16	-0.12	>	<	1	1.45	1.45	1.45	0	1.45	1.45	>	<	1	645.4	645.4	645.4	0	645.4	645.4	>
2022-05-26 16:09:07	514	<	200	0.015	1	0	0.1216	0.1366	-0.1066	>	<	1	1.4	1.4	1.4	0	1.4	1.4	>	<	1	645.4	645.4	645.4	0	645.4	645.4	>
2022-05-26 16:09:08	515	<	200	0.015	1	0	0.1216	0.1366	-0.1066	>	<	1	1.45	1.45	1.45	0	1.45	1.45	>	<	1	645.4	645.4	645.4	0	645.4	645.4	>
2022-05-26 16:09:09	516	<	200	0.03	1	0	0.1706	0.2006	-0.1406	>	<	1	1.45	1.45	1.45	0	1.45	1.45	>	<	1	645.4	645.4	645.4	0	645.4	645.4	>
2022-05-26 16:09:10	517	<	200	0.025	1	0	0.1561	0.1811	-0.1311	>	<	1	1.4	1.4	1.4	0	1.4	1.4	>	<	1	645.4	645.4	645.4	0	645.4	645.4	>
2022-05-26 16:09:11	518	<	200	0.075	1	0	0.2634	0.3384	-0.1884	>	<	1	1.45	1.45	1.45	0	1.45	1.45	>	<	1	645.4	645.4	645.4	0	645.4	645.4	>
2022-05-26 16:09:12	519	<	200	0.06	1	0	0.2375	0.2975	-0.1775	>	<	1	1.4	1.4	1.4	0	1.4	1.4	>	<	1	645.4	645.4	645.4	0	645.4	645.4	>
2022-05-26 16:09:13	520	<	199	0.0251	1	0	0.1565	0.1816	-0.1314	>	<	1	1.45	1.45	1.45	0	1.45	1.45	>	<	1	645.4	645.4	645.4	0	645.4	645.4	>
2022-05-26 16:09:14	521	<	200	0	0	0	0	0	0	>	<	1	1.35	1.35	1.35	0	1.35	1.35	>	<	1	645.4	645.4	645.4	0	645.4	645.4	>
2022-05-26 16:09:15	522	<	200	0.005	1	0	0.0705	0.0755	-0.0655	>	<	1	1.35	1.35	1.35	0	1.35	1.35	>	<	1	645.4	645.4	645.4	0	645.4	645.4	>
2022-05-26 16:09:16	523	<	201	0.0249	1	0	0.1557	0.1806	-0.1309	>	<	1	1.25	1.25	1.25	0	1.25	1.25	>	<	1	645.4	645.4	645.4	0	645.4	645.4	>
2022-05-26 16:09:17	524	<	199	0.0352	1	0	0.1842	0.2194	-0.149	>	<	1	1.85	1.85	1.85	0	1.85	1.85	>	<	1	645.4	645.4	645.4	0	645.4	645.4	>
2022-05-26 16:09:18	525	<	200	0.05	1	0	0.2179	0.2679	-0.1679	>	<	1	1.35	1.35	1.35	0	1.35	1.35	>	<	1	645.4	645.4	645.4	0	645.4	645.4	>
2022-05-26 16:09:19	526	<	201	0.0597	1	0	0.2369	0.2966	-0.1772	>	<	1	1.35	1.35	1.35	0	1.35	1.35	>	<	1	645.4	645.4	645.4	0	645.4	645.4	>
2022-05-26 16:09:20	527	<	200	0.095	1	0	0.2932	0.3882	-0.1982	>	<	1	1.35	1.35	1.35	0	1.35	1.35	>	<	1	645.4	645.4	645.4	0	645.4	645.4	>
2022-05-26 16:09:21	528	<	199	0.0804	1	0	0.2719	0.3523	-0.1915	>	<	1	1.35	1.35	1.35	0	1.35	1.35	>	<	1	645.4	645.4	645.4	0	645.4	645.4	>
2022-05-26 16:09:22	529	<	201	0.1294	1	0	0.3356	0.4649	-0.2062	>	<	1	1.4	1.4	1.4	0	1.4	1.4	>	<	1	645.4	645.4	645.4	0	645.4	645.4	>
2022-05-26 16:09:23	530	<	199	0.0704	1	0	0.2557	0.3261	-0.1854	>	<	1	1.35	1.35	1.35	0	1.35	1.35	>	<	1	645.4	645.4	645.4	0	645.4	645.4	>
2022-05-26 16:09:24	531	<	200	0.04	1	0	0.196	0.236	-0.156	>	<	1	1.3	1.3	1.3	0	1.3	1.3	>	<	1	645.4	645.4	645.4	0	645.4	645.4	>
2022-05-26 16:09:25	532	<	200	0.01	1	0	0.0995	0.1095	-0.0895	>	<	1	1.35	1.35	1.35	0	1.35	1.35	>	<	1	645.4	645.4	645.4	0	645.4	645.4	>
2022-05-26 16:09:26	533	<	200	0.01	1	0	0.0995	0.1095	-0.0895	>	<	1	1.3	1.3	1.3	0	1.3	1.3	>	<	1	645.4	645.4	645.4	0	645.4	645.4	>
2022-05-26 16:09:27	534	<	199	0.0151	1	0	0.1219	0.1369	-0.1068	>	<	1	1.3	1.3	1.3	0	1.3	1.3	>	<	1	645.4	645.4	645.4	0	645.4	645.4	>
2022-05-26 16:09:28	535	<	201	0.0846	1	0	0.2783	0.3628	-0.1937	>	<	1	1.4	1.4	1.4	0	1.4	1.4	>	<	1	645.4	645.4	645.4	0	645.4	645.4	>
2022-05-26 16:09:29	536	<	200	0.08	1	0	0.2713	0.3513	-0.1913	>	<	1	1.4	1.4	1.4	0	1.4	1.4	>	<	1	645.4	645.4	645.4	0	645.4	645.4	>
2022-05-26 16:09:30	537	<	200	0.095	1	0	0.2932	0.3882	-0.1982	>	<	1	1.8	1.8	1.8	0	1.8	1.8	>	<	1	645.4	645.4	645.4	0	645.4	645.4	>
2022-05-26 16:09:31	538	<	200	0.055	1	0	0.228	0.283	-0.173	>	<	1	2.45	2.45	2.45	0	2.45	2.45	>	<	1	655.5	655.5	655.5	0	655.5	655.5	>
2022-05-26 16:09:32	539	<	200	0.1	1	0	0.3	0.4	-0.2	>	<	1	1.35	1.35	1.35	0	1.35	1.35	>	<	1	655.5	655.5	655.5	0	655.5	655.5	>
2022-05-26 16:09:33	540	<	201	0.0647	1	0	0.246	0.3106	-0.1813	>	<	1	1.4	1.4	1.4	0	1.4	1.4	>	<	1	655.5	655.5	655.5	0	655.5	655.5	>
2022-05-26 16:09:34	541	<	199	0.0854	1	0	0.2795	0.3649	-0.1941	>	<	1	1.4	1.4	1.4	0	1.4	1.4	>	<	1	655.5	655.5	655.5	0	655.5	655.5	>
2022-05-26 16:09:35	542	<	201	0.0299	1	0	0.1702	0.2	-0.1403	>	<	1	1.4	1.4	1.4	0	1.4	1.4	>	<	1	655.5	655.5	655.5	0	655.5	655.5	>
2022-05-26 16:09:36	543	<	199	0.0754	1	0	0.264	0.3394	-0.1886	>	<	1	1.4	1.4	1.4	0	1.4	1.4	>	<	1	655.5	655.5	655.5	0	655.5	655.5	>
2022-05-26 16:09:37	544	<	200	0.105	1	0	0.3066	0.4116	-0.2016	>	<	1	1.45	1.45	1.45	0	1.45	1.45	>	<	1	655.5	655.5	655.5	0	655.5	655.5	>
2022-05-26 16:09:38	545	<	200	0.095	1	0	0.2932	0.3882	-0.1982	>	<	1	1.4	1.4	1.4	0	1.4	1.4	>	<	1	655.5	655.5	655.5	0	655.5	655.5	>
2022-05-26 16:09:39	546	<	200	0.125	1	0	0.3307	0.4557	-0.2057	>	<	1	1.4	1.4	1.4	0	1.4	1.4	>	<	1	655.5	655.5	655.5	0	655.5	655.5	>
2022-05-26 16:09:40	547	<	200	0.05	1	0	0.2179	0.2679	-0.1679	>	<	1	1.4	1.4	1.4	0	1.4	1.4	>	<	1	655.5	655.5	655.5	0	655.5	655.5	>
2022-05-26 16:09:41	548	<	200	0.07	1	0	0.2551	0.3251	-0.1851	>	<	1	1.4	1.4	1.4	0	1.4	1.4	>	<	1	655.5	655.5	655.5	0	655.5	655.5	>
2022-05-26 16:09:42	549	<	200	0.07	1	0	0.2551	0.3251	-0.1851	>	<	1	1.45	1.45	1.45	0	1.45	1.45	>	<	1	655.5	655.5	655.5	0	655.5	655.5	>
2022-05-26 16:09:43	550	<	200	0.09	1	0	0.2862	0.3762	-0.1962	>	<	1	1.4	1.4	1.4	0	1.4	1.4	>	<	1	655.5	655.5	655.5	0	655.5	655.5	>
2022-05-26 16:09:44	551	<	200	0.07	1	0	0.2551	0.3251	-0.1851	>	<	1	1.4	1.4	1.4	0	1.4	1.4	>	<	1	655.5	655.5	655.5	0	655.5	655.5	>
2022-05-26 16:09:45	552	<	200	0.045	1	0	0.2073	0.2523	-0.1623	>	<	1	1.4	1.4	1.4	0	1.4	1.4	>	<	1	655.5	655.5	655.5	0	655.5	655.5	>
2022-05-26 16:09:46	553	<	200	0.045	1	0	0.2073	0.2523	-0.1623	>	<	1	1.4	1.4	1.4	0	1.4	1.4	>	<	1	655.5	655.5	655.5	0	655.5	655.5	>
2022-05-26 16:09:47	554	<	200	0.02	1	0	0.14	0.16	-0.12	>	<	1	1.4	1.4	1.4	0	1.4	1.4	>	<	1	655.5	655.5	655.5	0	655.5	655.5	>
2022-05-26 16:09:48	555	<	200	0.04	1	0	0.196	0.236	-0.156	>	<	1	1.45	1.45	1.45	0	1.45	1.45	>	<	1	655.5	655.5	655.5	0	655.5	655.5	>
2022-05-26 16:09:49	556	<	200	0.055	1	0	0.228	0.283	-0.173	>	<	1	1.4	1.4	1.4	0	1.4	1.4	>	<	1	655.5	655.5	655.5	0	655.5	655.5	>
2022-05-26 16:09:50	557	<	200	0.07	1	0	0.2551	0.3251	-0.1851	>	<	1	1.35	1.35	1.35	0	1.35	1.35	>	<	1	655.5	655.5	655.5	0	655.5	655.5	>
2022-05-26 16:09:51	558	<	200	0.075	1	0	0.2634	0.3384	-0.1884	>	<	1	1.4	1.4	1.4	0	1.4	1.4	>	<	1	655.5	655.5	655.5	0	655.5	655.5	>
2022-05-26 16:09:52	559	<	201	0.0348	1	0	0.1833	0.2182	-0.1485	>	<	1	1.4	1.4	1.4	0	1.4	1.4	>	<	1	655.5	655.5	655.5	0	655.5	655.5	>
2022-05-26 16:09:53	560	<	199	0.0201	1	0	0.1403	0.1604	-0.1202	>	<	1	1.4	1.4	1.4	0	1.4	1.4	>	<	1	655.5	655.5	655.5	0	655.5	655.5	>
2022-05-26 16:09:54	561	<	201	0.0249	1	0	0.1557	0.1806	-0.1309	>	<	1	1.3	1.3	1.3	0	1.3	1.3	>	<	1	655.5	655.5	655.5	0	655.5	655.5	>
2022-05-26 16:09:55	562	<	199	0.0201	1	0	0.1403	0.1604	-0.1202	>	<	1	1.4	1.4	1.4	0	1.4	1.4	>	<	1	655.5	655.5	655.5	0	655.5	655.5	>
2022-05-26 16:09:56	563	<	200	0.015	1	0	0.1216	0.1366	-0.1066	>	<	1	1.4	1.4	1.4	0	1.4	1.4	>	<	1	655.5	655.5	655.5	0	655.5	655.5	>
2022-05-26 16:09:57	564	<	200	0.04	1	0	0.196	0.236	-0.156	>	<	1	1.45	1.45	1.45	0	1.45	1.45	>	<	1	655.5	655.5	655.5	0	655.5	655.5	>
2022-05-26 16:09:58	565	<	200	0.04	1	0	0.196	0.236	-0.156	>	<	1	1.35	1.35	1.35	0	1.35	1.35	>	<	1	655.5	655.5	655.5	0	655.5	655.5	>
2022-05-26 16:09:59	566	<	200	0.045	1	0	0.2073	0.2523	-0.1623	>	<	1	2.15	2.15	2.15	0	2.15	2.15	>	<	1	661.2	661.2	661.2	0	661.2	661.2	>
2022-05-26 16:10:00	567	<	200	0.02	1	0	0.14	0.16	-0.12	>	<	1	1.25	1.25	1.25	0	1.25	1.25	>	<	1	661.2	661.2	661.2	0	661.2	661.2	>
2022-05-26 16:10:01	568	<	200	0.045	1	0	0.2073	0.2523	-0.1623	>	<	1	1.3	1.3	1.3	0	1.3	1.3	>	<	1	661.2	661.2	661.2	0	661.2	661.2	>
2022-05-26 16:10:02	569	<	200	0.02	1	0	0.14	0.16	-0.12	>	<	1	1.4	1.4	1.4	0	1.4	1.4	>	<	1	661.2	661.2	661.2	0	661.2	661.2	>
2022-05-26 16:10:03	570	<	201	0.1443	1	0	0.3514	0.4957	-0.2071	>	<	1	1.35	1.35	1.35	0	1.35	1.35	>	<	1	661.2	661.2	661.2	0	661.2	661.2	>
2022-05-26 16:10:04	571	<	200	0.115	1	0	0.319	0.434	-0.204	>	<	1	1.4	1.4	1.4	0	1.4	1.4	>	<	1	661.2	661.2	661.2	0	661.2	661.2	>
2022-05-26 16:10:05	572	<	199	0.1055	1	0	0.3072	0.4128	-0.2017	>	<	1	1.45	1.45	1.45	0	1.45	1.45	>	<	1	661.2	661.2	661.2	0	661.2	661.2	>
2022-05-26 16:10:06	573	<	200	0.115	1	0	0.319	0.434	-0.204	>	<	1	1.35	1.35	1.35	0	1.35	1.35	>	<	1	661.2	661.2	661.2	0	661.2	661.2	>
2022-05-26 16:10:07	574	<	200	0.14	1	0	0.347	0.487	-0.207	>	<	1	1.45	1.45	1.45	0	1.45	1.45	>	<	1	661.2	661.2	661.2	0	661.2	661.2	>
2022-05-26 16:10:08	575	<	200	0.12	1	0	0.325	0.445	-0.205	>	<	1	1.4	1.4	1.4	0	1.4	1.4	>	<	1	661.2	661.2	661.2	0	661.2	661.2	>
2022-05-26 16:10:09	576	<	200	0.125	1	0	0.3307	0.4557	-0.2057	>	<	1	1.3	1.3	1.3	0	1.3	1.3	>	<	1	661.2	661.2	661.2	0	661.2	661.2	>
2022-05-26 16:10:10	577	<	200	0.12	1	0	0.325	0.445	-0.205	>	<	1	1.35	1.35	1.35	0	1.35	1.35	>	<	1	661.2	661.2	661.2	0	661.2	661.2	>
2022-05-26 16:10:11	578	<	200	0.12	1	0	0.325	0.445	-0.205	>	<	1	1.4	1.4	1.4	0	1.4	1.4	>	<	1	661.2	661.2	661.2	0	661.2	661.2	>
2022-05-26 16:10:12	579	<	200	0.14	1	0	0.347	0.487	-0.207	>	<	1	1.4	1.4	1.4	0	1.4	1.4	>	<	1	661.2	661.2	661.2	0	661.2	661.2	>
2022-05-26 16:10:13	580	<	201	0.1692	1	0	0.3749	0.544	-0.2057	>	<	1	1.4	1.4	1.4	0	1.4	1.4	>	<	1	661.2	661.2	661.2	0	661.2	661.2	>
2022-05-26 16:10:14	581	<	200	0.14	1	0	0.347	0.487	-0.207	>	<	1	1.35	1.35	1.35	0	1.35	1.35	>	<	1	661.2	661.2	661.2	0	661.2	661.2	>
2022-05-26 16:10:15	582	<	199	0.1709	1	0	0.3764	0.5472	-0.2055	>	<	1	1.4	1.4	1.4	0	1.4	1.4	>	<	1	661.2	661.2	661.2	0	661.2	661.2	>
2022-05-26 16:10:16	583	<	200	0.155	1	0	0.3619	0.5169	-0.2069	>	<	1	1.45	1.45	1.45	0	1.45	1.45	>	<	1	661.2	661.2	661.2	0	661.2	661.2	>
2022-05-26 16:10:17	584	<	200	0.145	1	0	0.3521	0.4971	-0.2071	>	<	1	1.4	1.4	1.4	0	1.4	1.4	>	<	1	661.2	661.2	661.2	0	661.2	661.2	>
2022-05-26 16:10:18	585	<	200	0.235	1	0	0.424	0.659	-0.189	>	<	1	1.4	1.4	1.4	0	1.4	1.4	>	<	1	661.2	661.2	661.2	0	661.2	661.2	>
2022-05-26 16:10:19	586	<	200	0.19	1	0	0.3923	0.5823	-0.2023	>	<	1	1.4	1.4	1.4	0	1.4	1.4	>	<	1	661.2	661.2	661.2	0	661.2	661.2	>
2022-05-26 16:10:20	587	<	200	0.195	1	0	0.3962	0.5912	-0.2012	>	<	1	1.45	1.45	1.45	0	1.45	1.45	>	<	1	661.2	661.2	661.2	0	661.2	661.2	>
2022-05-26 16:10:21	588	<	200	0.17	1	0	0.3756	0.5456	-0.2056	>	<	1	1.35	1.35	1.35	0	1.35	1.35	>	<	1	661.2	661.2	661.2	0	661.2	661.2	>
2022-05-26 16:10:22	589	<	200	0.225	1	0	0.4176	0.6426	-0.1926	>	<	1	1.4	1.4	1.4	0	1.4	1.4	>	<	1	661.2	661.2	661.2	0	661.2	661.2	>
2022-05-26 16:10:23	590	<	200	0.195	1	0	0.3962	0.5912	-0.2012	>	<	1	1.35	1.35	1.35	0	1.35	1.35	>	<	1	661.2	661.2	661.2	0	661.2	661.2	>
2022-05-26 16:10:24	591	<	200	0.12	1	0	0.325	0.445	-0.205	>	<	1	1.25	1.25	1.25	0	1.25	1.25	>	<	1	661.2	661.2	661.2	0	661.2	661.2	>
2022-05-26 16:10:25	592	<	200	0.05	1	0	0.2179	0.2679	-0.1679	>	<	1	1.4	1.4	1.4	0	1.4	1.4	>	<	1	661.2	661.2	661.2	0	661.2	661.2	>
2022-05-26 16:10:26	593	<	200	0.06	1	0	0.2375	0.2975	-0.1775	>	<	1	2.15	2.15	2.15	0	2.15	2.15	>	<	1	661.2	661.2	661.2	0	661.2	661.2	>
2022-05-26 16:10:27	594	<	200	0.04	1	0	0.196	0.236	-0.156	>	<	1	1.4	1.4	1.4	0	1.4	1.4	>	<	1	661.2	661.2	661.2	0	661.2	661.2	>
2022-05-26 16:10:28	595	<	200	0.045	1	0	0.2073	0.2523	-0.1623	>	<	1	1.3	1.3	1.3	0	1.3	1.3	>	<	1	661.2	661.2	661.2	0	661.2	661.2	>
2022-05-26 16:10:29	596	<	200	0.06	1	0	0.2375	0.2975	-0.1775	>	<	1	1.25	1.25	1.25	0	1.25	1.25	>	<	1	661.2	661.2	661.2	0	661.2	661.2	>
2022-05-26 16:10:30	597	<	201	0.0498	1	0	0.2174	0.2672	-0.1677	>	<	1	1.3	1.3	1.3	0	1.3	1.3	>	<	1	661.2	661.2	661.2	0	661.2	661.2	>
2022-05-26 16:10:31	598	<	200	0.025	1	0	0.1561	0.1811	-0.1311	>	<	1	1.3	1.3	1.3	0	1.3	1.3	>	<	1	661.2	661.2	661.2	0	661.2	661.2	>
2022-05-26 16:10:32	599	<	200	0.025	1	0	0.1561	0.1811	-0.1311	>	<	1	1.25	1.25	1.25	0	1.25	1.25	>	<	1	661.2	661.2	661.2	0	661.2	661.2	>
2022-05-26 16:10:33	600	<	200	0.045	1	0	0.2073	0.2523	-0.1623	>	<	1	1.3	1.3	1.3	0	1.3	1.3	>	<	1	661.2	661.2	661.2	0	661.2	661.2	>
2022-05-26 16:10:34	601	<	200	0.065	1	0	0.2465	0.3115	-0.1815	>	<	1	1.4	1.4	1.4	0	1.4	1.4	>	<	1	661.2	661.2	661.2	0	661.2	661.2	>
2022-05-26 16:10:35	602	<	200	0.075	1	0	0.2634	0.3384	-0.1884	>	<	1	1.45	1.45	1.45	0	1.45	1.45	>	<	1	661.2	661.2	661.2	0	661.2	661.2	>
2022-05-26 16:10:36	603	<	199	0.0302	1	0	0.171	0.2012	-0.1409	>	<	1	1.35	1.35	1.35	0	1.35	1.35	>	<	1	661.2	661.2	661.2	0	661.2	661.2	>
2022-05-26 16:10:37	604	<	200	0.015	1	0	0.1216	0.1366	-0.1066	>	<	1	1.35	1.35	1.35	0	1.35	1.35	>	<	1	661.2	661.2	661.2	0	661.2	661.2	>
2022-05-26 16:10:38	605	<	200	0.06	1	0	0.2375	0.2975	-0.1775	>	<	1	1.3	1.3	1.3	0	1.3	1.3	>	<	1	661.2	661.2	661.2	0	661.2	661.2	>
2022-05-26 16:10:39	606	<	200	0.065	1	0	0.2465	0.3115	-0.1815	>	<	1	1.4	1.4	1.4	0	1.4	1.4	>	<	1	661.2	661.2	661.2	0	661.2	661.2	>
2022-05-26 16:10:40	607	<	201	0.0846	1	0	0.2783	0.3628	-0.1937	>	<	1	1.3	1.3	1.3	0	1.3	1.3	>	<	1	661.2	661.2	661.2	0	661.2	661.2	>
2022-05-26 16:10:41	608	<	200	0.07	1	0	0.2551	0.3251	-0.1851	>	<	1	1.4	1.4	1.4	0	1.4	1.4	>	<	1	661.2	661.2	661.2	0	661.2	661.2	>
2022-05-26 16:10:42	609	<	199	0.0352	1	0	0.1842	0.2194	-0.149	>	<	1	1.4	1.4	1.4	0	1.4	1.4	>	<	1	661.2	661.2	661.2	0	661.2	661.2	>
2022-05-26 16:10:43	610	<	201	0.1144	1	0	0.3183	0.4328	-0.2039	>	<	1	1.4	1.4	1.4	0	1.4	1.4	>	<	1	661.2	661.2	661.2	0	661.2	661.2	>
2022-05-26 16:10:44	611	<	200	0.205	1	0	0.4037	0.6087	-0.1987	>	<	1	1.35	1.35	1.35	0	1.35	1.35	>	<	1	661.2	661.2	661.2	0	661.2	661.2	>
2022-05-26 16:10:45	612	<	199	0.2161	1	0	0.4116	0.6277	-0.1955	>	<	1	1.35	1.35	1.35	0	1.35	1.35	>	<	1	661.2	661.2	661.2	0	661.2	661.2	>
2022-05-26 16:10:46	613	<	200	0.245	1	0	0.4301	0.6751	-0.1851	>	<	1	1.4	1.4	1.4	0	1.4	1.4	>	<	1	661.2	661.2	661.2	0	661.2	661.2	>
2022-05-26 16:10:47	614	<	200	0.185	1	0	0.3883	0.5733	-0.2033	>	<	1	1.35	1.35	1.35	0	1.35	1.35	>	<	1	661.2	661.2	661.2	0	661.2	661.2	>
2022-05-26 16:10:48	615	<	200	0.19	1	0	0.3923	0.5823	-0.2023	>	<	1	1.3	1.3	1.3	0	1.3	1.3	>	<	1	661.2	661.2	661.2	0	661.2	661.2	>
2022-05-26 16:10:49	616	<	200	0.195	1	0	0.3962	0.5912	-0.2012	>	<	1	1.35	1.35	1.35	0	1.35	1.35	>	<	1	661.2	661.2	661.2	0	661.2	661.2	>
2022-05-26 16:10:50	617	<	201	0.2488	1	0	0.4323	0.681	-0.1835	>	<	1	1.35	1.35	1.35	0	1.35	1.35	>	<	1	661.2	661.2	661.2	0	661.2	661.2	>
2022-05-26 16:10:51	618	<	200	0.17	1	0	0.3756	0.5456	-0.2056	>	<	1	1.3	1.3	1.3	0	1.3	1.3	>	<	1	661.2	661.2	661.2	0	661.2	661.2	>
2022-05-26 16:10:52	619	<	199	0.1256	1	0	0.3314	0.4571	-0.2058	>	<	1	2.3	2.3	2.3	0	2.3	2.3	>	<	1	661.2	661.2	661.2	0	661.2	661.2	>
2022-05-26 16:10:53	620	<	201	0.199	1	0	0.3993	0.5983	-0.2002	>	<	1	1.25	1.25	1.25	0	1.25	1.25	>	<	1	661.2	661.2	661.2	0	661.2	661.2	>
2022-05-26 16:10:54	621	<	199	0.2663	1	0	0.442	0.7084	-0.1757	>	<	1	1.3	1.3	1.3	0	1.3	1.3	>	<	1	661.2	661.2	661.2	0	661.2	661.2	>
2022-05-26 16:10:55	622	<	200	0.165	1	0	0.3712	0.5362	-0.2062	>	<	1	1.4	1.4	1.4	0	1.4	1.4	>	<	1	661.2	661.2	661.2	0	661.2	661.2	>
2022-05-26 16:10:56	623	<	201	0.194	1	0	0.3955	0.5895	-0.2014	>	<	1	1.3	1.3	1.3	0	1.3	1.3	>	<	1	661.2	661.2	661.2	0	661.2	661.2	>
2022-05-26 16:10:57	624	<	199	0.0955	1	0	0.2939	0.3894	-0.1984	>	<	1	1.3	1.3	1.3	0	1.3	1.3	>	<	1	661.2	661.2	661.2	0	661.2	661.2	>
2022-05-26 16:10:58	625	<	200	0.18	1	0	0.3842	0.5642	-0.2042	>	<	1	1.3	1.3	1.3	0	1.3	1.3	>	<	1	661.2	661.2	661.2	0	661.2	661.2	>
2022-05-26 16:10:59	626	<	201	0.194	1	0	0.3955	0.5895	-0.2014	>	<	1	1.45	1.45	1.45	0	1.45	1.45	>	<	1	661.2	661.2	661.2	0	661.2	661.2	>
2022-05-26 16:11:00	627	<	199	0.1859	1	0	0.389	0.575	-0.2031	>	<	1	1.4	1.4	1.4	0	1.4	1.4	>	<	1	661.2	661.2	661.2	0	661.2	661.2	>
2022-05-26 16:11:01	628	<	200	0.18	1	0	0.3842	0.5642	-0.2042	>	<	1	1.35	1.35	1.35	0	1.35	1.35	>	<	1	661.2	661.2	661.2	0	661.2	661.2	>
2022-05-26 16:11:02	629	<	200	0.18	1	0	0.3842	0.5642	-0.2042	>	<	1	1.45	1.45	1.45	0	1.45	1.45	>	<	1	661.2	661.2	661.2	0	661.2	661.2	>
2022-05-26 16:11:03	630	<	201	0.1443	1	0	0.3514	0.4957	-0.2071	>	<	1	1.4	1.4	1.4	0	1.4	1.4	>	<	1	661.2	661.2	661.2	0	661.2	661.2	>
2022-05-26 16:11:04	631	<	199	0.1106	1	0	0.3136	0.4241	-0.203	>	<	1	1.35	1.35	1.35	0	1.35	1.35	>	<	1	661.2	661.2	661.2	0	661.2	661.2	>
2022-05-26 16:11:05	632	<	200	0.105	1	0	0.3066	0.4116	-0.2016	>	<	1	1.45	1.45	1.45	0	1.45	1.45	>	<	1	661.2	661.2	661.2	0	661.2	661.2	>
2022-05-26 16:11:06	633	<	200	0.185	1	0	0.3883	0.5733	-0.2033	>	<	1	1.35	1.35	1.35	0	1.35	1.35	>	<	1	661.2	661.2	661.2	0	661.2	661.2	>
2022-05-26 16:11:07	634	<	201	0.1642	1	0	0.3704	0.5346	-0.2063	>	<	1	1.4	1.4	1.4	0	1.4	1.4	>	<	1	661.2	661.2	661.2	0	661.2	661.2	>
2022-05-26 16:11:08	635	<	200	0.17	1	0	0.3756	0.5456	-0.2056	>	<	1	1.4	1.4	1.4	0	1.4	1.4	>	<	1	661.2	661.2	661.2	0	661.2	661.2	>
2022-05-26 16:11:09	636	<	199	0.1307	1	0	0.337	0.4677	-0.2064	>	<	1	1.35	1.35	1.35	0	1.35	1.35	>	<	1	661.2	661.2	661.2	0	661.2	661.2	>
2022-05-26 16:11:10	637	<	200	0.135	1	0	0.3417	0.4767	-0.2067	>	<	1	1.4	1.4	1.4	0	1.4	1.4	>	<	1	661.2	661.2	661.2	0	661.2	661.2	>
2022-05-26 16:11:11	638	<	200	0.06	1	0	0.2375	0.2975	-0.1775	>	<	1	1.4	1.4	1.4	0	1.4	1.4	>	<	1	661.2	661.2	661.2	0	661.2	661.2	>
2022-05-26 16:11:12	639	<	201	0.0647	1	0	0.246	0.3106	-0.1813	>	<	1	1.35	1.35	1.35	0	1.35	1.35	>	<	1	661.2	661.2	661.2	0	661.2	661.2	>
2022-05-26 16:11:13	640	<	199	0.1357	1	0	0.3424	0.4781	-0.2068	>	<	1	1.4	1.4	1.4	0	1.4	1.4	>	<	1	661.2	661.2	661.2	0	661.2	661.2	>
2022-05-26 16:11:14	641	<	201	0.1095	1	0	0.3122	0.4217	-0.2028	>	<	1	1.45	1.45	1.45	0	1.45	1.45	>	<	1	661.2	661.2	661.2	0	661.2	661.2	>
2022-05-26 16:11:15	642	<	199	0.0955	1	0	0.2939	0.3894	-0.1984	>	<	1	1.45	1.45	1.45	0	1.45	1.45	>	<	1	661.2	661.2	661.2	0	661.2	661.2	>
2022-05-26 16:11:16	643	<	201	0.2289	1	0	0.4201	0.649	-0.1912	>	<	1	1.45	1.45	1.45	0	1.45	1.45	>	<	1	661.2	661.2	661.2	0	661.2	661.2	>
2022-05-26 16:11:17	644	<	200	0.235	1	0	0.424	0.659	-0.189	>	<	1	2.25	2.25	2.25	0	2.25	2.25	>	<	1	661.2	661.2	661.2	0	661.2	661.2	>
2022-05-26 16:11:18	645	<	199	0.1357	1	0	0.3424	0.4781	-0.2068	>	<	1	1.5	1.5	1.5	0	1.5	1.5	>	<	1	661.2	661.2	661.2	0	661.2	661.2	>
2022-05-26 16:11:19	646	<	200	0.185	1	0	0.3883	0.5733	-0.2033	>	<	1	1.4	1.4	1.4	0	1.4	1.4	>	<	1	661.2	661.2	661.2	0	661.2	661.2	>
2022-05-26 16:11:20	647	<	201	0.1841	1	0	0.3875	0.5716	-0.2035	>	<	1	1.45	1.45	1.45	0	1.45	1.45	>	<	1	661.2	661.2	661.2	0	661.2	661.2	>
2022-05-26 16:11:21	648	<	198	0.197	1	0	0.3977	0.5947	-0.2007	>	<	1	1.45	1.45	1.45	0	1.45	1.45	>	<	1	661.2	661.2	661.2	0	661.2	661.2	>
2022-05-26 16:11:22	649	<	201	0.2139	1	0	0.4101	0.624	-0.1961	>	<	1	1.4	1.4	1.4	0	1.4	1.4	>	<	1	661.2	661.2	661.2	0	661.2	661.2	>
2022-05-26 16:11:23	650	<	200	0.25	1	0	0.433	0.683	-0.183	>	<	1	1.45	1.45	1.45	0	1.45	1.45	>	<	1	661.2	661.2	661.2	0	661.2	661.2	>
2022-05-26 16:11:24	651	<	200	0.12	1	0	0.325	0.445	-0.205	>	<	1	1.45	1.45	1.45	0	1.45	1.45	>	<	1	661.2	661.2	661.2	0	661.2	661.2	>
2022-05-26 16:11:25	652	<	200	0.03	1	0	0.1706	0.2006	-0.1406	>	<	1	1.35	1.35	1.35	0	1.35	1.35	>	<	1	661.2	661.2	661.2	0	661.2	661.2	>
2022-05-26 16:11:26	653	<	200	0.065	1	0	0.2465	0.3115	-0.1815	>	<	1	1.35	1.35	1.35	0	1.35	1.35	>	<	1	661.2	661.2	661.2	0	661.2	661.2	>
2022-05-26 16:11:27	654	<	200	0.05	1	0	0.2179	0.2679	-0.1679	>	<	1	1.35	1.35	1.35	0	1.35	1.35	>	<	1	661.2	661.2	661.2	0	661.2	661.2	>
2022-05-26 16:11:28	655	<	201	0.194	1	0	0.3955	0.5895	-0.2014	>	<	1	1.45	1.45	1.45	0	1.45	1.45	>	<	1	661.2	661.2	661.2	0	661.2	661.2	>
2022-05-26 16:11:29	656	<	199	0.2563	1	0	0.4366	0.6929	-0.1803	>	<	1	1.4	1.4	1.4	0	1.4	1.4	>	<	1	661.2	661.2	661.2	0	661.2	661.2	>
2022-05-26 16:11:30	657	<	201	0.2736	1	0	0.4458	0.7195	-0.1722	>	<	1	1.45	1.45	1.45	0	1.45	1.45	>	<	1	661.2	661.2	661.2	0	661.2	661.2	>
2022-05-26 16:11:31	658	<	199	0.2161	1	0	0.4116	0.6277	-0.1955	>	<	1	1.45	1.45	1.45	0	1.45	1.45	>	<	1	661.2	661.2	661.2	0	661.2	661.2	>
2022-05-26 16:11:32	659	<	200	0.235	1	0	0.424	0.659	-0.189	>	<	1	1.45	1.45	1.45	0	1.45	1.45	>	<	1	661.2	661.2	661.2	0	661.2	661.2	>
2022-05-26 16:11:33	660	<	34	0.1765	1	0	0.3812	0.5577	-0.2047	>	<	1	0.5	0.5	0.5	0	0.5	0.5	>	<	1	661.2	661.2	661.2	0	661.2	661.2	>

## Sheet: Conf1_5000
		<	Processing Time							>	<	CPU1							>	<	MEM1							>
Time	Id	<	Cont	Average	Max	Min	DesvTip	DTTop	DTDown	>	<	Cont	Average	Max	Min	DesvTip	DTTop	DTDown	>	<	Cont	Average	Max	Min	DesvTip	DTTop	DTDown	>
P4_Conf1_5000	Tot	<	659979	0.0015	15	0	0.0604	0.0618	-0.0589	>	<	659	3	10.65	2.35	0.85	3.85	2.15	>	<	659	656.65	693.2	226.1	65.95	722.6	590.71	>
2022-05-26 16:14:52	0	<	12	1	7	0	1.8708	2.8708	-0.8708	>	<	0	0			0	0	0	>	<	0	0			0	0	0	>
2022-05-26 16:14:53	1	<	1128	0.0381	1	0	0.1915	0.2296	-0.1534	>	<	1	10.05	10.05	10.05	0	10.05	10.05	>	<	1	226.1	226.1	226.1	0	226.1	226.1	>
2022-05-26 16:14:54	2	<	1016	0.001	1	0	0.0314	0.0323	-0.0304	>	<	1	10.65	10.65	10.65	0	10.65	10.65	>	<	1	253.2	253.2	253.2	0	253.2	253.2	>
2022-05-26 16:14:55	3	<	1011	0	0	0	0	0	0	>	<	1	4.05	4.05	4.05	0	4.05	4.05	>	<	1	253.8	253.8	253.8	0	253.8	253.8	>
2022-05-26 16:14:56	4	<	1007	0	0	0	0	0	0	>	<	1	4.75	4.75	4.75	0	4.75	4.75	>	<	1	271	271	271	0	271	271	>
2022-05-26 16:14:57	5	<	908	0	0	0	0	0	0	>	<	1	3.1	3.1	3.1	0	3.1	3.1	>	<	1	271	271	271	0	271	271	>
2022-05-26 16:14:58	6	<	972	0.0031	1	0	0.0555	0.0586	-0.0524	>	<	1	4.1	4.1	4.1	0	4.1	4.1	>	<	1	279.6	279.6	279.6	0	279.6	279.6	>
2022-05-26 16:14:59	7	<	1002	0.001	1	0	0.0316	0.0326	-0.0306	>	<	1	3.2	3.2	3.2	0	3.2	3.2	>	<	1	319.3	319.3	319.3	0	319.3	319.3	>
2022-05-26 16:15:00	8	<	1021	0	0	0	0	0	0	>	<	1	3.35	3.35	3.35	0	3.35	3.35	>	<	1	351.8	351.8	351.8	0	351.8	351.8	>
2022-05-26 16:15:01	9	<	1065	0	0	0	0	0	0	>	<	1	2.55	2.55	2.55	0	2.55	2.55	>	<	1	351.8	351.8	351.8	0	351.8	351.8	>
2022-05-26 16:15:02	10	<	1035	0.001	1	0	0.0311	0.032	-0.0301	>	<	1	2.55	2.55	2.55	0	2.55	2.55	>	<	1	352.8	352.8	352.8	0	352.8	352.8	>
2022-05-26 16:15:03	11	<	1007	0.002	1	0	0.0445	0.0465	-0.0425	>	<	1	2.8	2.8	2.8	0	2.8	2.8	>	<	1	353.6	353.6	353.6	0	353.6	353.6	>
2022-05-26 16:15:04	12	<	998	0.016	1	0	0.1256	0.1416	-0.1096	>	<	1	2.95	2.95	2.95	0	2.95	2.95	>	<	1	382.8	382.8	382.8	0	382.8	382.8	>
2022-05-26 16:15:05	13	<	999	0	0	0	0	0	0	>	<	1	3.1	3.1	3.1	0	3.1	3.1	>	<	1	426.6	426.6	426.6	0	426.6	426.6	>
2022-05-26 16:15:06	14	<	1004	0.001	1	0	0.0315	0.0325	-0.0305	>	<	1	4	4	4	0	4	4	>	<	1	492.1	492.1	492.1	0	492.1	492.1	>
2022-05-26 16:15:07	15	<	999	0.001	1	0	0.0316	0.0326	-0.0306	>	<	1	2.85	2.85	2.85	0	2.85	2.85	>	<	1	492.1	492.1	492.1	0	492.1	492.1	>
2022-05-26 16:15:08	16	<	1000	0	0	0	0	0	0	>	<	1	2.8	2.8	2.8	0	2.8	2.8	>	<	1	492.1	492.1	492.1	0	492.1	492.1	>
2022-05-26 16:15:09	17	<	999	0	0	0	0	0	0	>	<	1	2.8	2.8	2.8	0	2.8	2.8	>	<	1	492.1	492.1	492.1	0	492.1	492.1	>
2022-05-26 16:15:10	18	<	1001	0	0	0	0	0	0	>	<	1	2.8	2.8	2.8	0	2.8	2.8	>	<	1	492.1	492.1	492.1	0	492.1	492.1	>
2022-05-26 16:15:11	19	<	999	0	0	0	0	0	0	>	<	1	2.8	2.8	2.8	0	2.8	2.8	>	<	1	493.1	493.1	493.1	0	493.1	493.1	>
2022-05-26 16:15:12	20	<	1002	0.001	1	0	0.0316	0.0326	-0.0306	>	<	1	2.9	2.9	2.9	0	2.9	2.9	>	<	1	493.1	493.1	493.1	0	493.1	493.1	>
2022-05-26 16:15:13	21	<	993	0	0	0	0	0	0	>	<	1	4	4	4	0	4	4	>	<	1	508.7	508.7	508.7	0	508.7	508.7	>
2022-05-26 16:15:14	22	<	1008	0	0	0	0	0	0	>	<	1	2.85	2.85	2.85	0	2.85	2.85	>	<	1	508.7	508.7	508.7	0	508.7	508.7	>
2022-05-26 16:15:15	23	<	998	0	0	0	0	0	0	>	<	1	2.75	2.75	2.75	0	2.75	2.75	>	<	1	508.7	508.7	508.7	0	508.7	508.7	>
2022-05-26 16:15:16	24	<	1002	0.001	1	0	0.0316	0.0326	-0.0306	>	<	1	2.9	2.9	2.9	0	2.9	2.9	>	<	1	502.6	502.6	502.6	0	502.6	502.6	>
2022-05-26 16:15:17	25	<	996	0	0	0	0	0	0	>	<	1	2.75	2.75	2.75	0	2.75	2.75	>	<	1	502.6	502.6	502.6	0	502.6	502.6	>
2022-05-26 16:15:18	26	<	1003	0	0	0	0	0	0	>	<	1	3.25	3.25	3.25	0	3.25	3.25	>	<	1	502.7	502.7	502.7	0	502.7	502.7	>
2022-05-26 16:15:19	27	<	1000	0	0	0	0	0	0	>	<	1	3.8	3.8	3.8	0	3.8	3.8	>	<	1	518.5	518.5	518.5	0	518.5	518.5	>
2022-05-26 16:15:20	28	<	1001	0	0	0	0	0	0	>	<	1	2.55	2.55	2.55	0	2.55	2.55	>	<	1	518.5	518.5	518.5	0	518.5	518.5	>
2022-05-26 16:15:21	29	<	996	0	0	0	0	0	0	>	<	1	2.55	2.55	2.55	0	2.55	2.55	>	<	1	518.5	518.5	518.5	0	518.5	518.5	>
2022-05-26 16:15:22	30	<	1003	0	0	0	0	0	0	>	<	1	2.55	2.55	2.55	0	2.55	2.55	>	<	1	518.5	518.5	518.5	0	518.5	518.5	>
2022-05-26 16:15:23	31	<	1000	0	0	0	0	0	0	>	<	1	2.55	2.55	2.55	0	2.55	2.55	>	<	1	518.5	518.5	518.5	0	518.5	518.5	>
2022-05-26 16:15:24	32	<	1000	0	0	0	0	0	0	>	<	1	2.65	2.65	2.65	0	2.65	2.65	>	<	1	518.5	518.5	518.5	0	518.5	518.5	>
2022-05-26 16:15:25	33	<	1001	0.043	1	0	0.2028	0.2457	-0.1598	>	<	1	2.75	2.75	2.75	0	2.75	2.75	>	<	1	518.5	518.5	518.5	0	518.5	518.5	>
2022-05-26 16:15:26	34	<	1000	0	0	0	0	0	0	>	<	1	3.75	3.75	3.75	0	3.75	3.75	>	<	1	528.1	528.1	528.1	0	528.1	528.1	>
2022-05-26 16:15:27	35	<	997	0	0	0	0	0	0	>	<	1	2.65	2.65	2.65	0	2.65	2.65	>	<	1	528.1	528.1	528.1	0	528.1	528.1	>
2022-05-26 16:15:28	36	<	1002	0.001	1	0	0.0316	0.0326	-0.0306	>	<	1	2.65	2.65	2.65	0	2.65	2.65	>	<	1	528.1	528.1	528.1	0	528.1	528.1	>
2022-05-26 16:15:29	37	<	999	0	0	0	0	0	0	>	<	1	2.75	2.75	2.75	0	2.75	2.75	>	<	1	528.1	528.1	528.1	0	528.1	528.1	>
2022-05-26 16:15:30	38	<	1001	0.001	1	0	0.0316	0.0326	-0.0306	>	<	1	2.8	2.8	2.8	0	2.8	2.8	>	<	1	528.1	528.1	528.1	0	528.1	528.1	>
2022-05-26 16:15:31	39	<	1000	0	0	0	0	0	0	>	<	1	2.8	2.8	2.8	0	2.8	2.8	>	<	1	528.1	528.1	528.1	0	528.1	528.1	>
2022-05-26 16:15:32	40	<	1001	0	0	0	0	0	0	>	<	1	3.8	3.8	3.8	0	3.8	3.8	>	<	1	537.7	537.7	537.7	0	537.7	537.7	>
2022-05-26 16:15:33	41	<	1000	0.001	1	0	0.0316	0.0326	-0.0306	>	<	1	2.6	2.6	2.6	0	2.6	2.6	>	<	1	537.7	537.7	537.7	0	537.7	537.7	>
2022-05-26 16:15:34	42	<	998	0	0	0	0	0	0	>	<	1	2.45	2.45	2.45	0	2.45	2.45	>	<	1	537.7	537.7	537.7	0	537.7	537.7	>
2022-05-26 16:15:35	43	<	1001	0	0	0	0	0	0	>	<	1	2.45	2.45	2.45	0	2.45	2.45	>	<	1	537.7	537.7	537.7	0	537.7	537.7	>
2022-05-26 16:15:36	44	<	1000	0	0	0	0	0	0	>	<	1	2.4	2.4	2.4	0	2.4	2.4	>	<	1	537.7	537.7	537.7	0	537.7	537.7	>
2022-05-26 16:15:37	45	<	999	0.003	1	0	0.0547	0.0577	-0.0517	>	<	1	2.65	2.65	2.65	0	2.65	2.65	>	<	1	537.7	537.7	537.7	0	537.7	537.7	>
2022-05-26 16:15:38	46	<	1001	0.017	1	0	0.1292	0.1462	-0.1122	>	<	1	2.6	2.6	2.6	0	2.6	2.6	>	<	1	537.7	537.7	537.7	0	537.7	537.7	>
2022-05-26 16:15:39	47	<	1000	0	0	0	0	0	0	>	<	1	3.55	3.55	3.55	0	3.55	3.55	>	<	1	548.5	548.5	548.5	0	548.5	548.5	>
2022-05-26 16:15:40	48	<	1000	0.001	1	0	0.0316	0.0326	-0.0306	>	<	1	2.5	2.5	2.5	0	2.5	2.5	>	<	1	548.5	548.5	548.5	0	548.5	548.5	>
2022-05-26 16:15:41	49	<	999	0	0	0	0	0	0	>	<	1	2.8	2.8	2.8	0	2.8	2.8	>	<	1	548.5	548.5	548.5	0	548.5	548.5	>
2022-05-26 16:15:42	50	<	1001	0	0	0	0	0	0	>	<	1	2.8	2.8	2.8	0	2.8	2.8	>	<	1	548.5	548.5	548.5	0	548.5	548.5	>
2022-05-26 16:15:43	51	<	1000	0	0	0	0	0	0	>	<	1	2.75	2.75	2.75	0	2.75	2.75	>	<	1	548.5	548.5	548.5	0	548.5	548.5	>
2022-05-26 16:15:44	52	<	966	0	0	0	0	0	0	>	<	1	2.4	2.4	2.4	0	2.4	2.4	>	<	1	548.5	548.5	548.5	0	548.5	548.5	>
2022-05-26 16:15:45	53	<	1031	0.0019	1	0	0.044	0.0459	-0.0421	>	<	1	3.6	3.6	3.6	0	3.6	3.6	>	<	1	558.6	558.6	558.6	0	558.6	558.6	>
2022-05-26 16:15:46	54	<	1002	0	0	0	0	0	0	>	<	1	2.7	2.7	2.7	0	2.7	2.7	>	<	1	558.6	558.6	558.6	0	558.6	558.6	>
2022-05-26 16:15:47	55	<	1000	0	0	0	0	0	0	>	<	1	2.75	2.75	2.75	0	2.75	2.75	>	<	1	558.9	558.9	558.9	0	558.9	558.9	>
2022-05-26 16:15:48	56	<	1001	0.002	1	0	0.0447	0.0467	-0.0427	>	<	1	2.8	2.8	2.8	0	2.8	2.8	>	<	1	558.9	558.9	558.9	0	558.9	558.9	>
2022-05-26 16:15:49	57	<	998	0	0	0	0	0	0	>	<	1	2.65	2.65	2.65	0	2.65	2.65	>	<	1	558.9	558.9	558.9	0	558.9	558.9	>
2022-05-26 16:15:50	58	<	1001	0	0	0	0	0	0	>	<	1	2.75	2.75	2.75	0	2.75	2.75	>	<	1	558.9	558.9	558.9	0	558.9	558.9	>
2022-05-26 16:15:51	59	<	999	0	0	0	0	0	0	>	<	1	2.75	2.75	2.75	0	2.75	2.75	>	<	1	558.9	558.9	558.9	0	558.9	558.9	>
2022-05-26 16:15:52	60	<	1002	0	0	0	0	0	0	>	<	1	3.65	3.65	3.65	0	3.65	3.65	>	<	1	569.2	569.2	569.2	0	569.2	569.2	>
2022-05-26 16:15:53	61	<	1001	0	0	0	0	0	0	>	<	1	2.55	2.55	2.55	0	2.55	2.55	>	<	1	569.2	569.2	569.2	0	569.2	569.2	>
2022-05-26 16:15:54	62	<	999	0	0	0	0	0	0	>	<	1	2.65	2.65	2.65	0	2.65	2.65	>	<	1	569.2	569.2	569.2	0	569.2	569.2	>
2022-05-26 16:15:55	63	<	999	0.001	1	0	0.0316	0.0326	-0.0306	>	<	1	2.45	2.45	2.45	0	2.45	2.45	>	<	1	569.2	569.2	569.2	0	569.2	569.2	>
2022-05-26 16:15:56	64	<	1001	0	0	0	0	0	0	>	<	1	2.45	2.45	2.45	0	2.45	2.45	>	<	1	569.2	569.2	569.2	0	569.2	569.2	>
2022-05-26 16:15:57	65	<	999	0	0	0	0	0	0	>	<	1	2.45	2.45	2.45	0	2.45	2.45	>	<	1	569.2	569.2	569.2	0	569.2	569.2	>
2022-05-26 16:15:58	66	<	1002	0	0	0	0	0	0	>	<	1	3.45	3.45	3.45	0	3.45	3.45	>	<	1	579.3	579.3	579.3	0	579.3	579.3	>
2022-05-26 16:15:59	67	<	998	0	0	0	0	0	0	>	<	1	2.45	2.45	2.45	0	2.45	2.45	>	<	1	579.3	579.3	579.3	0	579.3	579.3	>
2022-05-26 16:16:00	68	<	1001	0.001	1	0	0.0316	0.0326	-0.0306	>	<	1	2.4	2.4	2.4	0	2.4	2.4	>	<	1	579.3	579.3	579.3	0	579.3	579.3	>
2022-05-26 16:16:01	69	<	1000	0	0	0	0	0	0	>	<	1	2.45	2.45	2.45	0	2.45	2.45	>	<	1	579.3	579.3	579.3	0	579.3	579.3	>
2022-05-26 16:16:02	70	<	1001	0	0	0	0	0	0	>	<	1	2.4	2.4	2.4	0	2.4	2.4	>	<	1	579.3	579.3	579.3	0	579.3	579.3	>
2022-05-26 16:16:03	71	<	998	0.024	1	0	0.1532	0.1772	-0.1292	>	<	1	2.4	2.4	2.4	0	2.4	2.4	>	<	1	579.3	579.3	579.3	0	579.3	579.3	>
2022-05-26 16:16:04	72	<	990	0.0374	1	0	0.1897	0.227	-0.1523	>	<	1	2.4	2.4	2.4	0	2.4	2.4	>	<	1	579.3	579.3	579.3	0	579.3	579.3	>
2022-05-26 16:16:05	73	<	1011	0	0	0	0	0	0	>	<	1	3.45	3.45	3.45	0	3.45	3.45	>	<	1	589.8	589.8	589.8	0	589.8	589.8	>
2022-05-26 16:16:06	74	<	999	0	0	0	0	0	0	>	<	1	2.4	2.4	2.4	0	2.4	2.4	>	<	1	589.8	589.8	589.8	0	589.8	589.8	>
2022-05-26 16:16:07	75	<	1001	0	0	0	0	0	0	>	<	1	2.5	2.5	2.5	0	2.5	2.5	>	<	1	589.8	589.8	589.8	0	589.8	589.8	>
2022-05-26 16:16:08	76	<	1000	0	0	0	0	0	0	>	<	1	2.45	2.45	2.45	0	2.45	2.45	>	<	1	589.8	589.8	589.8	0	589.8	589.8	>
2022-05-26 16:16:09	77	<	1001	0	0	0	0	0	0	>	<	1	2.45	2.45	2.45	0	2.45	2.45	>	<	1	589.8	589.8	589.8	0	589.8	589.8	>
2022-05-26 16:16:10	78	<	1000	0.001	1	0	0.0316	0.0326	-0.0306	>	<	1	2.45	2.45	2.45	0	2.45	2.45	>	<	1	589.8	589.8	589.8	0	589.8	589.8	>
2022-05-26 16:16:11	79	<	999	0	0	0	0	0	0	>	<	1	3.4	3.4	3.4	0	3.4	3.4	>	<	1	600.1	600.1	600.1	0	600.1	600.1	>
2022-05-26 16:16:12	80	<	1000	0	0	0	0	0	0	>	<	1	2.45	2.45	2.45	0	2.45	2.45	>	<	1	600.1	600.1	600.1	0	600.1	600.1	>
2022-05-26 16:16:13	81	<	1000	0	0	0	0	0	0	>	<	1	2.5	2.5	2.5	0	2.5	2.5	>	<	1	600.1	600.1	600.1	0	600.1	600.1	>
2022-05-26 16:16:14	82	<	1000	0.001	1	0	0.0316	0.0326	-0.0306	>	<	1	2.5	2.5	2.5	0	2.5	2.5	>	<	1	600.1	600.1	600.1	0	600.1	600.1	>
2022-05-26 16:16:15	83	<	1000	0.001	1	0	0.0316	0.0326	-0.0306	>	<	1	2.4	2.4	2.4	0	2.4	2.4	>	<	1	600.1	600.1	600.1	0	600.1	600.1	>
2022-05-26 16:16:16	84	<	999	0	0	0	0	0	0	>	<	1	2.55	2.55	2.55	0	2.55	2.55	>	<	1	600.1	600.1	600.1	0	600.1	600.1	>
2022-05-26 16:16:17	85	<	1000	0	0	0	0	0	0	>	<	1	2.45	2.45	2.45	0	2.45	2.45	>	<	1	600.1	600.1	600.1	0	600.1	600.1	>
2022-05-26 16:16:18	86	<	1002	0	0	0	0	0	0	>	<	1	3.45	3.45	3.45	0	3.45	3.45	>	<	1	610.7	610.7	610.7	0	610.7	610.7	>
2022-05-26 16:16:19	87	<	1000	0	0	0	0	0	0	>	<	1	2.45	2.45	2.45	0	2.45	2.45	>	<	1	610.7	610.7	610.7	0	610.7	610.7	>
2022-05-26 16:16:20	88	<	996	0	0	0	0	0	0	>	<	1	2.45	2.45	2.45	0	2.45	2.45	>	<	1	610.7	610.7	610.7	0	610.7	610.7	>
2022-05-26 16:16:21	89	<	993	0	0	0	0	0	0	>	<	1	2.4	2.4	2.4	0	2.4	2.4	>	<	1	610.7	610.7	610.7	0	610.7	610.7	>
2022-05-26 16:16:22	90	<	1007	0	0	0	0	0	0	>	<	1	2.45	2.45	2.45	0	2.45	2.45	>	<	1	610.7	610.7	610.7	0	610.7	610.7	>
2022-05-26 16:16:23	91	<	1004	0	0	0	0	0	0	>	<	1	2.5	2.5	2.5	0	2.5	2.5	>	<	1	610.7	610.7	610.7	0	610.7	610.7	>
2022-05-26 16:16:24	92	<	1000	0	0	0	0	0	0	>	<	1	3.6	3.6	3.6	0	3.6	3.6	>	<	1	620.8	620.8	620.8	0	620.8	620.8	>
2022-05-26 16:16:25	93	<	1000	0.026	1	0	0.1591	0.1851	-0.1331	>	<	1	2.9	2.9	2.9	0	2.9	2.9	>	<	1	620.8	620.8	620.8	0	620.8	620.8	>
2022-05-26 16:16:26	94	<	999	0	0	0	0	0	0	>	<	1	2.95	2.95	2.95	0	2.95	2.95	>	<	1	620.8	620.8	620.8	0	620.8	620.8	>
2022-05-26 16:16:27	95	<	1000	0	0	0	0	0	0	>	<	1	2.8	2.8	2.8	0	2.8	2.8	>	<	1	620.8	620.8	620.8	0	620.8	620.8	>
2022-05-26 16:16:28	96	<	1000	0	0	0	0	0	0	>	<	1	2.7	2.7	2.7	0	2.7	2.7	>	<	1	620.8	620.8	620.8	0	620.8	620.8	>
2022-05-26 16:16:29	97	<	1000	0	0	0	0	0	0	>	<	1	2.75	2.75	2.75	0	2.75	2.75	>	<	1	620.8	620.8	620.8	0	620.8	620.8	>
2022-05-26 16:16:30	98	<	999	0.001	1	0	0.0316	0.0326	-0.0306	>	<	1	3.65	3.65	3.65	0	3.65	3.65	>	<	1	630.8	630.8	630.8	0	630.8	630.8	>
2022-05-26 16:16:31	99	<	999	0	0	0	0	0	0	>	<	1	2.55	2.55	2.55	0	2.55	2.55	>	<	1	630.8	630.8	630.8	0	630.8	630.8	>
2022-05-26 16:16:32	100	<	1001	0	0	0	0	0	0	>	<	1	2.35	2.35	2.35	0	2.35	2.35	>	<	1	630.8	630.8	630.8	0	630.8	630.8	>
2022-05-26 16:16:33	101	<	1001	0.001	1	0	0.0316	0.0326	-0.0306	>	<	1	2.55	2.55	2.55	0	2.55	2.55	>	<	1	630.8	630.8	630.8	0	630.8	630.8	>
2022-05-26 16:16:34	102	<	1001	0	0	0	0	0	0	>	<	1	2.55	2.55	2.55	0	2.55	2.55	>	<	1	630.8	630.8	630.8	0	630.8	630.8	>
2022-05-26 16:16:35	103	<	1000	0	0	0	0	0	0	>	<	1	2.6	2.6	2.6	0	2.6	2.6	>	<	1	630.8	630.8	630.8	0	630.8	630.8	>
2022-05-26 16:16:36	104	<	996	0	0	0	0	0	0	>	<	1	3.65	3.65	3.65	0	3.65	3.65	>	<	1	640.9	640.9	640.9	0	640.9	640.9	>
2022-05-26 16:16:37	105	<	1000	0	0	0	0	0	0	>	<	1	2.55	2.55	2.55	0	2.55	2.55	>	<	1	640.9	640.9	640.9	0	640.9	640.9	>
2022-05-26 16:16:38	106	<	1002	0	0	0	0	0	0	>	<	1	2.55	2.55	2.55	0	2.55	2.55	>	<	1	640.9	640.9	640.9	0	640.9	640.9	>
2022-05-26 16:16:39	107	<	1001	0	0	0	0	0	0	>	<	1	2.75	2.75	2.75	0	2.75	2.75	>	<	1	640.9	640.9	640.9	0	640.9	640.9	>
2022-05-26 16:16:40	108	<	998	0	0	0	0	0	0	>	<	1	2.75	2.75	2.75	0	2.75	2.75	>	<	1	640.9	640.9	640.9	0	640.9	640.9	>
2022-05-26 16:16:41	109	<	1003	0	0	0	0	0	0	>	<	1	2.75	2.75	2.75	0	2.75	2.75	>	<	1	640.9	640.9	640.9	0	640.9	640.9	>
2022-05-26 16:16:42	110	<	998	0	0	0	0	0	0	>	<	1	3.55	3.55	3.55	0	3.55	3.55	>	<	1	650.7	650.7	650.7	0	650.7	650.7	>
2022-05-26 16:16:43	111	<	1001	0	0	0	0	0	0	>	<	1	2.8	2.8	2.8	0	2.8	2.8	>	<	1	650.7	650.7	650.7	0	650.7	650.7	>
2022-05-26 16:16:44	112	<	1000	0	0	0	0	0	0	>	<	1	2.35	2.35	2.35	0	2.35	2.35	>	<	1	650.7	650.7	650.7	0	650.7	650.7	>
2022-05-26 16:16:45	113	<	1001	0	0	0	0	0	0	>	<	1	2.55	2.55	2.55	0	2.55	2.55	>	<	1	650.7	650.7	650.7	0	650.7	650.7	>
2022-05-26 16:16:46	114	<	998	0	0	0	0	0	0	>	<	1	2.6	2.6	2.6	0	2.6	2.6	>	<	1	650.7	650.7	650.7	0	650.7	650.7	>
2022-05-26 16:16:47	115	<	1000	0	0	0	0	0	0	>	<	1	3.5	3.5	3.5	0	3.5	3.5	>	<	1	655.1	655.1	655.1	0	655.1	655.1	>
2022-05-26 16:16:48	116	<	1000	0	0	0	0	0	0	>	<	1	2.5	2.5	2.5	0	2.5	2.5	>	<	1	655.1	655.1	655.1	0	655.1	655.1	>
2022-05-26 16:16:49	117	<	1000	0	0	0	0	0	0	>	<	1	2.75	2.75	2.75	0	2.75	2.75	>	<	1	655.1	655.1	655.1	0	655.1	655.1	>
2022-05-26 16:16:50	118	<	1000	0	0	0	0	0	0	>	<	1	2.7	2.7	2.7	0	2.7	2.7	>	<	1	655.1	655.1	655.1	0	655.1	655.1	>
2022-05-26 16:16:51	119	<	1001	0	0	0	0	0	0	>	<	1	2.7	2.7	2.7	0	2.7	2.7	>	<	1	655.1	655.1	655.1	0	655.1	655.1	>
2022-05-26 16:16:52	120	<	1000	0	0	0	0	0	0	>	<	1	2.85	2.85	2.85	0	2.85	2.85	>	<	1	655.3	655.3	655.3	0	655.3	655.3	>
2022-05-26 16:16:53	121	<	1000	0	0	0	0	0	0	>	<	1	4.25	4.25	4.25	0	4.25	4.25	>	<	1	658	658	658	0	658	658	>
2022-05-26 16:16:54	122	<	1000	0	0	0	0	0	0	>	<	1	2.75	2.75	2.75	0	2.75	2.75	>	<	1	658	658	658	0	658	658	>
2022-05-26 16:16:55	123	<	1000	0	0	0	0	0	0	>	<	1	2.85	2.85	2.85	0	2.85	2.85	>	<	1	658	658	658	0	658	658	>
2022-05-26 16:16:56	124	<	1000	0	0	0	0	0	0	>	<	1	2.75	2.75	2.75	0	2.75	2.75	>	<	1	658	658	658	0	658	658	>
2022-05-26 16:16:57	125	<	1001	0	0	0	0	0	0	>	<	1	2.8	2.8	2.8	0	2.8	2.8	>	<	1	658	658	658	0	658	658	>
2022-05-26 16:16:58	126	<	1000	0	0	0	0	0	0	>	<	1	3.5	3.5	3.5	0	3.5	3.5	>	<	1	658	658	658	0	658	658	>
2022-05-26 16:16:59	127	<	999	0	0	0	0	0	0	>	<	1	2.7	2.7	2.7	0	2.7	2.7	>	<	1	658	658	658	0	658	658	>
2022-05-26 16:17:00	128	<	989	0	0	0	0	0	0	>	<	1	2.65	2.65	2.65	0	2.65	2.65	>	<	1	658	658	658	0	658	658	>
2022-05-26 16:17:01	129	<	1011	0	0	0	0	0	0	>	<	1	2.7	2.7	2.7	0	2.7	2.7	>	<	1	658	658	658	0	658	658	>
2022-05-26 16:17:02	130	<	1000	0	0	0	0	0	0	>	<	1	2.75	2.75	2.75	0	2.75	2.75	>	<	1	658	658	658	0	658	658	>
2022-05-26 16:17:03	131	<	999	0	0	0	0	0	0	>	<	1	3.6	3.6	3.6	0	3.6	3.6	>	<	1	658.3	658.3	658.3	0	658.3	658.3	>
2022-05-26 16:17:04	132	<	1001	0	0	0	0	0	0	>	<	1	2.7	2.7	2.7	0	2.7	2.7	>	<	1	658.3	658.3	658.3	0	658.3	658.3	>
2022-05-26 16:17:05	133	<	999	0	0	0	0	0	0	>	<	1	2.8	2.8	2.8	0	2.8	2.8	>	<	1	658.3	658.3	658.3	0	658.3	658.3	>
2022-05-26 16:17:06	134	<	1002	0	0	0	0	0	0	>	<	1	2.75	2.75	2.75	0	2.75	2.75	>	<	1	658.3	658.3	658.3	0	658.3	658.3	>
2022-05-26 16:17:07	135	<	999	0	0	0	0	0	0	>	<	1	2.7	2.7	2.7	0	2.7	2.7	>	<	1	658.3	658.3	658.3	0	658.3	658.3	>
2022-05-26 16:17:08	136	<	998	0.001	1	0	0.0316	0.0326	-0.0306	>	<	1	3.5	3.5	3.5	0	3.5	3.5	>	<	1	658.3	658.3	658.3	0	658.3	658.3	>
2022-05-26 16:17:09	137	<	1001	0	0	0	0	0	0	>	<	1	2.7	2.7	2.7	0	2.7	2.7	>	<	1	658.3	658.3	658.3	0	658.3	658.3	>
2022-05-26 16:17:10	138	<	1001	0	0	0	0	0	0	>	<	1	2.7	2.7	2.7	0	2.7	2.7	>	<	1	658.3	658.3	658.3	0	658.3	658.3	>
2022-05-26 16:17:11	139	<	1001	0	0	0	0	0	0	>	<	1	2.75	2.75	2.75	0	2.75	2.75	>	<	1	658.3	658.3	658.3	0	658.3	658.3	>
2022-05-26 16:17:12	140	<	998	0	0	0	0	0	0	>	<	1	3.6	3.6	3.6	0	3.6	3.6	>	<	1	658.3	658.3	658.3	0	658.3	658.3	>
2022-05-26 16:17:13	141	<	1001	0	0	0	0	0	0	>	<	1	2.8	2.8	2.8	0	2.8	2.8	>	<	1	658.3	658.3	658.3	0	658.3	658.3	>
2022-05-26 16:17:14	142	<	999	0.001	1	0	0.0316	0.0326	-0.0306	>	<	1	2.7	2.7	2.7	0	2.7	2.7	>	<	1	658.3	658.3	658.3	0	658.3	658.3	>
2022-05-26 16:17:15	143	<	1000	0	0	0	0	0	0	>	<	1	2.75	2.75	2.75	0	2.75	2.75	>	<	1	658.3	658.3	658.3	0	658.3	658.3	>
2022-05-26 16:17:16	144	<	1001	0	0	0	0	0	0	>	<	1	2.75	2.75	2.75	0	2.75	2.75	>	<	1	658.3	658.3	658.3	0	658.3	658.3	>
2022-05-26 16:17:17	145	<	1000	0	0	0	0	0	0	>	<	1	6.6	6.6	6.6	0	6.6	6.6	>	<	1	666.5	666.5	666.5	0	666.5	666.5	>
2022-05-26 16:17:18	146	<	1000	0	0	0	0	0	0	>	<	1	2.9	2.9	2.9	0	2.9	2.9	>	<	1	666.7	666.7	666.7	0	666.7	666.7	>
2022-05-26 16:17:19	147	<	1000	0	0	0	0	0	0	>	<	1	2.7	2.7	2.7	0	2.7	2.7	>	<	1	666.7	666.7	666.7	0	666.7	666.7	>
2022-05-26 16:17:20	148	<	999	0	0	0	0	0	0	>	<	1	2.8	2.8	2.8	0	2.8	2.8	>	<	1	666.7	666.7	666.7	0	666.7	666.7	>
2022-05-26 16:17:21	149	<	1000	0	0	0	0	0	0	>	<	1	3.55	3.55	3.55	0	3.55	3.55	>	<	1	666.7	666.7	666.7	0	666.7	666.7	>
2022-05-26 16:17:22	150	<	1001	0	0	0	0	0	0	>	<	1	2.55	2.55	2.55	0	2.55	2.55	>	<	1	666.7	666.7	666.7	0	666.7	666.7	>
2022-05-26 16:17:23	151	<	1000	0	0	0	0	0	0	>	<	1	2.75	2.75	2.75	0	2.75	2.75	>	<	1	666.7	666.7	666.7	0	666.7	666.7	>
2022-05-26 16:17:24	152	<	998	0	0	0	0	0	0	>	<	1	2.8	2.8	2.8	0	2.8	2.8	>	<	1	666.7	666.7	666.7	0	666.7	666.7	>
2022-05-26 16:17:25	153	<	998	0.023	1	0	0.15	0.1731	-0.127	>	<	1	2.7	2.7	2.7	0	2.7	2.7	>	<	1	666.7	666.7	666.7	0	666.7	666.7	>
2022-05-26 16:17:26	154	<	1004	0.0209	1	0	0.1431	0.164	-0.1222	>	<	1	3.45	3.45	3.45	0	3.45	3.45	>	<	1	666.7	666.7	666.7	0	666.7	666.7	>
2022-05-26 16:17:27	155	<	999	0	0	0	0	0	0	>	<	1	2.75	2.75	2.75	0	2.75	2.75	>	<	1	666.7	666.7	666.7	0	666.7	666.7	>
2022-05-26 16:17:28	156	<	1000	0	0	0	0	0	0	>	<	1	2.8	2.8	2.8	0	2.8	2.8	>	<	1	666.7	666.7	666.7	0	666.7	666.7	>
2022-05-26 16:17:29	157	<	1001	0	0	0	0	0	0	>	<	1	2.75	2.75	2.75	0	2.75	2.75	>	<	1	666.7	666.7	666.7	0	666.7	666.7	>
2022-05-26 16:17:30	158	<	1000	0	0	0	0	0	0	>	<	1	3.5	3.5	3.5	0	3.5	3.5	>	<	1	668	668	668	0	668	668	>
2022-05-26 16:17:31	159	<	1001	0	0	0	0	0	0	>	<	1	2.8	2.8	2.8	0	2.8	2.8	>	<	1	668	668	668	0	668	668	>
2022-05-26 16:17:32	160	<	998	0	0	0	0	0	0	>	<	1	2.75	2.75	2.75	0	2.75	2.75	>	<	1	668	668	668	0	668	668	>
2022-05-26 16:17:33	161	<	1001	0	0	0	0	0	0	>	<	1	2.8	2.8	2.8	0	2.8	2.8	>	<	1	668	668	668	0	668	668	>
2022-05-26 16:17:34	162	<	1000	0	0	0	0	0	0	>	<	1	2.75	2.75	2.75	0	2.75	2.75	>	<	1	668	668	668	0	668	668	>
2022-05-26 16:17:35	163	<	1000	0.001	1	0	0.0316	0.0326	-0.0306	>	<	1	6.25	6.25	6.25	0	6.25	6.25	>	<	1	668	668	668	0	668	668	>
2022-05-26 16:17:36	164	<	983	0	0	0	0	0	0	>	<	1	2.75	2.75	2.75	0	2.75	2.75	>	<	1	668	668	668	0	668	668	>
2022-05-26 16:17:37	165	<	1016	0	0	0	0	0	0	>	<	1	2.75	2.75	2.75	0	2.75	2.75	>	<	1	668	668	668	0	668	668	>
2022-05-26 16:17:38	166	<	1002	0	0	0	0	0	0	>	<	1	2.75	2.75	2.75	0	2.75	2.75	>	<	1	668	668	668	0	668	668	>
2022-05-26 16:17:39	167	<	1000	0.002	1	0	0.0447	0.0467	-0.0427	>	<	1	3.35	3.35	3.35	0	3.35	3.35	>	<	1	668	668	668	0	668	668	>
2022-05-26 16:17:40	168	<	1000	0.001	1	0	0.0316	0.0326	-0.0306	>	<	1	2.75	2.75	2.75	0	2.75	2.75	>	<	1	668	668	668	0	668	668	>
2022-05-26 16:17:41	169	<	998	0.001	1	0	0.0316	0.0326	-0.0306	>	<	1	2.7	2.7	2.7	0	2.7	2.7	>	<	1	668	668	668	0	668	668	>
2022-05-26 16:17:42	170	<	999	0	0	0	0	0	0	>	<	1	2.75	2.75	2.75	0	2.75	2.75	>	<	1	668	668	668	0	668	668	>
2022-05-26 16:17:43	171	<	1001	0	0	0	0	0	0	>	<	1	2.7	2.7	2.7	0	2.7	2.7	>	<	1	668	668	668	0	668	668	>
2022-05-26 16:17:44	172	<	1001	0.013	13	0	0.4107	0.4237	-0.3977	>	<	1	3.5	3.5	3.5	0	3.5	3.5	>	<	1	668	668	668	0	668	668	>
2022-05-26 16:17:45	173	<	1001	0	0	0	0	0	0	>	<	1	2.65	2.65	2.65	0	2.65	2.65	>	<	1	668	668	668	0	668	668	>
2022-05-26 16:17:46	174	<	999	0	0	0	0	0	0	>	<	1	2.7	2.7	2.7	0	2.7	2.7	>	<	1	668	668	668	0	668	668	>
2022-05-26 16:17:47	175	<	1001	0	0	0	0	0	0	>	<	1	2.75	2.75	2.75	0	2.75	2.75	>	<	1	668	668	668	0	668	668	>
2022-05-26 16:17:48	176	<	1000	0	0	0	0	0	0	>	<	1	3.65	3.65	3.65	0	3.65	3.65	>	<	1	669.5	669.5	669.5	0	669.5	669.5	>
2022-05-26 16:17:49	177	<	986	0	0	0	0	0	0	>	<	1	2.8	2.8	2.8	0	2.8	2.8	>	<	1	669.5	669.5	669.5	0	669.5	669.5	>
2022-05-26 16:17:50	178	<	1008	0.001	1	0	0.0315	0.0325	-0.0305	>	<	1	2.7	2.7	2.7	0	2.7	2.7	>	<	1	669.5	669.5	669.5	0	669.5	669.5	>
2022-05-26 16:17:51	179	<	1000	0	0	0	0	0	0	>	<	1	2.65	2.65	2.65	0	2.65	2.65	>	<	1	669.5	669.5	669.5	0	669.5	669.5	>
2022-05-26 16:17:52	180	<	1005	0	0	0	0	0	0	>	<	1	2.75	2.75	2.75	0	2.75	2.75	>	<	1	669.5	669.5	669.5	0	669.5	669.5	>
2022-05-26 16:17:53	181	<	1000	0.001	1	0	0.0316	0.0326	-0.0306	>	<	1	3.45	3.45	3.45	0	3.45	3.45	>	<	1	670.1	670.1	670.1	0	670.1	670.1	>
2022-05-26 16:17:54	182	<	998	0	0	0	0	0	0	>	<	1	2.75	2.75	2.75	0	2.75	2.75	>	<	1	670.1	670.1	670.1	0	670.1	670.1	>
2022-05-26 16:17:55	183	<	1002	0	0	0	0	0	0	>	<	1	2.75	2.75	2.75	0	2.75	2.75	>	<	1	670.1	670.1	670.1	0	670.1	670.1	>
2022-05-26 16:17:56	184	<	1000	0	0	0	0	0	0	>	<	1	2.7	2.7	2.7	0	2.7	2.7	>	<	1	670.1	670.1	670.1	0	670.1	670.1	>
2022-05-26 16:17:57	185	<	1001	0.001	1	0	0.0316	0.0326	-0.0306	>	<	1	6.2	6.2	6.2	0	6.2	6.2	>	<	1	671.1	671.1	671.1	0	671.1	671.1	>
2022-05-26 16:17:58	186	<	999	0	0	0	0	0	0	>	<	1	2.7	2.7	2.7	0	2.7	2.7	>	<	1	671.1	671.1	671.1	0	671.1	671.1	>
2022-05-26 16:17:59	187	<	999	0	0	0	0	0	0	>	<	1	2.75	2.75	2.75	0	2.75	2.75	>	<	1	671.1	671.1	671.1	0	671.1	671.1	>
2022-05-26 16:18:00	188	<	1001	0	0	0	0	0	0	>	<	1	2.75	2.75	2.75	0	2.75	2.75	>	<	1	671.1	671.1	671.1	0	671.1	671.1	>
2022-05-26 16:18:01	189	<	1000	0	0	0	0	0	0	>	<	1	3.55	3.55	3.55	0	3.55	3.55	>	<	1	671.1	671.1	671.1	0	671.1	671.1	>
2022-05-26 16:18:02	190	<	1000	0	0	0	0	0	0	>	<	1	2.7	2.7	2.7	0	2.7	2.7	>	<	1	671.1	671.1	671.1	0	671.1	671.1	>
2022-05-26 16:18:03	191	<	999	0	0	0	0	0	0	>	<	1	2.7	2.7	2.7	0	2.7	2.7	>	<	1	671.1	671.1	671.1	0	671.1	671.1	>
2022-05-26 16:18:04	192	<	1001	0	0	0	0	0	0	>	<	1	2.75	2.75	2.75	0	2.75	2.75	>	<	1	671.1	671.1	671.1	0	671.1	671.1	>
2022-05-26 16:18:05	193	<	1000	0	0	0	0	0	0	>	<	1	2.7	2.7	2.7	0	2.7	2.7	>	<	1	671.1	671.1	671.1	0	671.1	671.1	>
2022-05-26 16:18:06	194	<	999	0	0	0	0	0	0	>	<	1	3.35	3.35	3.35	0	3.35	3.35	>	<	1	671.1	671.1	671.1	0	671.1	671.1	>
2022-05-26 16:18:07	195	<	1000	0	0	0	0	0	0	>	<	1	2.65	2.65	2.65	0	2.65	2.65	>	<	1	671.1	671.1	671.1	0	671.1	671.1	>
2022-05-26 16:18:08	196	<	1001	0	0	0	0	0	0	>	<	1	2.65	2.65	2.65	0	2.65	2.65	>	<	1	671.1	671.1	671.1	0	671.1	671.1	>
2022-05-26 16:18:09	197	<	1001	0	0	0	0	0	0	>	<	1	2.55	2.55	2.55	0	2.55	2.55	>	<	1	671.1	671.1	671.1	0	671.1	671.1	>
2022-05-26 16:18:10	198	<	999	0	0	0	0	0	0	>	<	1	2.5	2.5	2.5	0	2.5	2.5	>	<	1	671.1	671.1	671.1	0	671.1	671.1	>
2022-05-26 16:18:11	199	<	1000	0	0	0	0	0	0	>	<	1	3.7	3.7	3.7	0	3.7	3.7	>	<	1	672.1	672.1	672.1	0	672.1	672.1	>
2022-05-26 16:18:12	200	<	1000	0	0	0	0	0	0	>	<	1	2.8	2.8	2.8	0	2.8	2.8	>	<	1	672.1	672.1	672.1	0	672.1	672.1	>
2022-05-26 16:18:13	201	<	1000	0	0	0	0	0	0	>	<	1	2.85	2.85	2.85	0	2.85	2.85	>	<	1	672.1	672.1	672.1	0	672.1	672.1	>
2022-05-26 16:18:14	202	<	1000	0	0	0	0	0	0	>	<	1	2.8	2.8	2.8	0	2.8	2.8	>	<	1	672.1	672.1	672.1	0	672.1	672.1	>
2022-05-26 16:18:15	203	<	999	0.013	13	0	0.4111	0.4241	-0.3981	>	<	1	3.55	3.55	3.55	0	3.55	3.55	>	<	1	672.9	672.9	672.9	0	672.9	672.9	>
2022-05-26 16:18:16	204	<	1001	0	0	0	0	0	0	>	<	1	2.75	2.75	2.75	0	2.75	2.75	>	<	1	672.9	672.9	672.9	0	672.9	672.9	>
2022-05-26 16:18:17	205	<	996	0	0	0	0	0	0	>	<	1	2.8	2.8	2.8	0	2.8	2.8	>	<	1	672.9	672.9	672.9	0	672.9	672.9	>
2022-05-26 16:18:18	206	<	1004	0	0	0	0	0	0	>	<	1	2.7	2.7	2.7	0	2.7	2.7	>	<	1	672.9	672.9	672.9	0	672.9	672.9	>
2022-05-26 16:18:19	207	<	1001	0.002	2	0	0.0632	0.0652	-0.0612	>	<	1	6.2	6.2	6.2	0	6.2	6.2	>	<	1	673.9	673.9	673.9	0	673.9	673.9	>
2022-05-26 16:18:20	208	<	1000	0.001	1	0	0.0316	0.0326	-0.0306	>	<	1	2.5	2.5	2.5	0	2.5	2.5	>	<	1	674.1	674.1	674.1	0	674.1	674.1	>
2022-05-26 16:18:21	209	<	999	0	0	0	0	0	0	>	<	1	2.75	2.75	2.75	0	2.75	2.75	>	<	1	674.1	674.1	674.1	0	674.1	674.1	>
2022-05-26 16:18:22	210	<	1001	0	0	0	0	0	0	>	<	1	2.8	2.8	2.8	0	2.8	2.8	>	<	1	674.1	674.1	674.1	0	674.1	674.1	>
2022-05-26 16:18:23	211	<	999	0	0	0	0	0	0	>	<	1	3.55	3.55	3.55	0	3.55	3.55	>	<	1	675.4	675.4	675.4	0	675.4	675.4	>
2022-05-26 16:18:24	212	<	999	0	0	0	0	0	0	>	<	1	2.85	2.85	2.85	0	2.85	2.85	>	<	1	675.4	675.4	675.4	0	675.4	675.4	>
2022-05-26 16:18:25	213	<	1001	0.005	1	0	0.0705	0.0755	-0.0655	>	<	1	2.8	2.8	2.8	0	2.8	2.8	>	<	1	675.4	675.4	675.4	0	675.4	675.4	>
2022-05-26 16:18:26	214	<	998	0	0	0	0	0	0	>	<	1	2.75	2.75	2.75	0	2.75	2.75	>	<	1	675.4	675.4	675.4	0	675.4	675.4	>
2022-05-26 16:18:27	215	<	1002	0	0	0	0	0	0	>	<	1	2.8	2.8	2.8	0	2.8	2.8	>	<	1	675.4	675.4	675.4	0	675.4	675.4	>
2022-05-26 16:18:28	216	<	993	0	0	0	0	0	0	>	<	1	3.55	3.55	3.55	0	3.55	3.55	>	<	1	675.4	675.4	675.4	0	675.4	675.4	>
2022-05-26 16:18:29	217	<	1005	0	0	0	0	0	0	>	<	1	2.9	2.9	2.9	0	2.9	2.9	>	<	1	675.4	675.4	675.4	0	675.4	675.4	>
2022-05-26 16:18:30	218	<	1002	0	0	0	0	0	0	>	<	1	2.8	2.8	2.8	0	2.8	2.8	>	<	1	675.4	675.4	675.4	0	675.4	675.4	>
2022-05-26 16:18:31	219	<	1001	0	0	0	0	0	0	>	<	1	2.8	2.8	2.8	0	2.8	2.8	>	<	1	675.4	675.4	675.4	0	675.4	675.4	>
2022-05-26 16:18:32	220	<	998	0	0	0	0	0	0	>	<	1	2.75	2.75	2.75	0	2.75	2.75	>	<	1	675.4	675.4	675.4	0	675.4	675.4	>
2022-05-26 16:18:33	221	<	1002	0	0	0	0	0	0	>	<	1	3.65	3.65	3.65	0	3.65	3.65	>	<	1	675.4	675.4	675.4	0	675.4	675.4	>
2022-05-26 16:18:34	222	<	998	0	0	0	0	0	0	>	<	1	2.8	2.8	2.8	0	2.8	2.8	>	<	1	675.4	675.4	675.4	0	675.4	675.4	>
2022-05-26 16:18:35	223	<	1001	0	0	0	0	0	0	>	<	1	2.75	2.75	2.75	0	2.75	2.75	>	<	1	675.4	675.4	675.4	0	675.4	675.4	>
2022-05-26 16:18:36	224	<	999	0	0	0	0	0	0	>	<	1	2.7	2.7	2.7	0	2.7	2.7	>	<	1	675.4	675.4	675.4	0	675.4	675.4	>
2022-05-26 16:18:37	225	<	1001	0	0	0	0	0	0	>	<	1	3.7	3.7	3.7	0	3.7	3.7	>	<	1	676.7	676.7	676.7	0	676.7	676.7	>
2022-05-26 16:18:38	226	<	1000	0	0	0	0	0	0	>	<	1	2.8	2.8	2.8	0	2.8	2.8	>	<	1	676.7	676.7	676.7	0	676.7	676.7	>
2022-05-26 16:18:39	227	<	1000	0	0	0	0	0	0	>	<	1	2.75	2.75	2.75	0	2.75	2.75	>	<	1	676.7	676.7	676.7	0	676.7	676.7	>
2022-05-26 16:18:40	228	<	1000	0	0	0	0	0	0	>	<	1	2.8	2.8	2.8	0	2.8	2.8	>	<	1	676.7	676.7	676.7	0	676.7	676.7	>
2022-05-26 16:18:41	229	<	1000	0	0	0	0	0	0	>	<	1	2.7	2.7	2.7	0	2.7	2.7	>	<	1	676.7	676.7	676.7	0	676.7	676.7	>
2022-05-26 16:18:42	230	<	1000	0	0	0	0	0	0	>	<	1	6.1	6.1	6.1	0	6.1	6.1	>	<	1	676.7	676.7	676.7	0	676.7	676.7	>
2022-05-26 16:18:43	231	<	1000	0	0	0	0	0	0	>	<	1	2.75	2.75	2.75	0	2.75	2.75	>	<	1	676.7	676.7	676.7	0	676.7	676.7	>
2022-05-26 16:18:44	232	<	1000	0	0	0	0	0	0	>	<	1	2.7	2.7	2.7	0	2.7	2.7	>	<	1	676.7	676.7	676.7	0	676.7	676.7	>
2022-05-26 16:18:45	233	<	1000	0	0	0	0	0	0	>	<	1	2.7	2.7	2.7	0	2.7	2.7	>	<	1	676.7	676.7	676.7	0	676.7	676.7	>
2022-05-26 16:18:46	234	<	1000	0	0	0	0	0	0	>	<	1	3.45	3.45	3.45	0	3.45	3.45	>	<	1	676.9	676.9	676.9	0	676.9	676.9	>
2022-05-26 16:18:47	235	<	1001	0	0	0	0	0	0	>	<	1	2.65	2.65	2.65	0	2.65	2.65	>	<	1	676.9	676.9	676.9	0	676.9	676.9	>
2022-05-26 16:18:48	236	<	999	0	0	0	0	0	0	>	<	1	2.7	2.7	2.7	0	2.7	2.7	>	<	1	676.9	676.9	676.9	0	676.9	676.9	>
2022-05-26 16:18:49	237	<	1001	0	0	0	0	0	0	>	<	1	2.7	2.7	2.7	0	2.7	2.7	>	<	1	676.9	676.9	676.9	0	676.9	676.9	>
2022-05-26 16:18:50	238	<	998	0	0	0	0	0	0	>	<	1	2.65	2.65	2.65	0	2.65	2.65	>	<	1	676.9	676.9	676.9	0	676.9	676.9	>
2022-05-26 16:18:51	239	<	1001	0.013	13	0	0.4107	0.4237	-0.3977	>	<	1	3.55	3.55	3.55	0	3.55	3.55	>	<	1	676.9	676.9	676.9	0	676.9	676.9	>
2022-05-26 16:18:52	240	<	999	0	0	0	0	0	0	>	<	1	2.75	2.75	2.75	0	2.75	2.75	>	<	1	676.9	676.9	676.9	0	676.9	676.9	>
2022-05-26 16:18:53	241	<	1001	0	0	0	0	0	0	>	<	1	2.75	2.75	2.75	0	2.75	2.75	>	<	1	676.9	676.9	676.9	0	676.9	676.9	>
2022-05-26 16:18:54	242	<	1001	0	0	0	0	0	0	>	<	1	2.7	2.7	2.7	0	2.7	2.7	>	<	1	676.9	676.9	676.9	0	676.9	676.9	>
2022-05-26 16:18:55	243	<	999	0	0	0	0	0	0	>	<	1	3.65	3.65	3.65	0	3.65	3.65	>	<	1	678.2	678.2	678.2	0	678.2	678.2	>
2022-05-26 16:18:56	244	<	999	0	0	0	0	0	0	>	<	1	2.6	2.6	2.6	0	2.6	2.6	>	<	1	678.2	678.2	678.2	0	678.2	678.2	>
2022-05-26 16:18:57	245	<	1001	0	0	0	0	0	0	>	<	1	2.6	2.6	2.6	0	2.6	2.6	>	<	1	678.2	678.2	678.2	0	678.2	678.2	>
2022-05-26 16:18:58	246	<	1000	0	0	0	0	0	0	>	<	1	2.6	2.6	2.6	0	2.6	2.6	>	<	1	678.2	678.2	678.2	0	678.2	678.2	>
2022-05-26 16:18:59	247	<	999	0	0	0	0	0	0	>	<	1	2.65	2.65	2.65	0	2.65	2.65	>	<	1	678.2	678.2	678.2	0	678.2	678.2	>
2022-05-26 16:19:00	248	<	999	0	0	0	0	0	0	>	<	1	3.55	3.55	3.55	0	3.55	3.55	>	<	1	679.7	679.7	679.7	0	679.7	679.7	>
2022-05-26 16:19:01	249	<	1002	0	0	0	0	0	0	>	<	1	2.7	2.7	2.7	0	2.7	2.7	>	<	1	679.7	679.7	679.7	0	679.7	679.7	>
2022-05-26 16:19:02	250	<	1001	0	0	0	0	0	0	>	<	1	2.75	2.75	2.75	0	2.75	2.75	>	<	1	679.7	679.7	679.7	0	679.7	679.7	>
2022-05-26 16:19:03	251	<	1000	0	0	0	0	0	0	>	<	1	2.75	2.75	2.75	0	2.75	2.75	>	<	1	679.7	679.7	679.7	0	679.7	679.7	>
2022-05-26 16:19:04	252	<	1000	0	0	0	0	0	0	>	<	1	4.65	4.65	4.65	0	4.65	4.65	>	<	1	679.7	679.7	679.7	0	679.7	679.7	>
2022-05-26 16:19:05	253	<	999	0.001	1	0	0.0316	0.0326	-0.0306	>	<	1	4.4	4.4	4.4	0	4.4	4.4	>	<	1	679.7	679.7	679.7	0	679.7	679.7	>
2022-05-26 16:19:06	254	<	1000	0	0	0	0	0	0	>	<	1	2.85	2.85	2.85	0	2.85	2.85	>	<	1	679.7	679.7	679.7	0	679.7	679.7	>
2022-05-26 16:19:07	255	<	998	0	0	0	0	0	0	>	<	1	2.7	2.7	2.7	0	2.7	2.7	>	<	1	679.7	679.7	679.7	0	679.7	679.7	>
2022-05-26 16:19:08	256	<	1003	0.001	1	0	0.0316	0.0326	-0.0306	>	<	1	2.75	2.75	2.75	0	2.75	2.75	>	<	1	679.7	679.7	679.7	0	679.7	679.7	>
2022-05-26 16:19:09	257	<	999	0.001	1	0	0.0316	0.0326	-0.0306	>	<	1	3.5	3.5	3.5	0	3.5	3.5	>	<	1	679.7	679.7	679.7	0	679.7	679.7	>
2022-05-26 16:19:10	258	<	1000	0	0	0	0	0	0	>	<	1	2.75	2.75	2.75	0	2.75	2.75	>	<	1	679.7	679.7	679.7	0	679.7	679.7	>
2022-05-26 16:19:11	259	<	999	0	0	0	0	0	0	>	<	1	2.75	2.75	2.75	0	2.75	2.75	>	<	1	679.7	679.7	679.7	0	679.7	679.7	>
2022-05-26 16:19:12	260	<	1002	0	0	0	0	0	0	>	<	1	2.75	2.75	2.75	0	2.75	2.75	>	<	1	679.7	679.7	679.7	0	679.7	679.7	>
2022-05-26 16:19:13	261	<	996	0	0	0	0	0	0	>	<	1	2.75	2.75	2.75	0	2.75	2.75	>	<	1	679.7	679.7	679.7	0	679.7	679.7	>
2022-05-26 16:19:14	262	<	1002	0	0	0	0	0	0	>	<	1	3.5	3.5	3.5	0	3.5	3.5	>	<	1	679.7	679.7	679.7	0	679.7	679.7	>
2022-05-26 16:19:15	263	<	1001	0	0	0	0	0	0	>	<	1	2.8	2.8	2.8	0	2.8	2.8	>	<	1	679.7	679.7	679.7	0	679.7	679.7	>
2022-05-26 16:19:16	264	<	1001	0	0	0	0	0	0	>	<	1	2.7	2.7	2.7	0	2.7	2.7	>	<	1	679.7	679.7	679.7	0	679.7	679.7	>
2022-05-26 16:19:17	265	<	998	0	0	0	0	0	0	>	<	1	2.75	2.75	2.75	0	2.75	2.75	>	<	1	679.7	679.7	679.7	0	679.7	679.7	>
2022-05-26 16:19:18	266	<	1001	0	0	0	0	0	0	>	<	1	3.6	3.6	3.6	0	3.6	3.6	>	<	1	679.7	679.7	679.7	0	679.7	679.7	>
2022-05-26 16:19:19	267	<	1000	0	0	0	0	0	0	>	<	1	2.75	2.75	2.75	0	2.75	2.75	>	<	1	679.7	679.7	679.7	0	679.7	679.7	>
2022-05-26 16:19:20	268	<	999	0	0	0	0	0	0	>	<	1	2.8	2.8	2.8	0	2.8	2.8	>	<	1	679.7	679.7	679.7	0	679.7	679.7	>
2022-05-26 16:19:21	269	<	1000	0	0	0	0	0	0	>	<	1	2.75	2.75	2.75	0	2.75	2.75	>	<	1	679.7	679.7	679.7	0	679.7	679.7	>
2022-05-26 16:19:22	270	<	1002	0	0	0	0	0	0	>	<	1	2.7	2.7	2.7	0	2.7	2.7	>	<	1	679.7	679.7	679.7	0	679.7	679.7	>
2022-05-26 16:19:23	271	<	999	0	0	0	0	0	0	>	<	1	3.75	3.75	3.75	0	3.75	3.75	>	<	1	679.7	679.7	679.7	0	679.7	679.7	>
2022-05-26 16:19:24	272	<	1000	0	0	0	0	0	0	>	<	1	2.8	2.8	2.8	0	2.8	2.8	>	<	1	679.7	679.7	679.7	0	679.7	679.7	>
2022-05-26 16:19:25	273	<	999	0.004	1	0	0.0632	0.0672	-0.0591	>	<	1	2.7	2.7	2.7	0	2.7	2.7	>	<	1	679.7	679.7	679.7	0	679.7	679.7	>
2022-05-26 16:19:26	274	<	1001	0.0519	1	0	0.2219	0.2739	-0.17	>	<	1	2.7	2.7	2.7	0	2.7	2.7	>	<	1	679.7	679.7	679.7	0	679.7	679.7	>
2022-05-26 16:19:27	275	<	999	0.032	1	0	0.1761	0.2081	-0.1441	>	<	1	6.25	6.25	6.25	0	6.25	6.25	>	<	1	679.7	679.7	679.7	0	679.7	679.7	>
2022-05-26 16:19:28	276	<	1002	0.0289	1	0	0.1676	0.1966	-0.1387	>	<	1	2.65	2.65	2.65	0	2.65	2.65	>	<	1	679.7	679.7	679.7	0	679.7	679.7	>
2022-05-26 16:19:29	277	<	998	0	0	0	0	0	0	>	<	1	2.8	2.8	2.8	0	2.8	2.8	>	<	1	679.7	679.7	679.7	0	679.7	679.7	>
2022-05-26 16:19:30	278	<	1001	0.001	1	0	0.0316	0.0326	-0.0306	>	<	1	2.7	2.7	2.7	0	2.7	2.7	>	<	1	679.7	679.7	679.7	0	679.7	679.7	>
2022-05-26 16:19:31	279	<	1001	0	0	0	0	0	0	>	<	1	3.35	3.35	3.35	0	3.35	3.35	>	<	1	679.7	679.7	679.7	0	679.7	679.7	>
2022-05-26 16:19:32	280	<	1000	0	0	0	0	0	0	>	<	1	2.5	2.5	2.5	0	2.5	2.5	>	<	1	679.7	679.7	679.7	0	679.7	679.7	>
2022-05-26 16:19:33	281	<	998	0	0	0	0	0	0	>	<	1	2.5	2.5	2.5	0	2.5	2.5	>	<	1	679.7	679.7	679.7	0	679.7	679.7	>
2022-05-26 16:19:34	282	<	1000	0	0	0	0	0	0	>	<	1	2.55	2.55	2.55	0	2.55	2.55	>	<	1	679.7	679.7	679.7	0	679.7	679.7	>
2022-05-26 16:19:35	283	<	1001	0	0	0	0	0	0	>	<	1	2.45	2.45	2.45	0	2.45	2.45	>	<	1	679.7	679.7	679.7	0	679.7	679.7	>
2022-05-26 16:19:36	284	<	999	0.001	1	0	0.0316	0.0326	-0.0306	>	<	1	3.35	3.35	3.35	0	3.35	3.35	>	<	1	679.8	679.8	679.8	0	679.8	679.8	>
2022-05-26 16:19:37	285	<	1001	0	0	0	0	0	0	>	<	1	2.7	2.7	2.7	0	2.7	2.7	>	<	1	679.8	679.8	679.8	0	679.8	679.8	>
2022-05-26 16:19:38	286	<	1000	0	0	0	0	0	0	>	<	1	2.55	2.55	2.55	0	2.55	2.55	>	<	1	679.8	679.8	679.8	0	679.8	679.8	>
2022-05-26 16:19:39	287	<	1001	0	0	0	0	0	0	>	<	1	2.5	2.5	2.5	0	2.5	2.5	>	<	1	679.8	679.8	679.8	0	679.8	679.8	>
2022-05-26 16:19:40	288	<	999	0	0	0	0	0	0	>	<	1	2.7	2.7	2.7	0	2.7	2.7	>	<	1	680.1	680.1	680.1	0	680.1	680.1	>
2022-05-26 16:19:41	289	<	1000	0	0	0	0	0	0	>	<	1	3.6	3.6	3.6	0	3.6	3.6	>	<	1	680.1	680.1	680.1	0	680.1	680.1	>
2022-05-26 16:19:42	290	<	1000	0	0	0	0	0	0	>	<	1	2.5	2.5	2.5	0	2.5	2.5	>	<	1	680.3	680.3	680.3	0	680.3	680.3	>
2022-05-26 16:19:43	291	<	999	0	0	0	0	0	0	>	<	1	2.5	2.5	2.5	0	2.5	2.5	>	<	1	680.3	680.3	680.3	0	680.3	680.3	>
2022-05-26 16:19:44	292	<	998	0	0	0	0	0	0	>	<	1	2.55	2.55	2.55	0	2.55	2.55	>	<	1	680.3	680.3	680.3	0	680.3	680.3	>
2022-05-26 16:19:45	293	<	1002	0	0	0	0	0	0	>	<	1	3.45	3.45	3.45	0	3.45	3.45	>	<	1	680.6	680.6	680.6	0	680.6	680.6	>
2022-05-26 16:19:46	294	<	1000	0	0	0	0	0	0	>	<	1	2.5	2.5	2.5	0	2.5	2.5	>	<	1	680.6	680.6	680.6	0	680.6	680.6	>
2022-05-26 16:19:47	295	<	1001	0	0	0	0	0	0	>	<	1	2.5	2.5	2.5	0	2.5	2.5	>	<	1	680.6	680.6	680.6	0	680.6	680.6	>
2022-05-26 16:19:48	296	<	1001	0	0	0	0	0	0	>	<	1	2.55	2.55	2.55	0	2.55	2.55	>	<	1	680.6	680.6	680.6	0	680.6	680.6	>
2022-05-26 16:19:49	297	<	999	0	0	0	0	0	0	>	<	1	2.5	2.5	2.5	0	2.5	2.5	>	<	1	680.6	680.6	680.6	0	680.6	680.6	>
2022-05-26 16:19:50	298	<	1001	0	0	0	0	0	0	>	<	1	6.05	6.05	6.05	0	6.05	6.05	>	<	1	680.6	680.6	680.6	0	680.6	680.6	>
2022-05-26 16:19:51	299	<	999	0	0	0	0	0	0	>	<	1	2.5	2.5	2.5	0	2.5	2.5	>	<	1	680.6	680.6	680.6	0	680.6	680.6	>
2022-05-26 16:19:52	300	<	999	0	0	0	0	0	0	>	<	1	2.5	2.5	2.5	0	2.5	2.5	>	<	1	680.6	680.6	680.6	0	680.6	680.6	>
2022-05-26 16:19:53	301	<	999	0	0	0	0	0	0	>	<	1	2.5	2.5	2.5	0	2.5	2.5	>	<	1	680.6	680.6	680.6	0	680.6	680.6	>
2022-05-26 16:19:54	302	<	1002	0	0	0	0	0	0	>	<	1	3.2	3.2	3.2	0	3.2	3.2	>	<	1	680.6	680.6	680.6	0	680.6	680.6	>
2022-05-26 16:19:55	303	<	999	0	0	0	0	0	0	>	<	1	2.45	2.45	2.45	0	2.45	2.45	>	<	1	680.6	680.6	680.6	0	680.6	680.6	>
2022-05-26 16:19:56	304	<	1002	0	0	0	0	0	0	>	<	1	2.5	2.5	2.5	0	2.5	2.5	>	<	1	680.6	680.6	680.6	0	680.6	680.6	>
2022-05-26 16:19:57	305	<	999	0	0	0	0	0	0	>	<	1	2.5	2.5	2.5	0	2.5	2.5	>	<	1	680.6	680.6	680.6	0	680.6	680.6	>
2022-05-26 16:19:58	306	<	1000	0	0	0	0	0	0	>	<	1	2.45	2.45	2.45	0	2.45	2.45	>	<	1	680.6	680.6	680.6	0	680.6	680.6	>
2022-05-26 16:19:59	307	<	997	0.001	1	0	0.0317	0.0327	-0.0307	>	<	1	3.3	3.3	3.3	0	3.3	3.3	>	<	1	680.6	680.6	680.6	0	680.6	680.6	>
2022-05-26 16:20:00	308	<	1003	0	0	0	0	0	0	>	<	1	2.5	2.5	2.5	0	2.5	2.5	>	<	1	680.6	680.6	680.6	0	680.6	680.6	>
2022-05-26 16:20:01	309	<	1001	0	0	0	0	0	0	>	<	1	2.55	2.55	2.55	0	2.55	2.55	>	<	1	680.6	680.6	680.6	0	680.6	680.6	>
2022-05-26 16:20:02	310	<	1000	0	0	0	0	0	0	>	<	1	2.5	2.5	2.5	0	2.5	2.5	>	<	1	680.6	680.6	680.6	0	680.6	680.6	>
2022-05-26 16:20:03	311	<	998	0	0	0	0	0	0	>	<	1	3.4	3.4	3.4	0	3.4	3.4	>	<	1	680.6	680.6	680.6	0	680.6	680.6	>
2022-05-26 16:20:04	312	<	1000	0	0	0	0	0	0	>	<	1	2.55	2.55	2.55	0	2.55	2.55	>	<	1	680.6	680.6	680.6	0	680.6	680.6	>
2022-05-26 16:20:05	313	<	1000	0	0	0	0	0	0	>	<	1	2.55	2.55	2.55	0	2.55	2.55	>	<	1	680.6	680.6	680.6	0	680.6	680.6	>
2022-05-26 16:20:06	314	<	1001	0	0	0	0	0	0	>	<	1	2.5	2.5	2.5	0	2.5	2.5	>	<	1	680.6	680.6	680.6	0	680.6	680.6	>
2022-05-26 16:20:07	315	<	1001	0	0	0	0	0	0	>	<	1	2.45	2.45	2.45	0	2.45	2.45	>	<	1	680.6	680.6	680.6	0	680.6	680.6	>
2022-05-26 16:20:08	316	<	1000	0.015	15	0	0.4741	0.4891	-0.4591	>	<	1	3.55	3.55	3.55	0	3.55	3.55	>	<	1	680.6	680.6	680.6	0	680.6	680.6	>
2022-05-26 16:20:09	317	<	999	0	0	0	0	0	0	>	<	1	2.5	2.5	2.5	0	2.5	2.5	>	<	1	680.6	680.6	680.6	0	680.6	680.6	>
2022-05-26 16:20:10	318	<	1000	0	0	0	0	0	0	>	<	1	2.45	2.45	2.45	0	2.45	2.45	>	<	1	680.6	680.6	680.6	0	680.6	680.6	>
2022-05-26 16:20:11	319	<	999	0	0	0	0	0	0	>	<	1	2.55	2.55	2.55	0	2.55	2.55	>	<	1	680.6	680.6	680.6	0	680.6	680.6	>
2022-05-26 16:20:12	320	<	1001	0	0	0	0	0	0	>	<	1	6.1	6.1	6.1	0	6.1	6.1	>	<	1	680.6	680.6	680.6	0	680.6	680.6	>
2022-05-26 16:20:13	321	<	1000	0	0	0	0	0	0	>	<	1	2.5	2.5	2.5	0	2.5	2.5	>	<	1	680.6	680.6	680.6	0	680.6	680.6	>
2022-05-26 16:20:14	322	<	1000	0	0	0	0	0	0	>	<	1	2.5	2.5	2.5	0	2.5	2.5	>	<	1	680.6	680.6	680.6	0	680.6	680.6	>
2022-05-26 16:20:15	323	<	995	0	0	0	0	0	0	>	<	1	2.65	2.65	2.65	0	2.65	2.65	>	<	1	680.6	680.6	680.6	0	680.6	680.6	>
2022-05-26 16:20:16	324	<	1005	0	0	0	0	0	0	>	<	1	2.55	2.55	2.55	0	2.55	2.55	>	<	1	680.6	680.6	680.6	0	680.6	680.6	>
2022-05-26 16:20:17	325	<	999	0.001	1	0	0.0316	0.0326	-0.0306	>	<	1	3.3	3.3	3.3	0	3.3	3.3	>	<	1	680.6	680.6	680.6	0	680.6	680.6	>
2022-05-26 16:20:18	326	<	1000	0	0	0	0	0	0	>	<	1	2.55	2.55	2.55	0	2.55	2.55	>	<	1	680.6	680.6	680.6	0	680.6	680.6	>
2022-05-26 16:20:19	327	<	1002	0	0	0	0	0	0	>	<	1	2.5	2.5	2.5	0	2.5	2.5	>	<	1	680.6	680.6	680.6	0	680.6	680.6	>
2022-05-26 16:20:20	328	<	999	0	0	0	0	0	0	>	<	1	2.55	2.55	2.55	0	2.55	2.55	>	<	1	680.6	680.6	680.6	0	680.6	680.6	>
2022-05-26 16:20:21	329	<	999	0	0	0	0	0	0	>	<	1	3.35	3.35	3.35	0	3.35	3.35	>	<	1	680.6	680.6	680.6	0	680.6	680.6	>
2022-05-26 16:20:22	330	<	1002	0	0	0	0	0	0	>	<	1	2.75	2.75	2.75	0	2.75	2.75	>	<	1	680.6	680.6	680.6	0	680.6	680.6	>
2022-05-26 16:20:23	331	<	999	0	0	0	0	0	0	>	<	1	2.7	2.7	2.7	0	2.7	2.7	>	<	1	680.6	680.6	680.6	0	680.6	680.6	>
2022-05-26 16:20:24	332	<	999	0	0	0	0	0	0	>	<	1	2.75	2.75	2.75	0	2.75	2.75	>	<	1	680.6	680.6	680.6	0	680.6	680.6	>
2022-05-26 16:20:25	333	<	1001	0	0	0	0	0	0	>	<	1	2.65	2.65	2.65	0	2.65	2.65	>	<	1	680.6	680.6	680.6	0	680.6	680.6	>
2022-05-26 16:20:26	334	<	999	0.017	1	0	0.1293	0.1464	-0.1123	>	<	1	3.5	3.5	3.5	0	3.5	3.5	>	<	1	680.6	680.6	680.6	0	680.6	680.6	>
2022-05-26 16:20:27	335	<	1000	0.027	1	0	0.1621	0.1891	-0.1351	>	<	1	2.45	2.45	2.45	0	2.45	2.45	>	<	1	680.6	680.6	680.6	0	680.6	680.6	>
2022-05-26 16:20:28	336	<	1001	0.021	1	0	0.1433	0.1643	-0.1223	>	<	1	2.65	2.65	2.65	0	2.65	2.65	>	<	1	680.6	680.6	680.6	0	680.6	680.6	>
2022-05-26 16:20:29	337	<	997	0	0	0	0	0	0	>	<	1	2.75	2.75	2.75	0	2.75	2.75	>	<	1	680.6	680.6	680.6	0	680.6	680.6	>
2022-05-26 16:20:30	338	<	1003	0	0	0	0	0	0	>	<	1	3.7	3.7	3.7	0	3.7	3.7	>	<	1	680.6	680.6	680.6	0	680.6	680.6	>
2022-05-26 16:20:31	339	<	1001	0	0	0	0	0	0	>	<	1	2.7	2.7	2.7	0	2.7	2.7	>	<	1	680.6	680.6	680.6	0	680.6	680.6	>
2022-05-26 16:20:32	340	<	999	0	0	0	0	0	0	>	<	1	2.7	2.7	2.7	0	2.7	2.7	>	<	1	680.6	680.6	680.6	0	680.6	680.6	>
2022-05-26 16:20:33	341	<	1000	0	0	0	0	0	0	>	<	1	2.65	2.65	2.65	0	2.65	2.65	>	<	1	680.6	680.6	680.6	0	680.6	680.6	>
2022-05-26 16:20:34	342	<	994	0	0	0	0	0	0	>	<	1	2.75	2.75	2.75	0	2.75	2.75	>	<	1	680.6	680.6	680.6	0	680.6	680.6	>
2022-05-26 16:20:35	343	<	1005	0	0	0	0	0	0	>	<	1	7.6	7.6	7.6	0	7.6	7.6	>	<	1	693.2	693.2	693.2	0	693.2	693.2	>
2022-05-26 16:20:36	344	<	1002	0	0	0	0	0	0	>	<	1	2.5	2.5	2.5	0	2.5	2.5	>	<	1	693.2	693.2	693.2	0	693.2	693.2	>
2022-05-26 16:20:37	345	<	999	0	0	0	0	0	0	>	<	1	2.5	2.5	2.5	0	2.5	2.5	>	<	1	684.2	684.2	684.2	0	684.2	684.2	>
2022-05-26 16:20:38	346	<	999	0	0	0	0	0	0	>	<	1	2.55	2.55	2.55	0	2.55	2.55	>	<	1	684.2	684.2	684.2	0	684.2	684.2	>
2022-05-26 16:20:39	347	<	1002	0	0	0	0	0	0	>	<	1	3.4	3.4	3.4	0	3.4	3.4	>	<	1	684.2	684.2	684.2	0	684.2	684.2	>
2022-05-26 16:20:40	348	<	999	0	0	0	0	0	0	>	<	1	2.65	2.65	2.65	0	2.65	2.65	>	<	1	684.2	684.2	684.2	0	684.2	684.2	>
2022-05-26 16:20:41	349	<	1001	0	0	0	0	0	0	>	<	1	2.55	2.55	2.55	0	2.55	2.55	>	<	1	684.2	684.2	684.2	0	684.2	684.2	>
2022-05-26 16:20:42	350	<	1000	0	0	0	0	0	0	>	<	1	2.65	2.65	2.65	0	2.65	2.65	>	<	1	684.2	684.2	684.2	0	684.2	684.2	>
2022-05-26 16:20:43	351	<	998	0.004	1	0	0.0632	0.0672	-0.0592	>	<	1	2.6	2.6	2.6	0	2.6	2.6	>	<	1	684.2	684.2	684.2	0	684.2	684.2	>
2022-05-26 16:20:44	352	<	1001	0.012	1	0	0.1088	0.1208	-0.0968	>	<	1	3.3	3.3	3.3	0	3.3	3.3	>	<	1	684.2	684.2	684.2	0	684.2	684.2	>
2022-05-26 16:20:45	353	<	1000	0.003	1	0	0.0547	0.0577	-0.0517	>	<	1	2.6	2.6	2.6	0	2.6	2.6	>	<	1	684.2	684.2	684.2	0	684.2	684.2	>
2022-05-26 16:20:46	354	<	1000	0.007	1	0	0.0834	0.0904	-0.0764	>	<	1	2.5	2.5	2.5	0	2.5	2.5	>	<	1	684.2	684.2	684.2	0	684.2	684.2	>
2022-05-26 16:20:47	355	<	999	0.023	1	0	0.15	0.173	-0.127	>	<	1	2.5	2.5	2.5	0	2.5	2.5	>	<	1	684.2	684.2	684.2	0	684.2	684.2	>
2022-05-26 16:20:48	356	<	1000	0	0	0	0	0	0	>	<	1	3.55	3.55	3.55	0	3.55	3.55	>	<	1	684.2	684.2	684.2	0	684.2	684.2	>
2022-05-26 16:20:49	357	<	1001	0	0	0	0	0	0	>	<	1	2.65	2.65	2.65	0	2.65	2.65	>	<	1	684.2	684.2	684.2	0	684.2	684.2	>
2022-05-26 16:20:50	358	<	1000	0	0	0	0	0	0	>	<	1	2.6	2.6	2.6	0	2.6	2.6	>	<	1	684.2	684.2	684.2	0	684.2	684.2	>
2022-05-26 16:20:51	359	<	1001	0	0	0	0	0	0	>	<	1	4.3	4.3	4.3	0	4.3	4.3	>	<	1	690.9	690.9	690.9	0	690.9	690.9	>
2022-05-26 16:20:52	360	<	999	0	0	0	0	0	0	>	<	1	2.6	2.6	2.6	0	2.6	2.6	>	<	1	690.9	690.9	690.9	0	690.9	690.9	>
2022-05-26 16:20:53	361	<	1001	0	0	0	0	0	0	>	<	1	3.5	3.5	3.5	0	3.5	3.5	>	<	1	690.9	690.9	690.9	0	690.9	690.9	>
2022-05-26 16:20:54	362	<	1000	0	0	0	0	0	0	>	<	1	2.45	2.45	2.45	0	2.45	2.45	>	<	1	691.1	691.1	691.1	0	691.1	691.1	>
2022-05-26 16:20:55	363	<	999	0	0	0	0	0	0	>	<	1	2.55	2.55	2.55	0	2.55	2.55	>	<	1	691.1	691.1	691.1	0	691.1	691.1	>
2022-05-26 16:20:56	364	<	988	0	0	0	0	0	0	>	<	1	2.65	2.65	2.65	0	2.65	2.65	>	<	1	691.1	691.1	691.1	0	691.1	691.1	>
2022-05-26 16:20:57	365	<	1011	0	0	0	0	0	0	>	<	1	6.1	6.1	6.1	0	6.1	6.1	>	<	1	691.1	691.1	691.1	0	691.1	691.1	>
2022-05-26 16:20:58	366	<	992	0	0	0	0	0	0	>	<	1	2.6	2.6	2.6	0	2.6	2.6	>	<	1	691.1	691.1	691.1	0	691.1	691.1	>
2022-05-26 16:20:59	367	<	1009	0	0	0	0	0	0	>	<	1	2.6	2.6	2.6	0	2.6	2.6	>	<	1	691.1	691.1	691.1	0	691.1	691.1	>
2022-05-26 16:21:00	368	<	1001	0	0	0	0	0	0	>	<	1	2.65	2.65	2.65	0	2.65	2.65	>	<	1	691.1	691.1	691.1	0	691.1	691.1	>
2022-05-26 16:21:01	369	<	1000	0	0	0	0	0	0	>	<	1	3.35	3.35	3.35	0	3.35	3.35	>	<	1	691.1	691.1	691.1	0	691.1	691.1	>
2022-05-26 16:21:02	370	<	999	0	0	0	0	0	0	>	<	1	2.55	2.55	2.55	0	2.55	2.55	>	<	1	691.1	691.1	691.1	0	691.1	691.1	>
2022-05-26 16:21:03	371	<	999	0	0	0	0	0	0	>	<	1	2.55	2.55	2.55	0	2.55	2.55	>	<	1	691.1	691.1	691.1	0	691.1	691.1	>
2022-05-26 16:21:04	372	<	1000	0.002	1	0	0.0447	0.0467	-0.0427	>	<	1	4.15	4.15	4.15	0	4.15	4.15	>	<	1	691.7	691.7	691.7	0	691.7	691.7	>
2022-05-26 16:21:05	373	<	999	0	0	0	0	0	0	>	<	1	2.55	2.55	2.55	0	2.55	2.55	>	<	1	691.7	691.7	691.7	0	691.7	691.7	>
2022-05-26 16:21:06	374	<	1003	0	0	0	0	0	0	>	<	1	3.3	3.3	3.3	0	3.3	3.3	>	<	1	691.7	691.7	691.7	0	691.7	691.7	>
2022-05-26 16:21:07	375	<	1000	0	0	0	0	0	0	>	<	1	2.55	2.55	2.55	0	2.55	2.55	>	<	1	691.7	691.7	691.7	0	691.7	691.7	>
2022-05-26 16:21:08	376	<	995	0	0	0	0	0	0	>	<	1	2.6	2.6	2.6	0	2.6	2.6	>	<	1	691.7	691.7	691.7	0	691.7	691.7	>
2022-05-26 16:21:09	377	<	997	0	0	0	0	0	0	>	<	1	2.65	2.65	2.65	0	2.65	2.65	>	<	1	691.7	691.7	691.7	0	691.7	691.7	>
2022-05-26 16:21:10	378	<	1007	0	0	0	0	0	0	>	<	1	3.6	3.6	3.6	0	3.6	3.6	>	<	1	691.7	691.7	691.7	0	691.7	691.7	>
2022-05-26 16:21:11	379	<	1000	0	0	0	0	0	0	>	<	1	2.85	2.85	2.85	0	2.85	2.85	>	<	1	691.7	691.7	691.7	0	691.7	691.7	>
2022-05-26 16:21:12	380	<	1000	0	0	0	0	0	0	>	<	1	2.8	2.8	2.8	0	2.8	2.8	>	<	1	691.7	691.7	691.7	0	691.7	691.7	>
2022-05-26 16:21:13	381	<	999	0	0	0	0	0	0	>	<	1	2.7	2.7	2.7	0	2.7	2.7	>	<	1	691.7	691.7	691.7	0	691.7	691.7	>
2022-05-26 16:21:14	382	<	1001	0	0	0	0	0	0	>	<	1	2.65	2.65	2.65	0	2.65	2.65	>	<	1	691.7	691.7	691.7	0	691.7	691.7	>
2022-05-26 16:21:15	383	<	1000	0	0	0	0	0	0	>	<	1	3.45	3.45	3.45	0	3.45	3.45	>	<	1	691.7	691.7	691.7	0	691.7	691.7	>
2022-05-26 16:21:16	384	<	999	0	0	0	0	0	0	>	<	1	2.65	2.65	2.65	0	2.65	2.65	>	<	1	691.7	691.7	691.7	0	691.7	691.7	>
2022-05-26 16:21:17	385	<	1001	0	0	0	0	0	0	>	<	1	2.75	2.75	2.75	0	2.75	2.75	>	<	1	691.7	691.7	691.7	0	691.7	691.7	>
2022-05-26 16:21:18	386	<	999	0	0	0	0	0	0	>	<	1	2.8	2.8	2.8	0	2.8	2.8	>	<	1	691.7	691.7	691.7	0	691.7	691.7	>
2022-05-26 16:21:19	387	<	998	0.001	1	0	0.0316	0.0326	-0.0306	>	<	1	6.3	6.3	6.3	0	6.3	6.3	>	<	1	691.7	691.7	691.7	0	691.7	691.7	>
2022-05-26 16:21:20	388	<	1002	0	0	0	0	0	0	>	<	1	2.75	2.75	2.75	0	2.75	2.75	>	<	1	691.7	691.7	691.7	0	691.7	691.7	>
2022-05-26 16:21:21	389	<	1001	0	0	0	0	0	0	>	<	1	2.85	2.85	2.85	0	2.85	2.85	>	<	1	691.7	691.7	691.7	0	691.7	691.7	>
2022-05-26 16:21:22	390	<	1001	0	0	0	0	0	0	>	<	1	2.8	2.8	2.8	0	2.8	2.8	>	<	1	684.5	684.5	684.5	0	684.5	684.5	>
2022-05-26 16:21:23	391	<	998	0.001	1	0	0.0316	0.0326	-0.0306	>	<	1	3.5	3.5	3.5	0	3.5	3.5	>	<	1	684.5	684.5	684.5	0	684.5	684.5	>
2022-05-26 16:21:24	392	<	1001	0	0	0	0	0	0	>	<	1	2.75	2.75	2.75	0	2.75	2.75	>	<	1	684.5	684.5	684.5	0	684.5	684.5	>
2022-05-26 16:21:25	393	<	1001	0.001	1	0	0.0316	0.0326	-0.0306	>	<	1	2.75	2.75	2.75	0	2.75	2.75	>	<	1	684.5	684.5	684.5	0	684.5	684.5	>
2022-05-26 16:21:26	394	<	998	0	0	0	0	0	0	>	<	1	2.75	2.75	2.75	0	2.75	2.75	>	<	1	684.5	684.5	684.5	0	684.5	684.5	>
2022-05-26 16:21:27	395	<	999	0	0	0	0	0	0	>	<	1	2.65	2.65	2.65	0	2.65	2.65	>	<	1	684.5	684.5	684.5	0	684.5	684.5	>
2022-05-26 16:21:28	396	<	1000	0.014	1	0	0.1175	0.1315	-0.1035	>	<	1	3.4	3.4	3.4	0	3.4	3.4	>	<	1	684.5	684.5	684.5	0	684.5	684.5	>
2022-05-26 16:21:29	397	<	1002	0	0	0	0	0	0	>	<	1	2.6	2.6	2.6	0	2.6	2.6	>	<	1	684.5	684.5	684.5	0	684.5	684.5	>
2022-05-26 16:21:30	398	<	999	0	0	0	0	0	0	>	<	1	2.7	2.7	2.7	0	2.7	2.7	>	<	1	684.5	684.5	684.5	0	684.5	684.5	>
2022-05-26 16:21:31	399	<	1001	0	0	0	0	0	0	>	<	1	2.75	2.75	2.75	0	2.75	2.75	>	<	1	684.5	684.5	684.5	0	684.5	684.5	>
2022-05-26 16:21:32	400	<	999	0	0	0	0	0	0	>	<	1	2.7	2.7	2.7	0	2.7	2.7	>	<	1	684.5	684.5	684.5	0	684.5	684.5	>
2022-05-26 16:21:33	401	<	998	0	0	0	0	0	0	>	<	1	3.35	3.35	3.35	0	3.35	3.35	>	<	1	684.5	684.5	684.5	0	684.5	684.5	>
2022-05-26 16:21:34	402	<	1002	0	0	0	0	0	0	>	<	1	2.8	2.8	2.8	0	2.8	2.8	>	<	1	684.5	684.5	684.5	0	684.5	684.5	>
2022-05-26 16:21:35	403	<	1001	0	0	0	0	0	0	>	<	1	2.8	2.8	2.8	0	2.8	2.8	>	<	1	684.5	684.5	684.5	0	684.5	684.5	>
2022-05-26 16:21:36	404	<	1000	0	0	0	0	0	0	>	<	1	2.75	2.75	2.75	0	2.75	2.75	>	<	1	684.5	684.5	684.5	0	684.5	684.5	>
2022-05-26 16:21:37	405	<	999	0	0	0	0	0	0	>	<	1	3.6	3.6	3.6	0	3.6	3.6	>	<	1	684.5	684.5	684.5	0	684.5	684.5	>
2022-05-26 16:21:38	406	<	1001	0	0	0	0	0	0	>	<	1	2.75	2.75	2.75	0	2.75	2.75	>	<	1	684.5	684.5	684.5	0	684.5	684.5	>
2022-05-26 16:21:39	407	<	1000	0	0	0	0	0	0	>	<	1	2.7	2.7	2.7	0	2.7	2.7	>	<	1	684.5	684.5	684.5	0	684.5	684.5	>
2022-05-26 16:21:40	408	<	1000	0	0	0	0	0	0	>	<	1	2.8	2.8	2.8	0	2.8	2.8	>	<	1	684.5	684.5	684.5	0	684.5	684.5	>
2022-05-26 16:21:41	409	<	998	0.001	1	0	0.0316	0.0326	-0.0306	>	<	1	6.3	6.3	6.3	0	6.3	6.3	>	<	1	684.5	684.5	684.5	0	684.5	684.5	>
2022-05-26 16:21:42	410	<	996	0	0	0	0	0	0	>	<	1	2.8	2.8	2.8	0	2.8	2.8	>	<	1	684.5	684.5	684.5	0	684.5	684.5	>
2022-05-26 16:21:43	411	<	1007	0	0	0	0	0	0	>	<	1	2.65	2.65	2.65	0	2.65	2.65	>	<	1	684.5	684.5	684.5	0	684.5	684.5	>
2022-05-26 16:21:44	412	<	998	0.008	1	0	0.0892	0.0972	-0.0812	>	<	1	2.7	2.7	2.7	0	2.7	2.7	>	<	1	684.5	684.5	684.5	0	684.5	684.5	>
2022-05-26 16:21:45	413	<	1000	0	0	0	0	0	0	>	<	1	3.35	3.35	3.35	0	3.35	3.35	>	<	1	684.5	684.5	684.5	0	684.5	684.5	>
2022-05-26 16:21:46	414	<	1001	0.03	11	0	0.3728	0.4027	-0.3428	>	<	1	2.4	2.4	2.4	0	2.4	2.4	>	<	1	684.5	684.5	684.5	0	684.5	684.5	>
2022-05-26 16:21:47	415	<	999	0.006	1	0	0.0773	0.0833	-0.0713	>	<	1	2.5	2.5	2.5	0	2.5	2.5	>	<	1	684.5	684.5	684.5	0	684.5	684.5	>
2022-05-26 16:21:48	416	<	1002	0.001	1	0	0.0316	0.0326	-0.0306	>	<	1	2.7	2.7	2.7	0	2.7	2.7	>	<	1	684.5	684.5	684.5	0	684.5	684.5	>
2022-05-26 16:21:49	417	<	996	0	0	0	0	0	0	>	<	1	2.7	2.7	2.7	0	2.7	2.7	>	<	1	684.5	684.5	684.5	0	684.5	684.5	>
2022-05-26 16:21:50	418	<	998	0	0	0	0	0	0	>	<	1	3.5	3.5	3.5	0	3.5	3.5	>	<	1	684.5	684.5	684.5	0	684.5	684.5	>
2022-05-26 16:21:51	419	<	1005	0	0	0	0	0	0	>	<	1	2.6	2.6	2.6	0	2.6	2.6	>	<	1	684.5	684.5	684.5	0	684.5	684.5	>
2022-05-26 16:21:52	420	<	1000	0	0	0	0	0	0	>	<	1	2.65	2.65	2.65	0	2.65	2.65	>	<	1	684.5	684.5	684.5	0	684.5	684.5	>
2022-05-26 16:21:53	421	<	999	0	0	0	0	0	0	>	<	1	2.65	2.65	2.65	0	2.65	2.65	>	<	1	684.5	684.5	684.5	0	684.5	684.5	>
2022-05-26 16:21:54	422	<	999	0	0	0	0	0	0	>	<	1	2.65	2.65	2.65	0	2.65	2.65	>	<	1	684.5	684.5	684.5	0	684.5	684.5	>
2022-05-26 16:21:55	423	<	1002	0	0	0	0	0	0	>	<	1	3.5	3.5	3.5	0	3.5	3.5	>	<	1	684.5	684.5	684.5	0	684.5	684.5	>
2022-05-26 16:21:56	424	<	1000	0	0	0	0	0	0	>	<	1	2.7	2.7	2.7	0	2.7	2.7	>	<	1	684.5	684.5	684.5	0	684.5	684.5	>
2022-05-26 16:21:57	425	<	997	0	0	0	0	0	0	>	<	1	2.8	2.8	2.8	0	2.8	2.8	>	<	1	684.5	684.5	684.5	0	684.5	684.5	>
2022-05-26 16:21:58	426	<	1002	0.001	1	0	0.0316	0.0326	-0.0306	>	<	1	2.55	2.55	2.55	0	2.55	2.55	>	<	1	684.5	684.5	684.5	0	684.5	684.5	>
2022-05-26 16:21:59	427	<	1002	0.014	13	0	0.4117	0.4256	-0.3977	>	<	1	3.85	3.85	3.85	0	3.85	3.85	>	<	1	684.5	684.5	684.5	0	684.5	684.5	>
2022-05-26 16:22:00	428	<	999	0	0	0	0	0	0	>	<	1	4.15	4.15	4.15	0	4.15	4.15	>	<	1	689.8	689.8	689.8	0	689.8	689.8	>
2022-05-26 16:22:01	429	<	999	0	0	0	0	0	0	>	<	1	2.75	2.75	2.75	0	2.75	2.75	>	<	1	689.8	689.8	689.8	0	689.8	689.8	>
2022-05-26 16:22:02	430	<	1001	0	0	0	0	0	0	>	<	1	2.8	2.8	2.8	0	2.8	2.8	>	<	1	684.7	684.7	684.7	0	684.7	684.7	>
2022-05-26 16:22:03	431	<	1000	0	0	0	0	0	0	>	<	1	6.4	6.4	6.4	0	6.4	6.4	>	<	1	684.7	684.7	684.7	0	684.7	684.7	>
2022-05-26 16:22:04	432	<	1001	0.001	1	0	0.0316	0.0326	-0.0306	>	<	1	2.75	2.75	2.75	0	2.75	2.75	>	<	1	684.7	684.7	684.7	0	684.7	684.7	>
2022-05-26 16:22:05	433	<	997	0	0	0	0	0	0	>	<	1	2.55	2.55	2.55	0	2.55	2.55	>	<	1	684.7	684.7	684.7	0	684.7	684.7	>
2022-05-26 16:22:06	434	<	1001	0	0	0	0	0	0	>	<	1	2.55	2.55	2.55	0	2.55	2.55	>	<	1	684.7	684.7	684.7	0	684.7	684.7	>
2022-05-26 16:22:07	435	<	999	0	0	0	0	0	0	>	<	1	2.95	2.95	2.95	0	2.95	2.95	>	<	1	684.7	684.7	684.7	0	684.7	684.7	>
2022-05-26 16:22:08	436	<	1003	0	0	0	0	0	0	>	<	1	3	3	3	0	3	3	>	<	1	684.7	684.7	684.7	0	684.7	684.7	>
2022-05-26 16:22:09	437	<	999	0	0	0	0	0	0	>	<	1	2.65	2.65	2.65	0	2.65	2.65	>	<	1	684.7	684.7	684.7	0	684.7	684.7	>
2022-05-26 16:22:10	438	<	1000	0	0	0	0	0	0	>	<	1	2.65	2.65	2.65	0	2.65	2.65	>	<	1	684.7	684.7	684.7	0	684.7	684.7	>
2022-05-26 16:22:11	439	<	1001	0	0	0	0	0	0	>	<	1	2.55	2.55	2.55	0	2.55	2.55	>	<	1	684.7	684.7	684.7	0	684.7	684.7	>
2022-05-26 16:22:12	440	<	991	0.001	1	0	0.0318	0.0328	-0.0307	>	<	1	3.2	3.2	3.2	0	3.2	3.2	>	<	1	684.7	684.7	684.7	0	684.7	684.7	>
2022-05-26 16:22:13	441	<	1007	0	0	0	0	0	0	>	<	1	2.65	2.65	2.65	0	2.65	2.65	>	<	1	684.7	684.7	684.7	0	684.7	684.7	>
2022-05-26 16:22:14	442	<	1001	0	0	0	0	0	0	>	<	1	2.65	2.65	2.65	0	2.65	2.65	>	<	1	684.7	684.7	684.7	0	684.7	684.7	>
2022-05-26 16:22:15	443	<	1001	0	0	0	0	0	0	>	<	1	2.6	2.6	2.6	0	2.6	2.6	>	<	1	684.7	684.7	684.7	0	684.7	684.7	>
2022-05-26 16:22:16	444	<	998	0	0	0	0	0	0	>	<	1	2.7	2.7	2.7	0	2.7	2.7	>	<	1	684.7	684.7	684.7	0	684.7	684.7	>
2022-05-26 16:22:17	445	<	1001	0.013	13	0	0.4107	0.4237	-0.3977	>	<	1	3.45	3.45	3.45	0	3.45	3.45	>	<	1	684.7	684.7	684.7	0	684.7	684.7	>
2022-05-26 16:22:18	446	<	999	0	0	0	0	0	0	>	<	1	2.6	2.6	2.6	0	2.6	2.6	>	<	1	684.7	684.7	684.7	0	684.7	684.7	>
2022-05-26 16:22:19	447	<	1002	0	0	0	0	0	0	>	<	1	2.55	2.55	2.55	0	2.55	2.55	>	<	1	684.7	684.7	684.7	0	684.7	684.7	>
2022-05-26 16:22:20	448	<	999	0	0	0	0	0	0	>	<	1	2.6	2.6	2.6	0	2.6	2.6	>	<	1	684.7	684.7	684.7	0	684.7	684.7	>
2022-05-26 16:22:21	449	<	1001	0	0	0	0	0	0	>	<	1	3.6	3.6	3.6	0	3.6	3.6	>	<	1	684.9	684.9	684.9	0	684.9	684.9	>
2022-05-26 16:22:22	450	<	999	0	0	0	0	0	0	>	<	1	2.7	2.7	2.7	0	2.7	2.7	>	<	1	684.9	684.9	684.9	0	684.9	684.9	>
2022-05-26 16:22:23	451	<	1001	0	0	0	0	0	0	>	<	1	2.8	2.8	2.8	0	2.8	2.8	>	<	1	684.9	684.9	684.9	0	684.9	684.9	>
2022-05-26 16:22:24	452	<	995	0	0	0	0	0	0	>	<	1	2.85	2.85	2.85	0	2.85	2.85	>	<	1	684.9	684.9	684.9	0	684.9	684.9	>
2022-05-26 16:22:25	453	<	1005	0	0	0	0	0	0	>	<	1	4.6	4.6	4.6	0	4.6	4.6	>	<	1	684.9	684.9	684.9	0	684.9	684.9	>
2022-05-26 16:22:26	454	<	999	0	0	0	0	0	0	>	<	1	4.45	4.45	4.45	0	4.45	4.45	>	<	1	684.9	684.9	684.9	0	684.9	684.9	>
2022-05-26 16:22:27	455	<	1000	0	0	0	0	0	0	>	<	1	2.8	2.8	2.8	0	2.8	2.8	>	<	1	684.9	684.9	684.9	0	684.9	684.9	>
2022-05-26 16:22:28	456	<	1001	0.002	1	0	0.0447	0.0467	-0.0427	>	<	1	2.75	2.75	2.75	0	2.75	2.75	>	<	1	684.9	684.9	684.9	0	684.9	684.9	>
2022-05-26 16:22:29	457	<	999	0	0	0	0	0	0	>	<	1	2.85	2.85	2.85	0	2.85	2.85	>	<	1	684.9	684.9	684.9	0	684.9	684.9	>
2022-05-26 16:22:30	458	<	1000	0	0	0	0	0	0	>	<	1	3.3	3.3	3.3	0	3.3	3.3	>	<	1	684.9	684.9	684.9	0	684.9	684.9	>
2022-05-26 16:22:31	459	<	1001	0	0	0	0	0	0	>	<	1	2.45	2.45	2.45	0	2.45	2.45	>	<	1	684.9	684.9	684.9	0	684.9	684.9	>
2022-05-26 16:22:32	460	<	1000	0	0	0	0	0	0	>	<	1	2.75	2.75	2.75	0	2.75	2.75	>	<	1	684.9	684.9	684.9	0	684.9	684.9	>
2022-05-26 16:22:33	461	<	997	0	0	0	0	0	0	>	<	1	2.8	2.8	2.8	0	2.8	2.8	>	<	1	684.9	684.9	684.9	0	684.9	684.9	>
2022-05-26 16:22:34	462	<	1002	0	0	0	0	0	0	>	<	1	3.4	3.4	3.4	0	3.4	3.4	>	<	1	684.9	684.9	684.9	0	684.9	684.9	>
2022-05-26 16:22:35	463	<	1001	0	0	0	0	0	0	>	<	1	2.8	2.8	2.8	0	2.8	2.8	>	<	1	684.9	684.9	684.9	0	684.9	684.9	>
2022-05-26 16:22:36	464	<	998	0	0	0	0	0	0	>	<	1	2.8	2.8	2.8	0	2.8	2.8	>	<	1	684.9	684.9	684.9	0	684.9	684.9	>
2022-05-26 16:22:37	465	<	1002	0	0	0	0	0	0	>	<	1	2.7	2.7	2.7	0	2.7	2.7	>	<	1	684.9	684.9	684.9	0	684.9	684.9	>
2022-05-26 16:22:38	466	<	1000	0	0	0	0	0	0	>	<	1	2.85	2.85	2.85	0	2.85	2.85	>	<	1	684.9	684.9	684.9	0	684.9	684.9	>
2022-05-26 16:22:39	467	<	1000	0	0	0	0	0	0	>	<	1	3.5	3.5	3.5	0	3.5	3.5	>	<	1	684.9	684.9	684.9	0	684.9	684.9	>
2022-05-26 16:22:40	468	<	999	0	0	0	0	0	0	>	<	1	2.55	2.55	2.55	0	2.55	2.55	>	<	1	684.9	684.9	684.9	0	684.9	684.9	>
2022-05-26 16:22:41	469	<	999	0	0	0	0	0	0	>	<	1	2.6	2.6	2.6	0	2.6	2.6	>	<	1	684.9	684.9	684.9	0	684.9	684.9	>
2022-05-26 16:22:42	470	<	1002	0	0	0	0	0	0	>	<	1	2.4	2.4	2.4	0	2.4	2.4	>	<	1	684.9	684.9	684.9	0	684.9	684.9	>
2022-05-26 16:22:43	471	<	999	0.001	1	0	0.0316	0.0326	-0.0306	>	<	1	3.4	3.4	3.4	0	3.4	3.4	>	<	1	684.9	684.9	684.9	0	684.9	684.9	>
2022-05-26 16:22:44	472	<	1001	0	0	0	0	0	0	>	<	1	2.6	2.6	2.6	0	2.6	2.6	>	<	1	684.9	684.9	684.9	0	684.9	684.9	>
2022-05-26 16:22:45	473	<	999	0	0	0	0	0	0	>	<	1	2.45	2.45	2.45	0	2.45	2.45	>	<	1	684.9	684.9	684.9	0	684.9	684.9	>
2022-05-26 16:22:46	474	<	1002	0	0	0	0	0	0	>	<	1	2.7	2.7	2.7	0	2.7	2.7	>	<	1	684.9	684.9	684.9	0	684.9	684.9	>
2022-05-26 16:22:47	475	<	998	0	0	0	0	0	0	>	<	1	5	5	5	0	5	5	>	<	1	684.9	684.9	684.9	0	684.9	684.9	>
2022-05-26 16:22:48	476	<	1001	0.001	1	0	0.0316	0.0326	-0.0306	>	<	1	3.95	3.95	3.95	0	3.95	3.95	>	<	1	684.9	684.9	684.9	0	684.9	684.9	>
2022-05-26 16:22:49	477	<	999	0	0	0	0	0	0	>	<	1	2.75	2.75	2.75	0	2.75	2.75	>	<	1	684.9	684.9	684.9	0	684.9	684.9	>
2022-05-26 16:22:50	478	<	1000	0	0	0	0	0	0	>	<	1	2.75	2.75	2.75	0	2.75	2.75	>	<	1	684.9	684.9	684.9	0	684.9	684.9	>
2022-05-26 16:22:51	479	<	1000	0	0	0	0	0	0	>	<	1	2.6	2.6	2.6	0	2.6	2.6	>	<	1	684.9	684.9	684.9	0	684.9	684.9	>
2022-05-26 16:22:52	480	<	997	0.002	1	0	0.0447	0.0467	-0.0427	>	<	1	3.8	3.8	3.8	0	3.8	3.8	>	<	1	684.9	684.9	684.9	0	684.9	684.9	>
2022-05-26 16:22:53	481	<	1003	0	0	0	0	0	0	>	<	1	2.8	2.8	2.8	0	2.8	2.8	>	<	1	684.9	684.9	684.9	0	684.9	684.9	>
2022-05-26 16:22:54	482	<	1001	0	0	0	0	0	0	>	<	1	2.85	2.85	2.85	0	2.85	2.85	>	<	1	684.9	684.9	684.9	0	684.9	684.9	>
2022-05-26 16:22:55	483	<	1000	0	0	0	0	0	0	>	<	1	2.85	2.85	2.85	0	2.85	2.85	>	<	1	684.9	684.9	684.9	0	684.9	684.9	>
2022-05-26 16:22:56	484	<	1000	0	0	0	0	0	0	>	<	1	5.35	5.35	5.35	0	5.35	5.35	>	<	1	684.9	684.9	684.9	0	684.9	684.9	>
2022-05-26 16:22:57	485	<	996	0.001	1	0	0.0317	0.0327	-0.0307	>	<	1	3.25	3.25	3.25	0	3.25	3.25	>	<	1	684.9	684.9	684.9	0	684.9	684.9	>
2022-05-26 16:22:58	486	<	1003	0	0	0	0	0	0	>	<	1	2.75	2.75	2.75	0	2.75	2.75	>	<	1	684.9	684.9	684.9	0	684.9	684.9	>
2022-05-26 16:22:59	487	<	1000	0	0	0	0	0	0	>	<	1	2.7	2.7	2.7	0	2.7	2.7	>	<	1	684.9	684.9	684.9	0	684.9	684.9	>
2022-05-26 16:23:00	488	<	999	0.002	1	0	0.0447	0.0467	-0.0427	>	<	1	2.75	2.75	2.75	0	2.75	2.75	>	<	1	684.9	684.9	684.9	0	684.9	684.9	>
2022-05-26 16:23:01	489	<	997	0	0	0	0	0	0	>	<	1	3.35	3.35	3.35	0	3.35	3.35	>	<	1	684.9	684.9	684.9	0	684.9	684.9	>
2022-05-26 16:23:02	490	<	996	0	0	0	0	0	0	>	<	1	2.75	2.75	2.75	0	2.75	2.75	>	<	1	684.9	684.9	684.9	0	684.9	684.9	>
2022-05-26 16:23:03	491	<	1009	0	0	0	0	0	0	>	<	1	2.85	2.85	2.85	0	2.85	2.85	>	<	1	684.9	684.9	684.9	0	684.9	684.9	>
2022-05-26 16:23:04	492	<	998	0	0	0	0	0	0	>	<	1	2.8	2.8	2.8	0	2.8	2.8	>	<	1	684.9	684.9	684.9	0	684.9	684.9	>
2022-05-26 16:23:05	493	<	1000	0	0	0	0	0	0	>	<	1	2.8	2.8	2.8	0	2.8	2.8	>	<	1	684.9	684.9	684.9	0	684.9	684.9	>
2022-05-26 16:23:06	494	<	1001	0.004	1	0	0.0631	0.0671	-0.0591	>	<	1	3.45	3.45	3.45	0	3.45	3.45	>	<	1	684.9	684.9	684.9	0	684.9	684.9	>
2022-05-26 16:23:07	495	<	999	0	0	0	0	0	0	>	<	1	2.8	2.8	2.8	0	2.8	2.8	>	<	1	684.9	684.9	684.9	0	684.9	684.9	>
2022-05-26 16:23:08	496	<	1000	0	0	0	0	0	0	>	<	1	2.7	2.7	2.7	0	2.7	2.7	>	<	1	684.9	684.9	684.9	0	684.9	684.9	>
2022-05-26 16:23:09	497	<	993	0	0	0	0	0	0	>	<	1	2.75	2.75	2.75	0	2.75	2.75	>	<	1	684.9	684.9	684.9	0	684.9	684.9	>
2022-05-26 16:23:10	498	<	1006	0	0	0	0	0	0	>	<	1	3.5	3.5	3.5	0	3.5	3.5	>	<	1	684.9	684.9	684.9	0	684.9	684.9	>
2022-05-26 16:23:11	499	<	1002	0	0	0	0	0	0	>	<	1	2.75	2.75	2.75	0	2.75	2.75	>	<	1	684.9	684.9	684.9	0	684.9	684.9	>
2022-05-26 16:23:12	500	<	1000	0	0	0	0	0	0	>	<	1	2.7	2.7	2.7	0	2.7	2.7	>	<	1	684.9	684.9	684.9	0	684.9	684.9	>
2022-05-26 16:23:13	501	<	998	0	0	0	0	0	0	>	<	1	2.85	2.85	2.85	0	2.85	2.85	>	<	1	684.9	684.9	684.9	0	684.9	684.9	>
2022-05-26 16:23:14	502	<	1001	0	0	0	0	0	0	>	<	1	2.8	2.8	2.8	0	2.8	2.8	>	<	1	684.9	684.9	684.9	0	684.9	684.9	>
2022-05-26 16:23:15	503	<	1001	0.004	1	0	0.0631	0.0671	-0.0591	>	<	1	6.35	6.35	6.35	0	6.35	6.35	>	<	1	684.9	684.9	684.9	0	684.9	684.9	>
2022-05-26 16:23:16	504	<	996	0	0	0	0	0	0	>	<	1	2.85	2.85	2.85	0	2.85	2.85	>	<	1	684.9	684.9	684.9	0	684.9	684.9	>
2022-05-26 16:23:17	505	<	1006	0	0	0	0	0	0	>	<	1	2.8	2.8	2.8	0	2.8	2.8	>	<	1	684.9	684.9	684.9	0	684.9	684.9	>
2022-05-26 16:23:18	506	<	999	0	0	0	0	0	0	>	<	1	2.75	2.75	2.75	0	2.75	2.75	>	<	1	684.9	684.9	684.9	0	684.9	684.9	>
2022-05-26 16:23:19	507	<	998	0	0	0	0	0	0	>	<	1	3.4	3.4	3.4	0	3.4	3.4	>	<	1	684.9	684.9	684.9	0	684.9	684.9	>
2022-05-26 16:23:20	508	<	999	0	0	0	0	0	0	>	<	1	2.5	2.5	2.5	0	2.5	2.5	>	<	1	684.9	684.9	684.9	0	684.9	684.9	>
2022-05-26 16:23:21	509	<	996	0	0	0	0	0	0	>	<	1	2.55	2.55	2.55	0	2.55	2.55	>	<	1	684.9	684.9	684.9	0	684.9	684.9	>
2022-05-26 16:23:22	510	<	1005	0	0	0	0	0	0	>	<	1	2.6	2.6	2.6	0	2.6	2.6	>	<	1	684.9	684.9	684.9	0	684.9	684.9	>
2022-05-26 16:23:23	511	<	1001	0.003	1	0	0.0547	0.0577	-0.0517	>	<	1	2.5	2.5	2.5	0	2.5	2.5	>	<	1	684.9	684.9	684.9	0	684.9	684.9	>
2022-05-26 16:23:24	512	<	1000	0.001	1	0	0.0316	0.0326	-0.0306	>	<	1	3.25	3.25	3.25	0	3.25	3.25	>	<	1	684.9	684.9	684.9	0	684.9	684.9	>
2022-05-26 16:23:25	513	<	1000	0.014	1	0	0.1175	0.1315	-0.1035	>	<	1	2.55	2.55	2.55	0	2.55	2.55	>	<	1	684.9	684.9	684.9	0	684.9	684.9	>
2022-05-26 16:23:26	514	<	1000	0.013	1	0	0.1133	0.1263	-0.1003	>	<	1	2.55	2.55	2.55	0	2.55	2.55	>	<	1	684.9	684.9	684.9	0	684.9	684.9	>
2022-05-26 16:23:27	515	<	1001	0.012	1	0	0.1088	0.1208	-0.0968	>	<	1	2.6	2.6	2.6	0	2.6	2.6	>	<	1	684.9	684.9	684.9	0	684.9	684.9	>
2022-05-26 16:23:28	516	<	998	0.009	1	0	0.0945	0.1036	-0.0855	>	<	1	3.55	3.55	3.55	0	3.55	3.55	>	<	1	684.9	684.9	684.9	0	684.9	684.9	>
2022-05-26 16:23:29	517	<	1002	0	0	0	0	0	0	>	<	1	2.55	2.55	2.55	0	2.55	2.55	>	<	1	684.9	684.9	684.9	0	684.9	684.9	>
2022-05-26 16:23:30	518	<	1000	0	0	0	0	0	0	>	<	1	2.65	2.65	2.65	0	2.65	2.65	>	<	1	684.9	684.9	684.9	0	684.9	684.9	>
2022-05-26 16:23:31	519	<	998	0	0	0	0	0	0	>	<	1	2.6	2.6	2.6	0	2.6	2.6	>	<	1	684.9	684.9	684.9	0	684.9	684.9	>
2022-05-26 16:23:32	520	<	1001	0	0	0	0	0	0	>	<	1	2.65	2.65	2.65	0	2.65	2.65	>	<	1	684.9	684.9	684.9	0	684.9	684.9	>
2022-05-26 16:23:33	521	<	996	0	0	0	0	0	0	>	<	1	3.35	3.35	3.35	0	3.35	3.35	>	<	1	684.9	684.9	684.9	0	684.9	684.9	>
2022-05-26 16:23:34	522	<	1003	0	0	0	0	0	0	>	<	1	2.65	2.65	2.65	0	2.65	2.65	>	<	1	684.9	684.9	684.9	0	684.9	684.9	>
2022-05-26 16:23:35	523	<	997	0	0	0	0	0	0	>	<	1	2.65	2.65	2.65	0	2.65	2.65	>	<	1	684.9	684.9	684.9	0	684.9	684.9	>
2022-05-26 16:23:36	524	<	1003	0	0	0	0	0	0	>	<	1	2.5	2.5	2.5	0	2.5	2.5	>	<	1	684.9	684.9	684.9	0	684.9	684.9	>
2022-05-26 16:23:37	525	<	1001	0	0	0	0	0	0	>	<	1	6.05	6.05	6.05	0	6.05	6.05	>	<	1	684.9	684.9	684.9	0	684.9	684.9	>
2022-05-26 16:23:38	526	<	1000	0.001	1	0	0.0316	0.0326	-0.0306	>	<	1	2.5	2.5	2.5	0	2.5	2.5	>	<	1	684.9	684.9	684.9	0	684.9	684.9	>
2022-05-26 16:23:39	527	<	1001	0	0	0	0	0	0	>	<	1	2.55	2.55	2.55	0	2.55	2.55	>	<	1	684.9	684.9	684.9	0	684.9	684.9	>
2022-05-26 16:23:40	528	<	999	0	0	0	0	0	0	>	<	1	2.55	2.55	2.55	0	2.55	2.55	>	<	1	684.9	684.9	684.9	0	684.9	684.9	>
2022-05-26 16:23:41	529	<	1001	0	0	0	0	0	0	>	<	1	3.2	3.2	3.2	0	3.2	3.2	>	<	1	684.9	684.9	684.9	0	684.9	684.9	>
2022-05-26 16:23:42	530	<	999	0	0	0	0	0	0	>	<	0	0			0	0	0	>	<	0	0			0	0	0	>
2022-05-26 16:23:43	531	<	999	0	0	0	0	0	0	>	<	1	2.7	2.7	2.7	0	2.7	2.7	>	<	1	684.9	684.9	684.9	0	684.9	684.9	>
2022-05-26 16:23:44	532	<	1002	0	0	0	0	0	0	>	<	1	2.65	2.65	2.65	0	2.65	2.65	>	<	1	684.9	684.9	684.9	0	684.9	684.9	>
2022-05-26 16:23:45	533	<	999	0	0	0	0	0	0	>	<	1	2.55	2.55	2.55	0	2.55	2.55	>	<	1	684.9	684.9	684.9	0	684.9	684.9	>
2022-05-26 16:23:46	534	<	998	0	0	0	0	0	0	>	<	1	2.5	2.5	2.5	0	2.5	2.5	>	<	1	684.9	684.9	684.9	0	684.9	684.9	>
2022-05-26 16:23:47	535	<	1003	0	0	0	0	0	0	>	<	1	3.45	3.45	3.45	0	3.45	3.45	>	<	1	684.9	684.9	684.9	0	684.9	684.9	>
2022-05-26 16:23:48	536	<	999	0	0	0	0	0	0	>	<	1	2.75	2.75	2.75	0	2.75	2.75	>	<	1	684.9	684.9	684.9	0	684.9	684.9	>
2022-05-26 16:23:49	537	<	1000	0	0	0	0	0	0	>	<	1	2.8	2.8	2.8	0	2.8	2.8	>	<	1	684.9	684.9	684.9	0	684.9	684.9	>
2022-05-26 16:23:50	538	<	999	0	0	0	0	0	0	>	<	1	2.75	2.75	2.75	0	2.75	2.75	>	<	1	684.9	684.9	684.9	0	684.9	684.9	>
2022-05-26 16:23:51	539	<	1001	0.014	14	0	0.4423	0.4563	-0.4283	>	<	1	2.65	2.65	2.65	0	2.65	2.65	>	<	1	684.9	684.9	684.9	0	684.9	684.9	>
2022-05-26 16:23:52	540	<	1000	0	0	0	0	0	0	>	<	1	3.65	3.65	3.65	0	3.65	3.65	>	<	1	684.9	684.9	684.9	0	684.9	684.9	>
2022-05-26 16:23:53	541	<	999	0	0	0	0	0	0	>	<	1	2.75	2.75	2.75	0	2.75	2.75	>	<	1	684.9	684.9	684.9	0	684.9	684.9	>
2022-05-26 16:23:54	542	<	1001	0	0	0	0	0	0	>	<	1	2.75	2.75	2.75	0	2.75	2.75	>	<	1	684.9	684.9	684.9	0	684.9	684.9	>
2022-05-26 16:23:55	543	<	1001	0	0	0	0	0	0	>	<	1	2.75	2.75	2.75	0	2.75	2.75	>	<	1	684.9	684.9	684.9	0	684.9	684.9	>
2022-05-26 16:23:56	544	<	998	0	0	0	0	0	0	>	<	1	3.65	3.65	3.65	0	3.65	3.65	>	<	1	685.2	685.2	685.2	0	685.2	685.2	>
2022-05-26 16:23:57	545	<	1001	0	0	0	0	0	0	>	<	1	2.65	2.65	2.65	0	2.65	2.65	>	<	1	685.2	685.2	685.2	0	685.2	685.2	>
2022-05-26 16:23:58	546	<	1000	0	0	0	0	0	0	>	<	1	2.85	2.85	2.85	0	2.85	2.85	>	<	1	685.2	685.2	685.2	0	685.2	685.2	>
2022-05-26 16:23:59	547	<	1000	0	0	0	0	0	0	>	<	1	2.75	2.75	2.75	0	2.75	2.75	>	<	1	685.2	685.2	685.2	0	685.2	685.2	>
2022-05-26 16:24:00	548	<	1000	0.003	1	0	0.0547	0.0577	-0.0517	>	<	1	2.8	2.8	2.8	0	2.8	2.8	>	<	1	685.2	685.2	685.2	0	685.2	685.2	>
2022-05-26 16:24:01	549	<	1000	0	0	0	0	0	0	>	<	1	6.4	6.4	6.4	0	6.4	6.4	>	<	1	685.2	685.2	685.2	0	685.2	685.2	>
2022-05-26 16:24:02	550	<	1000	0	0	0	0	0	0	>	<	1	2.75	2.75	2.75	0	2.75	2.75	>	<	1	685.2	685.2	685.2	0	685.2	685.2	>
2022-05-26 16:24:03	551	<	1000	0	0	0	0	0	0	>	<	1	2.8	2.8	2.8	0	2.8	2.8	>	<	1	685.2	685.2	685.2	0	685.2	685.2	>
2022-05-26 16:24:04	552	<	998	0	0	0	0	0	0	>	<	1	2.85	2.85	2.85	0	2.85	2.85	>	<	1	685.2	685.2	685.2	0	685.2	685.2	>
2022-05-26 16:24:05	553	<	1000	0	0	0	0	0	0	>	<	1	3.4	3.4	3.4	0	3.4	3.4	>	<	1	685.2	685.2	685.2	0	685.2	685.2	>
2022-05-26 16:24:06	554	<	1003	0	0	0	0	0	0	>	<	1	2.55	2.55	2.55	0	2.55	2.55	>	<	1	685.2	685.2	685.2	0	685.2	685.2	>
2022-05-26 16:24:07	555	<	1000	0	0	0	0	0	0	>	<	1	2.6	2.6	2.6	0	2.6	2.6	>	<	1	685.2	685.2	685.2	0	685.2	685.2	>
2022-05-26 16:24:08	556	<	999	0	0	0	0	0	0	>	<	1	2.65	2.65	2.65	0	2.65	2.65	>	<	1	685.2	685.2	685.2	0	685.2	685.2	>
2022-05-26 16:24:09	557	<	1001	0	0	0	0	0	0	>	<	1	2.6	2.6	2.6	0	2.6	2.6	>	<	1	685.2	685.2	685.2	0	685.2	685.2	>
2022-05-26 16:24:10	558	<	999	0	0	0	0	0	0	>	<	1	3.35	3.35	3.35	0	3.35	3.35	>	<	1	685.2	685.2	685.2	0	685.2	685.2	>
2022-05-26 16:24:11	559	<	1000	0	0	0	0	0	0	>	<	1	2.6	2.6	2.6	0	2.6	2.6	>	<	1	685.2	685.2	685.2	0	685.2	685.2	>
2022-05-26 16:24:12	560	<	1000	0	0	0	0	0	0	>	<	1	2.6	2.6	2.6	0	2.6	2.6	>	<	1	685.2	685.2	685.2	0	685.2	685.2	>
2022-05-26 16:24:13	561	<	998	0	0	0	0	0	0	>	<	1	2.6	2.6	2.6	0	2.6	2.6	>	<	1	685.2	685.2	685.2	0	685.2	685.2	>
2022-05-26 16:24:14	562	<	1002	0	0	0	0	0	0	>	<	1	3.5	3.5	3.5	0	3.5	3.5	>	<	1	685.2	685.2	685.2	0	685.2	685.2	>
2022-05-26 16:24:15	563	<	999	0	0	0	0	0	0	>	<	1	2.65	2.65	2.65	0	2.65	2.65	>	<	1	685.2	685.2	685.2	0	685.2	685.2	>
2022-05-26 16:24:16	564	<	1001	0	0	0	0	0	0	>	<	1	2.75	2.75	2.75	0	2.75	2.75	>	<	1	685.2	685.2	685.2	0	685.2	685.2	>
2022-05-26 16:24:17	565	<	1000	0	0	0	0	0	0	>	<	1	2.8	2.8	2.8	0	2.8	2.8	>	<	1	685.2	685.2	685.2	0	685.2	685.2	>
2022-05-26 16:24:18	566	<	999	0.002	1	0	0.0447	0.0467	-0.0427	>	<	1	2.8	2.8	2.8	0	2.8	2.8	>	<	1	685.2	685.2	685.2	0	685.2	685.2	>
2022-05-26 16:24:19	567	<	1001	0.008	1	0	0.089	0.097	-0.081	>	<	1	6.45	6.45	6.45	0	6.45	6.45	>	<	1	685.2	685.2	685.2	0	685.2	685.2	>
2022-05-26 16:24:20	568	<	1000	0.004	1	0	0.0631	0.0671	-0.0591	>	<	1	2.7	2.7	2.7	0	2.7	2.7	>	<	1	685.2	685.2	685.2	0	685.2	685.2	>
2022-05-26 16:24:21	569	<	1000	0.006	1	0	0.0772	0.0832	-0.0712	>	<	1	2.75	2.75	2.75	0	2.75	2.75	>	<	1	685.2	685.2	685.2	0	685.2	685.2	>
2022-05-26 16:24:22	570	<	1000	0	0	0	0	0	0	>	<	1	2.75	2.75	2.75	0	2.75	2.75	>	<	1	685.2	685.2	685.2	0	685.2	685.2	>
2022-05-26 16:24:23	571	<	1000	0	0	0	0	0	0	>	<	1	3.55	3.55	3.55	0	3.55	3.55	>	<	1	685.2	685.2	685.2	0	685.2	685.2	>
2022-05-26 16:24:24	572	<	1000	0	0	0	0	0	0	>	<	1	2.8	2.8	2.8	0	2.8	2.8	>	<	1	685.2	685.2	685.2	0	685.2	685.2	>
2022-05-26 16:24:25	573	<	990	0	0	0	0	0	0	>	<	1	2.8	2.8	2.8	0	2.8	2.8	>	<	1	685.2	685.2	685.2	0	685.2	685.2	>
2022-05-26 16:24:26	574	<	1009	0	0	0	0	0	0	>	<	1	2.75	2.75	2.75	0	2.75	2.75	>	<	1	685.2	685.2	685.2	0	685.2	685.2	>
2022-05-26 16:24:27	575	<	1001	0	0	0	0	0	0	>	<	1	2.85	2.85	2.85	0	2.85	2.85	>	<	1	685.2	685.2	685.2	0	685.2	685.2	>
2022-05-26 16:24:28	576	<	998	0	0	0	0	0	0	>	<	1	3.45	3.45	3.45	0	3.45	3.45	>	<	1	685.2	685.2	685.2	0	685.2	685.2	>
2022-05-26 16:24:29	577	<	1001	0	0	0	0	0	0	>	<	1	2.6	2.6	2.6	0	2.6	2.6	>	<	1	685.2	685.2	685.2	0	685.2	685.2	>
2022-05-26 16:24:30	578	<	997	0	0	0	0	0	0	>	<	1	2.85	2.85	2.85	0	2.85	2.85	>	<	1	685.2	685.2	685.2	0	685.2	685.2	>
2022-05-26 16:24:31	579	<	1003	0	0	0	0	0	0	>	<	1	2.8	2.8	2.8	0	2.8	2.8	>	<	1	685.2	685.2	685.2	0	685.2	685.2	>
2022-05-26 16:24:32	580	<	1002	0.001	1	0	0.0316	0.0326	-0.0306	>	<	1	3.6	3.6	3.6	0	3.6	3.6	>	<	1	685.2	685.2	685.2	0	685.2	685.2	>
2022-05-26 16:24:33	581	<	999	0	0	0	0	0	0	>	<	1	2.55	2.55	2.55	0	2.55	2.55	>	<	1	685.2	685.2	685.2	0	685.2	685.2	>
2022-05-26 16:24:34	582	<	1000	0	0	0	0	0	0	>	<	1	2.45	2.45	2.45	0	2.45	2.45	>	<	1	685.2	685.2	685.2	0	685.2	685.2	>
2022-05-26 16:24:35	583	<	999	0.006	1	0	0.0773	0.0833	-0.0713	>	<	1	2.45	2.45	2.45	0	2.45	2.45	>	<	1	685.2	685.2	685.2	0	685.2	685.2	>
2022-05-26 16:24:36	584	<	1001	0.007	1	0	0.0833	0.0903	-0.0763	>	<	1	2.4	2.4	2.4	0	2.4	2.4	>	<	1	685.2	685.2	685.2	0	685.2	685.2	>
2022-05-26 16:24:37	585	<	1000	0.005	1	0	0.0705	0.0755	-0.0655	>	<	1	6.25	6.25	6.25	0	6.25	6.25	>	<	1	685.2	685.2	685.2	0	685.2	685.2	>
2022-05-26 16:24:38	586	<	992	0	0	0	0	0	0	>	<	1	2.7	2.7	2.7	0	2.7	2.7	>	<	1	685.2	685.2	685.2	0	685.2	685.2	>
2022-05-26 16:24:39	587	<	1001	0.02	1	0	0.1399	0.1599	-0.12	>	<	1	2.6	2.6	2.6	0	2.6	2.6	>	<	1	685.2	685.2	685.2	0	685.2	685.2	>
2022-05-26 16:24:40	588	<	1006	0.0169	1	0	0.1289	0.1458	-0.112	>	<	1	2.6	2.6	2.6	0	2.6	2.6	>	<	1	685.2	685.2	685.2	0	685.2	685.2	>
2022-05-26 16:24:41	589	<	1001	0	0	0	0	0	0	>	<	1	3.35	3.35	3.35	0	3.35	3.35	>	<	1	685.2	685.2	685.2	0	685.2	685.2	>
2022-05-26 16:24:42	590	<	1001	0	0	0	0	0	0	>	<	1	2.55	2.55	2.55	0	2.55	2.55	>	<	1	685.2	685.2	685.2	0	685.2	685.2	>
2022-05-26 16:24:43	591	<	1000	0	0	0	0	0	0	>	<	1	2.65	2.65	2.65	0	2.65	2.65	>	<	1	685.2	685.2	685.2	0	685.2	685.2	>
2022-05-26 16:24:44	592	<	999	0	0	0	0	0	0	>	<	1	2.75	2.75	2.75	0	2.75	2.75	>	<	1	685.2	685.2	685.2	0	685.2	685.2	>
2022-05-26 16:24:45	593	<	994	0	0	0	0	0	0	>	<	1	2.8	2.8	2.8	0	2.8	2.8	>	<	1	685.2	685.2	685.2	0	685.2	685.2	>
2022-05-26 16:24:46	594	<	1007	0.002	1	0	0.0445	0.0465	-0.0425	>	<	1	3.55	3.55	3.55	0	3.55	3.55	>	<	1	685.2	685.2	685.2	0	685.2	685.2	>
2022-05-26 16:24:47	595	<	1000	0	0	0	0	0	0	>	<	1	2.85	2.85	2.85	0	2.85	2.85	>	<	1	685.2	685.2	685.2	0	685.2	685.2	>
2022-05-26 16:24:48	596	<	999	0.001	1	0	0.0316	0.0326	-0.0306	>	<	1	2.75	2.75	2.75	0	2.75	2.75	>	<	1	685.2	685.2	685.2	0	685.2	685.2	>
2022-05-26 16:24:49	597	<	1000	0	0	0	0	0	0	>	<	1	2.75	2.75	2.75	0	2.75	2.75	>	<	1	685.2	685.2	685.2	0	685.2	685.2	>
2022-05-26 16:24:50	598	<	990	0	0	0	0	0	0	>	<	1	2.75	2.75	2.75	0	2.75	2.75	>	<	1	685.2	685.2	685.2	0	685.2	685.2	>
2022-05-26 16:24:51	599	<	1010	0.001	1	0	0.0315	0.0324	-0.0305	>	<	1	3.6	3.6	3.6	0	3.6	3.6	>	<	1	685.2	685.2	685.2	0	685.2	685.2	>
2022-05-26 16:24:52	600	<	1000	0	0	0	0	0	0	>	<	1	2.5	2.5	2.5	0	2.5	2.5	>	<	1	685.2	685.2	685.2	0	685.2	685.2	>
2022-05-26 16:24:53	601	<	1001	0.003	1	0	0.0547	0.0577	-0.0517	>	<	1	2.6	2.6	2.6	0	2.6	2.6	>	<	1	685.2	685.2	685.2	0	685.2	685.2	>
2022-05-26 16:24:54	602	<	998	0	0	0	0	0	0	>	<	1	2.7	2.7	2.7	0	2.7	2.7	>	<	1	685.2	685.2	685.2	0	685.2	685.2	>
2022-05-26 16:24:55	603	<	1001	0	0	0	0	0	0	>	<	1	6.25	6.25	6.25	0	6.25	6.25	>	<	1	685.2	685.2	685.2	0	685.2	685.2	>
2022-05-26 16:24:56	604	<	1000	0.012	1	0	0.1089	0.1209	-0.0969	>	<	1	2.75	2.75	2.75	0	2.75	2.75	>	<	1	685.2	685.2	685.2	0	685.2	685.2	>
2022-05-26 16:24:57	605	<	1000	0.01	1	0	0.0995	0.1095	-0.0895	>	<	1	2.75	2.75	2.75	0	2.75	2.75	>	<	1	685.2	685.2	685.2	0	685.2	685.2	>
2022-05-26 16:24:58	606	<	999	0.007	1	0	0.0834	0.0904	-0.0764	>	<	1	2.75	2.75	2.75	0	2.75	2.75	>	<	1	685.2	685.2	685.2	0	685.2	685.2	>
2022-05-26 16:24:59	607	<	1000	0	0	0	0	0	0	>	<	1	3.4	3.4	3.4	0	3.4	3.4	>	<	1	685.2	685.2	685.2	0	685.2	685.2	>
2022-05-26 16:25:00	608	<	1002	0	0	0	0	0	0	>	<	1	2.85	2.85	2.85	0	2.85	2.85	>	<	1	685.2	685.2	685.2	0	685.2	685.2	>
2022-05-26 16:25:01	609	<	1000	0	0	0	0	0	0	>	<	1	2.75	2.75	2.75	0	2.75	2.75	>	<	1	685.2	685.2	685.2	0	685.2	685.2	>
2022-05-26 16:25:02	610	<	996	0	0	0	0	0	0	>	<	1	2.8	2.8	2.8	0	2.8	2.8	>	<	1	685.2	685.2	685.2	0	685.2	685.2	>
2022-05-26 16:25:03	611	<	1002	0	0	0	0	0	0	>	<	1	2.8	2.8	2.8	0	2.8	2.8	>	<	1	685.2	685.2	685.2	0	685.2	685.2	>
2022-05-26 16:25:04	612	<	1001	0.001	1	0	0.0316	0.0326	-0.0306	>	<	1	3.4	3.4	3.4	0	3.4	3.4	>	<	1	685.2	685.2	685.2	0	685.2	685.2	>
2022-05-26 16:25:05	613	<	999	0	0	0	0	0	0	>	<	1	2.8	2.8	2.8	0	2.8	2.8	>	<	1	685.2	685.2	685.2	0	685.2	685.2	>
2022-05-26 16:25:06	614	<	1001	0.001	1	0	0.0316	0.0326	-0.0306	>	<	1	2.8	2.8	2.8	0	2.8	2.8	>	<	1	685.2	685.2	685.2	0	685.2	685.2	>
2022-05-26 16:25:07	615	<	1001	0	0	0	0	0	0	>	<	1	2.75	2.75	2.75	0	2.75	2.75	>	<	1	685.2	685.2	685.2	0	685.2	685.2	>
2022-05-26 16:25:08	616	<	996	0.002	1	0	0.0448	0.0468	-0.0428	>	<	1	2.85	2.85	2.85	0	2.85	2.85	>	<	1	685.2	685.2	685.2	0	685.2	685.2	>
2022-05-26 16:25:09	617	<	1004	0	0	0	0	0	0	>	<	1	3.75	3.75	3.75	0	3.75	3.75	>	<	1	685.2	685.2	685.2	0	685.2	685.2	>
2022-05-26 16:25:10	618	<	999	0	0	0	0	0	0	>	<	1	2.85	2.85	2.85	0	2.85	2.85	>	<	1	685.2	685.2	685.2	0	685.2	685.2	>
2022-05-26 16:25:11	619	<	1000	0.001	1	0	0.0316	0.0326	-0.0306	>	<	1	2.6	2.6	2.6	0	2.6	2.6	>	<	1	685.2	685.2	685.2	0	685.2	685.2	>
2022-05-26 16:25:12	620	<	1000	0	0	0	0	0	0	>	<	1	2.6	2.6	2.6	0	2.6	2.6	>	<	1	685.2	685.2	685.2	0	685.2	685.2	>
2022-05-26 16:25:13	621	<	1000	0.001	1	0	0.0316	0.0326	-0.0306	>	<	1	3.4	3.4	3.4	0	3.4	3.4	>	<	1	685.2	685.2	685.2	0	685.2	685.2	>
2022-05-26 16:25:14	622	<	1000	0	0	0	0	0	0	>	<	1	2.8	2.8	2.8	0	2.8	2.8	>	<	1	685.2	685.2	685.2	0	685.2	685.2	>
2022-05-26 16:25:15	623	<	1000	0	0	0	0	0	0	>	<	1	2.8	2.8	2.8	0	2.8	2.8	>	<	1	685.2	685.2	685.2	0	685.2	685.2	>
2022-05-26 16:25:16	624	<	1001	0	0	0	0	0	0	>	<	1	2.8	2.8	2.8	0	2.8	2.8	>	<	1	685.2	685.2	685.2	0	685.2	685.2	>
2022-05-26 16:25:17	625	<	1000	0.002	1	0	0.0447	0.0467	-0.0427	>	<	1	2.8	2.8	2.8	0	2.8	2.8	>	<	1	685.2	685.2	685.2	0	685.2	685.2	>
2022-05-26 16:25:18	626	<	999	0	0	0	0	0	0	>	<	1	6.2	6.2	6.2	0	6.2	6.2	>	<	1	685.2	685.2	685.2	0	685.2	685.2	>
2022-05-26 16:25:19	627	<	1000	0.002	1	0	0.0447	0.0467	-0.0427	>	<	1	2.55	2.55	2.55	0	2.55	2.55	>	<	1	685.2	685.2	685.2	0	685.2	685.2	>
2022-05-26 16:25:20	628	<	1001	0.001	1	0	0.0316	0.0326	-0.0306	>	<	1	2.6	2.6	2.6	0	2.6	2.6	>	<	1	685.2	685.2	685.2	0	685.2	685.2	>
2022-05-26 16:25:21	629	<	1000	0.002	1	0	0.0447	0.0467	-0.0427	>	<	1	2.6	2.6	2.6	0	2.6	2.6	>	<	1	685.2	685.2	685.2	0	685.2	685.2	>
2022-05-26 16:25:22	630	<	999	0	0	0	0	0	0	>	<	1	3.9	3.9	3.9	0	3.9	3.9	>	<	1	685.2	685.2	685.2	0	685.2	685.2	>
2022-05-26 16:25:23	631	<	1000	0	0	0	0	0	0	>	<	1	2.8	2.8	2.8	0	2.8	2.8	>	<	1	685.2	685.2	685.2	0	685.2	685.2	>
2022-05-26 16:25:24	632	<	1001	0	0	0	0	0	0	>	<	1	2.7	2.7	2.7	0	2.7	2.7	>	<	1	685.2	685.2	685.2	0	685.2	685.2	>
2022-05-26 16:25:25	633	<	1001	0	0	0	0	0	0	>	<	1	2.65	2.65	2.65	0	2.65	2.65	>	<	1	685.2	685.2	685.2	0	685.2	685.2	>
2022-05-26 16:25:26	634	<	999	0.001	1	0	0.0316	0.0326	-0.0306	>	<	1	2.8	2.8	2.8	0	2.8	2.8	>	<	1	685.2	685.2	685.2	0	685.2	685.2	>
2022-05-26 16:25:27	635	<	998	0.001	1	0	0.0316	0.0326	-0.0306	>	<	1	6	6	6	0	6	6	>	<	1	685.2	685.2	685.2	0	685.2	685.2	>
2022-05-26 16:25:28	636	<	1001	0	0	0	0	0	0	>	<	1	2.7	2.7	2.7	0	2.7	2.7	>	<	1	685.2	685.2	685.2	0	685.2	685.2	>
2022-05-26 16:25:29	637	<	1001	0.002	1	0	0.0447	0.0467	-0.0427	>	<	1	2.7	2.7	2.7	0	2.7	2.7	>	<	1	685.2	685.2	685.2	0	685.2	685.2	>
2022-05-26 16:25:30	638	<	999	0.018	1	0	0.133	0.151	-0.115	>	<	1	2.7	2.7	2.7	0	2.7	2.7	>	<	1	685.2	685.2	685.2	0	685.2	685.2	>
2022-05-26 16:25:31	639	<	999	0.001	1	0	0.0316	0.0326	-0.0306	>	<	1	3.3	3.3	3.3	0	3.3	3.3	>	<	1	685.2	685.2	685.2	0	685.2	685.2	>
2022-05-26 16:25:32	640	<	1001	0	0	0	0	0	0	>	<	1	2.8	2.8	2.8	0	2.8	2.8	>	<	1	685.2	685.2	685.2	0	685.2	685.2	>
2022-05-26 16:25:33	641	<	997	0	0	0	0	0	0	>	<	1	2.8	2.8	2.8	0	2.8	2.8	>	<	1	685.2	685.2	685.2	0	685.2	685.2	>
2022-05-26 16:25:34	642	<	1004	0	0	0	0	0	0	>	<	1	2.75	2.75	2.75	0	2.75	2.75	>	<	1	685.2	685.2	685.2	0	685.2	685.2	>
2022-05-26 16:25:35	643	<	999	0	0	0	0	0	0	>	<	1	2.8	2.8	2.8	0	2.8	2.8	>	<	1	685.2	685.2	685.2	0	685.2	685.2	>
2022-05-26 16:25:36	644	<	1000	0.001	1	0	0.0316	0.0326	-0.0306	>	<	1	3.5	3.5	3.5	0	3.5	3.5	>	<	1	685.2	685.2	685.2	0	685.2	685.2	>
2022-05-26 16:25:37	645	<	1000	0	0	0	0	0	0	>	<	1	2.75	2.75	2.75	0	2.75	2.75	>	<	1	685.2	685.2	685.2	0	685.2	685.2	>
2022-05-26 16:25:38	646	<	999	0	0	0	0	0	0	>	<	1	2.8	2.8	2.8	0	2.8	2.8	>	<	1	685.2	685.2	685.2	0	685.2	685.2	>
2022-05-26 16:25:39	647	<	1002	0	0	0	0	0	0	>	<	1	2.75	2.75	2.75	0	2.75	2.75	>	<	1	685.2	685.2	685.2	0	685.2	685.2	>
2022-05-26 16:25:40	648	<	999	0	0	0	0	0	0	>	<	1	2.75	2.75	2.75	0	2.75	2.75	>	<	1	685.2	685.2	685.2	0	685.2	685.2	>
2022-05-26 16:25:41	649	<	998	0	0	0	0	0	0	>	<	1	3.65	3.65	3.65	0	3.65	3.65	>	<	1	685.2	685.2	685.2	0	685.2	685.2	>
2022-05-26 16:25:42	650	<	1002	0	0	0	0	0	0	>	<	1	2.75	2.75	2.75	0	2.75	2.75	>	<	1	685.2	685.2	685.2	0	685.2	685.2	>
2022-05-26 16:25:43	651	<	997	0	0	0	0	0	0	>	<	1	2.65	2.65	2.65	0	2.65	2.65	>	<	1	685.2	685.2	685.2	0	685.2	685.2	>
2022-05-26 16:25:44	652	<	1003	0	0	0	0	0	0	>	<	1	2.75	2.75	2.75	0	2.75	2.75	>	<	1	685.2	685.2	685.2	0	685.2	685.2	>
2022-05-26 16:25:45	653	<	998	0	0	0	0	0	0	>	<	1	3.4	3.4	3.4	0	3.4	3.4	>	<	1	685.2	685.2	685.2	0	685.2	685.2	>
2022-05-26 16:25:46	654	<	1002	0	0	0	0	0	0	>	<	1	2.7	2.7	2.7	0	2.7	2.7	>	<	1	685.2	685.2	685.2	0	685.2	685.2	>
2022-05-26 16:25:47	655	<	999	0	0	0	0	0	0	>	<	1	2.75	2.75	2.75	0	2.75	2.75	>	<	1	685.2	685.2	685.2	0	685.2	685.2	>
2022-05-26 16:25:48	656	<	1000	0	0	0	0	0	0	>	<	1	2.65	2.65	2.65	0	2.65	2.65	>	<	1	685.2	685.2	685.2	0	685.2	685.2	>
2022-05-26 16:25:49	657	<	1001	0.011	11	0	0.3475	0.3585	-0.3365	>	<	1	2.8	2.8	2.8	0	2.8	2.8	>	<	1	685.2	685.2	685.2	0	685.2	685.2	>
2022-05-26 16:25:50	658	<	1001	0	0	0	0	0	0	>	<	1	6.15	6.15	6.15	0	6.15	6.15	>	<	1	685.2	685.2	685.2	0	685.2	685.2	>
2022-05-26 16:25:51	659	<	998	0.0261	1	0	0.1593	0.1853	-0.1332	>	<	1	2.7	2.7	2.7	0	2.7	2.7	>	<	1	685.2	685.2	685.2	0	685.2	685.2	>
2022-05-26 16:25:52	660	<	795	0	0	0	0	0	0	>	<	1	2.75	2.75	2.75	0	2.75	2.75	>	<	1	685.2	685.2	685.2	0	685.2	685.2	>

## Sheet: Conf1_10000
		<	Processing Time							>	<	CPU1							>	<	MEM1							>
Time	Id	<	Cont	Average	Max	Min	DesvTip	DTTop	DTDown	>	<	Cont	Average	Max	Min	DesvTip	DTTop	DTDown	>	<	Cont	Average	Max	Min	DesvTip	DTTop	DTDown	>
P4_Conf1_10000	Tot	<	1319985	0.0317	16	0	0.1811	0.2128	-0.1493	>	<	660	5.17	25.1	0.95	2.05	7.23	3.12	>	<	660	739.48	760.5	306.6	45.53	785.01	693.95	>
2022-05-26 16:40:57	0	<	1703	0.057	9	0	0.3474	0.4043	-0.2904	>	<	1	25.1	25.1	25.1	0	25.1	25.1	>	<	1	306.6	306.6	306.6	0	306.6	306.6	>
2022-05-26 16:40:58	1	<	2150	0.0451	1	0	0.2076	0.2527	-0.1624	>	<	1	6.9	6.9	6.9	0	6.9	6.9	>	<	1	354.9	354.9	354.9	0	354.9	354.9	>
2022-05-26 16:40:59	2	<	2065	0.0402	1	0	0.1964	0.2366	-0.1562	>	<	1	6.75	6.75	6.75	0	6.75	6.75	>	<	1	443.5	443.5	443.5	0	443.5	443.5	>
2022-05-26 16:41:00	3	<	1928	0.0363	1	0	0.1871	0.2234	-0.1507	>	<	1	4.6	4.6	4.6	0	4.6	4.6	>	<	1	529.4	529.4	529.4	0	529.4	529.4	>
2022-05-26 16:41:01	4	<	2065	0.0179	1	0	0.1327	0.1506	-0.1147	>	<	1	4.6	4.6	4.6	0	4.6	4.6	>	<	1	536.6	536.6	536.6	0	536.6	536.6	>
2022-05-26 16:41:02	5	<	2003	0.0185	1	0	0.1347	0.1531	-0.1162	>	<	1	3.8	3.8	3.8	0	3.8	3.8	>	<	1	536.9	536.9	536.9	0	536.9	536.9	>
2022-05-26 16:41:03	6	<	1967	0.0569	1	0	0.2317	0.2887	-0.1748	>	<	1	3.75	3.75	3.75	0	3.75	3.75	>	<	1	536.9	536.9	536.9	0	536.9	536.9	>
2022-05-26 16:41:04	7	<	2013	0.0154	1	0	0.1231	0.1385	-0.1077	>	<	1	4.6	4.6	4.6	0	4.6	4.6	>	<	1	555.2	555.2	555.2	0	555.2	555.2	>
2022-05-26 16:41:05	8	<	2027	0.0035	1	0	0.0587	0.0621	-0.0552	>	<	1	3.65	3.65	3.65	0	3.65	3.65	>	<	1	555.2	555.2	555.2	0	555.2	555.2	>
2022-05-26 16:41:06	9	<	2001	0.0015	1	0	0.0387	0.0402	-0.0372	>	<	1	3.7	3.7	3.7	0	3.7	3.7	>	<	1	555.2	555.2	555.2	0	555.2	555.2	>
2022-05-26 16:41:07	10	<	1985	0.0015	1	0	0.0388	0.0404	-0.0373	>	<	1	5.05	5.05	5.05	0	5.05	5.05	>	<	1	573.4	573.4	573.4	0	573.4	573.4	>
2022-05-26 16:41:08	11	<	2014	0.0055	1	0	0.0737	0.0792	-0.0682	>	<	1	3.8	3.8	3.8	0	3.8	3.8	>	<	1	573.4	573.4	573.4	0	573.4	573.4	>
2022-05-26 16:41:09	12	<	2000	0.0055	1	0	0.074	0.0795	-0.0685	>	<	1	3.8	3.8	3.8	0	3.8	3.8	>	<	1	573.4	573.4	573.4	0	573.4	573.4	>
2022-05-26 16:41:10	13	<	1999	0.004	1	0	0.0631	0.0671	-0.0591	>	<	1	4.7	4.7	4.7	0	4.7	4.7	>	<	1	583.9	583.9	583.9	0	583.9	583.9	>
2022-05-26 16:41:11	14	<	1997	0.0175	1	0	0.1312	0.1487	-0.1137	>	<	1	3.9	3.9	3.9	0	3.9	3.9	>	<	1	583.9	583.9	583.9	0	583.9	583.9	>
2022-05-26 16:41:12	15	<	1990	0.0025	1	0	0.0501	0.0526	-0.0475	>	<	1	3.75	3.75	3.75	0	3.75	3.75	>	<	1	583.9	583.9	583.9	0	583.9	583.9	>
2022-05-26 16:41:13	16	<	2013	0.0045	1	0	0.0667	0.0712	-0.0622	>	<	1	4.7	4.7	4.7	0	4.7	4.7	>	<	1	593.5	593.5	593.5	0	593.5	593.5	>
2022-05-26 16:41:14	17	<	2001	0.004	1	0	0.0631	0.0671	-0.0591	>	<	1	3.75	3.75	3.75	0	3.75	3.75	>	<	1	593.5	593.5	593.5	0	593.5	593.5	>
2022-05-26 16:41:15	18	<	1998	0.034	1	0	0.1813	0.2154	-0.1473	>	<	1	3.65	3.65	3.65	0	3.65	3.65	>	<	1	593.5	593.5	593.5	0	593.5	593.5	>
2022-05-26 16:41:16	19	<	1999	0.0365	1	0	0.1876	0.2241	-0.1511	>	<	1	3.75	3.75	3.75	0	3.75	3.75	>	<	1	593.5	593.5	593.5	0	593.5	593.5	>
2022-05-26 16:41:17	20	<	2002	0.026	1	0	0.1591	0.185	-0.1331	>	<	1	4.8	4.8	4.8	0	4.8	4.8	>	<	1	603.5	603.5	603.5	0	603.5	603.5	>
2022-05-26 16:41:18	21	<	1998	0.012	1	0	0.1089	0.121	-0.0969	>	<	1	3.85	3.85	3.85	0	3.85	3.85	>	<	1	603.5	603.5	603.5	0	603.5	603.5	>
2022-05-26 16:41:19	22	<	1962	0.0107	1	0	0.1029	0.1136	-0.0922	>	<	1	3.85	3.85	3.85	0	3.85	3.85	>	<	1	603.5	603.5	603.5	0	603.5	603.5	>
2022-05-26 16:41:20	23	<	2038	0.0064	1	0	0.0796	0.086	-0.0732	>	<	1	4.9	4.9	4.9	0	4.9	4.9	>	<	1	613.9	613.9	613.9	0	613.9	613.9	>
2022-05-26 16:41:21	24	<	2002	0.0779	1	0	0.268	0.346	-0.1901	>	<	1	3.8	3.8	3.8	0	3.8	3.8	>	<	1	613.9	613.9	613.9	0	613.9	613.9	>
2022-05-26 16:41:22	25	<	1998	0.0891	1	0	0.2849	0.374	-0.1958	>	<	1	3.9	3.9	3.9	0	3.9	3.9	>	<	1	613.9	613.9	613.9	0	613.9	613.9	>
2022-05-26 16:41:23	26	<	2000	0.0695	1	0	0.2543	0.3238	-0.1848	>	<	1	4.75	4.75	4.75	0	4.75	4.75	>	<	1	624.3	624.3	624.3	0	624.3	624.3	>
2022-05-26 16:41:24	27	<	1998	0.011	1	0	0.1044	0.1154	-0.0933	>	<	1	3.75	3.75	3.75	0	3.75	3.75	>	<	1	624.3	624.3	624.3	0	624.3	624.3	>
2022-05-26 16:41:25	28	<	1704	0.0417	1	0	0.1998	0.2415	-0.1582	>	<	1	3.95	3.95	3.95	0	3.95	3.95	>	<	1	624.3	624.3	624.3	0	624.3	624.3	>
2022-05-26 16:41:26	29	<	2301	0.033	14	0	0.3332	0.3662	-0.3002	>	<	1	4.85	4.85	4.85	0	4.85	4.85	>	<	1	634.6	634.6	634.6	0	634.6	634.6	>
2022-05-26 16:41:27	30	<	2000	0.028	1	0	0.165	0.193	-0.137	>	<	1	3.9	3.9	3.9	0	3.9	3.9	>	<	1	634.6	634.6	634.6	0	634.6	634.6	>
2022-05-26 16:41:28	31	<	1988	0.0186	1	0	0.1351	0.1538	-0.1165	>	<	1	3.8	3.8	3.8	0	3.8	3.8	>	<	1	634.6	634.6	634.6	0	634.6	634.6	>
2022-05-26 16:41:29	32	<	2011	0.0278	1	0	0.1645	0.1924	-0.1367	>	<	1	3.8	3.8	3.8	0	3.8	3.8	>	<	1	634.6	634.6	634.6	0	634.6	634.6	>
2022-05-26 16:41:30	33	<	2002	0.0609	16	0	0.4208	0.4818	-0.3599	>	<	1	4.7	4.7	4.7	0	4.7	4.7	>	<	1	644.7	644.7	644.7	0	644.7	644.7	>
2022-05-26 16:41:31	34	<	1997	0.0491	1	0	0.216	0.2651	-0.1669	>	<	1	3.7	3.7	3.7	0	3.7	3.7	>	<	1	644.7	644.7	644.7	0	644.7	644.7	>
2022-05-26 16:41:32	35	<	1986	0.0262	1	0	0.1597	0.1859	-0.1335	>	<	1	3.7	3.7	3.7	0	3.7	3.7	>	<	1	644.7	644.7	644.7	0	644.7	644.7	>
2022-05-26 16:41:33	36	<	2015	0.0243	1	0	0.154	0.1784	-0.1297	>	<	1	4.6	4.6	4.6	0	4.6	4.6	>	<	1	654.5	654.5	654.5	0	654.5	654.5	>
2022-05-26 16:41:34	37	<	2001	0.0405	1	0	0.1971	0.2376	-0.1566	>	<	1	3.6	3.6	3.6	0	3.6	3.6	>	<	1	654.5	654.5	654.5	0	654.5	654.5	>
2022-05-26 16:41:35	38	<	1997	0.0125	1	0	0.1112	0.1237	-0.0987	>	<	1	3.65	3.65	3.65	0	3.65	3.65	>	<	1	654.5	654.5	654.5	0	654.5	654.5	>
2022-05-26 16:41:36	39	<	2002	0.0529	1	0	0.2239	0.2769	-0.171	>	<	1	4.5	4.5	4.5	0	4.5	4.5	>	<	1	664.8	664.8	664.8	0	664.8	664.8	>
2022-05-26 16:41:37	40	<	1999	0.013	1	0	0.1133	0.1263	-0.1003	>	<	1	3.85	3.85	3.85	0	3.85	3.85	>	<	1	664.8	664.8	664.8	0	664.8	664.8	>
2022-05-26 16:41:38	41	<	1999	0.054	1	0	0.2261	0.2801	-0.172	>	<	1	3.8	3.8	3.8	0	3.8	3.8	>	<	1	664.8	664.8	664.8	0	664.8	664.8	>
2022-05-26 16:41:39	42	<	2002	0.02	1	0	0.1399	0.1599	-0.12	>	<	1	4.7	4.7	4.7	0	4.7	4.7	>	<	1	675.1	675.1	675.1	0	675.1	675.1	>
2022-05-26 16:41:40	43	<	2000	0.042	1	0	0.2006	0.2426	-0.1586	>	<	1	4.4	4.4	4.4	0	4.4	4.4	>	<	1	675.2	675.2	675.2	0	675.2	675.2	>
2022-05-26 16:41:41	44	<	2002	0.0544	1	0	0.2269	0.2813	-0.1724	>	<	1	3.85	3.85	3.85	0	3.85	3.85	>	<	1	675.2	675.2	675.2	0	675.2	675.2	>
2022-05-26 16:41:42	45	<	1998	0.0285	1	0	0.1665	0.195	-0.1379	>	<	1	3.85	3.85	3.85	0	3.85	3.85	>	<	1	675.2	675.2	675.2	0	675.2	675.2	>
2022-05-26 16:41:43	46	<	1946	0.019	1	0	0.1366	0.1556	-0.1176	>	<	1	4.7	4.7	4.7	0	4.7	4.7	>	<	1	685.6	685.6	685.6	0	685.6	685.6	>
2022-05-26 16:41:44	47	<	2054	0.0424	1	0	0.2014	0.2438	-0.159	>	<	1	3.75	3.75	3.75	0	3.75	3.75	>	<	1	685.6	685.6	685.6	0	685.6	685.6	>
2022-05-26 16:41:45	48	<	1998	0.0285	1	0	0.1665	0.195	-0.1379	>	<	1	3.8	3.8	3.8	0	3.8	3.8	>	<	1	685.6	685.6	685.6	0	685.6	685.6	>
2022-05-26 16:41:46	49	<	2001	0.0325	1	0	0.1773	0.2098	-0.1448	>	<	1	4.95	4.95	4.95	0	4.95	4.95	>	<	1	694.8	694.8	694.8	0	694.8	694.8	>
2022-05-26 16:41:47	50	<	1997	0.0105	1	0	0.102	0.1125	-0.0915	>	<	1	3.65	3.65	3.65	0	3.65	3.65	>	<	1	694.8	694.8	694.8	0	694.8	694.8	>
2022-05-26 16:41:48	51	<	2002	0.0405	1	0	0.197	0.2375	-0.1566	>	<	1	3.75	3.75	3.75	0	3.75	3.75	>	<	1	694.8	694.8	694.8	0	694.8	694.8	>
2022-05-26 16:41:49	52	<	2002	0.0455	16	0	0.4041	0.4495	-0.3586	>	<	1	4.85	4.85	4.85	0	4.85	4.85	>	<	1	704.9	704.9	704.9	0	704.9	704.9	>
2022-05-26 16:41:50	53	<	1999	0.033	1	0	0.1787	0.2117	-0.1457	>	<	1	4.3	4.3	4.3	0	4.3	4.3	>	<	1	704.9	704.9	704.9	0	704.9	704.9	>
2022-05-26 16:41:51	54	<	1991	0.0176	1	0	0.1314	0.149	-0.1138	>	<	1	3.7	3.7	3.7	0	3.7	3.7	>	<	1	704.9	704.9	704.9	0	704.9	704.9	>
2022-05-26 16:41:52	55	<	2011	0.0358	1	0	0.1858	0.2216	-0.15	>	<	1	4.55	4.55	4.55	0	4.55	4.55	>	<	1	715.5	715.5	715.5	0	715.5	715.5	>
2022-05-26 16:41:53	56	<	1998	0.0355	1	0	0.1851	0.2207	-0.1496	>	<	1	3.7	3.7	3.7	0	3.7	3.7	>	<	1	715.5	715.5	715.5	0	715.5	715.5	>
2022-05-26 16:41:54	57	<	1985	0.0222	1	0	0.1472	0.1694	-0.1251	>	<	1	4.55	4.55	4.55	0	4.55	4.55	>	<	1	719.8	719.8	719.8	0	719.8	719.8	>
2022-05-26 16:41:55	58	<	2013	0.081	1	0	0.2728	0.3538	-0.1918	>	<	1	3.55	3.55	3.55	0	3.55	3.55	>	<	1	719.8	719.8	719.8	0	719.8	719.8	>
2022-05-26 16:41:56	59	<	2003	0.0444	1	0	0.2061	0.2505	-0.1616	>	<	1	3.55	3.55	3.55	0	3.55	3.55	>	<	1	719.8	719.8	719.8	0	719.8	719.8	>
2022-05-26 16:41:57	60	<	1998	0.033	1	0	0.1787	0.2118	-0.1457	>	<	1	4.55	4.55	4.55	0	4.55	4.55	>	<	1	719.8	719.8	719.8	0	719.8	719.8	>
2022-05-26 16:41:58	61	<	2002	0.027	1	0	0.162	0.189	-0.135	>	<	1	3.65	3.65	3.65	0	3.65	3.65	>	<	1	719.8	719.8	719.8	0	719.8	719.8	>
2022-05-26 16:41:59	62	<	2002	0.016	1	0	0.1254	0.1414	-0.1094	>	<	1	3.7	3.7	3.7	0	3.7	3.7	>	<	1	719.8	719.8	719.8	0	719.8	719.8	>
2022-05-26 16:42:00	63	<	1965	0.0137	1	0	0.1164	0.1302	-0.1027	>	<	1	4.55	4.55	4.55	0	4.55	4.55	>	<	1	719.9	719.9	719.9	0	719.9	719.9	>
2022-05-26 16:42:01	64	<	2033	0.028	1	0	0.1651	0.1931	-0.137	>	<	1	4.25	4.25	4.25	0	4.25	4.25	>	<	1	720	720	720	0	720	720	>
2022-05-26 16:42:02	65	<	1999	0.0325	12	0	0.3122	0.3448	-0.2797	>	<	1	4.45	4.45	4.45	0	4.45	4.45	>	<	1	720	720	720	0	720	720	>
2022-05-26 16:42:03	66	<	1993	0.0452	1	0	0.2077	0.2528	-0.1625	>	<	1	3.85	3.85	3.85	0	3.85	3.85	>	<	1	720	720	720	0	720	720	>
2022-05-26 16:42:04	67	<	2009	0.0418	1	0	0.2002	0.242	-0.1583	>	<	1	4.45	4.45	4.45	0	4.45	4.45	>	<	1	720	720	720	0	720	720	>
2022-05-26 16:42:05	68	<	1996	0.0125	1	0	0.1112	0.1237	-0.0987	>	<	1	3.75	3.75	3.75	0	3.75	3.75	>	<	1	720	720	720	0	720	720	>
2022-05-26 16:42:06	69	<	2003	0.0404	1	0	0.197	0.2374	-0.1565	>	<	1	3.75	3.75	3.75	0	3.75	3.75	>	<	1	720	720	720	0	720	720	>
2022-05-26 16:42:07	70	<	2001	0.03	1	0	0.1705	0.2005	-0.1406	>	<	1	4.45	4.45	4.45	0	4.45	4.45	>	<	1	720	720	720	0	720	720	>
2022-05-26 16:42:08	71	<	1999	0.01	1	0	0.0995	0.1095	-0.0895	>	<	1	3.65	3.65	3.65	0	3.65	3.65	>	<	1	720	720	720	0	720	720	>
2022-05-26 16:42:09	72	<	1996	0.0456	1	0	0.2086	0.2542	-0.163	>	<	1	8.05	8.05	8.05	0	8.05	8.05	>	<	1	729.3	729.3	729.3	0	729.3	729.3	>
2022-05-26 16:42:10	73	<	2001	0.029	1	0	0.1678	0.1968	-0.1388	>	<	1	3.75	3.75	3.75	0	3.75	3.75	>	<	1	729.3	729.3	729.3	0	729.3	729.3	>
2022-05-26 16:42:11	74	<	1978	0.0192	1	0	0.1373	0.1565	-0.1181	>	<	1	4.65	4.65	4.65	0	4.65	4.65	>	<	1	729.3	729.3	729.3	0	729.3	729.3	>
2022-05-26 16:42:12	75	<	2021	0.0267	1	0	0.1613	0.188	-0.1345	>	<	1	4	4	4	0	4	4	>	<	1	729.3	729.3	729.3	0	729.3	729.3	>
2022-05-26 16:42:13	76	<	2004	0.0389	1	0	0.1934	0.2323	-0.1545	>	<	1	7.9	7.9	7.9	0	7.9	7.9	>	<	1	729.3	729.3	729.3	0	729.3	729.3	>
2022-05-26 16:42:14	77	<	2000	0.019	1	0	0.1365	0.1555	-0.1175	>	<	1	3.7	3.7	3.7	0	3.7	3.7	>	<	1	729.3	729.3	729.3	0	729.3	729.3	>
2022-05-26 16:42:15	78	<	1996	0.0631	10	0	0.3228	0.386	-0.2597	>	<	1	4.3	4.3	4.3	0	4.3	4.3	>	<	1	729.5	729.5	729.5	0	729.5	729.5	>
2022-05-26 16:42:16	79	<	2006	0.0324	1	0	0.1771	0.2095	-0.1447	>	<	1	3.7	3.7	3.7	0	3.7	3.7	>	<	1	729.5	729.5	729.5	0	729.5	729.5	>
2022-05-26 16:42:17	80	<	1998	0.013	1	0	0.1133	0.1263	-0.1003	>	<	1	8.6	8.6	8.6	0	8.6	8.6	>	<	1	729.5	729.5	729.5	0	729.5	729.5	>
2022-05-26 16:42:18	81	<	1995	0.0351	1	0	0.184	0.2191	-0.1489	>	<	1	3.75	3.75	3.75	0	3.75	3.75	>	<	1	729.5	729.5	729.5	0	729.5	729.5	>
2022-05-26 16:42:19	82	<	1975	0.0299	1	0	0.1702	0.2001	-0.1404	>	<	1	4.2	4.2	4.2	0	4.2	4.2	>	<	1	729.5	729.5	729.5	0	729.5	729.5	>
2022-05-26 16:42:20	83	<	2031	0.0325	1	0	0.1773	0.2098	-0.1448	>	<	1	3.95	3.95	3.95	0	3.95	3.95	>	<	1	729.5	729.5	729.5	0	729.5	729.5	>
2022-05-26 16:42:21	84	<	1999	0.0475	2	0	0.2151	0.2626	-0.1676	>	<	1	8.15	8.15	8.15	0	8.15	8.15	>	<	1	729.6	729.6	729.6	0	729.6	729.6	>
2022-05-26 16:42:22	85	<	2000	0.0465	1	0	0.2106	0.2571	-0.1641	>	<	1	4.3	4.3	4.3	0	4.3	4.3	>	<	1	729.6	729.6	729.6	0	729.6	729.6	>
2022-05-26 16:42:23	86	<	2002	0.0504	1	0	0.2189	0.2693	-0.1684	>	<	1	3.7	3.7	3.7	0	3.7	3.7	>	<	1	729.6	729.6	729.6	0	729.6	729.6	>
2022-05-26 16:42:24	87	<	1989	0.0558	1	0	0.2295	0.2854	-0.1737	>	<	1	8.15	8.15	8.15	0	8.15	8.15	>	<	1	729.6	729.6	729.6	0	729.6	729.6	>
2022-05-26 16:42:25	88	<	2010	0.0179	1	0	0.1326	0.1505	-0.1147	>	<	1	3.75	3.75	3.75	0	3.75	3.75	>	<	1	729.6	729.6	729.6	0	729.6	729.6	>
2022-05-26 16:42:26	89	<	1999	0.0235	8	0	0.2258	0.2493	-0.2023	>	<	1	4.25	4.25	4.25	0	4.25	4.25	>	<	1	729.6	729.6	729.6	0	729.6	729.6	>
2022-05-26 16:42:27	90	<	1994	0.0446	1	0	0.2065	0.2511	-0.1619	>	<	1	8.65	8.65	8.65	0	8.65	8.65	>	<	1	729.6	729.6	729.6	0	729.6	729.6	>
2022-05-26 16:42:28	91	<	2005	0.0204	1	0	0.1415	0.162	-0.1211	>	<	1	3.8	3.8	3.8	0	3.8	3.8	>	<	1	729.6	729.6	729.6	0	729.6	729.6	>
2022-05-26 16:42:29	92	<	2001	0.04	1	0	0.1959	0.2359	-0.1559	>	<	1	4.25	4.25	4.25	0	4.25	4.25	>	<	1	729.6	729.6	729.6	0	729.6	729.6	>
2022-05-26 16:42:30	93	<	1999	0.045	1	0	0.2074	0.2524	-0.1623	>	<	1	8.55	8.55	8.55	0	8.55	8.55	>	<	1	729.6	729.6	729.6	0	729.6	729.6	>
2022-05-26 16:42:31	94	<	2002	0.042	1	0	0.2005	0.2425	-0.1585	>	<	1	3.9	3.9	3.9	0	3.9	3.9	>	<	1	729.6	729.6	729.6	0	729.6	729.6	>
2022-05-26 16:42:32	95	<	1998	0.027	1	0	0.1622	0.1892	-0.1351	>	<	1	4.25	4.25	4.25	0	4.25	4.25	>	<	1	729.6	729.6	729.6	0	729.6	729.6	>
2022-05-26 16:42:33	96	<	2001	0.051	7	0	0.2634	0.3143	-0.2124	>	<	1	8.7	8.7	8.7	0	8.7	8.7	>	<	1	729.6	729.6	729.6	0	729.6	729.6	>
2022-05-26 16:42:34	97	<	1999	0.0405	1	0	0.1972	0.2377	-0.1567	>	<	1	4.25	4.25	4.25	0	4.25	4.25	>	<	1	729.6	729.6	729.6	0	729.6	729.6	>
2022-05-26 16:42:35	98	<	2000	0.013	1	0	0.1133	0.1263	-0.1003	>	<	1	6.65	6.65	6.65	0	6.65	6.65	>	<	1	729.6	729.6	729.6	0	729.6	729.6	>
2022-05-26 16:42:36	99	<	1994	0.0436	2	0	0.2067	0.2503	-0.1631	>	<	1	5.65	5.65	5.65	0	5.65	5.65	>	<	1	729.6	729.6	729.6	0	729.6	729.6	>
2022-05-26 16:42:37	100	<	2006	0.0239	1	0	0.1528	0.1768	-0.1289	>	<	1	4.2	4.2	4.2	0	4.2	4.2	>	<	1	729.6	729.6	729.6	0	729.6	729.6	>
2022-05-26 16:42:38	101	<	1994	0.014	1	0	0.1177	0.1317	-0.1036	>	<	1	8.9	8.9	8.9	0	8.9	8.9	>	<	1	729.6	729.6	729.6	0	729.6	729.6	>
2022-05-26 16:42:39	102	<	2004	0.0294	1	0	0.169	0.1985	-0.1396	>	<	1	4.1	4.1	4.1	0	4.1	4.1	>	<	1	729.6	729.6	729.6	0	729.6	729.6	>
2022-05-26 16:42:40	103	<	1985	0.0317	1	0	0.1753	0.207	-0.1436	>	<	1	8.9	8.9	8.9	0	8.9	8.9	>	<	1	729.6	729.6	729.6	0	729.6	729.6	>
2022-05-26 16:42:41	104	<	2017	0.0183	1	0	0.1342	0.1525	-0.1158	>	<	1	3.95	3.95	3.95	0	3.95	3.95	>	<	1	729.6	729.6	729.6	0	729.6	729.6	>
2022-05-26 16:42:42	105	<	1979	0.0131	1	0	0.1139	0.127	-0.1007	>	<	1	8.95	8.95	8.95	0	8.95	8.95	>	<	1	729.6	729.6	729.6	0	729.6	729.6	>
2022-05-26 16:42:43	106	<	2018	0.0248	1	0	0.1554	0.1802	-0.1307	>	<	1	4.1	4.1	4.1	0	4.1	4.1	>	<	1	729.6	729.6	729.6	0	729.6	729.6	>
2022-05-26 16:42:44	107	<	2002	0.0245	1	0	0.1545	0.179	-0.13	>	<	1	9.1	9.1	9.1	0	9.1	9.1	>	<	1	729.6	729.6	729.6	0	729.6	729.6	>
2022-05-26 16:42:45	108	<	1983	0.0081	1	0	0.0895	0.0975	-0.0814	>	<	1	4.6	4.6	4.6	0	4.6	4.6	>	<	1	729.8	729.8	729.8	0	729.8	729.8	>
2022-05-26 16:42:46	109	<	2017	0.0322	1	0	0.1766	0.2088	-0.1444	>	<	1	8.75	8.75	8.75	0	8.75	8.75	>	<	1	729.8	729.8	729.8	0	729.8	729.8	>
2022-05-26 16:42:47	110	<	1996	0.0356	1	0	0.1852	0.2208	-0.1496	>	<	1	9.2	9.2	9.2	0	9.2	9.2	>	<	1	729.8	729.8	729.8	0	729.8	729.8	>
2022-05-26 16:42:48	111	<	2001	0.048	1	0	0.2137	0.2617	-0.1657	>	<	1	4.25	4.25	4.25	0	4.25	4.25	>	<	1	729.8	729.8	729.8	0	729.8	729.8	>
2022-05-26 16:42:49	112	<	1997	0.0536	1	0	0.2252	0.2788	-0.1716	>	<	1	9.15	9.15	9.15	0	9.15	9.15	>	<	1	729.8	729.8	729.8	0	729.8	729.8	>
2022-05-26 16:42:50	113	<	2005	0.0579	1	0	0.2335	0.2913	-0.1756	>	<	1	9.4	9.4	9.4	0	9.4	9.4	>	<	1	730.3	730.3	730.3	0	730.3	730.3	>
2022-05-26 16:42:51	114	<	2003	0.0569	1	0	0.2317	0.2886	-0.1748	>	<	1	5.1	5.1	5.1	0	5.1	5.1	>	<	1	730.3	730.3	730.3	0	730.3	730.3	>
2022-05-26 16:42:52	115	<	2000	0.051	4	0	0.2332	0.2842	-0.1822	>	<	1	8.8	8.8	8.8	0	8.8	8.8	>	<	1	730.3	730.3	730.3	0	730.3	730.3	>
2022-05-26 16:42:53	116	<	1998	0.0541	1	0	0.2261	0.2802	-0.1721	>	<	1	9.95	9.95	9.95	0	9.95	9.95	>	<	1	730.5	730.5	730.5	0	730.5	730.5	>
2022-05-26 16:42:54	117	<	2003	0.0554	4	0	0.2415	0.2969	-0.1861	>	<	1	9.8	9.8	9.8	0	9.8	9.8	>	<	1	730.8	730.8	730.8	0	730.8	730.8	>
2022-05-26 16:42:55	118	<	2001	0.059	1	0	0.2356	0.2945	-0.1766	>	<	1	10.25	10.25	10.25	0	10.25	10.25	>	<	1	730.8	730.8	730.8	0	730.8	730.8	>
2022-05-26 16:42:56	119	<	1995	0.0712	1	0	0.2571	0.3283	-0.1859	>	<	1	10.25	10.25	10.25	0	10.25	10.25	>	<	1	731	731	731	0	731	731	>
2022-05-26 16:42:57	120	<	2003	0.0489	1	0	0.2157	0.2646	-0.1668	>	<	1	10.85	10.85	10.85	0	10.85	10.85	>	<	1	731.4	731.4	731.4	0	731.4	731.4	>
2022-05-26 16:42:58	121	<	2000	0.0525	3	0	0.2297	0.2822	-0.1772	>	<	1	9.6	9.6	9.6	0	9.6	9.6	>	<	1	731.9	731.9	731.9	0	731.9	731.9	>
2022-05-26 16:42:59	122	<	1999	0.047	1	0	0.2117	0.2587	-0.1647	>	<	1	4.5	4.5	4.5	0	4.5	4.5	>	<	1	731.9	731.9	731.9	0	731.9	731.9	>
2022-05-26 16:43:00	123	<	1982	0.0727	3	0	0.2653	0.338	-0.1927	>	<	1	4.1	4.1	4.1	0	4.1	4.1	>	<	1	732.6	732.6	732.6	0	732.6	732.6	>
2022-05-26 16:43:01	124	<	2019	0.0525	1	0	0.223	0.2755	-0.1705	>	<	1	4.5	4.5	4.5	0	4.5	4.5	>	<	1	732.9	732.9	732.9	0	732.9	732.9	>
2022-05-26 16:43:02	125	<	1998	0.0671	1	0	0.2501	0.3172	-0.1831	>	<	1	4.4	4.4	4.4	0	4.4	4.4	>	<	1	733.1	733.1	733.1	0	733.1	733.1	>
2022-05-26 16:43:03	126	<	2002	0.0524	3	0	0.2296	0.282	-0.1771	>	<	1	4.4	4.4	4.4	0	4.4	4.4	>	<	1	733.1	733.1	733.1	0	733.1	733.1	>
2022-05-26 16:43:04	127	<	1978	0.0859	2	0	0.2821	0.368	-0.1961	>	<	1	4.3	4.3	4.3	0	4.3	4.3	>	<	1	733.1	733.1	733.1	0	733.1	733.1	>
2022-05-26 16:43:05	128	<	1995	0.0777	3	0	0.2787	0.3564	-0.201	>	<	1	4.45	4.45	4.45	0	4.45	4.45	>	<	1	733.1	733.1	733.1	0	733.1	733.1	>
2022-05-26 16:43:06	129	<	2026	0.074	3	0	0.2693	0.3433	-0.1952	>	<	1	4.6	4.6	4.6	0	4.6	4.6	>	<	1	733.1	733.1	733.1	0	733.1	733.1	>
2022-05-26 16:43:07	130	<	2001	0.035	1	0	0.1837	0.2187	-0.1488	>	<	1	4.3	4.3	4.3	0	4.3	4.3	>	<	1	733.1	733.1	733.1	0	733.1	733.1	>
2022-05-26 16:43:08	131	<	2000	0.056	1	0	0.2299	0.2859	-0.1739	>	<	1	4.05	4.05	4.05	0	4.05	4.05	>	<	1	733.1	733.1	733.1	0	733.1	733.1	>
2022-05-26 16:43:09	132	<	2001	0.093	3	0	0.3005	0.3935	-0.2076	>	<	1	4.35	4.35	4.35	0	4.35	4.35	>	<	1	733.1	733.1	733.1	0	733.1	733.1	>
2022-05-26 16:43:10	133	<	1998	0.039	3	0	0.2038	0.2428	-0.1647	>	<	1	4.5	4.5	4.5	0	4.5	4.5	>	<	1	733.1	733.1	733.1	0	733.1	733.1	>
2022-05-26 16:43:11	134	<	2002	0.0495	1	0	0.2168	0.2663	-0.1674	>	<	1	10.3	10.3	10.3	0	10.3	10.3	>	<	1	733.1	733.1	733.1	0	733.1	733.1	>
2022-05-26 16:43:12	135	<	1991	0.11	1	0	0.3129	0.4229	-0.2029	>	<	1	4.3	4.3	4.3	0	4.3	4.3	>	<	1	733.1	733.1	733.1	0	733.1	733.1	>
2022-05-26 16:43:13	136	<	2007	0.0658	1	0	0.2479	0.3136	-0.1821	>	<	1	4.3	4.3	4.3	0	4.3	4.3	>	<	1	733.1	733.1	733.1	0	733.1	733.1	>
2022-05-26 16:43:14	137	<	2002	0.0984	3	0	0.3028	0.4012	-0.2044	>	<	1	4.2	4.2	4.2	0	4.2	4.2	>	<	1	733.9	733.9	733.9	0	733.9	733.9	>
2022-05-26 16:43:15	138	<	1999	0.043	3	0	0.2102	0.2532	-0.1672	>	<	1	4.25	4.25	4.25	0	4.25	4.25	>	<	1	734.6	734.6	734.6	0	734.6	734.6	>
2022-05-26 16:43:16	139	<	1995	0.0566	1	0	0.2312	0.2878	-0.1745	>	<	1	4.2	4.2	4.2	0	4.2	4.2	>	<	1	735.1	735.1	735.1	0	735.1	735.1	>
2022-05-26 16:43:17	140	<	1998	0.0435	1	0	0.2041	0.2476	-0.1605	>	<	1	4.35	4.35	4.35	0	4.35	4.35	>	<	1	735.1	735.1	735.1	0	735.1	735.1	>
2022-05-26 16:43:18	141	<	2006	0.0289	2	0	0.1705	0.1994	-0.1416	>	<	1	4.4	4.4	4.4	0	4.4	4.4	>	<	1	735.4	735.4	735.4	0	735.4	735.4	>
2022-05-26 16:43:19	142	<	1991	0.0251	1	0	0.1565	0.1816	-0.1314	>	<	1	4.5	4.5	4.5	0	4.5	4.5	>	<	1	735.7	735.7	735.7	0	735.7	735.7	>
2022-05-26 16:43:20	143	<	2009	0.0687	1	0	0.2529	0.3216	-0.1842	>	<	1	4.4	4.4	4.4	0	4.4	4.4	>	<	1	735.7	735.7	735.7	0	735.7	735.7	>
2022-05-26 16:43:21	144	<	2000	0.043	1	0	0.2029	0.2459	-0.1599	>	<	1	4.3	4.3	4.3	0	4.3	4.3	>	<	1	736	736	736	0	736	736	>
2022-05-26 16:43:22	145	<	2000	0.073	2	0	0.264	0.337	-0.191	>	<	1	4.4	4.4	4.4	0	4.4	4.4	>	<	1	736.5	736.5	736.5	0	736.5	736.5	>
2022-05-26 16:43:23	146	<	1968	0.0351	2	0	0.1867	0.2217	-0.1516	>	<	1	10.05	10.05	10.05	0	10.05	10.05	>	<	1	736.5	736.5	736.5	0	736.5	736.5	>
2022-05-26 16:43:24	147	<	2029	0.0513	1	0	0.2205	0.2718	-0.1693	>	<	1	4.4	4.4	4.4	0	4.4	4.4	>	<	1	736.5	736.5	736.5	0	736.5	736.5	>
2022-05-26 16:43:25	148	<	2005	0.0673	3	0	0.2623	0.3296	-0.1949	>	<	1	4.45	4.45	4.45	0	4.45	4.45	>	<	1	736.8	736.8	736.8	0	736.8	736.8	>
2022-05-26 16:43:26	149	<	2000	0.0215	3	0	0.155	0.1765	-0.1335	>	<	1	4.3	4.3	4.3	0	4.3	4.3	>	<	1	736.8	736.8	736.8	0	736.8	736.8	>
2022-05-26 16:43:27	150	<	1998	0.02	1	0	0.1401	0.1601	-0.12	>	<	1	4.25	4.25	4.25	0	4.25	4.25	>	<	1	737	737	737	0	737	737	>
2022-05-26 16:43:28	151	<	1982	0.0091	3	0	0.1142	0.1233	-0.1051	>	<	1	4.4	4.4	4.4	0	4.4	4.4	>	<	1	737.8	737.8	737.8	0	737.8	737.8	>
2022-05-26 16:43:29	152	<	2018	0.0382	3	0	0.1992	0.2373	-0.161	>	<	1	4.3	4.3	4.3	0	4.3	4.3	>	<	1	737.8	737.8	737.8	0	737.8	737.8	>
2022-05-26 16:43:30	153	<	1921	0.0588	2	0	0.2397	0.2985	-0.1809	>	<	1	4.25	4.25	4.25	0	4.25	4.25	>	<	1	738.1	738.1	738.1	0	738.1	738.1	>
2022-05-26 16:43:31	154	<	2080	0.0591	2	0	0.2379	0.297	-0.1788	>	<	1	5.55	5.55	5.55	0	5.55	5.55	>	<	1	742.3	742.3	742.3	0	742.3	742.3	>
2022-05-26 16:43:32	155	<	1999	0.0595	1	0	0.2366	0.2961	-0.1771	>	<	1	4.4	4.4	4.4	0	4.4	4.4	>	<	1	742.3	742.3	742.3	0	742.3	742.3	>
2022-05-26 16:43:33	156	<	1997	0.03	3	0	0.1821	0.2121	-0.152	>	<	1	4.4	4.4	4.4	0	4.4	4.4	>	<	1	742.4	742.4	742.4	0	742.4	742.4	>
2022-05-26 16:43:34	157	<	2003	0.0275	1	0	0.1634	0.1909	-0.136	>	<	1	9.85	9.85	9.85	0	9.85	9.85	>	<	1	743.6	743.6	743.6	0	743.6	743.6	>
2022-05-26 16:43:35	158	<	2000	0.0615	3	0	0.2464	0.3079	-0.1849	>	<	1	4.25	4.25	4.25	0	4.25	4.25	>	<	1	743.6	743.6	743.6	0	743.6	743.6	>
2022-05-26 16:43:36	159	<	2000	0.0675	1	0	0.2509	0.3184	-0.1834	>	<	1	4.3	4.3	4.3	0	4.3	4.3	>	<	1	743.6	743.6	743.6	0	743.6	743.6	>
2022-05-26 16:43:37	160	<	1999	0.1021	3	0	0.3076	0.4097	-0.2056	>	<	1	4.3	4.3	4.3	0	4.3	4.3	>	<	1	743.9	743.9	743.9	0	743.9	743.9	>
2022-05-26 16:43:38	161	<	2002	0.0729	3	0	0.2713	0.3442	-0.1984	>	<	1	4.3	4.3	4.3	0	4.3	4.3	>	<	1	744.2	744.2	744.2	0	744.2	744.2	>
2022-05-26 16:43:39	162	<	1988	0.0744	1	0	0.2625	0.3369	-0.188	>	<	1	4.3	4.3	4.3	0	4.3	4.3	>	<	1	744.2	744.2	744.2	0	744.2	744.2	>
2022-05-26 16:43:40	163	<	2012	0.0432	3	0	0.2129	0.2562	-0.1697	>	<	1	4.5	4.5	4.5	0	4.5	4.5	>	<	1	744.7	744.7	744.7	0	744.7	744.7	>
2022-05-26 16:43:41	164	<	2001	0.0405	2	0	0.1996	0.2401	-0.1591	>	<	1	4.3	4.3	4.3	0	4.3	4.3	>	<	1	745.2	745.2	745.2	0	745.2	745.2	>
2022-05-26 16:43:42	165	<	1996	0.0797	2	0	0.2726	0.3523	-0.1929	>	<	1	4.25	4.25	4.25	0	4.25	4.25	>	<	1	745.2	745.2	745.2	0	745.2	745.2	>
2022-05-26 16:43:43	166	<	2001	0.0415	1	0	0.1994	0.2409	-0.1579	>	<	1	4.25	4.25	4.25	0	4.25	4.25	>	<	1	745.7	745.7	745.7	0	745.7	745.7	>
2022-05-26 16:43:44	167	<	1983	0.0509	1	0	0.2199	0.2708	-0.1689	>	<	1	4.7	4.7	4.7	0	4.7	4.7	>	<	1	745.7	745.7	745.7	0	745.7	745.7	>
2022-05-26 16:43:45	168	<	2020	0.0495	1	0	0.2169	0.2664	-0.1674	>	<	1	9.6	9.6	9.6	0	9.6	9.6	>	<	1	745.9	745.9	745.9	0	745.9	745.9	>
2022-05-26 16:43:46	169	<	1993	0.0447	3	0	0.2137	0.2584	-0.1691	>	<	1	4.4	4.4	4.4	0	4.4	4.4	>	<	1	745.9	745.9	745.9	0	745.9	745.9	>
2022-05-26 16:43:47	170	<	1995	0.0426	3	0	0.2093	0.2519	-0.1667	>	<	1	4.55	4.55	4.55	0	4.55	4.55	>	<	1	745.9	745.9	745.9	0	745.9	745.9	>
2022-05-26 16:43:48	171	<	2004	0.0564	2	0	0.2328	0.2892	-0.1764	>	<	1	4.45	4.45	4.45	0	4.45	4.45	>	<	1	746.2	746.2	746.2	0	746.2	746.2	>
2022-05-26 16:43:49	172	<	2006	0.0653	1	0	0.2471	0.3124	-0.1818	>	<	1	4.75	4.75	4.75	0	4.75	4.75	>	<	1	746.2	746.2	746.2	0	746.2	746.2	>
2022-05-26 16:43:50	173	<	2001	0.0515	1	0	0.221	0.2724	-0.1695	>	<	1	4.4	4.4	4.4	0	4.4	4.4	>	<	1	746.4	746.4	746.4	0	746.4	746.4	>
2022-05-26 16:43:51	174	<	2000	0.056	1	0	0.2299	0.2859	-0.1739	>	<	1	4.5	4.5	4.5	0	4.5	4.5	>	<	1	747.2	747.2	747.2	0	747.2	747.2	>
2022-05-26 16:43:52	175	<	1979	0.046	1	0	0.2094	0.2554	-0.1635	>	<	1	4.4	4.4	4.4	0	4.4	4.4	>	<	1	747.2	747.2	747.2	0	747.2	747.2	>
2022-05-26 16:43:53	176	<	2020	0.0327	3	0	0.1859	0.2186	-0.1533	>	<	1	4.55	4.55	4.55	0	4.55	4.55	>	<	1	747.2	747.2	747.2	0	747.2	747.2	>
2022-05-26 16:43:54	177	<	1987	0.0488	3	0	0.2246	0.2735	-0.1758	>	<	1	9.85	9.85	9.85	0	9.85	9.85	>	<	1	747.2	747.2	747.2	0	747.2	747.2	>
2022-05-26 16:43:55	178	<	2014	0.0715	1	0	0.2577	0.3292	-0.1862	>	<	1	4.2	4.2	4.2	0	4.2	4.2	>	<	1	747.4	747.4	747.4	0	747.4	747.4	>
2022-05-26 16:43:56	179	<	2001	0.0555	3	0	0.2354	0.2908	-0.1799	>	<	1	4.45	4.45	4.45	0	4.45	4.45	>	<	1	748	748	748	0	748	748	>
2022-05-26 16:43:57	180	<	1970	0.0635	3	0	0.2499	0.3134	-0.1865	>	<	1	4.45	4.45	4.45	0	4.45	4.45	>	<	1	748.2	748.2	748.2	0	748.2	748.2	>
2022-05-26 16:43:58	181	<	2012	0.0939	1	0	0.2917	0.3857	-0.1978	>	<	1	4.35	4.35	4.35	0	4.35	4.35	>	<	1	748.2	748.2	748.2	0	748.2	748.2	>
2022-05-26 16:43:59	182	<	2016	0.1052	3	0	0.3116	0.4167	-0.2064	>	<	1	4.35	4.35	4.35	0	4.35	4.35	>	<	1	748.3	748.3	748.3	0	748.3	748.3	>
2022-05-26 16:44:00	183	<	2000	0.025	3	0	0.1743	0.1993	-0.1493	>	<	1	4.55	4.55	4.55	0	4.55	4.55	>	<	1	748.3	748.3	748.3	0	748.3	748.3	>
2022-05-26 16:44:01	184	<	2002	0.017	1	0	0.1292	0.1462	-0.1122	>	<	1	4.5	4.5	4.5	0	4.5	4.5	>	<	1	748.3	748.3	748.3	0	748.3	748.3	>
2022-05-26 16:44:02	185	<	2000	0.0255	3	0	0.1669	0.1924	-0.1414	>	<	1	4.35	4.35	4.35	0	4.35	4.35	>	<	1	748.3	748.3	748.3	0	748.3	748.3	>
2022-05-26 16:44:03	186	<	1960	0.1041	1	0	0.3054	0.4094	-0.2013	>	<	1	4.45	4.45	4.45	0	4.45	4.45	>	<	1	748.3	748.3	748.3	0	748.3	748.3	>
2022-05-26 16:44:04	187	<	2034	0.1264	1	0	0.3322	0.4586	-0.2059	>	<	1	4.45	4.45	4.45	0	4.45	4.45	>	<	1	748.3	748.3	748.3	0	748.3	748.3	>
2022-05-26 16:44:05	188	<	2003	0.032	1	0	0.1759	0.2078	-0.1439	>	<	1	9.9	9.9	9.9	0	9.9	9.9	>	<	1	748.3	748.3	748.3	0	748.3	748.3	>
2022-05-26 16:44:06	189	<	2001	0.054	2	0	0.2282	0.2821	-0.1742	>	<	1	4.2	4.2	4.2	0	4.2	4.2	>	<	1	748.3	748.3	748.3	0	748.3	748.3	>
2022-05-26 16:44:07	190	<	2000	0.044	1	0	0.2051	0.2491	-0.1611	>	<	1	4.05	4.05	4.05	0	4.05	4.05	>	<	1	748.3	748.3	748.3	0	748.3	748.3	>
2022-05-26 16:44:08	191	<	2000	0.0675	3	0	0.2587	0.3262	-0.1912	>	<	1	4.2	4.2	4.2	0	4.2	4.2	>	<	1	748.3	748.3	748.3	0	748.3	748.3	>
2022-05-26 16:44:09	192	<	1983	0.0701	3	0	0.2612	0.3313	-0.1911	>	<	1	4.55	4.55	4.55	0	4.55	4.55	>	<	1	748.3	748.3	748.3	0	748.3	748.3	>
2022-05-26 16:44:10	193	<	2011	0.0244	3	0	0.1636	0.1879	-0.1392	>	<	1	4.35	4.35	4.35	0	4.35	4.35	>	<	1	748.3	748.3	748.3	0	748.3	748.3	>
2022-05-26 16:44:11	194	<	2006	0.0204	1	0	0.1415	0.1619	-0.1211	>	<	1	4.45	4.45	4.45	0	4.45	4.45	>	<	1	748.3	748.3	748.3	0	748.3	748.3	>
2022-05-26 16:44:12	195	<	1999	0.013	1	0	0.1133	0.1263	-0.1003	>	<	1	4.4	4.4	4.4	0	4.4	4.4	>	<	1	748.3	748.3	748.3	0	748.3	748.3	>
2022-05-26 16:44:13	196	<	2003	0.0654	1	0	0.2472	0.3126	-0.1818	>	<	1	4.45	4.45	4.45	0	4.45	4.45	>	<	1	748.3	748.3	748.3	0	748.3	748.3	>
2022-05-26 16:44:14	197	<	2000	0.0815	3	0	0.279	0.3605	-0.1975	>	<	1	10.2	10.2	10.2	0	10.2	10.2	>	<	1	748.5	748.5	748.5	0	748.5	748.5	>
2022-05-26 16:44:15	198	<	1987	0.0549	1	0	0.2277	0.2826	-0.1728	>	<	1	4.25	4.25	4.25	0	4.25	4.25	>	<	1	748.5	748.5	748.5	0	748.5	748.5	>
2022-05-26 16:44:16	199	<	2011	0.0502	3	0	0.2317	0.2819	-0.1814	>	<	1	4.3	4.3	4.3	0	4.3	4.3	>	<	1	748.5	748.5	748.5	0	748.5	748.5	>
2022-05-26 16:44:17	200	<	2000	0.031	3	0	0.1818	0.2128	-0.1508	>	<	1	4.4	4.4	4.4	0	4.4	4.4	>	<	1	748.5	748.5	748.5	0	748.5	748.5	>
2022-05-26 16:44:18	201	<	2000	0.105	2	0	0.3082	0.4132	-0.2032	>	<	1	4.3	4.3	4.3	0	4.3	4.3	>	<	1	748.5	748.5	748.5	0	748.5	748.5	>
2022-05-26 16:44:19	202	<	2000	0.0965	3	0	0.3003	0.3968	-0.2038	>	<	1	4.55	4.55	4.55	0	4.55	4.55	>	<	1	748.5	748.5	748.5	0	748.5	748.5	>
2022-05-26 16:44:20	203	<	1990	0.0432	3	0	0.2106	0.2538	-0.1674	>	<	1	4.25	4.25	4.25	0	4.25	4.25	>	<	1	748.5	748.5	748.5	0	748.5	748.5	>
2022-05-26 16:44:21	204	<	2000	0.0535	1	0	0.225	0.2785	-0.1715	>	<	1	4.25	4.25	4.25	0	4.25	4.25	>	<	1	748.8	748.8	748.8	0	748.8	748.8	>
2022-05-26 16:44:22	205	<	2010	0.009	1	0	0.0942	0.1032	-0.0853	>	<	1	10	10	10	0	10	10	>	<	1	748.8	748.8	748.8	0	748.8	748.8	>
2022-05-26 16:44:23	206	<	2000	0.013	1	0	0.1133	0.1263	-0.1003	>	<	1	4.5	4.5	4.5	0	4.5	4.5	>	<	1	748.8	748.8	748.8	0	748.8	748.8	>
2022-05-26 16:44:24	207	<	1999	0.068	3	0	0.2596	0.3277	-0.1916	>	<	1	4.5	4.5	4.5	0	4.5	4.5	>	<	1	748.8	748.8	748.8	0	748.8	748.8	>
2022-05-26 16:44:25	208	<	1977	0.0334	1	0	0.1796	0.213	-0.1463	>	<	1	4.5	4.5	4.5	0	4.5	4.5	>	<	1	748.8	748.8	748.8	0	748.8	748.8	>
2022-05-26 16:44:26	209	<	2004	0.1033	3	0	0.3092	0.4125	-0.2059	>	<	1	4.4	4.4	4.4	0	4.4	4.4	>	<	1	748.8	748.8	748.8	0	748.8	748.8	>
2022-05-26 16:44:27	210	<	2018	0.0154	1	0	0.123	0.1383	-0.1076	>	<	1	4.5	4.5	4.5	0	4.5	4.5	>	<	1	748.8	748.8	748.8	0	748.8	748.8	>
2022-05-26 16:44:28	211	<	1953	0.0635	3	0	0.2521	0.3156	-0.1886	>	<	1	4.4	4.4	4.4	0	4.4	4.4	>	<	1	748.8	748.8	748.8	0	748.8	748.8	>
2022-05-26 16:44:29	212	<	2049	0.0864	1	0	0.2809	0.3673	-0.1945	>	<	1	4.3	4.3	4.3	0	4.3	4.3	>	<	1	748.8	748.8	748.8	0	748.8	748.8	>
2022-05-26 16:44:30	213	<	2000	0.072	3	0	0.2642	0.3362	-0.1922	>	<	1	10.05	10.05	10.05	0	10.05	10.05	>	<	1	748.8	748.8	748.8	0	748.8	748.8	>
2022-05-26 16:44:31	214	<	1998	0.0946	2	0	0.2944	0.389	-0.1998	>	<	1	4.4	4.4	4.4	0	4.4	4.4	>	<	1	748.8	748.8	748.8	0	748.8	748.8	>
2022-05-26 16:44:32	215	<	2000	0.042	1	0	0.2006	0.2426	-0.1586	>	<	1	4.5	4.5	4.5	0	4.5	4.5	>	<	1	748.8	748.8	748.8	0	748.8	748.8	>
2022-05-26 16:44:33	216	<	1990	0.0568	2	0	0.2336	0.2904	-0.1768	>	<	1	4.45	4.45	4.45	0	4.45	4.45	>	<	1	748.8	748.8	748.8	0	748.8	748.8	>
2022-05-26 16:44:34	217	<	2000	0.028	2	0	0.168	0.196	-0.14	>	<	1	4.55	4.55	4.55	0	4.55	4.55	>	<	1	748.8	748.8	748.8	0	748.8	748.8	>
2022-05-26 16:44:35	218	<	2014	0.0556	1	0	0.2292	0.2848	-0.1736	>	<	1	4.3	4.3	4.3	0	4.3	4.3	>	<	1	748.8	748.8	748.8	0	748.8	748.8	>
2022-05-26 16:44:36	219	<	1998	0.0871	3	0	0.2872	0.3743	-0.2002	>	<	1	4.4	4.4	4.4	0	4.4	4.4	>	<	1	748.8	748.8	748.8	0	748.8	748.8	>
2022-05-26 16:44:37	220	<	2000	0.044	1	0	0.2051	0.2491	-0.1611	>	<	1	8.7	8.7	8.7	0	8.7	8.7	>	<	1	748.8	748.8	748.8	0	748.8	748.8	>
2022-05-26 16:44:38	221	<	1989	0.0915	2	0	0.2901	0.3816	-0.1986	>	<	1	5.85	5.85	5.85	0	5.85	5.85	>	<	1	748.8	748.8	748.8	0	748.8	748.8	>
2022-05-26 16:44:39	222	<	2010	0.091	3	0	0.2928	0.3839	-0.2018	>	<	1	4.45	4.45	4.45	0	4.45	4.45	>	<	1	748.8	748.8	748.8	0	748.8	748.8	>
2022-05-26 16:44:40	223	<	2002	0.0275	2	0	0.1665	0.194	-0.139	>	<	1	4.3	4.3	4.3	0	4.3	4.3	>	<	1	748.8	748.8	748.8	0	748.8	748.8	>
2022-05-26 16:44:41	224	<	1998	0.0686	2	0	0.2547	0.3233	-0.1861	>	<	1	4.35	4.35	4.35	0	4.35	4.35	>	<	1	748.8	748.8	748.8	0	748.8	748.8	>
2022-05-26 16:44:42	225	<	1993	0.0236	1	0	0.1517	0.1753	-0.1282	>	<	1	4.3	4.3	4.3	0	4.3	4.3	>	<	1	748.8	748.8	748.8	0	748.8	748.8	>
2022-05-26 16:44:43	226	<	2008	0.1061	2	0	0.3112	0.4172	-0.2051	>	<	1	4.5	4.5	4.5	0	4.5	4.5	>	<	1	748.8	748.8	748.8	0	748.8	748.8	>
2022-05-26 16:44:44	227	<	1972	0.0974	1	0	0.2965	0.3938	-0.1991	>	<	1	4.35	4.35	4.35	0	4.35	4.35	>	<	1	748.8	748.8	748.8	0	748.8	748.8	>
2022-05-26 16:44:45	228	<	2028	0.0508	2	0	0.224	0.2748	-0.1732	>	<	1	10	10	10	0	10	10	>	<	1	748.8	748.8	748.8	0	748.8	748.8	>
2022-05-26 16:44:46	229	<	1971	0.0543	1	0	0.2266	0.2809	-0.1723	>	<	1	4.4	4.4	4.4	0	4.4	4.4	>	<	1	748.8	748.8	748.8	0	748.8	748.8	>
2022-05-26 16:44:47	230	<	2031	0.0611	1	0	0.2394	0.3005	-0.1784	>	<	1	4.35	4.35	4.35	0	4.35	4.35	>	<	1	748.8	748.8	748.8	0	748.8	748.8	>
2022-05-26 16:44:48	231	<	1997	0.1122	1	0	0.3156	0.4277	-0.2034	>	<	1	4.5	4.5	4.5	0	4.5	4.5	>	<	1	748.8	748.8	748.8	0	748.8	748.8	>
2022-05-26 16:44:49	232	<	2000	0.0665	3	0	0.2571	0.3236	-0.1906	>	<	1	4.55	4.55	4.55	0	4.55	4.55	>	<	1	748.8	748.8	748.8	0	748.8	748.8	>
2022-05-26 16:44:50	233	<	2001	0.0535	3	0	0.2315	0.285	-0.1781	>	<	1	4.4	4.4	4.4	0	4.4	4.4	>	<	1	748.8	748.8	748.8	0	748.8	748.8	>
2022-05-26 16:44:51	234	<	1979	0.0409	1	0	0.1981	0.2391	-0.1572	>	<	1	4.35	4.35	4.35	0	4.35	4.35	>	<	1	748.8	748.8	748.8	0	748.8	748.8	>
2022-05-26 16:44:52	235	<	2006	0.0513	3	0	0.2339	0.2852	-0.1825	>	<	1	4.45	4.45	4.45	0	4.45	4.45	>	<	1	748.8	748.8	748.8	0	748.8	748.8	>
2022-05-26 16:44:53	236	<	2005	0.0938	2	0	0.2966	0.3904	-0.2028	>	<	1	9.95	9.95	9.95	0	9.95	9.95	>	<	1	748.8	748.8	748.8	0	748.8	748.8	>
2022-05-26 16:44:54	237	<	2006	0.0523	2	0	0.2249	0.2773	-0.1726	>	<	1	4.25	4.25	4.25	0	4.25	4.25	>	<	1	748.8	748.8	748.8	0	748.8	748.8	>
2022-05-26 16:44:55	238	<	1986	0.0564	3	0	0.2371	0.2935	-0.1807	>	<	1	4.25	4.25	4.25	0	4.25	4.25	>	<	1	748.8	748.8	748.8	0	748.8	748.8	>
2022-05-26 16:44:56	239	<	2018	0.0649	3	0	0.2523	0.3173	-0.1874	>	<	1	4.45	4.45	4.45	0	4.45	4.45	>	<	1	748.8	748.8	748.8	0	748.8	748.8	>
2022-05-26 16:44:57	240	<	1989	0.0583	3	0	0.2407	0.299	-0.1824	>	<	1	4.45	4.45	4.45	0	4.45	4.45	>	<	1	748.8	748.8	748.8	0	748.8	748.8	>
2022-05-26 16:44:58	241	<	1964	0.0789	1	0	0.2696	0.3485	-0.1907	>	<	1	4.45	4.45	4.45	0	4.45	4.45	>	<	1	748.8	748.8	748.8	0	748.8	748.8	>
2022-05-26 16:44:59	242	<	2047	0.1407	2	0	0.3491	0.4898	-0.2084	>	<	1	4.5	4.5	4.5	0	4.5	4.5	>	<	1	748.8	748.8	748.8	0	748.8	748.8	>
2022-05-26 16:45:00	243	<	2000	0.044	1	0	0.2051	0.2491	-0.1611	>	<	1	4.3	4.3	4.3	0	4.3	4.3	>	<	1	748.8	748.8	748.8	0	748.8	748.8	>
2022-05-26 16:45:01	244	<	2000	0.0365	3	0	0.1954	0.2319	-0.1589	>	<	1	9.95	9.95	9.95	0	9.95	9.95	>	<	1	748.8	748.8	748.8	0	748.8	748.8	>
2022-05-26 16:45:02	245	<	1997	0.0631	3	0	0.2512	0.3143	-0.1881	>	<	1	4.45	4.45	4.45	0	4.45	4.45	>	<	1	748.8	748.8	748.8	0	748.8	748.8	>
2022-05-26 16:45:03	246	<	2000	0.0585	2	0	0.2368	0.2953	-0.1783	>	<	1	4.4	4.4	4.4	0	4.4	4.4	>	<	1	749.1	749.1	749.1	0	749.1	749.1	>
2022-05-26 16:45:04	247	<	2003	0.0524	3	0	0.2295	0.2819	-0.1771	>	<	1	4.5	4.5	4.5	0	4.5	4.5	>	<	1	749.1	749.1	749.1	0	749.1	749.1	>
2022-05-26 16:45:05	248	<	1995	0.0536	1	0	0.2253	0.2789	-0.1717	>	<	1	4.5	4.5	4.5	0	4.5	4.5	>	<	1	749.1	749.1	749.1	0	749.1	749.1	>
2022-05-26 16:45:06	249	<	2006	0.0997	3	0	0.3094	0.4091	-0.2097	>	<	1	4.3	4.3	4.3	0	4.3	4.3	>	<	1	749.1	749.1	749.1	0	749.1	749.1	>
2022-05-26 16:45:07	250	<	1974	0.0669	2	0	0.2518	0.3187	-0.1849	>	<	1	4.4	4.4	4.4	0	4.4	4.4	>	<	1	749.3	749.3	749.3	0	749.3	749.3	>
2022-05-26 16:45:08	251	<	2020	0.0386	1	0	0.1927	0.2313	-0.1541	>	<	1	4.35	4.35	4.35	0	4.35	4.35	>	<	1	749.3	749.3	749.3	0	749.3	749.3	>
2022-05-26 16:45:09	252	<	2007	0.0334	2	0	0.1824	0.2158	-0.149	>	<	1	9.8	9.8	9.8	0	9.8	9.8	>	<	1	749.3	749.3	749.3	0	749.3	749.3	>
2022-05-26 16:45:10	253	<	1999	0.1341	3	0	0.3451	0.4792	-0.211	>	<	1	4.35	4.35	4.35	0	4.35	4.35	>	<	1	749.3	749.3	749.3	0	749.3	749.3	>
2022-05-26 16:45:11	254	<	2000	0.113	2	0	0.3182	0.4312	-0.2052	>	<	1	4.2	4.2	4.2	0	4.2	4.2	>	<	1	749.3	749.3	749.3	0	749.3	749.3	>
2022-05-26 16:45:12	255	<	1973	0.0542	3	0	0.2331	0.2873	-0.1789	>	<	1	4.2	4.2	4.2	0	4.2	4.2	>	<	1	749.3	749.3	749.3	0	749.3	749.3	>
2022-05-26 16:45:13	256	<	2027	0.0799	3	0	0.2766	0.3565	-0.1967	>	<	1	4.4	4.4	4.4	0	4.4	4.4	>	<	1	749.3	749.3	749.3	0	749.3	749.3	>
2022-05-26 16:45:14	257	<	1977	0.1002	3	0	0.3052	0.4054	-0.2051	>	<	1	4.25	4.25	4.25	0	4.25	4.25	>	<	1	749.3	749.3	749.3	0	749.3	749.3	>
2022-05-26 16:45:15	258	<	2022	0.1044	2	0	0.3073	0.4117	-0.203	>	<	1	4.2	4.2	4.2	0	4.2	4.2	>	<	1	749.3	749.3	749.3	0	749.3	749.3	>
2022-05-26 16:45:16	259	<	2001	0.1214	3	0	0.3327	0.4541	-0.2113	>	<	1	4.3	4.3	4.3	0	4.3	4.3	>	<	1	749.3	749.3	749.3	0	749.3	749.3	>
2022-05-26 16:45:17	260	<	2000	0.113	3	0	0.3213	0.4343	-0.2083	>	<	1	4.35	4.35	4.35	0	4.35	4.35	>	<	1	749.3	749.3	749.3	0	749.3	749.3	>
2022-05-26 16:45:18	261	<	1994	0.0507	1	0	0.2193	0.2699	-0.1686	>	<	1	10	10	10	0	10	10	>	<	1	749.3	749.3	749.3	0	749.3	749.3	>
2022-05-26 16:45:19	262	<	1996	0.0526	2	0	0.2255	0.2781	-0.1729	>	<	0	0			0	0	0	>	<	0	0			0	0	0	>
2022-05-26 16:45:20	263	<	2006	0.0813	3	0	0.2786	0.3599	-0.1974	>	<	1	4.4	4.4	4.4	0	4.4	4.4	>	<	1	749.3	749.3	749.3	0	749.3	749.3	>
2022-05-26 16:45:21	264	<	1995	0.0772	1	0	0.2669	0.3441	-0.1897	>	<	1	4.35	4.35	4.35	0	4.35	4.35	>	<	1	749.3	749.3	749.3	0	749.3	749.3	>
2022-05-26 16:45:22	265	<	2010	0.0806	1	0	0.2722	0.3528	-0.1916	>	<	1	4.35	4.35	4.35	0	4.35	4.35	>	<	1	749.3	749.3	749.3	0	749.3	749.3	>
2022-05-26 16:45:23	266	<	1998	0.0966	1	0	0.2954	0.392	-0.1988	>	<	1	4.5	4.5	4.5	0	4.5	4.5	>	<	1	749.8	749.8	749.8	0	749.8	749.8	>
2022-05-26 16:45:24	267	<	1999	0.052	3	0	0.2287	0.2808	-0.1767	>	<	1	4.6	4.6	4.6	0	4.6	4.6	>	<	1	749.8	749.8	749.8	0	749.8	749.8	>
2022-05-26 16:45:25	268	<	1999	0.1066	2	0	0.3102	0.4167	-0.2036	>	<	1	4.25	4.25	4.25	0	4.25	4.25	>	<	1	749.8	749.8	749.8	0	749.8	749.8	>
2022-05-26 16:45:26	269	<	2002	0.0999	3	0	0.3048	0.4047	-0.2049	>	<	1	4.3	4.3	4.3	0	4.3	4.3	>	<	1	749.8	749.8	749.8	0	749.8	749.8	>
2022-05-26 16:45:27	270	<	2000	0.1315	1	0	0.3379	0.4694	-0.2064	>	<	1	10.25	10.25	10.25	0	10.25	10.25	>	<	1	749.8	749.8	749.8	0	749.8	749.8	>
2022-05-26 16:45:28	271	<	1999	0.1321	2	0	0.34	0.4721	-0.208	>	<	1	4.45	4.45	4.45	0	4.45	4.45	>	<	1	749.8	749.8	749.8	0	749.8	749.8	>
2022-05-26 16:45:29	272	<	1999	0.0965	1	0	0.2953	0.3919	-0.1988	>	<	1	4.5	4.5	4.5	0	4.5	4.5	>	<	1	749.8	749.8	749.8	0	749.8	749.8	>
2022-05-26 16:45:30	273	<	1960	0.002	2	0	0.0553	0.0573	-0.0532	>	<	1	4.45	4.45	4.45	0	4.45	4.45	>	<	1	749.8	749.8	749.8	0	749.8	749.8	>
2022-05-26 16:45:31	274	<	2034	0.0025	1	0	0.0495	0.052	-0.0471	>	<	1	4.3	4.3	4.3	0	4.3	4.3	>	<	1	749.8	749.8	749.8	0	749.8	749.8	>
2022-05-26 16:45:32	275	<	2007	0.009	1	0	0.0943	0.1032	-0.0853	>	<	1	4.35	4.35	4.35	0	4.35	4.35	>	<	1	750	750	750	0	750	750	>
2022-05-26 16:45:33	276	<	2001	0.0015	1	0	0.0387	0.0402	-0.0372	>	<	1	4.5	4.5	4.5	0	4.5	4.5	>	<	1	750	750	750	0	750	750	>
2022-05-26 16:45:34	277	<	1999	0.1006	1	0	0.3007	0.4013	-0.2002	>	<	1	5.55	5.55	5.55	0	5.55	5.55	>	<	1	750	750	750	0	750	750	>
2022-05-26 16:45:35	278	<	1978	0.0212	2	0	0.1476	0.1689	-0.1264	>	<	1	8.8	8.8	8.8	0	8.8	8.8	>	<	1	750	750	750	0	750	750	>
2022-05-26 16:45:36	279	<	2013	0.0189	2	0	0.1397	0.1586	-0.1208	>	<	1	4.2	4.2	4.2	0	4.2	4.2	>	<	1	750	750	750	0	750	750	>
2022-05-26 16:45:37	280	<	2011	0.0975	2	0	0.2999	0.3974	-0.2025	>	<	1	4.3	4.3	4.3	0	4.3	4.3	>	<	1	750	750	750	0	750	750	>
2022-05-26 16:45:38	281	<	2000	0.003	2	0	0.0706	0.0736	-0.0676	>	<	1	4.35	4.35	4.35	0	4.35	4.35	>	<	1	750	750	750	0	750	750	>
2022-05-26 16:45:39	282	<	1993	0.0125	1	0	0.1113	0.1238	-0.0988	>	<	1	4.25	4.25	4.25	0	4.25	4.25	>	<	1	750	750	750	0	750	750	>
2022-05-26 16:45:40	283	<	2003	0.1083	3	0	0.3187	0.4271	-0.2104	>	<	1	4.45	4.45	4.45	0	4.45	4.45	>	<	1	750	750	750	0	750	750	>
2022-05-26 16:45:41	284	<	2003	0.0599	3	0	0.2435	0.3035	-0.1836	>	<	1	4.3	4.3	4.3	0	4.3	4.3	>	<	1	750	750	750	0	750	750	>
2022-05-26 16:45:42	285	<	1972	0.0933	1	0	0.2909	0.3842	-0.1976	>	<	1	9.95	9.95	9.95	0	9.95	9.95	>	<	1	750.3	750.3	750.3	0	750.3	750.3	>
2022-05-26 16:45:43	286	<	2029	0.0468	1	0	0.2113	0.2581	-0.1644	>	<	1	4.45	4.45	4.45	0	4.45	4.45	>	<	1	750.3	750.3	750.3	0	750.3	750.3	>
2022-05-26 16:45:44	287	<	1999	0.0995	1	0	0.2994	0.3989	-0.1998	>	<	1	4.45	4.45	4.45	0	4.45	4.45	>	<	1	750.3	750.3	750.3	0	750.3	750.3	>
2022-05-26 16:45:45	288	<	1997	0.0436	3	0	0.2114	0.2549	-0.1678	>	<	1	4.2	4.2	4.2	0	4.2	4.2	>	<	1	750.3	750.3	750.3	0	750.3	750.3	>
2022-05-26 16:45:46	289	<	1975	0.0582	2	0	0.2363	0.2946	-0.1781	>	<	1	6.6	6.6	6.6	0	6.6	6.6	>	<	1	758.5	758.5	758.5	0	758.5	758.5	>
2022-05-26 16:45:47	290	<	2029	0.1148	1	0	0.3188	0.4337	-0.204	>	<	1	5.8	5.8	5.8	0	5.8	5.8	>	<	1	754.3	754.3	754.3	0	754.3	754.3	>
2022-05-26 16:45:48	291	<	1989	0.0744	1	0	0.2624	0.3368	-0.188	>	<	1	4.35	4.35	4.35	0	4.35	4.35	>	<	1	754.3	754.3	754.3	0	754.3	754.3	>
2022-05-26 16:45:49	292	<	2009	0.1115	2	0	0.3163	0.4278	-0.2048	>	<	1	10.25	10.25	10.25	0	10.25	10.25	>	<	1	754.3	754.3	754.3	0	754.3	754.3	>
2022-05-26 16:45:50	293	<	1999	0.1071	2	0	0.3108	0.4178	-0.2037	>	<	1	4.35	4.35	4.35	0	4.35	4.35	>	<	1	754.3	754.3	754.3	0	754.3	754.3	>
2022-05-26 16:45:51	294	<	2002	0.0325	1	0	0.1772	0.2097	-0.1448	>	<	1	4.25	4.25	4.25	0	4.25	4.25	>	<	1	754.6	754.6	754.6	0	754.6	754.6	>
2022-05-26 16:45:52	295	<	1998	0.1271	2	0	0.3346	0.4617	-0.2075	>	<	1	4.4	4.4	4.4	0	4.4	4.4	>	<	1	754.6	754.6	754.6	0	754.6	754.6	>
2022-05-26 16:45:53	296	<	2000	0.019	2	0	0.1401	0.1591	-0.1211	>	<	1	4.25	4.25	4.25	0	4.25	4.25	>	<	1	754.6	754.6	754.6	0	754.6	754.6	>
2022-05-26 16:45:54	297	<	2005	0.0953	1	0	0.2936	0.3888	-0.1983	>	<	1	4.35	4.35	4.35	0	4.35	4.35	>	<	1	754.6	754.6	754.6	0	754.6	754.6	>
2022-05-26 16:45:55	298	<	1996	0.0947	1	0	0.2928	0.3875	-0.1981	>	<	1	4.15	4.15	4.15	0	4.15	4.15	>	<	1	754.6	754.6	754.6	0	754.6	754.6	>
2022-05-26 16:45:56	299	<	1978	0.0895	1	0	0.2854	0.3749	-0.196	>	<	1	4.4	4.4	4.4	0	4.4	4.4	>	<	1	754.6	754.6	754.6	0	754.6	754.6	>
2022-05-26 16:45:57	300	<	2022	0.0035	1	0	0.0587	0.0622	-0.0553	>	<	1	10	10	10	0	10	10	>	<	1	754.6	754.6	754.6	0	754.6	754.6	>
2022-05-26 16:45:58	301	<	1993	0.0487	2	0	0.2175	0.2662	-0.1688	>	<	1	4.75	4.75	4.75	0	4.75	4.75	>	<	1	754.6	754.6	754.6	0	754.6	754.6	>
2022-05-26 16:45:59	302	<	1987	0.0116	2	0	0.1116	0.1231	-0.1	>	<	1	4.3	4.3	4.3	0	4.3	4.3	>	<	1	754.6	754.6	754.6	0	754.6	754.6	>
2022-05-26 16:46:00	303	<	2020	0.001	2	0	0.0445	0.0455	-0.0435	>	<	1	4.35	4.35	4.35	0	4.35	4.35	>	<	1	754.6	754.6	754.6	0	754.6	754.6	>
2022-05-26 16:46:01	304	<	1992	0.0075	1	0	0.0864	0.094	-0.0789	>	<	1	4.4	4.4	4.4	0	4.4	4.4	>	<	1	754.6	754.6	754.6	0	754.6	754.6	>
2022-05-26 16:46:02	305	<	2010	0.0881	1	0	0.2834	0.3714	-0.1953	>	<	1	4.45	4.45	4.45	0	4.45	4.45	>	<	1	754.6	754.6	754.6	0	754.6	754.6	>
2022-05-26 16:46:03	306	<	2001	0.1239	1	0	0.3295	0.4534	-0.2056	>	<	1	4.25	4.25	4.25	0	4.25	4.25	>	<	1	754.6	754.6	754.6	0	754.6	754.6	>
2022-05-26 16:46:04	307	<	1987	0.0337	2	0	0.1833	0.217	-0.1496	>	<	1	10.3	10.3	10.3	0	10.3	10.3	>	<	1	754.6	754.6	754.6	0	754.6	754.6	>
2022-05-26 16:46:05	308	<	2008	0.0941	2	0	0.2954	0.3895	-0.2013	>	<	1	4.3	4.3	4.3	0	4.3	4.3	>	<	1	754.6	754.6	754.6	0	754.6	754.6	>
2022-05-26 16:46:06	309	<	2003	0.0409	1	0	0.1981	0.2391	-0.1572	>	<	1	4.3	4.3	4.3	0	4.3	4.3	>	<	1	754.6	754.6	754.6	0	754.6	754.6	>
2022-05-26 16:46:07	310	<	1999	0.029	3	0	0.1766	0.2056	-0.1475	>	<	1	4.6	4.6	4.6	0	4.6	4.6	>	<	1	755.1	755.1	755.1	0	755.1	755.1	>
2022-05-26 16:46:08	311	<	2001	0.002	2	0	0.0632	0.0652	-0.0612	>	<	1	4.5	4.5	4.5	0	4.5	4.5	>	<	1	755.1	755.1	755.1	0	755.1	755.1	>
2022-05-26 16:46:09	312	<	1997	0.0406	1	0	0.1973	0.2378	-0.1567	>	<	1	4.7	4.7	4.7	0	4.7	4.7	>	<	1	755.1	755.1	755.1	0	755.1	755.1	>
2022-05-26 16:46:10	313	<	1999	0.035	2	0	0.1865	0.2215	-0.1515	>	<	1	4.45	4.45	4.45	0	4.45	4.45	>	<	1	755.1	755.1	755.1	0	755.1	755.1	>
2022-05-26 16:46:11	314	<	1983	0.0353	1	0	0.1845	0.2198	-0.1492	>	<	1	9.1	9.1	9.1	0	9.1	9.1	>	<	1	755.1	755.1	755.1	0	755.1	755.1	>
2022-05-26 16:46:12	315	<	1988	0.0659	1	0	0.2481	0.314	-0.1822	>	<	1	5.3	5.3	5.3	0	5.3	5.3	>	<	1	755.1	755.1	755.1	0	755.1	755.1	>
2022-05-26 16:46:13	316	<	2021	0.0208	2	0	0.1494	0.1702	-0.1286	>	<	1	4.25	4.25	4.25	0	4.25	4.25	>	<	1	755.1	755.1	755.1	0	755.1	755.1	>
2022-05-26 16:46:14	317	<	2012	0.0288	2	0	0.1732	0.202	-0.1443	>	<	1	4.3	4.3	4.3	0	4.3	4.3	>	<	1	755.1	755.1	755.1	0	755.1	755.1	>
2022-05-26 16:46:15	318	<	2000	0.023	2	0	0.1532	0.1762	-0.1302	>	<	1	4.3	4.3	4.3	0	4.3	4.3	>	<	1	755.1	755.1	755.1	0	755.1	755.1	>
2022-05-26 16:46:16	319	<	1999	0.0065	2	0	0.0864	0.0929	-0.0799	>	<	1	4.45	4.45	4.45	0	4.45	4.45	>	<	1	755.1	755.1	755.1	0	755.1	755.1	>
2022-05-26 16:46:17	320	<	2001	0.0065	2	0	0.0863	0.0928	-0.0798	>	<	1	4.3	4.3	4.3	0	4.3	4.3	>	<	1	755.1	755.1	755.1	0	755.1	755.1	>
2022-05-26 16:46:18	321	<	1989	0.005	2	0	0.0775	0.0825	-0.0725	>	<	1	4.4	4.4	4.4	0	4.4	4.4	>	<	1	755.1	755.1	755.1	0	755.1	755.1	>
2022-05-26 16:46:19	322	<	2011	0.0085	2	0	0.1018	0.1103	-0.0934	>	<	1	9.95	9.95	9.95	0	9.95	9.95	>	<	1	755.3	755.3	755.3	0	755.3	755.3	>
2022-05-26 16:46:20	323	<	2000	0.019	1	0	0.1365	0.1555	-0.1175	>	<	1	4.25	4.25	4.25	0	4.25	4.25	>	<	1	755.6	755.6	755.6	0	755.6	755.6	>
2022-05-26 16:46:21	324	<	1982	0.0262	2	0	0.163	0.1892	-0.1367	>	<	1	4.4	4.4	4.4	0	4.4	4.4	>	<	1	755.6	755.6	755.6	0	755.6	755.6	>
2022-05-26 16:46:22	325	<	1975	0.1073	2	0	0.3112	0.4185	-0.2038	>	<	1	4.25	4.25	4.25	0	4.25	4.25	>	<	1	755.6	755.6	755.6	0	755.6	755.6	>
2022-05-26 16:46:23	326	<	2041	0.0465	2	0	0.213	0.2595	-0.1664	>	<	1	4.3	4.3	4.3	0	4.3	4.3	>	<	1	755.6	755.6	755.6	0	755.6	755.6	>
2022-05-26 16:46:24	327	<	2002	0.006	2	0	0.0834	0.0894	-0.0774	>	<	1	4.45	4.45	4.45	0	4.45	4.45	>	<	1	755.6	755.6	755.6	0	755.6	755.6	>
2022-05-26 16:46:25	328	<	2000	0.007	1	0	0.0834	0.0904	-0.0764	>	<	1	4.45	4.45	4.45	0	4.45	4.45	>	<	1	755.6	755.6	755.6	0	755.6	755.6	>
2022-05-26 16:46:26	329	<	2000	0.009	2	0	0.1045	0.1135	-0.0955	>	<	1	5.05	5.05	5.05	0	5.05	5.05	>	<	1	755.6	755.6	755.6	0	755.6	755.6	>
2022-05-26 16:46:27	330	<	1989	0.0055	1	0	0.0742	0.0797	-0.0686	>	<	1	9.25	9.25	9.25	0	9.25	9.25	>	<	1	755.6	755.6	755.6	0	755.6	755.6	>
2022-05-26 16:46:28	331	<	1992	0.0005	1	0	0.0224	0.0229	-0.0219	>	<	1	4.25	4.25	4.25	0	4.25	4.25	>	<	1	755.6	755.6	755.6	0	755.6	755.6	>
2022-05-26 16:46:29	332	<	2018	0	0	0	0	0	0	>	<	1	4.3	4.3	4.3	0	4.3	4.3	>	<	1	755.6	755.6	755.6	0	755.6	755.6	>
2022-05-26 16:46:30	333	<	1999	0.003	1	0	0.0547	0.0577	-0.0517	>	<	1	4.3	4.3	4.3	0	4.3	4.3	>	<	1	755.6	755.6	755.6	0	755.6	755.6	>
2022-05-26 16:46:31	334	<	2003	0.0085	2	0	0.097	0.1055	-0.0885	>	<	1	4.6	4.6	4.6	0	4.6	4.6	>	<	1	755.6	755.6	755.6	0	755.6	755.6	>
2022-05-26 16:46:32	335	<	1997	0.006	2	0	0.0835	0.0895	-0.0775	>	<	1	4.35	4.35	4.35	0	4.35	4.35	>	<	1	755.6	755.6	755.6	0	755.6	755.6	>
2022-05-26 16:46:33	336	<	2000	0	0	0	0	0	0	>	<	1	4.3	4.3	4.3	0	4.3	4.3	>	<	1	755.6	755.6	755.6	0	755.6	755.6	>
2022-05-26 16:46:34	337	<	2002	0.003	3	0	0.0774	0.0804	-0.0744	>	<	1	9.8	9.8	9.8	0	9.8	9.8	>	<	1	755.6	755.6	755.6	0	755.6	755.6	>
2022-05-26 16:46:35	338	<	2001	0.005	1	0	0.0705	0.0755	-0.0655	>	<	1	4.6	4.6	4.6	0	4.6	4.6	>	<	1	755.6	755.6	755.6	0	755.6	755.6	>
2022-05-26 16:46:36	339	<	1986	0.0076	2	0	0.0922	0.0998	-0.0847	>	<	1	4.35	4.35	4.35	0	4.35	4.35	>	<	1	755.6	755.6	755.6	0	755.6	755.6	>
2022-05-26 16:46:37	340	<	2010	0.008	1	0	0.0889	0.0968	-0.0809	>	<	1	4.35	4.35	4.35	0	4.35	4.35	>	<	1	755.6	755.6	755.6	0	755.6	755.6	>
2022-05-26 16:46:38	341	<	2002	0.0045	2	0	0.0805	0.085	-0.076	>	<	1	4.3	4.3	4.3	0	4.3	4.3	>	<	1	755.6	755.6	755.6	0	755.6	755.6	>
2022-05-26 16:46:39	342	<	2002	0.003	1	0	0.0547	0.0577	-0.0517	>	<	1	4.35	4.35	4.35	0	4.35	4.35	>	<	1	755.6	755.6	755.6	0	755.6	755.6	>
2022-05-26 16:46:40	343	<	1994	0.0015	1	0	0.0388	0.0403	-0.0373	>	<	1	4.55	4.55	4.55	0	4.55	4.55	>	<	1	755.6	755.6	755.6	0	755.6	755.6	>
2022-05-26 16:46:41	344	<	2004	0.0005	1	0	0.0223	0.0228	-0.0218	>	<	1	9.85	9.85	9.85	0	9.85	9.85	>	<	1	755.6	755.6	755.6	0	755.6	755.6	>
2022-05-26 16:46:42	345	<	1988	0.0236	2	0	0.1552	0.1788	-0.1316	>	<	1	4.3	4.3	4.3	0	4.3	4.3	>	<	1	755.6	755.6	755.6	0	755.6	755.6	>
2022-05-26 16:46:43	346	<	2004	0.0205	2	0	0.1484	0.1689	-0.128	>	<	1	4.25	4.25	4.25	0	4.25	4.25	>	<	1	755.6	755.6	755.6	0	755.6	755.6	>
2022-05-26 16:46:44	347	<	2010	0.0109	2	0	0.1087	0.1197	-0.0978	>	<	1	4.1	4.1	4.1	0	4.1	4.1	>	<	1	755.6	755.6	755.6	0	755.6	755.6	>
2022-05-26 16:46:45	348	<	1997	0.0115	2	0	0.1113	0.1228	-0.0998	>	<	1	4.25	4.25	4.25	0	4.25	4.25	>	<	1	755.6	755.6	755.6	0	755.6	755.6	>
2022-05-26 16:46:46	349	<	1995	0.0025	1	0	0.05	0.0525	-0.0475	>	<	1	4.15	4.15	4.15	0	4.15	4.15	>	<	1	755.6	755.6	755.6	0	755.6	755.6	>
2022-05-26 16:46:47	350	<	1988	0.0045	2	0	0.0807	0.0853	-0.0762	>	<	1	4.3	4.3	4.3	0	4.3	4.3	>	<	1	755.6	755.6	755.6	0	755.6	755.6	>
2022-05-26 16:46:48	351	<	2019	0.002	1	0	0.0445	0.0464	-0.0425	>	<	1	4.25	4.25	4.25	0	4.25	4.25	>	<	1	755.6	755.6	755.6	0	755.6	755.6	>
2022-05-26 16:46:49	352	<	1973	0.0015	2	0	0.0503	0.0518	-0.0488	>	<	1	9.75	9.75	9.75	0	9.75	9.75	>	<	1	755.6	755.6	755.6	0	755.6	755.6	>
2022-05-26 16:46:50	353	<	2028	0.002	2	0	0.0544	0.0563	-0.0524	>	<	1	4.4	4.4	4.4	0	4.4	4.4	>	<	1	755.6	755.6	755.6	0	755.6	755.6	>
2022-05-26 16:46:51	354	<	2001	0.002	1	0	0.0447	0.0467	-0.0427	>	<	1	4.3	4.3	4.3	0	4.3	4.3	>	<	1	755.6	755.6	755.6	0	755.6	755.6	>
2022-05-26 16:46:52	355	<	1998	0.0005	1	0	0.0224	0.0229	-0.0219	>	<	1	4.4	4.4	4.4	0	4.4	4.4	>	<	1	755.6	755.6	755.6	0	755.6	755.6	>
2022-05-26 16:46:53	356	<	1995	0.0035	2	0	0.0742	0.0777	-0.0707	>	<	1	4.35	4.35	4.35	0	4.35	4.35	>	<	1	755.6	755.6	755.6	0	755.6	755.6	>
2022-05-26 16:46:54	357	<	2003	0.002	1	0	0.0446	0.0466	-0.0426	>	<	1	4.4	4.4	4.4	0	4.4	4.4	>	<	1	755.6	755.6	755.6	0	755.6	755.6	>
2022-05-26 16:46:55	358	<	2000	0.0005	1	0	0.0224	0.0229	-0.0219	>	<	1	4.4	4.4	4.4	0	4.4	4.4	>	<	1	755.6	755.6	755.6	0	755.6	755.6	>
2022-05-26 16:46:56	359	<	1997	0.0025	2	0	0.0592	0.0617	-0.0566	>	<	1	9.95	9.95	9.95	0	9.95	9.95	>	<	1	755.6	755.6	755.6	0	755.6	755.6	>
2022-05-26 16:46:57	360	<	2003	0.004	1	0	0.0631	0.0671	-0.0591	>	<	1	4.35	4.35	4.35	0	4.35	4.35	>	<	1	755.6	755.6	755.6	0	755.6	755.6	>
2022-05-26 16:46:58	361	<	2002	0.001	2	0	0.0447	0.0457	-0.0437	>	<	1	4.25	4.25	4.25	0	4.25	4.25	>	<	1	755.6	755.6	755.6	0	755.6	755.6	>
2022-05-26 16:46:59	362	<	1997	0.001	1	0	0.0316	0.0326	-0.0306	>	<	1	4.55	4.55	4.55	0	4.55	4.55	>	<	1	755.6	755.6	755.6	0	755.6	755.6	>
2022-05-26 16:47:00	363	<	1992	0.002	2	0	0.0548	0.0569	-0.0528	>	<	1	4.35	4.35	4.35	0	4.35	4.35	>	<	1	755.6	755.6	755.6	0	755.6	755.6	>
2022-05-26 16:47:01	364	<	2007	0.002	2	0	0.0546	0.0566	-0.0526	>	<	1	4.25	4.25	4.25	0	4.25	4.25	>	<	1	755.6	755.6	755.6	0	755.6	755.6	>
2022-05-26 16:47:02	365	<	2004	0.005	2	0	0.0772	0.0822	-0.0722	>	<	1	4.4	4.4	4.4	0	4.4	4.4	>	<	1	755.6	755.6	755.6	0	755.6	755.6	>
2022-05-26 16:47:03	366	<	1972	0.002	2	0	0.0551	0.0572	-0.0531	>	<	1	8.5	8.5	8.5	0	8.5	8.5	>	<	1	755.6	755.6	755.6	0	755.6	755.6	>
2022-05-26 16:47:04	367	<	2030	0.0015	1	0	0.0384	0.0399	-0.0369	>	<	1	5.9	5.9	5.9	0	5.9	5.9	>	<	1	755.6	755.6	755.6	0	755.6	755.6	>
2022-05-26 16:47:05	368	<	1957	0.0026	2	0	0.0678	0.0703	-0.0652	>	<	1	4.45	4.45	4.45	0	4.45	4.45	>	<	1	755.6	755.6	755.6	0	755.6	755.6	>
2022-05-26 16:47:06	369	<	2042	0.0015	2	0	0.0495	0.0509	-0.048	>	<	1	4.25	4.25	4.25	0	4.25	4.25	>	<	1	755.6	755.6	755.6	0	755.6	755.6	>
2022-05-26 16:47:07	370	<	1994	0.0005	1	0	0.0224	0.0229	-0.0219	>	<	1	4.35	4.35	4.35	0	4.35	4.35	>	<	1	755.6	755.6	755.6	0	755.6	755.6	>
2022-05-26 16:47:08	371	<	2002	0.002	2	0	0.0547	0.0567	-0.0527	>	<	1	4.25	4.25	4.25	0	4.25	4.25	>	<	1	755.8	755.8	755.8	0	755.8	755.8	>
2022-05-26 16:47:09	372	<	1998	0.0015	1	0	0.0387	0.0402	-0.0372	>	<	1	4.35	4.35	4.35	0	4.35	4.35	>	<	1	755.8	755.8	755.8	0	755.8	755.8	>
2022-05-26 16:47:10	373	<	2004	0.0035	3	0	0.0864	0.0899	-0.083	>	<	1	5.95	5.95	5.95	0	5.95	5.95	>	<	1	755.8	755.8	755.8	0	755.8	755.8	>
2022-05-26 16:47:11	374	<	1971	0.0041	3	0	0.09	0.0941	-0.0859	>	<	1	8.35	8.35	8.35	0	8.35	8.35	>	<	1	755.8	755.8	755.8	0	755.8	755.8	>
2022-05-26 16:47:12	375	<	2030	0.001	2	0	0.0444	0.0454	-0.0434	>	<	1	4.4	4.4	4.4	0	4.4	4.4	>	<	1	755.8	755.8	755.8	0	755.8	755.8	>
2022-05-26 16:47:13	376	<	1998	0.001	1	0	0.0316	0.0326	-0.0306	>	<	1	4.4	4.4	4.4	0	4.4	4.4	>	<	1	755.8	755.8	755.8	0	755.8	755.8	>
2022-05-26 16:47:14	377	<	2001	0	0	0	0	0	0	>	<	1	4.45	4.45	4.45	0	4.45	4.45	>	<	1	755.8	755.8	755.8	0	755.8	755.8	>
2022-05-26 16:47:15	378	<	2001	0.0015	2	0	0.05	0.0515	-0.0485	>	<	1	4.3	4.3	4.3	0	4.3	4.3	>	<	1	756.1	756.1	756.1	0	756.1	756.1	>
2022-05-26 16:47:16	379	<	1970	0.0046	2	0	0.0746	0.0792	-0.07	>	<	1	4.35	4.35	4.35	0	4.35	4.35	>	<	1	756.1	756.1	756.1	0	756.1	756.1	>
2022-05-26 16:47:17	380	<	1985	0.003	2	0	0.0709	0.0739	-0.0679	>	<	1	8.3	8.3	8.3	0	8.3	8.3	>	<	1	756.1	756.1	756.1	0	756.1	756.1	>
2022-05-26 16:47:18	381	<	2044	0.001	1	0	0.0313	0.0322	-0.0303	>	<	1	5.95	5.95	5.95	0	5.95	5.95	>	<	1	756.1	756.1	756.1	0	756.1	756.1	>
2022-05-26 16:47:19	382	<	2001	0.003	1	0	0.0547	0.0577	-0.0517	>	<	1	4.45	4.45	4.45	0	4.45	4.45	>	<	1	756.1	756.1	756.1	0	756.1	756.1	>
2022-05-26 16:47:20	383	<	2001	0.004	2	0	0.0706	0.0746	-0.0666	>	<	1	4.45	4.45	4.45	0	4.45	4.45	>	<	1	756.1	756.1	756.1	0	756.1	756.1	>
2022-05-26 16:47:21	384	<	2000	0.001	1	0	0.0316	0.0326	-0.0306	>	<	1	4.25	4.25	4.25	0	4.25	4.25	>	<	1	756.1	756.1	756.1	0	756.1	756.1	>
2022-05-26 16:47:22	385	<	1998	0.003	3	0	0.0837	0.0867	-0.0807	>	<	1	4.4	4.4	4.4	0	4.4	4.4	>	<	1	756.1	756.1	756.1	0	756.1	756.1	>
2022-05-26 16:47:23	386	<	2001	0.003	3	0	0.0836	0.0866	-0.0806	>	<	1	4.45	4.45	4.45	0	4.45	4.45	>	<	1	756.1	756.1	756.1	0	756.1	756.1	>
2022-05-26 16:47:24	387	<	2001	0.0015	2	0	0.05	0.0515	-0.0485	>	<	1	9.8	9.8	9.8	0	9.8	9.8	>	<	1	756.1	756.1	756.1	0	756.1	756.1	>
2022-05-26 16:47:25	388	<	1999	0.0015	2	0	0.05	0.0515	-0.0485	>	<	1	4.25	4.25	4.25	0	4.25	4.25	>	<	1	756.1	756.1	756.1	0	756.1	756.1	>
2022-05-26 16:47:26	389	<	1947	0.0021	2	0	0.0641	0.0661	-0.062	>	<	1	4.4	4.4	4.4	0	4.4	4.4	>	<	1	756.1	756.1	756.1	0	756.1	756.1	>
2022-05-26 16:47:27	390	<	2053	0.0024	2	0	0.0583	0.0608	-0.0559	>	<	1	4.45	4.45	4.45	0	4.45	4.45	>	<	1	756.1	756.1	756.1	0	756.1	756.1	>
2022-05-26 16:47:28	391	<	2000	0.0015	3	0	0.0671	0.0686	-0.0656	>	<	1	4.55	4.55	4.55	0	4.55	4.55	>	<	1	756.4	756.4	756.4	0	756.4	756.4	>
2022-05-26 16:47:29	392	<	1996	0.004	3	0	0.0894	0.0935	-0.0854	>	<	1	4.3	4.3	4.3	0	4.3	4.3	>	<	1	756.6	756.6	756.6	0	756.6	756.6	>
2022-05-26 16:47:30	393	<	2004	0.002	2	0	0.0547	0.0567	-0.0527	>	<	1	10.05	10.05	10.05	0	10.05	10.05	>	<	1	756.6	756.6	756.6	0	756.6	756.6	>
2022-05-26 16:47:31	394	<	2000	0.0005	1	0	0.0224	0.0229	-0.0219	>	<	1	4.5	4.5	4.5	0	4.5	4.5	>	<	1	756.6	756.6	756.6	0	756.6	756.6	>
2022-05-26 16:47:32	395	<	1971	0.001	2	0	0.045	0.0461	-0.044	>	<	1	4.35	4.35	4.35	0	4.35	4.35	>	<	1	756.6	756.6	756.6	0	756.6	756.6	>
2022-05-26 16:47:33	396	<	2028	0.0035	3	0	0.08	0.0834	-0.0765	>	<	1	4.6	4.6	4.6	0	4.6	4.6	>	<	1	756.6	756.6	756.6	0	756.6	756.6	>
2022-05-26 16:47:34	397	<	2001	0.0025	2	0	0.0591	0.0616	-0.0566	>	<	1	4.4	4.4	4.4	0	4.4	4.4	>	<	1	756.6	756.6	756.6	0	756.6	756.6	>
2022-05-26 16:47:35	398	<	2000	0.0015	2	0	0.05	0.0515	-0.0485	>	<	1	4.35	4.35	4.35	0	4.35	4.35	>	<	1	756.6	756.6	756.6	0	756.6	756.6	>
2022-05-26 16:47:36	399	<	2001	0.005	3	0	0.0947	0.0997	-0.0897	>	<	1	4.35	4.35	4.35	0	4.35	4.35	>	<	1	756.6	756.6	756.6	0	756.6	756.6	>
2022-05-26 16:47:37	400	<	1976	0.0025	2	0	0.0595	0.062	-0.0569	>	<	1	10.2	10.2	10.2	0	10.2	10.2	>	<	1	756.6	756.6	756.6	0	756.6	756.6	>
2022-05-26 16:47:38	401	<	2021	0.0015	2	0	0.0497	0.0512	-0.0482	>	<	1	4.9	4.9	4.9	0	4.9	4.9	>	<	1	756.6	756.6	756.6	0	756.6	756.6	>
2022-05-26 16:47:39	402	<	1996	0.0035	3	0	0.0866	0.0901	-0.0831	>	<	1	4.3	4.3	4.3	0	4.3	4.3	>	<	1	756.6	756.6	756.6	0	756.6	756.6	>
2022-05-26 16:47:40	403	<	1996	0.002	2	0	0.0548	0.0568	-0.0528	>	<	1	4.2	4.2	4.2	0	4.2	4.2	>	<	1	756.6	756.6	756.6	0	756.6	756.6	>
2022-05-26 16:47:41	404	<	2008	0.002	2	0	0.0546	0.0566	-0.0526	>	<	1	4.25	4.25	4.25	0	4.25	4.25	>	<	1	756.6	756.6	756.6	0	756.6	756.6	>
2022-05-26 16:47:42	405	<	2001	0.003	3	0	0.0836	0.0866	-0.0806	>	<	1	4.35	4.35	4.35	0	4.35	4.35	>	<	1	756.6	756.6	756.6	0	756.6	756.6	>
2022-05-26 16:47:43	406	<	1978	0.004	2	0	0.071	0.075	-0.0669	>	<	1	10	10	10	0	10	10	>	<	1	756.6	756.6	756.6	0	756.6	756.6	>
2022-05-26 16:47:44	407	<	2023	0.0005	1	0	0.0222	0.0227	-0.0217	>	<	1	4.4	4.4	4.4	0	4.4	4.4	>	<	1	756.6	756.6	756.6	0	756.6	756.6	>
2022-05-26 16:47:45	408	<	1988	0.0005	1	0	0.0224	0.0229	-0.0219	>	<	1	4.3	4.3	4.3	0	4.3	4.3	>	<	1	756.6	756.6	756.6	0	756.6	756.6	>
2022-05-26 16:47:46	409	<	2012	0.0025	2	0	0.0668	0.0693	-0.0644	>	<	1	4.3	4.3	4.3	0	4.3	4.3	>	<	1	756.6	756.6	756.6	0	756.6	756.6	>
2022-05-26 16:47:47	410	<	1998	0.0005	1	0	0.0224	0.0229	-0.0219	>	<	1	4.55	4.55	4.55	0	4.55	4.55	>	<	1	756.6	756.6	756.6	0	756.6	756.6	>
2022-05-26 16:47:48	411	<	2001	0.0045	3	0	0.0921	0.0966	-0.0876	>	<	1	4.45	4.45	4.45	0	4.45	4.45	>	<	1	756.6	756.6	756.6	0	756.6	756.6	>
2022-05-26 16:47:49	412	<	2000	0.0005	1	0	0.0224	0.0229	-0.0219	>	<	1	6.75	6.75	6.75	0	6.75	6.75	>	<	1	756.6	756.6	756.6	0	756.6	756.6	>
2022-05-26 16:47:50	413	<	2000	0	0	0	0	0	0	>	<	1	7.85	7.85	7.85	0	7.85	7.85	>	<	1	756.6	756.6	756.6	0	756.6	756.6	>
2022-05-26 16:47:51	414	<	1980	0.0015	1	0	0.0389	0.0404	-0.0374	>	<	1	4.3	4.3	4.3	0	4.3	4.3	>	<	1	756.6	756.6	756.6	0	756.6	756.6	>
2022-05-26 16:47:52	415	<	1997	0.003	3	0	0.0837	0.0867	-0.0807	>	<	1	4.5	4.5	4.5	0	4.5	4.5	>	<	1	756.6	756.6	756.6	0	756.6	756.6	>
2022-05-26 16:47:53	416	<	2023	0.002	3	0	0.0703	0.0723	-0.0683	>	<	1	4.3	4.3	4.3	0	4.3	4.3	>	<	1	756.6	756.6	756.6	0	756.6	756.6	>
2022-05-26 16:47:54	417	<	1985	0.0025	3	0	0.0809	0.0834	-0.0784	>	<	1	4.25	4.25	4.25	0	4.25	4.25	>	<	1	756.6	756.6	756.6	0	756.6	756.6	>
2022-05-26 16:47:55	418	<	2016	0.001	2	0	0.0445	0.0455	-0.0435	>	<	1	4.4	4.4	4.4	0	4.4	4.4	>	<	1	756.6	756.6	756.6	0	756.6	756.6	>
2022-05-26 16:47:56	419	<	1994	0.0015	2	0	0.0501	0.0516	-0.0485	>	<	1	9.85	9.85	9.85	0	9.85	9.85	>	<	1	756.6	756.6	756.6	0	756.6	756.6	>
2022-05-26 16:47:57	420	<	2005	0	0	0	0	0	0	>	<	1	4.4	4.4	4.4	0	4.4	4.4	>	<	1	756.6	756.6	756.6	0	756.6	756.6	>
2022-05-26 16:47:58	421	<	2001	0.0025	2	0	0.0591	0.0616	-0.0566	>	<	1	4.2	4.2	4.2	0	4.2	4.2	>	<	1	756.6	756.6	756.6	0	756.6	756.6	>
2022-05-26 16:47:59	422	<	1999	0.002	2	0	0.0547	0.0568	-0.0527	>	<	1	4.2	4.2	4.2	0	4.2	4.2	>	<	1	756.6	756.6	756.6	0	756.6	756.6	>
2022-05-26 16:48:00	423	<	2000	0.002	2	0	0.0632	0.0652	-0.0612	>	<	1	4.15	4.15	4.15	0	4.15	4.15	>	<	1	756.6	756.6	756.6	0	756.6	756.6	>
2022-05-26 16:48:01	424	<	1999	0.0035	3	0	0.0866	0.0901	-0.0831	>	<	1	4.4	4.4	4.4	0	4.4	4.4	>	<	1	756.6	756.6	756.6	0	756.6	756.6	>
2022-05-26 16:48:02	425	<	2003	0.0025	2	0	0.0591	0.0616	-0.0566	>	<	1	9.95	9.95	9.95	0	9.95	9.95	>	<	1	756.6	756.6	756.6	0	756.6	756.6	>
2022-05-26 16:48:03	426	<	1995	0.002	2	0	0.0633	0.0653	-0.0613	>	<	1	4.35	4.35	4.35	0	4.35	4.35	>	<	1	756.9	756.9	756.9	0	756.9	756.9	>
2022-05-26 16:48:04	427	<	2003	0.0005	1	0	0.0223	0.0228	-0.0218	>	<	1	4.4	4.4	4.4	0	4.4	4.4	>	<	1	756.9	756.9	756.9	0	756.9	756.9	>
2022-05-26 16:48:05	428	<	1995	0.0045	3	0	0.1025	0.107	-0.098	>	<	1	4.25	4.25	4.25	0	4.25	4.25	>	<	1	756.9	756.9	756.9	0	756.9	756.9	>
2022-05-26 16:48:06	429	<	2003	0.003	3	0	0.0835	0.0865	-0.0806	>	<	1	4.35	4.35	4.35	0	4.35	4.35	>	<	1	756.9	756.9	756.9	0	756.9	756.9	>
2022-05-26 16:48:07	430	<	2002	0	0	0	0	0	0	>	<	1	4.25	4.25	4.25	0	4.25	4.25	>	<	1	756.9	756.9	756.9	0	756.9	756.9	>
2022-05-26 16:48:08	431	<	1998	0.005	3	0	0.0999	0.1049	-0.0949	>	<	1	10.25	10.25	10.25	0	10.25	10.25	>	<	1	756.9	756.9	756.9	0	756.9	756.9	>
2022-05-26 16:48:09	432	<	2001	0.0025	2	0	0.0591	0.0616	-0.0566	>	<	1	4.15	4.15	4.15	0	4.15	4.15	>	<	1	756.9	756.9	756.9	0	756.9	756.9	>
2022-05-26 16:48:10	433	<	1998	0.003	2	0	0.0632	0.0662	-0.0602	>	<	1	4.25	4.25	4.25	0	4.25	4.25	>	<	1	756.9	756.9	756.9	0	756.9	756.9	>
2022-05-26 16:48:11	434	<	2003	0.003	2	0	0.0631	0.0661	-0.0601	>	<	1	4.3	4.3	4.3	0	4.3	4.3	>	<	1	756.9	756.9	756.9	0	756.9	756.9	>
2022-05-26 16:48:12	435	<	1996	0.002	2	0	0.0548	0.0568	-0.0528	>	<	1	4.15	4.15	4.15	0	4.15	4.15	>	<	1	756.9	756.9	756.9	0	756.9	756.9	>
2022-05-26 16:48:13	436	<	1983	0.0061	3	0	0.1187	0.1247	-0.1126	>	<	1	4.25	4.25	4.25	0	4.25	4.25	>	<	1	756.9	756.9	756.9	0	756.9	756.9	>
2022-05-26 16:48:14	437	<	2021	0	0	0	0	0	0	>	<	1	4.25	4.25	4.25	0	4.25	4.25	>	<	1	756.9	756.9	756.9	0	756.9	756.9	>
2022-05-26 16:48:15	438	<	2000	0.0005	1	0	0.0224	0.0229	-0.0219	>	<	1	10	10	10	0	10	10	>	<	1	756.9	756.9	756.9	0	756.9	756.9	>
2022-05-26 16:48:16	439	<	2001	0.002	3	0	0.0707	0.0727	-0.0687	>	<	1	4.4	4.4	4.4	0	4.4	4.4	>	<	1	756.9	756.9	756.9	0	756.9	756.9	>
2022-05-26 16:48:17	440	<	1996	0.0025	2	0	0.0671	0.0696	-0.0646	>	<	1	4.25	4.25	4.25	0	4.25	4.25	>	<	1	756.9	756.9	756.9	0	756.9	756.9	>
2022-05-26 16:48:18	441	<	1999	0.0025	1	0	0.0499	0.0525	-0.0474	>	<	1	4.3	4.3	4.3	0	4.3	4.3	>	<	1	756.9	756.9	756.9	0	756.9	756.9	>
2022-05-26 16:48:19	442	<	1991	0.004	1	0	0.0633	0.0673	-0.0592	>	<	1	4.25	4.25	4.25	0	4.25	4.25	>	<	1	756.9	756.9	756.9	0	756.9	756.9	>
2022-05-26 16:48:20	443	<	2012	0.0015	1	0	0.0386	0.0401	-0.0371	>	<	1	4.25	4.25	4.25	0	4.25	4.25	>	<	1	756.9	756.9	756.9	0	756.9	756.9	>
2022-05-26 16:48:21	444	<	2003	0.0065	2	0	0.0863	0.0928	-0.0798	>	<	1	9.9	9.9	9.9	0	9.9	9.9	>	<	1	756.9	756.9	756.9	0	756.9	756.9	>
2022-05-26 16:48:22	445	<	1982	0.0035	2	0	0.0673	0.0708	-0.0638	>	<	1	4.5	4.5	4.5	0	4.5	4.5	>	<	1	756.9	756.9	756.9	0	756.9	756.9	>
2022-05-26 16:48:23	446	<	2012	0.0005	1	0	0.0223	0.0228	-0.0218	>	<	1	4.25	4.25	4.25	0	4.25	4.25	>	<	1	756.9	756.9	756.9	0	756.9	756.9	>
2022-05-26 16:48:24	447	<	1999	0.006	2	0	0.0835	0.0895	-0.0775	>	<	1	4.3	4.3	4.3	0	4.3	4.3	>	<	1	756.9	756.9	756.9	0	756.9	756.9	>
2022-05-26 16:48:25	448	<	2005	0.002	2	0	0.0631	0.0651	-0.0611	>	<	1	4.65	4.65	4.65	0	4.65	4.65	>	<	1	756.9	756.9	756.9	0	756.9	756.9	>
2022-05-26 16:48:26	449	<	2001	0.003	3	0	0.0836	0.0866	-0.0806	>	<	1	4.35	4.35	4.35	0	4.35	4.35	>	<	1	756.9	756.9	756.9	0	756.9	756.9	>
2022-05-26 16:48:27	450	<	1982	0.002	1	0	0.0449	0.0469	-0.0429	>	<	1	6.5	6.5	6.5	0	6.5	6.5	>	<	1	756.9	756.9	756.9	0	756.9	756.9	>
2022-05-26 16:48:28	451	<	2000	0.003	3	0	0.0836	0.0866	-0.0806	>	<	1	7.65	7.65	7.65	0	7.65	7.65	>	<	1	756.9	756.9	756.9	0	756.9	756.9	>
2022-05-26 16:48:29	452	<	2018	0.0015	2	0	0.0498	0.0512	-0.0483	>	<	1	4.3	4.3	4.3	0	4.3	4.3	>	<	1	756.9	756.9	756.9	0	756.9	756.9	>
2022-05-26 16:48:30	453	<	1996	0.001	2	0	0.0448	0.0458	-0.0438	>	<	1	4.35	4.35	4.35	0	4.35	4.35	>	<	1	756.9	756.9	756.9	0	756.9	756.9	>
2022-05-26 16:48:31	454	<	2002	0.0015	3	0	0.067	0.0685	-0.0655	>	<	1	4.25	4.25	4.25	0	4.25	4.25	>	<	1	756.9	756.9	756.9	0	756.9	756.9	>
2022-05-26 16:48:32	455	<	1998	0.003	3	0	0.0774	0.0804	-0.0744	>	<	1	4.3	4.3	4.3	0	4.3	4.3	>	<	1	756.9	756.9	756.9	0	756.9	756.9	>
2022-05-26 16:48:33	456	<	2001	0.0035	1	0	0.059	0.0625	-0.0555	>	<	1	4.4	4.4	4.4	0	4.4	4.4	>	<	1	756.9	756.9	756.9	0	756.9	756.9	>
2022-05-26 16:48:34	457	<	1999	0.008	1	0	0.0891	0.0971	-0.0811	>	<	1	10.1	10.1	10.1	0	10.1	10.1	>	<	1	756.9	756.9	756.9	0	756.9	756.9	>
2022-05-26 16:48:35	458	<	1983	0.0096	3	0	0.1119	0.1215	-0.1023	>	<	1	4.5	4.5	4.5	0	4.5	4.5	>	<	1	756.9	756.9	756.9	0	756.9	756.9	>
2022-05-26 16:48:36	459	<	2021	0.0104	3	0	0.1151	0.1255	-0.1047	>	<	1	4.35	4.35	4.35	0	4.35	4.35	>	<	1	756.9	756.9	756.9	0	756.9	756.9	>
2022-05-26 16:48:37	460	<	2000	0.007	1	0	0.0834	0.0904	-0.0764	>	<	1	4.2	4.2	4.2	0	4.2	4.2	>	<	1	756.9	756.9	756.9	0	756.9	756.9	>
2022-05-26 16:48:38	461	<	1999	0.0005	1	0	0.0224	0.0229	-0.0219	>	<	1	4.2	4.2	4.2	0	4.2	4.2	>	<	1	756.9	756.9	756.9	0	756.9	756.9	>
2022-05-26 16:48:39	462	<	1998	0.0065	3	0	0.0973	0.1038	-0.0908	>	<	1	4.25	4.25	4.25	0	4.25	4.25	>	<	1	757.1	757.1	757.1	0	757.1	757.1	>
2022-05-26 16:48:40	463	<	2001	0.004	2	0	0.0773	0.0813	-0.0733	>	<	1	4.4	4.4	4.4	0	4.4	4.4	>	<	1	757.1	757.1	757.1	0	757.1	757.1	>
2022-05-26 16:48:41	464	<	2001	0.01	2	0	0.1044	0.1144	-0.0944	>	<	1	10	10	10	0	10	10	>	<	1	757.4	757.4	757.4	0	757.4	757.4	>
2022-05-26 16:48:42	465	<	2003	0.0075	3	0	0.1115	0.119	-0.104	>	<	1	4.4	4.4	4.4	0	4.4	4.4	>	<	1	757.4	757.4	757.4	0	757.4	757.4	>
2022-05-26 16:48:43	466	<	1990	0.001	1	0	0.0317	0.0327	-0.0307	>	<	1	4.25	4.25	4.25	0	4.25	4.25	>	<	1	757.4	757.4	757.4	0	757.4	757.4	>
2022-05-26 16:48:44	467	<	2008	0.0035	2	0	0.0739	0.0774	-0.0704	>	<	1	4.4	4.4	4.4	0	4.4	4.4	>	<	1	757.4	757.4	757.4	0	757.4	757.4	>
2022-05-26 16:48:45	468	<	1989	0.0025	2	0	0.0593	0.0618	-0.0568	>	<	1	4.4	4.4	4.4	0	4.4	4.4	>	<	1	757.4	757.4	757.4	0	757.4	757.4	>
2022-05-26 16:48:46	469	<	1998	0	0	0	0	0	0	>	<	1	4.3	4.3	4.3	0	4.3	4.3	>	<	1	757.4	757.4	757.4	0	757.4	757.4	>
2022-05-26 16:48:47	470	<	2003	0.004	3	0	0.0893	0.0933	-0.0853	>	<	1	10.2	10.2	10.2	0	10.2	10.2	>	<	1	757.4	757.4	757.4	0	757.4	757.4	>
2022-05-26 16:48:48	471	<	2006	0.0035	3	0	0.0804	0.0839	-0.0769	>	<	1	4.6	4.6	4.6	0	4.6	4.6	>	<	1	757.4	757.4	757.4	0	757.4	757.4	>
2022-05-26 16:48:49	472	<	2002	0.003	2	0	0.0706	0.0736	-0.0676	>	<	1	4.65	4.65	4.65	0	4.65	4.65	>	<	1	757.4	757.4	757.4	0	757.4	757.4	>
2022-05-26 16:48:50	473	<	2003	0.0015	2	0	0.0499	0.0514	-0.0484	>	<	1	4.25	4.25	4.25	0	4.25	4.25	>	<	1	757.4	757.4	757.4	0	757.4	757.4	>
2022-05-26 16:48:51	474	<	1995	0.0045	1	0	0.067	0.0715	-0.0625	>	<	1	4.55	4.55	4.55	0	4.55	4.55	>	<	1	757.8	757.8	757.8	0	757.8	757.8	>
2022-05-26 16:48:52	475	<	2003	0.0025	2	0	0.067	0.0695	-0.0645	>	<	1	4.35	4.35	4.35	0	4.35	4.35	>	<	1	757.8	757.8	757.8	0	757.8	757.8	>
2022-05-26 16:48:53	476	<	2001	0.012	2	0	0.1134	0.1254	-0.1014	>	<	1	4.35	4.35	4.35	0	4.35	4.35	>	<	1	757.8	757.8	757.8	0	757.8	757.8	>
2022-05-26 16:48:54	477	<	1992	0.0271	1	0	0.1624	0.1895	-0.1353	>	<	1	10.45	10.45	10.45	0	10.45	10.45	>	<	1	757.8	757.8	757.8	0	757.8	757.8	>
2022-05-26 16:48:55	478	<	1893	0.0063	2	0	0.0858	0.0921	-0.0794	>	<	1	4.4	4.4	4.4	0	4.4	4.4	>	<	1	757.8	757.8	757.8	0	757.8	757.8	>
2022-05-26 16:48:56	479	<	2106	0.0024	2	0	0.0576	0.06	-0.0552	>	<	1	4.35	4.35	4.35	0	4.35	4.35	>	<	1	757.8	757.8	757.8	0	757.8	757.8	>
2022-05-26 16:48:57	480	<	2003	0.0045	3	0	0.0864	0.0909	-0.0819	>	<	1	4.35	4.35	4.35	0	4.35	4.35	>	<	1	757.8	757.8	757.8	0	757.8	757.8	>
2022-05-26 16:48:58	481	<	2006	0.0045	2	0	0.0804	0.0849	-0.0759	>	<	1	4.35	4.35	4.35	0	4.35	4.35	>	<	1	757.8	757.8	757.8	0	757.8	757.8	>
2022-05-26 16:48:59	482	<	1984	0.0217	1	0	0.1456	0.1673	-0.1239	>	<	1	4.55	4.55	4.55	0	4.55	4.55	>	<	1	757.8	757.8	757.8	0	757.8	757.8	>
2022-05-26 16:49:00	483	<	2016	0.0074	2	0	0.0915	0.099	-0.0841	>	<	1	10.35	10.35	10.35	0	10.35	10.35	>	<	1	758	758	758	0	758	758	>
2022-05-26 16:49:01	484	<	1998	0.006	3	0	0.0947	0.1007	-0.0887	>	<	1	4.45	4.45	4.45	0	4.45	4.45	>	<	1	758	758	758	0	758	758	>
2022-05-26 16:49:02	485	<	1999	0.002	2	0	0.0547	0.0568	-0.0527	>	<	1	4.3	4.3	4.3	0	4.3	4.3	>	<	1	758	758	758	0	758	758	>
2022-05-26 16:49:03	486	<	1995	0.005	1	0	0.0706	0.0756	-0.0656	>	<	1	4.35	4.35	4.35	0	4.35	4.35	>	<	1	758	758	758	0	758	758	>
2022-05-26 16:49:04	487	<	2007	0.006	2	0	0.0891	0.0951	-0.0831	>	<	1	4.3	4.3	4.3	0	4.3	4.3	>	<	1	758	758	758	0	758	758	>
2022-05-26 16:49:05	488	<	2002	0.002	2	0	0.0547	0.0567	-0.0527	>	<	1	4.2	4.2	4.2	0	4.2	4.2	>	<	1	758	758	758	0	758	758	>
2022-05-26 16:49:06	489	<	1997	0.0065	2	0	0.0864	0.0929	-0.0799	>	<	1	4.3	4.3	4.3	0	4.3	4.3	>	<	1	758	758	758	0	758	758	>
2022-05-26 16:49:07	490	<	1996	0.0015	1	0	0.0387	0.0402	-0.0372	>	<	1	10.05	10.05	10.05	0	10.05	10.05	>	<	1	758	758	758	0	758	758	>
2022-05-26 16:49:08	491	<	2003	0.0105	2	0	0.1066	0.1171	-0.0962	>	<	1	4.4	4.4	4.4	0	4.4	4.4	>	<	1	758	758	758	0	758	758	>
2022-05-26 16:49:09	492	<	1977	0.0076	1	0	0.0868	0.0944	-0.0792	>	<	1	4.5	4.5	4.5	0	4.5	4.5	>	<	1	758.3	758.3	758.3	0	758.3	758.3	>
2022-05-26 16:49:10	493	<	2026	0.0035	2	0	0.0666	0.07	-0.0631	>	<	1	4.3	4.3	4.3	0	4.3	4.3	>	<	1	758.3	758.3	758.3	0	758.3	758.3	>
2022-05-26 16:49:11	494	<	1996	0.007	2	0	0.0893	0.0963	-0.0822	>	<	1	4.3	4.3	4.3	0	4.3	4.3	>	<	1	758.3	758.3	758.3	0	758.3	758.3	>
2022-05-26 16:49:12	495	<	2005	0.0085	1	0	0.0917	0.1002	-0.0832	>	<	1	4.35	4.35	4.35	0	4.35	4.35	>	<	1	758.3	758.3	758.3	0	758.3	758.3	>
2022-05-26 16:49:13	496	<	1960	0.0122	3	0	0.1272	0.1394	-0.1149	>	<	1	10.15	10.15	10.15	0	10.15	10.15	>	<	1	758.3	758.3	758.3	0	758.3	758.3	>
2022-05-26 16:49:14	497	<	2038	0.0025	1	0	0.0495	0.0519	-0.047	>	<	1	4.2	4.2	4.2	0	4.2	4.2	>	<	1	758.3	758.3	758.3	0	758.3	758.3	>
2022-05-26 16:49:15	498	<	1998	0.008	1	0	0.0891	0.0971	-0.0811	>	<	1	4.35	4.35	4.35	0	4.35	4.35	>	<	1	758.3	758.3	758.3	0	758.3	758.3	>
2022-05-26 16:49:16	499	<	2001	0.0175	3	0	0.1555	0.173	-0.138	>	<	1	4.35	4.35	4.35	0	4.35	4.35	>	<	1	758.3	758.3	758.3	0	758.3	758.3	>
2022-05-26 16:49:17	500	<	2002	0.016	3	0	0.1507	0.1667	-0.1348	>	<	1	4.25	4.25	4.25	0	4.25	4.25	>	<	1	758.3	758.3	758.3	0	758.3	758.3	>
2022-05-26 16:49:18	501	<	1989	0.0161	1	0	0.1258	0.1419	-0.1097	>	<	1	4.45	4.45	4.45	0	4.45	4.45	>	<	1	758.3	758.3	758.3	0	758.3	758.3	>
2022-05-26 16:49:19	502	<	2010	0.0159	3	0	0.1366	0.1525	-0.1207	>	<	1	10.1	10.1	10.1	0	10.1	10.1	>	<	1	758.3	758.3	758.3	0	758.3	758.3	>
2022-05-26 16:49:20	503	<	2000	0.002	1	0	0.0447	0.0467	-0.0427	>	<	1	4.45	4.45	4.45	0	4.45	4.45	>	<	1	758.3	758.3	758.3	0	758.3	758.3	>
2022-05-26 16:49:21	504	<	2001	0.01	2	0	0.1044	0.1144	-0.0944	>	<	1	4.4	4.4	4.4	0	4.4	4.4	>	<	1	758.3	758.3	758.3	0	758.3	758.3	>
2022-05-26 16:49:22	505	<	1823	0.0066	1	0	0.0809	0.0874	-0.0743	>	<	1	4.4	4.4	4.4	0	4.4	4.4	>	<	1	758.3	758.3	758.3	0	758.3	758.3	>
2022-05-26 16:49:23	506	<	2173	0.0143	3	0	0.1297	0.144	-0.1154	>	<	1	4.6	4.6	4.6	0	4.6	4.6	>	<	1	758.3	758.3	758.3	0	758.3	758.3	>
2022-05-26 16:49:24	507	<	1999	0.0225	3	0	0.1643	0.1868	-0.1418	>	<	1	4.35	4.35	4.35	0	4.35	4.35	>	<	1	758.3	758.3	758.3	0	758.3	758.3	>
2022-05-26 16:49:25	508	<	2005	0.0075	3	0	0.1021	0.1095	-0.0946	>	<	1	4.45	4.45	4.45	0	4.45	4.45	>	<	1	758.3	758.3	758.3	0	758.3	758.3	>
2022-05-26 16:49:26	509	<	1999	0.0165	3	0	0.1423	0.1588	-0.1258	>	<	1	10.05	10.05	10.05	0	10.05	10.05	>	<	1	758.3	758.3	758.3	0	758.3	758.3	>
2022-05-26 16:49:27	510	<	1999	0.0065	1	0	0.0804	0.0869	-0.0739	>	<	1	4.45	4.45	4.45	0	4.45	4.45	>	<	1	758.3	758.3	758.3	0	758.3	758.3	>
2022-05-26 16:49:28	511	<	2003	0.005	1	0	0.0705	0.0755	-0.0655	>	<	1	4.55	4.55	4.55	0	4.55	4.55	>	<	1	758.3	758.3	758.3	0	758.3	758.3	>
2022-05-26 16:49:29	512	<	1983	0.0116	1	0	0.1071	0.1187	-0.0955	>	<	1	4.5	4.5	4.5	0	4.5	4.5	>	<	1	758.3	758.3	758.3	0	758.3	758.3	>
2022-05-26 16:49:30	513	<	2016	0.0035	2	0	0.0667	0.0702	-0.0633	>	<	1	4.4	4.4	4.4	0	4.4	4.4	>	<	1	758.3	758.3	758.3	0	758.3	758.3	>
2022-05-26 16:49:31	514	<	1998	0.0045	2	0	0.0741	0.0786	-0.0696	>	<	1	4.45	4.45	4.45	0	4.45	4.45	>	<	1	758.3	758.3	758.3	0	758.3	758.3	>
2022-05-26 16:49:32	515	<	1998	0.0195	1	0	0.1383	0.1579	-0.1188	>	<	1	10.2	10.2	10.2	0	10.2	10.2	>	<	1	758.3	758.3	758.3	0	758.3	758.3	>
2022-05-26 16:49:33	516	<	2002	0.042	1	0	0.2005	0.2425	-0.1585	>	<	1	4.5	4.5	4.5	0	4.5	4.5	>	<	1	758.3	758.3	758.3	0	758.3	758.3	>
2022-05-26 16:49:34	517	<	2002	0.0055	2	0	0.0804	0.0859	-0.0749	>	<	1	4.4	4.4	4.4	0	4.4	4.4	>	<	1	758.3	758.3	758.3	0	758.3	758.3	>
2022-05-26 16:49:35	518	<	2000	0.0095	2	0	0.102	0.1115	-0.0925	>	<	1	4.7	4.7	4.7	0	4.7	4.7	>	<	1	758.3	758.3	758.3	0	758.3	758.3	>
2022-05-26 16:49:36	519	<	1999	0.018	3	0	0.1438	0.1618	-0.1258	>	<	1	4.4	4.4	4.4	0	4.4	4.4	>	<	1	758.3	758.3	758.3	0	758.3	758.3	>
2022-05-26 16:49:37	520	<	1995	0.009	1	0	0.0946	0.1036	-0.0855	>	<	1	4.5	4.5	4.5	0	4.5	4.5	>	<	1	758.3	758.3	758.3	0	758.3	758.3	>
2022-05-26 16:49:38	521	<	1997	0.006	1	0	0.0773	0.0833	-0.0713	>	<	1	5.6	5.6	5.6	0	5.6	5.6	>	<	1	758.3	758.3	758.3	0	758.3	758.3	>
2022-05-26 16:49:39	522	<	2006	0.0035	1	0	0.059	0.0625	-0.0555	>	<	1	8.6	8.6	8.6	0	8.6	8.6	>	<	1	758.3	758.3	758.3	0	758.3	758.3	>
2022-05-26 16:49:40	523	<	2003	0.0005	1	0	0.0223	0.0228	-0.0218	>	<	1	4.2	4.2	4.2	0	4.2	4.2	>	<	1	758.3	758.3	758.3	0	758.3	758.3	>
2022-05-26 16:49:41	524	<	1999	0.031	1	0	0.1734	0.2044	-0.1423	>	<	1	4.45	4.45	4.45	0	4.45	4.45	>	<	1	758.3	758.3	758.3	0	758.3	758.3	>
2022-05-26 16:49:42	525	<	1972	0.001	1	0	0.0318	0.0328	-0.0308	>	<	1	4.45	4.45	4.45	0	4.45	4.45	>	<	1	758.6	758.6	758.6	0	758.6	758.6	>
2022-05-26 16:49:43	526	<	2007	0.0229	3	0	0.1593	0.1822	-0.1364	>	<	1	4.35	4.35	4.35	0	4.35	4.35	>	<	1	758.6	758.6	758.6	0	758.6	758.6	>
2022-05-26 16:49:44	527	<	2021	0.0148	3	0	0.1326	0.1475	-0.1178	>	<	1	4.45	4.45	4.45	0	4.45	4.45	>	<	1	758.6	758.6	758.6	0	758.6	758.6	>
2022-05-26 16:49:45	528	<	1996	0.008	1	0	0.0892	0.0972	-0.0812	>	<	1	10.1	10.1	10.1	0	10.1	10.1	>	<	1	758.6	758.6	758.6	0	758.6	758.6	>
2022-05-26 16:49:46	529	<	1975	0.0203	3	0	0.1513	0.1715	-0.131	>	<	1	4.4	4.4	4.4	0	4.4	4.4	>	<	1	758.6	758.6	758.6	0	758.6	758.6	>
2022-05-26 16:49:47	530	<	2029	0.0094	3	0	0.115	0.1243	-0.1056	>	<	1	4.4	4.4	4.4	0	4.4	4.4	>	<	1	758.6	758.6	758.6	0	758.6	758.6	>
2022-05-26 16:49:48	531	<	2002	0.029	1	0	0.1677	0.1967	-0.1388	>	<	1	4.4	4.4	4.4	0	4.4	4.4	>	<	1	758.6	758.6	758.6	0	758.6	758.6	>
2022-05-26 16:49:49	532	<	1998	0.002	1	0	0.0447	0.0467	-0.0427	>	<	1	4.25	4.25	4.25	0	4.25	4.25	>	<	1	758.8	758.8	758.8	0	758.8	758.8	>
2022-05-26 16:49:50	533	<	1996	0.0311	3	0	0.2003	0.2314	-0.1692	>	<	1	4.35	4.35	4.35	0	4.35	4.35	>	<	1	758.8	758.8	758.8	0	758.8	758.8	>
2022-05-26 16:49:51	534	<	2003	0.002	1	0	0.0446	0.0466	-0.0426	>	<	1	9.05	9.05	9.05	0	9.05	9.05	>	<	1	758.8	758.8	758.8	0	758.8	758.8	>
2022-05-26 16:49:52	535	<	2002	0.0195	3	0	0.1487	0.1681	-0.1292	>	<	1	6.05	6.05	6.05	0	6.05	6.05	>	<	1	759.1	759.1	759.1	0	759.1	759.1	>
2022-05-26 16:49:53	536	<	1985	0.0207	1	0	0.1422	0.1629	-0.1216	>	<	1	4.25	4.25	4.25	0	4.25	4.25	>	<	1	759.1	759.1	759.1	0	759.1	759.1	>
2022-05-26 16:49:54	537	<	1993	0.0085	2	0	0.1023	0.1108	-0.0938	>	<	1	4.3	4.3	4.3	0	4.3	4.3	>	<	1	759.1	759.1	759.1	0	759.1	759.1	>
2022-05-26 16:49:55	538	<	2020	0.0094	3	0	0.1109	0.1203	-0.1014	>	<	1	4.25	4.25	4.25	0	4.25	4.25	>	<	1	759.1	759.1	759.1	0	759.1	759.1	>
2022-05-26 16:49:56	539	<	1998	0.0125	3	0	0.1279	0.1404	-0.1154	>	<	1	4.35	4.35	4.35	0	4.35	4.35	>	<	1	759.1	759.1	759.1	0	759.1	759.1	>
2022-05-26 16:49:57	540	<	1991	0.0015	1	0	0.0388	0.0403	-0.0373	>	<	1	4.3	4.3	4.3	0	4.3	4.3	>	<	1	759.1	759.1	759.1	0	759.1	759.1	>
2022-05-26 16:49:58	541	<	2011	0.0249	1	0	0.1557	0.1806	-0.1308	>	<	1	10.05	10.05	10.05	0	10.05	10.05	>	<	1	759.1	759.1	759.1	0	759.1	759.1	>
2022-05-26 16:49:59	542	<	2000	0.028	3	0	0.1738	0.2018	-0.1458	>	<	1	4.4	4.4	4.4	0	4.4	4.4	>	<	1	759.3	759.3	759.3	0	759.3	759.3	>
2022-05-26 16:50:00	543	<	2003	0.0035	3	0	0.0805	0.084	-0.077	>	<	1	4.45	4.45	4.45	0	4.45	4.45	>	<	1	759.3	759.3	759.3	0	759.3	759.3	>
2022-05-26 16:50:01	544	<	1993	0.0015	1	0	0.0388	0.0403	-0.0373	>	<	1	4.55	4.55	4.55	0	4.55	4.55	>	<	1	759.3	759.3	759.3	0	759.3	759.3	>
2022-05-26 16:50:02	545	<	2005	0.002	2	0	0.0547	0.0567	-0.0527	>	<	1	4.35	4.35	4.35	0	4.35	4.35	>	<	1	759.3	759.3	759.3	0	759.3	759.3	>
2022-05-26 16:50:03	546	<	1978	0.044	3	0	0.2194	0.2633	-0.1754	>	<	1	4.4	4.4	4.4	0	4.4	4.4	>	<	1	759.3	759.3	759.3	0	759.3	759.3	>
2022-05-26 16:50:04	547	<	2020	0.001	1	0	0.0315	0.0324	-0.0305	>	<	1	9.95	9.95	9.95	0	9.95	9.95	>	<	1	759.3	759.3	759.3	0	759.3	759.3	>
2022-05-26 16:50:05	548	<	1975	0.0015	1	0	0.0389	0.0405	-0.0374	>	<	1	4.95	4.95	4.95	0	4.95	4.95	>	<	1	759.4	759.4	759.4	0	759.4	759.4	>
2022-05-26 16:50:06	549	<	2027	0.001	2	0	0.0444	0.0454	-0.0434	>	<	1	4.5	4.5	4.5	0	4.5	4.5	>	<	1	759.4	759.4	759.4	0	759.4	759.4	>
2022-05-26 16:50:07	550	<	2002	0.0025	2	0	0.0591	0.0616	-0.0566	>	<	1	4.4	4.4	4.4	0	4.4	4.4	>	<	1	759.4	759.4	759.4	0	759.4	759.4	>
2022-05-26 16:50:08	551	<	1997	0.0646	1	0	0.2458	0.3104	-0.1812	>	<	1	4.45	4.45	4.45	0	4.45	4.45	>	<	1	759.4	759.4	759.4	0	759.4	759.4	>
2022-05-26 16:50:09	552	<	2003	0.003	1	0	0.0546	0.0576	-0.0517	>	<	1	4.35	4.35	4.35	0	4.35	4.35	>	<	1	759.7	759.7	759.7	0	759.7	759.7	>
2022-05-26 16:50:10	553	<	1999	0.0075	3	0	0.1022	0.1097	-0.0947	>	<	1	10	10	10	0	10	10	>	<	1	759.7	759.7	759.7	0	759.7	759.7	>
2022-05-26 16:50:11	554	<	2000	0.016	2	0	0.1294	0.1454	-0.1134	>	<	1	4.1	4.1	4.1	0	4.1	4.1	>	<	1	759.7	759.7	759.7	0	759.7	759.7	>
2022-05-26 16:50:12	555	<	1994	0.002	1	0	0.0447	0.0467	-0.0427	>	<	1	4.5	4.5	4.5	0	4.5	4.5	>	<	1	759.7	759.7	759.7	0	759.7	759.7	>
2022-05-26 16:50:13	556	<	2003	0.011	1	0	0.1042	0.1152	-0.0932	>	<	1	4.35	4.35	4.35	0	4.35	4.35	>	<	1	759.7	759.7	759.7	0	759.7	759.7	>
2022-05-26 16:50:14	557	<	2000	0.0105	2	0	0.1067	0.1172	-0.0962	>	<	1	4.45	4.45	4.45	0	4.45	4.45	>	<	1	759.7	759.7	759.7	0	759.7	759.7	>
2022-05-26 16:50:15	558	<	1992	0.0387	1	0	0.1928	0.2314	-0.1541	>	<	1	4.6	4.6	4.6	0	4.6	4.6	>	<	1	759.7	759.7	759.7	0	759.7	759.7	>
2022-05-26 16:50:16	559	<	1997	0.027	3	0	0.1741	0.2012	-0.1471	>	<	1	5.45	5.45	5.45	0	5.45	5.45	>	<	1	759.7	759.7	759.7	0	759.7	759.7	>
2022-05-26 16:50:17	560	<	2015	0.004	2	0	0.0703	0.0743	-0.0664	>	<	1	8.9	8.9	8.9	0	8.9	8.9	>	<	1	759.7	759.7	759.7	0	759.7	759.7	>
2022-05-26 16:50:18	561	<	1976	0.0177	2	0	0.1357	0.1534	-0.118	>	<	1	4.55	4.55	4.55	0	4.55	4.55	>	<	1	759.7	759.7	759.7	0	759.7	759.7	>
2022-05-26 16:50:19	562	<	2022	0.0099	2	0	0.1038	0.1137	-0.0939	>	<	1	4.4	4.4	4.4	0	4.4	4.4	>	<	1	759.7	759.7	759.7	0	759.7	759.7	>
2022-05-26 16:50:20	563	<	2000	0.005	1	0	0.0705	0.0755	-0.0655	>	<	1	4.3	4.3	4.3	0	4.3	4.3	>	<	1	759.7	759.7	759.7	0	759.7	759.7	>
2022-05-26 16:50:21	564	<	1996	0.0291	1	0	0.168	0.197	-0.1389	>	<	1	4.2	4.2	4.2	0	4.2	4.2	>	<	1	759.7	759.7	759.7	0	759.7	759.7	>
2022-05-26 16:50:22	565	<	1982	0.0525	1	0	0.223	0.2754	-0.1705	>	<	1	4.3	4.3	4.3	0	4.3	4.3	>	<	1	759.7	759.7	759.7	0	759.7	759.7	>
2022-05-26 16:50:23	566	<	2024	0.044	1	0	0.205	0.249	-0.1611	>	<	1	9.85	9.85	9.85	0	9.85	9.85	>	<	1	759.7	759.7	759.7	0	759.7	759.7	>
2022-05-26 16:50:24	567	<	1993	0.0115	2	0	0.1158	0.1274	-0.1043	>	<	1	4.4	4.4	4.4	0	4.4	4.4	>	<	1	759.7	759.7	759.7	0	759.7	759.7	>
2022-05-26 16:50:25	568	<	2003	0.023	3	0	0.1595	0.1824	-0.1365	>	<	1	4.55	4.55	4.55	0	4.55	4.55	>	<	1	759.7	759.7	759.7	0	759.7	759.7	>
2022-05-26 16:50:26	569	<	2003	0.019	3	0	0.1536	0.1726	-0.1347	>	<	1	4.4	4.4	4.4	0	4.4	4.4	>	<	1	759.7	759.7	759.7	0	759.7	759.7	>
2022-05-26 16:50:27	570	<	1980	0.001	1	0	0.0318	0.0328	-0.0308	>	<	1	4.3	4.3	4.3	0	4.3	4.3	>	<	1	759.7	759.7	759.7	0	759.7	759.7	>
2022-05-26 16:50:28	571	<	2021	0.0059	2	0	0.0942	0.1001	-0.0882	>	<	1	4.15	4.15	4.15	0	4.15	4.15	>	<	1	759.7	759.7	759.7	0	759.7	759.7	>
2022-05-26 16:50:29	572	<	1995	0.0055	1	0	0.074	0.0796	-0.0685	>	<	1	4.25	4.25	4.25	0	4.25	4.25	>	<	1	759.7	759.7	759.7	0	759.7	759.7	>
2022-05-26 16:50:30	573	<	2002	0.0035	1	0	0.059	0.0625	-0.0555	>	<	1	10.2	10.2	10.2	0	10.2	10.2	>	<	1	759.7	759.7	759.7	0	759.7	759.7	>
2022-05-26 16:50:31	574	<	2000	0.001	1	0	0.0316	0.0326	-0.0306	>	<	1	4.2	4.2	4.2	0	4.2	4.2	>	<	1	759.7	759.7	759.7	0	759.7	759.7	>
2022-05-26 16:50:32	575	<	1995	0.008	1	0	0.0892	0.0972	-0.0812	>	<	1	4.15	4.15	4.15	0	4.15	4.15	>	<	1	759.7	759.7	759.7	0	759.7	759.7	>
2022-05-26 16:50:33	576	<	2003	0.0519	3	0	0.235	0.2869	-0.1831	>	<	1	4.25	4.25	4.25	0	4.25	4.25	>	<	1	759.7	759.7	759.7	0	759.7	759.7	>
2022-05-26 16:50:34	577	<	1991	0.0588	3	0	0.2415	0.3003	-0.1827	>	<	1	4.45	4.45	4.45	0	4.45	4.45	>	<	1	759.7	759.7	759.7	0	759.7	759.7	>
2022-05-26 16:50:35	578	<	2011	0.0114	3	0	0.1314	0.1429	-0.12	>	<	1	4.4	4.4	4.4	0	4.4	4.4	>	<	1	759.7	759.7	759.7	0	759.7	759.7	>
2022-05-26 16:50:36	579	<	2001	0.0075	3	0	0.1069	0.1144	-0.0995	>	<	1	9.9	9.9	9.9	0	9.9	9.9	>	<	1	759.7	759.7	759.7	0	759.7	759.7	>
2022-05-26 16:50:37	580	<	2000	0.0065	2	0	0.0864	0.0929	-0.0799	>	<	1	4.35	4.35	4.35	0	4.35	4.35	>	<	1	759.7	759.7	759.7	0	759.7	759.7	>
2022-05-26 16:50:38	581	<	2000	0.004	3	0	0.0999	0.1039	-0.0959	>	<	1	4.25	4.25	4.25	0	4.25	4.25	>	<	1	759.7	759.7	759.7	0	759.7	759.7	>
2022-05-26 16:50:39	582	<	1996	0.02	2	0	0.1437	0.1637	-0.1236	>	<	1	4.35	4.35	4.35	0	4.35	4.35	>	<	1	759.7	759.7	759.7	0	759.7	759.7	>
2022-05-26 16:50:40	583	<	1984	0.0146	3	0	0.132	0.1466	-0.1174	>	<	1	4.4	4.4	4.4	0	4.4	4.4	>	<	1	759.7	759.7	759.7	0	759.7	759.7	>
2022-05-26 16:50:41	584	<	2022	0.0317	3	0	0.1913	0.2229	-0.1596	>	<	1	4.35	4.35	4.35	0	4.35	4.35	>	<	1	759.7	759.7	759.7	0	759.7	759.7	>
2022-05-26 16:50:42	585	<	2000	0.002	2	0	0.0547	0.0567	-0.0527	>	<	1	4.35	4.35	4.35	0	4.35	4.35	>	<	1	759.7	759.7	759.7	0	759.7	759.7	>
2022-05-26 16:50:43	586	<	2001	0.049	3	0	0.2249	0.2739	-0.1759	>	<	1	9.85	9.85	9.85	0	9.85	9.85	>	<	1	759.7	759.7	759.7	0	759.7	759.7	>
2022-05-26 16:50:44	587	<	1999	0.007	3	0	0.1138	0.1208	-0.1068	>	<	1	4.45	4.45	4.45	0	4.45	4.45	>	<	1	759.7	759.7	759.7	0	759.7	759.7	>
2022-05-26 16:50:45	588	<	1998	0.0035	1	0	0.0591	0.0626	-0.0556	>	<	1	4.35	4.35	4.35	0	4.35	4.35	>	<	1	760	760	760	0	760	760	>
2022-05-26 16:50:46	589	<	2000	0.028	1	0	0.165	0.193	-0.137	>	<	1	4.5	4.5	4.5	0	4.5	4.5	>	<	1	760	760	760	0	760	760	>
2022-05-26 16:50:47	590	<	1997	0.0661	3	0	0.2564	0.3225	-0.1903	>	<	1	4.4	4.4	4.4	0	4.4	4.4	>	<	1	760	760	760	0	760	760	>
2022-05-26 16:50:48	591	<	2002	0.0684	1	0	0.2525	0.3209	-0.1841	>	<	1	4.45	4.45	4.45	0	4.45	4.45	>	<	1	760	760	760	0	760	760	>
2022-05-26 16:50:49	592	<	1860	0.0538	1	0	0.2256	0.2793	-0.1718	>	<	1	10.3	10.3	10.3	0	10.3	10.3	>	<	1	760	760	760	0	760	760	>
2022-05-26 16:50:50	593	<	2142	0.0285	1	0	0.1663	0.1948	-0.1379	>	<	1	4.4	4.4	4.4	0	4.4	4.4	>	<	1	760	760	760	0	760	760	>
2022-05-26 16:50:51	594	<	1998	0.048	1	0	0.2139	0.2619	-0.1658	>	<	1	4.25	4.25	4.25	0	4.25	4.25	>	<	1	760	760	760	0	760	760	>
2022-05-26 16:50:52	595	<	2000	0.016	2	0	0.1294	0.1454	-0.1134	>	<	1	4.2	4.2	4.2	0	4.2	4.2	>	<	1	760	760	760	0	760	760	>
2022-05-26 16:50:53	596	<	2000	0.054	3	0	0.2451	0.2991	-0.1911	>	<	1	4.25	4.25	4.25	0	4.25	4.25	>	<	1	760	760	760	0	760	760	>
2022-05-26 16:50:54	597	<	1928	0.0638	3	0	0.2507	0.3145	-0.1869	>	<	1	4.35	4.35	4.35	0	4.35	4.35	>	<	1	760	760	760	0	760	760	>
2022-05-26 16:50:55	598	<	2074	0.0164	1	0	0.127	0.1434	-0.1106	>	<	1	6.05	6.05	6.05	0	6.05	6.05	>	<	1	760	760	760	0	760	760	>
2022-05-26 16:50:56	599	<	2001	0.0315	3	0	0.1857	0.2172	-0.1542	>	<	1	8.15	8.15	8.15	0	8.15	8.15	>	<	1	760	760	760	0	760	760	>
2022-05-26 16:50:57	600	<	1995	0.0045	1	0	0.067	0.0715	-0.0625	>	<	1	4.2	4.2	4.2	0	4.2	4.2	>	<	1	760	760	760	0	760	760	>
2022-05-26 16:50:58	601	<	2003	0.0429	1	0	0.2027	0.2456	-0.1598	>	<	1	4.3	4.3	4.3	0	4.3	4.3	>	<	1	760	760	760	0	760	760	>
2022-05-26 16:50:59	602	<	1998	0.0601	3	0	0.2459	0.3059	-0.1858	>	<	1	4.2	4.2	4.2	0	4.2	4.2	>	<	1	760	760	760	0	760	760	>
2022-05-26 16:51:00	603	<	2003	0.0185	3	0	0.1521	0.1705	-0.1336	>	<	1	4.25	4.25	4.25	0	4.25	4.25	>	<	1	760	760	760	0	760	760	>
2022-05-26 16:51:01	604	<	1999	0.002	1	0	0.0447	0.0467	-0.0427	>	<	1	4.2	4.2	4.2	0	4.2	4.2	>	<	1	760	760	760	0	760	760	>
2022-05-26 16:51:02	605	<	2000	0.0055	2	0	0.0804	0.0859	-0.0749	>	<	1	9.95	9.95	9.95	0	9.95	9.95	>	<	1	760	760	760	0	760	760	>
2022-05-26 16:51:03	606	<	1998	0.018	2	0	0.1367	0.1547	-0.1187	>	<	1	4.4	4.4	4.4	0	4.4	4.4	>	<	1	760	760	760	0	760	760	>
2022-05-26 16:51:04	607	<	2000	0.0765	1	0	0.2658	0.3423	-0.1893	>	<	1	4.3	4.3	4.3	0	4.3	4.3	>	<	1	760	760	760	0	760	760	>
2022-05-26 16:51:05	608	<	1993	0.0125	1	0	0.1113	0.1238	-0.0988	>	<	1	4.25	4.25	4.25	0	4.25	4.25	>	<	1	760.2	760.2	760.2	0	760.2	760.2	>
2022-05-26 16:51:06	609	<	2008	0.0388	1	0	0.1932	0.2321	-0.1544	>	<	1	4.25	4.25	4.25	0	4.25	4.25	>	<	1	760.2	760.2	760.2	0	760.2	760.2	>
2022-05-26 16:51:07	610	<	2003	0.0065	1	0	0.0803	0.0868	-0.0738	>	<	1	4.3	4.3	4.3	0	4.3	4.3	>	<	1	760.5	760.5	760.5	0	760.5	760.5	>
2022-05-26 16:51:08	611	<	1992	0.0316	3	0	0.1861	0.2178	-0.1545	>	<	1	9.8	9.8	9.8	0	9.8	9.8	>	<	1	760.5	760.5	760.5	0	760.5	760.5	>
2022-05-26 16:51:09	612	<	2008	0.0388	3	0	0.2008	0.2397	-0.162	>	<	1	4.6	4.6	4.6	0	4.6	4.6	>	<	1	760.5	760.5	760.5	0	760.5	760.5	>
2022-05-26 16:51:10	613	<	1999	0.0145	3	0	0.1315	0.146	-0.117	>	<	1	4.5	4.5	4.5	0	4.5	4.5	>	<	1	760.5	760.5	760.5	0	760.5	760.5	>
2022-05-26 16:51:11	614	<	2001	0.016	2	0	0.1332	0.1492	-0.1172	>	<	1	4.4	4.4	4.4	0	4.4	4.4	>	<	1	760.5	760.5	760.5	0	760.5	760.5	>
2022-05-26 16:51:12	615	<	1999	0.054	1	0	0.2261	0.2801	-0.172	>	<	1	4.5	4.5	4.5	0	4.5	4.5	>	<	1	760.5	760.5	760.5	0	760.5	760.5	>
2022-05-26 16:51:13	616	<	1999	0.089	3	0	0.2952	0.3842	-0.2061	>	<	1	4.4	4.4	4.4	0	4.4	4.4	>	<	1	760.5	760.5	760.5	0	760.5	760.5	>
2022-05-26 16:51:14	617	<	2000	0.065	1	0	0.2465	0.3115	-0.1815	>	<	1	4.25	4.25	4.25	0	4.25	4.25	>	<	1	760.5	760.5	760.5	0	760.5	760.5	>
2022-05-26 16:51:15	618	<	1999	0.01	3	0	0.13	0.14	-0.12	>	<	1	9.9	9.9	9.9	0	9.9	9.9	>	<	1	760.5	760.5	760.5	0	760.5	760.5	>
2022-05-26 16:51:16	619	<	2001	0.012	1	0	0.1089	0.1209	-0.0969	>	<	1	4.2	4.2	4.2	0	4.2	4.2	>	<	1	760.5	760.5	760.5	0	760.5	760.5	>
2022-05-26 16:51:17	620	<	1986	0.0287	1	0	0.167	0.1957	-0.1383	>	<	1	5	5	5	0	5	5	>	<	1	760.5	760.5	760.5	0	760.5	760.5	>
2022-05-26 16:51:18	621	<	2015	0.1032	3	0	0.3091	0.4123	-0.2059	>	<	1	4.3	4.3	4.3	0	4.3	4.3	>	<	1	760.5	760.5	760.5	0	760.5	760.5	>
2022-05-26 16:51:19	622	<	1999	0.086	1	0	0.2804	0.3665	-0.1944	>	<	1	4.25	4.25	4.25	0	4.25	4.25	>	<	1	760.5	760.5	760.5	0	760.5	760.5	>
2022-05-26 16:51:20	623	<	1999	0.016	1	0	0.1255	0.1415	-0.1095	>	<	1	4.45	4.45	4.45	0	4.45	4.45	>	<	1	760.5	760.5	760.5	0	760.5	760.5	>
2022-05-26 16:51:21	624	<	1999	0.0085	2	0	0.0971	0.1056	-0.0886	>	<	1	9.9	9.9	9.9	0	9.9	9.9	>	<	1	760.5	760.5	760.5	0	760.5	760.5	>
2022-05-26 16:51:22	625	<	2002	0.0165	2	0	0.1312	0.1477	-0.1147	>	<	1	4.45	4.45	4.45	0	4.45	4.45	>	<	1	760.5	760.5	760.5	0	760.5	760.5	>
2022-05-26 16:51:23	626	<	1996	0.0496	3	0	0.2239	0.2735	-0.1743	>	<	1	4.3	4.3	4.3	0	4.3	4.3	>	<	1	760.5	760.5	760.5	0	760.5	760.5	>
2022-05-26 16:51:24	627	<	1984	0.0801	3	0	0.277	0.3572	-0.1969	>	<	1	4.35	4.35	4.35	0	4.35	4.35	>	<	1	760.5	760.5	760.5	0	760.5	760.5	>
2022-05-26 16:51:25	628	<	2021	0.0228	3	0	0.1679	0.1906	-0.1451	>	<	1	4.25	4.25	4.25	0	4.25	4.25	>	<	1	760.5	760.5	760.5	0	760.5	760.5	>
2022-05-26 16:51:26	629	<	1996	0.0536	3	0	0.2318	0.2854	-0.1782	>	<	1	4.3	4.3	4.3	0	4.3	4.3	>	<	1	760.5	760.5	760.5	0	760.5	760.5	>
2022-05-26 16:51:27	630	<	2003	0.016	2	0	0.1293	0.1453	-0.1133	>	<	1	5.15	5.15	5.15	0	5.15	5.15	>	<	1	760.5	760.5	760.5	0	760.5	760.5	>
2022-05-26 16:51:28	631	<	1999	0.0495	3	0	0.2238	0.2733	-0.1742	>	<	1	9.4	9.4	9.4	0	9.4	9.4	>	<	1	760.5	760.5	760.5	0	760.5	760.5	>
2022-05-26 16:51:29	632	<	1998	0.0586	1	0	0.2348	0.2934	-0.1762	>	<	1	4.45	4.45	4.45	0	4.45	4.45	>	<	1	760.5	760.5	760.5	0	760.5	760.5	>
2022-05-26 16:51:30	633	<	1973	0.0223	1	0	0.1477	0.17	-0.1254	>	<	1	4.35	4.35	4.35	0	4.35	4.35	>	<	1	760.5	760.5	760.5	0	760.5	760.5	>
2022-05-26 16:51:31	634	<	2013	0.0576	1	0	0.233	0.2907	-0.1754	>	<	1	4.4	4.4	4.4	0	4.4	4.4	>	<	1	760.5	760.5	760.5	0	760.5	760.5	>
2022-05-26 16:51:32	635	<	2014	0.074	3	0	0.2674	0.3414	-0.1934	>	<	1	4.4	4.4	4.4	0	4.4	4.4	>	<	1	760.5	760.5	760.5	0	760.5	760.5	>
2022-05-26 16:51:33	636	<	2001	0.0925	1	0	0.2897	0.3821	-0.1972	>	<	1	4.35	4.35	4.35	0	4.35	4.35	>	<	1	760.5	760.5	760.5	0	760.5	760.5	>
2022-05-26 16:51:34	637	<	1998	0.0616	3	0	0.2465	0.3081	-0.185	>	<	1	9.9	9.9	9.9	0	9.9	9.9	>	<	1	760.5	760.5	760.5	0	760.5	760.5	>
2022-05-26 16:51:35	638	<	2003	0.0689	2	0	0.2572	0.3261	-0.1883	>	<	1	4.45	4.45	4.45	0	4.45	4.45	>	<	1	760.5	760.5	760.5	0	760.5	760.5	>
2022-05-26 16:51:36	639	<	2000	0.06	1	0	0.2375	0.2975	-0.1775	>	<	1	4.45	4.45	4.45	0	4.45	4.45	>	<	1	760.5	760.5	760.5	0	760.5	760.5	>
2022-05-26 16:51:37	640	<	2001	0.0755	3	0	0.2698	0.3452	-0.1943	>	<	1	4.25	4.25	4.25	0	4.25	4.25	>	<	1	760.5	760.5	760.5	0	760.5	760.5	>
2022-05-26 16:51:38	641	<	2000	0.053	3	0	0.2306	0.2836	-0.1776	>	<	1	4.3	4.3	4.3	0	4.3	4.3	>	<	1	760.5	760.5	760.5	0	760.5	760.5	>
2022-05-26 16:51:39	642	<	2000	0.045	3	0	0.2167	0.2617	-0.1717	>	<	1	4.5	4.5	4.5	0	4.5	4.5	>	<	1	760.5	760.5	760.5	0	760.5	760.5	>
2022-05-26 16:51:40	643	<	1997	0.0491	1	0	0.216	0.2651	-0.1669	>	<	1	4.4	4.4	4.4	0	4.4	4.4	>	<	1	760.5	760.5	760.5	0	760.5	760.5	>
2022-05-26 16:51:41	644	<	2003	0.0275	1	0	0.1634	0.1909	-0.136	>	<	1	10.15	10.15	10.15	0	10.15	10.15	>	<	1	760.5	760.5	760.5	0	760.5	760.5	>
2022-05-26 16:51:42	645	<	1996	0.024	2	0	0.1564	0.1805	-0.1324	>	<	1	4.4	4.4	4.4	0	4.4	4.4	>	<	1	760.5	760.5	760.5	0	760.5	760.5	>
2022-05-26 16:51:43	646	<	2006	0.0194	3	0	0.1518	0.1713	-0.1324	>	<	1	4.3	4.3	4.3	0	4.3	4.3	>	<	1	760.5	760.5	760.5	0	760.5	760.5	>
2022-05-26 16:51:44	647	<	1977	0.0324	1	0	0.177	0.2094	-0.1446	>	<	1	4.4	4.4	4.4	0	4.4	4.4	>	<	1	760.5	760.5	760.5	0	760.5	760.5	>
2022-05-26 16:51:45	648	<	2021	0.0119	3	0	0.1213	0.1331	-0.1094	>	<	1	4.3	4.3	4.3	0	4.3	4.3	>	<	1	760.5	760.5	760.5	0	760.5	760.5	>
2022-05-26 16:51:46	649	<	1998	0.021	1	0	0.1435	0.1645	-0.1224	>	<	1	4.4	4.4	4.4	0	4.4	4.4	>	<	1	760.5	760.5	760.5	0	760.5	760.5	>
2022-05-26 16:51:47	650	<	2001	0.0425	1	0	0.2017	0.2442	-0.1592	>	<	1	5.55	5.55	5.55	0	5.55	5.55	>	<	1	760.5	760.5	760.5	0	760.5	760.5	>
2022-05-26 16:51:48	651	<	2003	0.0404	1	0	0.197	0.2374	-0.1565	>	<	1	8.55	8.55	8.55	0	8.55	8.55	>	<	1	760.5	760.5	760.5	0	760.5	760.5	>
2022-05-26 16:51:49	652	<	1998	0.0185	1	0	0.1348	0.1533	-0.1163	>	<	1	4.4	4.4	4.4	0	4.4	4.4	>	<	1	760.5	760.5	760.5	0	760.5	760.5	>
2022-05-26 16:51:50	653	<	2001	0.026	2	0	0.1622	0.1882	-0.1362	>	<	1	4.35	4.35	4.35	0	4.35	4.35	>	<	1	760.5	760.5	760.5	0	760.5	760.5	>
2022-05-26 16:51:51	654	<	2001	0.0475	3	0	0.2219	0.2693	-0.1744	>	<	1	4.45	4.45	4.45	0	4.45	4.45	>	<	1	760.5	760.5	760.5	0	760.5	760.5	>
2022-05-26 16:51:52	655	<	1999	0.02	1	0	0.14	0.16	-0.12	>	<	1	4.3	4.3	4.3	0	4.3	4.3	>	<	1	760.5	760.5	760.5	0	760.5	760.5	>
2022-05-26 16:51:53	656	<	2001	0.061	3	0	0.2455	0.3064	-0.1845	>	<	1	4.35	4.35	4.35	0	4.35	4.35	>	<	1	760.5	760.5	760.5	0	760.5	760.5	>
2022-05-26 16:51:54	657	<	1999	0.0125	1	0	0.1111	0.1236	-0.0986	>	<	1	9.85	9.85	9.85	0	9.85	9.85	>	<	1	760.5	760.5	760.5	0	760.5	760.5	>
2022-05-26 16:51:55	658	<	1997	0.0411	1	0	0.1984	0.2395	-0.1574	>	<	1	4.25	4.25	4.25	0	4.25	4.25	>	<	1	760.5	760.5	760.5	0	760.5	760.5	>
2022-05-26 16:51:56	659	<	2003	0.0519	3	0	0.2285	0.2804	-0.1766	>	<	1	4.5	4.5	4.5	0	4.5	4.5	>	<	1	760.5	760.5	760.5	0	760.5	760.5	>
2022-05-26 16:51:57	660	<	66	0.0152	1	0	0.1222	0.1373	-0.107	>	<	1	0.95	0.95	0.95	0	0.95	0.95	>	<	1	760.5	760.5	760.5	0	760.5	760.5	>

## Sheet: Conf1_15000
		<	Processing Time							>	<	CPU1							>	<	MEM1							>
Time	Id	<	Cont	Average	Max	Min	DesvTip	DTTop	DTDown	>	<	Cont	Average	Max	Min	DesvTip	DTTop	DTDown	>	<	Cont	Average	Max	Min	DesvTip	DTTop	DTDown	>
P4_Conf1_15000	Tot	<	1979996	0.0114	14	0	0.1097	0.121	-0.0983	>	<	675	6.35	24.9	0	6.52	12.86	-0.17	>	<	675	924.3	1004.6	304.3	124.2	1048.5	800.1	>
2022-05-26 17:07:36	0	<	67	0.2836	8	0	1.0193	1.3029	-0.7357	>	<	0	0			0	0	0	>	<	0	0			0	0	0	>
2022-05-26 17:07:37	1	<	3374	0.0557	1	0	0.2294	0.2851	-0.1737	>	<	1	24.9	24.9	24.9	0	24.9	24.9	>	<	1	304.3	304.3	304.3	0	304.3	304.3	>
2022-05-26 17:07:38	2	<	3052	0.0573	5	0	0.2462	0.3035	-0.1888	>	<	1	10.5	10.5	10.5	0	10.5	10.5	>	<	1	334	334	334	0	334	334	>
2022-05-26 17:07:39	3	<	3033	0.0593	1	0	0.2363	0.2956	-0.1769	>	<	1	7.35	7.35	7.35	0	7.35	7.35	>	<	1	394.4	394.4	394.4	0	394.4	394.4	>
2022-05-26 17:07:40	4	<	2997	0.0804	1	0	0.2719	0.3523	-0.1915	>	<	1	5.6	5.6	5.6	0	5.6	5.6	>	<	1	430.5	430.5	430.5	0	430.5	430.5	>
2022-05-26 17:07:41	5	<	2978	0.0598	1	0	0.2371	0.2968	-0.1773	>	<	1	5.9	5.9	5.9	0	5.9	5.9	>	<	1	547.1	547.1	547.1	0	547.1	547.1	>
2022-05-26 17:07:42	6	<	2192	0.0607	1	0	0.2387	0.2994	-0.1781	>	<	1	5.1	5.1	5.1	0	5.1	5.1	>	<	1	533.1	533.1	533.1	0	533.1	533.1	>
2022-05-26 17:07:43	7	<	3634	0.0261	1	0	0.1596	0.1857	-0.1334	>	<	1	4.95	4.95	4.95	0	4.95	4.95	>	<	1	548.9	548.9	548.9	0	548.9	548.9	>
2022-05-26 17:07:44	8	<	2072	0.0743	1	0	0.2623	0.3366	-0.188	>	<	1	4.7	4.7	4.7	0	4.7	4.7	>	<	1	548.9	548.9	548.9	0	548.9	548.9	>
2022-05-26 17:07:45	9	<	4132	0.0307	1	0	0.1726	0.2033	-0.1419	>	<	1	4.15	4.15	4.15	0	4.15	4.15	>	<	1	567.4	567.4	567.4	0	567.4	567.4	>
2022-05-26 17:07:46	10	<	1590	0.056	1	0	0.2299	0.2858	-0.1739	>	<	1	4.2	4.2	4.2	0	4.2	4.2	>	<	1	567.4	567.4	567.4	0	567.4	567.4	>
2022-05-26 17:07:47	11	<	4413	0.0283	1	0	0.1659	0.1942	-0.1376	>	<	1	2.9	2.9	2.9	0	2.9	2.9	>	<	1	567.5	567.5	567.5	0	567.5	567.5	>
2022-05-26 17:07:48	12	<	1309	0.0535	1	0	0.225	0.2785	-0.1715	>	<	1	4.8	4.8	4.8	0	4.8	4.8	>	<	1	578	578	578	0	578	578	>
2022-05-26 17:07:49	13	<	4512	0.0193	1	0	0.1375	0.1568	-0.1182	>	<	1	2.7	2.7	2.7	0	2.7	2.7	>	<	1	578	578	578	0	578	578	>
2022-05-26 17:07:50	14	<	1226	0.0595	1	0	0.2366	0.2962	-0.1771	>	<	1	4.35	4.35	4.35	0	4.35	4.35	>	<	1	588.6	588.6	588.6	0	588.6	588.6	>
2022-05-26 17:07:51	15	<	4169	0.0106	1	0	0.1022	0.1127	-0.0916	>	<	1	2.75	2.75	2.75	0	2.75	2.75	>	<	1	588.6	588.6	588.6	0	588.6	588.6	>
2022-05-26 17:07:52	16	<	1568	0.0638	14	0	0.4193	0.483	-0.3555	>	<	1	3.85	3.85	3.85	0	3.85	3.85	>	<	1	598.4	598.4	598.4	0	598.4	598.4	>
2022-05-26 17:07:53	17	<	735	0.0095	1	0	0.0971	0.1066	-0.0876	>	<	1	1.3	1.3	1.3	0	1.3	1.3	>	<	1	598.4	598.4	598.4	0	598.4	598.4	>
2022-05-26 17:07:54	18	<	5018	0.0132	1	0	0.1139	0.1271	-0.1008	>	<	1	2.95	2.95	2.95	0	2.95	2.95	>	<	1	598.4	598.4	598.4	0	598.4	598.4	>
2022-05-26 17:07:55	19	<	268	0.0187	1	0	0.1353	0.154	-0.1167	>	<	1	1.45	1.45	1.45	0	1.45	1.45	>	<	1	608.9	608.9	608.9	0	608.9	608.9	>
2022-05-26 17:07:56	20	<	5486	0.0122	1	0	0.1098	0.122	-0.0976	>	<	1	3.35	3.35	3.35	0	3.35	3.35	>	<	1	608.9	608.9	608.9	0	608.9	608.9	>
2022-05-26 17:07:57	21	<	2061	0.0131	1	0	0.1137	0.1268	-0.1006	>	<	1	1.75	1.75	1.75	0	1.75	1.75	>	<	1	618.5	618.5	618.5	0	618.5	618.5	>
2022-05-26 17:07:58	22	<	3707	0.0092	1	0	0.0953	0.1045	-0.0862	>	<	1	2.65	2.65	2.65	0	2.65	2.65	>	<	1	618.5	618.5	618.5	0	618.5	618.5	>
2022-05-26 17:07:59	23	<	141	0.0284	1	0	0.166	0.1944	-0.1377	>	<	1	0.4	0.4	0.4	0	0.4	0.4	>	<	1	618.5	618.5	618.5	0	618.5	618.5	>
2022-05-26 17:08:00	24	<	5628	0.0103	1	0	0.101	0.1113	-0.0907	>	<	1	4.05	4.05	4.05	0	4.05	4.05	>	<	1	628.8	628.8	628.8	0	628.8	628.8	>
2022-05-26 17:08:01	25	<	0	0			0	0	0	>	<	1	0	0	0	0	0	0	>	<	1	628.8	628.8	628.8	0	628.8	628.8	>
2022-05-26 17:08:02	26	<	4496	0.0129	1	0	0.1128	0.1257	-0.0999	>	<	1	4.7	4.7	4.7	0	4.7	4.7	>	<	1	638.8	638.8	638.8	0	638.8	638.8	>
2022-05-26 17:08:03	27	<	1288	0.0101	1	0	0.1	0.11	-0.0899	>	<	1	0	0	0	0	0	0	>	<	1	638.8	638.8	638.8	0	638.8	638.8	>
2022-05-26 17:08:04	28	<	5123	0.0105	1	0	0.1021	0.1127	-0.0916	>	<	1	4.6	4.6	4.6	0	4.6	4.6	>	<	1	649.3	649.3	649.3	0	649.3	649.3	>
2022-05-26 17:08:05	29	<	662	0.0076	1	0	0.0866	0.0941	-0.079	>	<	1	0	0	0	0	0	0	>	<	1	649.3	649.3	649.3	0	649.3	649.3	>
2022-05-26 17:08:06	30	<	5800	0.0088	1	0	0.0934	0.1022	-0.0846	>	<	1	2.6	2.6	2.6	0	2.6	2.6	>	<	1	649.3	649.3	649.3	0	649.3	649.3	>
2022-05-26 17:08:07	31	<	0	0			0	0	0	>	<	1	1.9	1.9	1.9	0	1.9	1.9	>	<	1	659.7	659.7	659.7	0	659.7	659.7	>
2022-05-26 17:08:08	32	<	5800	0.0086	1	0	0.0924	0.1011	-0.0838	>	<	1	4.2	4.2	4.2	0	4.2	4.2	>	<	1	670.1	670.1	670.1	0	670.1	670.1	>
2022-05-26 17:08:09	33	<	0	0			0	0	0	>	<	1	0.35	0.35	0.35	0	0.35	0.35	>	<	1	670.1	670.1	670.1	0	670.1	670.1	>
2022-05-26 17:08:10	34	<	5816	0.0112	1	0	0.1051	0.1163	-0.0939	>	<	1	3.3	3.3	3.3	0	3.3	3.3	>	<	1	670.1	670.1	670.1	0	670.1	670.1	>
2022-05-26 17:08:11	35	<	0	0			0	0	0	>	<	1	1.3	1.3	1.3	0	1.3	1.3	>	<	1	680.1	680.1	680.1	0	680.1	680.1	>
2022-05-26 17:08:12	36	<	5816	0.0119	1	0	0.1083	0.1201	-0.0964	>	<	1	4.55	4.55	4.55	0	4.55	4.55	>	<	1	690.7	690.7	690.7	0	690.7	690.7	>
2022-05-26 17:08:13	37	<	29	0	0	0	0	0	0	>	<	1	0	0	0	0	0	0	>	<	1	690.7	690.7	690.7	0	690.7	690.7	>
2022-05-26 17:08:14	38	<	5802	0.0081	1	0	0.0896	0.0977	-0.0815	>	<	1	4.6	4.6	4.6	0	4.6	4.6	>	<	1	700.2	700.2	700.2	0	700.2	700.2	>
2022-05-26 17:08:15	39	<	1099	0.0091	1	0	0.095	0.1041	-0.0859	>	<	1	0	0	0	0	0	0	>	<	1	700.2	700.2	700.2	0	700.2	700.2	>
2022-05-26 17:08:16	40	<	4732	0.012	11	0	0.1875	0.1995	-0.1754	>	<	1	4.35	4.35	4.35	0	4.35	4.35	>	<	1	703.8	703.8	703.8	0	703.8	703.8	>
2022-05-26 17:08:17	41	<	592	0.0135	1	0	0.1155	0.129	-0.1019	>	<	1	0.45	0.45	0.45	0	0.45	0.45	>	<	1	703.8	703.8	703.8	0	703.8	703.8	>
2022-05-26 17:08:18	42	<	5255	0.0114	1	0	0.1062	0.1177	-0.0948	>	<	1	4.1	4.1	4.1	0	4.1	4.1	>	<	1	703.8	703.8	703.8	0	703.8	703.8	>
2022-05-26 17:08:19	43	<	1174	0.0085	1	0	0.0919	0.1004	-0.0834	>	<	1	1	1	1	0	1	1	>	<	1	703.8	703.8	703.8	0	703.8	703.8	>
2022-05-26 17:08:20	44	<	4673	0.0079	1	0	0.0886	0.0965	-0.0807	>	<	1	3.25	3.25	3.25	0	3.25	3.25	>	<	1	703.8	703.8	703.8	0	703.8	703.8	>
2022-05-26 17:08:21	45	<	4911	0.01	1	0	0.0994	0.1094	-0.0894	>	<	1	2.6	2.6	2.6	0	2.6	2.6	>	<	1	703.8	703.8	703.8	0	703.8	703.8	>
2022-05-26 17:08:22	46	<	951	0.02	9	0	0.3087	0.3287	-0.2887	>	<	1	2.55	2.55	2.55	0	2.55	2.55	>	<	1	703.8	703.8	703.8	0	703.8	703.8	>
2022-05-26 17:08:23	47	<	4950	0.0087	1	0	0.0928	0.1015	-0.0841	>	<	1	1.95	1.95	1.95	0	1.95	1.95	>	<	1	703.8	703.8	703.8	0	703.8	703.8	>
2022-05-26 17:08:24	48	<	913	0.0153	1	0	0.1229	0.1382	-0.1075	>	<	1	2.35	2.35	2.35	0	2.35	2.35	>	<	1	704.1	704.1	704.1	0	704.1	704.1	>
2022-05-26 17:08:25	49	<	5575	0.0083	1	0	0.0905	0.0987	-0.0822	>	<	1	3.15	3.15	3.15	0	3.15	3.15	>	<	1	704.1	704.1	704.1	0	704.1	704.1	>
2022-05-26 17:08:26	50	<	303	0.0066	1	0	0.081	0.0876	-0.0744	>	<	1	1.25	1.25	1.25	0	1.25	1.25	>	<	1	704.1	704.1	704.1	0	704.1	704.1	>
2022-05-26 17:08:27	51	<	5879	0.0117	1	0	0.1077	0.1194	-0.096	>	<	1	8.6	8.6	8.6	0	8.6	8.6	>	<	1	712.3	712.3	712.3	0	712.3	712.3	>
2022-05-26 17:08:28	52	<	0	0			0	0	0	>	<	1	0.15	0.15	0.15	0	0.15	0.15	>	<	1	712.3	712.3	712.3	0	712.3	712.3	>
2022-05-26 17:08:29	53	<	5893	0.0117	1	0	0.1076	0.1193	-0.0959	>	<	1	7.9	7.9	7.9	0	7.9	7.9	>	<	1	712.3	712.3	712.3	0	712.3	712.3	>
2022-05-26 17:08:30	54	<	45	0.0444	1	0	0.2061	0.2505	-0.1616	>	<	1	0	0	0	0	0	0	>	<	1	712.3	712.3	712.3	0	712.3	712.3	>
2022-05-26 17:08:31	55	<	5849	0.0092	1	0	0.0956	0.1049	-0.0864	>	<	1	8.4	8.4	8.4	0	8.4	8.4	>	<	1	712.3	712.3	712.3	0	712.3	712.3	>
2022-05-26 17:08:32	56	<	16	0.0625	1	0	0.2421	0.3046	-0.1796	>	<	1	0	0	0	0	0	0	>	<	1	712.3	712.3	712.3	0	712.3	712.3	>
2022-05-26 17:08:33	57	<	5894	0.0068	1	0	0.0821	0.0889	-0.0753	>	<	1	4.35	4.35	4.35	0	4.35	4.35	>	<	1	712.5	712.5	712.5	0	712.5	712.5	>
2022-05-26 17:08:34	58	<	410	0.0122	1	0	0.1098	0.122	-0.0976	>	<	1	0	0	0	0	0	0	>	<	1	712.5	712.5	712.5	0	712.5	712.5	>
2022-05-26 17:08:35	59	<	5499	0.0095	1	0	0.0968	0.1062	-0.0873	>	<	1	8.9	8.9	8.9	0	8.9	8.9	>	<	1	712.5	712.5	712.5	0	712.5	712.5	>
2022-05-26 17:08:36	60	<	632	0.0127	1	0	0.1118	0.1245	-0.0991	>	<	1	0.5	0.5	0.5	0	0.5	0.5	>	<	1	712.5	712.5	712.5	0	712.5	712.5	>
2022-05-26 17:08:37	61	<	5293	0.0108	1	0	0.1032	0.114	-0.0924	>	<	1	8.6	8.6	8.6	0	8.6	8.6	>	<	1	712.5	712.5	712.5	0	712.5	712.5	>
2022-05-26 17:08:38	62	<	3229	0.009	1	0	0.0943	0.1033	-0.0854	>	<	1	1.65	1.65	1.65	0	1.65	1.65	>	<	1	712.5	712.5	712.5	0	712.5	712.5	>
2022-05-26 17:08:39	63	<	2697	0.0078	1	0	0.0879	0.0957	-0.0801	>	<	1	7.4	7.4	7.4	0	7.4	7.4	>	<	1	712.5	712.5	712.5	0	712.5	712.5	>
2022-05-26 17:08:40	64	<	3250	0.0111	7	0	0.1545	0.1656	-0.1434	>	<	1	2.05	2.05	2.05	0	2.05	2.05	>	<	1	712.5	712.5	712.5	0	712.5	712.5	>
2022-05-26 17:08:41	65	<	2690	0.0119	1	0	0.1084	0.1203	-0.0965	>	<	1	7.1	7.1	7.1	0	7.1	7.1	>	<	1	712.5	712.5	712.5	0	712.5	712.5	>
2022-05-26 17:08:42	66	<	2526	0.0115	1	0	0.1065	0.118	-0.0951	>	<	1	5	5	5	0	5	5	>	<	1	712.7	712.7	712.7	0	712.7	712.7	>
2022-05-26 17:08:43	67	<	3415	0.0102	6	0	0.1498	0.1601	-0.1396	>	<	1	9.15	9.15	9.15	0	9.15	9.15	>	<	1	712.7	712.7	712.7	0	712.7	712.7	>
2022-05-26 17:08:44	68	<	2246	0.0134	5	0	0.1486	0.162	-0.1352	>	<	1	2.3	2.3	2.3	0	2.3	2.3	>	<	1	712.7	712.7	712.7	0	712.7	712.7	>
2022-05-26 17:08:45	69	<	3710	0.0105	1	0	0.102	0.1125	-0.0915	>	<	1	6.95	6.95	6.95	0	6.95	6.95	>	<	1	712.7	712.7	712.7	0	712.7	712.7	>
2022-05-26 17:08:46	70	<	4909	0.0112	1	0	0.1053	0.1165	-0.094	>	<	1	6.75	6.75	6.75	0	6.75	6.75	>	<	1	712.7	712.7	712.7	0	712.7	712.7	>
2022-05-26 17:08:47	71	<	1048	0.0076	1	0	0.087	0.0947	-0.0794	>	<	1	2.9	2.9	2.9	0	2.9	2.9	>	<	1	712.7	712.7	712.7	0	712.7	712.7	>
2022-05-26 17:08:48	72	<	666	0.0105	1	0	0.102	0.1125	-0.0915	>	<	1	7.55	7.55	7.55	0	7.55	7.55	>	<	1	712.7	712.7	712.7	0	712.7	712.7	>
2022-05-26 17:08:49	73	<	5306	0.0117	1	0	0.1075	0.1191	-0.0958	>	<	1	2.3	2.3	2.3	0	2.3	2.3	>	<	1	712.7	712.7	712.7	0	712.7	712.7	>
2022-05-26 17:08:50	74	<	2041	0.0122	1	0	0.11	0.1222	-0.0977	>	<	1	9.75	9.75	9.75	0	9.75	9.75	>	<	1	712.7	712.7	712.7	0	712.7	712.7	>
2022-05-26 17:08:51	75	<	3931	0.0109	4	0	0.1199	0.1309	-0.109	>	<	1	0.25	0.25	0.25	0	0.25	0.25	>	<	1	712.7	712.7	712.7	0	712.7	712.7	>
2022-05-26 17:08:52	76	<	5982	0.0099	3	0	0.1038	0.1136	-0.0939	>	<	1	11.65	11.65	11.65	0	11.65	11.65	>	<	1	713	713	713	0	713	713	>
2022-05-26 17:08:53	77	<	5	0	0	0	0	0	0	>	<	1	3.45	3.45	3.45	0	3.45	3.45	>	<	1	713	713	713	0	713	713	>
2022-05-26 17:08:54	78	<	5989	0.0097	1	0	0.0979	0.1076	-0.0882	>	<	1	10.2	10.2	10.2	0	10.2	10.2	>	<	1	713.3	713.3	713.3	0	713.3	713.3	>
2022-05-26 17:08:55	79	<	0	0			0	0	0	>	<	1	0.25	0.25	0.25	0	0.25	0.25	>	<	1	713.3	713.3	713.3	0	713.3	713.3	>
2022-05-26 17:08:56	80	<	6003	0.013	3	0	0.1176	0.1306	-0.1046	>	<	1	13.35	13.35	13.35	0	13.35	13.35	>	<	1	714.2	714.2	714.2	0	714.2	714.2	>
2022-05-26 17:08:57	81	<	0	0			0	0	0	>	<	1	3	3	3	0	3	3	>	<	1	714.2	714.2	714.2	0	714.2	714.2	>
2022-05-26 17:08:58	82	<	6003	0.0118	2	0	0.1096	0.1215	-0.0978	>	<	1	13.8	13.8	13.8	0	13.8	13.8	>	<	1	715	715	715	0	715	715	>
2022-05-26 17:08:59	83	<	0	0			0	0	0	>	<	1	3.55	3.55	3.55	0	3.55	3.55	>	<	1	715	715	715	0	715	715	>
2022-05-26 17:09:00	84	<	6019	0.0146	2	0	0.1214	0.136	-0.1068	>	<	1	15.75	15.75	15.75	0	15.75	15.75	>	<	1	715	715	715	0	715	715	>
2022-05-26 17:09:01	85	<	0	0			0	0	0	>	<	1	2	2	2	0	2	2	>	<	1	715	715	715	0	715	715	>
2022-05-26 17:09:02	86	<	6019	0.0169	2	0	0.1316	0.1486	-0.1147	>	<	1	13.1	13.1	13.1	0	13.1	13.1	>	<	1	715	715	715	0	715	715	>
2022-05-26 17:09:03	87	<	0	0			0	0	0	>	<	1	5.4	5.4	5.4	0	5.4	5.4	>	<	1	715	715	715	0	715	715	>
2022-05-26 17:09:04	88	<	6034	0.0179	2	0	0.1338	0.1517	-0.1159	>	<	1	17.4	17.4	17.4	0	17.4	17.4	>	<	1	715.2	715.2	715.2	0	715.2	715.2	>
2022-05-26 17:09:05	89	<	0	0			0	0	0	>	<	1	1.4	1.4	1.4	0	1.4	1.4	>	<	1	715.5	715.5	715.5	0	715.5	715.5	>
2022-05-26 17:09:06	90	<	6035	0.0181	2	0	0.1344	0.1525	-0.1164	>	<	1	17.85	17.85	17.85	0	17.85	17.85	>	<	1	715.5	715.5	715.5	0	715.5	715.5	>
2022-05-26 17:09:07	91	<	0	0			0	0	0	>	<	1	1.2	1.2	1.2	0	1.2	1.2	>	<	1	715.5	715.5	715.5	0	715.5	715.5	>
2022-05-26 17:09:08	92	<	6050	0.0142	1	0	0.1184	0.1326	-0.1042	>	<	1	18.4	18.4	18.4	0	18.4	18.4	>	<	1	715.9	715.9	715.9	0	715.9	715.9	>
2022-05-26 17:09:09	93	<	0	0			0	0	0	>	<	1	0.7	0.7	0.7	0	0.7	0.7	>	<	1	715.9	715.9	715.9	0	715.9	715.9	>
2022-05-26 17:09:10	94	<	6050	0.014	1	0	0.1177	0.1317	-0.1036	>	<	1	19.55	19.55	19.55	0	19.55	19.55	>	<	1	716.7	716.7	716.7	0	716.7	716.7	>
2022-05-26 17:09:11	95	<	458	0.0175	1	0	0.131	0.1485	-0.1135	>	<	1	0.3	0.3	0.3	0	0.3	0.3	>	<	1	716.7	716.7	716.7	0	716.7	716.7	>
2022-05-26 17:09:12	96	<	5608	0.0226	3	0	0.1535	0.1761	-0.1308	>	<	1	20.3	20.3	20.3	0	20.3	20.3	>	<	1	726.3	726.3	726.3	0	726.3	726.3	>
2022-05-26 17:09:13	97	<	0	0			0	0	0	>	<	1	0.45	0.45	0.45	0	0.45	0.45	>	<	1	727.6	727.6	727.6	0	727.6	727.6	>
2022-05-26 17:09:14	98	<	6066	0.0183	2	0	0.1353	0.1536	-0.117	>	<	1	20.1	20.1	20.1	0	20.1	20.1	>	<	1	737	737	737	0	737	737	>
2022-05-26 17:09:15	99	<	0	0			0	0	0	>	<	1	0.65	0.65	0.65	0	0.65	0.65	>	<	1	737.8	737.8	737.8	0	737.8	737.8	>
2022-05-26 17:09:16	100	<	6006	0.0181	3	0	0.1384	0.1565	-0.1202	>	<	1	20.85	20.85	20.85	0	20.85	20.85	>	<	1	748.5	748.5	748.5	0	748.5	748.5	>
2022-05-26 17:09:17	101	<	75	0.0267	1	0	0.1611	0.1878	-0.1344	>	<	1	0.75	0.75	0.75	0	0.75	0.75	>	<	1	749.2	749.2	749.2	0	749.2	749.2	>
2022-05-26 17:09:18	102	<	5606	0.0175	3	0	0.1377	0.1552	-0.1202	>	<	1	19.7	19.7	19.7	0	19.7	19.7	>	<	1	758.4	758.4	758.4	0	758.4	758.4	>
2022-05-26 17:09:19	103	<	476	0.0336	1	0	0.1802	0.2138	-0.1466	>	<	1	1.7	1.7	1.7	0	1.7	1.7	>	<	1	758.9	758.9	758.9	0	758.9	758.9	>
2022-05-26 17:09:20	104	<	5849	0.0135	3	0	0.1281	0.1416	-0.1146	>	<	1	17.3	17.3	17.3	0	17.3	17.3	>	<	1	769.9	769.9	769.9	0	769.9	769.9	>
2022-05-26 17:09:21	105	<	248	0.0081	1	0	0.0894	0.0975	-0.0814	>	<	1	4.65	4.65	4.65	0	4.65	4.65	>	<	1	771	771	771	0	771	771	>
2022-05-26 17:09:22	106	<	5756	0.0142	2	0	0.12	0.1342	-0.1057	>	<	1	17.1	17.1	17.1	0	17.1	17.1	>	<	1	781.5	781.5	781.5	0	781.5	781.5	>
2022-05-26 17:09:23	107	<	341	0.0264	1	0	0.1603	0.1867	-0.1339	>	<	1	5.05	5.05	5.05	0	5.05	5.05	>	<	1	782.7	782.7	782.7	0	782.7	782.7	>
2022-05-26 17:09:24	108	<	5642	0.0105	1	0	0.1017	0.1122	-0.0913	>	<	1	16.25	16.25	16.25	0	16.25	16.25	>	<	1	792.9	792.9	792.9	0	792.9	792.9	>
2022-05-26 17:09:25	109	<	471	0.0085	2	0	0.1125	0.121	-0.1041	>	<	1	6.5	6.5	6.5	0	6.5	6.5	>	<	1	794.3	794.3	794.3	0	794.3	794.3	>
2022-05-26 17:09:26	110	<	4889	0.0141	2	0	0.1214	0.1355	-0.1073	>	<	1	11.55	11.55	11.55	0	11.55	11.55	>	<	1	803.3	803.3	803.3	0	803.3	803.3	>
2022-05-26 17:09:27	111	<	1224	0.0147	2	0	0.127	0.1417	-0.1123	>	<	1	10	10	10	0	10	10	>	<	1	806.4	806.4	806.4	0	806.4	806.4	>
2022-05-26 17:09:28	112	<	0	0			0	0	0	>	<	1	0	0	0	0	0	0	>	<	1	806.4	806.4	806.4	0	806.4	806.4	>
2022-05-26 17:09:29	113	<	0	0			0	0	0	>	<	1	0	0	0	0	0	0	>	<	1	806.4	806.4	806.4	0	806.4	806.4	>
2022-05-26 17:09:30	114	<	1601	0.0219	2	0	0.1504	0.1723	-0.1286	>	<	1	2.4	2.4	2.4	0	2.4	2.4	>	<	1	809	809	809	0	809	809	>
2022-05-26 17:09:31	115	<	4527	0.0097	2	0	0.1003	0.1101	-0.0906	>	<	1	18.55	18.55	18.55	0	18.55	18.55	>	<	1	817	817	817	0	817	817	>
2022-05-26 17:09:32	116	<	0	0			0	0	0	>	<	1	0.05	0.05	0.05	0	0.05	0.05	>	<	1	817	817	817	0	817	817	>
2022-05-26 17:09:33	117	<	0	0			0	0	0	>	<	1	0	0	0	0	0	0	>	<	1	817	817	817	0	817	817	>
2022-05-26 17:09:34	118	<	0	0			0	0	0	>	<	1	0	0	0	0	0	0	>	<	1	817	817	817	0	817	817	>
2022-05-26 17:09:35	119	<	3855	0.0088	2	0	0.0962	0.1051	-0.0874	>	<	1	18.65	18.65	18.65	0	18.65	18.65	>	<	1	829.6	829.6	829.6	0	829.6	829.6	>
2022-05-26 17:09:36	120	<	2273	0.0079	1	0	0.0886	0.0966	-0.0807	>	<	1	2.55	2.55	2.55	0	2.55	2.55	>	<	1	830.1	830.1	830.1	0	830.1	830.1	>
2022-05-26 17:09:37	121	<	0	0			0	0	0	>	<	1	0.05	0.05	0.05	0	0.05	0.05	>	<	1	830.1	830.1	830.1	0	830.1	830.1	>
2022-05-26 17:09:38	122	<	377	0.008	1	0	0.0888	0.0968	-0.0809	>	<	1	2.1	2.1	2.1	0	2.1	2.1	>	<	1	831.9	831.9	831.9	0	831.9	831.9	>
2022-05-26 17:09:39	123	<	5767	0.0127	3	0	0.1178	0.1305	-0.1052	>	<	1	12.4	12.4	12.4	0	12.4	12.4	>	<	1	839.7	839.7	839.7	0	839.7	839.7	>
2022-05-26 17:09:40	124	<	0	0			0	0	0	>	<	1	0.05	0.05	0.05	0	0.05	0.05	>	<	1	839.7	839.7	839.7	0	839.7	839.7	>
2022-05-26 17:09:41	125	<	6144	0.0124	2	0	0.112	0.1244	-0.0996	>	<	1	17.15	17.15	17.15	0	17.15	17.15	>	<	1	841.6	841.6	841.6	0	841.6	841.6	>
2022-05-26 17:09:42	126	<	0	0			0	0	0	>	<	1	4.25	4.25	4.25	0	4.25	4.25	>	<	1	841.6	841.6	841.6	0	841.6	841.6	>
2022-05-26 17:09:43	127	<	1747	0.0109	2	0	0.1091	0.12	-0.0982	>	<	1	12.15	12.15	12.15	0	12.15	12.15	>	<	1	841.8	841.8	841.8	0	841.8	841.8	>
2022-05-26 17:09:44	128	<	4413	0.0079	1	0	0.0887	0.0966	-0.0808	>	<	1	9.05	9.05	9.05	0	9.05	9.05	>	<	1	842.1	842.1	842.1	0	842.1	842.1	>
2022-05-26 17:09:45	129	<	331	0.006	1	0	0.0775	0.0835	-0.0715	>	<	1	4.85	4.85	4.85	0	4.85	4.85	>	<	1	842.1	842.1	842.1	0	842.1	842.1	>
2022-05-26 17:09:46	130	<	5829	0.0093	3	0	0.101	0.1103	-0.0918	>	<	1	8.05	8.05	8.05	0	8.05	8.05	>	<	1	842.9	842.9	842.9	0	842.9	842.9	>
2022-05-26 17:09:47	131	<	0	0			0	0	0	>	<	1	0.1	0.1	0.1	0	0.1	0.1	>	<	1	842.9	842.9	842.9	0	842.9	842.9	>
2022-05-26 17:09:48	132	<	6175	0.0115	1	0	0.1066	0.1181	-0.0951	>	<	1	18.55	18.55	18.55	0	18.55	18.55	>	<	1	843.9	843.9	843.9	0	843.9	843.9	>
2022-05-26 17:09:49	133	<	0	0			0	0	0	>	<	1	3	3	3	0	3	3	>	<	1	843.9	843.9	843.9	0	843.9	843.9	>
2022-05-26 17:09:50	134	<	10	0.1	1	0	0.3	0.4	-0.2	>	<	1	2.1	2.1	2.1	0	2.1	2.1	>	<	1	843.9	843.9	843.9	0	843.9	843.9	>
2022-05-26 17:09:51	135	<	6165	0.0099	2	0	0.1006	0.1105	-0.0907	>	<	1	10.75	10.75	10.75	0	10.75	10.75	>	<	1	844.4	844.4	844.4	0	844.4	844.4	>
2022-05-26 17:09:52	136	<	0	0			0	0	0	>	<	1	0.05	0.05	0.05	0	0.05	0.05	>	<	1	844.4	844.4	844.4	0	844.4	844.4	>
2022-05-26 17:09:53	137	<	1874	0.0096	1	0	0.0975	0.1071	-0.0879	>	<	1	14.25	14.25	14.25	0	14.25	14.25	>	<	1	846.2	846.2	846.2	0	846.2	846.2	>
2022-05-26 17:09:54	138	<	4317	0.0109	2	0	0.106	0.1169	-0.0951	>	<	1	6.7	6.7	6.7	0	6.7	6.7	>	<	1	846.2	846.2	846.2	0	846.2	846.2	>
2022-05-26 17:09:55	139	<	90	0	0	0	0	0	0	>	<	1	0.7	0.7	0.7	0	0.7	0.7	>	<	1	846.2	846.2	846.2	0	846.2	846.2	>
2022-05-26 17:09:56	140	<	6101	0.012	2	0	0.1102	0.1222	-0.0983	>	<	1	20.65	20.65	20.65	0	20.65	20.65	>	<	1	846.6	846.6	846.6	0	846.6	846.6	>
2022-05-26 17:09:57	141	<	0	0			0	0	0	>	<	1	0.05	0.05	0.05	0	0.05	0.05	>	<	1	846.6	846.6	846.6	0	846.6	846.6	>
2022-05-26 17:09:58	142	<	6206	0.009	3	0	0.1011	0.1102	-0.0921	>	<	1	15.75	15.75	15.75	0	15.75	15.75	>	<	1	846.6	846.6	846.6	0	846.6	846.6	>
2022-05-26 17:09:59	143	<	0	0			0	0	0	>	<	1	5.1	5.1	5.1	0	5.1	5.1	>	<	1	846.6	846.6	846.6	0	846.6	846.6	>
2022-05-26 17:10:00	144	<	4288	0.0098	2	0	0.1008	0.1106	-0.091	>	<	1	10.15	10.15	10.15	0	10.15	10.15	>	<	1	847.6	847.6	847.6	0	847.6	847.6	>
2022-05-26 17:10:01	145	<	1919	0.0078	1	0	0.0881	0.0959	-0.0802	>	<	1	2.6	2.6	2.6	0	2.6	2.6	>	<	1	847.6	847.6	847.6	0	847.6	847.6	>
2022-05-26 17:10:02	146	<	18	0	0	0	0	0	0	>	<	1	4.6	4.6	4.6	0	4.6	4.6	>	<	1	847.6	847.6	847.6	0	847.6	847.6	>
2022-05-26 17:10:03	147	<	6204	0.0111	3	0	0.1108	0.122	-0.0997	>	<	1	16.3	16.3	16.3	0	16.3	16.3	>	<	1	848.2	848.2	848.2	0	848.2	848.2	>
2022-05-26 17:10:04	148	<	89	0	0	0	0	0	0	>	<	1	0.2	0.2	0.2	0	0.2	0.2	>	<	1	848.2	848.2	848.2	0	848.2	848.2	>
2022-05-26 17:10:05	149	<	6133	0.0101	3	0	0.1048	0.1149	-0.0947	>	<	1	20.8	20.8	20.8	0	20.8	20.8	>	<	1	849.4	849.4	849.4	0	849.4	849.4	>
2022-05-26 17:10:06	150	<	0	0			0	0	0	>	<	1	0	0	0	0	0	0	>	<	1	849.4	849.4	849.4	0	849.4	849.4	>
2022-05-26 17:10:07	151	<	6238	0.0119	1	0	0.1083	0.1201	-0.0964	>	<	1	15.75	15.75	15.75	0	15.75	15.75	>	<	1	850.7	850.7	850.7	0	850.7	850.7	>
2022-05-26 17:10:08	152	<	0	0			0	0	0	>	<	1	5.15	5.15	5.15	0	5.15	5.15	>	<	1	850.7	850.7	850.7	0	850.7	850.7	>
2022-05-26 17:10:09	153	<	4248	0.0104	1	0	0.1012	0.1116	-0.0909	>	<	1	10.65	10.65	10.65	0	10.65	10.65	>	<	1	851.2	851.2	851.2	0	851.2	851.2	>
2022-05-26 17:10:10	154	<	1990	0.0075	1	0	0.0865	0.094	-0.079	>	<	1	10.3	10.3	10.3	0	10.3	10.3	>	<	1	851.5	851.5	851.5	0	851.5	851.5	>
2022-05-26 17:10:11	155	<	74	0.0405	1	0	0.1972	0.2378	-0.1567	>	<	1	1.95	1.95	1.95	0	1.95	1.95	>	<	1	852	852	852	0	852	852	>
2022-05-26 17:10:12	156	<	6179	0.0108	1	0	0.1036	0.1144	-0.0927	>	<	1	11.1	11.1	11.1	0	11.1	11.1	>	<	1	852	852	852	0	852	852	>
2022-05-26 17:10:13	157	<	0	0			0	0	0	>	<	1	0.05	0.05	0.05	0	0.05	0.05	>	<	1	852	852	852	0	852	852	>
2022-05-26 17:10:14	158	<	6254	0.0106	1	0	0.1022	0.1127	-0.0916	>	<	1	21.05	21.05	21.05	0	21.05	21.05	>	<	1	853.3	853.3	853.3	0	853.3	853.3	>
2022-05-26 17:10:15	159	<	0	0			0	0	0	>	<	1	0.05	0.05	0.05	0	0.05	0.05	>	<	1	853.3	853.3	853.3	0	853.3	853.3	>
2022-05-26 17:10:16	160	<	6269	0.0123	1	0	0.1101	0.1224	-0.0979	>	<	1	15.3	15.3	15.3	0	15.3	15.3	>	<	1	853.8	853.8	853.8	0	853.8	853.8	>
2022-05-26 17:10:17	161	<	0	0			0	0	0	>	<	1	5.95	5.95	5.95	0	5.95	5.95	>	<	1	853.8	853.8	853.8	0	853.8	853.8	>
2022-05-26 17:10:18	162	<	4060	0.0111	2	0	0.107	0.1181	-0.0959	>	<	1	9.8	9.8	9.8	0	9.8	9.8	>	<	1	854.1	854.1	854.1	0	854.1	854.1	>
2022-05-26 17:10:19	163	<	2209	0.0131	2	0	0.1177	0.1309	-0.1046	>	<	1	11.25	11.25	11.25	0	11.25	11.25	>	<	1	854.1	854.1	854.1	0	854.1	854.1	>
2022-05-26 17:10:20	164	<	174	0.0287	1	0	0.1671	0.1958	-0.1383	>	<	1	2.9	2.9	2.9	0	2.9	2.9	>	<	1	854.3	854.3	854.3	0	854.3	854.3	>
2022-05-26 17:10:21	165	<	6111	0.0092	1	0	0.0953	0.1045	-0.0861	>	<	1	17.95	17.95	17.95	0	17.95	17.95	>	<	1	854.3	854.3	854.3	0	854.3	854.3	>
2022-05-26 17:10:22	166	<	0	0			0	0	0	>	<	1	0	0	0	0	0	0	>	<	1	854.3	854.3	854.3	0	854.3	854.3	>
2022-05-26 17:10:23	167	<	6284	0.0065	1	0	0.0805	0.087	-0.074	>	<	1	12.9	12.9	12.9	0	12.9	12.9	>	<	1	854.3	854.3	854.3	0	854.3	854.3	>
2022-05-26 17:10:24	168	<	0	0			0	0	0	>	<	1	0	0	0	0	0	0	>	<	1	854.3	854.3	854.3	0	854.3	854.3	>
2022-05-26 17:10:25	169	<	5967	0.0132	3	0	0.12	0.1333	-0.1068	>	<	1	16.95	16.95	16.95	0	16.95	16.95	>	<	1	854.3	854.3	854.3	0	854.3	854.3	>
2022-05-26 17:10:26	170	<	333	0.015	1	0	0.1216	0.1366	-0.1066	>	<	1	4.3	4.3	4.3	0	4.3	4.3	>	<	1	854.3	854.3	854.3	0	854.3	854.3	>
2022-05-26 17:10:27	171	<	1548	0.009	1	0	0.0947	0.1037	-0.0856	>	<	1	9.9	9.9	9.9	0	9.9	9.9	>	<	1	854.3	854.3	854.3	0	854.3	854.3	>
2022-05-26 17:10:28	172	<	4753	0.0082	2	0	0.0925	0.1007	-0.0843	>	<	1	10.9	10.9	10.9	0	10.9	10.9	>	<	1	854.3	854.3	854.3	0	854.3	854.3	>
2022-05-26 17:10:29	173	<	181	0.011	1	0	0.1045	0.1156	-0.0935	>	<	1	0.55	0.55	0.55	0	0.55	0.55	>	<	1	854.6	854.6	854.6	0	854.6	854.6	>
2022-05-26 17:10:30	174	<	6135	0.0101	2	0	0.1016	0.1117	-0.0915	>	<	1	19.95	19.95	19.95	0	19.95	19.95	>	<	1	855.2	855.2	855.2	0	855.2	855.2	>
2022-05-26 17:10:31	175	<	0	0			0	0	0	>	<	1	0.05	0.05	0.05	0	0.05	0.05	>	<	1	855.2	855.2	855.2	0	855.2	855.2	>
2022-05-26 17:10:32	176	<	707	0.0042	1	0	0.065	0.0692	-0.0608	>	<	1	12.5	12.5	12.5	0	12.5	12.5	>	<	1	855.2	855.2	855.2	0	855.2	855.2	>
2022-05-26 17:10:33	177	<	5609	0.0096	2	0	0.0995	0.1091	-0.0898	>	<	1	8.25	8.25	8.25	0	8.25	8.25	>	<	1	855.2	855.2	855.2	0	855.2	855.2	>
2022-05-26 17:10:34	178	<	1224	0.0221	4	0	0.1771	0.1992	-0.1551	>	<	1	7.65	7.65	7.65	0	7.65	7.65	>	<	1	855.2	855.2	855.2	0	855.2	855.2	>
2022-05-26 17:10:35	179	<	5107	0.0114	1	0	0.106	0.1173	-0.0946	>	<	1	13	13	13	0	13	13	>	<	1	855.2	855.2	855.2	0	855.2	855.2	>
2022-05-26 17:10:36	180	<	213	0.0094	1	0	0.0964	0.1058	-0.0871	>	<	1	1.1	1.1	1.1	0	1.1	1.1	>	<	1	855.5	855.5	855.5	0	855.5	855.5	>
2022-05-26 17:10:37	181	<	6119	0.0088	2	0	0.097	0.1058	-0.0881	>	<	1	19.35	19.35	19.35	0	19.35	19.35	>	<	1	855.5	855.5	855.5	0	855.5	855.5	>
2022-05-26 17:10:38	182	<	0	0			0	0	0	>	<	1	0.05	0.05	0.05	0	0.05	0.05	>	<	1	855.5	855.5	855.5	0	855.5	855.5	>
2022-05-26 17:10:39	183	<	6347	0.0093	1	0	0.096	0.1053	-0.0867	>	<	1	12.65	12.65	12.65	0	12.65	12.65	>	<	1	855.5	855.5	855.5	0	855.5	855.5	>
2022-05-26 17:10:40	184	<	0	0			0	0	0	>	<	1	0	0	0	0	0	0	>	<	1	855.5	855.5	855.5	0	855.5	855.5	>
2022-05-26 17:10:41	185	<	5897	0.0105	1	0	0.102	0.1125	-0.0915	>	<	1	17	17	17	0	17	17	>	<	1	855.7	855.7	855.7	0	855.7	855.7	>
2022-05-26 17:10:42	186	<	451	0.0089	1	0	0.0938	0.1026	-0.0849	>	<	1	3.8	3.8	3.8	0	3.8	3.8	>	<	1	855.7	855.7	855.7	0	855.7	855.7	>
2022-05-26 17:10:43	187	<	719	0.007	1	0	0.0831	0.0901	-0.0761	>	<	1	10.4	10.4	10.4	0	10.4	10.4	>	<	1	855.7	855.7	855.7	0	855.7	855.7	>
2022-05-26 17:10:44	188	<	5643	0.0113	3	0	0.1108	0.1221	-0.0995	>	<	1	10.1	10.1	10.1	0	10.1	10.1	>	<	1	855.7	855.7	855.7	0	855.7	855.7	>
2022-05-26 17:10:45	189	<	0	0			0	0	0	>	<	1	0.05	0.05	0.05	0	0.05	0.05	>	<	1	855.7	855.7	855.7	0	855.7	855.7	>
2022-05-26 17:10:46	190	<	0	0			0	0	0	>	<	1	0	0	0	0	0	0	>	<	1	855.7	855.7	855.7	0	855.7	855.7	>
2022-05-26 17:10:47	191	<	0	0			0	0	0	>	<	1	0.5	0.5	0.5	0	0.5	0.5	>	<	1	855.7	855.7	855.7	0	855.7	855.7	>
2022-05-26 17:10:48	192	<	7834	0.01	1	0	0.0993	0.1092	-0.0893	>	<	1	22.45	22.45	22.45	0	22.45	22.45	>	<	1	855.7	855.7	855.7	0	855.7	855.7	>
2022-05-26 17:10:49	193	<	4902	0.0139	4	0	0.127	0.1409	-0.1131	>	<	1	2.7	2.7	2.7	0	2.7	2.7	>	<	1	940.4	940.4	940.4	0	940.4	940.4	>
2022-05-26 17:10:50	194	<	258	0.0155	1	0	0.1235	0.139	-0.108	>	<	1	2.4	2.4	2.4	0	2.4	2.4	>	<	1	952.5	952.5	952.5	0	952.5	952.5	>
2022-05-26 17:10:51	195	<	6108	0.01	1	0	0.0994	0.1094	-0.0894	>	<	1	2.85	2.85	2.85	0	2.85	2.85	>	<	1	953.5	953.5	953.5	0	953.5	953.5	>
2022-05-26 17:10:52	196	<	0	0			0	0	0	>	<	1	0.05	0.05	0.05	0	0.05	0.05	>	<	1	953.5	953.5	953.5	0	953.5	953.5	>
2022-05-26 17:10:53	197	<	6375	0.0093	1	0	0.0958	0.105	-0.0865	>	<	1	4.7	4.7	4.7	0	4.7	4.7	>	<	1	953.5	953.5	953.5	0	953.5	953.5	>
2022-05-26 17:10:54	198	<	0	0			0	0	0	>	<	1	0	0	0	0	0	0	>	<	1	953.5	953.5	953.5	0	953.5	953.5	>
2022-05-26 17:10:55	199	<	6382	0.0099	1	0	0.0989	0.1087	-0.089	>	<	1	4.95	4.95	4.95	0	4.95	4.95	>	<	1	953.5	953.5	953.5	0	953.5	953.5	>
2022-05-26 17:10:56	200	<	0	0			0	0	0	>	<	1	0.1	0.1	0.1	0	0.1	0.1	>	<	1	953.5	953.5	953.5	0	953.5	953.5	>
2022-05-26 17:10:57	201	<	121	0.0165	1	0	0.1275	0.144	-0.111	>	<	1	3.3	3.3	3.3	0	3.3	3.3	>	<	1	953.5	953.5	953.5	0	953.5	953.5	>
2022-05-26 17:10:58	202	<	6270	0.0099	1	0	0.0989	0.1088	-0.0891	>	<	1	1.55	1.55	1.55	0	1.55	1.55	>	<	1	953.5	953.5	953.5	0	953.5	953.5	>
2022-05-26 17:10:59	203	<	117	0.0171	1	0	0.1296	0.1467	-0.1125	>	<	1	1.35	1.35	1.35	0	1.35	1.35	>	<	1	953.5	953.5	953.5	0	953.5	953.5	>
2022-05-26 17:11:00	204	<	6280	0.011	1	0	0.1042	0.1152	-0.0933	>	<	1	3.6	3.6	3.6	0	3.6	3.6	>	<	1	953.5	953.5	953.5	0	953.5	953.5	>
2022-05-26 17:11:01	205	<	0	0			0	0	0	>	<	1	0	0	0	0	0	0	>	<	1	953.5	953.5	953.5	0	953.5	953.5	>
2022-05-26 17:11:02	206	<	6407	0.0089	1	0	0.0939	0.1028	-0.085	>	<	1	5	5	5	0	5	5	>	<	1	953.5	953.5	953.5	0	953.5	953.5	>
2022-05-26 17:11:03	207	<	0	0			0	0	0	>	<	1	0	0	0	0	0	0	>	<	1	953.5	953.5	953.5	0	953.5	953.5	>
2022-05-26 17:11:04	208	<	5913	0.0115	3	0	0.1128	0.1243	-0.1013	>	<	1	5.05	5.05	5.05	0	5.05	5.05	>	<	1	963.3	963.3	963.3	0	963.3	963.3	>
2022-05-26 17:11:05	209	<	500	0.016	1	0	0.1255	0.1415	-0.1095	>	<	1	0	0	0	0	0	0	>	<	1	963.3	963.3	963.3	0	963.3	963.3	>
2022-05-26 17:11:06	210	<	17	0	0	0	0	0	0	>	<	1	3.1	3.1	3.1	0	3.1	3.1	>	<	1	969.2	969.2	969.2	0	969.2	969.2	>
2022-05-26 17:11:07	211	<	6405	0.0105	3	0	0.1077	0.1182	-0.0972	>	<	1	9.55	9.55	9.55	0	9.55	9.55	>	<	1	977.1	977.1	977.1	0	977.1	977.1	>
2022-05-26 17:11:08	212	<	269	0.0074	1	0	0.0859	0.0933	-0.0785	>	<	1	1.15	1.15	1.15	0	1.15	1.15	>	<	1	977.4	977.4	977.4	0	977.4	977.4	>
2022-05-26 17:11:09	213	<	6160	0.0097	4	0	0.1077	0.1174	-0.0979	>	<	1	3.2	3.2	3.2	0	3.2	3.2	>	<	1	985.6	985.6	985.6	0	985.6	985.6	>
2022-05-26 17:11:10	214	<	0	0			0	0	0	>	<	1	0	0	0	0	0	0	>	<	1	985.6	985.6	985.6	0	985.6	985.6	>
2022-05-26 17:11:11	215	<	6438	0.0095	1	0	0.0969	0.1064	-0.0874	>	<	1	4.55	4.55	4.55	0	4.55	4.55	>	<	1	985.6	985.6	985.6	0	985.6	985.6	>
2022-05-26 17:11:12	216	<	0	0			0	0	0	>	<	1	0	0	0	0	0	0	>	<	1	985.6	985.6	985.6	0	985.6	985.6	>
2022-05-26 17:11:13	217	<	2809	0.0107	1	0	0.1028	0.1135	-0.0921	>	<	1	3.4	3.4	3.4	0	3.4	3.4	>	<	1	985.6	985.6	985.6	0	985.6	985.6	>
2022-05-26 17:11:14	218	<	3635	0.0135	1	0	0.1153	0.1288	-0.1018	>	<	1	1.65	1.65	1.65	0	1.65	1.65	>	<	1	985.7	985.7	985.7	0	985.7	985.7	>
2022-05-26 17:11:15	219	<	0	0			0	0	0	>	<	1	1.25	1.25	1.25	0	1.25	1.25	>	<	1	986.5	986.5	986.5	0	986.5	986.5	>
2022-05-26 17:11:16	220	<	6453	0.0101	1	0	0.0999	0.1099	-0.0898	>	<	1	3.9	3.9	3.9	0	3.9	3.9	>	<	1	986.5	986.5	986.5	0	986.5	986.5	>
2022-05-26 17:11:17	221	<	0	0			0	0	0	>	<	1	0.05	0.05	0.05	0	0.05	0.05	>	<	1	986.5	986.5	986.5	0	986.5	986.5	>
2022-05-26 17:11:18	222	<	6460	0.011	1	0	0.1043	0.1152	-0.0933	>	<	1	5	5	5	0	5	5	>	<	1	986.5	986.5	986.5	0	986.5	986.5	>
2022-05-26 17:11:19	223	<	0	0			0	0	0	>	<	1	0.05	0.05	0.05	0	0.05	0.05	>	<	1	986.5	986.5	986.5	0	986.5	986.5	>
2022-05-26 17:11:20	224	<	1124	0.0142	1	0	0.1185	0.1327	-0.1042	>	<	1	3.15	3.15	3.15	0	3.15	3.15	>	<	1	986.5	986.5	986.5	0	986.5	986.5	>
2022-05-26 17:11:21	225	<	5345	0.0092	4	0	0.1064	0.1156	-0.0973	>	<	1	1.85	1.85	1.85	0	1.85	1.85	>	<	1	986.5	986.5	986.5	0	986.5	986.5	>
2022-05-26 17:11:22	226	<	0	0			0	0	0	>	<	1	0.05	0.05	0.05	0	0.05	0.05	>	<	1	986.5	986.5	986.5	0	986.5	986.5	>
2022-05-26 17:11:23	227	<	6476	0.0103	1	0	0.1012	0.1115	-0.0908	>	<	1	5.1	5.1	5.1	0	5.1	5.1	>	<	1	986.8	986.8	986.8	0	986.8	986.8	>
2022-05-26 17:11:24	228	<	0	0			0	0	0	>	<	1	0	0	0	0	0	0	>	<	1	986.8	986.8	986.8	0	986.8	986.8	>
2022-05-26 17:11:25	229	<	4817	0.0087	1	0	0.093	0.1017	-0.0842	>	<	1	4.65	4.65	4.65	0	4.65	4.65	>	<	1	986.8	986.8	986.8	0	986.8	986.8	>
2022-05-26 17:11:26	230	<	1668	0.0096	1	0	0.0975	0.1071	-0.0879	>	<	1	0.6	0.6	0.6	0	0.6	0.6	>	<	1	986.8	986.8	986.8	0	986.8	986.8	>
2022-05-26 17:11:27	231	<	0	0			0	0	0	>	<	1	0.75	0.75	0.75	0	0.75	0.75	>	<	1	987.1	987.1	987.1	0	987.1	987.1	>
2022-05-26 17:11:28	232	<	6491	0.0106	3	0	0.1084	0.119	-0.0978	>	<	1	11.75	11.75	11.75	0	11.75	11.75	>	<	1	989.1	989.1	989.1	0	989.1	989.1	>
2022-05-26 17:11:29	233	<	0	0			0	0	0	>	<	1	0	0	0	0	0	0	>	<	1	989.1	989.1	989.1	0	989.1	989.1	>
2022-05-26 17:11:30	234	<	6149	0.0093	1	0	0.0958	0.1051	-0.0866	>	<	1	4.65	4.65	4.65	0	4.65	4.65	>	<	1	989.1	989.1	989.1	0	989.1	989.1	>
2022-05-26 17:11:31	235	<	351	0.0085	1	0	0.0921	0.1006	-0.0835	>	<	1	0	0	0	0	0	0	>	<	1	989.1	989.1	989.1	0	989.1	989.1	>
2022-05-26 17:11:32	236	<	13	0	0	0	0	0	0	>	<	1	2.2	2.2	2.2	0	2.2	2.2	>	<	1	989.1	989.1	989.1	0	989.1	989.1	>
2022-05-26 17:11:33	237	<	6494	0.0091	6	0	0.1167	0.1258	-0.1076	>	<	1	2.85	2.85	2.85	0	2.85	2.85	>	<	1	989.4	989.4	989.4	0	989.4	989.4	>
2022-05-26 17:11:34	238	<	0	0			0	0	0	>	<	1	0	0	0	0	0	0	>	<	1	989.4	989.4	989.4	0	989.4	989.4	>
2022-05-26 17:11:35	239	<	6516	0.0094	5	0	0.1111	0.1205	-0.1017	>	<	1	4.85	4.85	4.85	0	4.85	4.85	>	<	1	989.4	989.4	989.4	0	989.4	989.4	>
2022-05-26 17:11:36	240	<	0	0			0	0	0	>	<	1	0	0	0	0	0	0	>	<	1	989.4	989.4	989.4	0	989.4	989.4	>
2022-05-26 17:11:37	241	<	2994	0.01	1	0	0.0996	0.1096	-0.0896	>	<	1	4.8	4.8	4.8	0	4.8	4.8	>	<	1	989.4	989.4	989.4	0	989.4	989.4	>
2022-05-26 17:11:38	242	<	3528	0.0088	1	0	0.0933	0.1021	-0.0845	>	<	1	0.05	0.05	0.05	0	0.05	0.05	>	<	1	989.4	989.4	989.4	0	989.4	989.4	>
2022-05-26 17:11:39	243	<	533	0.0169	5	0	0.2326	0.2495	-0.2158	>	<	1	3.05	3.05	3.05	0	3.05	3.05	>	<	1	989.4	989.4	989.4	0	989.4	989.4	>
2022-05-26 17:11:40	244	<	5999	0.0105	4	0	0.1113	0.1218	-0.1008	>	<	1	1.95	1.95	1.95	0	1.95	1.95	>	<	1	989.4	989.4	989.4	0	989.4	989.4	>
2022-05-26 17:11:41	245	<	0	0			0	0	0	>	<	1	0.55	0.55	0.55	0	0.55	0.55	>	<	1	989.4	989.4	989.4	0	989.4	989.4	>
2022-05-26 17:11:42	246	<	6538	0.0102	1	0	0.1007	0.111	-0.0905	>	<	1	4.55	4.55	4.55	0	4.55	4.55	>	<	1	989.4	989.4	989.4	0	989.4	989.4	>
2022-05-26 17:11:43	247	<	0	0			0	0	0	>	<	1	0.05	0.05	0.05	0	0.05	0.05	>	<	1	989.4	989.4	989.4	0	989.4	989.4	>
2022-05-26 17:11:44	248	<	3747	0.0091	3	0	0.1029	0.112	-0.0938	>	<	1	5.1	5.1	5.1	0	5.1	5.1	>	<	1	989.7	989.7	989.7	0	989.7	989.7	>
2022-05-26 17:11:45	249	<	2800	0.0111	3	0	0.1144	0.1255	-0.1033	>	<	1	0	0	0	0	0	0	>	<	1	989.7	989.7	989.7	0	989.7	989.7	>
2022-05-26 17:11:46	250	<	733	0.015	1	0	0.1216	0.1366	-0.1066	>	<	1	2.95	2.95	2.95	0	2.95	2.95	>	<	1	989.7	989.7	989.7	0	989.7	989.7	>
2022-05-26 17:11:47	251	<	5821	0.0096	1	0	0.0976	0.1072	-0.088	>	<	1	2.2	2.2	2.2	0	2.2	2.2	>	<	1	989.7	989.7	989.7	0	989.7	989.7	>
2022-05-26 17:11:48	252	<	0	0			0	0	0	>	<	1	0.2	0.2	0.2	0	0.2	0.2	>	<	1	989.7	989.7	989.7	0	989.7	989.7	>
2022-05-26 17:11:49	253	<	6563	0.0088	1	0	0.0936	0.1024	-0.0848	>	<	1	12.8	12.8	12.8	0	12.8	12.8	>	<	1	989.7	989.7	989.7	0	989.7	989.7	>
2022-05-26 17:11:50	254	<	0	0			0	0	0	>	<	1	0	0	0	0	0	0	>	<	1	989.7	989.7	989.7	0	989.7	989.7	>
2022-05-26 17:11:51	255	<	1824	0.0088	1	0	0.0932	0.102	-0.0845	>	<	1	5	5	5	0	5	5	>	<	1	989.7	989.7	989.7	0	989.7	989.7	>
2022-05-26 17:11:52	256	<	4745	0.0095	1	0	0.0969	0.1064	-0.0874	>	<	1	0.05	0.05	0.05	0	0.05	0.05	>	<	1	989.7	989.7	989.7	0	989.7	989.7	>
2022-05-26 17:11:53	257	<	715	0.0224	1	0	0.1479	0.1703	-0.1255	>	<	1	3.05	3.05	3.05	0	3.05	3.05	>	<	1	989.9	989.9	989.9	0	989.9	989.9	>
2022-05-26 17:11:54	258	<	5864	0.0094	4	0	0.1065	0.1159	-0.0971	>	<	1	2.35	2.35	2.35	0	2.35	2.35	>	<	1	989.9	989.9	989.9	0	989.9	989.9	>
2022-05-26 17:11:55	259	<	0	0			0	0	0	>	<	1	0.05	0.05	0.05	0	0.05	0.05	>	<	1	989.9	989.9	989.9	0	989.9	989.9	>
2022-05-26 17:11:56	260	<	6584	0.0084	1	0	0.091	0.0994	-0.0827	>	<	1	4.95	4.95	4.95	0	4.95	4.95	>	<	1	989.9	989.9	989.9	0	989.9	989.9	>
2022-05-26 17:11:57	261	<	0	0			0	0	0	>	<	1	0	0	0	0	0	0	>	<	1	989.9	989.9	989.9	0	989.9	989.9	>
2022-05-26 17:11:58	262	<	2632	0.0099	1	0	0.0989	0.1088	-0.089	>	<	1	4.05	4.05	4.05	0	4.05	4.05	>	<	1	989.9	989.9	989.9	0	989.9	989.9	>
2022-05-26 17:11:59	263	<	3963	0.0083	1	0	0.0909	0.0992	-0.0825	>	<	1	1.15	1.15	1.15	0	1.15	1.15	>	<	1	989.9	989.9	989.9	0	989.9	989.9	>
2022-05-26 17:12:00	264	<	0	0			0	0	0	>	<	1	1.1	1.1	1.1	0	1.1	1.1	>	<	1	989.9	989.9	989.9	0	989.9	989.9	>
2022-05-26 17:12:01	265	<	6600	0.0088	1	0	0.0933	0.1021	-0.0845	>	<	1	4.15	4.15	4.15	0	4.15	4.15	>	<	1	989.9	989.9	989.9	0	989.9	989.9	>
2022-05-26 17:12:02	266	<	0	0			0	0	0	>	<	1	0	0	0	0	0	0	>	<	1	989.9	989.9	989.9	0	989.9	989.9	>
2022-05-26 17:12:03	267	<	5668	0.0104	1	0	0.1015	0.1119	-0.0911	>	<	1	5.45	5.45	5.45	0	5.45	5.45	>	<	1	989.9	989.9	989.9	0	989.9	989.9	>
2022-05-26 17:12:04	268	<	942	0.0064	1	0	0.0796	0.0859	-0.0732	>	<	1	0	0	0	0	0	0	>	<	1	989.9	989.9	989.9	0	989.9	989.9	>
2022-05-26 17:12:05	269	<	978	0.0143	1	0	0.1188	0.1331	-0.1045	>	<	1	7.65	7.65	7.65	0	7.65	7.65	>	<	1	990.1	990.1	990.1	0	990.1	990.1	>
2022-05-26 17:12:06	270	<	5638	0.0096	1	0	0.0974	0.107	-0.0878	>	<	1	5.2	5.2	5.2	0	5.2	5.2	>	<	1	990.1	990.1	990.1	0	990.1	990.1	>
2022-05-26 17:12:07	271	<	0	0			0	0	0	>	<	1	0.05	0.05	0.05	0	0.05	0.05	>	<	1	990.1	990.1	990.1	0	990.1	990.1	>
2022-05-26 17:12:08	272	<	6626	0.0101	1	0	0.1	0.1102	-0.0899	>	<	1	4.85	4.85	4.85	0	4.85	4.85	>	<	1	990.4	990.4	990.4	0	990.4	990.4	>
2022-05-26 17:12:09	273	<	0	0			0	0	0	>	<	1	0.05	0.05	0.05	0	0.05	0.05	>	<	1	990.4	990.4	990.4	0	990.4	990.4	>
2022-05-26 17:12:10	274	<	2290	0.0079	1	0	0.0883	0.0962	-0.0804	>	<	1	5.1	5.1	5.1	0	5.1	5.1	>	<	1	990.4	990.4	990.4	0	990.4	990.4	>
2022-05-26 17:12:11	275	<	4341	0.0088	1	0	0.0932	0.1019	-0.0844	>	<	1	0.2	0.2	0.2	0	0.2	0.2	>	<	1	990.4	990.4	990.4	0	990.4	990.4	>
2022-05-26 17:12:12	276	<	11	0.0909	1	0	0.2875	0.3784	-0.1966	>	<	1	1.4	1.4	1.4	0	1.4	1.4	>	<	1	990.4	990.4	990.4	0	990.4	990.4	>
2022-05-26 17:12:13	277	<	6631	0.0122	1	0	0.1098	0.1221	-0.0976	>	<	1	3.8	3.8	3.8	0	3.8	3.8	>	<	1	990.4	990.4	990.4	0	990.4	990.4	>
2022-05-26 17:12:14	278	<	0	0			0	0	0	>	<	1	0.05	0.05	0.05	0	0.05	0.05	>	<	1	990.4	990.4	990.4	0	990.4	990.4	>
2022-05-26 17:12:15	279	<	3821	0.0079	1	0	0.0883	0.0961	-0.0804	>	<	1	5.3	5.3	5.3	0	5.3	5.3	>	<	1	990.4	990.4	990.4	0	990.4	990.4	>
2022-05-26 17:12:16	280	<	2826	0.0085	1	0	0.0918	0.1003	-0.0833	>	<	1	0	0	0	0	0	0	>	<	1	990.4	990.4	990.4	0	990.4	990.4	>
2022-05-26 17:12:17	281	<	2555	0.0137	1	0	0.1162	0.1299	-0.1025	>	<	1	3.95	3.95	3.95	0	3.95	3.95	>	<	1	990.4	990.4	990.4	0	990.4	990.4	>
2022-05-26 17:12:18	282	<	4102	0.0105	2	0	0.1042	0.1147	-0.0937	>	<	1	1.7	1.7	1.7	0	1.7	1.7	>	<	1	990.4	990.4	990.4	0	990.4	990.4	>
2022-05-26 17:12:19	283	<	0	0			0	0	0	>	<	1	0.75	0.75	0.75	0	0.75	0.75	>	<	1	990.4	990.4	990.4	0	990.4	990.4	>
2022-05-26 17:12:20	284	<	6663	0.0095	1	0	0.0968	0.1062	-0.0873	>	<	1	12.9	12.9	12.9	0	12.9	12.9	>	<	1	990.9	990.9	990.9	0	990.9	990.9	>
2022-05-26 17:12:21	285	<	0	0			0	0	0	>	<	1	0	0	0	0	0	0	>	<	1	990.9	990.9	990.9	0	990.9	990.9	>
2022-05-26 17:12:22	286	<	5985	0.012	3	0	0.1135	0.1256	-0.1015	>	<	1	5.15	5.15	5.15	0	5.15	5.15	>	<	1	990.9	990.9	990.9	0	990.9	990.9	>
2022-05-26 17:12:23	287	<	687	0.0073	1	0	0.085	0.0923	-0.0777	>	<	1	0	0	0	0	0	0	>	<	1	990.9	990.9	990.9	0	990.9	990.9	>
2022-05-26 17:12:24	288	<	0	0			0	0	0	>	<	1	1.1	1.1	1.1	0	1.1	1.1	>	<	1	990.9	990.9	990.9	0	990.9	990.9	>
2022-05-26 17:12:25	289	<	6679	0.0108	4	0	0.1116	0.1224	-0.1008	>	<	1	3.9	3.9	3.9	0	3.9	3.9	>	<	1	991.1	991.1	991.1	0	991.1	991.1	>
2022-05-26 17:12:26	290	<	0	0			0	0	0	>	<	1	0.1	0.1	0.1	0	0.1	0.1	>	<	1	991.1	991.1	991.1	0	991.1	991.1	>
2022-05-26 17:12:27	291	<	275	0.0182	1	0	0.1336	0.1518	-0.1154	>	<	1	3.35	3.35	3.35	0	3.35	3.35	>	<	1	991.1	991.1	991.1	0	991.1	991.1	>
2022-05-26 17:12:28	292	<	6413	0.0089	1	0	0.0939	0.1027	-0.085	>	<	1	1.8	1.8	1.8	0	1.8	1.8	>	<	1	991.1	991.1	991.1	0	991.1	991.1	>
2022-05-26 17:12:29	293	<	0	0			0	0	0	>	<	1	0.05	0.05	0.05	0	0.05	0.05	>	<	1	991.1	991.1	991.1	0	991.1	991.1	>
2022-05-26 17:12:30	294	<	6694	0.0114	3	0	0.1141	0.1254	-0.1027	>	<	1	5.35	5.35	5.35	0	5.35	5.35	>	<	1	991.7	991.7	991.7	0	991.7	991.7	>
2022-05-26 17:12:31	295	<	0	0			0	0	0	>	<	1	0.05	0.05	0.05	0	0.05	0.05	>	<	1	991.7	991.7	991.7	0	991.7	991.7	>
2022-05-26 17:12:32	296	<	0	0			0	0	0	>	<	1	0	0	0	0	0	0	>	<	1	991.7	991.7	991.7	0	991.7	991.7	>
2022-05-26 17:12:33	297	<	163	0.0429	3	0	0.2791	0.3221	-0.2362	>	<	1	2.25	2.25	2.25	0	2.25	2.25	>	<	1	991.7	991.7	991.7	0	991.7	991.7	>
2022-05-26 17:12:34	298	<	6541	0.0101	2	0	0.1015	0.1116	-0.0914	>	<	1	10.95	10.95	10.95	0	10.95	10.95	>	<	1	991.7	991.7	991.7	0	991.7	991.7	>
2022-05-26 17:12:35	299	<	0	0			0	0	0	>	<	1	0	0	0	0	0	0	>	<	1	991.7	991.7	991.7	0	991.7	991.7	>
2022-05-26 17:12:36	300	<	120	0	0	0	0	0	0	>	<	1	2.05	2.05	2.05	0	2.05	2.05	>	<	1	992.2	992.2	992.2	0	992.2	992.2	>
2022-05-26 17:12:37	301	<	6590	0.0123	3	0	0.1142	0.1265	-0.1019	>	<	1	3.15	3.15	3.15	0	3.15	3.15	>	<	1	992.3	992.3	992.3	0	992.3	992.3	>
2022-05-26 17:12:38	302	<	0	0			0	0	0	>	<	1	0	0	0	0	0	0	>	<	1	992.3	992.3	992.3	0	992.3	992.3	>
2022-05-26 17:12:39	303	<	1930	0.015	1	0	0.1217	0.1367	-0.1066	>	<	1	3.6	3.6	3.6	0	3.6	3.6	>	<	1	992.3	992.3	992.3	0	992.3	992.3	>
2022-05-26 17:12:40	304	<	4789	0.0104	1	0	0.1016	0.1121	-0.0912	>	<	1	1.5	1.5	1.5	0	1.5	1.5	>	<	1	992.3	992.3	992.3	0	992.3	992.3	>
2022-05-26 17:12:41	305	<	0	0			0	0	0	>	<	1	0.05	0.05	0.05	0	0.05	0.05	>	<	1	992.3	992.3	992.3	0	992.3	992.3	>
2022-05-26 17:12:42	306	<	6726	0.0092	1	0	0.0956	0.1048	-0.0863	>	<	1	5.25	5.25	5.25	0	5.25	5.25	>	<	1	992.3	992.3	992.3	0	992.3	992.3	>
2022-05-26 17:12:43	307	<	0	0			0	0	0	>	<	1	0.05	0.05	0.05	0	0.05	0.05	>	<	1	992.3	992.3	992.3	0	992.3	992.3	>
2022-05-26 17:12:44	308	<	120	0.0167	1	0	0.128	0.1447	-0.1114	>	<	1	4.25	4.25	4.25	0	4.25	4.25	>	<	1	992.5	992.5	992.5	0	992.5	992.5	>
2022-05-26 17:12:45	309	<	6615	0.0095	1	0	0.0971	0.1066	-0.0876	>	<	1	1.05	1.05	1.05	0	1.05	1.05	>	<	1	992.5	992.5	992.5	0	992.5	992.5	>
2022-05-26 17:12:46	310	<	0	0			0	0	0	>	<	1	0.05	0.05	0.05	0	0.05	0.05	>	<	1	992.5	992.5	992.5	0	992.5	992.5	>
2022-05-26 17:12:47	311	<	6741	0.009	3	0	0.0993	0.1083	-0.0902	>	<	1	5	5	5	0	5	5	>	<	1	992.5	992.5	992.5	0	992.5	992.5	>
2022-05-26 17:12:48	312	<	0	0			0	0	0	>	<	1	0	0	0	0	0	0	>	<	1	992.5	992.5	992.5	0	992.5	992.5	>
2022-05-26 17:12:49	313	<	4108	0.0112	1	0	0.1052	0.1164	-0.094	>	<	1	12.25	12.25	12.25	0	12.25	12.25	>	<	1	992.5	992.5	992.5	0	992.5	992.5	>
2022-05-26 17:12:50	314	<	2643	0.0102	1	0	0.1006	0.1108	-0.0903	>	<	1	0.5	0.5	0.5	0	0.5	0.5	>	<	1	992.5	992.5	992.5	0	992.5	992.5	>
2022-05-26 17:12:51	315	<	0	0			0	0	0	>	<	1	0.1	0.1	0.1	0	0.1	0.1	>	<	1	992.5	992.5	992.5	0	992.5	992.5	>
2022-05-26 17:12:52	316	<	1901	0.0089	1	0	0.0941	0.1031	-0.0852	>	<	1	5.25	5.25	5.25	0	5.25	5.25	>	<	1	992.5	992.5	992.5	0	992.5	992.5	>
2022-05-26 17:12:53	317	<	4855	0.0117	2	0	0.1096	0.1214	-0.0979	>	<	1	0	0	0	0	0	0	>	<	1	992.5	992.5	992.5	0	992.5	992.5	>
2022-05-26 17:12:54	318	<	0	0			0	0	0	>	<	1	1.1	1.1	1.1	0	1.1	1.1	>	<	1	992.5	992.5	992.5	0	992.5	992.5	>
2022-05-26 17:12:55	319	<	6767	0.0106	1	0	0.1026	0.1132	-0.092	>	<	1	4.6	4.6	4.6	0	4.6	4.6	>	<	1	992.5	992.5	992.5	0	992.5	992.5	>
2022-05-26 17:12:56	320	<	0	0			0	0	0	>	<	1	0	0	0	0	0	0	>	<	1	992.5	992.5	992.5	0	992.5	992.5	>
2022-05-26 17:12:57	321	<	6080	0.011	1	0	0.1044	0.1154	-0.0934	>	<	1	5.75	5.75	5.75	0	5.75	5.75	>	<	1	992.8	992.8	992.8	0	992.8	992.8	>
2022-05-26 17:12:58	322	<	692	0.0145	1	0	0.1193	0.1338	-0.1049	>	<	1	0	0	0	0	0	0	>	<	1	992.8	992.8	992.8	0	992.8	992.8	>
2022-05-26 17:12:59	323	<	3780	0.0111	1	0	0.1048	0.1159	-0.0937	>	<	1	5.3	5.3	5.3	0	5.3	5.3	>	<	1	992.8	992.8	992.8	0	992.8	992.8	>
2022-05-26 17:13:00	324	<	3002	0.0093	3	0	0.106	0.1153	-0.0967	>	<	1	0.1	0.1	0.1	0	0.1	0.1	>	<	1	992.8	992.8	992.8	0	992.8	992.8	>
2022-05-26 17:13:01	325	<	2659	0.0098	3	0	0.1093	0.119	-0.0995	>	<	1	4.65	4.65	4.65	0	4.65	4.65	>	<	1	992.8	992.8	992.8	0	992.8	992.8	>
2022-05-26 17:13:02	326	<	4129	0.0087	1	0	0.093	0.1017	-0.0842	>	<	1	0.75	0.75	0.75	0	0.75	0.75	>	<	1	992.8	992.8	992.8	0	992.8	992.8	>
2022-05-26 17:13:03	327	<	10	0.1	1	0	0.3	0.4	-0.2	>	<	1	2.7	2.7	2.7	0	2.7	2.7	>	<	1	992.8	992.8	992.8	0	992.8	992.8	>
2022-05-26 17:13:04	328	<	6787	0.0106	3	0	0.1107	0.1214	-0.1001	>	<	1	3.1	3.1	3.1	0	3.1	3.1	>	<	1	992.8	992.8	992.8	0	992.8	992.8	>
2022-05-26 17:13:05	329	<	0	0			0	0	0	>	<	1	0.9	0.9	0.9	0	0.9	0.9	>	<	1	992.8	992.8	992.8	0	992.8	992.8	>
2022-05-26 17:13:06	330	<	6804	0.0116	2	0	0.1085	0.1201	-0.0969	>	<	1	12.1	12.1	12.1	0	12.1	12.1	>	<	1	992.8	992.8	992.8	0	992.8	992.8	>
2022-05-26 17:13:07	331	<	0	0			0	0	0	>	<	1	0.1	0.1	0.1	0	0.1	0.1	>	<	1	992.8	992.8	992.8	0	992.8	992.8	>
2022-05-26 17:13:08	332	<	6813	0.0106	1	0	0.1023	0.1128	-0.0917	>	<	1	5.3	5.3	5.3	0	5.3	5.3	>	<	1	992.8	992.8	992.8	0	992.8	992.8	>
2022-05-26 17:13:09	333	<	0	0			0	0	0	>	<	1	0.05	0.05	0.05	0	0.05	0.05	>	<	1	992.8	992.8	992.8	0	992.8	992.8	>
2022-05-26 17:13:10	334	<	4380	0.0082	1	0	0.0903	0.0985	-0.0821	>	<	1	5.2	5.2	5.2	0	5.2	5.2	>	<	1	993.1	993.1	993.1	0	993.1	993.1	>
2022-05-26 17:13:11	335	<	2440	0.0082	1	0	0.0902	0.0984	-0.082	>	<	1	0.05	0.05	0.05	0	0.05	0.05	>	<	1	993.1	993.1	993.1	0	993.1	993.1	>
2022-05-26 17:13:12	336	<	100	0.02	1	0	0.14	0.16	-0.12	>	<	1	2.3	2.3	2.3	0	2.3	2.3	>	<	1	993.1	993.1	993.1	0	993.1	993.1	>
2022-05-26 17:13:13	337	<	6729	0.0101	4	0	0.1086	0.1187	-0.0985	>	<	1	3.15	3.15	3.15	0	3.15	3.15	>	<	1	993.1	993.1	993.1	0	993.1	993.1	>
2022-05-26 17:13:14	338	<	0	0			0	0	0	>	<	1	0.35	0.35	0.35	0	0.35	0.35	>	<	1	993.1	993.1	993.1	0	993.1	993.1	>
2022-05-26 17:13:15	339	<	6834	0.0098	3	0	0.1071	0.1169	-0.0973	>	<	1	5.05	5.05	5.05	0	5.05	5.05	>	<	1	993.1	993.1	993.1	0	993.1	993.1	>
2022-05-26 17:13:16	340	<	0	0			0	0	0	>	<	1	0	0	0	0	0	0	>	<	1	993.1	993.1	993.1	0	993.1	993.1	>
2022-05-26 17:13:17	341	<	6836	0.0108	1	0	0.1035	0.1143	-0.0927	>	<	1	5.45	5.45	5.45	0	5.45	5.45	>	<	1	993.3	993.3	993.3	0	993.3	993.3	>
2022-05-26 17:13:18	342	<	9	0	0	0	0	0	0	>	<	1	0	0	0	0	0	0	>	<	1	993.3	993.3	993.3	0	993.3	993.3	>
2022-05-26 17:13:19	343	<	3795	0.0121	1	0	0.1094	0.1215	-0.0973	>	<	1	9.45	9.45	9.45	0	9.45	9.45	>	<	1	993.6	993.6	993.6	0	993.6	993.6	>
2022-05-26 17:13:20	344	<	3056	0.0065	1	0	0.0806	0.0872	-0.0741	>	<	1	4.05	4.05	4.05	0	4.05	4.05	>	<	1	993.6	993.6	993.6	0	993.6	993.6	>
2022-05-26 17:13:21	345	<	419	0.0119	1	0	0.1086	0.1205	-0.0967	>	<	1	3.2	3.2	3.2	0	3.2	3.2	>	<	1	993.6	993.6	993.6	0	993.6	993.6	>
2022-05-26 17:13:22	346	<	6441	0.011	4	0	0.113	0.124	-0.102	>	<	1	1.9	1.9	1.9	0	1.9	1.9	>	<	1	993.6	993.6	993.6	0	993.6	993.6	>
2022-05-26 17:13:23	347	<	0	0			0	0	0	>	<	1	1.4	1.4	1.4	0	1.4	1.4	>	<	1	993.6	993.6	993.6	0	993.6	993.6	>
2022-05-26 17:13:24	348	<	6866	0.0084	1	0	0.0915	0.1	-0.0831	>	<	1	4.05	4.05	4.05	0	4.05	4.05	>	<	1	993.6	993.6	993.6	0	993.6	993.6	>
2022-05-26 17:13:25	349	<	0	0			0	0	0	>	<	1	0.05	0.05	0.05	0	0.05	0.05	>	<	1	993.6	993.6	993.6	0	993.6	993.6	>
2022-05-26 17:13:26	350	<	876	0.016	1	0	0.1254	0.1414	-0.1094	>	<	1	5.05	5.05	5.05	0	5.05	5.05	>	<	1	993.6	993.6	993.6	0	993.6	993.6	>
2022-05-26 17:13:27	351	<	6000	0.0105	4	0	0.1113	0.1218	-0.1008	>	<	1	0.05	0.05	0.05	0	0.05	0.05	>	<	1	993.6	993.6	993.6	0	993.6	993.6	>
2022-05-26 17:13:28	352	<	187	0.0053	1	0	0.0729	0.0783	-0.0676	>	<	1	4.45	4.45	4.45	0	4.45	4.45	>	<	1	993.6	993.6	993.6	0	993.6	993.6	>
2022-05-26 17:13:29	353	<	6694	0.0085	3	0	0.0966	0.1052	-0.0881	>	<	1	0.75	0.75	0.75	0	0.75	0.75	>	<	1	993.6	993.6	993.6	0	993.6	993.6	>
2022-05-26 17:13:30	354	<	64	0.0156	1	0	0.124	0.1396	-0.1084	>	<	1	2.75	2.75	2.75	0	2.75	2.75	>	<	1	993.6	993.6	993.6	0	993.6	993.6	>
2022-05-26 17:13:31	355	<	6828	0.0114	3	0	0.1103	0.1217	-0.0989	>	<	1	2.75	2.75	2.75	0	2.75	2.75	>	<	1	993.8	993.8	993.8	0	993.8	993.8	>
2022-05-26 17:13:32	356	<	0	0			0	0	0	>	<	1	0	0	0	0	0	0	>	<	1	993.8	993.8	993.8	0	993.8	993.8	>
2022-05-26 17:13:33	357	<	6897	0.0123	4	0	0.1192	0.1315	-0.1068	>	<	1	13.35	13.35	13.35	0	13.35	13.35	>	<	1	994.1	994.1	994.1	0	994.1	994.1	>
2022-05-26 17:13:34	358	<	0	0			0	0	0	>	<	1	0	0	0	0	0	0	>	<	1	994.1	994.1	994.1	0	994.1	994.1	>
2022-05-26 17:13:35	359	<	4522	0.0095	1	0	0.097	0.1066	-0.0875	>	<	1	5.35	5.35	5.35	0	5.35	5.35	>	<	1	994.1	994.1	994.1	0	994.1	994.1	>
2022-05-26 17:13:36	360	<	2385	0.0092	1	0	0.0956	0.1048	-0.0864	>	<	1	0	0	0	0	0	0	>	<	1	994.1	994.1	994.1	0	994.1	994.1	>
2022-05-26 17:13:37	361	<	577	0.0121	1	0	0.1095	0.1216	-0.0973	>	<	1	3.3	3.3	3.3	0	3.3	3.3	>	<	1	994.1	994.1	994.1	0	994.1	994.1	>
2022-05-26 17:13:38	362	<	6336	0.0077	1	0	0.0876	0.0953	-0.0799	>	<	1	1.9	1.9	1.9	0	1.9	1.9	>	<	1	994.1	994.1	994.1	0	994.1	994.1	>
2022-05-26 17:13:39	363	<	0	0			0	0	0	>	<	1	0.5	0.5	0.5	0	0.5	0.5	>	<	1	994.1	994.1	994.1	0	994.1	994.1	>
2022-05-26 17:13:40	364	<	6926	0.0088	1	0	0.0934	0.1022	-0.0846	>	<	1	4.65	4.65	4.65	0	4.65	4.65	>	<	1	994.1	994.1	994.1	0	994.1	994.1	>
2022-05-26 17:13:41	365	<	0	0			0	0	0	>	<	1	0	0	0	0	0	0	>	<	1	994.1	994.1	994.1	0	994.1	994.1	>
2022-05-26 17:13:42	366	<	916	0.0055	1	0	0.0737	0.0791	-0.0682	>	<	1	5.8	5.8	5.8	0	5.8	5.8	>	<	1	994.1	994.1	994.1	0	994.1	994.1	>
2022-05-26 17:13:43	367	<	6010	0.0082	1	0	0.0899	0.0981	-0.0818	>	<	1	0	0	0	0	0	0	>	<	1	994.1	994.1	994.1	0	994.1	994.1	>
2022-05-26 17:13:44	368	<	1355	0.0111	1	0	0.1046	0.1157	-0.0936	>	<	1	8.1	8.1	8.1	0	8.1	8.1	>	<	1	994.1	994.1	994.1	0	994.1	994.1	>
2022-05-26 17:13:45	369	<	5583	0.01	3	0	0.1049	0.1149	-0.0949	>	<	1	5.35	5.35	5.35	0	5.35	5.35	>	<	1	994.1	994.1	994.1	0	994.1	994.1	>
2022-05-26 17:13:46	370	<	723	0.0166	1	0	0.1278	0.1444	-0.1112	>	<	1	3.05	3.05	3.05	0	3.05	3.05	>	<	1	994.1	994.1	994.1	0	994.1	994.1	>
2022-05-26 17:13:47	371	<	6221	0.0092	3	0	0.1002	0.1094	-0.0911	>	<	1	2.35	2.35	2.35	0	2.35	2.35	>	<	1	994.4	994.4	994.4	0	994.4	994.4	>
2022-05-26 17:13:48	372	<	0	0			0	0	0	>	<	1	0.3	0.3	0.3	0	0.3	0.3	>	<	1	994.4	994.4	994.4	0	994.4	994.4	>
2022-05-26 17:13:49	373	<	206	0.0243	1	0	0.1539	0.1782	-0.1296	>	<	1	5.15	5.15	5.15	0	5.15	5.15	>	<	1	994.4	994.4	994.4	0	994.4	994.4	>
2022-05-26 17:13:50	374	<	6748	0.0099	3	0	0.1035	0.1135	-0.0936	>	<	1	0	0	0	0	0	0	>	<	1	994.4	994.4	994.4	0	994.4	994.4	>
2022-05-26 17:13:51	375	<	2506	0.01	4	0	0.1211	0.1311	-0.1111	>	<	1	5.55	5.55	5.55	0	5.55	5.55	>	<	1	994.4	994.4	994.4	0	994.4	994.4	>
2022-05-26 17:13:52	376	<	4454	0.0101	4	0	0.1127	0.1228	-0.1026	>	<	1	0.05	0.05	0.05	0	0.05	0.05	>	<	1	994.4	994.4	994.4	0	994.4	994.4	>
2022-05-26 17:13:53	377	<	129	0.0078	1	0	0.0877	0.0955	-0.08	>	<	1	4.1	4.1	4.1	0	4.1	4.1	>	<	1	994.4	994.4	994.4	0	994.4	994.4	>
2022-05-26 17:13:54	378	<	6841	0.0096	1	0	0.0977	0.1074	-0.0881	>	<	1	1.5	1.5	1.5	0	1.5	1.5	>	<	1	994.4	994.4	994.4	0	994.4	994.4	>
2022-05-26 17:13:55	379	<	0	0			0	0	0	>	<	1	1.65	1.65	1.65	0	1.65	1.65	>	<	1	994.4	994.4	994.4	0	994.4	994.4	>
2022-05-26 17:13:56	380	<	6975	0.0102	2	0	0.1018	0.112	-0.0916	>	<	1	12.15	12.15	12.15	0	12.15	12.15	>	<	1	994.4	994.4	994.4	0	994.4	994.4	>
2022-05-26 17:13:57	381	<	0	0			0	0	0	>	<	1	0.15	0.15	0.15	0	0.15	0.15	>	<	1	994.4	994.4	994.4	0	994.4	994.4	>
2022-05-26 17:13:58	382	<	2526	0.0099	3	0	0.1103	0.1202	-0.1004	>	<	1	5.3	5.3	5.3	0	5.3	5.3	>	<	1	994.6	994.6	994.6	0	994.6	994.6	>
2022-05-26 17:13:59	383	<	4459	0.0094	1	0	0.0966	0.106	-0.0872	>	<	1	0	0	0	0	0	0	>	<	1	994.6	994.6	994.6	0	994.6	994.6	>
2022-05-26 17:14:00	384	<	4660	0.0103	1	0	0.101	0.1113	-0.0907	>	<	1	5.65	5.65	5.65	0	5.65	5.65	>	<	1	994.9	994.9	994.9	0	994.9	994.9	>
2022-05-26 17:14:01	385	<	2332	0.0094	3	0	0.1092	0.1186	-0.0997	>	<	1	0	0	0	0	0	0	>	<	1	994.9	994.9	994.9	0	994.9	994.9	>
2022-05-26 17:14:02	386	<	1256	0.0127	3	0	0.1317	0.1445	-0.119	>	<	1	3.9	3.9	3.9	0	3.9	3.9	>	<	1	994.9	994.9	994.9	0	994.9	994.9	>
2022-05-26 17:14:03	387	<	5744	0.0071	1	0	0.0842	0.0913	-0.077	>	<	1	1.6	1.6	1.6	0	1.6	1.6	>	<	1	994.9	994.9	994.9	0	994.9	994.9	>
2022-05-26 17:14:04	388	<	0	0			0	0	0	>	<	1	0.8	0.8	0.8	0	0.8	0.8	>	<	1	994.9	994.9	994.9	0	994.9	994.9	>
2022-05-26 17:14:05	389	<	6324	0.0089	3	0	0.0986	0.1075	-0.0898	>	<	1	13.2	13.2	13.2	0	13.2	13.2	>	<	1	994.9	994.9	994.9	0	994.9	994.9	>
2022-05-26 17:14:06	390	<	684	0.0132	1	0	0.114	0.1271	-0.1008	>	<	1	0.05	0.05	0.05	0	0.05	0.05	>	<	1	994.9	994.9	994.9	0	994.9	994.9	>
2022-05-26 17:14:07	391	<	6168	0.0118	4	0	0.1168	0.1286	-0.105	>	<	1	5.4	5.4	5.4	0	5.4	5.4	>	<	1	994.9	994.9	994.9	0	994.9	994.9	>
2022-05-26 17:14:08	392	<	848	0.0118	3	0	0.1369	0.1486	-0.1251	>	<	1	0.05	0.05	0.05	0	0.05	0.05	>	<	1	994.9	994.9	994.9	0	994.9	994.9	>
2022-05-26 17:14:09	393	<	4965	0.0127	1	0	0.1119	0.1246	-0.0992	>	<	1	5.35	5.35	5.35	0	5.35	5.35	>	<	1	994.9	994.9	994.9	0	994.9	994.9	>
2022-05-26 17:14:10	394	<	2057	0.0131	1	0	0.1138	0.1269	-0.1007	>	<	1	0	0	0	0	0	0	>	<	1	994.9	994.9	994.9	0	994.9	994.9	>
2022-05-26 17:14:11	395	<	314	0.0223	1	0	0.1476	0.1699	-0.1253	>	<	1	4.6	4.6	4.6	0	4.6	4.6	>	<	1	994.9	994.9	994.9	0	994.9	994.9	>
2022-05-26 17:14:12	396	<	6718	0.0107	3	0	0.1086	0.1193	-0.0979	>	<	1	1.6	1.6	1.6	0	1.6	1.6	>	<	1	994.9	994.9	994.9	0	994.9	994.9	>
2022-05-26 17:14:13	397	<	121	0.0083	1	0	0.0905	0.0988	-0.0823	>	<	1	7.9	7.9	7.9	0	7.9	7.9	>	<	1	995.1	995.1	995.1	0	995.1	995.1	>
2022-05-26 17:14:14	398	<	6918	0.0088	1	0	0.0935	0.1023	-0.0847	>	<	1	5.95	5.95	5.95	0	5.95	5.95	>	<	1	995.6	995.6	995.6	0	995.6	995.6	>
2022-05-26 17:14:15	399	<	0	0			0	0	0	>	<	1	1.55	1.55	1.55	0	1.55	1.55	>	<	1	995.6	995.6	995.6	0	995.6	995.6	>
2022-05-26 17:14:16	400	<	7047	0.0082	1	0	0.0903	0.0986	-0.0821	>	<	1	3.85	3.85	3.85	0	3.85	3.85	>	<	1	995.9	995.9	995.9	0	995.9	995.9	>
2022-05-26 17:14:17	401	<	0	0			0	0	0	>	<	1	0.05	0.05	0.05	0	0.05	0.05	>	<	1	995.9	995.9	995.9	0	995.9	995.9	>
2022-05-26 17:14:18	402	<	6085	0.0092	1	0	0.0955	0.1047	-0.0863	>	<	1	5.85	5.85	5.85	0	5.85	5.85	>	<	1	996.1	996.1	996.1	0	996.1	996.1	>
2022-05-26 17:14:19	403	<	970	0.0134	3	0	0.1393	0.1527	-0.1259	>	<	1	0	0	0	0	0	0	>	<	1	996.1	996.1	996.1	0	996.1	996.1	>
2022-05-26 17:14:20	404	<	1008	0.0089	3	0	0.1217	0.1306	-0.1127	>	<	1	5.5	5.5	5.5	0	5.5	5.5	>	<	1	996.1	996.1	996.1	0	996.1	996.1	>
2022-05-26 17:14:21	405	<	6054	0.0093	1	0	0.0957	0.105	-0.0865	>	<	1	8.3	8.3	8.3	0	8.3	8.3	>	<	1	996.1	996.1	996.1	0	996.1	996.1	>
2022-05-26 17:14:22	406	<	103	0.0388	1	0	0.1932	0.232	-0.1544	>	<	1	3.75	3.75	3.75	0	3.75	3.75	>	<	1	996.1	996.1	996.1	0	996.1	996.1	>
2022-05-26 17:14:23	407	<	6967	0.0106	3	0	0.1066	0.1173	-0.096	>	<	1	1.6	1.6	1.6	0	1.6	1.6	>	<	1	996.1	996.1	996.1	0	996.1	996.1	>
2022-05-26 17:14:24	408	<	0	0			0	0	0	>	<	1	1.55	1.55	1.55	0	1.55	1.55	>	<	1	996.1	996.1	996.1	0	996.1	996.1	>
2022-05-26 17:14:25	409	<	7079	0.0103	2	0	0.1024	0.1127	-0.0921	>	<	1	4.2	4.2	4.2	0	4.2	4.2	>	<	1	996.4	996.4	996.4	0	996.4	996.4	>
2022-05-26 17:14:26	410	<	0	0			0	0	0	>	<	1	0.05	0.05	0.05	0	0.05	0.05	>	<	1	996.4	996.4	996.4	0	996.4	996.4	>
2022-05-26 17:14:27	411	<	3632	0.0102	1	0	0.1004	0.1106	-0.0902	>	<	1	13.85	13.85	13.85	0	13.85	13.85	>	<	1	996.4	996.4	996.4	0	996.4	996.4	>
2022-05-26 17:14:28	412	<	3453	0.0119	2	0	0.111	0.1228	-0.0991	>	<	1	0.2	0.2	0.2	0	0.2	0.2	>	<	1	996.4	996.4	996.4	0	996.4	996.4	>
2022-05-26 17:14:29	413	<	141	0.0142	1	0	0.1183	0.1324	-0.1041	>	<	1	5.2	5.2	5.2	0	5.2	5.2	>	<	1	996.4	996.4	996.4	0	996.4	996.4	>
2022-05-26 17:14:30	414	<	6954	0.0092	2	0	0.097	0.1062	-0.0878	>	<	1	0.45	0.45	0.45	0	0.45	0.45	>	<	1	996.4	996.4	996.4	0	996.4	996.4	>
2022-05-26 17:14:31	415	<	242	0.0248	1	0	0.1555	0.1803	-0.1307	>	<	1	3	3	3	0	3	3	>	<	1	996.7	996.7	996.7	0	996.7	996.7	>
2022-05-26 17:14:32	416	<	6858	0.0121	2	0	0.1107	0.1228	-0.0986	>	<	1	2.7	2.7	2.7	0	2.7	2.7	>	<	1	996.7	996.7	996.7	0	996.7	996.7	>
2022-05-26 17:14:33	417	<	0	0			0	0	0	>	<	1	2.1	2.1	2.1	0	2.1	2.1	>	<	1	996.7	996.7	996.7	0	996.7	996.7	>
2022-05-26 17:14:34	418	<	7110	0.0097	3	0	0.1036	0.1133	-0.0939	>	<	1	12.1	12.1	12.1	0	12.1	12.1	>	<	1	996.7	996.7	996.7	0	996.7	996.7	>
2022-05-26 17:14:35	419	<	0	0			0	0	0	>	<	1	0	0	0	0	0	0	>	<	1	996.7	996.7	996.7	0	996.7	996.7	>
2022-05-26 17:14:36	420	<	2478	0.0085	1	0	0.0917	0.1001	-0.0832	>	<	1	5.45	5.45	5.45	0	5.45	5.45	>	<	1	996.7	996.7	996.7	0	996.7	996.7	>
2022-05-26 17:14:37	421	<	4639	0.0082	1	0	0.0901	0.0983	-0.0819	>	<	1	0	0	0	0	0	0	>	<	1	996.7	996.7	996.7	0	996.7	996.7	>
2022-05-26 17:14:38	422	<	1147	0.0139	1	0	0.1173	0.1312	-0.1033	>	<	1	13.55	13.55	13.55	0	13.55	13.55	>	<	1	996.7	996.7	996.7	0	996.7	996.7	>
2022-05-26 17:14:39	423	<	5979	0.0127	3	0	0.1178	0.1306	-0.1051	>	<	1	0.75	0.75	0.75	0	0.75	0.75	>	<	1	996.7	996.7	996.7	0	996.7	996.7	>
2022-05-26 17:14:40	424	<	0	0			0	0	0	>	<	1	3.25	3.25	3.25	0	3.25	3.25	>	<	1	996.7	996.7	996.7	0	996.7	996.7	>
2022-05-26 17:14:41	425	<	7133	0.0108	3	0	0.1073	0.1181	-0.0965	>	<	1	11.4	11.4	11.4	0	11.4	11.4	>	<	1	996.7	996.7	996.7	0	996.7	996.7	>
2022-05-26 17:14:42	426	<	0	0			0	0	0	>	<	1	0.75	0.75	0.75	0	0.75	0.75	>	<	1	996.7	996.7	996.7	0	996.7	996.7	>
2022-05-26 17:14:43	427	<	7140	0.0119	3	0	0.1123	0.1242	-0.1004	>	<	1	13.65	13.65	13.65	0	13.65	13.65	>	<	1	996.7	996.7	996.7	0	996.7	996.7	>
2022-05-26 17:14:44	428	<	0	0			0	0	0	>	<	1	0.05	0.05	0.05	0	0.05	0.05	>	<	1	996.7	996.7	996.7	0	996.7	996.7	>
2022-05-26 17:14:45	429	<	4324	0.0116	1	0	0.1069	0.1185	-0.0953	>	<	1	14.25	14.25	14.25	0	14.25	14.25	>	<	1	996.7	996.7	996.7	0	996.7	996.7	>
2022-05-26 17:14:46	430	<	2824	0.0089	1	0	0.0937	0.1025	-0.0848	>	<	1	0.05	0.05	0.05	0	0.05	0.05	>	<	1	996.7	996.7	996.7	0	996.7	996.7	>
2022-05-26 17:14:47	431	<	723	0.0138	1	0	0.1168	0.1306	-0.103	>	<	1	7.8	7.8	7.8	0	7.8	7.8	>	<	1	996.9	996.9	996.9	0	996.9	996.9	>
2022-05-26 17:14:48	432	<	6437	0.0085	2	0	0.0937	0.1023	-0.0852	>	<	1	6.75	6.75	6.75	0	6.75	6.75	>	<	1	996.9	996.9	996.9	0	996.9	996.9	>
2022-05-26 17:14:49	433	<	0	0			0	0	0	>	<	1	2	2	2	0	2	2	>	<	1	996.9	996.9	996.9	0	996.9	996.9	>
2022-05-26 17:14:50	434	<	7160	0.0102	3	0	0.1045	0.1147	-0.0943	>	<	1	12.65	12.65	12.65	0	12.65	12.65	>	<	1	997.2	997.2	997.2	0	997.2	997.2	>
2022-05-26 17:14:51	435	<	0	0			0	0	0	>	<	1	0	0	0	0	0	0	>	<	1	997.2	997.2	997.2	0	997.2	997.2	>
2022-05-26 17:14:52	436	<	6305	0.0117	1	0	0.1077	0.1194	-0.096	>	<	1	20.15	20.15	20.15	0	20.15	20.15	>	<	1	997.2	997.2	997.2	0	997.2	997.2	>
2022-05-26 17:14:53	437	<	868	0.0081	1	0	0.0894	0.0975	-0.0814	>	<	1	2.75	2.75	2.75	0	2.75	2.75	>	<	1	997.2	997.2	997.2	0	997.2	997.2	>
2022-05-26 17:14:54	438	<	18	0	0	0	0	0	0	>	<	1	10.7	10.7	10.7	0	10.7	10.7	>	<	1	997.4	997.4	997.4	0	997.4	997.4	>
2022-05-26 17:14:55	439	<	7161	0.0102	2	0	0.1032	0.1134	-0.093	>	<	1	3.8	3.8	3.8	0	3.8	3.8	>	<	1	997.4	997.4	997.4	0	997.4	997.4	>
2022-05-26 17:14:56	440	<	0	0			0	0	0	>	<	1	6.75	6.75	6.75	0	6.75	6.75	>	<	1	997.7	997.7	997.7	0	997.7	997.7	>
2022-05-26 17:14:57	441	<	7188	0.0117	3	0	0.1138	0.1254	-0.1021	>	<	1	16.2	16.2	16.2	0	16.2	16.2	>	<	1	997.7	997.7	997.7	0	997.7	997.7	>
2022-05-26 17:14:58	442	<	0	0			0	0	0	>	<	1	0.2	0.2	0.2	0	0.2	0.2	>	<	1	997.7	997.7	997.7	0	997.7	997.7	>
2022-05-26 17:14:59	443	<	5964	0.0114	3	0	0.1167	0.1281	-0.1053	>	<	1	21.75	21.75	21.75	0	21.75	21.75	>	<	1	997.7	997.7	997.7	0	997.7	997.7	>
2022-05-26 17:15:00	444	<	1231	0.0097	1	0	0.0983	0.108	-0.0885	>	<	1	1.15	1.15	1.15	0	1.15	1.15	>	<	1	997.7	997.7	997.7	0	997.7	997.7	>
2022-05-26 17:15:01	445	<	274	0.0036	1	0	0.0603	0.064	-0.0567	>	<	1	14.5	14.5	14.5	0	14.5	14.5	>	<	1	997.7	997.7	997.7	0	997.7	997.7	>
2022-05-26 17:15:02	446	<	6933	0.0113	2	0	0.1082	0.1194	-0.0969	>	<	1	9	9	9	0	9	9	>	<	1	997.7	997.7	997.7	0	997.7	997.7	>
2022-05-26 17:15:03	447	<	0	0			0	0	0	>	<	1	6.6	6.6	6.6	0	6.6	6.6	>	<	1	997.7	997.7	997.7	0	997.7	997.7	>
2022-05-26 17:15:04	448	<	7207	0.011	2	0	0.1068	0.1177	-0.0958	>	<	1	16.25	16.25	16.25	0	16.25	16.25	>	<	1	997.7	997.7	997.7	0	997.7	997.7	>
2022-05-26 17:15:05	449	<	0	0			0	0	0	>	<	1	0.2	0.2	0.2	0	0.2	0.2	>	<	1	997.7	997.7	997.7	0	997.7	997.7	>
2022-05-26 17:15:06	450	<	6272	0.0092	2	0	0.099	0.1082	-0.0897	>	<	1	21.75	21.75	21.75	0	21.75	21.75	>	<	1	997.7	997.7	997.7	0	997.7	997.7	>
2022-05-26 17:15:07	451	<	947	0.0127	1	0	0.1119	0.1245	-0.0992	>	<	1	1.15	1.15	1.15	0	1.15	1.15	>	<	1	997.7	997.7	997.7	0	997.7	997.7	>
2022-05-26 17:15:08	452	<	1286	0.0086	1	0	0.0921	0.1006	-0.0835	>	<	1	18	18	18	0	18	18	>	<	1	997.7	997.7	997.7	0	997.7	997.7	>
2022-05-26 17:15:09	453	<	5941	0.0101	2	0	0.1033	0.1134	-0.0932	>	<	1	5.25	5.25	5.25	0	5.25	5.25	>	<	1	997.7	997.7	997.7	0	997.7	997.7	>
2022-05-26 17:15:10	454	<	340	0.0206	1	0	0.142	0.1626	-0.1214	>	<	1	10.85	10.85	10.85	0	10.85	10.85	>	<	1	997.7	997.7	997.7	0	997.7	997.7	>
2022-05-26 17:15:11	455	<	6895	0.0104	2	0	0.1031	0.1135	-0.0926	>	<	1	12.2	12.2	12.2	0	12.2	12.2	>	<	1	997.7	997.7	997.7	0	997.7	997.7	>
2022-05-26 17:15:12	456	<	0	0			0	0	0	>	<	1	2.35	2.35	2.35	0	2.35	2.35	>	<	1	997.7	997.7	997.7	0	997.7	997.7	>
2022-05-26 17:15:13	457	<	7241	0.0102	1	0	0.1006	0.1108	-0.0904	>	<	1	20.75	20.75	20.75	0	20.75	20.75	>	<	1	997.7	997.7	997.7	0	997.7	997.7	>
2022-05-26 17:15:14	458	<	0	0			0	0	0	>	<	1	0.05	0.05	0.05	0	0.05	0.05	>	<	1	997.7	997.7	997.7	0	997.7	997.7	>
2022-05-26 17:15:15	459	<	455	0.0088	1	0	0.0933	0.1021	-0.0846	>	<	1	14.3	14.3	14.3	0	14.3	14.3	>	<	1	997.7	997.7	997.7	0	997.7	997.7	>
2022-05-26 17:15:16	460	<	6796	0.0096	3	0	0.1046	0.1142	-0.0951	>	<	1	0	0	0	0	0	0	>	<	1	997.7	997.7	997.7	0	997.7	997.7	>
2022-05-26 17:15:17	461	<	11	0	0	0	0	0	0	>	<	1	9.7	9.7	9.7	0	9.7	9.7	>	<	1	997.7	997.7	997.7	0	997.7	997.7	>
2022-05-26 17:15:18	462	<	7246	0.009	4	0	0.104	0.113	-0.0951	>	<	1	13.45	13.45	13.45	0	13.45	13.45	>	<	1	997.7	997.7	997.7	0	997.7	997.7	>
2022-05-26 17:15:19	463	<	0	0			0	0	0	>	<	1	0	0	0	0	0	0	>	<	1	997.7	997.7	997.7	0	997.7	997.7	>
2022-05-26 17:15:20	464	<	5965	0.0119	3	0	0.1145	0.1264	-0.1026	>	<	1	20.05	20.05	20.05	0	20.05	20.05	>	<	1	997.7	997.7	997.7	0	997.7	997.7	>
2022-05-26 17:15:21	465	<	1301	0.0092	1	0	0.0956	0.1048	-0.0864	>	<	1	3.05	3.05	3.05	0	3.05	3.05	>	<	1	997.7	997.7	997.7	0	997.7	997.7	>
2022-05-26 17:15:22	466	<	1191	0.0092	1	0	0.0957	0.1049	-0.0864	>	<	1	13.4	13.4	13.4	0	13.4	13.4	>	<	1	997.7	997.7	997.7	0	997.7	997.7	>
2022-05-26 17:15:23	467	<	6082	0.011	3	0	0.1105	0.1215	-0.0995	>	<	1	1.15	1.15	1.15	0	1.15	1.15	>	<	1	997.7	997.7	997.7	0	997.7	997.7	>
2022-05-26 17:15:24	468	<	0	0			0	0	0	>	<	1	6.4	6.4	6.4	0	6.4	6.4	>	<	1	997.7	997.7	997.7	0	997.7	997.7	>
2022-05-26 17:15:25	469	<	7282	0.0114	4	0	0.116	0.1274	-0.1046	>	<	1	16.9	16.9	16.9	0	16.9	16.9	>	<	1	997.7	997.7	997.7	0	997.7	997.7	>
2022-05-26 17:15:26	470	<	0	0			0	0	0	>	<	1	0.05	0.05	0.05	0	0.05	0.05	>	<	1	997.7	997.7	997.7	0	997.7	997.7	>
2022-05-26 17:15:27	471	<	2301	0.0083	1	0	0.0905	0.0988	-0.0822	>	<	1	19.95	19.95	19.95	0	19.95	19.95	>	<	1	997.7	997.7	997.7	0	997.7	997.7	>
2022-05-26 17:15:28	472	<	4988	0.0118	3	0	0.1153	0.1271	-0.1035	>	<	1	3.65	3.65	3.65	0	3.65	3.65	>	<	1	997.7	997.7	997.7	0	997.7	997.7	>
2022-05-26 17:15:29	473	<	17	0.0588	1	0	0.2353	0.2941	-0.1765	>	<	1	9.85	9.85	9.85	0	9.85	9.85	>	<	1	997.7	997.7	997.7	0	997.7	997.7	>
2022-05-26 17:15:30	474	<	7280	0.01	1	0	0.0996	0.1097	-0.0896	>	<	1	13.55	13.55	13.55	0	13.55	13.55	>	<	1	997.7	997.7	997.7	0	997.7	997.7	>
2022-05-26 17:15:31	475	<	0	0			0	0	0	>	<	1	3.3	3.3	3.3	0	3.3	3.3	>	<	1	997.7	997.7	997.7	0	997.7	997.7	>
2022-05-26 17:15:32	476	<	7120	0.0107	1	0	0.1028	0.1134	-0.0921	>	<	1	20.35	20.35	20.35	0	20.35	20.35	>	<	1	997.7	997.7	997.7	0	997.7	997.7	>
2022-05-26 17:15:33	477	<	184	0.0217	1	0	0.1458	0.1676	-0.1241	>	<	1	0.05	0.05	0.05	0	0.05	0.05	>	<	1	997.7	997.7	997.7	0	997.7	997.7	>
2022-05-26 17:15:34	478	<	3746	0.0085	1	0	0.092	0.1006	-0.0835	>	<	1	19.7	19.7	19.7	0	19.7	19.7	>	<	1	997.7	997.7	997.7	0	997.7	997.7	>
2022-05-26 17:15:35	479	<	3568	0.0123	1	0	0.1104	0.1227	-0.098	>	<	1	3.5	3.5	3.5	0	3.5	3.5	>	<	1	997.7	997.7	997.7	0	997.7	997.7	>
2022-05-26 17:15:36	480	<	35	0.0286	1	0	0.1666	0.1952	-0.138	>	<	1	12	12	12	0	12	12	>	<	1	997.9	997.9	997.9	0	997.9	997.9	>
2022-05-26 17:15:37	481	<	7285	0.0084	1	0	0.0911	0.0995	-0.0827	>	<	1	11.45	11.45	11.45	0	11.45	11.45	>	<	1	997.9	997.9	997.9	0	997.9	997.9	>
2022-05-26 17:15:38	482	<	0	0			0	0	0	>	<	1	3.6	3.6	3.6	0	3.6	3.6	>	<	1	997.9	997.9	997.9	0	997.9	997.9	>
2022-05-26 17:15:39	483	<	7247	0.0097	2	0	0.1006	0.1102	-0.0909	>	<	1	19.7	19.7	19.7	0	19.7	19.7	>	<	1	997.9	997.9	997.9	0	997.9	997.9	>
2022-05-26 17:15:40	484	<	81	0.0123	1	0	0.1104	0.1228	-0.0981	>	<	1	0	0	0	0	0	0	>	<	1	997.9	997.9	997.9	0	997.9	997.9	>
2022-05-26 17:15:41	485	<	4650	0.0135	2	0	0.1175	0.131	-0.1039	>	<	1	19.7	19.7	19.7	0	19.7	19.7	>	<	1	997.9	997.9	997.9	0	997.9	997.9	>
2022-05-26 17:15:42	486	<	2686	0.0104	3	0	0.112	0.1224	-0.1016	>	<	1	3.75	3.75	3.75	0	3.75	3.75	>	<	1	997.9	997.9	997.9	0	997.9	997.9	>
2022-05-26 17:15:43	487	<	17	0	0	0	0	0	0	>	<	1	12.3	12.3	12.3	0	12.3	12.3	>	<	1	997.9	997.9	997.9	0	997.9	997.9	>
2022-05-26 17:15:44	488	<	7327	0.0079	1	0	0.0886	0.0965	-0.0807	>	<	1	11	11	11	0	11	11	>	<	1	997.9	997.9	997.9	0	997.9	997.9	>
2022-05-26 17:15:45	489	<	0	0			0	0	0	>	<	1	3.05	3.05	3.05	0	3.05	3.05	>	<	1	997.9	997.9	997.9	0	997.9	997.9	>
2022-05-26 17:15:46	490	<	5892	0.0078	2	0	0.0899	0.0977	-0.0821	>	<	1	20.45	20.45	20.45	0	20.45	20.45	>	<	1	997.9	997.9	997.9	0	997.9	997.9	>
2022-05-26 17:15:47	491	<	1459	0.0164	1	0	0.1272	0.1436	-0.1107	>	<	1	0.05	0.05	0.05	0	0.05	0.05	>	<	1	997.9	997.9	997.9	0	997.9	997.9	>
2022-05-26 17:15:48	492	<	4083	0.0115	2	0	0.1089	0.1205	-0.0974	>	<	1	17.7	17.7	17.7	0	17.7	17.7	>	<	1	997.9	997.9	997.9	0	997.9	997.9	>
2022-05-26 17:15:49	493	<	3278	0.0095	1	0	0.0968	0.1062	-0.0873	>	<	1	6.15	6.15	6.15	0	6.15	6.15	>	<	1	997.9	997.9	997.9	0	997.9	997.9	>
2022-05-26 17:15:50	494	<	664	0.006	1	0	0.0774	0.0834	-0.0714	>	<	1	12.45	12.45	12.45	0	12.45	12.45	>	<	1	997.9	997.9	997.9	0	997.9	997.9	>
2022-05-26 17:15:51	495	<	6702	0.0116	1	0	0.1073	0.1189	-0.0956	>	<	0	0			0	0	0	>	<	0	0			0	0	0	>
2022-05-26 17:15:52	496	<	0	0			0	0	0	>	<	1	11.35	11.35	11.35	0	11.35	11.35	>	<	1	997.9	997.9	997.9	0	997.9	997.9	>
2022-05-26 17:15:53	497	<	6338	0.0115	1	0	0.1067	0.1182	-0.0952	>	<	1	0.8	0.8	0.8	0	0.8	0.8	>	<	1	997.9	997.9	997.9	0	997.9	997.9	>
2022-05-26 17:15:54	498	<	1038	0.0087	1	0	0.0927	0.1014	-0.084	>	<	1	21.6	21.6	21.6	0	21.6	21.6	>	<	1	997.9	997.9	997.9	0	997.9	997.9	>
2022-05-26 17:15:55	499	<	3000	0.013	2	0	0.1162	0.1292	-0.1032	>	<	1	1.1	1.1	1.1	0	1.1	1.1	>	<	1	997.9	997.9	997.9	0	997.9	997.9	>
2022-05-26 17:15:56	500	<	4382	0.011	2	0	0.1063	0.1172	-0.0953	>	<	1	16.1	16.1	16.1	0	16.1	16.1	>	<	1	997.9	997.9	997.9	0	997.9	997.9	>
2022-05-26 17:15:57	501	<	0	0			0	0	0	>	<	1	7.8	7.8	7.8	0	7.8	7.8	>	<	1	997.9	997.9	997.9	0	997.9	997.9	>
2022-05-26 17:15:58	502	<	7392	0.0101	1	0	0.1002	0.1104	-0.0901	>	<	1	4.65	4.65	4.65	0	4.65	4.65	>	<	1	997.9	997.9	997.9	0	997.9	997.9	>
2022-05-26 17:15:59	503	<	0	0			0	0	0	>	<	1	18.55	18.55	18.55	0	18.55	18.55	>	<	1	997.9	997.9	997.9	0	997.9	997.9	>
2022-05-26 17:16:00	504	<	2047	0.0107	1	0	0.1031	0.1139	-0.0924	>	<	1	0.05	0.05	0.05	0	0.05	0.05	>	<	1	997.9	997.9	997.9	0	997.9	997.9	>
2022-05-26 17:16:01	505	<	5351	0.0157	1	0	0.1243	0.14	-0.1086	>	<	1	18.7	18.7	18.7	0	18.7	18.7	>	<	1	997.9	997.9	997.9	0	997.9	997.9	>
2022-05-26 17:16:02	506	<	559	0.0161	2	0	0.1394	0.1555	-0.1233	>	<	1	6	6	6	0	6	6	>	<	1	997.9	997.9	997.9	0	997.9	997.9	>
2022-05-26 17:16:03	507	<	6848	0.0099	2	0	0.1006	0.1105	-0.0907	>	<	1	10.8	10.8	10.8	0	10.8	10.8	>	<	1	997.9	997.9	997.9	0	997.9	997.9	>
2022-05-26 17:16:04	508	<	0	0			0	0	0	>	<	1	12.55	12.55	12.55	0	12.55	12.55	>	<	1	997.9	997.9	997.9	0	997.9	997.9	>
2022-05-26 17:16:05	509	<	1911	0.0094	1	0	0.0966	0.106	-0.0872	>	<	1	2.1	2.1	2.1	0	2.1	2.1	>	<	1	1004.6	1004.6	1004.6	0	1004.6	1004.6	>
2022-05-26 17:16:06	510	<	5502	0.0082	1	0	0.0901	0.0982	-0.0819	>	<	1	21.45	21.45	21.45	0	21.45	21.45	>	<	1	1004.6	1004.6	1004.6	0	1004.6	1004.6	>
2022-05-26 17:16:07	511	<	159	0.0126	1	0	0.1114	0.124	-0.0989	>	<	1	2.05	2.05	2.05	0	2.05	2.05	>	<	1	1004.6	1004.6	1004.6	0	1004.6	1004.6	>
2022-05-26 17:16:08	512	<	7260	0.0088	2	0	0.0949	0.1038	-0.0861	>	<	1	14.45	14.45	14.45	0	14.45	14.45	>	<	1	1004.6	1004.6	1004.6	0	1004.6	1004.6	>
2022-05-26 17:16:09	513	<	0	0			0	0	0	>	<	1	0.8	0.8	0.8	0	0.8	0.8	>	<	1	1004.6	1004.6	1004.6	0	1004.6	1004.6	>
2022-05-26 17:16:10	514	<	7422	0.0101	1	0	0.1	0.1101	-0.0899	>	<	1	7.85	7.85	7.85	0	7.85	7.85	>	<	1	1004.6	1004.6	1004.6	0	1004.6	1004.6	>
2022-05-26 17:16:11	515	<	0	0			0	0	0	>	<	1	15.8	15.8	15.8	0	15.8	15.8	>	<	1	1004.6	1004.6	1004.6	0	1004.6	1004.6	>
2022-05-26 17:16:12	516	<	2154	0.0107	1	0	0.1028	0.1135	-0.0921	>	<	1	0	0	0	0	0	0	>	<	1	1004.6	1004.6	1004.6	0	1004.6	1004.6	>
2022-05-26 17:16:13	517	<	5276	0.011	3	0	0.113	0.124	-0.102	>	<	1	19.05	19.05	19.05	0	19.05	19.05	>	<	1	1004.6	1004.6	1004.6	0	1004.6	1004.6	>
2022-05-26 17:16:14	518	<	10	0.1	1	0	0.3	0.4	-0.2	>	<	1	4.15	4.15	4.15	0	4.15	4.15	>	<	1	1004.6	1004.6	1004.6	0	1004.6	1004.6	>
2022-05-26 17:16:15	519	<	7427	0.0093	1	0	0.0959	0.1052	-0.0866	>	<	1	10.75	10.75	10.75	0	10.75	10.75	>	<	1	1004.6	1004.6	1004.6	0	1004.6	1004.6	>
2022-05-26 17:16:16	520	<	0	0			0	0	0	>	<	1	13.25	13.25	13.25	0	13.25	13.25	>	<	1	1004.6	1004.6	1004.6	0	1004.6	1004.6	>
2022-05-26 17:16:17	521	<	0	0			0	0	0	>	<	1	0	0	0	0	0	0	>	<	1	1004.6	1004.6	1004.6	0	1004.6	1004.6	>
2022-05-26 17:16:18	522	<	0	0			0	0	0	>	<	1	0.55	0.55	0.55	0	0.55	0.55	>	<	1	998.3	998.3	998.3	0	998.3	998.3	>
2022-05-26 17:16:19	523	<	91	0.022	1	0	0.1466	0.1686	-0.1246	>	<	1	0.05	0.05	0.05	0	0.05	0.05	>	<	1	998.3	998.3	998.3	0	998.3	998.3	>
2022-05-26 17:16:20	524	<	8714	0.0101	1	0	0.1	0.1101	-0.0899	>	<	1	13.5	13.5	13.5	0	13.5	13.5	>	<	1	998.3	998.3	998.3	0	998.3	998.3	>
2022-05-26 17:16:21	525	<	6094	0.0087	1	0	0.0929	0.1015	-0.0842	>	<	1	21.25	21.25	21.25	0	21.25	21.25	>	<	1	998.3	998.3	998.3	0	998.3	998.3	>
2022-05-26 17:16:22	526	<	1039	0.0125	1	0	0.1112	0.1237	-0.0986	>	<	1	3.7	3.7	3.7	0	3.7	3.7	>	<	1	998.3	998.3	998.3	0	998.3	998.3	>
2022-05-26 17:16:23	527	<	6413	0.0122	2	0	0.1124	0.1246	-0.1003	>	<	1	15.5	15.5	15.5	0	15.5	15.5	>	<	1	998.3	998.3	998.3	0	998.3	998.3	>
2022-05-26 17:16:24	528	<	0	0			0	0	0	>	<	1	8.2	8.2	8.2	0	8.2	8.2	>	<	1	998.3	998.3	998.3	0	998.3	998.3	>
2022-05-26 17:16:25	529	<	7462	0.0114	3	0	0.1098	0.1212	-0.0985	>	<	1	9.2	9.2	9.2	0	9.2	9.2	>	<	1	998.3	998.3	998.3	0	998.3	998.3	>
2022-05-26 17:16:26	530	<	0	0			0	0	0	>	<	1	14.2	14.2	14.2	0	14.2	14.2	>	<	1	998.3	998.3	998.3	0	998.3	998.3	>
2022-05-26 17:16:27	531	<	7177	0.0079	2	0	0.0903	0.0983	-0.0824	>	<	1	1.8	1.8	1.8	0	1.8	1.8	>	<	1	998.3	998.3	998.3	0	998.3	998.3	>
2022-05-26 17:16:28	532	<	291	0.0172	1	0	0.1299	0.1471	-0.1128	>	<	1	21.55	21.55	21.55	0	21.55	21.55	>	<	1	998.3	998.3	998.3	0	998.3	998.3	>
2022-05-26 17:16:29	533	<	1160	0.0103	1	0	0.1012	0.1115	-0.0908	>	<	1	0.2	0.2	0.2	0	0.2	0.2	>	<	1	998.3	998.3	998.3	0	998.3	998.3	>
2022-05-26 17:16:30	534	<	6321	0.0119	2	0	0.1112	0.123	-0.0993	>	<	1	15.5	15.5	15.5	0	15.5	15.5	>	<	1	998.3	998.3	998.3	0	998.3	998.3	>
2022-05-26 17:16:31	535	<	0	0			0	0	0	>	<	1	8.7	8.7	8.7	0	8.7	8.7	>	<	1	998.4	998.4	998.4	0	998.4	998.4	>
2022-05-26 17:16:32	536	<	7480	0.0088	1	0	0.0935	0.1023	-0.0847	>	<	1	6	6	6	0	6	6	>	<	1	998.4	998.4	998.4	0	998.4	998.4	>
2022-05-26 17:16:33	537	<	0	0			0	0	0	>	<	1	17.2	17.2	17.2	0	17.2	17.2	>	<	1	998.4	998.4	998.4	0	998.4	998.4	>
2022-05-26 17:16:34	538	<	4819	0.0106	3	0	0.1101	0.1207	-0.0996	>	<	1	0	0	0	0	0	0	>	<	1	998.4	998.4	998.4	0	998.4	998.4	>
2022-05-26 17:16:35	539	<	2675	0.0142	2	0	0.1245	0.1387	-0.1103	>	<	1	19.5	19.5	19.5	0	19.5	19.5	>	<	1	998.4	998.4	998.4	0	998.4	998.4	>
2022-05-26 17:16:36	540	<	0	0			0	0	0	>	<	1	3.65	3.65	3.65	0	3.65	3.65	>	<	1	998.4	998.4	998.4	0	998.4	998.4	>
2022-05-26 17:16:37	541	<	7499	0.0096	3	0	0.1015	0.1111	-0.0919	>	<	1	11.4	11.4	11.4	0	11.4	11.4	>	<	1	998.4	998.4	998.4	0	998.4	998.4	>
2022-05-26 17:16:38	542	<	0	0			0	0	0	>	<	1	11.95	11.95	11.95	0	11.95	11.95	>	<	1	998.4	998.4	998.4	0	998.4	998.4	>
2022-05-26 17:16:39	543	<	6063	0.0115	1	0	0.1068	0.1184	-0.0953	>	<	1	0.7	0.7	0.7	0	0.7	0.7	>	<	1	998.4	998.4	998.4	0	998.4	998.4	>
2022-05-26 17:16:40	544	<	1446	0.009	1	0	0.0944	0.1034	-0.0854	>	<	1	22.2	22.2	22.2	0	22.2	22.2	>	<	1	998.4	998.4	998.4	0	998.4	998.4	>
2022-05-26 17:16:41	545	<	276	0.0181	1	0	0.1334	0.1515	-0.1153	>	<	1	0.85	0.85	0.85	0	0.85	0.85	>	<	1	998.4	998.4	998.4	0	998.4	998.4	>
[truncated: 131 more rows]

## Sheet: Conf1_20000
		<	Processing Time							>	<	CPU1							>	<	MEM1							>
[truncated: 850 more rows]

## Sheet: Conf2_100
		<	Processing Time							>	<	CPU1							>	<	MEM1							>
[truncated: 663 more rows]

## Sheet: Conf2_1000
		<	Processing Time							>	<	CPU1							>	<	MEM1							>
[truncated: 663 more rows]

[truncated: 9 more sheets: Conf2_5000, Conf2_10000, Conf2_15000, Conf3_100, Conf3_1000, Conf3_5000, Conf3_10000, Conf3_15000, Conf3_20000]
