# Supplementary material for: Evaluating the integration of Esper complex event processing engine and message brokers
Source: PeerJ Comput Sci. 2023 Jul 12;9:e1437. doi: 10.7717/peerj-cs.1437 (PMC10403187; doi:10.7717/peerj-cs.1437)
Supplement: Supplemental Information 6 [file peerj-cs-09-1437-s006.zip › Rawdata/Test_P5__(1Sg).xlsx]

## Sheet: Conf1_100
		<	Processing Time							>	<	CPU1							>	<	MEM1							>
Time	Id	<	Cont	Average	Max	Min	DesvTip	DTTop	DTDown	>	<	Cont	Average	Max	Min	DesvTip	DTTop	DTDown	>	<	Cont	Average	Max	Min	DesvTip	DTTop	DTDown	>
P5_Conf1_100	Tot	<	13180	0.0079	5	0	0.0967	0.1046	-0.0888	>	<	659	0.18	2.2	0.1	0.19	0.38	-0.01	>	<	659	375.61	493.5	231	98.5	474.11	277.1	>
2022-05-26 18:49:12	0	<	16	0.5625	5	0	1.2231	1.7856	-0.6606	>	<	1	2.05	2.05	2.05	0	2.05	2.05	>	<	1	231	231	231	0	231	231	>
2022-05-26 18:49:13	1	<	20	0.65	1	0	0.477	1.127	0.173	>	<	1	1.15	1.15	1.15	0	1.15	1.15	>	<	1	231.4	231.4	231.4	0	231.4	231.4	>
2022-05-26 18:49:14	2	<	20	0.85	1	0	0.3571	1.2071	0.4929	>	<	1	1.35	1.35	1.35	0	1.35	1.35	>	<	1	231.9	231.9	231.9	0	231.9	231.9	>
2022-05-26 18:49:15	3	<	20	0.9	1	0	0.3	1.2	0.6	>	<	1	0.85	0.85	0.85	0	0.85	0.85	>	<	1	232.2	232.2	232.2	0	232.2	232.2	>
2022-05-26 18:49:16	4	<	20	0.8	1	0	0.4	1.2	0.4	>	<	1	0.65	0.65	0.65	0	0.65	0.65	>	<	1	232.3	232.3	232.3	0	232.3	232.3	>
2022-05-26 18:49:17	5	<	20	0.45	1	0	0.4975	0.9475	-0.0475	>	<	1	0.95	0.95	0.95	0	0.95	0.95	>	<	1	232.8	232.8	232.8	0	232.8	232.8	>
2022-05-26 18:49:18	6	<	20	0.3	1	0	0.4583	0.7583	-0.1583	>	<	1	1.25	1.25	1.25	0	1.25	1.25	>	<	1	234.8	234.8	234.8	0	234.8	234.8	>
2022-05-26 18:49:19	7	<	20	0.15	1	0	0.3571	0.5071	-0.2071	>	<	1	0.8	0.8	0.8	0	0.8	0.8	>	<	1	235.4	235.4	235.4	0	235.4	235.4	>
2022-05-26 18:49:20	8	<	20	0.05	1	0	0.2179	0.2679	-0.1679	>	<	1	0.25	0.25	0.25	0	0.25	0.25	>	<	1	235.4	235.4	235.4	0	235.4	235.4	>
2022-05-26 18:49:21	9	<	20	0.05	1	0	0.2179	0.2679	-0.1679	>	<	1	0.35	0.35	0.35	0	0.35	0.35	>	<	1	235.4	235.4	235.4	0	235.4	235.4	>
2022-05-26 18:49:22	10	<	20	0	0	0	0	0	0	>	<	1	0.35	0.35	0.35	0	0.35	0.35	>	<	1	235.7	235.7	235.7	0	235.7	235.7	>
2022-05-26 18:49:23	11	<	20	0	0	0	0	0	0	>	<	1	0.4	0.4	0.4	0	0.4	0.4	>	<	1	235.9	235.9	235.9	0	235.9	235.9	>
2022-05-26 18:49:24	12	<	20	0	0	0	0	0	0	>	<	1	0.6	0.6	0.6	0	0.6	0.6	>	<	1	236.1	236.1	236.1	0	236.1	236.1	>
2022-05-26 18:49:25	13	<	20	0.1	1	0	0.3	0.4	-0.2	>	<	1	0.25	0.25	0.25	0	0.25	0.25	>	<	1	236.1	236.1	236.1	0	236.1	236.1	>
2022-05-26 18:49:26	14	<	20	0.05	1	0	0.2179	0.2679	-0.1679	>	<	1	0.6	0.6	0.6	0	0.6	0.6	>	<	1	236.2	236.2	236.2	0	236.2	236.2	>
2022-05-26 18:49:27	15	<	20	0.1	1	0	0.3	0.4	-0.2	>	<	1	0.35	0.35	0.35	0	0.35	0.35	>	<	1	236.2	236.2	236.2	0	236.2	236.2	>
2022-05-26 18:49:28	16	<	20	0	0	0	0	0	0	>	<	1	0.15	0.15	0.15	0	0.15	0.15	>	<	1	236.2	236.2	236.2	0	236.2	236.2	>
2022-05-26 18:49:29	17	<	20	0	0	0	0	0	0	>	<	1	0.45	0.45	0.45	0	0.45	0.45	>	<	1	236.2	236.2	236.2	0	236.2	236.2	>
2022-05-26 18:49:30	18	<	20	0	0	0	0	0	0	>	<	1	0.45	0.45	0.45	0	0.45	0.45	>	<	1	236.5	236.5	236.5	0	236.5	236.5	>
2022-05-26 18:49:31	19	<	20	0.05	1	0	0.2179	0.2679	-0.1679	>	<	1	0.35	0.35	0.35	0	0.35	0.35	>	<	1	236.6	236.6	236.6	0	236.6	236.6	>
2022-05-26 18:49:32	20	<	20	0	0	0	0	0	0	>	<	1	0.2	0.2	0.2	0	0.2	0.2	>	<	1	236.7	236.7	236.7	0	236.7	236.7	>
2022-05-26 18:49:33	21	<	20	0	0	0	0	0	0	>	<	1	0.55	0.55	0.55	0	0.55	0.55	>	<	1	236.7	236.7	236.7	0	236.7	236.7	>
2022-05-26 18:49:34	22	<	20	0	0	0	0	0	0	>	<	1	0.15	0.15	0.15	0	0.15	0.15	>	<	1	236.7	236.7	236.7	0	236.7	236.7	>
2022-05-26 18:49:35	23	<	20	0	0	0	0	0	0	>	<	1	0.3	0.3	0.3	0	0.3	0.3	>	<	1	236.7	236.7	236.7	0	236.7	236.7	>
2022-05-26 18:49:36	24	<	20	0	0	0	0	0	0	>	<	1	0.25	0.25	0.25	0	0.25	0.25	>	<	1	237.2	237.2	237.2	0	237.2	237.2	>
2022-05-26 18:49:37	25	<	20	0.1	1	0	0.3	0.4	-0.2	>	<	1	0.4	0.4	0.4	0	0.4	0.4	>	<	1	238.3	238.3	238.3	0	238.3	238.3	>
2022-05-26 18:49:38	26	<	20	0	0	0	0	0	0	>	<	1	0.3	0.3	0.3	0	0.3	0.3	>	<	1	238.3	238.3	238.3	0	238.3	238.3	>
2022-05-26 18:49:39	27	<	20	0	0	0	0	0	0	>	<	1	0.3	0.3	0.3	0	0.3	0.3	>	<	1	238.5	238.5	238.5	0	238.5	238.5	>
2022-05-26 18:49:40	28	<	20	0	0	0	0	0	0	>	<	1	0.3	0.3	0.3	0	0.3	0.3	>	<	1	238.6	238.6	238.6	0	238.6	238.6	>
2022-05-26 18:49:41	29	<	20	0	0	0	0	0	0	>	<	1	0.15	0.15	0.15	0	0.15	0.15	>	<	1	238.6	238.6	238.6	0	238.6	238.6	>
2022-05-26 18:49:42	30	<	20	0	0	0	0	0	0	>	<	1	0.15	0.15	0.15	0	0.15	0.15	>	<	1	238.6	238.6	238.6	0	238.6	238.6	>
2022-05-26 18:49:43	31	<	20	0	0	0	0	0	0	>	<	1	0.3	0.3	0.3	0	0.3	0.3	>	<	1	238.6	238.6	238.6	0	238.6	238.6	>
2022-05-26 18:49:44	32	<	20	0	0	0	0	0	0	>	<	1	0.35	0.35	0.35	0	0.35	0.35	>	<	1	238.6	238.6	238.6	0	238.6	238.6	>
2022-05-26 18:49:45	33	<	20	0	0	0	0	0	0	>	<	1	0.25	0.25	0.25	0	0.25	0.25	>	<	1	238.6	238.6	238.6	0	238.6	238.6	>
2022-05-26 18:49:46	34	<	20	0	0	0	0	0	0	>	<	1	0.15	0.15	0.15	0	0.15	0.15	>	<	1	238.6	238.6	238.6	0	238.6	238.6	>
2022-05-26 18:49:47	35	<	20	0	0	0	0	0	0	>	<	1	0.25	0.25	0.25	0	0.25	0.25	>	<	1	238.6	238.6	238.6	0	238.6	238.6	>
2022-05-26 18:49:48	36	<	20	0	0	0	0	0	0	>	<	1	0.2	0.2	0.2	0	0.2	0.2	>	<	1	239.1	239.1	239.1	0	239.1	239.1	>
2022-05-26 18:49:49	37	<	20	0	0	0	0	0	0	>	<	1	0.25	0.25	0.25	0	0.25	0.25	>	<	1	239.1	239.1	239.1	0	239.1	239.1	>
2022-05-26 18:49:50	38	<	20	0	0	0	0	0	0	>	<	1	0.25	0.25	0.25	0	0.25	0.25	>	<	1	239.4	239.4	239.4	0	239.4	239.4	>
2022-05-26 18:49:51	39	<	20	0	0	0	0	0	0	>	<	1	0.15	0.15	0.15	0	0.15	0.15	>	<	1	239.6	239.6	239.6	0	239.6	239.6	>
2022-05-26 18:49:52	40	<	20	0	0	0	0	0	0	>	<	1	0.2	0.2	0.2	0	0.2	0.2	>	<	1	239.9	239.9	239.9	0	239.9	239.9	>
2022-05-26 18:49:53	41	<	20	0	0	0	0	0	0	>	<	1	0.15	0.15	0.15	0	0.15	0.15	>	<	1	240.4	240.4	240.4	0	240.4	240.4	>
2022-05-26 18:49:54	42	<	20	0	0	0	0	0	0	>	<	1	0.2	0.2	0.2	0	0.2	0.2	>	<	1	240.6	240.6	240.6	0	240.6	240.6	>
2022-05-26 18:49:55	43	<	20	0	0	0	0	0	0	>	<	1	0.25	0.25	0.25	0	0.25	0.25	>	<	1	241.7	241.7	241.7	0	241.7	241.7	>
2022-05-26 18:49:56	44	<	20	0	0	0	0	0	0	>	<	1	1.85	1.85	1.85	0	1.85	1.85	>	<	1	251.3	251.3	251.3	0	251.3	251.3	>
2022-05-26 18:49:57	45	<	20	0	0	0	0	0	0	>	<	1	0.55	0.55	0.55	0	0.55	0.55	>	<	1	251.3	251.3	251.3	0	251.3	251.3	>
2022-05-26 18:49:58	46	<	20	0	0	0	0	0	0	>	<	1	0.25	0.25	0.25	0	0.25	0.25	>	<	1	251.3	251.3	251.3	0	251.3	251.3	>
2022-05-26 18:49:59	47	<	20	0	0	0	0	0	0	>	<	1	0.5	0.5	0.5	0	0.5	0.5	>	<	1	251.3	251.3	251.3	0	251.3	251.3	>
2022-05-26 18:50:00	48	<	20	0	0	0	0	0	0	>	<	1	0.15	0.15	0.15	0	0.15	0.15	>	<	1	251.4	251.4	251.4	0	251.4	251.4	>
2022-05-26 18:50:01	49	<	20	0	0	0	0	0	0	>	<	1	0.15	0.15	0.15	0	0.15	0.15	>	<	1	251.4	251.4	251.4	0	251.4	251.4	>
2022-05-26 18:50:02	50	<	20	0	0	0	0	0	0	>	<	1	0.25	0.25	0.25	0	0.25	0.25	>	<	1	251.4	251.4	251.4	0	251.4	251.4	>
2022-05-26 18:50:03	51	<	20	0	0	0	0	0	0	>	<	1	0.1	0.1	0.1	0	0.1	0.1	>	<	1	251.4	251.4	251.4	0	251.4	251.4	>
2022-05-26 18:50:04	52	<	20	0	0	0	0	0	0	>	<	1	0.15	0.15	0.15	0	0.15	0.15	>	<	1	251.4	251.4	251.4	0	251.4	251.4	>
2022-05-26 18:50:05	53	<	20	0	0	0	0	0	0	>	<	1	1.85	1.85	1.85	0	1.85	1.85	>	<	1	255.8	255.8	255.8	0	255.8	255.8	>
2022-05-26 18:50:06	54	<	20	0.05	1	0	0.2179	0.2679	-0.1679	>	<	1	0.2	0.2	0.2	0	0.2	0.2	>	<	1	255.8	255.8	255.8	0	255.8	255.8	>
2022-05-26 18:50:07	55	<	20	0	0	0	0	0	0	>	<	1	0.45	0.45	0.45	0	0.45	0.45	>	<	1	255.8	255.8	255.8	0	255.8	255.8	>
2022-05-26 18:50:08	56	<	20	0	0	0	0	0	0	>	<	1	0.2	0.2	0.2	0	0.2	0.2	>	<	1	255.8	255.8	255.8	0	255.8	255.8	>
2022-05-26 18:50:09	57	<	20	0	0	0	0	0	0	>	<	1	0.1	0.1	0.1	0	0.1	0.1	>	<	1	255.8	255.8	255.8	0	255.8	255.8	>
2022-05-26 18:50:10	58	<	20	0	0	0	0	0	0	>	<	1	0.2	0.2	0.2	0	0.2	0.2	>	<	1	248.6	248.6	248.6	0	248.6	248.6	>
2022-05-26 18:50:11	59	<	20	0	0	0	0	0	0	>	<	1	0.15	0.15	0.15	0	0.15	0.15	>	<	1	248.6	248.6	248.6	0	248.6	248.6	>
2022-05-26 18:50:12	60	<	20	0	0	0	0	0	0	>	<	1	0.1	0.1	0.1	0	0.1	0.1	>	<	1	248.6	248.6	248.6	0	248.6	248.6	>
2022-05-26 18:50:13	61	<	20	0	0	0	0	0	0	>	<	1	0.2	0.2	0.2	0	0.2	0.2	>	<	1	248.6	248.6	248.6	0	248.6	248.6	>
2022-05-26 18:50:14	62	<	19	0	0	0	0	0	0	>	<	1	0.15	0.15	0.15	0	0.15	0.15	>	<	1	248.6	248.6	248.6	0	248.6	248.6	>
2022-05-26 18:50:15	63	<	21	0	0	0	0	0	0	>	<	1	0.2	0.2	0.2	0	0.2	0.2	>	<	1	248.6	248.6	248.6	0	248.6	248.6	>
2022-05-26 18:50:16	64	<	20	0	0	0	0	0	0	>	<	1	2.2	2.2	2.2	0	2.2	2.2	>	<	1	263.6	263.6	263.6	0	263.6	263.6	>
2022-05-26 18:50:17	65	<	20	0	0	0	0	0	0	>	<	1	0.1	0.1	0.1	0	0.1	0.1	>	<	1	263.6	263.6	263.6	0	263.6	263.6	>
2022-05-26 18:50:18	66	<	20	0	0	0	0	0	0	>	<	1	0.15	0.15	0.15	0	0.15	0.15	>	<	1	263.6	263.6	263.6	0	263.6	263.6	>
2022-05-26 18:50:19	67	<	20	0	0	0	0	0	0	>	<	1	0.15	0.15	0.15	0	0.15	0.15	>	<	1	263.6	263.6	263.6	0	263.6	263.6	>
2022-05-26 18:50:20	68	<	20	0	0	0	0	0	0	>	<	1	0.15	0.15	0.15	0	0.15	0.15	>	<	1	263.6	263.6	263.6	0	263.6	263.6	>
2022-05-26 18:50:21	69	<	20	0	0	0	0	0	0	>	<	1	0.15	0.15	0.15	0	0.15	0.15	>	<	1	263.6	263.6	263.6	0	263.6	263.6	>
2022-05-26 18:50:22	70	<	20	0	0	0	0	0	0	>	<	1	0.1	0.1	0.1	0	0.1	0.1	>	<	1	263.6	263.6	263.6	0	263.6	263.6	>
2022-05-26 18:50:23	71	<	20	0	0	0	0	0	0	>	<	1	0.35	0.35	0.35	0	0.35	0.35	>	<	1	263.8	263.8	263.8	0	263.8	263.8	>
2022-05-26 18:50:24	72	<	20	0	0	0	0	0	0	>	<	1	0.15	0.15	0.15	0	0.15	0.15	>	<	1	263.8	263.8	263.8	0	263.8	263.8	>
2022-05-26 18:50:25	73	<	20	0	0	0	0	0	0	>	<	1	0.1	0.1	0.1	0	0.1	0.1	>	<	1	263.8	263.8	263.8	0	263.8	263.8	>
2022-05-26 18:50:26	74	<	20	0	0	0	0	0	0	>	<	1	0.15	0.15	0.15	0	0.15	0.15	>	<	1	263.8	263.8	263.8	0	263.8	263.8	>
2022-05-26 18:50:27	75	<	20	0	0	0	0	0	0	>	<	1	0.1	0.1	0.1	0	0.1	0.1	>	<	1	263.8	263.8	263.8	0	263.8	263.8	>
2022-05-26 18:50:28	76	<	20	0	0	0	0	0	0	>	<	1	0.2	0.2	0.2	0	0.2	0.2	>	<	1	263.9	263.9	263.9	0	263.9	263.9	>
2022-05-26 18:50:29	77	<	20	0	0	0	0	0	0	>	<	1	0.15	0.15	0.15	0	0.15	0.15	>	<	1	263.9	263.9	263.9	0	263.9	263.9	>
2022-05-26 18:50:30	78	<	20	0	0	0	0	0	0	>	<	1	0.1	0.1	0.1	0	0.1	0.1	>	<	1	263.9	263.9	263.9	0	263.9	263.9	>
2022-05-26 18:50:31	79	<	20	0	0	0	0	0	0	>	<	1	0.15	0.15	0.15	0	0.15	0.15	>	<	1	263.9	263.9	263.9	0	263.9	263.9	>
2022-05-26 18:50:32	80	<	20	0	0	0	0	0	0	>	<	1	0.1	0.1	0.1	0	0.1	0.1	>	<	1	263.9	263.9	263.9	0	263.9	263.9	>
2022-05-26 18:50:33	81	<	20	0	0	0	0	0	0	>	<	1	0.15	0.15	0.15	0	0.15	0.15	>	<	1	263.9	263.9	263.9	0	263.9	263.9	>
2022-05-26 18:50:34	82	<	20	0	0	0	0	0	0	>	<	1	0.15	0.15	0.15	0	0.15	0.15	>	<	1	263.9	263.9	263.9	0	263.9	263.9	>
2022-05-26 18:50:35	83	<	20	0	0	0	0	0	0	>	<	1	0.15	0.15	0.15	0	0.15	0.15	>	<	1	263.9	263.9	263.9	0	263.9	263.9	>
2022-05-26 18:50:36	84	<	20	0	0	0	0	0	0	>	<	1	0.15	0.15	0.15	0	0.15	0.15	>	<	1	263.9	263.9	263.9	0	263.9	263.9	>
2022-05-26 18:50:37	85	<	20	0	0	0	0	0	0	>	<	1	0.1	0.1	0.1	0	0.1	0.1	>	<	1	263.9	263.9	263.9	0	263.9	263.9	>
2022-05-26 18:50:38	86	<	20	0	0	0	0	0	0	>	<	1	0.25	0.25	0.25	0	0.25	0.25	>	<	1	263.9	263.9	263.9	0	263.9	263.9	>
2022-05-26 18:50:39	87	<	20	0	0	0	0	0	0	>	<	1	0.1	0.1	0.1	0	0.1	0.1	>	<	1	263.9	263.9	263.9	0	263.9	263.9	>
2022-05-26 18:50:40	88	<	20	0	0	0	0	0	0	>	<	1	0.15	0.15	0.15	0	0.15	0.15	>	<	1	263.9	263.9	263.9	0	263.9	263.9	>
2022-05-26 18:50:41	89	<	20	0	0	0	0	0	0	>	<	1	0.3	0.3	0.3	0	0.3	0.3	>	<	1	263.9	263.9	263.9	0	263.9	263.9	>
2022-05-26 18:50:42	90	<	20	0	0	0	0	0	0	>	<	1	0.1	0.1	0.1	0	0.1	0.1	>	<	1	263.9	263.9	263.9	0	263.9	263.9	>
2022-05-26 18:50:43	91	<	20	0	0	0	0	0	0	>	<	1	0.15	0.15	0.15	0	0.15	0.15	>	<	1	263.9	263.9	263.9	0	263.9	263.9	>
2022-05-26 18:50:44	92	<	20	0	0	0	0	0	0	>	<	1	0.15	0.15	0.15	0	0.15	0.15	>	<	1	263.9	263.9	263.9	0	263.9	263.9	>
2022-05-26 18:50:45	93	<	20	0	0	0	0	0	0	>	<	1	0.1	0.1	0.1	0	0.1	0.1	>	<	1	263.9	263.9	263.9	0	263.9	263.9	>
2022-05-26 18:50:46	94	<	20	0	0	0	0	0	0	>	<	1	0.15	0.15	0.15	0	0.15	0.15	>	<	1	263.9	263.9	263.9	0	263.9	263.9	>
2022-05-26 18:50:47	95	<	20	0	0	0	0	0	0	>	<	1	0.1	0.1	0.1	0	0.1	0.1	>	<	1	263.9	263.9	263.9	0	263.9	263.9	>
2022-05-26 18:50:48	96	<	20	0	0	0	0	0	0	>	<	1	0.15	0.15	0.15	0	0.15	0.15	>	<	1	263.9	263.9	263.9	0	263.9	263.9	>
2022-05-26 18:50:49	97	<	20	0	0	0	0	0	0	>	<	1	0.15	0.15	0.15	0	0.15	0.15	>	<	1	263.9	263.9	263.9	0	263.9	263.9	>
2022-05-26 18:50:50	98	<	20	0	0	0	0	0	0	>	<	1	0.15	0.15	0.15	0	0.15	0.15	>	<	1	263.9	263.9	263.9	0	263.9	263.9	>
2022-05-26 18:50:51	99	<	20	0	0	0	0	0	0	>	<	1	0.15	0.15	0.15	0	0.15	0.15	>	<	1	263.9	263.9	263.9	0	263.9	263.9	>
2022-05-26 18:50:52	100	<	20	0	0	0	0	0	0	>	<	1	0.15	0.15	0.15	0	0.15	0.15	>	<	1	263.9	263.9	263.9	0	263.9	263.9	>
2022-05-26 18:50:53	101	<	20	0	0	0	0	0	0	>	<	1	0.15	0.15	0.15	0	0.15	0.15	>	<	1	263.9	263.9	263.9	0	263.9	263.9	>
2022-05-26 18:50:54	102	<	20	0	0	0	0	0	0	>	<	1	0.25	0.25	0.25	0	0.25	0.25	>	<	1	263.9	263.9	263.9	0	263.9	263.9	>
2022-05-26 18:50:55	103	<	20	0	0	0	0	0	0	>	<	1	0.1	0.1	0.1	0	0.1	0.1	>	<	1	263.9	263.9	263.9	0	263.9	263.9	>
2022-05-26 18:50:56	104	<	20	0	0	0	0	0	0	>	<	1	0.2	0.2	0.2	0	0.2	0.2	>	<	1	263.9	263.9	263.9	0	263.9	263.9	>
2022-05-26 18:50:57	105	<	20	0	0	0	0	0	0	>	<	1	0.1	0.1	0.1	0	0.1	0.1	>	<	1	263.9	263.9	263.9	0	263.9	263.9	>
2022-05-26 18:50:58	106	<	20	0	0	0	0	0	0	>	<	1	0.15	0.15	0.15	0	0.15	0.15	>	<	1	263.9	263.9	263.9	0	263.9	263.9	>
2022-05-26 18:50:59	107	<	20	0	0	0	0	0	0	>	<	1	0.15	0.15	0.15	0	0.15	0.15	>	<	1	263.9	263.9	263.9	0	263.9	263.9	>
2022-05-26 18:51:00	108	<	20	0	0	0	0	0	0	>	<	1	0.1	0.1	0.1	0	0.1	0.1	>	<	1	263.9	263.9	263.9	0	263.9	263.9	>
2022-05-26 18:51:01	109	<	20	0	0	0	0	0	0	>	<	1	0.15	0.15	0.15	0	0.15	0.15	>	<	1	263.9	263.9	263.9	0	263.9	263.9	>
2022-05-26 18:51:02	110	<	20	0	0	0	0	0	0	>	<	1	0.15	0.15	0.15	0	0.15	0.15	>	<	1	263.9	263.9	263.9	0	263.9	263.9	>
2022-05-26 18:51:03	111	<	20	0	0	0	0	0	0	>	<	1	0.15	0.15	0.15	0	0.15	0.15	>	<	1	263.9	263.9	263.9	0	263.9	263.9	>
2022-05-26 18:51:04	112	<	20	0	0	0	0	0	0	>	<	1	0.1	0.1	0.1	0	0.1	0.1	>	<	1	263.9	263.9	263.9	0	263.9	263.9	>
2022-05-26 18:51:05	113	<	20	0	0	0	0	0	0	>	<	1	0.15	0.15	0.15	0	0.15	0.15	>	<	1	263.9	263.9	263.9	0	263.9	263.9	>
2022-05-26 18:51:06	114	<	20	0	0	0	0	0	0	>	<	1	0.1	0.1	0.1	0	0.1	0.1	>	<	1	263.9	263.9	263.9	0	263.9	263.9	>
2022-05-26 18:51:07	115	<	20	0	0	0	0	0	0	>	<	1	0.2	0.2	0.2	0	0.2	0.2	>	<	1	263.9	263.9	263.9	0	263.9	263.9	>
2022-05-26 18:51:08	116	<	20	0	0	0	0	0	0	>	<	1	0.1	0.1	0.1	0	0.1	0.1	>	<	1	264.1	264.1	264.1	0	264.1	264.1	>
2022-05-26 18:51:09	117	<	20	0	0	0	0	0	0	>	<	1	0.15	0.15	0.15	0	0.15	0.15	>	<	1	264.4	264.4	264.4	0	264.4	264.4	>
2022-05-26 18:51:10	118	<	20	0	0	0	0	0	0	>	<	1	0.1	0.1	0.1	0	0.1	0.1	>	<	1	264.4	264.4	264.4	0	264.4	264.4	>
2022-05-26 18:51:11	119	<	20	0	0	0	0	0	0	>	<	1	0.2	0.2	0.2	0	0.2	0.2	>	<	1	264.4	264.4	264.4	0	264.4	264.4	>
2022-05-26 18:51:12	120	<	20	0	0	0	0	0	0	>	<	1	0.15	0.15	0.15	0	0.15	0.15	>	<	1	264.6	264.6	264.6	0	264.6	264.6	>
2022-05-26 18:51:13	121	<	20	0	0	0	0	0	0	>	<	1	0.15	0.15	0.15	0	0.15	0.15	>	<	1	264.9	264.9	264.9	0	264.9	264.9	>
2022-05-26 18:51:14	122	<	20	0	0	0	0	0	0	>	<	1	0.15	0.15	0.15	0	0.15	0.15	>	<	1	265.6	265.6	265.6	0	265.6	265.6	>
2022-05-26 18:51:15	123	<	20	0	0	0	0	0	0	>	<	1	0.2	0.2	0.2	0	0.2	0.2	>	<	1	265.9	265.9	265.9	0	265.9	265.9	>
2022-05-26 18:51:16	124	<	20	0	0	0	0	0	0	>	<	1	0.15	0.15	0.15	0	0.15	0.15	>	<	1	266.2	266.2	266.2	0	266.2	266.2	>
2022-05-26 18:51:17	125	<	20	0	0	0	0	0	0	>	<	1	0.15	0.15	0.15	0	0.15	0.15	>	<	1	267.1	267.1	267.1	0	267.1	267.1	>
2022-05-26 18:51:18	126	<	20	0	0	0	0	0	0	>	<	1	0.2	0.2	0.2	0	0.2	0.2	>	<	1	267.9	267.9	267.9	0	267.9	267.9	>
2022-05-26 18:51:19	127	<	20	0	0	0	0	0	0	>	<	1	0.15	0.15	0.15	0	0.15	0.15	>	<	1	268.4	268.4	268.4	0	268.4	268.4	>
2022-05-26 18:51:20	128	<	20	0	0	0	0	0	0	>	<	1	0.15	0.15	0.15	0	0.15	0.15	>	<	1	269.1	269.1	269.1	0	269.1	269.1	>
2022-05-26 18:51:21	129	<	20	0	0	0	0	0	0	>	<	1	0.15	0.15	0.15	0	0.15	0.15	>	<	1	269.6	269.6	269.6	0	269.6	269.6	>
2022-05-26 18:51:22	130	<	20	0	0	0	0	0	0	>	<	1	0.2	0.2	0.2	0	0.2	0.2	>	<	1	270.4	270.4	270.4	0	270.4	270.4	>
2022-05-26 18:51:23	131	<	20	0	0	0	0	0	0	>	<	1	0.3	0.3	0.3	0	0.3	0.3	>	<	1	271.9	271.9	271.9	0	271.9	271.9	>
2022-05-26 18:51:24	132	<	20	0	0	0	0	0	0	>	<	1	0.15	0.15	0.15	0	0.15	0.15	>	<	1	271.9	271.9	271.9	0	271.9	271.9	>
2022-05-26 18:51:25	133	<	20	0	0	0	0	0	0	>	<	1	0.2	0.2	0.2	0	0.2	0.2	>	<	1	273.5	273.5	273.5	0	273.5	273.5	>
2022-05-26 18:51:26	134	<	20	0	0	0	0	0	0	>	<	1	0.15	0.15	0.15	0	0.15	0.15	>	<	1	274.3	274.3	274.3	0	274.3	274.3	>
2022-05-26 18:51:27	135	<	20	0	0	0	0	0	0	>	<	1	0.2	0.2	0.2	0	0.2	0.2	>	<	1	274.8	274.8	274.8	0	274.8	274.8	>
2022-05-26 18:51:28	136	<	20	0	0	0	0	0	0	>	<	1	0.55	0.55	0.55	0	0.55	0.55	>	<	1	283.9	283.9	283.9	0	283.9	283.9	>
2022-05-26 18:51:29	137	<	20	0	0	0	0	0	0	>	<	1	0.15	0.15	0.15	0	0.15	0.15	>	<	1	283.9	283.9	283.9	0	283.9	283.9	>
2022-05-26 18:51:30	138	<	20	0	0	0	0	0	0	>	<	1	0.2	0.2	0.2	0	0.2	0.2	>	<	1	283.9	283.9	283.9	0	283.9	283.9	>
2022-05-26 18:51:31	139	<	20	0	0	0	0	0	0	>	<	1	0.1	0.1	0.1	0	0.1	0.1	>	<	1	283.9	283.9	283.9	0	283.9	283.9	>
2022-05-26 18:51:32	140	<	20	0	0	0	0	0	0	>	<	1	0.15	0.15	0.15	0	0.15	0.15	>	<	1	283.9	283.9	283.9	0	283.9	283.9	>
2022-05-26 18:51:33	141	<	20	0	0	0	0	0	0	>	<	1	0.15	0.15	0.15	0	0.15	0.15	>	<	1	283.9	283.9	283.9	0	283.9	283.9	>
2022-05-26 18:51:34	142	<	20	0	0	0	0	0	0	>	<	1	0.15	0.15	0.15	0	0.15	0.15	>	<	1	283.9	283.9	283.9	0	283.9	283.9	>
2022-05-26 18:51:35	143	<	20	0	0	0	0	0	0	>	<	1	0.25	0.25	0.25	0	0.25	0.25	>	<	1	283.9	283.9	283.9	0	283.9	283.9	>
2022-05-26 18:51:36	144	<	20	0	0	0	0	0	0	>	<	1	0.2	0.2	0.2	0	0.2	0.2	>	<	1	283.9	283.9	283.9	0	283.9	283.9	>
2022-05-26 18:51:37	145	<	20	0	0	0	0	0	0	>	<	1	0.15	0.15	0.15	0	0.15	0.15	>	<	1	284.2	284.2	284.2	0	284.2	284.2	>
2022-05-26 18:51:38	146	<	20	0	0	0	0	0	0	>	<	1	0.15	0.15	0.15	0	0.15	0.15	>	<	1	284.2	284.2	284.2	0	284.2	284.2	>
2022-05-26 18:51:39	147	<	20	0	0	0	0	0	0	>	<	1	0.15	0.15	0.15	0	0.15	0.15	>	<	1	284.2	284.2	284.2	0	284.2	284.2	>
2022-05-26 18:51:40	148	<	20	0	0	0	0	0	0	>	<	1	0.15	0.15	0.15	0	0.15	0.15	>	<	1	284.2	284.2	284.2	0	284.2	284.2	>
2022-05-26 18:51:41	149	<	20	0	0	0	0	0	0	>	<	1	0.2	0.2	0.2	0	0.2	0.2	>	<	1	284.2	284.2	284.2	0	284.2	284.2	>
2022-05-26 18:51:42	150	<	20	0	0	0	0	0	0	>	<	1	0.1	0.1	0.1	0	0.1	0.1	>	<	1	284.2	284.2	284.2	0	284.2	284.2	>
2022-05-26 18:51:43	151	<	20	0	0	0	0	0	0	>	<	1	0.2	0.2	0.2	0	0.2	0.2	>	<	1	284.2	284.2	284.2	0	284.2	284.2	>
2022-05-26 18:51:44	152	<	20	0	0	0	0	0	0	>	<	1	0.1	0.1	0.1	0	0.1	0.1	>	<	1	284.2	284.2	284.2	0	284.2	284.2	>
2022-05-26 18:51:45	153	<	20	0	0	0	0	0	0	>	<	1	0.15	0.15	0.15	0	0.15	0.15	>	<	1	284.2	284.2	284.2	0	284.2	284.2	>
2022-05-26 18:51:46	154	<	20	0	0	0	0	0	0	>	<	1	0.15	0.15	0.15	0	0.15	0.15	>	<	1	284.2	284.2	284.2	0	284.2	284.2	>
2022-05-26 18:51:47	155	<	20	0	0	0	0	0	0	>	<	1	0.15	0.15	0.15	0	0.15	0.15	>	<	1	284.2	284.2	284.2	0	284.2	284.2	>
2022-05-26 18:51:48	156	<	20	0	0	0	0	0	0	>	<	1	0.15	0.15	0.15	0	0.15	0.15	>	<	1	284.2	284.2	284.2	0	284.2	284.2	>
2022-05-26 18:51:49	157	<	20	0	0	0	0	0	0	>	<	1	0.1	0.1	0.1	0	0.1	0.1	>	<	1	284.2	284.2	284.2	0	284.2	284.2	>
2022-05-26 18:51:50	158	<	20	0	0	0	0	0	0	>	<	1	0.2	0.2	0.2	0	0.2	0.2	>	<	1	284.2	284.2	284.2	0	284.2	284.2	>
2022-05-26 18:51:51	159	<	20	0	0	0	0	0	0	>	<	1	0.15	0.15	0.15	0	0.15	0.15	>	<	1	284.2	284.2	284.2	0	284.2	284.2	>
2022-05-26 18:51:52	160	<	20	0	0	0	0	0	0	>	<	1	0.15	0.15	0.15	0	0.15	0.15	>	<	1	284.2	284.2	284.2	0	284.2	284.2	>
2022-05-26 18:51:53	161	<	20	0	0	0	0	0	0	>	<	1	0.1	0.1	0.1	0	0.1	0.1	>	<	1	284.2	284.2	284.2	0	284.2	284.2	>
2022-05-26 18:51:54	162	<	20	0	0	0	0	0	0	>	<	1	0.15	0.15	0.15	0	0.15	0.15	>	<	1	284.2	284.2	284.2	0	284.2	284.2	>
2022-05-26 18:51:55	163	<	20	0	0	0	0	0	0	>	<	1	0.15	0.15	0.15	0	0.15	0.15	>	<	1	284.2	284.2	284.2	0	284.2	284.2	>
2022-05-26 18:51:56	164	<	20	0	0	0	0	0	0	>	<	1	0.15	0.15	0.15	0	0.15	0.15	>	<	1	284.2	284.2	284.2	0	284.2	284.2	>
2022-05-26 18:51:57	165	<	20	0	0	0	0	0	0	>	<	1	0.15	0.15	0.15	0	0.15	0.15	>	<	1	284.2	284.2	284.2	0	284.2	284.2	>
2022-05-26 18:51:58	166	<	20	0	0	0	0	0	0	>	<	1	0.15	0.15	0.15	0	0.15	0.15	>	<	1	284.2	284.2	284.2	0	284.2	284.2	>
2022-05-26 18:51:59	167	<	20	0	0	0	0	0	0	>	<	1	0.1	0.1	0.1	0	0.1	0.1	>	<	1	284.2	284.2	284.2	0	284.2	284.2	>
2022-05-26 18:52:00	168	<	20	0	0	0	0	0	0	>	<	1	0.15	0.15	0.15	0	0.15	0.15	>	<	1	284.2	284.2	284.2	0	284.2	284.2	>
2022-05-26 18:52:01	169	<	20	0	0	0	0	0	0	>	<	1	0.1	0.1	0.1	0	0.1	0.1	>	<	1	284.2	284.2	284.2	0	284.2	284.2	>
2022-05-26 18:52:02	170	<	20	0	0	0	0	0	0	>	<	1	0.2	0.2	0.2	0	0.2	0.2	>	<	1	284.2	284.2	284.2	0	284.2	284.2	>
2022-05-26 18:52:03	171	<	20	0	0	0	0	0	0	>	<	1	0.1	0.1	0.1	0	0.1	0.1	>	<	1	284.2	284.2	284.2	0	284.2	284.2	>
2022-05-26 18:52:04	172	<	20	0	0	0	0	0	0	>	<	1	0.15	0.15	0.15	0	0.15	0.15	>	<	1	284.2	284.2	284.2	0	284.2	284.2	>
2022-05-26 18:52:05	173	<	20	0	0	0	0	0	0	>	<	1	0.15	0.15	0.15	0	0.15	0.15	>	<	1	284.2	284.2	284.2	0	284.2	284.2	>
2022-05-26 18:52:06	174	<	20	0	0	0	0	0	0	>	<	1	0.2	0.2	0.2	0	0.2	0.2	>	<	1	284.2	284.2	284.2	0	284.2	284.2	>
2022-05-26 18:52:07	175	<	20	0	0	0	0	0	0	>	<	1	0.1	0.1	0.1	0	0.1	0.1	>	<	1	284.2	284.2	284.2	0	284.2	284.2	>
2022-05-26 18:52:08	176	<	20	0	0	0	0	0	0	>	<	1	0.15	0.15	0.15	0	0.15	0.15	>	<	1	284.2	284.2	284.2	0	284.2	284.2	>
2022-05-26 18:52:09	177	<	20	0	0	0	0	0	0	>	<	1	0.15	0.15	0.15	0	0.15	0.15	>	<	1	284.2	284.2	284.2	0	284.2	284.2	>
2022-05-26 18:52:10	178	<	20	0	0	0	0	0	0	>	<	1	0.15	0.15	0.15	0	0.15	0.15	>	<	1	284.2	284.2	284.2	0	284.2	284.2	>
2022-05-26 18:52:11	179	<	20	0	0	0	0	0	0	>	<	1	0.1	0.1	0.1	0	0.1	0.1	>	<	1	284.2	284.2	284.2	0	284.2	284.2	>
2022-05-26 18:52:12	180	<	20	0	0	0	0	0	0	>	<	1	0.25	0.25	0.25	0	0.25	0.25	>	<	1	284.2	284.2	284.2	0	284.2	284.2	>
2022-05-26 18:52:13	181	<	20	0	0	0	0	0	0	>	<	1	0.1	0.1	0.1	0	0.1	0.1	>	<	1	284.2	284.2	284.2	0	284.2	284.2	>
2022-05-26 18:52:14	182	<	20	0	0	0	0	0	0	>	<	1	0.25	0.25	0.25	0	0.25	0.25	>	<	1	284.2	284.2	284.2	0	284.2	284.2	>
2022-05-26 18:52:15	183	<	20	0	0	0	0	0	0	>	<	1	0.1	0.1	0.1	0	0.1	0.1	>	<	1	284.2	284.2	284.2	0	284.2	284.2	>
2022-05-26 18:52:16	184	<	20	0	0	0	0	0	0	>	<	1	0.95	0.95	0.95	0	0.95	0.95	>	<	1	284.2	284.2	284.2	0	284.2	284.2	>
2022-05-26 18:52:17	185	<	20	0	0	0	0	0	0	>	<	1	0.15	0.15	0.15	0	0.15	0.15	>	<	1	284.2	284.2	284.2	0	284.2	284.2	>
2022-05-26 18:52:18	186	<	20	0	0	0	0	0	0	>	<	1	0.15	0.15	0.15	0	0.15	0.15	>	<	1	284.2	284.2	284.2	0	284.2	284.2	>
2022-05-26 18:52:19	187	<	20	0	0	0	0	0	0	>	<	1	1.15	1.15	1.15	0	1.15	1.15	>	<	1	284.2	284.2	284.2	0	284.2	284.2	>
2022-05-26 18:52:20	188	<	20	0	0	0	0	0	0	>	<	1	0.15	0.15	0.15	0	0.15	0.15	>	<	1	284.2	284.2	284.2	0	284.2	284.2	>
2022-05-26 18:52:21	189	<	20	0	0	0	0	0	0	>	<	1	0.15	0.15	0.15	0	0.15	0.15	>	<	1	284.3	284.3	284.3	0	284.3	284.3	>
2022-05-26 18:52:22	190	<	20	0	0	0	0	0	0	>	<	1	0.1	0.1	0.1	0	0.1	0.1	>	<	1	284.3	284.3	284.3	0	284.3	284.3	>
2022-05-26 18:52:23	191	<	20	0	0	0	0	0	0	>	<	1	0.2	0.2	0.2	0	0.2	0.2	>	<	1	284.3	284.3	284.3	0	284.3	284.3	>
2022-05-26 18:52:24	192	<	20	0	0	0	0	0	0	>	<	1	0.15	0.15	0.15	0	0.15	0.15	>	<	1	284.3	284.3	284.3	0	284.3	284.3	>
2022-05-26 18:52:25	193	<	20	0	0	0	0	0	0	>	<	1	0.1	0.1	0.1	0	0.1	0.1	>	<	1	284.3	284.3	284.3	0	284.3	284.3	>
2022-05-26 18:52:26	194	<	20	0	0	0	0	0	0	>	<	1	0.15	0.15	0.15	0	0.15	0.15	>	<	1	284.3	284.3	284.3	0	284.3	284.3	>
2022-05-26 18:52:27	195	<	20	0	0	0	0	0	0	>	<	1	0.15	0.15	0.15	0	0.15	0.15	>	<	1	284.3	284.3	284.3	0	284.3	284.3	>
2022-05-26 18:52:28	196	<	20	0	0	0	0	0	0	>	<	1	0.1	0.1	0.1	0	0.1	0.1	>	<	1	284.3	284.3	284.3	0	284.3	284.3	>
2022-05-26 18:52:29	197	<	20	0	0	0	0	0	0	>	<	1	0.2	0.2	0.2	0	0.2	0.2	>	<	1	284.3	284.3	284.3	0	284.3	284.3	>
2022-05-26 18:52:30	198	<	20	0	0	0	0	0	0	>	<	1	0.15	0.15	0.15	0	0.15	0.15	>	<	1	284.3	284.3	284.3	0	284.3	284.3	>
2022-05-26 18:52:31	199	<	20	0	0	0	0	0	0	>	<	1	0.1	0.1	0.1	0	0.1	0.1	>	<	1	284.3	284.3	284.3	0	284.3	284.3	>
2022-05-26 18:52:32	200	<	20	0	0	0	0	0	0	>	<	0	0			0	0	0	>	<	0	0			0	0	0	>
2022-05-26 18:52:33	201	<	20	0	0	0	0	0	0	>	<	1	0.15	0.15	0.15	0	0.15	0.15	>	<	1	284.3	284.3	284.3	0	284.3	284.3	>
2022-05-26 18:52:34	202	<	20	0	0	0	0	0	0	>	<	1	0.15	0.15	0.15	0	0.15	0.15	>	<	1	284.3	284.3	284.3	0	284.3	284.3	>
2022-05-26 18:52:35	203	<	20	0	0	0	0	0	0	>	<	1	0.15	0.15	0.15	0	0.15	0.15	>	<	1	284.3	284.3	284.3	0	284.3	284.3	>
2022-05-26 18:52:36	204	<	20	0	0	0	0	0	0	>	<	1	0.1	0.1	0.1	0	0.1	0.1	>	<	1	284.3	284.3	284.3	0	284.3	284.3	>
2022-05-26 18:52:37	205	<	20	0	0	0	0	0	0	>	<	1	0.2	0.2	0.2	0	0.2	0.2	>	<	1	284.3	284.3	284.3	0	284.3	284.3	>
2022-05-26 18:52:38	206	<	20	0	0	0	0	0	0	>	<	1	0.1	0.1	0.1	0	0.1	0.1	>	<	1	284.3	284.3	284.3	0	284.3	284.3	>
2022-05-26 18:52:39	207	<	20	0	0	0	0	0	0	>	<	1	0.2	0.2	0.2	0	0.2	0.2	>	<	1	284.3	284.3	284.3	0	284.3	284.3	>
2022-05-26 18:52:40	208	<	20	0	0	0	0	0	0	>	<	1	0.2	0.2	0.2	0	0.2	0.2	>	<	1	284.3	284.3	284.3	0	284.3	284.3	>
2022-05-26 18:52:41	209	<	20	0	0	0	0	0	0	>	<	1	0.15	0.15	0.15	0	0.15	0.15	>	<	1	284.3	284.3	284.3	0	284.3	284.3	>
2022-05-26 18:52:42	210	<	20	0	0	0	0	0	0	>	<	1	0.15	0.15	0.15	0	0.15	0.15	>	<	1	284.3	284.3	284.3	0	284.3	284.3	>
2022-05-26 18:52:43	211	<	20	0	0	0	0	0	0	>	<	1	0.15	0.15	0.15	0	0.15	0.15	>	<	1	284.3	284.3	284.3	0	284.3	284.3	>
2022-05-26 18:52:44	212	<	20	0	0	0	0	0	0	>	<	1	0.1	0.1	0.1	0	0.1	0.1	>	<	1	284.3	284.3	284.3	0	284.3	284.3	>
2022-05-26 18:52:45	213	<	20	0	0	0	0	0	0	>	<	1	0.15	0.15	0.15	0	0.15	0.15	>	<	1	284.3	284.3	284.3	0	284.3	284.3	>
2022-05-26 18:52:46	214	<	20	0	0	0	0	0	0	>	<	1	0.15	0.15	0.15	0	0.15	0.15	>	<	1	284.3	284.3	284.3	0	284.3	284.3	>
2022-05-26 18:52:47	215	<	20	0	0	0	0	0	0	>	<	1	0.15	0.15	0.15	0	0.15	0.15	>	<	1	284.3	284.3	284.3	0	284.3	284.3	>
2022-05-26 18:52:48	216	<	20	0	0	0	0	0	0	>	<	1	0.1	0.1	0.1	0	0.1	0.1	>	<	1	284.3	284.3	284.3	0	284.3	284.3	>
2022-05-26 18:52:49	217	<	20	0	0	0	0	0	0	>	<	1	0.15	0.15	0.15	0	0.15	0.15	>	<	1	284.5	284.5	284.5	0	284.5	284.5	>
2022-05-26 18:52:50	218	<	20	0	0	0	0	0	0	>	<	1	0.15	0.15	0.15	0	0.15	0.15	>	<	1	284.8	284.8	284.8	0	284.8	284.8	>
2022-05-26 18:52:51	219	<	20	0	0	0	0	0	0	>	<	1	0.1	0.1	0.1	0	0.1	0.1	>	<	1	284.8	284.8	284.8	0	284.8	284.8	>
2022-05-26 18:52:52	220	<	20	0	0	0	0	0	0	>	<	1	0.2	0.2	0.2	0	0.2	0.2	>	<	1	284.8	284.8	284.8	0	284.8	284.8	>
2022-05-26 18:52:53	221	<	20	0	0	0	0	0	0	>	<	1	0.1	0.1	0.1	0	0.1	0.1	>	<	1	285	285	285	0	285	285	>
2022-05-26 18:52:54	222	<	20	0	0	0	0	0	0	>	<	1	0.6	0.6	0.6	0	0.6	0.6	>	<	1	285	285	285	0	285	285	>
2022-05-26 18:52:55	223	<	20	0	0	0	0	0	0	>	<	1	0.35	0.35	0.35	0	0.35	0.35	>	<	1	285	285	285	0	285	285	>
2022-05-26 18:52:56	224	<	20	0	0	0	0	0	0	>	<	1	0.1	0.1	0.1	0	0.1	0.1	>	<	1	285	285	285	0	285	285	>
2022-05-26 18:52:57	225	<	20	0	0	0	0	0	0	>	<	1	0.2	0.2	0.2	0	0.2	0.2	>	<	1	285	285	285	0	285	285	>
2022-05-26 18:52:58	226	<	20	0	0	0	0	0	0	>	<	1	0.15	0.15	0.15	0	0.15	0.15	>	<	1	285	285	285	0	285	285	>
2022-05-26 18:52:59	227	<	20	0	0	0	0	0	0	>	<	1	0.1	0.1	0.1	0	0.1	0.1	>	<	1	285	285	285	0	285	285	>
2022-05-26 18:53:00	228	<	20	0	0	0	0	0	0	>	<	1	0.15	0.15	0.15	0	0.15	0.15	>	<	1	285	285	285	0	285	285	>
2022-05-26 18:53:01	229	<	20	0	0	0	0	0	0	>	<	1	0.15	0.15	0.15	0	0.15	0.15	>	<	1	285.3	285.3	285.3	0	285.3	285.3	>
2022-05-26 18:53:02	230	<	20	0	0	0	0	0	0	>	<	1	0.15	0.15	0.15	0	0.15	0.15	>	<	1	285.3	285.3	285.3	0	285.3	285.3	>
2022-05-26 18:53:03	231	<	20	0	0	0	0	0	0	>	<	1	0.1	0.1	0.1	0	0.1	0.1	>	<	1	285.3	285.3	285.3	0	285.3	285.3	>
2022-05-26 18:53:04	232	<	20	0	0	0	0	0	0	>	<	1	0.15	0.15	0.15	0	0.15	0.15	>	<	1	285.5	285.5	285.5	0	285.5	285.5	>
2022-05-26 18:53:05	233	<	20	0	0	0	0	0	0	>	<	1	0.15	0.15	0.15	0	0.15	0.15	>	<	1	285.8	285.8	285.8	0	285.8	285.8	>
2022-05-26 18:53:06	234	<	20	0	0	0	0	0	0	>	<	1	0.15	0.15	0.15	0	0.15	0.15	>	<	1	286	286	286	0	286	286	>
2022-05-26 18:53:07	235	<	20	0	0	0	0	0	0	>	<	1	0.1	0.1	0.1	0	0.1	0.1	>	<	1	286.8	286.8	286.8	0	286.8	286.8	>
2022-05-26 18:53:08	236	<	20	0	0	0	0	0	0	>	<	1	0.15	0.15	0.15	0	0.15	0.15	>	<	1	287.3	287.3	287.3	0	287.3	287.3	>
2022-05-26 18:53:09	237	<	20	0	0	0	0	0	0	>	<	1	0.15	0.15	0.15	0	0.15	0.15	>	<	1	287.8	287.8	287.8	0	287.8	287.8	>
2022-05-26 18:53:10	238	<	20	0	0	0	0	0	0	>	<	1	0.15	0.15	0.15	0	0.15	0.15	>	<	1	288.3	288.3	288.3	0	288.3	288.3	>
2022-05-26 18:53:11	239	<	20	0	0	0	0	0	0	>	<	1	0.15	0.15	0.15	0	0.15	0.15	>	<	1	288.8	288.8	288.8	0	288.8	288.8	>
2022-05-26 18:53:12	240	<	20	0	0	0	0	0	0	>	<	1	0.15	0.15	0.15	0	0.15	0.15	>	<	1	289.4	289.4	289.4	0	289.4	289.4	>
2022-05-26 18:53:13	241	<	20	0	0	0	0	0	0	>	<	1	0.1	0.1	0.1	0	0.1	0.1	>	<	1	290.4	290.4	290.4	0	290.4	290.4	>
2022-05-26 18:53:14	242	<	20	0	0	0	0	0	0	>	<	1	0.15	0.15	0.15	0	0.15	0.15	>	<	1	290.9	290.9	290.9	0	290.9	290.9	>
2022-05-26 18:53:15	243	<	20	0	0	0	0	0	0	>	<	1	0.2	0.2	0.2	0	0.2	0.2	>	<	1	291.4	291.4	291.4	0	291.4	291.4	>
2022-05-26 18:53:16	244	<	20	0	0	0	0	0	0	>	<	1	0.15	0.15	0.15	0	0.15	0.15	>	<	1	292.2	292.2	292.2	0	292.2	292.2	>
2022-05-26 18:53:17	245	<	20	0	0	0	0	0	0	>	<	1	0.1	0.1	0.1	0	0.1	0.1	>	<	1	293.2	293.2	293.2	0	293.2	293.2	>
2022-05-26 18:53:18	246	<	20	0	0	0	0	0	0	>	<	1	0.15	0.15	0.15	0	0.15	0.15	>	<	1	293.5	293.5	293.5	0	293.5	293.5	>
2022-05-26 18:53:19	247	<	20	0	0	0	0	0	0	>	<	1	0.15	0.15	0.15	0	0.15	0.15	>	<	1	294.8	294.8	294.8	0	294.8	294.8	>
2022-05-26 18:53:20	248	<	20	0	0	0	0	0	0	>	<	1	0.15	0.15	0.15	0	0.15	0.15	>	<	1	295.5	295.5	295.5	0	295.5	295.5	>
2022-05-26 18:53:21	249	<	20	0	0	0	0	0	0	>	<	1	0.15	0.15	0.15	0	0.15	0.15	>	<	1	296.3	296.3	296.3	0	296.3	296.3	>
2022-05-26 18:53:22	250	<	20	0	0	0	0	0	0	>	<	1	0.2	0.2	0.2	0	0.2	0.2	>	<	1	296.8	296.8	296.8	0	296.8	296.8	>
2022-05-26 18:53:23	251	<	20	0	0	0	0	0	0	>	<	1	0.1	0.1	0.1	0	0.1	0.1	>	<	1	297.3	297.3	297.3	0	297.3	297.3	>
2022-05-26 18:53:24	252	<	20	0	0	0	0	0	0	>	<	1	0.15	0.15	0.15	0	0.15	0.15	>	<	1	298.1	298.1	298.1	0	298.1	298.1	>
2022-05-26 18:53:25	253	<	20	0	0	0	0	0	0	>	<	1	0.15	0.15	0.15	0	0.15	0.15	>	<	1	298.4	298.4	298.4	0	298.4	298.4	>
2022-05-26 18:53:26	254	<	20	0	0	0	0	0	0	>	<	1	0.2	0.2	0.2	0	0.2	0.2	>	<	1	300.4	300.4	300.4	0	300.4	300.4	>
2022-05-26 18:53:27	255	<	20	0	0	0	0	0	0	>	<	1	0.15	0.15	0.15	0	0.15	0.15	>	<	1	301.4	301.4	301.4	0	301.4	301.4	>
2022-05-26 18:53:28	256	<	20	0	0	0	0	0	0	>	<	1	0.2	0.2	0.2	0	0.2	0.2	>	<	1	302.5	302.5	302.5	0	302.5	302.5	>
2022-05-26 18:53:29	257	<	20	0	0	0	0	0	0	>	<	1	0.15	0.15	0.15	0	0.15	0.15	>	<	1	303	303	303	0	303	303	>
2022-05-26 18:53:30	258	<	20	0	0	0	0	0	0	>	<	1	0.2	0.2	0.2	0	0.2	0.2	>	<	1	304.3	304.3	304.3	0	304.3	304.3	>
2022-05-26 18:53:31	259	<	20	0	0	0	0	0	0	>	<	1	0.9	0.9	0.9	0	0.9	0.9	>	<	1	305.6	305.6	305.6	0	305.6	305.6	>
2022-05-26 18:53:32	260	<	20	0	0	0	0	0	0	>	<	1	0.15	0.15	0.15	0	0.15	0.15	>	<	1	306.3	306.3	306.3	0	306.3	306.3	>
2022-05-26 18:53:33	261	<	20	0	0	0	0	0	0	>	<	1	0.1	0.1	0.1	0	0.1	0.1	>	<	1	306.9	306.9	306.9	0	306.9	306.9	>
2022-05-26 18:53:34	262	<	20	0	0	0	0	0	0	>	<	1	0.2	0.2	0.2	0	0.2	0.2	>	<	1	307.9	307.9	307.9	0	307.9	307.9	>
2022-05-26 18:53:35	263	<	20	0	0	0	0	0	0	>	<	1	0.15	0.15	0.15	0	0.15	0.15	>	<	1	309.4	309.4	309.4	0	309.4	309.4	>
2022-05-26 18:53:36	264	<	20	0	0	0	0	0	0	>	<	1	0.1	0.1	0.1	0	0.1	0.1	>	<	1	310.5	310.5	310.5	0	310.5	310.5	>
2022-05-26 18:53:37	265	<	20	0	0	0	0	0	0	>	<	1	0.15	0.15	0.15	0	0.15	0.15	>	<	1	311	311	311	0	311	311	>
2022-05-26 18:53:38	266	<	20	0	0	0	0	0	0	>	<	1	0.2	0.2	0.2	0	0.2	0.2	>	<	1	311.8	311.8	311.8	0	311.8	311.8	>
2022-05-26 18:53:39	267	<	20	0	0	0	0	0	0	>	<	1	0.1	0.1	0.1	0	0.1	0.1	>	<	1	312.5	312.5	312.5	0	312.5	312.5	>
2022-05-26 18:53:40	268	<	20	0	0	0	0	0	0	>	<	1	0.15	0.15	0.15	0	0.15	0.15	>	<	1	312.8	312.8	312.8	0	312.8	312.8	>
2022-05-26 18:53:41	269	<	20	0	0	0	0	0	0	>	<	1	0.15	0.15	0.15	0	0.15	0.15	>	<	1	313.8	313.8	313.8	0	313.8	313.8	>
2022-05-26 18:53:42	270	<	20	0	0	0	0	0	0	>	<	1	0.3	0.3	0.3	0	0.3	0.3	>	<	1	314.6	314.6	314.6	0	314.6	314.6	>
2022-05-26 18:53:43	271	<	20	0	0	0	0	0	0	>	<	1	0.1	0.1	0.1	0	0.1	0.1	>	<	1	315.6	315.6	315.6	0	315.6	315.6	>
2022-05-26 18:53:44	272	<	20	0	0	0	0	0	0	>	<	1	0.2	0.2	0.2	0	0.2	0.2	>	<	1	316.6	316.6	316.6	0	316.6	316.6	>
2022-05-26 18:53:45	273	<	20	0	0	0	0	0	0	>	<	1	0.15	0.15	0.15	0	0.15	0.15	>	<	1	317.7	317.7	317.7	0	317.7	317.7	>
2022-05-26 18:53:46	274	<	20	0	0	0	0	0	0	>	<	1	0.1	0.1	0.1	0	0.1	0.1	>	<	1	318.2	318.2	318.2	0	318.2	318.2	>
2022-05-26 18:53:47	275	<	20	0	0	0	0	0	0	>	<	1	0.15	0.15	0.15	0	0.15	0.15	>	<	1	319.2	319.2	319.2	0	319.2	319.2	>
2022-05-26 18:53:48	276	<	20	0	0	0	0	0	0	>	<	1	0.15	0.15	0.15	0	0.15	0.15	>	<	1	320	320	320	0	320	320	>
2022-05-26 18:53:49	277	<	20	0	0	0	0	0	0	>	<	1	0.15	0.15	0.15	0	0.15	0.15	>	<	1	321.3	321.3	321.3	0	321.3	321.3	>
2022-05-26 18:53:50	278	<	20	0	0	0	0	0	0	>	<	1	0.15	0.15	0.15	0	0.15	0.15	>	<	1	322.6	322.6	322.6	0	322.6	322.6	>
2022-05-26 18:53:51	279	<	20	0	0	0	0	0	0	>	<	1	0.15	0.15	0.15	0	0.15	0.15	>	<	1	323.9	323.9	323.9	0	323.9	323.9	>
2022-05-26 18:53:52	280	<	20	0	0	0	0	0	0	>	<	1	0.1	0.1	0.1	0	0.1	0.1	>	<	1	324.1	324.1	324.1	0	324.1	324.1	>
2022-05-26 18:53:53	281	<	20	0	0	0	0	0	0	>	<	1	0.2	0.2	0.2	0	0.2	0.2	>	<	1	324.9	324.9	324.9	0	324.9	324.9	>
2022-05-26 18:53:54	282	<	20	0	0	0	0	0	0	>	<	1	0.75	0.75	0.75	0	0.75	0.75	>	<	1	326.4	326.4	326.4	0	326.4	326.4	>
2022-05-26 18:53:55	283	<	20	0	0	0	0	0	0	>	<	1	0.15	0.15	0.15	0	0.15	0.15	>	<	1	326.7	326.7	326.7	0	326.7	326.7	>
2022-05-26 18:53:56	284	<	20	0	0	0	0	0	0	>	<	1	0.15	0.15	0.15	0	0.15	0.15	>	<	1	327.5	327.5	327.5	0	327.5	327.5	>
2022-05-26 18:53:57	285	<	20	0	0	0	0	0	0	>	<	1	0.15	0.15	0.15	0	0.15	0.15	>	<	1	328.5	328.5	328.5	0	328.5	328.5	>
2022-05-26 18:53:58	286	<	20	0	0	0	0	0	0	>	<	1	0.1	0.1	0.1	0	0.1	0.1	>	<	1	329.3	329.3	329.3	0	329.3	329.3	>
2022-05-26 18:53:59	287	<	20	0	0	0	0	0	0	>	<	1	0.15	0.15	0.15	0	0.15	0.15	>	<	1	330.6	330.6	330.6	0	330.6	330.6	>
2022-05-26 18:54:00	288	<	20	0	0	0	0	0	0	>	<	1	0.15	0.15	0.15	0	0.15	0.15	>	<	1	330.8	330.8	330.8	0	330.8	330.8	>
2022-05-26 18:54:01	289	<	20	0	0	0	0	0	0	>	<	1	0.15	0.15	0.15	0	0.15	0.15	>	<	1	331.3	331.3	331.3	0	331.3	331.3	>
2022-05-26 18:54:02	290	<	20	0	0	0	0	0	0	>	<	1	0.15	0.15	0.15	0	0.15	0.15	>	<	1	332.9	332.9	332.9	0	332.9	332.9	>
2022-05-26 18:54:03	291	<	20	0	0	0	0	0	0	>	<	1	0.1	0.1	0.1	0	0.1	0.1	>	<	1	333.4	333.4	333.4	0	333.4	333.4	>
2022-05-26 18:54:04	292	<	20	0	0	0	0	0	0	>	<	1	0.15	0.15	0.15	0	0.15	0.15	>	<	1	334.4	334.4	334.4	0	334.4	334.4	>
2022-05-26 18:54:05	293	<	20	0	0	0	0	0	0	>	<	1	0.2	0.2	0.2	0	0.2	0.2	>	<	1	335.7	335.7	335.7	0	335.7	335.7	>
2022-05-26 18:54:06	294	<	20	0	0	0	0	0	0	>	<	1	0.15	0.15	0.15	0	0.15	0.15	>	<	1	337	337	337	0	337	337	>
2022-05-26 18:54:07	295	<	20	0	0	0	0	0	0	>	<	1	0.1	0.1	0.1	0	0.1	0.1	>	<	1	337.5	337.5	337.5	0	337.5	337.5	>
2022-05-26 18:54:08	296	<	20	0	0	0	0	0	0	>	<	1	0.15	0.15	0.15	0	0.15	0.15	>	<	1	338.8	338.8	338.8	0	338.8	338.8	>
2022-05-26 18:54:09	297	<	20	0	0	0	0	0	0	>	<	1	0.2	0.2	0.2	0	0.2	0.2	>	<	1	339.6	339.6	339.6	0	339.6	339.6	>
2022-05-26 18:54:10	298	<	20	0	0	0	0	0	0	>	<	1	0.1	0.1	0.1	0	0.1	0.1	>	<	1	340.4	340.4	340.4	0	340.4	340.4	>
2022-05-26 18:54:11	299	<	20	0	0	0	0	0	0	>	<	1	0.15	0.15	0.15	0	0.15	0.15	>	<	1	340.9	340.9	340.9	0	340.9	340.9	>
2022-05-26 18:54:12	300	<	20	0	0	0	0	0	0	>	<	1	0.15	0.15	0.15	0	0.15	0.15	>	<	1	342.4	342.4	342.4	0	342.4	342.4	>
2022-05-26 18:54:13	301	<	20	0	0	0	0	0	0	>	<	1	0.15	0.15	0.15	0	0.15	0.15	>	<	1	343.2	343.2	343.2	0	343.2	343.2	>
2022-05-26 18:54:14	302	<	20	0	0	0	0	0	0	>	<	1	0.1	0.1	0.1	0	0.1	0.1	>	<	1	344.7	344.7	344.7	0	344.7	344.7	>
2022-05-26 18:54:15	303	<	20	0	0	0	0	0	0	>	<	1	0.2	0.2	0.2	0	0.2	0.2	>	<	1	344.7	344.7	344.7	0	344.7	344.7	>
2022-05-26 18:54:16	304	<	20	0	0	0	0	0	0	>	<	1	0.2	0.2	0.2	0	0.2	0.2	>	<	1	345.7	345.7	345.7	0	345.7	345.7	>
2022-05-26 18:54:17	305	<	20	0	0	0	0	0	0	>	<	1	0.15	0.15	0.15	0	0.15	0.15	>	<	1	346.5	346.5	346.5	0	346.5	346.5	>
2022-05-26 18:54:18	306	<	20	0	0	0	0	0	0	>	<	1	0.1	0.1	0.1	0	0.1	0.1	>	<	1	346.8	346.8	346.8	0	346.8	346.8	>
2022-05-26 18:54:19	307	<	20	0	0	0	0	0	0	>	<	1	0.2	0.2	0.2	0	0.2	0.2	>	<	1	347.5	347.5	347.5	0	347.5	347.5	>
2022-05-26 18:54:20	308	<	20	0	0	0	0	0	0	>	<	1	0.1	0.1	0.1	0	0.1	0.1	>	<	1	349.1	349.1	349.1	0	349.1	349.1	>
2022-05-26 18:54:21	309	<	20	0	0	0	0	0	0	>	<	1	0.15	0.15	0.15	0	0.15	0.15	>	<	1	350.1	350.1	350.1	0	350.1	350.1	>
2022-05-26 18:54:22	310	<	20	0	0	0	0	0	0	>	<	1	0.1	0.1	0.1	0	0.1	0.1	>	<	1	351.4	351.4	351.4	0	351.4	351.4	>
2022-05-26 18:54:23	311	<	20	0	0	0	0	0	0	>	<	1	0.15	0.15	0.15	0	0.15	0.15	>	<	1	351.7	351.7	351.7	0	351.7	351.7	>
2022-05-26 18:54:24	312	<	20	0	0	0	0	0	0	>	<	1	0.15	0.15	0.15	0	0.15	0.15	>	<	1	352.7	352.7	352.7	0	352.7	352.7	>
2022-05-26 18:54:25	313	<	20	0	0	0	0	0	0	>	<	1	0.2	0.2	0.2	0	0.2	0.2	>	<	1	353.7	353.7	353.7	0	353.7	353.7	>
2022-05-26 18:54:26	314	<	20	0	0	0	0	0	0	>	<	1	0.1	0.1	0.1	0	0.1	0.1	>	<	1	355	355	355	0	355	355	>
2022-05-26 18:54:27	315	<	20	0	0	0	0	0	0	>	<	1	0.15	0.15	0.15	0	0.15	0.15	>	<	1	356	356	356	0	356	356	>
2022-05-26 18:54:28	316	<	20	0	0	0	0	0	0	>	<	1	0.15	0.15	0.15	0	0.15	0.15	>	<	1	357.1	357.1	357.1	0	357.1	357.1	>
2022-05-26 18:54:29	317	<	20	0	0	0	0	0	0	>	<	1	0.15	0.15	0.15	0	0.15	0.15	>	<	1	358.1	358.1	358.1	0	358.1	358.1	>
2022-05-26 18:54:30	318	<	20	0	0	0	0	0	0	>	<	1	0.15	0.15	0.15	0	0.15	0.15	>	<	1	359.1	359.1	359.1	0	359.1	359.1	>
2022-05-26 18:54:31	319	<	20	0	0	0	0	0	0	>	<	1	0.1	0.1	0.1	0	0.1	0.1	>	<	1	360.2	360.2	360.2	0	360.2	360.2	>
2022-05-26 18:54:32	320	<	20	0	0	0	0	0	0	>	<	1	0.2	0.2	0.2	0	0.2	0.2	>	<	1	360.4	360.4	360.4	0	360.4	360.4	>
2022-05-26 18:54:33	321	<	20	0	0	0	0	0	0	>	<	1	0.1	0.1	0.1	0	0.1	0.1	>	<	1	361.2	361.2	361.2	0	361.2	361.2	>
2022-05-26 18:54:34	322	<	20	0	0	0	0	0	0	>	<	1	0.15	0.15	0.15	0	0.15	0.15	>	<	1	361.4	361.4	361.4	0	361.4	361.4	>
2022-05-26 18:54:35	323	<	20	0	0	0	0	0	0	>	<	1	0.15	0.15	0.15	0	0.15	0.15	>	<	1	362.7	362.7	362.7	0	362.7	362.7	>
2022-05-26 18:54:36	324	<	20	0	0	0	0	0	0	>	<	1	0.15	0.15	0.15	0	0.15	0.15	>	<	1	363.3	363.3	363.3	0	363.3	363.3	>
2022-05-26 18:54:37	325	<	20	0	0	0	0	0	0	>	<	1	0.15	0.15	0.15	0	0.15	0.15	>	<	1	364.5	364.5	364.5	0	364.5	364.5	>
2022-05-26 18:54:38	326	<	20	0	0	0	0	0	0	>	<	1	0.1	0.1	0.1	0	0.1	0.1	>	<	1	364.8	364.8	364.8	0	364.8	364.8	>
2022-05-26 18:54:39	327	<	20	0	0	0	0	0	0	>	<	1	0.15	0.15	0.15	0	0.15	0.15	>	<	1	366.1	366.1	366.1	0	366.1	366.1	>
2022-05-26 18:54:40	328	<	20	0	0	0	0	0	0	>	<	1	0.15	0.15	0.15	0	0.15	0.15	>	<	1	367.1	367.1	367.1	0	367.1	367.1	>
2022-05-26 18:54:41	329	<	20	0	0	0	0	0	0	>	<	1	0.15	0.15	0.15	0	0.15	0.15	>	<	1	367.9	367.9	367.9	0	367.9	367.9	>
2022-05-26 18:54:42	330	<	20	0	0	0	0	0	0	>	<	1	0.15	0.15	0.15	0	0.15	0.15	>	<	1	368.9	368.9	368.9	0	368.9	368.9	>
2022-05-26 18:54:43	331	<	20	0	0	0	0	0	0	>	<	1	0.1	0.1	0.1	0	0.1	0.1	>	<	1	369.7	369.7	369.7	0	369.7	369.7	>
2022-05-26 18:54:44	332	<	20	0	0	0	0	0	0	>	<	1	0.2	0.2	0.2	0	0.2	0.2	>	<	1	371.5	371.5	371.5	0	371.5	371.5	>
2022-05-26 18:54:45	333	<	20	0	0	0	0	0	0	>	<	1	0.2	0.2	0.2	0	0.2	0.2	>	<	1	372.5	372.5	372.5	0	372.5	372.5	>
2022-05-26 18:54:46	334	<	20	0.05	1	0	0.2179	0.2679	-0.1679	>	<	1	0.1	0.1	0.1	0	0.1	0.1	>	<	1	373.3	373.3	373.3	0	373.3	373.3	>
2022-05-26 18:54:47	335	<	20	0	0	0	0	0	0	>	<	1	0.15	0.15	0.15	0	0.15	0.15	>	<	1	373.8	373.8	373.8	0	373.8	373.8	>
2022-05-26 18:54:48	336	<	20	0	0	0	0	0	0	>	<	1	0.2	0.2	0.2	0	0.2	0.2	>	<	1	374.8	374.8	374.8	0	374.8	374.8	>
2022-05-26 18:54:49	337	<	20	0	0	0	0	0	0	>	<	1	0.1	0.1	0.1	0	0.1	0.1	>	<	1	375.6	375.6	375.6	0	375.6	375.6	>
2022-05-26 18:54:50	338	<	20	0	0	0	0	0	0	>	<	1	0.2	0.2	0.2	0	0.2	0.2	>	<	1	376.7	376.7	376.7	0	376.7	376.7	>
2022-05-26 18:54:51	339	<	20	0	0	0	0	0	0	>	<	1	0.1	0.1	0.1	0	0.1	0.1	>	<	1	377.4	377.4	377.4	0	377.4	377.4	>
2022-05-26 18:54:52	340	<	20	0	0	0	0	0	0	>	<	1	0.2	0.2	0.2	0	0.2	0.2	>	<	1	378.5	378.5	378.5	0	378.5	378.5	>
2022-05-26 18:54:53	341	<	20	0	0	0	0	0	0	>	<	1	0.1	0.1	0.1	0	0.1	0.1	>	<	1	379	379	379	0	379	379	>
2022-05-26 18:54:54	342	<	20	0	0	0	0	0	0	>	<	1	0.15	0.15	0.15	0	0.15	0.15	>	<	1	379.5	379.5	379.5	0	379.5	379.5	>
2022-05-26 18:54:55	343	<	20	0	0	0	0	0	0	>	<	1	0.15	0.15	0.15	0	0.15	0.15	>	<	1	380.3	380.3	380.3	0	380.3	380.3	>
2022-05-26 18:54:56	344	<	20	0	0	0	0	0	0	>	<	1	0.15	0.15	0.15	0	0.15	0.15	>	<	1	381	381	381	0	381	381	>
2022-05-26 18:54:57	345	<	20	0	0	0	0	0	0	>	<	1	0.15	0.15	0.15	0	0.15	0.15	>	<	1	382.1	382.1	382.1	0	382.1	382.1	>
2022-05-26 18:54:58	346	<	20	0	0	0	0	0	0	>	<	1	0.1	0.1	0.1	0	0.1	0.1	>	<	1	383.4	383.4	383.4	0	383.4	383.4	>
2022-05-26 18:54:59	347	<	20	0	0	0	0	0	0	>	<	1	0.15	0.15	0.15	0	0.15	0.15	>	<	1	384.6	384.6	384.6	0	384.6	384.6	>
2022-05-26 18:55:00	348	<	20	0	0	0	0	0	0	>	<	1	0.2	0.2	0.2	0	0.2	0.2	>	<	1	385.4	385.4	385.4	0	385.4	385.4	>
2022-05-26 18:55:01	349	<	20	0	0	0	0	0	0	>	<	1	0.1	0.1	0.1	0	0.1	0.1	>	<	1	386.2	386.2	386.2	0	386.2	386.2	>
2022-05-26 18:55:02	350	<	20	0	0	0	0	0	0	>	<	1	0.15	0.15	0.15	0	0.15	0.15	>	<	1	387.2	387.2	387.2	0	387.2	387.2	>
2022-05-26 18:55:03	351	<	20	0	0	0	0	0	0	>	<	1	0.15	0.15	0.15	0	0.15	0.15	>	<	1	388.5	388.5	388.5	0	388.5	388.5	>
2022-05-26 18:55:04	352	<	20	0	0	0	0	0	0	>	<	1	0.1	0.1	0.1	0	0.1	0.1	>	<	1	389	389	389	0	389	389	>
2022-05-26 18:55:05	353	<	20	0	0	0	0	0	0	>	<	1	0.15	0.15	0.15	0	0.15	0.15	>	<	1	389.8	389.8	389.8	0	389.8	389.8	>
2022-05-26 18:55:06	354	<	20	0	0	0	0	0	0	>	<	1	0.2	0.2	0.2	0	0.2	0.2	>	<	1	391.1	391.1	391.1	0	391.1	391.1	>
2022-05-26 18:55:07	355	<	20	0	0	0	0	0	0	>	<	1	0.1	0.1	0.1	0	0.1	0.1	>	<	1	392.6	392.6	392.6	0	392.6	392.6	>
2022-05-26 18:55:08	356	<	20	0.05	1	0	0.2179	0.2679	-0.1679	>	<	1	0.15	0.15	0.15	0	0.15	0.15	>	<	1	393.4	393.4	393.4	0	393.4	393.4	>
2022-05-26 18:55:09	357	<	20	0	0	0	0	0	0	>	<	1	0.1	0.1	0.1	0	0.1	0.1	>	<	1	393.9	393.9	393.9	0	393.9	393.9	>
2022-05-26 18:55:10	358	<	20	0	0	0	0	0	0	>	<	1	0.2	0.2	0.2	0	0.2	0.2	>	<	1	394.4	394.4	394.4	0	394.4	394.4	>
2022-05-26 18:55:11	359	<	20	0	0	0	0	0	0	>	<	1	0.15	0.15	0.15	0	0.15	0.15	>	<	1	395	395	395	0	395	395	>
2022-05-26 18:55:12	360	<	20	0	0	0	0	0	0	>	<	1	0.2	0.2	0.2	0	0.2	0.2	>	<	1	395.5	395.5	395.5	0	395.5	395.5	>
2022-05-26 18:55:13	361	<	20	0	0	0	0	0	0	>	<	1	0.15	0.15	0.15	0	0.15	0.15	>	<	1	396.5	396.5	396.5	0	396.5	396.5	>
2022-05-26 18:55:14	362	<	20	0	0	0	0	0	0	>	<	1	0.15	0.15	0.15	0	0.15	0.15	>	<	1	397.3	397.3	397.3	0	397.3	397.3	>
2022-05-26 18:55:15	363	<	20	0	0	0	0	0	0	>	<	1	0.1	0.1	0.1	0	0.1	0.1	>	<	1	398.6	398.6	398.6	0	398.6	398.6	>
2022-05-26 18:55:16	364	<	20	0	0	0	0	0	0	>	<	1	0.2	0.2	0.2	0	0.2	0.2	>	<	1	399.6	399.6	399.6	0	399.6	399.6	>
2022-05-26 18:55:17	365	<	20	0	0	0	0	0	0	>	<	1	0.1	0.1	0.1	0	0.1	0.1	>	<	1	400.4	400.4	400.4	0	400.4	400.4	>
2022-05-26 18:55:18	366	<	20	0	0	0	0	0	0	>	<	1	0.15	0.15	0.15	0	0.15	0.15	>	<	1	401.1	401.1	401.1	0	401.1	401.1	>
2022-05-26 18:55:19	367	<	20	0	0	0	0	0	0	>	<	1	0.2	0.2	0.2	0	0.2	0.2	>	<	1	402.2	402.2	402.2	0	402.2	402.2	>
2022-05-26 18:55:20	368	<	20	0	0	0	0	0	0	>	<	1	0.1	0.1	0.1	0	0.1	0.1	>	<	1	402.7	402.7	402.7	0	402.7	402.7	>
2022-05-26 18:55:21	369	<	20	0	0	0	0	0	0	>	<	1	0.15	0.15	0.15	0	0.15	0.15	>	<	1	404.5	404.5	404.5	0	404.5	404.5	>
2022-05-26 18:55:22	370	<	20	0	0	0	0	0	0	>	<	1	0.1	0.1	0.1	0	0.1	0.1	>	<	1	405.3	405.3	405.3	0	405.3	405.3	>
2022-05-26 18:55:23	371	<	20	0	0	0	0	0	0	>	<	1	0.2	0.2	0.2	0	0.2	0.2	>	<	1	407.1	407.1	407.1	0	407.1	407.1	>
2022-05-26 18:55:24	372	<	20	0	0	0	0	0	0	>	<	1	0.15	0.15	0.15	0	0.15	0.15	>	<	1	407.3	407.3	407.3	0	407.3	407.3	>
2022-05-26 18:55:25	373	<	20	0	0	0	0	0	0	>	<	1	0.15	0.15	0.15	0	0.15	0.15	>	<	1	408.6	408.6	408.6	0	408.6	408.6	>
2022-05-26 18:55:26	374	<	20	0	0	0	0	0	0	>	<	1	0.15	0.15	0.15	0	0.15	0.15	>	<	1	409.6	409.6	409.6	0	409.6	409.6	>
2022-05-26 18:55:27	375	<	20	0	0	0	0	0	0	>	<	1	0.15	0.15	0.15	0	0.15	0.15	>	<	1	410.2	410.2	410.2	0	410.2	410.2	>
2022-05-26 18:55:28	376	<	20	0	0	0	0	0	0	>	<	1	0.2	0.2	0.2	0	0.2	0.2	>	<	1	410.7	410.7	410.7	0	410.7	410.7	>
2022-05-26 18:55:29	377	<	20	0	0	0	0	0	0	>	<	1	0.15	0.15	0.15	0	0.15	0.15	>	<	1	411.4	411.4	411.4	0	411.4	411.4	>
2022-05-26 18:55:30	378	<	20	0	0	0	0	0	0	>	<	1	0.15	0.15	0.15	0	0.15	0.15	>	<	1	412.5	412.5	412.5	0	412.5	412.5	>
2022-05-26 18:55:31	379	<	20	0	0	0	0	0	0	>	<	1	0.15	0.15	0.15	0	0.15	0.15	>	<	1	413.3	413.3	413.3	0	413.3	413.3	>
2022-05-26 18:55:32	380	<	20	0	0	0	0	0	0	>	<	1	0.2	0.2	0.2	0	0.2	0.2	>	<	1	413.8	413.8	413.8	0	413.8	413.8	>
2022-05-26 18:55:33	381	<	20	0	0	0	0	0	0	>	<	1	0.1	0.1	0.1	0	0.1	0.1	>	<	1	414	414	414	0	414	414	>
2022-05-26 18:55:34	382	<	20	0	0	0	0	0	0	>	<	1	0.15	0.15	0.15	0	0.15	0.15	>	<	1	415.6	415.6	415.6	0	415.6	415.6	>
2022-05-26 18:55:35	383	<	20	0	0	0	0	0	0	>	<	1	0.15	0.15	0.15	0	0.15	0.15	>	<	1	415.8	415.8	415.8	0	415.8	415.8	>
2022-05-26 18:55:36	384	<	20	0	0	0	0	0	0	>	<	1	0.15	0.15	0.15	0	0.15	0.15	>	<	1	417.4	417.4	417.4	0	417.4	417.4	>
2022-05-26 18:55:37	385	<	20	0	0	0	0	0	0	>	<	1	0.2	0.2	0.2	0	0.2	0.2	>	<	1	418.7	418.7	418.7	0	418.7	418.7	>
2022-05-26 18:55:38	386	<	20	0	0	0	0	0	0	>	<	1	0.15	0.15	0.15	0	0.15	0.15	>	<	1	419.4	419.4	419.4	0	419.4	419.4	>
2022-05-26 18:55:39	387	<	20	0	0	0	0	0	0	>	<	1	0.15	0.15	0.15	0	0.15	0.15	>	<	1	421	421	421	0	421	421	>
2022-05-26 18:55:40	388	<	20	0	0	0	0	0	0	>	<	1	0.15	0.15	0.15	0	0.15	0.15	>	<	1	421.8	421.8	421.8	0	421.8	421.8	>
2022-05-26 18:55:41	389	<	20	0	0	0	0	0	0	>	<	1	0.2	0.2	0.2	0	0.2	0.2	>	<	1	422.8	422.8	422.8	0	422.8	422.8	>
2022-05-26 18:55:42	390	<	20	0	0	0	0	0	0	>	<	1	0.15	0.15	0.15	0	0.15	0.15	>	<	1	423.3	423.3	423.3	0	423.3	423.3	>
2022-05-26 18:55:43	391	<	20	0	0	0	0	0	0	>	<	1	0.15	0.15	0.15	0	0.15	0.15	>	<	1	424.1	424.1	424.1	0	424.1	424.1	>
2022-05-26 18:55:44	392	<	20	0	0	0	0	0	0	>	<	1	0.15	0.15	0.15	0	0.15	0.15	>	<	1	425.1	425.1	425.1	0	425.1	425.1	>
2022-05-26 18:55:45	393	<	20	0	0	0	0	0	0	>	<	1	0.15	0.15	0.15	0	0.15	0.15	>	<	1	426.4	426.4	426.4	0	426.4	426.4	>
2022-05-26 18:55:46	394	<	20	0	0	0	0	0	0	>	<	1	0.1	0.1	0.1	0	0.1	0.1	>	<	1	427.4	427.4	427.4	0	427.4	427.4	>
2022-05-26 18:55:47	395	<	20	0	0	0	0	0	0	>	<	1	0.2	0.2	0.2	0	0.2	0.2	>	<	1	427.4	427.4	427.4	0	427.4	427.4	>
2022-05-26 18:55:48	396	<	20	0	0	0	0	0	0	>	<	1	0.1	0.1	0.1	0	0.1	0.1	>	<	1	427.9	427.9	427.9	0	427.9	427.9	>
2022-05-26 18:55:49	397	<	20	0	0	0	0	0	0	>	<	1	0.15	0.15	0.15	0	0.15	0.15	>	<	1	429	429	429	0	429	429	>
2022-05-26 18:55:50	398	<	20	0	0	0	0	0	0	>	<	1	0.1	0.1	0.1	0	0.1	0.1	>	<	1	429.5	429.5	429.5	0	429.5	429.5	>
2022-05-26 18:55:51	399	<	20	0	0	0	0	0	0	>	<	1	0.2	0.2	0.2	0	0.2	0.2	>	<	1	430.3	430.3	430.3	0	430.3	430.3	>
2022-05-26 18:55:52	400	<	20	0	0	0	0	0	0	>	<	1	0.15	0.15	0.15	0	0.15	0.15	>	<	1	431.8	431.8	431.8	0	431.8	431.8	>
2022-05-26 18:55:53	401	<	20	0	0	0	0	0	0	>	<	1	0.1	0.1	0.1	0	0.1	0.1	>	<	1	433.1	433.1	433.1	0	433.1	433.1	>
2022-05-26 18:55:54	402	<	20	0	0	0	0	0	0	>	<	1	0.15	0.15	0.15	0	0.15	0.15	>	<	1	433.6	433.6	433.6	0	433.6	433.6	>
2022-05-26 18:55:55	403	<	20	0	0	0	0	0	0	>	<	1	0.15	0.15	0.15	0	0.15	0.15	>	<	1	435.2	435.2	435.2	0	435.2	435.2	>
2022-05-26 18:55:56	404	<	20	0	0	0	0	0	0	>	<	1	0.15	0.15	0.15	0	0.15	0.15	>	<	1	435.4	435.4	435.4	0	435.4	435.4	>
2022-05-26 18:55:57	405	<	20	0	0	0	0	0	0	>	<	1	0.15	0.15	0.15	0	0.15	0.15	>	<	1	436.2	436.2	436.2	0	436.2	436.2	>
2022-05-26 18:55:58	406	<	20	0	0	0	0	0	0	>	<	1	0.1	0.1	0.1	0	0.1	0.1	>	<	1	437.7	437.7	437.7	0	437.7	437.7	>
2022-05-26 18:55:59	407	<	20	0	0	0	0	0	0	>	<	1	0.2	0.2	0.2	0	0.2	0.2	>	<	1	438.8	438.8	438.8	0	438.8	438.8	>
2022-05-26 18:56:00	408	<	20	0	0	0	0	0	0	>	<	1	0.1	0.1	0.1	0	0.1	0.1	>	<	1	439.5	439.5	439.5	0	439.5	439.5	>
2022-05-26 18:56:01	409	<	20	0	0	0	0	0	0	>	<	1	0.15	0.15	0.15	0	0.15	0.15	>	<	1	441.1	441.1	441.1	0	441.1	441.1	>
2022-05-26 18:56:02	410	<	20	0	0	0	0	0	0	>	<	1	0.15	0.15	0.15	0	0.15	0.15	>	<	1	441.6	441.6	441.6	0	441.6	441.6	>
2022-05-26 18:56:03	411	<	20	0	0	0	0	0	0	>	<	1	0.15	0.15	0.15	0	0.15	0.15	>	<	1	442.6	442.6	442.6	0	442.6	442.6	>
2022-05-26 18:56:04	412	<	20	0	0	0	0	0	0	>	<	1	0.15	0.15	0.15	0	0.15	0.15	>	<	1	443.7	443.7	443.7	0	443.7	443.7	>
2022-05-26 18:56:05	413	<	20	0	0	0	0	0	0	>	<	1	0.15	0.15	0.15	0	0.15	0.15	>	<	1	443.7	443.7	443.7	0	443.7	443.7	>
2022-05-26 18:56:06	414	<	20	0	0	0	0	0	0	>	<	1	0.15	0.15	0.15	0	0.15	0.15	>	<	1	444.2	444.2	444.2	0	444.2	444.2	>
2022-05-26 18:56:07	415	<	20	0	0	0	0	0	0	>	<	1	0.15	0.15	0.15	0	0.15	0.15	>	<	1	445	445	445	0	445	445	>
2022-05-26 18:56:08	416	<	20	0	0	0	0	0	0	>	<	1	0.1	0.1	0.1	0	0.1	0.1	>	<	1	446.2	446.2	446.2	0	446.2	446.2	>
2022-05-26 18:56:09	417	<	20	0	0	0	0	0	0	>	<	1	0.15	0.15	0.15	0	0.15	0.15	>	<	1	447	447	447	0	447	447	>
2022-05-26 18:56:10	418	<	20	0	0	0	0	0	0	>	<	1	0.15	0.15	0.15	0	0.15	0.15	>	<	1	448.1	448.1	448.1	0	448.1	448.1	>
2022-05-26 18:56:11	419	<	20	0	0	0	0	0	0	>	<	1	0.15	0.15	0.15	0	0.15	0.15	>	<	1	448.8	448.8	448.8	0	448.8	448.8	>
2022-05-26 18:56:12	420	<	20	0	0	0	0	0	0	>	<	1	0.15	0.15	0.15	0	0.15	0.15	>	<	1	449.6	449.6	449.6	0	449.6	449.6	>
2022-05-26 18:56:13	421	<	20	0	0	0	0	0	0	>	<	1	0.1	0.1	0.1	0	0.1	0.1	>	<	1	450.6	450.6	450.6	0	450.6	450.6	>
2022-05-26 18:56:14	422	<	20	0	0	0	0	0	0	>	<	1	0.2	0.2	0.2	0	0.2	0.2	>	<	1	451.4	451.4	451.4	0	451.4	451.4	>
2022-05-26 18:56:15	423	<	20	0	0	0	0	0	0	>	<	1	0.15	0.15	0.15	0	0.15	0.15	>	<	1	452.2	452.2	452.2	0	452.2	452.2	>
2022-05-26 18:56:16	424	<	20	0	0	0	0	0	0	>	<	1	0.15	0.15	0.15	0	0.15	0.15	>	<	1	454.7	454.7	454.7	0	454.7	454.7	>
2022-05-26 18:56:17	425	<	20	0	0	0	0	0	0	>	<	1	0.1	0.1	0.1	0	0.1	0.1	>	<	1	455.3	455.3	455.3	0	455.3	455.3	>
2022-05-26 18:56:18	426	<	20	0	0	0	0	0	0	>	<	1	0.15	0.15	0.15	0	0.15	0.15	>	<	1	455.8	455.8	455.8	0	455.8	455.8	>
2022-05-26 18:56:19	427	<	20	0	0	0	0	0	0	>	<	1	0.15	0.15	0.15	0	0.15	0.15	>	<	1	456.6	456.6	456.6	0	456.6	456.6	>
2022-05-26 18:56:20	428	<	20	0	0	0	0	0	0	>	<	1	0.15	0.15	0.15	0	0.15	0.15	>	<	1	457.8	457.8	457.8	0	457.8	457.8	>
2022-05-26 18:56:21	429	<	20	0	0	0	0	0	0	>	<	1	0.15	0.15	0.15	0	0.15	0.15	>	<	1	458.6	458.6	458.6	0	458.6	458.6	>
2022-05-26 18:56:22	430	<	20	0	0	0	0	0	0	>	<	1	0.1	0.1	0.1	0	0.1	0.1	>	<	1	459.6	459.6	459.6	0	459.6	459.6	>
2022-05-26 18:56:23	431	<	20	0	0	0	0	0	0	>	<	1	0.2	0.2	0.2	0	0.2	0.2	>	<	1	460.2	460.2	460.2	0	460.2	460.2	>
2022-05-26 18:56:24	432	<	20	0	0	0	0	0	0	>	<	1	0.1	0.1	0.1	0	0.1	0.1	>	<	1	461.2	461.2	461.2	0	461.2	461.2	>
2022-05-26 18:56:25	433	<	20	0	0	0	0	0	0	>	<	1	0.15	0.15	0.15	0	0.15	0.15	>	<	1	461.7	461.7	461.7	0	461.7	461.7	>
2022-05-26 18:56:26	434	<	20	0	0	0	0	0	0	>	<	1	0.15	0.15	0.15	0	0.15	0.15	>	<	1	462.2	462.2	462.2	0	462.2	462.2	>
2022-05-26 18:56:27	435	<	20	0	0	0	0	0	0	>	<	1	0.2	0.2	0.2	0	0.2	0.2	>	<	1	463	463	463	0	463	463	>
2022-05-26 18:56:28	436	<	20	0	0	0	0	0	0	>	<	1	0.1	0.1	0.1	0	0.1	0.1	>	<	1	463.8	463.8	463.8	0	463.8	463.8	>
2022-05-26 18:56:29	437	<	20	0	0	0	0	0	0	>	<	1	0.7	0.7	0.7	0	0.7	0.7	>	<	1	464.8	464.8	464.8	0	464.8	464.8	>
2022-05-26 18:56:30	438	<	20	0	0	0	0	0	0	>	<	1	0.15	0.15	0.15	0	0.15	0.15	>	<	1	465.8	465.8	465.8	0	465.8	465.8	>
2022-05-26 18:56:31	439	<	20	0	0	0	0	0	0	>	<	1	0.2	0.2	0.2	0	0.2	0.2	>	<	1	467.1	467.1	467.1	0	467.1	467.1	>
2022-05-26 18:56:32	440	<	20	0	0	0	0	0	0	>	<	1	0.1	0.1	0.1	0	0.1	0.1	>	<	1	468.4	468.4	468.4	0	468.4	468.4	>
2022-05-26 18:56:33	441	<	20	0	0	0	0	0	0	>	<	1	0.15	0.15	0.15	0	0.15	0.15	>	<	1	468.7	468.7	468.7	0	468.7	468.7	>
2022-05-26 18:56:34	442	<	20	0	0	0	0	0	0	>	<	1	0.1	0.1	0.1	0	0.1	0.1	>	<	1	470.5	470.5	470.5	0	470.5	470.5	>
2022-05-26 18:56:35	443	<	20	0	0	0	0	0	0	>	<	1	0.2	0.2	0.2	0	0.2	0.2	>	<	1	471	471	471	0	471	471	>
2022-05-26 18:56:36	444	<	20	0	0	0	0	0	0	>	<	1	0.15	0.15	0.15	0	0.15	0.15	>	<	1	472	472	472	0	472	472	>
2022-05-26 18:56:37	445	<	20	0	0	0	0	0	0	>	<	1	0.1	0.1	0.1	0	0.1	0.1	>	<	1	473.1	473.1	473.1	0	473.1	473.1	>
2022-05-26 18:56:38	446	<	20	0	0	0	0	0	0	>	<	1	0.15	0.15	0.15	0	0.15	0.15	>	<	1	473.3	473.3	473.3	0	473.3	473.3	>
2022-05-26 18:56:39	447	<	20	0	0	0	0	0	0	>	<	1	0.15	0.15	0.15	0	0.15	0.15	>	<	1	475.4	475.4	475.4	0	475.4	475.4	>
2022-05-26 18:56:40	448	<	20	0	0	0	0	0	0	>	<	1	0.15	0.15	0.15	0	0.15	0.15	>	<	1	476.1	476.1	476.1	0	476.1	476.1	>
2022-05-26 18:56:41	449	<	20	0	0	0	0	0	0	>	<	1	0.15	0.15	0.15	0	0.15	0.15	>	<	1	476.7	476.7	476.7	0	476.7	476.7	>
2022-05-26 18:56:42	450	<	20	0	0	0	0	0	0	>	<	1	0.1	0.1	0.1	0	0.1	0.1	>	<	1	476.9	476.9	476.9	0	476.9	476.9	>
2022-05-26 18:56:43	451	<	20	0	0	0	0	0	0	>	<	1	0.15	0.15	0.15	0	0.15	0.15	>	<	1	477.4	477.4	477.4	0	477.4	477.4	>
2022-05-26 18:56:44	452	<	20	0	0	0	0	0	0	>	<	1	0.15	0.15	0.15	0	0.15	0.15	>	<	1	477.7	477.7	477.7	0	477.7	477.7	>
2022-05-26 18:56:45	453	<	20	0	0	0	0	0	0	>	<	1	0.2	0.2	0.2	0	0.2	0.2	>	<	1	479	479	479	0	479	479	>
2022-05-26 18:56:46	454	<	20	0	0	0	0	0	0	>	<	1	0.1	0.1	0.1	0	0.1	0.1	>	<	1	480.3	480.3	480.3	0	480.3	480.3	>
2022-05-26 18:56:47	455	<	20	0	0	0	0	0	0	>	<	1	0.15	0.15	0.15	0	0.15	0.15	>	<	1	481.8	481.8	481.8	0	481.8	481.8	>
2022-05-26 18:56:48	456	<	20	0	0	0	0	0	0	>	<	1	0.15	0.15	0.15	0	0.15	0.15	>	<	1	482.3	482.3	482.3	0	482.3	482.3	>
2022-05-26 18:56:49	457	<	20	0	0	0	0	0	0	>	<	1	0.15	0.15	0.15	0	0.15	0.15	>	<	1	483.1	483.1	483.1	0	483.1	483.1	>
2022-05-26 18:56:50	458	<	20	0	0	0	0	0	0	>	<	1	0.15	0.15	0.15	0	0.15	0.15	>	<	1	484.4	484.4	484.4	0	484.4	484.4	>
2022-05-26 18:56:51	459	<	20	0	0	0	0	0	0	>	<	1	0.6	0.6	0.6	0	0.6	0.6	>	<	1	492.6	492.6	492.6	0	492.6	492.6	>
2022-05-26 18:56:52	460	<	20	0	0	0	0	0	0	>	<	1	0.2	0.2	0.2	0	0.2	0.2	>	<	1	492.6	492.6	492.6	0	492.6	492.6	>
2022-05-26 18:56:53	461	<	20	0	0	0	0	0	0	>	<	1	0.1	0.1	0.1	0	0.1	0.1	>	<	1	492.6	492.6	492.6	0	492.6	492.6	>
2022-05-26 18:56:54	462	<	20	0	0	0	0	0	0	>	<	1	0.1	0.1	0.1	0	0.1	0.1	>	<	1	492.6	492.6	492.6	0	492.6	492.6	>
2022-05-26 18:56:55	463	<	20	0	0	0	0	0	0	>	<	1	0.15	0.15	0.15	0	0.15	0.15	>	<	1	492.6	492.6	492.6	0	492.6	492.6	>
2022-05-26 18:56:56	464	<	20	0	0	0	0	0	0	>	<	1	0.15	0.15	0.15	0	0.15	0.15	>	<	1	492.6	492.6	492.6	0	492.6	492.6	>
2022-05-26 18:56:57	465	<	20	0	0	0	0	0	0	>	<	1	0.15	0.15	0.15	0	0.15	0.15	>	<	1	492.6	492.6	492.6	0	492.6	492.6	>
2022-05-26 18:56:58	466	<	20	0	0	0	0	0	0	>	<	1	0.1	0.1	0.1	0	0.1	0.1	>	<	1	492.6	492.6	492.6	0	492.6	492.6	>
2022-05-26 18:56:59	467	<	20	0	0	0	0	0	0	>	<	1	0.1	0.1	0.1	0	0.1	0.1	>	<	1	492.6	492.6	492.6	0	492.6	492.6	>
2022-05-26 18:57:00	468	<	20	0	0	0	0	0	0	>	<	1	0.2	0.2	0.2	0	0.2	0.2	>	<	1	492.6	492.6	492.6	0	492.6	492.6	>
2022-05-26 18:57:01	469	<	20	0	0	0	0	0	0	>	<	1	0.1	0.1	0.1	0	0.1	0.1	>	<	1	492.6	492.6	492.6	0	492.6	492.6	>
2022-05-26 18:57:02	470	<	20	0	0	0	0	0	0	>	<	1	0.15	0.15	0.15	0	0.15	0.15	>	<	1	492.6	492.6	492.6	0	492.6	492.6	>
2022-05-26 18:57:03	471	<	20	0	0	0	0	0	0	>	<	1	0.1	0.1	0.1	0	0.1	0.1	>	<	1	492.6	492.6	492.6	0	492.6	492.6	>
2022-05-26 18:57:04	472	<	20	0	0	0	0	0	0	>	<	1	0.15	0.15	0.15	0	0.15	0.15	>	<	1	492.6	492.6	492.6	0	492.6	492.6	>
2022-05-26 18:57:05	473	<	20	0	0	0	0	0	0	>	<	1	0.1	0.1	0.1	0	0.1	0.1	>	<	1	492.6	492.6	492.6	0	492.6	492.6	>
2022-05-26 18:57:06	474	<	20	0	0	0	0	0	0	>	<	1	0.15	0.15	0.15	0	0.15	0.15	>	<	1	492.6	492.6	492.6	0	492.6	492.6	>
2022-05-26 18:57:07	475	<	20	0	0	0	0	0	0	>	<	1	0.1	0.1	0.1	0	0.1	0.1	>	<	1	492.6	492.6	492.6	0	492.6	492.6	>
2022-05-26 18:57:08	476	<	20	0	0	0	0	0	0	>	<	1	0.2	0.2	0.2	0	0.2	0.2	>	<	1	492.6	492.6	492.6	0	492.6	492.6	>
2022-05-26 18:57:09	477	<	20	0	0	0	0	0	0	>	<	1	0.1	0.1	0.1	0	0.1	0.1	>	<	1	492.6	492.6	492.6	0	492.6	492.6	>
2022-05-26 18:57:10	478	<	20	0	0	0	0	0	0	>	<	1	0.15	0.15	0.15	0	0.15	0.15	>	<	1	492.6	492.6	492.6	0	492.6	492.6	>
2022-05-26 18:57:11	479	<	20	0	0	0	0	0	0	>	<	1	0.1	0.1	0.1	0	0.1	0.1	>	<	1	492.6	492.6	492.6	0	492.6	492.6	>
2022-05-26 18:57:12	480	<	20	0	0	0	0	0	0	>	<	1	0.15	0.15	0.15	0	0.15	0.15	>	<	1	492.6	492.6	492.6	0	492.6	492.6	>
2022-05-26 18:57:13	481	<	20	0	0	0	0	0	0	>	<	1	0.15	0.15	0.15	0	0.15	0.15	>	<	1	492.6	492.6	492.6	0	492.6	492.6	>
2022-05-26 18:57:14	482	<	20	0	0	0	0	0	0	>	<	1	0.1	0.1	0.1	0	0.1	0.1	>	<	1	492.6	492.6	492.6	0	492.6	492.6	>
2022-05-26 18:57:15	483	<	20	0	0	0	0	0	0	>	<	1	0.15	0.15	0.15	0	0.15	0.15	>	<	1	492.6	492.6	492.6	0	492.6	492.6	>
2022-05-26 18:57:16	484	<	20	0	0	0	0	0	0	>	<	1	0.15	0.15	0.15	0	0.15	0.15	>	<	1	492.6	492.6	492.6	0	492.6	492.6	>
2022-05-26 18:57:17	485	<	20	0	0	0	0	0	0	>	<	1	0.1	0.1	0.1	0	0.1	0.1	>	<	1	492.6	492.6	492.6	0	492.6	492.6	>
2022-05-26 18:57:18	486	<	20	0	0	0	0	0	0	>	<	1	0.15	0.15	0.15	0	0.15	0.15	>	<	1	492.6	492.6	492.6	0	492.6	492.6	>
2022-05-26 18:57:19	487	<	20	0	0	0	0	0	0	>	<	1	0.1	0.1	0.1	0	0.1	0.1	>	<	1	492.6	492.6	492.6	0	492.6	492.6	>
2022-05-26 18:57:20	488	<	20	0	0	0	0	0	0	>	<	1	0.15	0.15	0.15	0	0.15	0.15	>	<	1	492.6	492.6	492.6	0	492.6	492.6	>
2022-05-26 18:57:21	489	<	20	0	0	0	0	0	0	>	<	1	0.15	0.15	0.15	0	0.15	0.15	>	<	1	492.6	492.6	492.6	0	492.6	492.6	>
2022-05-26 18:57:22	490	<	20	0	0	0	0	0	0	>	<	1	0.15	0.15	0.15	0	0.15	0.15	>	<	1	492.6	492.6	492.6	0	492.6	492.6	>
2022-05-26 18:57:23	491	<	20	0	0	0	0	0	0	>	<	1	0.1	0.1	0.1	0	0.1	0.1	>	<	1	492.6	492.6	492.6	0	492.6	492.6	>
2022-05-26 18:57:24	492	<	20	0	0	0	0	0	0	>	<	1	0.1	0.1	0.1	0	0.1	0.1	>	<	1	492.6	492.6	492.6	0	492.6	492.6	>
2022-05-26 18:57:25	493	<	20	0	0	0	0	0	0	>	<	1	0.15	0.15	0.15	0	0.15	0.15	>	<	1	492.6	492.6	492.6	0	492.6	492.6	>
2022-05-26 18:57:26	494	<	20	0	0	0	0	0	0	>	<	1	0.15	0.15	0.15	0	0.15	0.15	>	<	1	492.6	492.6	492.6	0	492.6	492.6	>
2022-05-26 18:57:27	495	<	20	0	0	0	0	0	0	>	<	1	0.15	0.15	0.15	0	0.15	0.15	>	<	1	492.6	492.6	492.6	0	492.6	492.6	>
2022-05-26 18:57:28	496	<	20	0	0	0	0	0	0	>	<	1	0.1	0.1	0.1	0	0.1	0.1	>	<	1	492.6	492.6	492.6	0	492.6	492.6	>
2022-05-26 18:57:29	497	<	20	0	0	0	0	0	0	>	<	1	0.15	0.15	0.15	0	0.15	0.15	>	<	1	492.6	492.6	492.6	0	492.6	492.6	>
2022-05-26 18:57:30	498	<	20	0	0	0	0	0	0	>	<	1	0.1	0.1	0.1	0	0.1	0.1	>	<	1	492.6	492.6	492.6	0	492.6	492.6	>
2022-05-26 18:57:31	499	<	20	0	0	0	0	0	0	>	<	1	0.15	0.15	0.15	0	0.15	0.15	>	<	1	492.6	492.6	492.6	0	492.6	492.6	>
2022-05-26 18:57:32	500	<	20	0	0	0	0	0	0	>	<	1	0.15	0.15	0.15	0	0.15	0.15	>	<	1	492.6	492.6	492.6	0	492.6	492.6	>
2022-05-26 18:57:33	501	<	20	0	0	0	0	0	0	>	<	1	0.1	0.1	0.1	0	0.1	0.1	>	<	1	492.6	492.6	492.6	0	492.6	492.6	>
2022-05-26 18:57:34	502	<	20	0	0	0	0	0	0	>	<	1	0.15	0.15	0.15	0	0.15	0.15	>	<	1	492.6	492.6	492.6	0	492.6	492.6	>
2022-05-26 18:57:35	503	<	20	0	0	0	0	0	0	>	<	1	0.1	0.1	0.1	0	0.1	0.1	>	<	1	492.6	492.6	492.6	0	492.6	492.6	>
2022-05-26 18:57:36	504	<	20	0	0	0	0	0	0	>	<	1	0.15	0.15	0.15	0	0.15	0.15	>	<	1	492.6	492.6	492.6	0	492.6	492.6	>
2022-05-26 18:57:37	505	<	20	0	0	0	0	0	0	>	<	1	0.15	0.15	0.15	0	0.15	0.15	>	<	1	492.6	492.6	492.6	0	492.6	492.6	>
2022-05-26 18:57:38	506	<	20	0	0	0	0	0	0	>	<	1	0.1	0.1	0.1	0	0.1	0.1	>	<	1	492.6	492.6	492.6	0	492.6	492.6	>
2022-05-26 18:57:39	507	<	20	0	0	0	0	0	0	>	<	1	0.15	0.15	0.15	0	0.15	0.15	>	<	1	492.6	492.6	492.6	0	492.6	492.6	>
2022-05-26 18:57:40	508	<	20	0	0	0	0	0	0	>	<	1	0.15	0.15	0.15	0	0.15	0.15	>	<	1	492.6	492.6	492.6	0	492.6	492.6	>
2022-05-26 18:57:41	509	<	20	0	0	0	0	0	0	>	<	1	0.1	0.1	0.1	0	0.1	0.1	>	<	1	492.6	492.6	492.6	0	492.6	492.6	>
2022-05-26 18:57:42	510	<	20	0	0	0	0	0	0	>	<	1	0.15	0.15	0.15	0	0.15	0.15	>	<	1	492.6	492.6	492.6	0	492.6	492.6	>
2022-05-26 18:57:43	511	<	20	0	0	0	0	0	0	>	<	1	0.15	0.15	0.15	0	0.15	0.15	>	<	1	492.6	492.6	492.6	0	492.6	492.6	>
2022-05-26 18:57:44	512	<	20	0	0	0	0	0	0	>	<	1	0.1	0.1	0.1	0	0.1	0.1	>	<	1	492.6	492.6	492.6	0	492.6	492.6	>
2022-05-26 18:57:45	513	<	20	0	0	0	0	0	0	>	<	1	0.1	0.1	0.1	0	0.1	0.1	>	<	1	492.6	492.6	492.6	0	492.6	492.6	>
2022-05-26 18:57:46	514	<	20	0	0	0	0	0	0	>	<	1	0.2	0.2	0.2	0	0.2	0.2	>	<	1	492.6	492.6	492.6	0	492.6	492.6	>
2022-05-26 18:57:47	515	<	20	0	0	0	0	0	0	>	<	1	0.1	0.1	0.1	0	0.1	0.1	>	<	1	492.6	492.6	492.6	0	492.6	492.6	>
2022-05-26 18:57:48	516	<	20	0	0	0	0	0	0	>	<	1	0.1	0.1	0.1	0	0.1	0.1	>	<	1	492.6	492.6	492.6	0	492.6	492.6	>
2022-05-26 18:57:49	517	<	20	0	0	0	0	0	0	>	<	1	0.15	0.15	0.15	0	0.15	0.15	>	<	1	492.6	492.6	492.6	0	492.6	492.6	>
2022-05-26 18:57:50	518	<	20	0	0	0	0	0	0	>	<	1	0.15	0.15	0.15	0	0.15	0.15	>	<	1	492.6	492.6	492.6	0	492.6	492.6	>
2022-05-26 18:57:51	519	<	20	0	0	0	0	0	0	>	<	1	0.15	0.15	0.15	0	0.15	0.15	>	<	1	492.6	492.6	492.6	0	492.6	492.6	>
2022-05-26 18:57:52	520	<	20	0	0	0	0	0	0	>	<	1	0.1	0.1	0.1	0	0.1	0.1	>	<	1	492.6	492.6	492.6	0	492.6	492.6	>
2022-05-26 18:57:53	521	<	20	0	0	0	0	0	0	>	<	1	0.1	0.1	0.1	0	0.1	0.1	>	<	1	492.6	492.6	492.6	0	492.6	492.6	>
2022-05-26 18:57:54	522	<	20	0	0	0	0	0	0	>	<	1	0.2	0.2	0.2	0	0.2	0.2	>	<	1	492.6	492.6	492.6	0	492.6	492.6	>
2022-05-26 18:57:55	523	<	20	0	0	0	0	0	0	>	<	1	0.5	0.5	0.5	0	0.5	0.5	>	<	1	492.7	492.7	492.7	0	492.7	492.7	>
2022-05-26 18:57:56	524	<	20	0	0	0	0	0	0	>	<	1	0.15	0.15	0.15	0	0.15	0.15	>	<	1	492.7	492.7	492.7	0	492.7	492.7	>
2022-05-26 18:57:57	525	<	20	0	0	0	0	0	0	>	<	1	0.1	0.1	0.1	0	0.1	0.1	>	<	1	492.7	492.7	492.7	0	492.7	492.7	>
2022-05-26 18:57:58	526	<	20	0	0	0	0	0	0	>	<	1	0.15	0.15	0.15	0	0.15	0.15	>	<	1	492.7	492.7	492.7	0	492.7	492.7	>
2022-05-26 18:57:59	527	<	20	0	0	0	0	0	0	>	<	1	0.15	0.15	0.15	0	0.15	0.15	>	<	1	492.7	492.7	492.7	0	492.7	492.7	>
2022-05-26 18:58:00	528	<	20	0	0	0	0	0	0	>	<	1	0.1	0.1	0.1	0	0.1	0.1	>	<	1	492.7	492.7	492.7	0	492.7	492.7	>
2022-05-26 18:58:01	529	<	20	0	0	0	0	0	0	>	<	1	0.15	0.15	0.15	0	0.15	0.15	>	<	1	492.7	492.7	492.7	0	492.7	492.7	>
2022-05-26 18:58:02	530	<	20	0	0	0	0	0	0	>	<	1	0.15	0.15	0.15	0	0.15	0.15	>	<	1	492.7	492.7	492.7	0	492.7	492.7	>
2022-05-26 18:58:03	531	<	20	0	0	0	0	0	0	>	<	1	0.1	0.1	0.1	0	0.1	0.1	>	<	1	492.7	492.7	492.7	0	492.7	492.7	>
2022-05-26 18:58:04	532	<	20	0	0	0	0	0	0	>	<	1	0.15	0.15	0.15	0	0.15	0.15	>	<	1	492.7	492.7	492.7	0	492.7	492.7	>
2022-05-26 18:58:05	533	<	20	0	0	0	0	0	0	>	<	1	0.1	0.1	0.1	0	0.1	0.1	>	<	1	492.7	492.7	492.7	0	492.7	492.7	>
2022-05-26 18:58:06	534	<	20	0	0	0	0	0	0	>	<	1	0.15	0.15	0.15	0	0.15	0.15	>	<	1	492.7	492.7	492.7	0	492.7	492.7	>
2022-05-26 18:58:07	535	<	20	0	0	0	0	0	0	>	<	1	0.15	0.15	0.15	0	0.15	0.15	>	<	1	492.7	492.7	492.7	0	492.7	492.7	>
2022-05-26 18:58:08	536	<	20	0	0	0	0	0	0	>	<	1	0.1	0.1	0.1	0	0.1	0.1	>	<	1	492.7	492.7	492.7	0	492.7	492.7	>
2022-05-26 18:58:09	537	<	20	0	0	0	0	0	0	>	<	1	0.15	0.15	0.15	0	0.15	0.15	>	<	1	492.7	492.7	492.7	0	492.7	492.7	>
2022-05-26 18:58:10	538	<	20	0	0	0	0	0	0	>	<	1	0.1	0.1	0.1	0	0.1	0.1	>	<	1	492.7	492.7	492.7	0	492.7	492.7	>
2022-05-26 18:58:11	539	<	20	0	0	0	0	0	0	>	<	1	0.5	0.5	0.5	0	0.5	0.5	>	<	1	492.7	492.7	492.7	0	492.7	492.7	>
2022-05-26 18:58:12	540	<	20	0	0	0	0	0	0	>	<	1	0.2	0.2	0.2	0	0.2	0.2	>	<	1	492.7	492.7	492.7	0	492.7	492.7	>
2022-05-26 18:58:13	541	<	20	0	0	0	0	0	0	>	<	1	0.1	0.1	0.1	0	0.1	0.1	>	<	1	492.7	492.7	492.7	0	492.7	492.7	>
2022-05-26 18:58:14	542	<	20	0	0	0	0	0	0	>	<	1	0.1	0.1	0.1	0	0.1	0.1	>	<	1	492.7	492.7	492.7	0	492.7	492.7	>
2022-05-26 18:58:15	543	<	20	0	0	0	0	0	0	>	<	1	0.15	0.15	0.15	0	0.15	0.15	>	<	1	492.7	492.7	492.7	0	492.7	492.7	>
2022-05-26 18:58:16	544	<	20	0	0	0	0	0	0	>	<	1	0.15	0.15	0.15	0	0.15	0.15	>	<	1	492.7	492.7	492.7	0	492.7	492.7	>
2022-05-26 18:58:17	545	<	20	0	0	0	0	0	0	>	<	1	0.15	0.15	0.15	0	0.15	0.15	>	<	1	492.7	492.7	492.7	0	492.7	492.7	>
2022-05-26 18:58:18	546	<	20	0	0	0	0	0	0	>	<	1	0.1	0.1	0.1	0	0.1	0.1	>	<	1	492.7	492.7	492.7	0	492.7	492.7	>
2022-05-26 18:58:19	547	<	20	0	0	0	0	0	0	>	<	1	0.15	0.15	0.15	0	0.15	0.15	>	<	1	492.7	492.7	492.7	0	492.7	492.7	>
2022-05-26 18:58:20	548	<	20	0	0	0	0	0	0	>	<	1	0.1	0.1	0.1	0	0.1	0.1	>	<	1	492.7	492.7	492.7	0	492.7	492.7	>
2022-05-26 18:58:21	549	<	20	0	0	0	0	0	0	>	<	1	0.2	0.2	0.2	0	0.2	0.2	>	<	1	492.7	492.7	492.7	0	492.7	492.7	>
2022-05-26 18:58:22	550	<	20	0	0	0	0	0	0	>	<	1	0.1	0.1	0.1	0	0.1	0.1	>	<	1	492.7	492.7	492.7	0	492.7	492.7	>
2022-05-26 18:58:23	551	<	20	0	0	0	0	0	0	>	<	1	0.15	0.15	0.15	0	0.15	0.15	>	<	1	492.7	492.7	492.7	0	492.7	492.7	>
2022-05-26 18:58:24	552	<	20	0	0	0	0	0	0	>	<	1	0.5	0.5	0.5	0	0.5	0.5	>	<	1	492.7	492.7	492.7	0	492.7	492.7	>
2022-05-26 18:58:25	553	<	20	0	0	0	0	0	0	>	<	1	0.1	0.1	0.1	0	0.1	0.1	>	<	1	492.7	492.7	492.7	0	492.7	492.7	>
2022-05-26 18:58:26	554	<	20	0	0	0	0	0	0	>	<	1	0.15	0.15	0.15	0	0.15	0.15	>	<	1	492.7	492.7	492.7	0	492.7	492.7	>
2022-05-26 18:58:27	555	<	20	0	0	0	0	0	0	>	<	1	0.15	0.15	0.15	0	0.15	0.15	>	<	1	492.7	492.7	492.7	0	492.7	492.7	>
2022-05-26 18:58:28	556	<	20	0	0	0	0	0	0	>	<	1	0.1	0.1	0.1	0	0.1	0.1	>	<	1	492.7	492.7	492.7	0	492.7	492.7	>
2022-05-26 18:58:29	557	<	20	0	0	0	0	0	0	>	<	1	0.15	0.15	0.15	0	0.15	0.15	>	<	1	492.7	492.7	492.7	0	492.7	492.7	>
2022-05-26 18:58:30	558	<	20	0	0	0	0	0	0	>	<	1	0.15	0.15	0.15	0	0.15	0.15	>	<	1	492.7	492.7	492.7	0	492.7	492.7	>
2022-05-26 18:58:31	559	<	20	0	0	0	0	0	0	>	<	1	0.15	0.15	0.15	0	0.15	0.15	>	<	1	492.7	492.7	492.7	0	492.7	492.7	>
2022-05-26 18:58:32	560	<	20	0	0	0	0	0	0	>	<	1	0.1	0.1	0.1	0	0.1	0.1	>	<	1	492.7	492.7	492.7	0	492.7	492.7	>
2022-05-26 18:58:33	561	<	20	0	0	0	0	0	0	>	<	1	0.1	0.1	0.1	0	0.1	0.1	>	<	1	492.7	492.7	492.7	0	492.7	492.7	>
2022-05-26 18:58:34	562	<	20	0	0	0	0	0	0	>	<	1	0.2	0.2	0.2	0	0.2	0.2	>	<	1	492.7	492.7	492.7	0	492.7	492.7	>
2022-05-26 18:58:35	563	<	20	0	0	0	0	0	0	>	<	1	0.1	0.1	0.1	0	0.1	0.1	>	<	1	492.7	492.7	492.7	0	492.7	492.7	>
2022-05-26 18:58:36	564	<	20	0	0	0	0	0	0	>	<	1	0.1	0.1	0.1	0	0.1	0.1	>	<	1	492.7	492.7	492.7	0	492.7	492.7	>
2022-05-26 18:58:37	565	<	20	0	0	0	0	0	0	>	<	1	0.15	0.15	0.15	0	0.15	0.15	>	<	1	492.7	492.7	492.7	0	492.7	492.7	>
2022-05-26 18:58:38	566	<	20	0	0	0	0	0	0	>	<	1	0.15	0.15	0.15	0	0.15	0.15	>	<	1	492.7	492.7	492.7	0	492.7	492.7	>
2022-05-26 18:58:39	567	<	20	0	0	0	0	0	0	>	<	1	0.15	0.15	0.15	0	0.15	0.15	>	<	1	492.7	492.7	492.7	0	492.7	492.7	>
2022-05-26 18:58:40	568	<	20	0	0	0	0	0	0	>	<	1	0.1	0.1	0.1	0	0.1	0.1	>	<	1	492.7	492.7	492.7	0	492.7	492.7	>
2022-05-26 18:58:41	569	<	20	0	0	0	0	0	0	>	<	1	0.1	0.1	0.1	0	0.1	0.1	>	<	1	493	493	493	0	493	493	>
2022-05-26 18:58:42	570	<	20	0	0	0	0	0	0	>	<	1	0.2	0.2	0.2	0	0.2	0.2	>	<	1	493.2	493.2	493.2	0	493.2	493.2	>
2022-05-26 18:58:43	571	<	20	0	0	0	0	0	0	>	<	1	0.1	0.1	0.1	0	0.1	0.1	>	<	1	493.2	493.2	493.2	0	493.2	493.2	>
2022-05-26 18:58:44	572	<	20	0	0	0	0	0	0	>	<	1	0.15	0.15	0.15	0	0.15	0.15	>	<	1	493.5	493.5	493.5	0	493.5	493.5	>
2022-05-26 18:58:45	573	<	20	0	0	0	0	0	0	>	<	1	0.1	0.1	0.1	0	0.1	0.1	>	<	1	493.5	493.5	493.5	0	493.5	493.5	>
2022-05-26 18:58:46	574	<	20	0	0	0	0	0	0	>	<	1	0.15	0.15	0.15	0	0.15	0.15	>	<	1	493.5	493.5	493.5	0	493.5	493.5	>
2022-05-26 18:58:47	575	<	20	0	0	0	0	0	0	>	<	1	0.15	0.15	0.15	0	0.15	0.15	>	<	1	493.5	493.5	493.5	0	493.5	493.5	>
2022-05-26 18:58:48	576	<	20	0	0	0	0	0	0	>	<	1	0.1	0.1	0.1	0	0.1	0.1	>	<	1	493.5	493.5	493.5	0	493.5	493.5	>
2022-05-26 18:58:49	577	<	20	0	0	0	0	0	0	>	<	1	0.1	0.1	0.1	0	0.1	0.1	>	<	1	493.5	493.5	493.5	0	493.5	493.5	>
2022-05-26 18:58:50	578	<	20	0	0	0	0	0	0	>	<	1	0.2	0.2	0.2	0	0.2	0.2	>	<	1	493.5	493.5	493.5	0	493.5	493.5	>
2022-05-26 18:58:51	579	<	20	0	0	0	0	0	0	>	<	1	0.1	0.1	0.1	0	0.1	0.1	>	<	1	493.5	493.5	493.5	0	493.5	493.5	>
2022-05-26 18:58:52	580	<	20	0	0	0	0	0	0	>	<	1	0.15	0.15	0.15	0	0.15	0.15	>	<	1	493.5	493.5	493.5	0	493.5	493.5	>
2022-05-26 18:58:53	581	<	20	0	0	0	0	0	0	>	<	1	0.1	0.1	0.1	0	0.1	0.1	>	<	1	493.5	493.5	493.5	0	493.5	493.5	>
2022-05-26 18:58:54	582	<	20	0	0	0	0	0	0	>	<	1	0.15	0.15	0.15	0	0.15	0.15	>	<	1	493.5	493.5	493.5	0	493.5	493.5	>
2022-05-26 18:58:55	583	<	20	0	0	0	0	0	0	>	<	1	0.15	0.15	0.15	0	0.15	0.15	>	<	1	493.5	493.5	493.5	0	493.5	493.5	>
2022-05-26 18:58:56	584	<	20	0	0	0	0	0	0	>	<	1	0.1	0.1	0.1	0	0.1	0.1	>	<	1	493.5	493.5	493.5	0	493.5	493.5	>
2022-05-26 18:58:57	585	<	20	0	0	0	0	0	0	>	<	1	0.15	0.15	0.15	0	0.15	0.15	>	<	1	493.5	493.5	493.5	0	493.5	493.5	>
2022-05-26 18:58:58	586	<	20	0	0	0	0	0	0	>	<	1	0.1	0.1	0.1	0	0.1	0.1	>	<	1	493.5	493.5	493.5	0	493.5	493.5	>
2022-05-26 18:58:59	587	<	20	0	0	0	0	0	0	>	<	1	0.15	0.15	0.15	0	0.15	0.15	>	<	1	493.5	493.5	493.5	0	493.5	493.5	>
2022-05-26 18:59:00	588	<	20	0	0	0	0	0	0	>	<	1	0.15	0.15	0.15	0	0.15	0.15	>	<	1	493.5	493.5	493.5	0	493.5	493.5	>
2022-05-26 18:59:01	589	<	20	0	0	0	0	0	0	>	<	1	0.1	0.1	0.1	0	0.1	0.1	>	<	1	493.5	493.5	493.5	0	493.5	493.5	>
2022-05-26 18:59:02	590	<	20	0	0	0	0	0	0	>	<	1	0.15	0.15	0.15	0	0.15	0.15	>	<	1	493.5	493.5	493.5	0	493.5	493.5	>
2022-05-26 18:59:03	591	<	20	0	0	0	0	0	0	>	<	1	0.1	0.1	0.1	0	0.1	0.1	>	<	1	493.5	493.5	493.5	0	493.5	493.5	>
2022-05-26 18:59:04	592	<	20	0	0	0	0	0	0	>	<	1	0.2	0.2	0.2	0	0.2	0.2	>	<	1	493.5	493.5	493.5	0	493.5	493.5	>
2022-05-26 18:59:05	593	<	20	0	0	0	0	0	0	>	<	1	0.1	0.1	0.1	0	0.1	0.1	>	<	1	493.5	493.5	493.5	0	493.5	493.5	>
2022-05-26 18:59:06	594	<	20	0	0	0	0	0	0	>	<	1	0.15	0.15	0.15	0	0.15	0.15	>	<	1	493.5	493.5	493.5	0	493.5	493.5	>
2022-05-26 18:59:07	595	<	20	0	0	0	0	0	0	>	<	1	0.1	0.1	0.1	0	0.1	0.1	>	<	1	493.5	493.5	493.5	0	493.5	493.5	>
2022-05-26 18:59:08	596	<	20	0	0	0	0	0	0	>	<	1	0.1	0.1	0.1	0	0.1	0.1	>	<	1	493.5	493.5	493.5	0	493.5	493.5	>
2022-05-26 18:59:09	597	<	20	0	0	0	0	0	0	>	<	1	0.2	0.2	0.2	0	0.2	0.2	>	<	1	493.5	493.5	493.5	0	493.5	493.5	>
2022-05-26 18:59:10	598	<	20	0	0	0	0	0	0	>	<	1	0.1	0.1	0.1	0	0.1	0.1	>	<	1	493.5	493.5	493.5	0	493.5	493.5	>
2022-05-26 18:59:11	599	<	20	0	0	0	0	0	0	>	<	1	0.15	0.15	0.15	0	0.15	0.15	>	<	1	493.5	493.5	493.5	0	493.5	493.5	>
2022-05-26 18:59:12	600	<	20	0	0	0	0	0	0	>	<	1	0.1	0.1	0.1	0	0.1	0.1	>	<	1	493.5	493.5	493.5	0	493.5	493.5	>
2022-05-26 18:59:13	601	<	20	0	0	0	0	0	0	>	<	1	0.15	0.15	0.15	0	0.15	0.15	>	<	1	493.5	493.5	493.5	0	493.5	493.5	>
2022-05-26 18:59:14	602	<	20	0	0	0	0	0	0	>	<	1	0.15	0.15	0.15	0	0.15	0.15	>	<	1	493.5	493.5	493.5	0	493.5	493.5	>
2022-05-26 18:59:15	603	<	20	0	0	0	0	0	0	>	<	1	0.1	0.1	0.1	0	0.1	0.1	>	<	1	493.5	493.5	493.5	0	493.5	493.5	>
2022-05-26 18:59:16	604	<	20	0	0	0	0	0	0	>	<	1	0.15	0.15	0.15	0	0.15	0.15	>	<	1	493.5	493.5	493.5	0	493.5	493.5	>
2022-05-26 18:59:17	605	<	20	0	0	0	0	0	0	>	<	1	0.1	0.1	0.1	0	0.1	0.1	>	<	1	493.5	493.5	493.5	0	493.5	493.5	>
2022-05-26 18:59:18	606	<	20	0	0	0	0	0	0	>	<	1	0.15	0.15	0.15	0	0.15	0.15	>	<	1	493.5	493.5	493.5	0	493.5	493.5	>
2022-05-26 18:59:19	607	<	20	0	0	0	0	0	0	>	<	1	0.1	0.1	0.1	0	0.1	0.1	>	<	1	493.5	493.5	493.5	0	493.5	493.5	>
2022-05-26 18:59:20	608	<	20	0	0	0	0	0	0	>	<	1	0.2	0.2	0.2	0	0.2	0.2	>	<	1	493.5	493.5	493.5	0	493.5	493.5	>
2022-05-26 18:59:21	609	<	20	0	0	0	0	0	0	>	<	1	0.1	0.1	0.1	0	0.1	0.1	>	<	1	493.5	493.5	493.5	0	493.5	493.5	>
2022-05-26 18:59:22	610	<	20	0	0	0	0	0	0	>	<	1	0.15	0.15	0.15	0	0.15	0.15	>	<	1	493.5	493.5	493.5	0	493.5	493.5	>
2022-05-26 18:59:23	611	<	20	0	0	0	0	0	0	>	<	1	0.1	0.1	0.1	0	0.1	0.1	>	<	1	493.5	493.5	493.5	0	493.5	493.5	>
2022-05-26 18:59:24	612	<	20	0	0	0	0	0	0	>	<	1	0.15	0.15	0.15	0	0.15	0.15	>	<	1	493.5	493.5	493.5	0	493.5	493.5	>
2022-05-26 18:59:25	613	<	20	0	0	0	0	0	0	>	<	1	0.1	0.1	0.1	0	0.1	0.1	>	<	1	493.5	493.5	493.5	0	493.5	493.5	>
2022-05-26 18:59:26	614	<	20	0	0	0	0	0	0	>	<	1	0.15	0.15	0.15	0	0.15	0.15	>	<	1	493.5	493.5	493.5	0	493.5	493.5	>
2022-05-26 18:59:27	615	<	20	0	0	0	0	0	0	>	<	1	0.15	0.15	0.15	0	0.15	0.15	>	<	1	493.5	493.5	493.5	0	493.5	493.5	>
2022-05-26 18:59:28	616	<	20	0	0	0	0	0	0	>	<	1	0.1	0.1	0.1	0	0.1	0.1	>	<	1	493.5	493.5	493.5	0	493.5	493.5	>
2022-05-26 18:59:29	617	<	20	0	0	0	0	0	0	>	<	1	0.15	0.15	0.15	0	0.15	0.15	>	<	1	493.5	493.5	493.5	0	493.5	493.5	>
2022-05-26 18:59:30	618	<	20	0	0	0	0	0	0	>	<	1	0.1	0.1	0.1	0	0.1	0.1	>	<	1	493.5	493.5	493.5	0	493.5	493.5	>
2022-05-26 18:59:31	619	<	20	0	0	0	0	0	0	>	<	1	0.15	0.15	0.15	0	0.15	0.15	>	<	1	493.5	493.5	493.5	0	493.5	493.5	>
2022-05-26 18:59:32	620	<	20	0	0	0	0	0	0	>	<	1	0.15	0.15	0.15	0	0.15	0.15	>	<	1	493.5	493.5	493.5	0	493.5	493.5	>
2022-05-26 18:59:33	621	<	20	0	0	0	0	0	0	>	<	1	0.1	0.1	0.1	0	0.1	0.1	>	<	1	493.5	493.5	493.5	0	493.5	493.5	>
2022-05-26 18:59:34	622	<	20	0	0	0	0	0	0	>	<	1	0.15	0.15	0.15	0	0.15	0.15	>	<	1	493.5	493.5	493.5	0	493.5	493.5	>
2022-05-26 18:59:35	623	<	20	0	0	0	0	0	0	>	<	1	0.15	0.15	0.15	0	0.15	0.15	>	<	1	493.5	493.5	493.5	0	493.5	493.5	>
2022-05-26 18:59:36	624	<	20	0	0	0	0	0	0	>	<	1	0.45	0.45	0.45	0	0.45	0.45	>	<	1	493.5	493.5	493.5	0	493.5	493.5	>
2022-05-26 18:59:37	625	<	20	0	0	0	0	0	0	>	<	1	0.15	0.15	0.15	0	0.15	0.15	>	<	1	493.5	493.5	493.5	0	493.5	493.5	>
2022-05-26 18:59:38	626	<	20	0	0	0	0	0	0	>	<	1	0.1	0.1	0.1	0	0.1	0.1	>	<	1	493.5	493.5	493.5	0	493.5	493.5	>
2022-05-26 18:59:39	627	<	20	0	0	0	0	0	0	>	<	1	0.15	0.15	0.15	0	0.15	0.15	>	<	1	493.5	493.5	493.5	0	493.5	493.5	>
2022-05-26 18:59:40	628	<	20	0	0	0	0	0	0	>	<	1	0.1	0.1	0.1	0	0.1	0.1	>	<	1	493.5	493.5	493.5	0	493.5	493.5	>
2022-05-26 18:59:41	629	<	20	0	0	0	0	0	0	>	<	1	0.2	0.2	0.2	0	0.2	0.2	>	<	1	493.5	493.5	493.5	0	493.5	493.5	>
2022-05-26 18:59:42	630	<	20	0	0	0	0	0	0	>	<	1	0.1	0.1	0.1	0	0.1	0.1	>	<	1	493.5	493.5	493.5	0	493.5	493.5	>
2022-05-26 18:59:43	631	<	20	0	0	0	0	0	0	>	<	1	0.1	0.1	0.1	0	0.1	0.1	>	<	1	493.5	493.5	493.5	0	493.5	493.5	>
2022-05-26 18:59:44	632	<	20	0	0	0	0	0	0	>	<	1	0.15	0.15	0.15	0	0.15	0.15	>	<	1	493.5	493.5	493.5	0	493.5	493.5	>
2022-05-26 18:59:45	633	<	20	0	0	0	0	0	0	>	<	1	0.1	0.1	0.1	0	0.1	0.1	>	<	1	493.5	493.5	493.5	0	493.5	493.5	>
2022-05-26 18:59:46	634	<	20	0	0	0	0	0	0	>	<	1	0.2	0.2	0.2	0	0.2	0.2	>	<	1	493.5	493.5	493.5	0	493.5	493.5	>
2022-05-26 18:59:47	635	<	20	0	0	0	0	0	0	>	<	1	0.1	0.1	0.1	0	0.1	0.1	>	<	1	493.5	493.5	493.5	0	493.5	493.5	>
2022-05-26 18:59:48	636	<	20	0	0	0	0	0	0	>	<	1	0.1	0.1	0.1	0	0.1	0.1	>	<	1	493.5	493.5	493.5	0	493.5	493.5	>
2022-05-26 18:59:49	637	<	20	0	0	0	0	0	0	>	<	1	0.15	0.15	0.15	0	0.15	0.15	>	<	1	493.5	493.5	493.5	0	493.5	493.5	>
2022-05-26 18:59:50	638	<	20	0	0	0	0	0	0	>	<	1	0.15	0.15	0.15	0	0.15	0.15	>	<	1	493.5	493.5	493.5	0	493.5	493.5	>
2022-05-26 18:59:51	639	<	20	0	0	0	0	0	0	>	<	1	0.1	0.1	0.1	0	0.1	0.1	>	<	1	493.5	493.5	493.5	0	493.5	493.5	>
2022-05-26 18:59:52	640	<	20	0	0	0	0	0	0	>	<	1	0.15	0.15	0.15	0	0.15	0.15	>	<	1	493.5	493.5	493.5	0	493.5	493.5	>
2022-05-26 18:59:53	641	<	20	0	0	0	0	0	0	>	<	1	0.1	0.1	0.1	0	0.1	0.1	>	<	1	493.5	493.5	493.5	0	493.5	493.5	>
2022-05-26 18:59:54	642	<	20	0	0	0	0	0	0	>	<	1	0.2	0.2	0.2	0	0.2	0.2	>	<	1	493.5	493.5	493.5	0	493.5	493.5	>
2022-05-26 18:59:55	643	<	20	0	0	0	0	0	0	>	<	1	0.1	0.1	0.1	0	0.1	0.1	>	<	1	493.5	493.5	493.5	0	493.5	493.5	>
2022-05-26 18:59:56	644	<	20	0	0	0	0	0	0	>	<	1	0.1	0.1	0.1	0	0.1	0.1	>	<	1	493.5	493.5	493.5	0	493.5	493.5	>
2022-05-26 18:59:57	645	<	20	0	0	0	0	0	0	>	<	1	0.15	0.15	0.15	0	0.15	0.15	>	<	1	493.5	493.5	493.5	0	493.5	493.5	>
2022-05-26 18:59:58	646	<	20	0	0	0	0	0	0	>	<	1	0.15	0.15	0.15	0	0.15	0.15	>	<	1	493.5	493.5	493.5	0	493.5	493.5	>
2022-05-26 18:59:59	647	<	20	0	0	0	0	0	0	>	<	1	0.15	0.15	0.15	0	0.15	0.15	>	<	1	493.5	493.5	493.5	0	493.5	493.5	>
2022-05-26 19:00:00	648	<	20	0	0	0	0	0	0	>	<	1	0.15	0.15	0.15	0	0.15	0.15	>	<	1	493.5	493.5	493.5	0	493.5	493.5	>
2022-05-26 19:00:01	649	<	20	0	0	0	0	0	0	>	<	1	0.1	0.1	0.1	0	0.1	0.1	>	<	1	493.5	493.5	493.5	0	493.5	493.5	>
2022-05-26 19:00:02	650	<	20	0	0	0	0	0	0	>	<	1	0.15	0.15	0.15	0	0.15	0.15	>	<	1	493.5	493.5	493.5	0	493.5	493.5	>
2022-05-26 19:00:03	651	<	20	0	0	0	0	0	0	>	<	1	0.15	0.15	0.15	0	0.15	0.15	>	<	1	493.5	493.5	493.5	0	493.5	493.5	>
2022-05-26 19:00:04	652	<	20	0	0	0	0	0	0	>	<	1	0.1	0.1	0.1	0	0.1	0.1	>	<	1	493.5	493.5	493.5	0	493.5	493.5	>
2022-05-26 19:00:05	653	<	20	0	0	0	0	0	0	>	<	1	0.1	0.1	0.1	0	0.1	0.1	>	<	1	493.5	493.5	493.5	0	493.5	493.5	>
2022-05-26 19:00:06	654	<	20	0	0	0	0	0	0	>	<	1	0.2	0.2	0.2	0	0.2	0.2	>	<	1	493.5	493.5	493.5	0	493.5	493.5	>
2022-05-26 19:00:07	655	<	20	0	0	0	0	0	0	>	<	1	0.2	0.2	0.2	0	0.2	0.2	>	<	1	493.5	493.5	493.5	0	493.5	493.5	>
2022-05-26 19:00:08	656	<	20	0	0	0	0	0	0	>	<	1	0.1	0.1	0.1	0	0.1	0.1	>	<	1	493.5	493.5	493.5	0	493.5	493.5	>
2022-05-26 19:00:09	657	<	20	0	0	0	0	0	0	>	<	1	0.15	0.15	0.15	0	0.15	0.15	>	<	1	493.5	493.5	493.5	0	493.5	493.5	>
2022-05-26 19:00:10	658	<	20	0	0	0	0	0	0	>	<	1	0.15	0.15	0.15	0	0.15	0.15	>	<	1	493.5	493.5	493.5	0	493.5	493.5	>
2022-05-26 19:00:11	659	<	4	0	0	0	0	0	0	>	<	1	0.1	0.1	0.1	0	0.1	0.1	>	<	1	493.5	493.5	493.5	0	493.5	493.5	>

## Sheet: Conf1_1000
		<	Processing Time							>	<	CPU1							>	<	MEM1							>
Time	Id	<	Cont	Average	Max	Min	DesvTip	DTTop	DTDown	>	<	Cont	Average	Max	Min	DesvTip	DTTop	DTDown	>	<	Cont	Average	Max	Min	DesvTip	DTTop	DTDown	>
P5_Conf1_1000	Tot	<	131996	0.0315	18	0	0.1969	0.2284	-0.1655	>	<	660	1.43	7.75	0.35	0.43	1.86	1	>	<	660	572.49	677.7	238.2	95.15	667.64	477.34	>
2022-05-26 19:04:37	0	<	0	0			0	0	0	>	<	1	7.75	7.75	7.75	0	7.75	7.75	>	<	1	238.2	238.2	238.2	0	238.2	238.2	>
2022-05-26 19:04:38	1	<	330	0.4333	8	0	0.6444	1.0777	-0.2111	>	<	1	4.3	4.3	4.3	0	4.3	4.3	>	<	1	240.7	240.7	240.7	0	240.7	240.7	>
2022-05-26 19:04:39	2	<	212	0.5377	1	0	0.4986	1.0363	0.0392	>	<	1	2.95	2.95	2.95	0	2.95	2.95	>	<	1	241.5	241.5	241.5	0	241.5	241.5	>
2022-05-26 19:04:40	3	<	200	0.455	1	0	0.498	0.953	-0.043	>	<	1	2.4	2.4	2.4	0	2.4	2.4	>	<	1	242.1	242.1	242.1	0	242.1	242.1	>
2022-05-26 19:04:41	4	<	200	0.355	1	0	0.4785	0.8335	-0.1235	>	<	1	3.4	3.4	3.4	0	3.4	3.4	>	<	1	252.1	252.1	252.1	0	252.1	252.1	>
2022-05-26 19:04:42	5	<	200	0.4	13	0	1.01	1.41	-0.61	>	<	1	3.95	3.95	3.95	0	3.95	3.95	>	<	1	269.9	269.9	269.9	0	269.9	269.9	>
2022-05-26 19:04:43	6	<	200	0.215	1	0	0.4108	0.6258	-0.1958	>	<	1	3.35	3.35	3.35	0	3.35	3.35	>	<	1	271.1	271.1	271.1	0	271.1	271.1	>
2022-05-26 19:04:44	7	<	200	0.295	1	0	0.456	0.751	-0.161	>	<	1	1.7	1.7	1.7	0	1.7	1.7	>	<	1	271.2	271.2	271.2	0	271.2	271.2	>
2022-05-26 19:04:45	8	<	200	0.28	1	0	0.449	0.729	-0.169	>	<	1	1.5	1.5	1.5	0	1.5	1.5	>	<	1	271.2	271.2	271.2	0	271.2	271.2	>
2022-05-26 19:04:46	9	<	200	0.085	1	0	0.2789	0.3639	-0.1939	>	<	1	1.5	1.5	1.5	0	1.5	1.5	>	<	1	271.2	271.2	271.2	0	271.2	271.2	>
2022-05-26 19:04:47	10	<	200	0.005	1	0	0.0705	0.0755	-0.0655	>	<	1	1.4	1.4	1.4	0	1.4	1.4	>	<	1	271.2	271.2	271.2	0	271.2	271.2	>
2022-05-26 19:04:48	11	<	200	0	0	0	0	0	0	>	<	1	1.35	1.35	1.35	0	1.35	1.35	>	<	1	271.2	271.2	271.2	0	271.2	271.2	>
2022-05-26 19:04:49	12	<	200	0.005	1	0	0.0705	0.0755	-0.0655	>	<	1	1.9	1.9	1.9	0	1.9	1.9	>	<	1	271.2	271.2	271.2	0	271.2	271.2	>
2022-05-26 19:04:50	13	<	200	0.015	1	0	0.1216	0.1366	-0.1066	>	<	1	1.65	1.65	1.65	0	1.65	1.65	>	<	1	271.4	271.4	271.4	0	271.4	271.4	>
2022-05-26 19:04:51	14	<	201	0.1443	1	0	0.3514	0.4957	-0.2071	>	<	1	1.4	1.4	1.4	0	1.4	1.4	>	<	1	273.2	273.2	273.2	0	273.2	273.2	>
2022-05-26 19:04:52	15	<	199	0.3417	1	0	0.4743	0.816	-0.1326	>	<	1	1.55	1.55	1.55	0	1.55	1.55	>	<	1	279.4	279.4	279.4	0	279.4	279.4	>
2022-05-26 19:04:53	16	<	200	0.315	10	0	0.816	1.131	-0.501	>	<	1	2.3	2.3	2.3	0	2.3	2.3	>	<	1	294	294	294	0	294	294	>
2022-05-26 19:04:54	17	<	200	0.31	1	0	0.4625	0.7725	-0.1525	>	<	1	4.05	4.05	4.05	0	4.05	4.05	>	<	1	294.5	294.5	294.5	0	294.5	294.5	>
2022-05-26 19:04:55	18	<	200	0.43	1	0	0.4951	0.9251	-0.0651	>	<	1	1.6	1.6	1.6	0	1.6	1.6	>	<	1	294.5	294.5	294.5	0	294.5	294.5	>
2022-05-26 19:04:56	19	<	200	0.375	1	0	0.4841	0.8591	-0.1091	>	<	1	1.4	1.4	1.4	0	1.4	1.4	>	<	1	294.5	294.5	294.5	0	294.5	294.5	>
2022-05-26 19:04:57	20	<	201	0.3731	1	0	0.4836	0.8568	-0.1105	>	<	1	1.55	1.55	1.55	0	1.55	1.55	>	<	1	294.6	294.6	294.6	0	294.6	294.6	>
2022-05-26 19:04:58	21	<	199	0.2312	1	0	0.4216	0.6527	-0.1904	>	<	1	1.4	1.4	1.4	0	1.4	1.4	>	<	1	294.6	294.6	294.6	0	294.6	294.6	>
2022-05-26 19:04:59	22	<	200	0	0	0	0	0	0	>	<	1	1.25	1.25	1.25	0	1.25	1.25	>	<	1	294.6	294.6	294.6	0	294.6	294.6	>
2022-05-26 19:05:00	23	<	200	0	0	0	0	0	0	>	<	1	1.25	1.25	1.25	0	1.25	1.25	>	<	1	294.6	294.6	294.6	0	294.6	294.6	>
2022-05-26 19:05:01	24	<	200	0.365	1	0	0.4814	0.8464	-0.1164	>	<	1	1.3	1.3	1.3	0	1.3	1.3	>	<	1	294.6	294.6	294.6	0	294.6	294.6	>
2022-05-26 19:05:02	25	<	200	0.44	1	0	0.4964	0.9364	-0.0564	>	<	1	1.95	1.95	1.95	0	1.95	1.95	>	<	1	294.6	294.6	294.6	0	294.6	294.6	>
2022-05-26 19:05:03	26	<	200	0.34	1	0	0.4737	0.8137	-0.1337	>	<	1	2.2	2.2	2.2	0	2.2	2.2	>	<	1	295	295	295	0	295	295	>
2022-05-26 19:05:04	27	<	201	0.3284	1	0	0.4696	0.798	-0.1413	>	<	1	1.65	1.65	1.65	0	1.65	1.65	>	<	1	296.3	296.3	296.3	0	296.3	296.3	>
2022-05-26 19:05:05	28	<	200	0.305	1	0	0.4604	0.7654	-0.1554	>	<	1	2.2	2.2	2.2	0	2.2	2.2	>	<	1	304.8	304.8	304.8	0	304.8	304.8	>
2022-05-26 19:05:06	29	<	199	0.2814	1	0	0.4497	0.7311	-0.1683	>	<	1	1.7	1.7	1.7	0	1.7	1.7	>	<	1	313	313	313	0	313	313	>
2022-05-26 19:05:07	30	<	200	0.325	1	0	0.4684	0.7934	-0.1434	>	<	1	1.5	1.5	1.5	0	1.5	1.5	>	<	1	322.3	322.3	322.3	0	322.3	322.3	>
2022-05-26 19:05:08	31	<	200	0.555	1	0	0.497	1.052	0.058	>	<	1	2.05	2.05	2.05	0	2.05	2.05	>	<	1	342.4	342.4	342.4	0	342.4	342.4	>
2022-05-26 19:05:09	32	<	200	0.37	1	0	0.4828	0.8528	-0.1128	>	<	1	1.55	1.55	1.55	0	1.55	1.55	>	<	1	342.4	342.4	342.4	0	342.4	342.4	>
2022-05-26 19:05:10	33	<	200	0.305	1	0	0.4604	0.7654	-0.1554	>	<	1	1.75	1.75	1.75	0	1.75	1.75	>	<	1	342.5	342.5	342.5	0	342.5	342.5	>
2022-05-26 19:05:11	34	<	200	0.27	1	0	0.444	0.714	-0.174	>	<	1	1.55	1.55	1.55	0	1.55	1.55	>	<	1	342.5	342.5	342.5	0	342.5	342.5	>
2022-05-26 19:05:12	35	<	201	0.3284	1	0	0.4696	0.798	-0.1413	>	<	1	1.5	1.5	1.5	0	1.5	1.5	>	<	1	342.5	342.5	342.5	0	342.5	342.5	>
2022-05-26 19:05:13	36	<	199	0.2613	1	0	0.4393	0.7007	-0.178	>	<	1	1.5	1.5	1.5	0	1.5	1.5	>	<	1	342.5	342.5	342.5	0	342.5	342.5	>
2022-05-26 19:05:14	37	<	201	0.204	1	0	0.403	0.6069	-0.199	>	<	1	1.55	1.55	1.55	0	1.55	1.55	>	<	1	342.5	342.5	342.5	0	342.5	342.5	>
2022-05-26 19:05:15	38	<	199	0.2261	1	0	0.4183	0.6445	-0.1922	>	<	1	1.5	1.5	1.5	0	1.5	1.5	>	<	1	342.5	342.5	342.5	0	342.5	342.5	>
2022-05-26 19:05:16	39	<	200	0.09	1	0	0.2862	0.3762	-0.1962	>	<	1	1.45	1.45	1.45	0	1.45	1.45	>	<	1	342.5	342.5	342.5	0	342.5	342.5	>
2022-05-26 19:05:17	40	<	200	0.71	1	0	0.4538	1.1638	0.2562	>	<	1	1.25	1.25	1.25	0	1.25	1.25	>	<	1	342.5	342.5	342.5	0	342.5	342.5	>
2022-05-26 19:05:18	41	<	201	0.2985	1	0	0.4576	0.7561	-0.1591	>	<	1	1.45	1.45	1.45	0	1.45	1.45	>	<	1	342.5	342.5	342.5	0	342.5	342.5	>
2022-05-26 19:05:19	42	<	200	0.515	1	0	0.4998	1.0148	0.0152	>	<	1	1.3	1.3	1.3	0	1.3	1.3	>	<	1	342.5	342.5	342.5	0	342.5	342.5	>
2022-05-26 19:05:20	43	<	199	0.6985	1	0	0.4589	1.1574	0.2396	>	<	1	1.2	1.2	1.2	0	1.2	1.2	>	<	1	342.5	342.5	342.5	0	342.5	342.5	>
2022-05-26 19:05:21	44	<	199	0.608	1	0	0.4882	1.0962	0.1199	>	<	1	1.35	1.35	1.35	0	1.35	1.35	>	<	1	343.8	343.8	343.8	0	343.8	343.8	>
2022-05-26 19:05:22	45	<	201	0.2537	1	0	0.4351	0.6889	-0.1814	>	<	1	1.45	1.45	1.45	0	1.45	1.45	>	<	1	343.8	343.8	343.8	0	343.8	343.8	>
2022-05-26 19:05:23	46	<	200	0.045	1	0	0.2073	0.2523	-0.1623	>	<	1	1.5	1.5	1.5	0	1.5	1.5	>	<	1	343.8	343.8	343.8	0	343.8	343.8	>
2022-05-26 19:05:24	47	<	201	0.0647	1	0	0.246	0.3106	-0.1813	>	<	1	1.4	1.4	1.4	0	1.4	1.4	>	<	1	345.1	345.1	345.1	0	345.1	345.1	>
2022-05-26 19:05:25	48	<	199	0.1005	1	0	0.3007	0.4012	-0.2002	>	<	1	1.5	1.5	1.5	0	1.5	1.5	>	<	1	351.8	351.8	351.8	0	351.8	351.8	>
2022-05-26 19:05:26	49	<	201	0.1841	1	0	0.3875	0.5716	-0.2035	>	<	1	1.45	1.45	1.45	0	1.45	1.45	>	<	1	359.3	359.3	359.3	0	359.3	359.3	>
2022-05-26 19:05:27	50	<	199	0.3266	1	0	0.469	0.7956	-0.1423	>	<	1	1.45	1.45	1.45	0	1.45	1.45	>	<	1	368.5	368.5	368.5	0	368.5	368.5	>
2022-05-26 19:05:28	51	<	200	0.2	1	0	0.4	0.6	-0.2	>	<	1	1.5	1.5	1.5	0	1.5	1.5	>	<	1	377	377	377	0	377	377	>
2022-05-26 19:05:29	52	<	200	0.03	1	0	0.1706	0.2006	-0.1406	>	<	1	1.7	1.7	1.7	0	1.7	1.7	>	<	1	386.3	386.3	386.3	0	386.3	386.3	>
2022-05-26 19:05:30	53	<	200	0.045	1	0	0.2073	0.2523	-0.1623	>	<	1	1.6	1.6	1.6	0	1.6	1.6	>	<	1	395.3	395.3	395.3	0	395.3	395.3	>
2022-05-26 19:05:31	54	<	200	0.01	1	0	0.0995	0.1095	-0.0895	>	<	1	1.55	1.55	1.55	0	1.55	1.55	>	<	1	404.1	404.1	404.1	0	404.1	404.1	>
2022-05-26 19:05:32	55	<	200	0	0	0	0	0	0	>	<	1	1.6	1.6	1.6	0	1.6	1.6	>	<	1	413.1	413.1	413.1	0	413.1	413.1	>
2022-05-26 19:05:33	56	<	200	0	0	0	0	0	0	>	<	1	1.55	1.55	1.55	0	1.55	1.55	>	<	1	421.9	421.9	421.9	0	421.9	421.9	>
2022-05-26 19:05:34	57	<	200	0	0	0	0	0	0	>	<	1	1.6	1.6	1.6	0	1.6	1.6	>	<	1	431.4	431.4	431.4	0	431.4	431.4	>
2022-05-26 19:05:35	58	<	200	0.005	1	0	0.0705	0.0755	-0.0655	>	<	1	1.5	1.5	1.5	0	1.5	1.5	>	<	1	439.7	439.7	439.7	0	439.7	439.7	>
2022-05-26 19:05:36	59	<	200	0.08	1	0	0.2713	0.3513	-0.1913	>	<	1	1.4	1.4	1.4	0	1.4	1.4	>	<	1	448.4	448.4	448.4	0	448.4	448.4	>
2022-05-26 19:05:37	60	<	200	0.055	1	0	0.228	0.283	-0.173	>	<	1	1.65	1.65	1.65	0	1.65	1.65	>	<	1	458	458	458	0	458	458	>
2022-05-26 19:05:38	61	<	200	0.045	1	0	0.2073	0.2523	-0.1623	>	<	1	1.55	1.55	1.55	0	1.55	1.55	>	<	1	466.2	466.2	466.2	0	466.2	466.2	>
2022-05-26 19:05:39	62	<	200	0.045	1	0	0.2073	0.2523	-0.1623	>	<	1	1.55	1.55	1.55	0	1.55	1.55	>	<	1	475.5	475.5	475.5	0	475.5	475.5	>
2022-05-26 19:05:40	63	<	201	0.0149	1	0	0.1213	0.1362	-0.1063	>	<	1	1.35	1.35	1.35	0	1.35	1.35	>	<	1	485.1	485.1	485.1	0	485.1	485.1	>
2022-05-26 19:05:41	64	<	199	0.0201	1	0	0.1403	0.1604	-0.1202	>	<	1	2.25	2.25	2.25	0	2.25	2.25	>	<	1	505.9	505.9	505.9	0	505.9	505.9	>
2022-05-26 19:05:42	65	<	200	0.03	1	0	0.1706	0.2006	-0.1406	>	<	1	1.5	1.5	1.5	0	1.5	1.5	>	<	1	505.9	505.9	505.9	0	505.9	505.9	>
2022-05-26 19:05:43	66	<	200	0.02	1	0	0.14	0.16	-0.12	>	<	1	1.45	1.45	1.45	0	1.45	1.45	>	<	1	505.9	505.9	505.9	0	505.9	505.9	>
2022-05-26 19:05:44	67	<	200	0.015	1	0	0.1216	0.1366	-0.1066	>	<	1	1.45	1.45	1.45	0	1.45	1.45	>	<	1	505.9	505.9	505.9	0	505.9	505.9	>
2022-05-26 19:05:45	68	<	200	0.015	1	0	0.1216	0.1366	-0.1066	>	<	1	1.45	1.45	1.45	0	1.45	1.45	>	<	1	505.9	505.9	505.9	0	505.9	505.9	>
2022-05-26 19:05:46	69	<	200	0.005	1	0	0.0705	0.0755	-0.0655	>	<	1	1.45	1.45	1.45	0	1.45	1.45	>	<	1	505.9	505.9	505.9	0	505.9	505.9	>
2022-05-26 19:05:47	70	<	200	0.005	1	0	0.0705	0.0755	-0.0655	>	<	1	1.4	1.4	1.4	0	1.4	1.4	>	<	1	505.9	505.9	505.9	0	505.9	505.9	>
2022-05-26 19:05:48	71	<	200	0.01	1	0	0.0995	0.1095	-0.0895	>	<	1	1.4	1.4	1.4	0	1.4	1.4	>	<	1	505.9	505.9	505.9	0	505.9	505.9	>
2022-05-26 19:05:49	72	<	200	0	0	0	0	0	0	>	<	1	1.45	1.45	1.45	0	1.45	1.45	>	<	1	505.9	505.9	505.9	0	505.9	505.9	>
2022-05-26 19:05:50	73	<	200	0.01	1	0	0.0995	0.1095	-0.0895	>	<	1	1.2	1.2	1.2	0	1.2	1.2	>	<	1	505.9	505.9	505.9	0	505.9	505.9	>
2022-05-26 19:05:51	74	<	200	0.01	1	0	0.0995	0.1095	-0.0895	>	<	1	1.25	1.25	1.25	0	1.25	1.25	>	<	1	505.9	505.9	505.9	0	505.9	505.9	>
2022-05-26 19:05:52	75	<	200	0	0	0	0	0	0	>	<	1	1.45	1.45	1.45	0	1.45	1.45	>	<	1	505.9	505.9	505.9	0	505.9	505.9	>
2022-05-26 19:05:53	76	<	200	0	0	0	0	0	0	>	<	1	1.4	1.4	1.4	0	1.4	1.4	>	<	1	505.9	505.9	505.9	0	505.9	505.9	>
2022-05-26 19:05:54	77	<	200	0.015	1	0	0.1216	0.1366	-0.1066	>	<	1	1.25	1.25	1.25	0	1.25	1.25	>	<	1	505.9	505.9	505.9	0	505.9	505.9	>
2022-05-26 19:05:55	78	<	200	0.01	1	0	0.0995	0.1095	-0.0895	>	<	1	1.2	1.2	1.2	0	1.2	1.2	>	<	1	505.9	505.9	505.9	0	505.9	505.9	>
2022-05-26 19:05:56	79	<	200	0.005	1	0	0.0705	0.0755	-0.0655	>	<	1	1.5	1.5	1.5	0	1.5	1.5	>	<	1	505.9	505.9	505.9	0	505.9	505.9	>
2022-05-26 19:05:57	80	<	200	0	0	0	0	0	0	>	<	1	1.4	1.4	1.4	0	1.4	1.4	>	<	1	505.9	505.9	505.9	0	505.9	505.9	>
2022-05-26 19:05:58	81	<	200	0	0	0	0	0	0	>	<	1	1.45	1.45	1.45	0	1.45	1.45	>	<	1	506.4	506.4	506.4	0	506.4	506.4	>
2022-05-26 19:05:59	82	<	200	0	0	0	0	0	0	>	<	1	1.35	1.35	1.35	0	1.35	1.35	>	<	1	506.9	506.9	506.9	0	506.9	506.9	>
2022-05-26 19:06:00	83	<	200	0	0	0	0	0	0	>	<	1	1.45	1.45	1.45	0	1.45	1.45	>	<	1	507.2	507.2	507.2	0	507.2	507.2	>
2022-05-26 19:06:01	84	<	200	0.035	1	0	0.1838	0.2188	-0.1488	>	<	1	1.25	1.25	1.25	0	1.25	1.25	>	<	1	507.2	507.2	507.2	0	507.2	507.2	>
2022-05-26 19:06:02	85	<	201	0.01	1	0	0.0993	0.1092	-0.0893	>	<	1	1.2	1.2	1.2	0	1.2	1.2	>	<	1	507.2	507.2	507.2	0	507.2	507.2	>
2022-05-26 19:06:03	86	<	200	0.005	1	0	0.0705	0.0755	-0.0655	>	<	1	1.35	1.35	1.35	0	1.35	1.35	>	<	1	507.2	507.2	507.2	0	507.2	507.2	>
2022-05-26 19:06:04	87	<	200	0.015	1	0	0.1216	0.1366	-0.1066	>	<	1	1.4	1.4	1.4	0	1.4	1.4	>	<	1	507.2	507.2	507.2	0	507.2	507.2	>
2022-05-26 19:06:05	88	<	199	0.005	1	0	0.0707	0.0757	-0.0657	>	<	1	1.4	1.4	1.4	0	1.4	1.4	>	<	1	507.2	507.2	507.2	0	507.2	507.2	>
2022-05-26 19:06:06	89	<	201	0	0	0	0	0	0	>	<	1	1.4	1.4	1.4	0	1.4	1.4	>	<	1	507.2	507.2	507.2	0	507.2	507.2	>
2022-05-26 19:06:07	90	<	199	0.005	1	0	0.0707	0.0757	-0.0657	>	<	1	1.45	1.45	1.45	0	1.45	1.45	>	<	1	507.2	507.2	507.2	0	507.2	507.2	>
2022-05-26 19:06:08	91	<	200	0	0	0	0	0	0	>	<	1	1.4	1.4	1.4	0	1.4	1.4	>	<	1	507.2	507.2	507.2	0	507.2	507.2	>
2022-05-26 19:06:09	92	<	201	0.005	1	0	0.0704	0.0753	-0.0654	>	<	1	1.4	1.4	1.4	0	1.4	1.4	>	<	1	507.2	507.2	507.2	0	507.2	507.2	>
2022-05-26 19:06:10	93	<	200	0.005	1	0	0.0705	0.0755	-0.0655	>	<	1	1.35	1.35	1.35	0	1.35	1.35	>	<	1	507.2	507.2	507.2	0	507.2	507.2	>
2022-05-26 19:06:11	94	<	199	0	0	0	0	0	0	>	<	1	1.35	1.35	1.35	0	1.35	1.35	>	<	1	507.2	507.2	507.2	0	507.2	507.2	>
2022-05-26 19:06:12	95	<	201	0.005	1	0	0.0704	0.0753	-0.0654	>	<	1	2.4	2.4	2.4	0	2.4	2.4	>	<	1	521.6	521.6	521.6	0	521.6	521.6	>
2022-05-26 19:06:13	96	<	200	0.005	1	0	0.0705	0.0755	-0.0655	>	<	1	1.4	1.4	1.4	0	1.4	1.4	>	<	1	521.6	521.6	521.6	0	521.6	521.6	>
2022-05-26 19:06:14	97	<	200	0	0	0	0	0	0	>	<	1	1.45	1.45	1.45	0	1.45	1.45	>	<	1	521.6	521.6	521.6	0	521.6	521.6	>
2022-05-26 19:06:15	98	<	199	0	0	0	0	0	0	>	<	1	1.45	1.45	1.45	0	1.45	1.45	>	<	1	521.6	521.6	521.6	0	521.6	521.6	>
2022-05-26 19:06:16	99	<	201	0	0	0	0	0	0	>	<	1	1.45	1.45	1.45	0	1.45	1.45	>	<	1	521.6	521.6	521.6	0	521.6	521.6	>
2022-05-26 19:06:17	100	<	200	0	0	0	0	0	0	>	<	1	1.45	1.45	1.45	0	1.45	1.45	>	<	1	521.6	521.6	521.6	0	521.6	521.6	>
2022-05-26 19:06:18	101	<	200	0	0	0	0	0	0	>	<	1	1.5	1.5	1.5	0	1.5	1.5	>	<	1	521.6	521.6	521.6	0	521.6	521.6	>
2022-05-26 19:06:19	102	<	200	0	0	0	0	0	0	>	<	1	1.4	1.4	1.4	0	1.4	1.4	>	<	1	521.6	521.6	521.6	0	521.6	521.6	>
2022-05-26 19:06:20	103	<	200	0	0	0	0	0	0	>	<	1	1.4	1.4	1.4	0	1.4	1.4	>	<	1	521.6	521.6	521.6	0	521.6	521.6	>
2022-05-26 19:06:21	104	<	200	0	0	0	0	0	0	>	<	1	1.4	1.4	1.4	0	1.4	1.4	>	<	1	521.6	521.6	521.6	0	521.6	521.6	>
2022-05-26 19:06:22	105	<	200	0	0	0	0	0	0	>	<	1	1.4	1.4	1.4	0	1.4	1.4	>	<	1	521.6	521.6	521.6	0	521.6	521.6	>
2022-05-26 19:06:23	106	<	200	0	0	0	0	0	0	>	<	1	1.4	1.4	1.4	0	1.4	1.4	>	<	1	521.6	521.6	521.6	0	521.6	521.6	>
2022-05-26 19:06:24	107	<	199	0	0	0	0	0	0	>	<	1	1.4	1.4	1.4	0	1.4	1.4	>	<	1	521.6	521.6	521.6	0	521.6	521.6	>
2022-05-26 19:06:25	108	<	200	0	0	0	0	0	0	>	<	1	1.4	1.4	1.4	0	1.4	1.4	>	<	1	521.6	521.6	521.6	0	521.6	521.6	>
2022-05-26 19:06:26	109	<	200	0	0	0	0	0	0	>	<	1	1.4	1.4	1.4	0	1.4	1.4	>	<	1	521.6	521.6	521.6	0	521.6	521.6	>
2022-05-26 19:06:27	110	<	200	0	0	0	0	0	0	>	<	1	1.4	1.4	1.4	0	1.4	1.4	>	<	1	521.6	521.6	521.6	0	521.6	521.6	>
2022-05-26 19:06:28	111	<	200	0	0	0	0	0	0	>	<	1	1.4	1.4	1.4	0	1.4	1.4	>	<	1	521.6	521.6	521.6	0	521.6	521.6	>
2022-05-26 19:06:29	112	<	200	0	0	0	0	0	0	>	<	1	1.35	1.35	1.35	0	1.35	1.35	>	<	1	521.6	521.6	521.6	0	521.6	521.6	>
2022-05-26 19:06:30	113	<	200	0	0	0	0	0	0	>	<	1	1.45	1.45	1.45	0	1.45	1.45	>	<	1	521.6	521.6	521.6	0	521.6	521.6	>
2022-05-26 19:06:31	114	<	200	0	0	0	0	0	0	>	<	1	1.4	1.4	1.4	0	1.4	1.4	>	<	1	521.6	521.6	521.6	0	521.6	521.6	>
2022-05-26 19:06:32	115	<	201	0.0199	1	0	0.1397	0.1596	-0.1198	>	<	1	1.35	1.35	1.35	0	1.35	1.35	>	<	1	521.6	521.6	521.6	0	521.6	521.6	>
2022-05-26 19:06:33	116	<	200	0.025	1	0	0.1561	0.1811	-0.1311	>	<	1	1.45	1.45	1.45	0	1.45	1.45	>	<	1	521.6	521.6	521.6	0	521.6	521.6	>
2022-05-26 19:06:34	117	<	199	0.005	1	0	0.0707	0.0757	-0.0657	>	<	1	1.4	1.4	1.4	0	1.4	1.4	>	<	1	521.6	521.6	521.6	0	521.6	521.6	>
2022-05-26 19:06:35	118	<	201	0.0149	1	0	0.1213	0.1362	-0.1063	>	<	1	1.35	1.35	1.35	0	1.35	1.35	>	<	1	521.6	521.6	521.6	0	521.6	521.6	>
2022-05-26 19:06:36	119	<	200	0.01	1	0	0.0995	0.1095	-0.0895	>	<	0	0			0	0	0	>	<	0	0			0	0	0	>
2022-05-26 19:06:37	120	<	200	0.01	1	0	0.0995	0.1095	-0.0895	>	<	1	1.45	1.45	1.45	0	1.45	1.45	>	<	1	521.6	521.6	521.6	0	521.6	521.6	>
2022-05-26 19:06:38	121	<	199	0	0	0	0	0	0	>	<	1	1.5	1.5	1.5	0	1.5	1.5	>	<	1	521.6	521.6	521.6	0	521.6	521.6	>
2022-05-26 19:06:39	122	<	200	0.01	1	0	0.0995	0.1095	-0.0895	>	<	1	1.45	1.45	1.45	0	1.45	1.45	>	<	1	521.6	521.6	521.6	0	521.6	521.6	>
2022-05-26 19:06:40	123	<	201	0	0	0	0	0	0	>	<	1	1.5	1.5	1.5	0	1.5	1.5	>	<	1	521.6	521.6	521.6	0	521.6	521.6	>
2022-05-26 19:06:41	124	<	199	0	0	0	0	0	0	>	<	1	1.45	1.45	1.45	0	1.45	1.45	>	<	1	521.6	521.6	521.6	0	521.6	521.6	>
2022-05-26 19:06:42	125	<	200	0	0	0	0	0	0	>	<	1	1.65	1.65	1.65	0	1.65	1.65	>	<	1	521.6	521.6	521.6	0	521.6	521.6	>
2022-05-26 19:06:43	126	<	200	0.005	1	0	0.0705	0.0755	-0.0655	>	<	1	2.65	2.65	2.65	0	2.65	2.65	>	<	1	539.4	539.4	539.4	0	539.4	539.4	>
2022-05-26 19:06:44	127	<	200	0	0	0	0	0	0	>	<	1	1.4	1.4	1.4	0	1.4	1.4	>	<	1	539.5	539.5	539.5	0	539.5	539.5	>
2022-05-26 19:06:45	128	<	201	0	0	0	0	0	0	>	<	1	1.45	1.45	1.45	0	1.45	1.45	>	<	1	539.5	539.5	539.5	0	539.5	539.5	>
2022-05-26 19:06:46	129	<	199	0.005	1	0	0.0707	0.0757	-0.0657	>	<	1	1.4	1.4	1.4	0	1.4	1.4	>	<	1	539.5	539.5	539.5	0	539.5	539.5	>
2022-05-26 19:06:47	130	<	200	0	0	0	0	0	0	>	<	1	1.4	1.4	1.4	0	1.4	1.4	>	<	1	539.5	539.5	539.5	0	539.5	539.5	>
2022-05-26 19:06:48	131	<	200	0	0	0	0	0	0	>	<	1	1.35	1.35	1.35	0	1.35	1.35	>	<	1	539.5	539.5	539.5	0	539.5	539.5	>
2022-05-26 19:06:49	132	<	201	0.005	1	0	0.0704	0.0753	-0.0654	>	<	1	1.5	1.5	1.5	0	1.5	1.5	>	<	1	539.5	539.5	539.5	0	539.5	539.5	>
2022-05-26 19:06:50	133	<	199	0	0	0	0	0	0	>	<	1	1.3	1.3	1.3	0	1.3	1.3	>	<	1	539.5	539.5	539.5	0	539.5	539.5	>
2022-05-26 19:06:51	134	<	201	0	0	0	0	0	0	>	<	1	1.35	1.35	1.35	0	1.35	1.35	>	<	1	539.5	539.5	539.5	0	539.5	539.5	>
2022-05-26 19:06:52	135	<	200	0	0	0	0	0	0	>	<	1	1.2	1.2	1.2	0	1.2	1.2	>	<	1	539.5	539.5	539.5	0	539.5	539.5	>
2022-05-26 19:06:53	136	<	200	0	0	0	0	0	0	>	<	1	1.25	1.25	1.25	0	1.25	1.25	>	<	1	539.5	539.5	539.5	0	539.5	539.5	>
2022-05-26 19:06:54	137	<	200	0	0	0	0	0	0	>	<	1	1.3	1.3	1.3	0	1.3	1.3	>	<	1	539.5	539.5	539.5	0	539.5	539.5	>
2022-05-26 19:06:55	138	<	199	0	0	0	0	0	0	>	<	1	1.35	1.35	1.35	0	1.35	1.35	>	<	1	539.5	539.5	539.5	0	539.5	539.5	>
2022-05-26 19:06:56	139	<	200	0	0	0	0	0	0	>	<	1	1.3	1.3	1.3	0	1.3	1.3	>	<	1	539.5	539.5	539.5	0	539.5	539.5	>
2022-05-26 19:06:57	140	<	200	0	0	0	0	0	0	>	<	1	1.2	1.2	1.2	0	1.2	1.2	>	<	1	539.5	539.5	539.5	0	539.5	539.5	>
2022-05-26 19:06:58	141	<	200	0.02	1	0	0.14	0.16	-0.12	>	<	1	1.7	1.7	1.7	0	1.7	1.7	>	<	1	539.5	539.5	539.5	0	539.5	539.5	>
2022-05-26 19:06:59	142	<	200	0	0	0	0	0	0	>	<	1	2.35	2.35	2.35	0	2.35	2.35	>	<	1	539.6	539.6	539.6	0	539.6	539.6	>
2022-05-26 19:07:00	143	<	200	0	0	0	0	0	0	>	<	1	1.45	1.45	1.45	0	1.45	1.45	>	<	1	539.6	539.6	539.6	0	539.6	539.6	>
2022-05-26 19:07:01	144	<	201	0	0	0	0	0	0	>	<	1	1.35	1.35	1.35	0	1.35	1.35	>	<	1	539.6	539.6	539.6	0	539.6	539.6	>
2022-05-26 19:07:02	145	<	199	0.005	1	0	0.0707	0.0757	-0.0657	>	<	1	1.3	1.3	1.3	0	1.3	1.3	>	<	1	539.6	539.6	539.6	0	539.6	539.6	>
2022-05-26 19:07:03	146	<	201	0.0149	1	0	0.1213	0.1362	-0.1063	>	<	1	1.7	1.7	1.7	0	1.7	1.7	>	<	1	539.6	539.6	539.6	0	539.6	539.6	>
2022-05-26 19:07:04	147	<	199	0.0101	1	0	0.0997	0.1098	-0.0897	>	<	1	1.7	1.7	1.7	0	1.7	1.7	>	<	1	539.6	539.6	539.6	0	539.6	539.6	>
2022-05-26 19:07:05	148	<	200	0	0	0	0	0	0	>	<	1	1.45	1.45	1.45	0	1.45	1.45	>	<	1	539.6	539.6	539.6	0	539.6	539.6	>
2022-05-26 19:07:06	149	<	201	0	0	0	0	0	0	>	<	1	1.4	1.4	1.4	0	1.4	1.4	>	<	1	539.6	539.6	539.6	0	539.6	539.6	>
2022-05-26 19:07:07	150	<	199	0	0	0	0	0	0	>	<	1	1.35	1.35	1.35	0	1.35	1.35	>	<	1	539.6	539.6	539.6	0	539.6	539.6	>
2022-05-26 19:07:08	151	<	201	0	0	0	0	0	0	>	<	1	1.35	1.35	1.35	0	1.35	1.35	>	<	1	539.6	539.6	539.6	0	539.6	539.6	>
2022-05-26 19:07:09	152	<	200	0	0	0	0	0	0	>	<	1	1.35	1.35	1.35	0	1.35	1.35	>	<	1	539.6	539.6	539.6	0	539.6	539.6	>
2022-05-26 19:07:10	153	<	199	0	0	0	0	0	0	>	<	1	1.35	1.35	1.35	0	1.35	1.35	>	<	1	539.6	539.6	539.6	0	539.6	539.6	>
2022-05-26 19:07:11	154	<	201	0	0	0	0	0	0	>	<	1	1.35	1.35	1.35	0	1.35	1.35	>	<	1	539.6	539.6	539.6	0	539.6	539.6	>
2022-05-26 19:07:12	155	<	200	0	0	0	0	0	0	>	<	1	1.45	1.45	1.45	0	1.45	1.45	>	<	1	539.7	539.7	539.7	0	539.7	539.7	>
2022-05-26 19:07:13	156	<	199	0	0	0	0	0	0	>	<	1	1.4	1.4	1.4	0	1.4	1.4	>	<	1	539.7	539.7	539.7	0	539.7	539.7	>
2022-05-26 19:07:14	157	<	201	0.005	1	0	0.0704	0.0753	-0.0654	>	<	1	1.4	1.4	1.4	0	1.4	1.4	>	<	1	539.7	539.7	539.7	0	539.7	539.7	>
2022-05-26 19:07:15	158	<	199	0	0	0	0	0	0	>	<	1	2.3	2.3	2.3	0	2.3	2.3	>	<	1	542.3	542.3	542.3	0	542.3	542.3	>
2022-05-26 19:07:16	159	<	201	0	0	0	0	0	0	>	<	1	1.45	1.45	1.45	0	1.45	1.45	>	<	1	542.4	542.4	542.4	0	542.4	542.4	>
2022-05-26 19:07:17	160	<	200	0	0	0	0	0	0	>	<	1	1.5	1.5	1.5	0	1.5	1.5	>	<	1	542.4	542.4	542.4	0	542.4	542.4	>
2022-05-26 19:07:18	161	<	199	0	0	0	0	0	0	>	<	1	1.4	1.4	1.4	0	1.4	1.4	>	<	1	542.4	542.4	542.4	0	542.4	542.4	>
2022-05-26 19:07:19	162	<	201	0	0	0	0	0	0	>	<	1	1.3	1.3	1.3	0	1.3	1.3	>	<	1	542.4	542.4	542.4	0	542.4	542.4	>
2022-05-26 19:07:20	163	<	199	0	0	0	0	0	0	>	<	1	1.2	1.2	1.2	0	1.2	1.2	>	<	1	542.4	542.4	542.4	0	542.4	542.4	>
2022-05-26 19:07:21	164	<	200	0	0	0	0	0	0	>	<	1	1.45	1.45	1.45	0	1.45	1.45	>	<	1	542.4	542.4	542.4	0	542.4	542.4	>
2022-05-26 19:07:22	165	<	201	0	0	0	0	0	0	>	<	1	1.5	1.5	1.5	0	1.5	1.5	>	<	1	542.4	542.4	542.4	0	542.4	542.4	>
2022-05-26 19:07:23	166	<	200	0	0	0	0	0	0	>	<	1	1.55	1.55	1.55	0	1.55	1.55	>	<	1	542.4	542.4	542.4	0	542.4	542.4	>
2022-05-26 19:07:24	167	<	199	0	0	0	0	0	0	>	<	1	1.45	1.45	1.45	0	1.45	1.45	>	<	1	542.4	542.4	542.4	0	542.4	542.4	>
2022-05-26 19:07:25	168	<	200	0	0	0	0	0	0	>	<	1	1.45	1.45	1.45	0	1.45	1.45	>	<	1	542.4	542.4	542.4	0	542.4	542.4	>
2022-05-26 19:07:26	169	<	201	0	0	0	0	0	0	>	<	1	1.5	1.5	1.5	0	1.5	1.5	>	<	1	542.4	542.4	542.4	0	542.4	542.4	>
2022-05-26 19:07:27	170	<	200	0	0	0	0	0	0	>	<	1	1.55	1.55	1.55	0	1.55	1.55	>	<	1	542.4	542.4	542.4	0	542.4	542.4	>
2022-05-26 19:07:28	171	<	199	0	0	0	0	0	0	>	<	1	1.45	1.45	1.45	0	1.45	1.45	>	<	1	542.4	542.4	542.4	0	542.4	542.4	>
2022-05-26 19:07:29	172	<	200	0	0	0	0	0	0	>	<	1	1.55	1.55	1.55	0	1.55	1.55	>	<	1	542.4	542.4	542.4	0	542.4	542.4	>
2022-05-26 19:07:30	173	<	200	0	0	0	0	0	0	>	<	1	1.4	1.4	1.4	0	1.4	1.4	>	<	1	542.4	542.4	542.4	0	542.4	542.4	>
2022-05-26 19:07:31	174	<	201	0	0	0	0	0	0	>	<	1	1.5	1.5	1.5	0	1.5	1.5	>	<	1	542.4	542.4	542.4	0	542.4	542.4	>
2022-05-26 19:07:32	175	<	200	0	0	0	0	0	0	>	<	1	1.45	1.45	1.45	0	1.45	1.45	>	<	1	542.4	542.4	542.4	0	542.4	542.4	>
2022-05-26 19:07:33	176	<	199	0	0	0	0	0	0	>	<	1	1.45	1.45	1.45	0	1.45	1.45	>	<	1	542.4	542.4	542.4	0	542.4	542.4	>
2022-05-26 19:07:34	177	<	200	0	0	0	0	0	0	>	<	1	1.4	1.4	1.4	0	1.4	1.4	>	<	1	542.4	542.4	542.4	0	542.4	542.4	>
2022-05-26 19:07:35	178	<	200	0	0	0	0	0	0	>	<	1	1.45	1.45	1.45	0	1.45	1.45	>	<	1	542.4	542.4	542.4	0	542.4	542.4	>
2022-05-26 19:07:36	179	<	200	0	0	0	0	0	0	>	<	1	1.3	1.3	1.3	0	1.3	1.3	>	<	1	542.4	542.4	542.4	0	542.4	542.4	>
2022-05-26 19:07:37	180	<	200	0	0	0	0	0	0	>	<	1	2	2	2	0	2	2	>	<	1	542.4	542.4	542.4	0	542.4	542.4	>
2022-05-26 19:07:38	181	<	200	0	0	0	0	0	0	>	<	1	1.2	1.2	1.2	0	1.2	1.2	>	<	1	542.4	542.4	542.4	0	542.4	542.4	>
2022-05-26 19:07:39	182	<	200	0	0	0	0	0	0	>	<	1	1.2	1.2	1.2	0	1.2	1.2	>	<	1	542.4	542.4	542.4	0	542.4	542.4	>
2022-05-26 19:07:40	183	<	200	0	0	0	0	0	0	>	<	1	1.25	1.25	1.25	0	1.25	1.25	>	<	1	542.4	542.4	542.4	0	542.4	542.4	>
2022-05-26 19:07:41	184	<	200	0.005	1	0	0.0705	0.0755	-0.0655	>	<	1	1.25	1.25	1.25	0	1.25	1.25	>	<	1	542.4	542.4	542.4	0	542.4	542.4	>
2022-05-26 19:07:42	185	<	200	0	0	0	0	0	0	>	<	1	1.2	1.2	1.2	0	1.2	1.2	>	<	1	542.4	542.4	542.4	0	542.4	542.4	>
2022-05-26 19:07:43	186	<	200	0	0	0	0	0	0	>	<	1	1.25	1.25	1.25	0	1.25	1.25	>	<	1	542.4	542.4	542.4	0	542.4	542.4	>
2022-05-26 19:07:44	187	<	200	0	0	0	0	0	0	>	<	1	1.2	1.2	1.2	0	1.2	1.2	>	<	1	542.4	542.4	542.4	0	542.4	542.4	>
2022-05-26 19:07:45	188	<	201	0	0	0	0	0	0	>	<	1	2.65	2.65	2.65	0	2.65	2.65	>	<	1	550.9	550.9	550.9	0	550.9	550.9	>
2022-05-26 19:07:46	189	<	199	0	0	0	0	0	0	>	<	1	1.4	1.4	1.4	0	1.4	1.4	>	<	1	550.9	550.9	550.9	0	550.9	550.9	>
2022-05-26 19:07:47	190	<	201	0	0	0	0	0	0	>	<	1	1.25	1.25	1.25	0	1.25	1.25	>	<	1	550.9	550.9	550.9	0	550.9	550.9	>
2022-05-26 19:07:48	191	<	199	0	0	0	0	0	0	>	<	1	1.2	1.2	1.2	0	1.2	1.2	>	<	1	550.9	550.9	550.9	0	550.9	550.9	>
2022-05-26 19:07:49	192	<	201	0	0	0	0	0	0	>	<	1	1.25	1.25	1.25	0	1.25	1.25	>	<	1	550.9	550.9	550.9	0	550.9	550.9	>
2022-05-26 19:07:50	193	<	199	0	0	0	0	0	0	>	<	1	1.2	1.2	1.2	0	1.2	1.2	>	<	1	550.9	550.9	550.9	0	550.9	550.9	>
2022-05-26 19:07:51	194	<	200	0	0	0	0	0	0	>	<	1	1.2	1.2	1.2	0	1.2	1.2	>	<	1	550.9	550.9	550.9	0	550.9	550.9	>
2022-05-26 19:07:52	195	<	200	0	0	0	0	0	0	>	<	1	1.4	1.4	1.4	0	1.4	1.4	>	<	1	550.9	550.9	550.9	0	550.9	550.9	>
2022-05-26 19:07:53	196	<	200	0	0	0	0	0	0	>	<	1	1.45	1.45	1.45	0	1.45	1.45	>	<	1	550.9	550.9	550.9	0	550.9	550.9	>
2022-05-26 19:07:54	197	<	200	0	0	0	0	0	0	>	<	1	1.35	1.35	1.35	0	1.35	1.35	>	<	1	550.9	550.9	550.9	0	550.9	550.9	>
2022-05-26 19:07:55	198	<	200	0	0	0	0	0	0	>	<	1	1.25	1.25	1.25	0	1.25	1.25	>	<	1	550.9	550.9	550.9	0	550.9	550.9	>
2022-05-26 19:07:56	199	<	200	0	0	0	0	0	0	>	<	1	1.2	1.2	1.2	0	1.2	1.2	>	<	1	550.9	550.9	550.9	0	550.9	550.9	>
2022-05-26 19:07:57	200	<	200	0	0	0	0	0	0	>	<	1	1.2	1.2	1.2	0	1.2	1.2	>	<	1	550.9	550.9	550.9	0	550.9	550.9	>
2022-05-26 19:07:58	201	<	201	0	0	0	0	0	0	>	<	1	1.35	1.35	1.35	0	1.35	1.35	>	<	1	551	551	551	0	551	551	>
2022-05-26 19:07:59	202	<	197	0	0	0	0	0	0	>	<	1	1.45	1.45	1.45	0	1.45	1.45	>	<	1	551	551	551	0	551	551	>
2022-05-26 19:08:00	203	<	202	0	0	0	0	0	0	>	<	1	1.5	1.5	1.5	0	1.5	1.5	>	<	1	551	551	551	0	551	551	>
2022-05-26 19:08:01	204	<	200	0	0	0	0	0	0	>	<	1	1.45	1.45	1.45	0	1.45	1.45	>	<	1	551	551	551	0	551	551	>
2022-05-26 19:08:02	205	<	200	0	0	0	0	0	0	>	<	1	1.4	1.4	1.4	0	1.4	1.4	>	<	1	551	551	551	0	551	551	>
2022-05-26 19:08:03	206	<	200	0	0	0	0	0	0	>	<	1	1.45	1.45	1.45	0	1.45	1.45	>	<	1	551	551	551	0	551	551	>
2022-05-26 19:08:04	207	<	200	0	0	0	0	0	0	>	<	1	1.4	1.4	1.4	0	1.4	1.4	>	<	1	551	551	551	0	551	551	>
2022-05-26 19:08:05	208	<	175	0	0	0	0	0	0	>	<	1	1.45	1.45	1.45	0	1.45	1.45	>	<	1	551	551	551	0	551	551	>
2022-05-26 19:08:06	209	<	0	0			0	0	0	>	<	1	1.4	1.4	1.4	0	1.4	1.4	>	<	1	551	551	551	0	551	551	>
2022-05-26 19:08:07	210	<	425	0	0	0	0	0	0	>	<	1	1.45	1.45	1.45	0	1.45	1.45	>	<	1	551	551	551	0	551	551	>
2022-05-26 19:08:08	211	<	200	0	0	0	0	0	0	>	<	1	1.4	1.4	1.4	0	1.4	1.4	>	<	1	551	551	551	0	551	551	>
2022-05-26 19:08:09	212	<	200	0	0	0	0	0	0	>	<	1	1.45	1.45	1.45	0	1.45	1.45	>	<	1	551	551	551	0	551	551	>
2022-05-26 19:08:10	213	<	200	0	0	0	0	0	0	>	<	1	1.45	1.45	1.45	0	1.45	1.45	>	<	1	551	551	551	0	551	551	>
2022-05-26 19:08:11	214	<	201	0	0	0	0	0	0	>	<	1	1.6	1.6	1.6	0	1.6	1.6	>	<	1	551	551	551	0	551	551	>
2022-05-26 19:08:12	215	<	200	0	0	0	0	0	0	>	<	1	1.4	1.4	1.4	0	1.4	1.4	>	<	1	551	551	551	0	551	551	>
2022-05-26 19:08:13	216	<	199	0	0	0	0	0	0	>	<	1	1.35	1.35	1.35	0	1.35	1.35	>	<	1	551	551	551	0	551	551	>
2022-05-26 19:08:14	217	<	201	0	0	0	0	0	0	>	<	1	1.2	1.2	1.2	0	1.2	1.2	>	<	1	551	551	551	0	551	551	>
2022-05-26 19:08:15	218	<	199	0	0	0	0	0	0	>	<	1	2.05	2.05	2.05	0	2.05	2.05	>	<	1	557.4	557.4	557.4	0	557.4	557.4	>
2022-05-26 19:08:16	219	<	201	0	0	0	0	0	0	>	<	1	1.8	1.8	1.8	0	1.8	1.8	>	<	1	559.7	559.7	559.7	0	559.7	559.7	>
2022-05-26 19:08:17	220	<	199	0	0	0	0	0	0	>	<	1	1.5	1.5	1.5	0	1.5	1.5	>	<	1	559.7	559.7	559.7	0	559.7	559.7	>
2022-05-26 19:08:18	221	<	200	0	0	0	0	0	0	>	<	1	1.4	1.4	1.4	0	1.4	1.4	>	<	1	559.7	559.7	559.7	0	559.7	559.7	>
2022-05-26 19:08:19	222	<	200	0	0	0	0	0	0	>	<	1	1.45	1.45	1.45	0	1.45	1.45	>	<	1	559.7	559.7	559.7	0	559.7	559.7	>
2022-05-26 19:08:20	223	<	200	0	0	0	0	0	0	>	<	1	1.45	1.45	1.45	0	1.45	1.45	>	<	1	559.7	559.7	559.7	0	559.7	559.7	>
2022-05-26 19:08:21	224	<	198	0.0051	1	0	0.0709	0.0759	-0.0658	>	<	1	1.55	1.55	1.55	0	1.55	1.55	>	<	1	559.7	559.7	559.7	0	559.7	559.7	>
2022-05-26 19:08:22	225	<	202	0.005	1	0	0.0702	0.0751	-0.0652	>	<	1	1.45	1.45	1.45	0	1.45	1.45	>	<	1	559.7	559.7	559.7	0	559.7	559.7	>
2022-05-26 19:08:23	226	<	200	0.025	1	0	0.1561	0.1811	-0.1311	>	<	1	1.5	1.5	1.5	0	1.5	1.5	>	<	1	559.7	559.7	559.7	0	559.7	559.7	>
2022-05-26 19:08:24	227	<	200	0.01	1	0	0.0995	0.1095	-0.0895	>	<	1	1.45	1.45	1.45	0	1.45	1.45	>	<	1	559.7	559.7	559.7	0	559.7	559.7	>
2022-05-26 19:08:25	228	<	200	0.005	1	0	0.0705	0.0755	-0.0655	>	<	1	1.45	1.45	1.45	0	1.45	1.45	>	<	1	559.7	559.7	559.7	0	559.7	559.7	>
2022-05-26 19:08:26	229	<	200	0	0	0	0	0	0	>	<	1	1.5	1.5	1.5	0	1.5	1.5	>	<	1	559.7	559.7	559.7	0	559.7	559.7	>
2022-05-26 19:08:27	230	<	200	0	0	0	0	0	0	>	<	1	1.55	1.55	1.55	0	1.55	1.55	>	<	1	559.7	559.7	559.7	0	559.7	559.7	>
2022-05-26 19:08:28	231	<	200	0	0	0	0	0	0	>	<	1	1.4	1.4	1.4	0	1.4	1.4	>	<	1	559.7	559.7	559.7	0	559.7	559.7	>
2022-05-26 19:08:29	232	<	200	0	0	0	0	0	0	>	<	1	1.45	1.45	1.45	0	1.45	1.45	>	<	1	559.7	559.7	559.7	0	559.7	559.7	>
2022-05-26 19:08:30	233	<	201	0	0	0	0	0	0	>	<	1	1.25	1.25	1.25	0	1.25	1.25	>	<	1	559.7	559.7	559.7	0	559.7	559.7	>
2022-05-26 19:08:31	234	<	199	0	0	0	0	0	0	>	<	1	1.3	1.3	1.3	0	1.3	1.3	>	<	1	559.7	559.7	559.7	0	559.7	559.7	>
2022-05-26 19:08:32	235	<	200	0	0	0	0	0	0	>	<	1	1.25	1.25	1.25	0	1.25	1.25	>	<	1	559.7	559.7	559.7	0	559.7	559.7	>
2022-05-26 19:08:33	236	<	200	0	0	0	0	0	0	>	<	1	1.3	1.3	1.3	0	1.3	1.3	>	<	1	559.7	559.7	559.7	0	559.7	559.7	>
2022-05-26 19:08:34	237	<	200	0	0	0	0	0	0	>	<	1	1.3	1.3	1.3	0	1.3	1.3	>	<	1	559.7	559.7	559.7	0	559.7	559.7	>
2022-05-26 19:08:35	238	<	200	0	0	0	0	0	0	>	<	1	1.25	1.25	1.25	0	1.25	1.25	>	<	1	559.7	559.7	559.7	0	559.7	559.7	>
2022-05-26 19:08:36	239	<	201	0	0	0	0	0	0	>	<	1	1.3	1.3	1.3	0	1.3	1.3	>	<	1	559.7	559.7	559.7	0	559.7	559.7	>
2022-05-26 19:08:37	240	<	199	0	0	0	0	0	0	>	<	1	1.25	1.25	1.25	0	1.25	1.25	>	<	1	559.7	559.7	559.7	0	559.7	559.7	>
2022-05-26 19:08:38	241	<	200	0	0	0	0	0	0	>	<	1	1.3	1.3	1.3	0	1.3	1.3	>	<	1	559.7	559.7	559.7	0	559.7	559.7	>
2022-05-26 19:08:39	242	<	200	0	0	0	0	0	0	>	<	1	1.2	1.2	1.2	0	1.2	1.2	>	<	1	559.7	559.7	559.7	0	559.7	559.7	>
2022-05-26 19:08:40	243	<	201	0	0	0	0	0	0	>	<	1	1.25	1.25	1.25	0	1.25	1.25	>	<	1	559.7	559.7	559.7	0	559.7	559.7	>
2022-05-26 19:08:41	244	<	199	0	0	0	0	0	0	>	<	1	1.3	1.3	1.3	0	1.3	1.3	>	<	1	559.7	559.7	559.7	0	559.7	559.7	>
2022-05-26 19:08:42	245	<	200	0	0	0	0	0	0	>	<	1	1.2	1.2	1.2	0	1.2	1.2	>	<	1	559.7	559.7	559.7	0	559.7	559.7	>
2022-05-26 19:08:43	246	<	200	0	0	0	0	0	0	>	<	1	1.2	1.2	1.2	0	1.2	1.2	>	<	1	559.7	559.7	559.7	0	559.7	559.7	>
2022-05-26 19:08:44	247	<	201	0	0	0	0	0	0	>	<	1	1.45	1.45	1.45	0	1.45	1.45	>	<	1	559.7	559.7	559.7	0	559.7	559.7	>
2022-05-26 19:08:45	248	<	199	0	0	0	0	0	0	>	<	1	1.4	1.4	1.4	0	1.4	1.4	>	<	1	559.7	559.7	559.7	0	559.7	559.7	>
2022-05-26 19:08:46	249	<	200	0	0	0	0	0	0	>	<	1	2.8	2.8	2.8	0	2.8	2.8	>	<	1	569.3	569.3	569.3	0	569.3	569.3	>
2022-05-26 19:08:47	250	<	200	0	0	0	0	0	0	>	<	1	1.4	1.4	1.4	0	1.4	1.4	>	<	1	569.3	569.3	569.3	0	569.3	569.3	>
2022-05-26 19:08:48	251	<	200	0	0	0	0	0	0	>	<	1	1.4	1.4	1.4	0	1.4	1.4	>	<	1	569.3	569.3	569.3	0	569.3	569.3	>
2022-05-26 19:08:49	252	<	200	0	0	0	0	0	0	>	<	1	1.35	1.35	1.35	0	1.35	1.35	>	<	1	569.3	569.3	569.3	0	569.3	569.3	>
2022-05-26 19:08:50	253	<	200	0	0	0	0	0	0	>	<	1	1.4	1.4	1.4	0	1.4	1.4	>	<	1	569.3	569.3	569.3	0	569.3	569.3	>
2022-05-26 19:08:51	254	<	200	0	0	0	0	0	0	>	<	1	1.35	1.35	1.35	0	1.35	1.35	>	<	1	569.3	569.3	569.3	0	569.3	569.3	>
2022-05-26 19:08:52	255	<	200	0	0	0	0	0	0	>	<	1	1.2	1.2	1.2	0	1.2	1.2	>	<	1	569.3	569.3	569.3	0	569.3	569.3	>
2022-05-26 19:08:53	256	<	200	0	0	0	0	0	0	>	<	1	1.15	1.15	1.15	0	1.15	1.15	>	<	1	569.3	569.3	569.3	0	569.3	569.3	>
2022-05-26 19:08:54	257	<	199	0	0	0	0	0	0	>	<	1	1.3	1.3	1.3	0	1.3	1.3	>	<	1	569.3	569.3	569.3	0	569.3	569.3	>
2022-05-26 19:08:55	258	<	201	0	0	0	0	0	0	>	<	1	1.35	1.35	1.35	0	1.35	1.35	>	<	1	569.3	569.3	569.3	0	569.3	569.3	>
2022-05-26 19:08:56	259	<	200	0	0	0	0	0	0	>	<	1	1.35	1.35	1.35	0	1.35	1.35	>	<	1	569.3	569.3	569.3	0	569.3	569.3	>
2022-05-26 19:08:57	260	<	200	0	0	0	0	0	0	>	<	1	1.35	1.35	1.35	0	1.35	1.35	>	<	1	569.3	569.3	569.3	0	569.3	569.3	>
2022-05-26 19:08:58	261	<	200	0	0	0	0	0	0	>	<	1	1.3	1.3	1.3	0	1.3	1.3	>	<	1	569.3	569.3	569.3	0	569.3	569.3	>
2022-05-26 19:08:59	262	<	200	0	0	0	0	0	0	>	<	1	1.4	1.4	1.4	0	1.4	1.4	>	<	1	569.3	569.3	569.3	0	569.3	569.3	>
2022-05-26 19:09:00	263	<	200	0	0	0	0	0	0	>	<	1	1.25	1.25	1.25	0	1.25	1.25	>	<	1	569.3	569.3	569.3	0	569.3	569.3	>
2022-05-26 19:09:01	264	<	200	0	0	0	0	0	0	>	<	1	1.2	1.2	1.2	0	1.2	1.2	>	<	1	569.3	569.3	569.3	0	569.3	569.3	>
2022-05-26 19:09:02	265	<	200	0	0	0	0	0	0	>	<	1	1.2	1.2	1.2	0	1.2	1.2	>	<	1	569.3	569.3	569.3	0	569.3	569.3	>
2022-05-26 19:09:03	266	<	200	0	0	0	0	0	0	>	<	1	1.15	1.15	1.15	0	1.15	1.15	>	<	1	569.3	569.3	569.3	0	569.3	569.3	>
2022-05-26 19:09:04	267	<	201	0	0	0	0	0	0	>	<	1	1.15	1.15	1.15	0	1.15	1.15	>	<	1	569.3	569.3	569.3	0	569.3	569.3	>
2022-05-26 19:09:05	268	<	199	0	0	0	0	0	0	>	<	1	1.2	1.2	1.2	0	1.2	1.2	>	<	1	569.3	569.3	569.3	0	569.3	569.3	>
2022-05-26 19:09:06	269	<	200	0	0	0	0	0	0	>	<	1	1.15	1.15	1.15	0	1.15	1.15	>	<	1	569.3	569.3	569.3	0	569.3	569.3	>
2022-05-26 19:09:07	270	<	200	0	0	0	0	0	0	>	<	1	1.2	1.2	1.2	0	1.2	1.2	>	<	1	569.3	569.3	569.3	0	569.3	569.3	>
2022-05-26 19:09:08	271	<	201	0	0	0	0	0	0	>	<	1	1.2	1.2	1.2	0	1.2	1.2	>	<	1	569.3	569.3	569.3	0	569.3	569.3	>
2022-05-26 19:09:09	272	<	200	0	0	0	0	0	0	>	<	1	1.15	1.15	1.15	0	1.15	1.15	>	<	1	569.3	569.3	569.3	0	569.3	569.3	>
2022-05-26 19:09:10	273	<	200	0	0	0	0	0	0	>	<	1	1.15	1.15	1.15	0	1.15	1.15	>	<	1	569.3	569.3	569.3	0	569.3	569.3	>
2022-05-26 19:09:11	274	<	199	0	0	0	0	0	0	>	<	1	1.15	1.15	1.15	0	1.15	1.15	>	<	1	569.3	569.3	569.3	0	569.3	569.3	>
2022-05-26 19:09:12	275	<	200	0	0	0	0	0	0	>	<	1	1.2	1.2	1.2	0	1.2	1.2	>	<	1	569.3	569.3	569.3	0	569.3	569.3	>
2022-05-26 19:09:13	276	<	200	0	0	0	0	0	0	>	<	1	1.1	1.1	1.1	0	1.1	1.1	>	<	1	569.3	569.3	569.3	0	569.3	569.3	>
2022-05-26 19:09:14	277	<	200	0	0	0	0	0	0	>	<	1	1.2	1.2	1.2	0	1.2	1.2	>	<	1	569.3	569.3	569.3	0	569.3	569.3	>
2022-05-26 19:09:15	278	<	200	0	0	0	0	0	0	>	<	1	1.15	1.15	1.15	0	1.15	1.15	>	<	1	569.3	569.3	569.3	0	569.3	569.3	>
2022-05-26 19:09:16	279	<	200	0.09	18	0	1.2696	1.3596	-1.1796	>	<	1	2.45	2.45	2.45	0	2.45	2.45	>	<	1	578	578	578	0	578	578	>
2022-05-26 19:09:17	280	<	200	0	0	0	0	0	0	>	<	1	1.5	1.5	1.5	0	1.5	1.5	>	<	1	578	578	578	0	578	578	>
2022-05-26 19:09:18	281	<	200	0	0	0	0	0	0	>	<	1	1.45	1.45	1.45	0	1.45	1.45	>	<	1	578	578	578	0	578	578	>
2022-05-26 19:09:19	282	<	200	0	0	0	0	0	0	>	<	1	1.45	1.45	1.45	0	1.45	1.45	>	<	1	578	578	578	0	578	578	>
2022-05-26 19:09:20	283	<	200	0	0	0	0	0	0	>	<	1	1.4	1.4	1.4	0	1.4	1.4	>	<	1	578	578	578	0	578	578	>
2022-05-26 19:09:21	284	<	201	0	0	0	0	0	0	>	<	1	1.45	1.45	1.45	0	1.45	1.45	>	<	1	578	578	578	0	578	578	>
2022-05-26 19:09:22	285	<	199	0	0	0	0	0	0	>	<	1	1.4	1.4	1.4	0	1.4	1.4	>	<	1	578	578	578	0	578	578	>
2022-05-26 19:09:23	286	<	200	0	0	0	0	0	0	>	<	1	1.45	1.45	1.45	0	1.45	1.45	>	<	1	578	578	578	0	578	578	>
2022-05-26 19:09:24	287	<	200	0	0	0	0	0	0	>	<	1	1.4	1.4	1.4	0	1.4	1.4	>	<	1	578	578	578	0	578	578	>
2022-05-26 19:09:25	288	<	200	0	0	0	0	0	0	>	<	1	1.4	1.4	1.4	0	1.4	1.4	>	<	1	578	578	578	0	578	578	>
2022-05-26 19:09:26	289	<	200	0.005	1	0	0.0705	0.0755	-0.0655	>	<	1	1.45	1.45	1.45	0	1.45	1.45	>	<	1	578	578	578	0	578	578	>
2022-05-26 19:09:27	290	<	201	0	0	0	0	0	0	>	<	1	1.4	1.4	1.4	0	1.4	1.4	>	<	1	578	578	578	0	578	578	>
2022-05-26 19:09:28	291	<	199	0	0	0	0	0	0	>	<	1	1.45	1.45	1.45	0	1.45	1.45	>	<	1	578	578	578	0	578	578	>
2022-05-26 19:09:29	292	<	200	0	0	0	0	0	0	>	<	1	1.4	1.4	1.4	0	1.4	1.4	>	<	1	578	578	578	0	578	578	>
2022-05-26 19:09:30	293	<	200	0	0	0	0	0	0	>	<	1	1.4	1.4	1.4	0	1.4	1.4	>	<	1	578	578	578	0	578	578	>
2022-05-26 19:09:31	294	<	200	0	0	0	0	0	0	>	<	1	1.4	1.4	1.4	0	1.4	1.4	>	<	1	578	578	578	0	578	578	>
2022-05-26 19:09:32	295	<	200	0	0	0	0	0	0	>	<	1	1.45	1.45	1.45	0	1.45	1.45	>	<	1	578	578	578	0	578	578	>
2022-05-26 19:09:33	296	<	200	0	0	0	0	0	0	>	<	1	1.4	1.4	1.4	0	1.4	1.4	>	<	1	578	578	578	0	578	578	>
2022-05-26 19:09:34	297	<	200	0	0	0	0	0	0	>	<	1	1.45	1.45	1.45	0	1.45	1.45	>	<	1	578	578	578	0	578	578	>
2022-05-26 19:09:35	298	<	200	0	0	0	0	0	0	>	<	1	1.4	1.4	1.4	0	1.4	1.4	>	<	1	578	578	578	0	578	578	>
2022-05-26 19:09:36	299	<	200	0	0	0	0	0	0	>	<	1	1.4	1.4	1.4	0	1.4	1.4	>	<	1	578	578	578	0	578	578	>
2022-05-26 19:09:37	300	<	201	0	0	0	0	0	0	>	<	1	1.4	1.4	1.4	0	1.4	1.4	>	<	1	578	578	578	0	578	578	>
2022-05-26 19:09:38	301	<	200	0	0	0	0	0	0	>	<	1	1.5	1.5	1.5	0	1.5	1.5	>	<	1	578	578	578	0	578	578	>
2022-05-26 19:09:39	302	<	200	0	0	0	0	0	0	>	<	1	1.4	1.4	1.4	0	1.4	1.4	>	<	1	578	578	578	0	578	578	>
2022-05-26 19:09:40	303	<	199	0	0	0	0	0	0	>	<	1	1.45	1.45	1.45	0	1.45	1.45	>	<	1	578	578	578	0	578	578	>
2022-05-26 19:09:41	304	<	200	0	0	0	0	0	0	>	<	1	1.45	1.45	1.45	0	1.45	1.45	>	<	1	578	578	578	0	578	578	>
2022-05-26 19:09:42	305	<	200	0	0	0	0	0	0	>	<	1	1.4	1.4	1.4	0	1.4	1.4	>	<	1	578	578	578	0	578	578	>
2022-05-26 19:09:43	306	<	200	0	0	0	0	0	0	>	<	1	1.45	1.45	1.45	0	1.45	1.45	>	<	1	578	578	578	0	578	578	>
2022-05-26 19:09:44	307	<	199	0	0	0	0	0	0	>	<	1	1.35	1.35	1.35	0	1.35	1.35	>	<	1	578	578	578	0	578	578	>
2022-05-26 19:09:45	308	<	201	0	0	0	0	0	0	>	<	1	1.4	1.4	1.4	0	1.4	1.4	>	<	1	578	578	578	0	578	578	>
2022-05-26 19:09:46	309	<	200	0	0	0	0	0	0	>	<	1	1.4	1.4	1.4	0	1.4	1.4	>	<	1	578	578	578	0	578	578	>
2022-05-26 19:09:47	310	<	198	0.0909	18	0	1.276	1.3669	-1.1851	>	<	1	2.6	2.6	2.6	0	2.6	2.6	>	<	1	586.5	586.5	586.5	0	586.5	586.5	>
2022-05-26 19:09:48	311	<	195	0	0	0	0	0	0	>	<	1	1.45	1.45	1.45	0	1.45	1.45	>	<	1	586.5	586.5	586.5	0	586.5	586.5	>
2022-05-26 19:09:49	312	<	207	0	0	0	0	0	0	>	<	1	1.45	1.45	1.45	0	1.45	1.45	>	<	1	586.5	586.5	586.5	0	586.5	586.5	>
2022-05-26 19:09:50	313	<	200	0	0	0	0	0	0	>	<	1	1.4	1.4	1.4	0	1.4	1.4	>	<	1	586.5	586.5	586.5	0	586.5	586.5	>
2022-05-26 19:09:51	314	<	201	0	0	0	0	0	0	>	<	1	1.4	1.4	1.4	0	1.4	1.4	>	<	1	586.5	586.5	586.5	0	586.5	586.5	>
2022-05-26 19:09:52	315	<	198	0	0	0	0	0	0	>	<	1	1.45	1.45	1.45	0	1.45	1.45	>	<	1	586.5	586.5	586.5	0	586.5	586.5	>
2022-05-26 19:09:53	316	<	201	0.005	1	0	0.0704	0.0753	-0.0654	>	<	1	1.45	1.45	1.45	0	1.45	1.45	>	<	1	586.5	586.5	586.5	0	586.5	586.5	>
2022-05-26 19:09:54	317	<	200	0	0	0	0	0	0	>	<	1	1.4	1.4	1.4	0	1.4	1.4	>	<	1	586.5	586.5	586.5	0	586.5	586.5	>
2022-05-26 19:09:55	318	<	199	0	0	0	0	0	0	>	<	1	1.4	1.4	1.4	0	1.4	1.4	>	<	1	586.5	586.5	586.5	0	586.5	586.5	>
2022-05-26 19:09:56	319	<	202	0	0	0	0	0	0	>	<	1	1.45	1.45	1.45	0	1.45	1.45	>	<	1	586.5	586.5	586.5	0	586.5	586.5	>
2022-05-26 19:09:57	320	<	200	0	0	0	0	0	0	>	<	1	1.45	1.45	1.45	0	1.45	1.45	>	<	1	586.5	586.5	586.5	0	586.5	586.5	>
2022-05-26 19:09:58	321	<	199	0	0	0	0	0	0	>	<	1	1.4	1.4	1.4	0	1.4	1.4	>	<	1	586.5	586.5	586.5	0	586.5	586.5	>
2022-05-26 19:09:59	322	<	200	0.025	1	0	0.1561	0.1811	-0.1311	>	<	1	1.4	1.4	1.4	0	1.4	1.4	>	<	1	586.5	586.5	586.5	0	586.5	586.5	>
2022-05-26 19:10:00	323	<	200	0.075	1	0	0.2634	0.3384	-0.1884	>	<	1	1.5	1.5	1.5	0	1.5	1.5	>	<	1	586.5	586.5	586.5	0	586.5	586.5	>
2022-05-26 19:10:01	324	<	200	0.065	1	0	0.2465	0.3115	-0.1815	>	<	1	1.45	1.45	1.45	0	1.45	1.45	>	<	1	586.5	586.5	586.5	0	586.5	586.5	>
2022-05-26 19:10:02	325	<	200	0	0	0	0	0	0	>	<	1	1.4	1.4	1.4	0	1.4	1.4	>	<	1	586.5	586.5	586.5	0	586.5	586.5	>
2022-05-26 19:10:03	326	<	201	0	0	0	0	0	0	>	<	1	1.65	1.65	1.65	0	1.65	1.65	>	<	1	586.5	586.5	586.5	0	586.5	586.5	>
2022-05-26 19:10:04	327	<	199	0	0	0	0	0	0	>	<	1	1.4	1.4	1.4	0	1.4	1.4	>	<	1	586.5	586.5	586.5	0	586.5	586.5	>
2022-05-26 19:10:05	328	<	200	0	0	0	0	0	0	>	<	1	1.4	1.4	1.4	0	1.4	1.4	>	<	1	586.5	586.5	586.5	0	586.5	586.5	>
2022-05-26 19:10:06	329	<	200	0	0	0	0	0	0	>	<	1	1.45	1.45	1.45	0	1.45	1.45	>	<	1	586.5	586.5	586.5	0	586.5	586.5	>
2022-05-26 19:10:07	330	<	200	0	0	0	0	0	0	>	<	1	1.4	1.4	1.4	0	1.4	1.4	>	<	1	586.5	586.5	586.5	0	586.5	586.5	>
2022-05-26 19:10:08	331	<	199	0	0	0	0	0	0	>	<	1	1.4	1.4	1.4	0	1.4	1.4	>	<	1	586.5	586.5	586.5	0	586.5	586.5	>
2022-05-26 19:10:09	332	<	201	0	0	0	0	0	0	>	<	1	1.4	1.4	1.4	0	1.4	1.4	>	<	1	586.5	586.5	586.5	0	586.5	586.5	>
2022-05-26 19:10:10	333	<	200	0	0	0	0	0	0	>	<	1	1.4	1.4	1.4	0	1.4	1.4	>	<	1	586.5	586.5	586.5	0	586.5	586.5	>
2022-05-26 19:10:11	334	<	200	0	0	0	0	0	0	>	<	1	1.45	1.45	1.45	0	1.45	1.45	>	<	1	586.5	586.5	586.5	0	586.5	586.5	>
2022-05-26 19:10:12	335	<	199	0	0	0	0	0	0	>	<	1	1.45	1.45	1.45	0	1.45	1.45	>	<	1	586.5	586.5	586.5	0	586.5	586.5	>
2022-05-26 19:10:13	336	<	201	0	0	0	0	0	0	>	<	1	1.4	1.4	1.4	0	1.4	1.4	>	<	1	586.5	586.5	586.5	0	586.5	586.5	>
2022-05-26 19:10:14	337	<	200	0	0	0	0	0	0	>	<	1	1.4	1.4	1.4	0	1.4	1.4	>	<	1	586.5	586.5	586.5	0	586.5	586.5	>
2022-05-26 19:10:15	338	<	201	0	0	0	0	0	0	>	<	1	1.45	1.45	1.45	0	1.45	1.45	>	<	1	586.5	586.5	586.5	0	586.5	586.5	>
2022-05-26 19:10:16	339	<	199	0	0	0	0	0	0	>	<	1	1.4	1.4	1.4	0	1.4	1.4	>	<	1	586.5	586.5	586.5	0	586.5	586.5	>
2022-05-26 19:10:17	340	<	200	0	0	0	0	0	0	>	<	1	2.65	2.65	2.65	0	2.65	2.65	>	<	1	595.6	595.6	595.6	0	595.6	595.6	>
2022-05-26 19:10:18	341	<	200	0	0	0	0	0	0	>	<	1	1.4	1.4	1.4	0	1.4	1.4	>	<	1	595.6	595.6	595.6	0	595.6	595.6	>
2022-05-26 19:10:19	342	<	200	0	0	0	0	0	0	>	<	1	1.45	1.45	1.45	0	1.45	1.45	>	<	1	595.6	595.6	595.6	0	595.6	595.6	>
2022-05-26 19:10:20	343	<	201	0	0	0	0	0	0	>	<	1	1.4	1.4	1.4	0	1.4	1.4	>	<	1	595.6	595.6	595.6	0	595.6	595.6	>
2022-05-26 19:10:21	344	<	198	0	0	0	0	0	0	>	<	1	1.3	1.3	1.3	0	1.3	1.3	>	<	1	595.6	595.6	595.6	0	595.6	595.6	>
2022-05-26 19:10:22	345	<	201	0	0	0	0	0	0	>	<	1	1.35	1.35	1.35	0	1.35	1.35	>	<	1	595.8	595.8	595.8	0	595.8	595.8	>
2022-05-26 19:10:23	346	<	200	0	0	0	0	0	0	>	<	1	1.4	1.4	1.4	0	1.4	1.4	>	<	1	595.8	595.8	595.8	0	595.8	595.8	>
2022-05-26 19:10:24	347	<	201	0	0	0	0	0	0	>	<	1	1.25	1.25	1.25	0	1.25	1.25	>	<	1	595.8	595.8	595.8	0	595.8	595.8	>
2022-05-26 19:10:25	348	<	200	0	0	0	0	0	0	>	<	1	1.15	1.15	1.15	0	1.15	1.15	>	<	1	595.8	595.8	595.8	0	595.8	595.8	>
2022-05-26 19:10:26	349	<	199	0	0	0	0	0	0	>	<	1	1.2	1.2	1.2	0	1.2	1.2	>	<	1	595.8	595.8	595.8	0	595.8	595.8	>
2022-05-26 19:10:27	350	<	200	0	0	0	0	0	0	>	<	1	1.4	1.4	1.4	0	1.4	1.4	>	<	1	595.8	595.8	595.8	0	595.8	595.8	>
2022-05-26 19:10:28	351	<	200	0	0	0	0	0	0	>	<	1	1.35	1.35	1.35	0	1.35	1.35	>	<	1	595.8	595.8	595.8	0	595.8	595.8	>
2022-05-26 19:10:29	352	<	200	0	0	0	0	0	0	>	<	1	1.4	1.4	1.4	0	1.4	1.4	>	<	1	595.8	595.8	595.8	0	595.8	595.8	>
2022-05-26 19:10:30	353	<	200	0	0	0	0	0	0	>	<	1	1.1	1.1	1.1	0	1.1	1.1	>	<	1	595.8	595.8	595.8	0	595.8	595.8	>
2022-05-26 19:10:31	354	<	200	0.075	1	0	0.2634	0.3384	-0.1884	>	<	1	1.15	1.15	1.15	0	1.15	1.15	>	<	1	595.8	595.8	595.8	0	595.8	595.8	>
2022-05-26 19:10:32	355	<	201	0.01	1	0	0.0993	0.1092	-0.0893	>	<	1	1.2	1.2	1.2	0	1.2	1.2	>	<	1	595.8	595.8	595.8	0	595.8	595.8	>
2022-05-26 19:10:33	356	<	199	0	0	0	0	0	0	>	<	1	1.15	1.15	1.15	0	1.15	1.15	>	<	1	595.8	595.8	595.8	0	595.8	595.8	>
2022-05-26 19:10:34	357	<	201	0	0	0	0	0	0	>	<	1	1.15	1.15	1.15	0	1.15	1.15	>	<	1	595.8	595.8	595.8	0	595.8	595.8	>
2022-05-26 19:10:35	358	<	199	0	0	0	0	0	0	>	<	1	1.1	1.1	1.1	0	1.1	1.1	>	<	1	595.8	595.8	595.8	0	595.8	595.8	>
2022-05-26 19:10:36	359	<	199	0	0	0	0	0	0	>	<	1	1.2	1.2	1.2	0	1.2	1.2	>	<	1	595.8	595.8	595.8	0	595.8	595.8	>
2022-05-26 19:10:37	360	<	201	0	0	0	0	0	0	>	<	1	1.1	1.1	1.1	0	1.1	1.1	>	<	1	595.8	595.8	595.8	0	595.8	595.8	>
2022-05-26 19:10:38	361	<	200	0	0	0	0	0	0	>	<	1	1.2	1.2	1.2	0	1.2	1.2	>	<	1	595.8	595.8	595.8	0	595.8	595.8	>
2022-05-26 19:10:39	362	<	200	0	0	0	0	0	0	>	<	1	1.1	1.1	1.1	0	1.1	1.1	>	<	1	595.8	595.8	595.8	0	595.8	595.8	>
2022-05-26 19:10:40	363	<	200	0	0	0	0	0	0	>	<	1	1.15	1.15	1.15	0	1.15	1.15	>	<	1	595.8	595.8	595.8	0	595.8	595.8	>
2022-05-26 19:10:41	364	<	200	0	0	0	0	0	0	>	<	1	1.15	1.15	1.15	0	1.15	1.15	>	<	1	595.8	595.8	595.8	0	595.8	595.8	>
2022-05-26 19:10:42	365	<	200	0	0	0	0	0	0	>	<	1	1.1	1.1	1.1	0	1.1	1.1	>	<	1	595.8	595.8	595.8	0	595.8	595.8	>
2022-05-26 19:10:43	366	<	200	0	0	0	0	0	0	>	<	1	1.2	1.2	1.2	0	1.2	1.2	>	<	1	595.8	595.8	595.8	0	595.8	595.8	>
2022-05-26 19:10:44	367	<	200	0	0	0	0	0	0	>	<	1	1.1	1.1	1.1	0	1.1	1.1	>	<	1	595.8	595.8	595.8	0	595.8	595.8	>
2022-05-26 19:10:45	368	<	200	0	0	0	0	0	0	>	<	1	1.2	1.2	1.2	0	1.2	1.2	>	<	1	595.8	595.8	595.8	0	595.8	595.8	>
2022-05-26 19:10:46	369	<	200	0	0	0	0	0	0	>	<	1	1.1	1.1	1.1	0	1.1	1.1	>	<	1	595.8	595.8	595.8	0	595.8	595.8	>
2022-05-26 19:10:47	370	<	200	0	0	0	0	0	0	>	<	1	1.15	1.15	1.15	0	1.15	1.15	>	<	1	595.8	595.8	595.8	0	595.8	595.8	>
2022-05-26 19:10:48	371	<	200	0	0	0	0	0	0	>	<	1	2.5	2.5	2.5	0	2.5	2.5	>	<	1	605.1	605.1	605.1	0	605.1	605.1	>
2022-05-26 19:10:49	372	<	200	0	0	0	0	0	0	>	<	1	1.3	1.3	1.3	0	1.3	1.3	>	<	1	605.1	605.1	605.1	0	605.1	605.1	>
2022-05-26 19:10:50	373	<	200	0	0	0	0	0	0	>	<	1	1.25	1.25	1.25	0	1.25	1.25	>	<	1	605.1	605.1	605.1	0	605.1	605.1	>
2022-05-26 19:10:51	374	<	198	0	0	0	0	0	0	>	<	1	1.35	1.35	1.35	0	1.35	1.35	>	<	1	605.1	605.1	605.1	0	605.1	605.1	>
2022-05-26 19:10:52	375	<	202	0	0	0	0	0	0	>	<	1	1.3	1.3	1.3	0	1.3	1.3	>	<	1	605.1	605.1	605.1	0	605.1	605.1	>
2022-05-26 19:10:53	376	<	200	0	0	0	0	0	0	>	<	1	1.3	1.3	1.3	0	1.3	1.3	>	<	1	605.1	605.1	605.1	0	605.1	605.1	>
2022-05-26 19:10:54	377	<	200	0	0	0	0	0	0	>	<	1	1.2	1.2	1.2	0	1.2	1.2	>	<	1	605.1	605.1	605.1	0	605.1	605.1	>
2022-05-26 19:10:55	378	<	201	0	0	0	0	0	0	>	<	1	1.2	1.2	1.2	0	1.2	1.2	>	<	1	605.1	605.1	605.1	0	605.1	605.1	>
2022-05-26 19:10:56	379	<	199	0	0	0	0	0	0	>	<	1	1.2	1.2	1.2	0	1.2	1.2	>	<	1	605.1	605.1	605.1	0	605.1	605.1	>
2022-05-26 19:10:57	380	<	200	0	0	0	0	0	0	>	<	1	1.2	1.2	1.2	0	1.2	1.2	>	<	1	605.1	605.1	605.1	0	605.1	605.1	>
2022-05-26 19:10:58	381	<	201	0	0	0	0	0	0	>	<	1	1.15	1.15	1.15	0	1.15	1.15	>	<	1	605.1	605.1	605.1	0	605.1	605.1	>
2022-05-26 19:10:59	382	<	199	0	0	0	0	0	0	>	<	1	1.15	1.15	1.15	0	1.15	1.15	>	<	1	605.1	605.1	605.1	0	605.1	605.1	>
2022-05-26 19:11:00	383	<	200	0.075	1	0	0.2634	0.3384	-0.1884	>	<	1	1.2	1.2	1.2	0	1.2	1.2	>	<	1	605.1	605.1	605.1	0	605.1	605.1	>
2022-05-26 19:11:01	384	<	200	0.045	1	0	0.2073	0.2523	-0.1623	>	<	1	1.25	1.25	1.25	0	1.25	1.25	>	<	1	605.1	605.1	605.1	0	605.1	605.1	>
2022-05-26 19:11:02	385	<	200	0	0	0	0	0	0	>	<	1	1.15	1.15	1.15	0	1.15	1.15	>	<	1	605.1	605.1	605.1	0	605.1	605.1	>
2022-05-26 19:11:03	386	<	200	0	0	0	0	0	0	>	<	1	1.15	1.15	1.15	0	1.15	1.15	>	<	1	605.1	605.1	605.1	0	605.1	605.1	>
2022-05-26 19:11:04	387	<	200	0	0	0	0	0	0	>	<	1	1.35	1.35	1.35	0	1.35	1.35	>	<	1	605.1	605.1	605.1	0	605.1	605.1	>
2022-05-26 19:11:05	388	<	200	0	0	0	0	0	0	>	<	1	1.15	1.15	1.15	0	1.15	1.15	>	<	1	605.1	605.1	605.1	0	605.1	605.1	>
2022-05-26 19:11:06	389	<	200	0	0	0	0	0	0	>	<	1	1.25	1.25	1.25	0	1.25	1.25	>	<	1	605.1	605.1	605.1	0	605.1	605.1	>
2022-05-26 19:11:07	390	<	200	0	0	0	0	0	0	>	<	1	1.15	1.15	1.15	0	1.15	1.15	>	<	1	605.1	605.1	605.1	0	605.1	605.1	>
2022-05-26 19:11:08	391	<	201	0	0	0	0	0	0	>	<	1	1.25	1.25	1.25	0	1.25	1.25	>	<	1	605.1	605.1	605.1	0	605.1	605.1	>
2022-05-26 19:11:09	392	<	199	0	0	0	0	0	0	>	<	1	1.35	1.35	1.35	0	1.35	1.35	>	<	1	605.1	605.1	605.1	0	605.1	605.1	>
2022-05-26 19:11:10	393	<	200	0	0	0	0	0	0	>	<	1	1.3	1.3	1.3	0	1.3	1.3	>	<	1	605.1	605.1	605.1	0	605.1	605.1	>
2022-05-26 19:11:11	394	<	200	0	0	0	0	0	0	>	<	1	1.35	1.35	1.35	0	1.35	1.35	>	<	1	605.1	605.1	605.1	0	605.1	605.1	>
2022-05-26 19:11:12	395	<	200	0	0	0	0	0	0	>	<	1	1.35	1.35	1.35	0	1.35	1.35	>	<	1	605.1	605.1	605.1	0	605.1	605.1	>
2022-05-26 19:11:13	396	<	201	0.005	1	0	0.0704	0.0753	-0.0654	>	<	1	1.25	1.25	1.25	0	1.25	1.25	>	<	1	605.1	605.1	605.1	0	605.1	605.1	>
2022-05-26 19:11:14	397	<	199	0	0	0	0	0	0	>	<	1	1.4	1.4	1.4	0	1.4	1.4	>	<	1	605.1	605.1	605.1	0	605.1	605.1	>
2022-05-26 19:11:15	398	<	200	0	0	0	0	0	0	>	<	1	1.35	1.35	1.35	0	1.35	1.35	>	<	1	605.1	605.1	605.1	0	605.1	605.1	>
2022-05-26 19:11:16	399	<	201	0	0	0	0	0	0	>	<	1	1.3	1.3	1.3	0	1.3	1.3	>	<	1	605.1	605.1	605.1	0	605.1	605.1	>
2022-05-26 19:11:17	400	<	200	0	0	0	0	0	0	>	<	1	1.3	1.3	1.3	0	1.3	1.3	>	<	1	605.1	605.1	605.1	0	605.1	605.1	>
2022-05-26 19:11:18	401	<	199	0	0	0	0	0	0	>	<	1	3.95	3.95	3.95	0	3.95	3.95	>	<	1	617.3	617.3	617.3	0	617.3	617.3	>
2022-05-26 19:11:19	402	<	200	0	0	0	0	0	0	>	<	1	1.2	1.2	1.2	0	1.2	1.2	>	<	1	617.3	617.3	617.3	0	617.3	617.3	>
2022-05-26 19:11:20	403	<	200	0	0	0	0	0	0	>	<	1	1.2	1.2	1.2	0	1.2	1.2	>	<	1	613.5	613.5	613.5	0	613.5	613.5	>
2022-05-26 19:11:21	404	<	201	0	0	0	0	0	0	>	<	1	1.1	1.1	1.1	0	1.1	1.1	>	<	1	613.5	613.5	613.5	0	613.5	613.5	>
2022-05-26 19:11:22	405	<	200	0	0	0	0	0	0	>	<	1	1.15	1.15	1.15	0	1.15	1.15	>	<	1	613.5	613.5	613.5	0	613.5	613.5	>
2022-05-26 19:11:23	406	<	199	0	0	0	0	0	0	>	<	1	1.15	1.15	1.15	0	1.15	1.15	>	<	1	613.5	613.5	613.5	0	613.5	613.5	>
2022-05-26 19:11:24	407	<	200	0	0	0	0	0	0	>	<	1	1.2	1.2	1.2	0	1.2	1.2	>	<	1	613.5	613.5	613.5	0	613.5	613.5	>
2022-05-26 19:11:25	408	<	197	0	0	0	0	0	0	>	<	1	1.2	1.2	1.2	0	1.2	1.2	>	<	1	613.5	613.5	613.5	0	613.5	613.5	>
2022-05-26 19:11:26	409	<	203	0	0	0	0	0	0	>	<	1	1.15	1.15	1.15	0	1.15	1.15	>	<	1	613.5	613.5	613.5	0	613.5	613.5	>
2022-05-26 19:11:27	410	<	200	0	0	0	0	0	0	>	<	1	1.15	1.15	1.15	0	1.15	1.15	>	<	1	613.5	613.5	613.5	0	613.5	613.5	>
2022-05-26 19:11:28	411	<	200	0	0	0	0	0	0	>	<	1	1.15	1.15	1.15	0	1.15	1.15	>	<	1	613.5	613.5	613.5	0	613.5	613.5	>
2022-05-26 19:11:29	412	<	200	0	0	0	0	0	0	>	<	1	1.15	1.15	1.15	0	1.15	1.15	>	<	1	613.5	613.5	613.5	0	613.5	613.5	>
2022-05-26 19:11:30	413	<	201	0	0	0	0	0	0	>	<	1	1.25	1.25	1.25	0	1.25	1.25	>	<	1	613.5	613.5	613.5	0	613.5	613.5	>
2022-05-26 19:11:31	414	<	199	0	0	0	0	0	0	>	<	1	1.15	1.15	1.15	0	1.15	1.15	>	<	1	613.5	613.5	613.5	0	613.5	613.5	>
2022-05-26 19:11:32	415	<	200	0	0	0	0	0	0	>	<	1	1.15	1.15	1.15	0	1.15	1.15	>	<	1	613.5	613.5	613.5	0	613.5	613.5	>
2022-05-26 19:11:33	416	<	200	0	0	0	0	0	0	>	<	1	1.2	1.2	1.2	0	1.2	1.2	>	<	1	613.5	613.5	613.5	0	613.5	613.5	>
2022-05-26 19:11:34	417	<	200	0	0	0	0	0	0	>	<	1	1.7	1.7	1.7	0	1.7	1.7	>	<	1	613.6	613.6	613.6	0	613.6	613.6	>
2022-05-26 19:11:35	418	<	200	0	0	0	0	0	0	>	<	1	1.2	1.2	1.2	0	1.2	1.2	>	<	1	613.6	613.6	613.6	0	613.6	613.6	>
2022-05-26 19:11:36	419	<	200	0	0	0	0	0	0	>	<	1	1.15	1.15	1.15	0	1.15	1.15	>	<	1	613.6	613.6	613.6	0	613.6	613.6	>
2022-05-26 19:11:37	420	<	200	0.01	1	0	0.0995	0.1095	-0.0895	>	<	1	1.25	1.25	1.25	0	1.25	1.25	>	<	1	613.6	613.6	613.6	0	613.6	613.6	>
2022-05-26 19:11:38	421	<	200	0.005	1	0	0.0705	0.0755	-0.0655	>	<	1	1.2	1.2	1.2	0	1.2	1.2	>	<	1	613.6	613.6	613.6	0	613.6	613.6	>
2022-05-26 19:11:39	422	<	200	0	0	0	0	0	0	>	<	1	1.15	1.15	1.15	0	1.15	1.15	>	<	1	613.6	613.6	613.6	0	613.6	613.6	>
2022-05-26 19:11:40	423	<	200	0	0	0	0	0	0	>	<	1	1.2	1.2	1.2	0	1.2	1.2	>	<	1	613.6	613.6	613.6	0	613.6	613.6	>
2022-05-26 19:11:41	424	<	200	0	0	0	0	0	0	>	<	1	1.15	1.15	1.15	0	1.15	1.15	>	<	1	613.6	613.6	613.6	0	613.6	613.6	>
2022-05-26 19:11:42	425	<	200	0	0	0	0	0	0	>	<	1	1.2	1.2	1.2	0	1.2	1.2	>	<	1	613.6	613.6	613.6	0	613.6	613.6	>
2022-05-26 19:11:43	426	<	200	0	0	0	0	0	0	>	<	1	1.2	1.2	1.2	0	1.2	1.2	>	<	1	613.6	613.6	613.6	0	613.6	613.6	>
2022-05-26 19:11:44	427	<	200	0	0	0	0	0	0	>	<	1	1.2	1.2	1.2	0	1.2	1.2	>	<	1	613.6	613.6	613.6	0	613.6	613.6	>
2022-05-26 19:11:45	428	<	201	0	0	0	0	0	0	>	<	1	1.1	1.1	1.1	0	1.1	1.1	>	<	1	613.6	613.6	613.6	0	613.6	613.6	>
2022-05-26 19:11:46	429	<	200	0	0	0	0	0	0	>	<	1	1.25	1.25	1.25	0	1.25	1.25	>	<	1	613.6	613.6	613.6	0	613.6	613.6	>
2022-05-26 19:11:47	430	<	200	0	0	0	0	0	0	>	<	1	1.7	1.7	1.7	0	1.7	1.7	>	<	1	613.6	613.6	613.6	0	613.6	613.6	>
2022-05-26 19:11:48	431	<	200	0	0	0	0	0	0	>	<	1	1.2	1.2	1.2	0	1.2	1.2	>	<	1	613.6	613.6	613.6	0	613.6	613.6	>
2022-05-26 19:11:49	432	<	200	0	0	0	0	0	0	>	<	1	2.4	2.4	2.4	0	2.4	2.4	>	<	1	622.6	622.6	622.6	0	622.6	622.6	>
2022-05-26 19:11:50	433	<	199	0	0	0	0	0	0	>	<	1	1.15	1.15	1.15	0	1.15	1.15	>	<	1	622.6	622.6	622.6	0	622.6	622.6	>
2022-05-26 19:11:51	434	<	200	0	0	0	0	0	0	>	<	1	1.2	1.2	1.2	0	1.2	1.2	>	<	1	622.6	622.6	622.6	0	622.6	622.6	>
2022-05-26 19:11:52	435	<	200	0	0	0	0	0	0	>	<	1	1.15	1.15	1.15	0	1.15	1.15	>	<	1	622.6	622.6	622.6	0	622.6	622.6	>
2022-05-26 19:11:53	436	<	201	0	0	0	0	0	0	>	<	1	1.2	1.2	1.2	0	1.2	1.2	>	<	1	622.6	622.6	622.6	0	622.6	622.6	>
2022-05-26 19:11:54	437	<	199	0	0	0	0	0	0	>	<	1	1.15	1.15	1.15	0	1.15	1.15	>	<	1	622.6	622.6	622.6	0	622.6	622.6	>
2022-05-26 19:11:55	438	<	201	0	0	0	0	0	0	>	<	1	1.15	1.15	1.15	0	1.15	1.15	>	<	1	622.6	622.6	622.6	0	622.6	622.6	>
2022-05-26 19:11:56	439	<	200	0	0	0	0	0	0	>	<	1	1.25	1.25	1.25	0	1.25	1.25	>	<	1	622.6	622.6	622.6	0	622.6	622.6	>
2022-05-26 19:11:57	440	<	199	0	0	0	0	0	0	>	<	1	1.15	1.15	1.15	0	1.15	1.15	>	<	1	622.6	622.6	622.6	0	622.6	622.6	>
2022-05-26 19:11:58	441	<	200	0	0	0	0	0	0	>	<	1	1.15	1.15	1.15	0	1.15	1.15	>	<	1	622.6	622.6	622.6	0	622.6	622.6	>
2022-05-26 19:11:59	442	<	201	0	0	0	0	0	0	>	<	1	1.2	1.2	1.2	0	1.2	1.2	>	<	1	622.6	622.6	622.6	0	622.6	622.6	>
2022-05-26 19:12:00	443	<	200	0	0	0	0	0	0	>	<	1	1.25	1.25	1.25	0	1.25	1.25	>	<	1	622.6	622.6	622.6	0	622.6	622.6	>
2022-05-26 19:12:01	444	<	200	0	0	0	0	0	0	>	<	1	1.1	1.1	1.1	0	1.1	1.1	>	<	1	622.6	622.6	622.6	0	622.6	622.6	>
2022-05-26 19:12:02	445	<	200	0	0	0	0	0	0	>	<	1	1.2	1.2	1.2	0	1.2	1.2	>	<	1	622.6	622.6	622.6	0	622.6	622.6	>
2022-05-26 19:12:03	446	<	200	0	0	0	0	0	0	>	<	1	1.2	1.2	1.2	0	1.2	1.2	>	<	1	622.6	622.6	622.6	0	622.6	622.6	>
2022-05-26 19:12:04	447	<	200	0.005	1	0	0.0705	0.0755	-0.0655	>	<	1	1.15	1.15	1.15	0	1.15	1.15	>	<	1	622.6	622.6	622.6	0	622.6	622.6	>
2022-05-26 19:12:05	448	<	199	0	0	0	0	0	0	>	<	1	1.2	1.2	1.2	0	1.2	1.2	>	<	1	622.9	622.9	622.9	0	622.9	622.9	>
2022-05-26 19:12:06	449	<	201	0	0	0	0	0	0	>	<	1	1.15	1.15	1.15	0	1.15	1.15	>	<	1	622.9	622.9	622.9	0	622.9	622.9	>
2022-05-26 19:12:07	450	<	200	0	0	0	0	0	0	>	<	1	1.15	1.15	1.15	0	1.15	1.15	>	<	1	622.9	622.9	622.9	0	622.9	622.9	>
2022-05-26 19:12:08	451	<	199	0	0	0	0	0	0	>	<	1	1.2	1.2	1.2	0	1.2	1.2	>	<	1	622.9	622.9	622.9	0	622.9	622.9	>
2022-05-26 19:12:09	452	<	201	0	0	0	0	0	0	>	<	1	1.2	1.2	1.2	0	1.2	1.2	>	<	1	622.9	622.9	622.9	0	622.9	622.9	>
2022-05-26 19:12:10	453	<	199	0	0	0	0	0	0	>	<	1	1.15	1.15	1.15	0	1.15	1.15	>	<	1	622.9	622.9	622.9	0	622.9	622.9	>
2022-05-26 19:12:11	454	<	201	0	0	0	0	0	0	>	<	1	1.2	1.2	1.2	0	1.2	1.2	>	<	1	622.9	622.9	622.9	0	622.9	622.9	>
2022-05-26 19:12:12	455	<	199	0	0	0	0	0	0	>	<	1	1.15	1.15	1.15	0	1.15	1.15	>	<	1	622.9	622.9	622.9	0	622.9	622.9	>
2022-05-26 19:12:13	456	<	201	0	0	0	0	0	0	>	<	1	1.15	1.15	1.15	0	1.15	1.15	>	<	1	622.9	622.9	622.9	0	622.9	622.9	>
2022-05-26 19:12:14	457	<	199	0	0	0	0	0	0	>	<	1	1.2	1.2	1.2	0	1.2	1.2	>	<	1	622.9	622.9	622.9	0	622.9	622.9	>
2022-05-26 19:12:15	458	<	200	0	0	0	0	0	0	>	<	1	1.15	1.15	1.15	0	1.15	1.15	>	<	1	622.9	622.9	622.9	0	622.9	622.9	>
2022-05-26 19:12:16	459	<	199	0	0	0	0	0	0	>	<	1	1.2	1.2	1.2	0	1.2	1.2	>	<	1	622.9	622.9	622.9	0	622.9	622.9	>
2022-05-26 19:12:17	460	<	202	0	0	0	0	0	0	>	<	1	1.2	1.2	1.2	0	1.2	1.2	>	<	1	622.9	622.9	622.9	0	622.9	622.9	>
2022-05-26 19:12:18	461	<	199	0	0	0	0	0	0	>	<	1	1.2	1.2	1.2	0	1.2	1.2	>	<	1	622.9	622.9	622.9	0	622.9	622.9	>
2022-05-26 19:12:19	462	<	200	0	0	0	0	0	0	>	<	1	2.45	2.45	2.45	0	2.45	2.45	>	<	1	631.4	631.4	631.4	0	631.4	631.4	>
2022-05-26 19:12:20	463	<	200	0	0	0	0	0	0	>	<	1	1.25	1.25	1.25	0	1.25	1.25	>	<	1	631.4	631.4	631.4	0	631.4	631.4	>
2022-05-26 19:12:21	464	<	201	0	0	0	0	0	0	>	<	1	1.15	1.15	1.15	0	1.15	1.15	>	<	1	631.4	631.4	631.4	0	631.4	631.4	>
2022-05-26 19:12:22	465	<	199	0	0	0	0	0	0	>	<	1	1.3	1.3	1.3	0	1.3	1.3	>	<	1	631.4	631.4	631.4	0	631.4	631.4	>
2022-05-26 19:12:23	466	<	201	0	0	0	0	0	0	>	<	1	1.2	1.2	1.2	0	1.2	1.2	>	<	1	631.4	631.4	631.4	0	631.4	631.4	>
2022-05-26 19:12:24	467	<	199	0.005	1	0	0.0707	0.0757	-0.0657	>	<	1	1.2	1.2	1.2	0	1.2	1.2	>	<	1	631.4	631.4	631.4	0	631.4	631.4	>
2022-05-26 19:12:25	468	<	200	0	0	0	0	0	0	>	<	1	1.25	1.25	1.25	0	1.25	1.25	>	<	1	631.4	631.4	631.4	0	631.4	631.4	>
2022-05-26 19:12:26	469	<	200	0.005	1	0	0.0705	0.0755	-0.0655	>	<	1	1.2	1.2	1.2	0	1.2	1.2	>	<	1	631.4	631.4	631.4	0	631.4	631.4	>
2022-05-26 19:12:27	470	<	200	0.085	1	0	0.2789	0.3639	-0.1939	>	<	1	1.2	1.2	1.2	0	1.2	1.2	>	<	1	631.4	631.4	631.4	0	631.4	631.4	>
2022-05-26 19:12:28	471	<	201	0.0796	1	0	0.2707	0.3503	-0.1911	>	<	1	1.25	1.25	1.25	0	1.25	1.25	>	<	1	631.4	631.4	631.4	0	631.4	631.4	>
2022-05-26 19:12:29	472	<	200	0	0	0	0	0	0	>	<	1	1.2	1.2	1.2	0	1.2	1.2	>	<	1	631.4	631.4	631.4	0	631.4	631.4	>
2022-05-26 19:12:30	473	<	199	0	0	0	0	0	0	>	<	1	1.15	1.15	1.15	0	1.15	1.15	>	<	1	631.4	631.4	631.4	0	631.4	631.4	>
2022-05-26 19:12:31	474	<	200	0	0	0	0	0	0	>	<	1	1.2	1.2	1.2	0	1.2	1.2	>	<	1	631.4	631.4	631.4	0	631.4	631.4	>
2022-05-26 19:12:32	475	<	200	0	0	0	0	0	0	>	<	1	1.25	1.25	1.25	0	1.25	1.25	>	<	1	631.4	631.4	631.4	0	631.4	631.4	>
2022-05-26 19:12:33	476	<	200	0.005	1	0	0.0705	0.0755	-0.0655	>	<	1	1.2	1.2	1.2	0	1.2	1.2	>	<	1	631.4	631.4	631.4	0	631.4	631.4	>
2022-05-26 19:12:34	477	<	200	0	0	0	0	0	0	>	<	1	1.2	1.2	1.2	0	1.2	1.2	>	<	1	631.4	631.4	631.4	0	631.4	631.4	>
2022-05-26 19:12:35	478	<	200	0.005	1	0	0.0705	0.0755	-0.0655	>	<	1	1.2	1.2	1.2	0	1.2	1.2	>	<	1	631.4	631.4	631.4	0	631.4	631.4	>
2022-05-26 19:12:36	479	<	201	0	0	0	0	0	0	>	<	1	1.25	1.25	1.25	0	1.25	1.25	>	<	1	631.4	631.4	631.4	0	631.4	631.4	>
2022-05-26 19:12:37	480	<	199	0	0	0	0	0	0	>	<	1	1.2	1.2	1.2	0	1.2	1.2	>	<	1	631.4	631.4	631.4	0	631.4	631.4	>
2022-05-26 19:12:38	481	<	200	0	0	0	0	0	0	>	<	1	1.15	1.15	1.15	0	1.15	1.15	>	<	1	631.4	631.4	631.4	0	631.4	631.4	>
2022-05-26 19:12:39	482	<	200	0	0	0	0	0	0	>	<	1	1.35	1.35	1.35	0	1.35	1.35	>	<	1	631.4	631.4	631.4	0	631.4	631.4	>
2022-05-26 19:12:40	483	<	200	0	0	0	0	0	0	>	<	1	3.5	3.5	3.5	0	3.5	3.5	>	<	1	640.4	640.4	640.4	0	640.4	640.4	>
2022-05-26 19:12:41	484	<	201	0	0	0	0	0	0	>	<	1	1.35	1.35	1.35	0	1.35	1.35	>	<	1	640.4	640.4	640.4	0	640.4	640.4	>
2022-05-26 19:12:42	485	<	200	0	0	0	0	0	0	>	<	1	1.45	1.45	1.45	0	1.45	1.45	>	<	1	640.4	640.4	640.4	0	640.4	640.4	>
2022-05-26 19:12:43	486	<	199	0	0	0	0	0	0	>	<	1	1.45	1.45	1.45	0	1.45	1.45	>	<	1	640.4	640.4	640.4	0	640.4	640.4	>
2022-05-26 19:12:44	487	<	200	0	0	0	0	0	0	>	<	1	1.4	1.4	1.4	0	1.4	1.4	>	<	1	640.4	640.4	640.4	0	640.4	640.4	>
2022-05-26 19:12:45	488	<	200	0	0	0	0	0	0	>	<	1	1.25	1.25	1.25	0	1.25	1.25	>	<	1	628.5	628.5	628.5	0	628.5	628.5	>
2022-05-26 19:12:46	489	<	200	0	0	0	0	0	0	>	<	1	1.15	1.15	1.15	0	1.15	1.15	>	<	1	628.5	628.5	628.5	0	628.5	628.5	>
2022-05-26 19:12:47	490	<	201	0	0	0	0	0	0	>	<	1	1.3	1.3	1.3	0	1.3	1.3	>	<	1	628.5	628.5	628.5	0	628.5	628.5	>
2022-05-26 19:12:48	491	<	199	0	0	0	0	0	0	>	<	1	1.35	1.35	1.35	0	1.35	1.35	>	<	1	628.5	628.5	628.5	0	628.5	628.5	>
2022-05-26 19:12:49	492	<	200	0.005	1	0	0.0705	0.0755	-0.0655	>	<	1	1.4	1.4	1.4	0	1.4	1.4	>	<	1	628.5	628.5	628.5	0	628.5	628.5	>
2022-05-26 19:12:50	493	<	200	0	0	0	0	0	0	>	<	1	2.5	2.5	2.5	0	2.5	2.5	>	<	1	637	637	637	0	637	637	>
2022-05-26 19:12:51	494	<	200	0	0	0	0	0	0	>	<	1	1.3	1.3	1.3	0	1.3	1.3	>	<	1	637	637	637	0	637	637	>
2022-05-26 19:12:52	495	<	200	0.09	1	0	0.2862	0.3762	-0.1962	>	<	1	1.4	1.4	1.4	0	1.4	1.4	>	<	1	637	637	637	0	637	637	>
2022-05-26 19:12:53	496	<	200	0.165	1	0	0.3712	0.5362	-0.2062	>	<	1	1.35	1.35	1.35	0	1.35	1.35	>	<	1	637	637	637	0	637	637	>
2022-05-26 19:12:54	497	<	201	0	0	0	0	0	0	>	<	1	1.35	1.35	1.35	0	1.35	1.35	>	<	1	637	637	637	0	637	637	>
2022-05-26 19:12:55	498	<	199	0	0	0	0	0	0	>	<	1	1.35	1.35	1.35	0	1.35	1.35	>	<	1	637	637	637	0	637	637	>
2022-05-26 19:12:56	499	<	201	0	0	0	0	0	0	>	<	1	1.4	1.4	1.4	0	1.4	1.4	>	<	1	637	637	637	0	637	637	>
2022-05-26 19:12:57	500	<	199	0	0	0	0	0	0	>	<	1	1.45	1.45	1.45	0	1.45	1.45	>	<	1	637	637	637	0	637	637	>
2022-05-26 19:12:58	501	<	200	0	0	0	0	0	0	>	<	1	1.4	1.4	1.4	0	1.4	1.4	>	<	1	637	637	637	0	637	637	>
2022-05-26 19:12:59	502	<	201	0	0	0	0	0	0	>	<	1	1.4	1.4	1.4	0	1.4	1.4	>	<	1	637	637	637	0	637	637	>
2022-05-26 19:13:00	503	<	199	0.1759	1	0	0.3807	0.5566	-0.2048	>	<	1	1.45	1.45	1.45	0	1.45	1.45	>	<	1	637	637	637	0	637	637	>
2022-05-26 19:13:01	504	<	201	0.1244	1	0	0.33	0.4544	-0.2056	>	<	1	1.4	1.4	1.4	0	1.4	1.4	>	<	1	637	637	637	0	637	637	>
2022-05-26 19:13:02	505	<	200	0	0	0	0	0	0	>	<	1	1.35	1.35	1.35	0	1.35	1.35	>	<	1	637	637	637	0	637	637	>
2022-05-26 19:13:03	506	<	199	0	0	0	0	0	0	>	<	1	1.4	1.4	1.4	0	1.4	1.4	>	<	1	637	637	637	0	637	637	>
2022-05-26 19:13:04	507	<	200	0	0	0	0	0	0	>	<	1	1.4	1.4	1.4	0	1.4	1.4	>	<	1	637	637	637	0	637	637	>
2022-05-26 19:13:05	508	<	200	0	0	0	0	0	0	>	<	1	1.35	1.35	1.35	0	1.35	1.35	>	<	1	637	637	637	0	637	637	>
2022-05-26 19:13:06	509	<	201	0	0	0	0	0	0	>	<	1	1.25	1.25	1.25	0	1.25	1.25	>	<	1	637	637	637	0	637	637	>
2022-05-26 19:13:07	510	<	199	0	0	0	0	0	0	>	<	1	1.25	1.25	1.25	0	1.25	1.25	>	<	1	637	637	637	0	637	637	>
2022-05-26 19:13:08	511	<	200	0	0	0	0	0	0	>	<	1	1.25	1.25	1.25	0	1.25	1.25	>	<	1	637	637	637	0	637	637	>
2022-05-26 19:13:09	512	<	200	0	0	0	0	0	0	>	<	1	1.3	1.3	1.3	0	1.3	1.3	>	<	1	637	637	637	0	637	637	>
2022-05-26 19:13:10	513	<	201	0	0	0	0	0	0	>	<	1	1.25	1.25	1.25	0	1.25	1.25	>	<	1	637	637	637	0	637	637	>
2022-05-26 19:13:11	514	<	199	0	0	0	0	0	0	>	<	1	1.25	1.25	1.25	0	1.25	1.25	>	<	1	637	637	637	0	637	637	>
2022-05-26 19:13:12	515	<	200	0	0	0	0	0	0	>	<	1	1.25	1.25	1.25	0	1.25	1.25	>	<	1	637	637	637	0	637	637	>
2022-05-26 19:13:13	516	<	201	0.005	1	0	0.0704	0.0753	-0.0654	>	<	1	1.3	1.3	1.3	0	1.3	1.3	>	<	1	637	637	637	0	637	637	>
2022-05-26 19:13:14	517	<	199	0	0	0	0	0	0	>	<	1	1.25	1.25	1.25	0	1.25	1.25	>	<	1	637	637	637	0	637	637	>
2022-05-26 19:13:15	518	<	200	0	0	0	0	0	0	>	<	1	1.25	1.25	1.25	0	1.25	1.25	>	<	1	637	637	637	0	637	637	>
2022-05-26 19:13:16	519	<	200	0	0	0	0	0	0	>	<	1	1.2	1.2	1.2	0	1.2	1.2	>	<	1	637	637	637	0	637	637	>
2022-05-26 19:13:17	520	<	200	0	0	0	0	0	0	>	<	1	1.3	1.3	1.3	0	1.3	1.3	>	<	1	637	637	637	0	637	637	>
2022-05-26 19:13:18	521	<	200	0.005	1	0	0.0705	0.0755	-0.0655	>	<	1	1.4	1.4	1.4	0	1.4	1.4	>	<	1	637	637	637	0	637	637	>
2022-05-26 19:13:19	522	<	200	0.005	1	0	0.0705	0.0755	-0.0655	>	<	1	2.65	2.65	2.65	0	2.65	2.65	>	<	1	646.5	646.5	646.5	0	646.5	646.5	>
2022-05-26 19:13:20	523	<	200	0	0	0	0	0	0	>	<	1	1.45	1.45	1.45	0	1.45	1.45	>	<	1	646.5	646.5	646.5	0	646.5	646.5	>
2022-05-26 19:13:21	524	<	201	0.01	1	0	0.0993	0.1092	-0.0893	>	<	1	1.45	1.45	1.45	0	1.45	1.45	>	<	1	646.5	646.5	646.5	0	646.5	646.5	>
2022-05-26 19:13:22	525	<	199	0	0	0	0	0	0	>	<	1	1.45	1.45	1.45	0	1.45	1.45	>	<	1	646.5	646.5	646.5	0	646.5	646.5	>
2022-05-26 19:13:23	526	<	201	0	0	0	0	0	0	>	<	1	1.45	1.45	1.45	0	1.45	1.45	>	<	1	646.5	646.5	646.5	0	646.5	646.5	>
2022-05-26 19:13:24	527	<	200	0.005	1	0	0.0705	0.0755	-0.0655	>	<	1	1.45	1.45	1.45	0	1.45	1.45	>	<	1	646.5	646.5	646.5	0	646.5	646.5	>
2022-05-26 19:13:25	528	<	199	0.005	1	0	0.0707	0.0757	-0.0657	>	<	1	1.5	1.5	1.5	0	1.5	1.5	>	<	1	646.5	646.5	646.5	0	646.5	646.5	>
2022-05-26 19:13:26	529	<	200	0	0	0	0	0	0	>	<	1	1.45	1.45	1.45	0	1.45	1.45	>	<	1	646.5	646.5	646.5	0	646.5	646.5	>
2022-05-26 19:13:27	530	<	200	0	0	0	0	0	0	>	<	1	1.45	1.45	1.45	0	1.45	1.45	>	<	1	646.5	646.5	646.5	0	646.5	646.5	>
2022-05-26 19:13:28	531	<	199	0	0	0	0	0	0	>	<	1	1.4	1.4	1.4	0	1.4	1.4	>	<	1	646.5	646.5	646.5	0	646.5	646.5	>
2022-05-26 19:13:29	532	<	201	0	0	0	0	0	0	>	<	1	1.45	1.45	1.45	0	1.45	1.45	>	<	1	646.5	646.5	646.5	0	646.5	646.5	>
2022-05-26 19:13:30	533	<	201	0	0	0	0	0	0	>	<	1	1.5	1.5	1.5	0	1.5	1.5	>	<	1	646.5	646.5	646.5	0	646.5	646.5	>
2022-05-26 19:13:31	534	<	199	0	0	0	0	0	0	>	<	1	1.45	1.45	1.45	0	1.45	1.45	>	<	1	646.5	646.5	646.5	0	646.5	646.5	>
2022-05-26 19:13:32	535	<	200	0	0	0	0	0	0	>	<	1	1.45	1.45	1.45	0	1.45	1.45	>	<	1	646.5	646.5	646.5	0	646.5	646.5	>
2022-05-26 19:13:33	536	<	200	0	0	0	0	0	0	>	<	1	1.45	1.45	1.45	0	1.45	1.45	>	<	1	646.5	646.5	646.5	0	646.5	646.5	>
2022-05-26 19:13:34	537	<	200	0	0	0	0	0	0	>	<	1	1.45	1.45	1.45	0	1.45	1.45	>	<	1	646.5	646.5	646.5	0	646.5	646.5	>
2022-05-26 19:13:35	538	<	200	0	0	0	0	0	0	>	<	1	1.45	1.45	1.45	0	1.45	1.45	>	<	1	646.5	646.5	646.5	0	646.5	646.5	>
2022-05-26 19:13:36	539	<	200	0	0	0	0	0	0	>	<	1	1.45	1.45	1.45	0	1.45	1.45	>	<	1	646.5	646.5	646.5	0	646.5	646.5	>
2022-05-26 19:13:37	540	<	200	0	0	0	0	0	0	>	<	1	1.45	1.45	1.45	0	1.45	1.45	>	<	1	646.5	646.5	646.5	0	646.5	646.5	>
2022-05-26 19:13:38	541	<	201	0.01	1	0	0.0993	0.1092	-0.0893	>	<	1	1.45	1.45	1.45	0	1.45	1.45	>	<	1	646.5	646.5	646.5	0	646.5	646.5	>
2022-05-26 19:13:39	542	<	199	0.005	1	0	0.0707	0.0757	-0.0657	>	<	1	1.45	1.45	1.45	0	1.45	1.45	>	<	1	646.5	646.5	646.5	0	646.5	646.5	>
2022-05-26 19:13:40	543	<	200	0	0	0	0	0	0	>	<	1	1.45	1.45	1.45	0	1.45	1.45	>	<	1	646.5	646.5	646.5	0	646.5	646.5	>
2022-05-26 19:13:41	544	<	200	0.005	1	0	0.0705	0.0755	-0.0655	>	<	1	1.4	1.4	1.4	0	1.4	1.4	>	<	1	646.5	646.5	646.5	0	646.5	646.5	>
2022-05-26 19:13:42	545	<	200	0	0	0	0	0	0	>	<	1	1.15	1.15	1.15	0	1.15	1.15	>	<	1	646.5	646.5	646.5	0	646.5	646.5	>
2022-05-26 19:13:43	546	<	200	0	0	0	0	0	0	>	<	1	1.2	1.2	1.2	0	1.2	1.2	>	<	1	646.5	646.5	646.5	0	646.5	646.5	>
2022-05-26 19:13:44	547	<	200	0	0	0	0	0	0	>	<	1	1.3	1.3	1.3	0	1.3	1.3	>	<	1	646.5	646.5	646.5	0	646.5	646.5	>
2022-05-26 19:13:45	548	<	200	0	0	0	0	0	0	>	<	1	1.45	1.45	1.45	0	1.45	1.45	>	<	1	646.5	646.5	646.5	0	646.5	646.5	>
2022-05-26 19:13:46	549	<	200	0	0	0	0	0	0	>	<	1	1.5	1.5	1.5	0	1.5	1.5	>	<	1	646.5	646.5	646.5	0	646.5	646.5	>
2022-05-26 19:13:47	550	<	200	0	0	0	0	0	0	>	<	1	2.4	2.4	2.4	0	2.4	2.4	>	<	1	665.3	665.3	665.3	0	665.3	665.3	>
2022-05-26 19:13:48	551	<	200	0	0	0	0	0	0	>	<	1	1.2	1.2	1.2	0	1.2	1.2	>	<	1	665.3	665.3	665.3	0	665.3	665.3	>
2022-05-26 19:13:49	552	<	201	0	0	0	0	0	0	>	<	1	1.15	1.15	1.15	0	1.15	1.15	>	<	1	665.3	665.3	665.3	0	665.3	665.3	>
2022-05-26 19:13:50	553	<	199	0	0	0	0	0	0	>	<	1	1.2	1.2	1.2	0	1.2	1.2	>	<	1	665.3	665.3	665.3	0	665.3	665.3	>
2022-05-26 19:13:51	554	<	200	0	0	0	0	0	0	>	<	1	1.2	1.2	1.2	0	1.2	1.2	>	<	1	665.3	665.3	665.3	0	665.3	665.3	>
2022-05-26 19:13:52	555	<	201	0	0	0	0	0	0	>	<	1	1.25	1.25	1.25	0	1.25	1.25	>	<	1	665.6	665.6	665.6	0	665.6	665.6	>
2022-05-26 19:13:53	556	<	199	0	0	0	0	0	0	>	<	1	1.3	1.3	1.3	0	1.3	1.3	>	<	1	665.6	665.6	665.6	0	665.6	665.6	>
2022-05-26 19:13:54	557	<	200	0	0	0	0	0	0	>	<	1	1.3	1.3	1.3	0	1.3	1.3	>	<	1	665.6	665.6	665.6	0	665.6	665.6	>
2022-05-26 19:13:55	558	<	200	0.005	1	0	0.0705	0.0755	-0.0655	>	<	1	1.35	1.35	1.35	0	1.35	1.35	>	<	1	665.6	665.6	665.6	0	665.6	665.6	>
2022-05-26 19:13:56	559	<	200	0	0	0	0	0	0	>	<	1	1.3	1.3	1.3	0	1.3	1.3	>	<	1	665.6	665.6	665.6	0	665.6	665.6	>
2022-05-26 19:13:57	560	<	200	0	0	0	0	0	0	>	<	1	1.3	1.3	1.3	0	1.3	1.3	>	<	1	665.6	665.6	665.6	0	665.6	665.6	>
2022-05-26 19:13:58	561	<	201	0.005	1	0	0.0704	0.0753	-0.0654	>	<	1	1.35	1.35	1.35	0	1.35	1.35	>	<	1	665.6	665.6	665.6	0	665.6	665.6	>
2022-05-26 19:13:59	562	<	199	0	0	0	0	0	0	>	<	1	1.3	1.3	1.3	0	1.3	1.3	>	<	1	665.6	665.6	665.6	0	665.6	665.6	>
2022-05-26 19:14:00	563	<	200	0.04	1	0	0.196	0.236	-0.156	>	<	1	1.35	1.35	1.35	0	1.35	1.35	>	<	1	665.6	665.6	665.6	0	665.6	665.6	>
2022-05-26 19:14:01	564	<	200	0.05	1	0	0.2179	0.2679	-0.1679	>	<	1	1.3	1.3	1.3	0	1.3	1.3	>	<	1	665.6	665.6	665.6	0	665.6	665.6	>
2022-05-26 19:14:02	565	<	200	0.07	1	0	0.2551	0.3251	-0.1851	>	<	1	1.4	1.4	1.4	0	1.4	1.4	>	<	1	665.6	665.6	665.6	0	665.6	665.6	>
2022-05-26 19:14:03	566	<	200	0.005	1	0	0.0705	0.0755	-0.0655	>	<	1	1.4	1.4	1.4	0	1.4	1.4	>	<	1	665.6	665.6	665.6	0	665.6	665.6	>
2022-05-26 19:14:04	567	<	200	0.12	1	0	0.325	0.445	-0.205	>	<	1	1.4	1.4	1.4	0	1.4	1.4	>	<	1	665.6	665.6	665.6	0	665.6	665.6	>
2022-05-26 19:14:05	568	<	200	0.025	1	0	0.1561	0.1811	-0.1311	>	<	1	1.4	1.4	1.4	0	1.4	1.4	>	<	1	665.6	665.6	665.6	0	665.6	665.6	>
2022-05-26 19:14:06	569	<	200	0.005	1	0	0.0705	0.0755	-0.0655	>	<	1	1.4	1.4	1.4	0	1.4	1.4	>	<	1	665.6	665.6	665.6	0	665.6	665.6	>
2022-05-26 19:14:07	570	<	200	0	0	0	0	0	0	>	<	1	1.4	1.4	1.4	0	1.4	1.4	>	<	1	665.6	665.6	665.6	0	665.6	665.6	>
2022-05-26 19:14:08	571	<	201	0	0	0	0	0	0	>	<	1	1.35	1.35	1.35	0	1.35	1.35	>	<	1	665.6	665.6	665.6	0	665.6	665.6	>
2022-05-26 19:14:09	572	<	199	0	0	0	0	0	0	>	<	1	1.45	1.45	1.45	0	1.45	1.45	>	<	1	665.6	665.6	665.6	0	665.6	665.6	>
2022-05-26 19:14:10	573	<	200	0	0	0	0	0	0	>	<	1	1.3	1.3	1.3	0	1.3	1.3	>	<	1	665.6	665.6	665.6	0	665.6	665.6	>
2022-05-26 19:14:11	574	<	200	0	0	0	0	0	0	>	<	1	1.2	1.2	1.2	0	1.2	1.2	>	<	1	665.6	665.6	665.6	0	665.6	665.6	>
2022-05-26 19:14:12	575	<	201	0	0	0	0	0	0	>	<	1	1.15	1.15	1.15	0	1.15	1.15	>	<	1	665.6	665.6	665.6	0	665.6	665.6	>
2022-05-26 19:14:13	576	<	200	0.005	1	0	0.0705	0.0755	-0.0655	>	<	1	1.25	1.25	1.25	0	1.25	1.25	>	<	1	665.6	665.6	665.6	0	665.6	665.6	>
2022-05-26 19:14:14	577	<	199	0	0	0	0	0	0	>	<	1	1.35	1.35	1.35	0	1.35	1.35	>	<	1	665.6	665.6	665.6	0	665.6	665.6	>
2022-05-26 19:14:15	578	<	199	0.005	1	0	0.0707	0.0757	-0.0657	>	<	1	2	2	2	0	2	2	>	<	1	669.7	669.7	669.7	0	669.7	669.7	>
2022-05-26 19:14:16	579	<	202	0	0	0	0	0	0	>	<	1	1.8	1.8	1.8	0	1.8	1.8	>	<	1	674.6	674.6	674.6	0	674.6	674.6	>
2022-05-26 19:14:17	580	<	199	0	0	0	0	0	0	>	<	1	1.45	1.45	1.45	0	1.45	1.45	>	<	1	674.6	674.6	674.6	0	674.6	674.6	>
2022-05-26 19:14:18	581	<	200	0.01	1	0	0.0995	0.1095	-0.0895	>	<	1	1.45	1.45	1.45	0	1.45	1.45	>	<	1	674.6	674.6	674.6	0	674.6	674.6	>
2022-05-26 19:14:19	582	<	200	0.03	1	0	0.1706	0.2006	-0.1406	>	<	1	1.45	1.45	1.45	0	1.45	1.45	>	<	1	674.6	674.6	674.6	0	674.6	674.6	>
2022-05-26 19:14:20	583	<	200	0.015	1	0	0.1216	0.1366	-0.1066	>	<	1	1.4	1.4	1.4	0	1.4	1.4	>	<	1	674.6	674.6	674.6	0	674.6	674.6	>
2022-05-26 19:14:21	584	<	201	0.0249	1	0	0.1557	0.1806	-0.1309	>	<	1	1.5	1.5	1.5	0	1.5	1.5	>	<	1	674.6	674.6	674.6	0	674.6	674.6	>
2022-05-26 19:14:22	585	<	199	0	0	0	0	0	0	>	<	1	1.45	1.45	1.45	0	1.45	1.45	>	<	1	674.6	674.6	674.6	0	674.6	674.6	>
2022-05-26 19:14:23	586	<	200	0.01	1	0	0.0995	0.1095	-0.0895	>	<	1	1.45	1.45	1.45	0	1.45	1.45	>	<	1	674.6	674.6	674.6	0	674.6	674.6	>
2022-05-26 19:14:24	587	<	200	0	0	0	0	0	0	>	<	1	1.5	1.5	1.5	0	1.5	1.5	>	<	1	674.6	674.6	674.6	0	674.6	674.6	>
2022-05-26 19:14:25	588	<	200	0.005	1	0	0.0705	0.0755	-0.0655	>	<	1	1.4	1.4	1.4	0	1.4	1.4	>	<	1	674.6	674.6	674.6	0	674.6	674.6	>
2022-05-26 19:14:26	589	<	200	0.005	1	0	0.0705	0.0755	-0.0655	>	<	1	1.45	1.45	1.45	0	1.45	1.45	>	<	1	674.6	674.6	674.6	0	674.6	674.6	>
2022-05-26 19:14:27	590	<	200	0.01	1	0	0.0995	0.1095	-0.0895	>	<	1	1.45	1.45	1.45	0	1.45	1.45	>	<	1	674.6	674.6	674.6	0	674.6	674.6	>
2022-05-26 19:14:28	591	<	200	0.03	1	0	0.1706	0.2006	-0.1406	>	<	1	1.45	1.45	1.45	0	1.45	1.45	>	<	1	674.6	674.6	674.6	0	674.6	674.6	>
2022-05-26 19:14:29	592	<	201	0.0149	1	0	0.1213	0.1362	-0.1063	>	<	1	1.45	1.45	1.45	0	1.45	1.45	>	<	1	674.6	674.6	674.6	0	674.6	674.6	>
2022-05-26 19:14:30	593	<	200	0.005	1	0	0.0705	0.0755	-0.0655	>	<	1	1.45	1.45	1.45	0	1.45	1.45	>	<	1	674.6	674.6	674.6	0	674.6	674.6	>
2022-05-26 19:14:31	594	<	200	0.005	1	0	0.0705	0.0755	-0.0655	>	<	1	1.45	1.45	1.45	0	1.45	1.45	>	<	1	674.6	674.6	674.6	0	674.6	674.6	>
2022-05-26 19:14:32	595	<	199	0	0	0	0	0	0	>	<	1	1.4	1.4	1.4	0	1.4	1.4	>	<	1	674.6	674.6	674.6	0	674.6	674.6	>
2022-05-26 19:14:33	596	<	200	0	0	0	0	0	0	>	<	1	1.5	1.5	1.5	0	1.5	1.5	>	<	1	674.6	674.6	674.6	0	674.6	674.6	>
2022-05-26 19:14:34	597	<	200	0.005	1	0	0.0705	0.0755	-0.0655	>	<	1	1.4	1.4	1.4	0	1.4	1.4	>	<	1	674.6	674.6	674.6	0	674.6	674.6	>
2022-05-26 19:14:35	598	<	200	0	0	0	0	0	0	>	<	1	1.45	1.45	1.45	0	1.45	1.45	>	<	1	674.6	674.6	674.6	0	674.6	674.6	>
2022-05-26 19:14:36	599	<	200	0.03	1	0	0.1706	0.2006	-0.1406	>	<	1	1.4	1.4	1.4	0	1.4	1.4	>	<	1	674.6	674.6	674.6	0	674.6	674.6	>
2022-05-26 19:14:37	600	<	200	0.05	1	0	0.2179	0.2679	-0.1679	>	<	1	1.35	1.35	1.35	0	1.35	1.35	>	<	1	674.6	674.6	674.6	0	674.6	674.6	>
2022-05-26 19:14:38	601	<	200	0.04	1	0	0.196	0.236	-0.156	>	<	1	1.4	1.4	1.4	0	1.4	1.4	>	<	1	674.6	674.6	674.6	0	674.6	674.6	>
2022-05-26 19:14:39	602	<	201	0	0	0	0	0	0	>	<	1	1.45	1.45	1.45	0	1.45	1.45	>	<	1	674.6	674.6	674.6	0	674.6	674.6	>
2022-05-26 19:14:40	603	<	200	0.005	1	0	0.0705	0.0755	-0.0655	>	<	1	1.4	1.4	1.4	0	1.4	1.4	>	<	1	674.6	674.6	674.6	0	674.6	674.6	>
2022-05-26 19:14:41	604	<	199	0.0101	1	0	0.0997	0.1098	-0.0897	>	<	1	1.4	1.4	1.4	0	1.4	1.4	>	<	1	674.6	674.6	674.6	0	674.6	674.6	>
2022-05-26 19:14:42	605	<	200	0.03	1	0	0.1706	0.2006	-0.1406	>	<	1	1.45	1.45	1.45	0	1.45	1.45	>	<	1	674.6	674.6	674.6	0	674.6	674.6	>
2022-05-26 19:14:43	606	<	200	0.025	1	0	0.1561	0.1811	-0.1311	>	<	1	2.35	2.35	2.35	0	2.35	2.35	>	<	1	677.5	677.5	677.5	0	677.5	677.5	>
2022-05-26 19:14:44	607	<	201	0.0149	1	0	0.1213	0.1362	-0.1063	>	<	1	1.4	1.4	1.4	0	1.4	1.4	>	<	1	677.5	677.5	677.5	0	677.5	677.5	>
2022-05-26 19:14:45	608	<	199	0.0553	1	0	0.2285	0.2838	-0.1732	>	<	1	1.45	1.45	1.45	0	1.45	1.45	>	<	1	677.5	677.5	677.5	0	677.5	677.5	>
2022-05-26 19:14:46	609	<	201	0.0149	1	0	0.1213	0.1362	-0.1063	>	<	1	1.4	1.4	1.4	0	1.4	1.4	>	<	1	677.5	677.5	677.5	0	677.5	677.5	>
2022-05-26 19:14:47	610	<	199	0.0151	1	0	0.1219	0.1369	-0.1068	>	<	1	1.4	1.4	1.4	0	1.4	1.4	>	<	1	677.5	677.5	677.5	0	677.5	677.5	>
2022-05-26 19:14:48	611	<	200	0	0	0	0	0	0	>	<	1	1.5	1.5	1.5	0	1.5	1.5	>	<	1	677.5	677.5	677.5	0	677.5	677.5	>
2022-05-26 19:14:49	612	<	201	0	0	0	0	0	0	>	<	1	1.4	1.4	1.4	0	1.4	1.4	>	<	1	677.5	677.5	677.5	0	677.5	677.5	>
2022-05-26 19:14:50	613	<	199	0	0	0	0	0	0	>	<	1	1.45	1.45	1.45	0	1.45	1.45	>	<	1	677.5	677.5	677.5	0	677.5	677.5	>
2022-05-26 19:14:51	614	<	200	0	0	0	0	0	0	>	<	1	1.4	1.4	1.4	0	1.4	1.4	>	<	1	677.5	677.5	677.5	0	677.5	677.5	>
2022-05-26 19:14:52	615	<	200	0.005	1	0	0.0705	0.0755	-0.0655	>	<	1	1.4	1.4	1.4	0	1.4	1.4	>	<	1	677.5	677.5	677.5	0	677.5	677.5	>
2022-05-26 19:14:53	616	<	201	0.01	1	0	0.0993	0.1092	-0.0893	>	<	1	1.45	1.45	1.45	0	1.45	1.45	>	<	1	677.5	677.5	677.5	0	677.5	677.5	>
2022-05-26 19:14:54	617	<	199	0.0302	1	0	0.171	0.2012	-0.1409	>	<	1	1.4	1.4	1.4	0	1.4	1.4	>	<	1	677.5	677.5	677.5	0	677.5	677.5	>
2022-05-26 19:14:55	618	<	200	0.02	1	0	0.14	0.16	-0.12	>	<	1	1.4	1.4	1.4	0	1.4	1.4	>	<	1	677.5	677.5	677.5	0	677.5	677.5	>
2022-05-26 19:14:56	619	<	200	0.04	1	0	0.196	0.236	-0.156	>	<	1	1.45	1.45	1.45	0	1.45	1.45	>	<	1	677.5	677.5	677.5	0	677.5	677.5	>
2022-05-26 19:14:57	620	<	200	0.03	1	0	0.1706	0.2006	-0.1406	>	<	1	1.4	1.4	1.4	0	1.4	1.4	>	<	1	677.5	677.5	677.5	0	677.5	677.5	>
2022-05-26 19:14:58	621	<	200	0.015	1	0	0.1216	0.1366	-0.1066	>	<	1	1.3	1.3	1.3	0	1.3	1.3	>	<	1	677.5	677.5	677.5	0	677.5	677.5	>
2022-05-26 19:14:59	622	<	200	0.05	1	0	0.2179	0.2679	-0.1679	>	<	1	1.3	1.3	1.3	0	1.3	1.3	>	<	1	677.5	677.5	677.5	0	677.5	677.5	>
2022-05-26 19:15:00	623	<	200	0.07	1	0	0.2551	0.3251	-0.1851	>	<	1	1.25	1.25	1.25	0	1.25	1.25	>	<	1	677.5	677.5	677.5	0	677.5	677.5	>
2022-05-26 19:15:01	624	<	199	0.0854	1	0	0.2795	0.3649	-0.1941	>	<	1	1.3	1.3	1.3	0	1.3	1.3	>	<	1	677.5	677.5	677.5	0	677.5	677.5	>
2022-05-26 19:15:02	625	<	201	0.0498	1	0	0.2174	0.2672	-0.1677	>	<	1	1.35	1.35	1.35	0	1.35	1.35	>	<	1	677.5	677.5	677.5	0	677.5	677.5	>
2022-05-26 19:15:03	626	<	201	0.0199	1	0	0.1397	0.1596	-0.1198	>	<	1	1.35	1.35	1.35	0	1.35	1.35	>	<	1	677.5	677.5	677.5	0	677.5	677.5	>
2022-05-26 19:15:04	627	<	200	0.105	1	0	0.3066	0.4116	-0.2016	>	<	1	1.3	1.3	1.3	0	1.3	1.3	>	<	1	677.5	677.5	677.5	0	677.5	677.5	>
2022-05-26 19:15:05	628	<	200	0.045	1	0	0.2073	0.2523	-0.1623	>	<	1	1.35	1.35	1.35	0	1.35	1.35	>	<	1	677.5	677.5	677.5	0	677.5	677.5	>
2022-05-26 19:15:06	629	<	199	0.0452	1	0	0.2078	0.253	-0.1626	>	<	1	1.35	1.35	1.35	0	1.35	1.35	>	<	1	677.5	677.5	677.5	0	677.5	677.5	>
2022-05-26 19:15:07	630	<	200	0.025	1	0	0.1561	0.1811	-0.1311	>	<	1	1.3	1.3	1.3	0	1.3	1.3	>	<	1	677.5	677.5	677.5	0	677.5	677.5	>
2022-05-26 19:15:08	631	<	200	0.025	1	0	0.1561	0.1811	-0.1311	>	<	1	1.4	1.4	1.4	0	1.4	1.4	>	<	1	677.5	677.5	677.5	0	677.5	677.5	>
2022-05-26 19:15:09	632	<	200	0.07	1	0	0.2551	0.3251	-0.1851	>	<	1	2.2	2.2	2.2	0	2.2	2.2	>	<	1	677.5	677.5	677.5	0	677.5	677.5	>
2022-05-26 19:15:10	633	<	200	0.015	1	0	0.1216	0.1366	-0.1066	>	<	1	1.2	1.2	1.2	0	1.2	1.2	>	<	1	677.5	677.5	677.5	0	677.5	677.5	>
2022-05-26 19:15:11	634	<	201	0.01	1	0	0.0993	0.1092	-0.0893	>	<	1	1.25	1.25	1.25	0	1.25	1.25	>	<	1	677.5	677.5	677.5	0	677.5	677.5	>
2022-05-26 19:15:12	635	<	199	0.005	1	0	0.0707	0.0757	-0.0657	>	<	1	1.2	1.2	1.2	0	1.2	1.2	>	<	1	677.5	677.5	677.5	0	677.5	677.5	>
2022-05-26 19:15:13	636	<	200	0	0	0	0	0	0	>	<	1	1.2	1.2	1.2	0	1.2	1.2	>	<	1	677.5	677.5	677.5	0	677.5	677.5	>
2022-05-26 19:15:14	637	<	201	0.0796	1	0	0.2707	0.3503	-0.1911	>	<	1	1.4	1.4	1.4	0	1.4	1.4	>	<	1	677.5	677.5	677.5	0	677.5	677.5	>
2022-05-26 19:15:15	638	<	199	0.1256	1	0	0.3314	0.4571	-0.2058	>	<	1	1.4	1.4	1.4	0	1.4	1.4	>	<	1	677.5	677.5	677.5	0	677.5	677.5	>
2022-05-26 19:15:16	639	<	200	0.1	1	0	0.3	0.4	-0.2	>	<	1	1.45	1.45	1.45	0	1.45	1.45	>	<	1	677.5	677.5	677.5	0	677.5	677.5	>
2022-05-26 19:15:17	640	<	200	0.03	1	0	0.1706	0.2006	-0.1406	>	<	1	1.4	1.4	1.4	0	1.4	1.4	>	<	1	677.5	677.5	677.5	0	677.5	677.5	>
2022-05-26 19:15:18	641	<	200	0.035	1	0	0.1838	0.2188	-0.1488	>	<	1	1.4	1.4	1.4	0	1.4	1.4	>	<	1	677.5	677.5	677.5	0	677.5	677.5	>
2022-05-26 19:15:19	642	<	200	0.08	1	0	0.2713	0.3513	-0.1913	>	<	1	1.4	1.4	1.4	0	1.4	1.4	>	<	1	677.5	677.5	677.5	0	677.5	677.5	>
2022-05-26 19:15:20	643	<	200	0.075	1	0	0.2634	0.3384	-0.1884	>	<	1	1.45	1.45	1.45	0	1.45	1.45	>	<	1	677.5	677.5	677.5	0	677.5	677.5	>
2022-05-26 19:15:21	644	<	200	0.06	1	0	0.2375	0.2975	-0.1775	>	<	1	1.45	1.45	1.45	0	1.45	1.45	>	<	1	677.5	677.5	677.5	0	677.5	677.5	>
2022-05-26 19:15:22	645	<	200	0.14	1	0	0.347	0.487	-0.207	>	<	1	1.45	1.45	1.45	0	1.45	1.45	>	<	1	677.5	677.5	677.5	0	677.5	677.5	>
2022-05-26 19:15:23	646	<	201	0.1692	1	0	0.3749	0.544	-0.2057	>	<	1	1.4	1.4	1.4	0	1.4	1.4	>	<	1	677.5	677.5	677.5	0	677.5	677.5	>
2022-05-26 19:15:24	647	<	199	0.1005	1	0	0.3007	0.4012	-0.2002	>	<	1	1.4	1.4	1.4	0	1.4	1.4	>	<	1	677.7	677.7	677.7	0	677.7	677.7	>
2022-05-26 19:15:25	648	<	200	0.135	1	0	0.3417	0.4767	-0.2067	>	<	1	1.4	1.4	1.4	0	1.4	1.4	>	<	1	677.7	677.7	677.7	0	677.7	677.7	>
2022-05-26 19:15:26	649	<	200	0.07	1	0	0.2551	0.3251	-0.1851	>	<	1	1.45	1.45	1.45	0	1.45	1.45	>	<	1	677.7	677.7	677.7	0	677.7	677.7	>
2022-05-26 19:15:27	650	<	200	0.085	1	0	0.2789	0.3639	-0.1939	>	<	1	1.4	1.4	1.4	0	1.4	1.4	>	<	1	677.7	677.7	677.7	0	677.7	677.7	>
2022-05-26 19:15:28	651	<	200	0.07	1	0	0.2551	0.3251	-0.1851	>	<	1	1.45	1.45	1.45	0	1.45	1.45	>	<	1	677.7	677.7	677.7	0	677.7	677.7	>
2022-05-26 19:15:29	652	<	200	0.1	1	0	0.3	0.4	-0.2	>	<	1	1.4	1.4	1.4	0	1.4	1.4	>	<	1	677.7	677.7	677.7	0	677.7	677.7	>
2022-05-26 19:15:30	653	<	200	0.105	1	0	0.3066	0.4116	-0.2016	>	<	1	1.45	1.45	1.45	0	1.45	1.45	>	<	1	677.7	677.7	677.7	0	677.7	677.7	>
2022-05-26 19:15:31	654	<	200	0.125	1	0	0.3307	0.4557	-0.2057	>	<	1	1.4	1.4	1.4	0	1.4	1.4	>	<	1	677.7	677.7	677.7	0	677.7	677.7	>
2022-05-26 19:15:32	655	<	200	0.085	1	0	0.2789	0.3639	-0.1939	>	<	1	1.45	1.45	1.45	0	1.45	1.45	>	<	1	677.7	677.7	677.7	0	677.7	677.7	>
2022-05-26 19:15:33	656	<	200	0.015	1	0	0.1216	0.1366	-0.1066	>	<	1	1.25	1.25	1.25	0	1.25	1.25	>	<	1	677.7	677.7	677.7	0	677.7	677.7	>
2022-05-26 19:15:34	657	<	200	0.13	14	0	1.0115	1.1415	-0.8815	>	<	1	2.35	2.35	2.35	0	2.35	2.35	>	<	1	677.7	677.7	677.7	0	677.7	677.7	>
2022-05-26 19:15:35	658	<	200	0.08	1	0	0.2713	0.3513	-0.1913	>	<	1	1.4	1.4	1.4	0	1.4	1.4	>	<	1	677.7	677.7	677.7	0	677.7	677.7	>
2022-05-26 19:15:36	659	<	200	0.095	1	0	0.2932	0.3882	-0.1982	>	<	1	1.45	1.45	1.45	0	1.45	1.45	>	<	1	677.7	677.7	677.7	0	677.7	677.7	>
2022-05-26 19:15:37	660	<	54	0.0185	1	0	0.1348	0.1533	-0.1163	>	<	1	0.35	0.35	0.35	0	0.35	0.35	>	<	1	677.7	677.7	677.7	0	677.7	677.7	>

## Sheet: Conf1_5000
		<	Processing Time							>	<	CPU1							>	<	MEM1							>
Time	Id	<	Cont	Average	Max	Min	DesvTip	DTTop	DTDown	>	<	Cont	Average	Max	Min	DesvTip	DTTop	DTDown	>	<	Cont	Average	Max	Min	DesvTip	DTTop	DTDown	>
P5_Conf1_5000	Tot	<	659997	0.0034	16	0	0.0959	0.0993	-0.0925	>	<	659	3.02	15.2	2.3	0.91	3.93	2.11	>	<	659	697.25	723.6	247.4	58.25	755.5	639	>
2022-05-26 19:18:39	0	<	44	0.3182	7	0	1.0824	1.4005	-0.7642	>	<	0	0			0	0	0	>	<	0	0			0	0	0	>
2022-05-26 19:18:40	1	<	730	0.0247	1	0	0.1551	0.1797	-0.1304	>	<	1	11.7	11.7	11.7	0	11.7	11.7	>	<	1	247.4	247.4	247.4	0	247.4	247.4	>
2022-05-26 19:18:41	2	<	1445	0.0014	1	0	0.0372	0.0386	-0.0358	>	<	1	15.2	15.2	15.2	0	15.2	15.2	>	<	1	299.6	299.6	299.6	0	299.6	299.6	>
2022-05-26 19:18:42	3	<	1014	0.001	1	0	0.0314	0.0324	-0.0304	>	<	1	4.65	4.65	4.65	0	4.65	4.65	>	<	1	314.6	314.6	314.6	0	314.6	314.6	>
2022-05-26 19:18:43	4	<	1001	0.001	1	0	0.0316	0.0326	-0.0306	>	<	1	4.4	4.4	4.4	0	4.4	4.4	>	<	1	357.9	357.9	357.9	0	357.9	357.9	>
2022-05-26 19:18:44	5	<	1000	0	0	0	0	0	0	>	<	1	3.45	3.45	3.45	0	3.45	3.45	>	<	1	401.8	401.8	401.8	0	401.8	401.8	>
2022-05-26 19:18:45	6	<	1000	0.001	1	0	0.0316	0.0326	-0.0306	>	<	1	4.35	4.35	4.35	0	4.35	4.35	>	<	1	445.5	445.5	445.5	0	445.5	445.5	>
2022-05-26 19:18:46	7	<	1001	0	0	0	0	0	0	>	<	1	3.35	3.35	3.35	0	3.35	3.35	>	<	1	468.7	468.7	468.7	0	468.7	468.7	>
2022-05-26 19:18:47	8	<	999	0.001	1	0	0.0316	0.0326	-0.0306	>	<	1	3.7	3.7	3.7	0	3.7	3.7	>	<	1	513.4	513.4	513.4	0	513.4	513.4	>
2022-05-26 19:18:48	9	<	999	0	0	0	0	0	0	>	<	1	2.8	2.8	2.8	0	2.8	2.8	>	<	1	513.4	513.4	513.4	0	513.4	513.4	>
2022-05-26 19:18:49	10	<	1001	0	0	0	0	0	0	>	<	1	2.8	2.8	2.8	0	2.8	2.8	>	<	1	514.9	514.9	514.9	0	514.9	514.9	>
2022-05-26 19:18:50	11	<	1001	0	0	0	0	0	0	>	<	1	2.7	2.7	2.7	0	2.7	2.7	>	<	1	514.9	514.9	514.9	0	514.9	514.9	>
2022-05-26 19:18:51	12	<	997	0	0	0	0	0	0	>	<	1	2.8	2.8	2.8	0	2.8	2.8	>	<	1	514.9	514.9	514.9	0	514.9	514.9	>
2022-05-26 19:18:52	13	<	1002	0	0	0	0	0	0	>	<	1	2.8	2.8	2.8	0	2.8	2.8	>	<	1	514.9	514.9	514.9	0	514.9	514.9	>
2022-05-26 19:18:53	14	<	1000	0.002	1	0	0.0447	0.0467	-0.0427	>	<	1	2.6	2.6	2.6	0	2.6	2.6	>	<	1	515.2	515.2	515.2	0	515.2	515.2	>
2022-05-26 19:18:54	15	<	1001	0	0	0	0	0	0	>	<	1	3.6	3.6	3.6	0	3.6	3.6	>	<	1	533.7	533.7	533.7	0	533.7	533.7	>
2022-05-26 19:18:55	16	<	1000	0	0	0	0	0	0	>	<	1	2.75	2.75	2.75	0	2.75	2.75	>	<	1	533.7	533.7	533.7	0	533.7	533.7	>
2022-05-26 19:18:56	17	<	1000	0	0	0	0	0	0	>	<	1	2.55	2.55	2.55	0	2.55	2.55	>	<	1	533.7	533.7	533.7	0	533.7	533.7	>
2022-05-26 19:18:57	18	<	1000	0	0	0	0	0	0	>	<	1	2.75	2.75	2.75	0	2.75	2.75	>	<	1	533.7	533.7	533.7	0	533.7	533.7	>
2022-05-26 19:18:58	19	<	999	0	0	0	0	0	0	>	<	1	2.6	2.6	2.6	0	2.6	2.6	>	<	1	533.7	533.7	533.7	0	533.7	533.7	>
2022-05-26 19:18:59	20	<	1001	0	0	0	0	0	0	>	<	1	2.6	2.6	2.6	0	2.6	2.6	>	<	1	533.7	533.7	533.7	0	533.7	533.7	>
2022-05-26 19:19:00	21	<	1000	0.001	1	0	0.0316	0.0326	-0.0306	>	<	1	3.95	3.95	3.95	0	3.95	3.95	>	<	1	551.2	551.2	551.2	0	551.2	551.2	>
2022-05-26 19:19:01	22	<	999	0.002	1	0	0.0447	0.0467	-0.0427	>	<	1	2.45	2.45	2.45	0	2.45	2.45	>	<	1	551.2	551.2	551.2	0	551.2	551.2	>
2022-05-26 19:19:02	23	<	1001	0	0	0	0	0	0	>	<	1	2.4	2.4	2.4	0	2.4	2.4	>	<	1	551.2	551.2	551.2	0	551.2	551.2	>
2022-05-26 19:19:03	24	<	999	0	0	0	0	0	0	>	<	1	2.4	2.4	2.4	0	2.4	2.4	>	<	1	551.2	551.2	551.2	0	551.2	551.2	>
2022-05-26 19:19:04	25	<	1002	0	0	0	0	0	0	>	<	1	2.5	2.5	2.5	0	2.5	2.5	>	<	1	551.2	551.2	551.2	0	551.2	551.2	>
2022-05-26 19:19:05	26	<	999	0	0	0	0	0	0	>	<	1	2.4	2.4	2.4	0	2.4	2.4	>	<	1	551.2	551.2	551.2	0	551.2	551.2	>
2022-05-26 19:19:06	27	<	996	0.0161	16	0	0.5067	0.5228	-0.4907	>	<	1	3.55	3.55	3.55	0	3.55	3.55	>	<	1	561.2	561.2	561.2	0	561.2	561.2	>
2022-05-26 19:19:07	28	<	1003	0	0	0	0	0	0	>	<	1	2.6	2.6	2.6	0	2.6	2.6	>	<	1	561.2	561.2	561.2	0	561.2	561.2	>
2022-05-26 19:19:08	29	<	998	0	0	0	0	0	0	>	<	1	2.65	2.65	2.65	0	2.65	2.65	>	<	1	561.2	561.2	561.2	0	561.2	561.2	>
2022-05-26 19:19:09	30	<	1004	0	0	0	0	0	0	>	<	1	2.65	2.65	2.65	0	2.65	2.65	>	<	1	561.2	561.2	561.2	0	561.2	561.2	>
2022-05-26 19:19:10	31	<	999	0	0	0	0	0	0	>	<	1	2.65	2.65	2.65	0	2.65	2.65	>	<	1	561.2	561.2	561.2	0	561.2	561.2	>
2022-05-26 19:19:11	32	<	999	0	0	0	0	0	0	>	<	1	2.65	2.65	2.65	0	2.65	2.65	>	<	1	561.2	561.2	561.2	0	561.2	561.2	>
2022-05-26 19:19:12	33	<	993	0	0	0	0	0	0	>	<	1	2.6	2.6	2.6	0	2.6	2.6	>	<	1	561.2	561.2	561.2	0	561.2	561.2	>
2022-05-26 19:19:13	34	<	1007	0.0149	15	0	0.4725	0.4874	-0.4576	>	<	1	3.65	3.65	3.65	0	3.65	3.65	>	<	1	571.5	571.5	571.5	0	571.5	571.5	>
2022-05-26 19:19:14	35	<	1000	0	0	0	0	0	0	>	<	1	2.7	2.7	2.7	0	2.7	2.7	>	<	1	571.5	571.5	571.5	0	571.5	571.5	>
2022-05-26 19:19:15	36	<	1001	0	0	0	0	0	0	>	<	1	2.7	2.7	2.7	0	2.7	2.7	>	<	1	571.5	571.5	571.5	0	571.5	571.5	>
2022-05-26 19:19:16	37	<	1000	0	0	0	0	0	0	>	<	1	2.65	2.65	2.65	0	2.65	2.65	>	<	1	571.5	571.5	571.5	0	571.5	571.5	>
2022-05-26 19:19:17	38	<	999	0	0	0	0	0	0	>	<	1	2.65	2.65	2.65	0	2.65	2.65	>	<	1	571.5	571.5	571.5	0	571.5	571.5	>
2022-05-26 19:19:18	39	<	1001	0	0	0	0	0	0	>	<	1	2.85	2.85	2.85	0	2.85	2.85	>	<	1	571.5	571.5	571.5	0	571.5	571.5	>
2022-05-26 19:19:19	40	<	1000	0	0	0	0	0	0	>	<	1	3.7	3.7	3.7	0	3.7	3.7	>	<	1	581.3	581.3	581.3	0	581.3	581.3	>
2022-05-26 19:19:20	41	<	999	0	0	0	0	0	0	>	<	1	2.85	2.85	2.85	0	2.85	2.85	>	<	1	581.3	581.3	581.3	0	581.3	581.3	>
2022-05-26 19:19:21	42	<	998	0	0	0	0	0	0	>	<	1	2.85	2.85	2.85	0	2.85	2.85	>	<	1	581.3	581.3	581.3	0	581.3	581.3	>
2022-05-26 19:19:22	43	<	999	0	0	0	0	0	0	>	<	1	2.8	2.8	2.8	0	2.8	2.8	>	<	1	581.3	581.3	581.3	0	581.3	581.3	>
2022-05-26 19:19:23	44	<	1003	0	0	0	0	0	0	>	<	1	2.85	2.85	2.85	0	2.85	2.85	>	<	1	581.3	581.3	581.3	0	581.3	581.3	>
2022-05-26 19:19:24	45	<	1001	0	0	0	0	0	0	>	<	1	2.85	2.85	2.85	0	2.85	2.85	>	<	1	581.3	581.3	581.3	0	581.3	581.3	>
2022-05-26 19:19:25	46	<	999	0	0	0	0	0	0	>	<	1	2.9	2.9	2.9	0	2.9	2.9	>	<	1	581.3	581.3	581.3	0	581.3	581.3	>
2022-05-26 19:19:26	47	<	997	0	0	0	0	0	0	>	<	1	3.9	3.9	3.9	0	3.9	3.9	>	<	1	591.2	591.2	591.2	0	591.2	591.2	>
2022-05-26 19:19:27	48	<	1004	0.007	1	0	0.0832	0.0902	-0.0762	>	<	1	2.75	2.75	2.75	0	2.75	2.75	>	<	1	591.2	591.2	591.2	0	591.2	591.2	>
2022-05-26 19:19:28	49	<	1000	0	0	0	0	0	0	>	<	1	2.8	2.8	2.8	0	2.8	2.8	>	<	1	591.2	591.2	591.2	0	591.2	591.2	>
2022-05-26 19:19:29	50	<	998	0	0	0	0	0	0	>	<	1	2.45	2.45	2.45	0	2.45	2.45	>	<	1	591.2	591.2	591.2	0	591.2	591.2	>
2022-05-26 19:19:30	51	<	1000	0	0	0	0	0	0	>	<	1	2.8	2.8	2.8	0	2.8	2.8	>	<	1	591.2	591.2	591.2	0	591.2	591.2	>
2022-05-26 19:19:31	52	<	1001	0.01	1	0	0.0994	0.1094	-0.0895	>	<	1	2.6	2.6	2.6	0	2.6	2.6	>	<	1	591.2	591.2	591.2	0	591.2	591.2	>
2022-05-26 19:19:32	53	<	997	0.001	1	0	0.0317	0.0327	-0.0307	>	<	1	3.55	3.55	3.55	0	3.55	3.55	>	<	1	600.7	600.7	600.7	0	600.7	600.7	>
2022-05-26 19:19:33	54	<	1003	0	0	0	0	0	0	>	<	1	2.8	2.8	2.8	0	2.8	2.8	>	<	1	600.7	600.7	600.7	0	600.7	600.7	>
2022-05-26 19:19:34	55	<	1000	0	0	0	0	0	0	>	<	1	2.8	2.8	2.8	0	2.8	2.8	>	<	1	600.7	600.7	600.7	0	600.7	600.7	>
2022-05-26 19:19:35	56	<	1000	0	0	0	0	0	0	>	<	1	2.7	2.7	2.7	0	2.7	2.7	>	<	1	600.7	600.7	600.7	0	600.7	600.7	>
2022-05-26 19:19:36	57	<	1000	0	0	0	0	0	0	>	<	1	2.45	2.45	2.45	0	2.45	2.45	>	<	1	600.7	600.7	600.7	0	600.7	600.7	>
2022-05-26 19:19:37	58	<	1000	0.001	1	0	0.0316	0.0326	-0.0306	>	<	1	2.8	2.8	2.8	0	2.8	2.8	>	<	1	600.7	600.7	600.7	0	600.7	600.7	>
2022-05-26 19:19:38	59	<	1001	0.001	1	0	0.0316	0.0326	-0.0306	>	<	1	2.75	2.75	2.75	0	2.75	2.75	>	<	1	600.7	600.7	600.7	0	600.7	600.7	>
2022-05-26 19:19:39	60	<	1000	0	0	0	0	0	0	>	<	1	3.75	3.75	3.75	0	3.75	3.75	>	<	1	611.5	611.5	611.5	0	611.5	611.5	>
2022-05-26 19:19:40	61	<	999	0	0	0	0	0	0	>	<	1	2.4	2.4	2.4	0	2.4	2.4	>	<	1	611.5	611.5	611.5	0	611.5	611.5	>
2022-05-26 19:19:41	62	<	999	0	0	0	0	0	0	>	<	1	2.4	2.4	2.4	0	2.4	2.4	>	<	1	611.5	611.5	611.5	0	611.5	611.5	>
2022-05-26 19:19:42	63	<	999	0	0	0	0	0	0	>	<	1	2.6	2.6	2.6	0	2.6	2.6	>	<	1	611.5	611.5	611.5	0	611.5	611.5	>
2022-05-26 19:19:43	64	<	1003	0	0	0	0	0	0	>	<	1	2.75	2.75	2.75	0	2.75	2.75	>	<	1	611.5	611.5	611.5	0	611.5	611.5	>
2022-05-26 19:19:44	65	<	999	0	0	0	0	0	0	>	<	1	2.45	2.45	2.45	0	2.45	2.45	>	<	1	611.5	611.5	611.5	0	611.5	611.5	>
2022-05-26 19:19:45	66	<	1001	0.017	16	0	0.5064	0.5234	-0.4894	>	<	1	3.85	3.85	3.85	0	3.85	3.85	>	<	1	621.6	621.6	621.6	0	621.6	621.6	>
2022-05-26 19:19:46	67	<	999	0	0	0	0	0	0	>	<	1	2.8	2.8	2.8	0	2.8	2.8	>	<	1	621.6	621.6	621.6	0	621.6	621.6	>
2022-05-26 19:19:47	68	<	1001	0	0	0	0	0	0	>	<	1	2.8	2.8	2.8	0	2.8	2.8	>	<	1	621.6	621.6	621.6	0	621.6	621.6	>
2022-05-26 19:19:48	69	<	999	0	0	0	0	0	0	>	<	1	2.85	2.85	2.85	0	2.85	2.85	>	<	1	621.6	621.6	621.6	0	621.6	621.6	>
2022-05-26 19:19:49	70	<	1001	0.001	1	0	0.0316	0.0326	-0.0306	>	<	1	2.8	2.8	2.8	0	2.8	2.8	>	<	1	621.6	621.6	621.6	0	621.6	621.6	>
2022-05-26 19:19:50	71	<	1000	0	0	0	0	0	0	>	<	1	2.85	2.85	2.85	0	2.85	2.85	>	<	1	621.6	621.6	621.6	0	621.6	621.6	>
2022-05-26 19:19:51	72	<	998	0	0	0	0	0	0	>	<	1	3.7	3.7	3.7	0	3.7	3.7	>	<	1	631.4	631.4	631.4	0	631.4	631.4	>
2022-05-26 19:19:52	73	<	1002	0.024	1	0	0.1529	0.1769	-0.1289	>	<	1	2.8	2.8	2.8	0	2.8	2.8	>	<	1	631.4	631.4	631.4	0	631.4	631.4	>
2022-05-26 19:19:53	74	<	995	0.0131	1	0	0.1136	0.1266	-0.1005	>	<	1	2.7	2.7	2.7	0	2.7	2.7	>	<	1	631.4	631.4	631.4	0	631.4	631.4	>
2022-05-26 19:19:54	75	<	1005	0.003	1	0	0.0546	0.0575	-0.0516	>	<	1	2.7	2.7	2.7	0	2.7	2.7	>	<	1	631.4	631.4	631.4	0	631.4	631.4	>
2022-05-26 19:19:55	76	<	998	0	0	0	0	0	0	>	<	1	2.6	2.6	2.6	0	2.6	2.6	>	<	1	631.4	631.4	631.4	0	631.4	631.4	>
2022-05-26 19:19:56	77	<	1001	0.024	1	0	0.153	0.177	-0.129	>	<	1	2.7	2.7	2.7	0	2.7	2.7	>	<	1	631.4	631.4	631.4	0	631.4	631.4	>
2022-05-26 19:19:57	78	<	1001	0	0	0	0	0	0	>	<	1	2.75	2.75	2.75	0	2.75	2.75	>	<	1	631.4	631.4	631.4	0	631.4	631.4	>
2022-05-26 19:19:58	79	<	998	0.001	1	0	0.0316	0.0326	-0.0306	>	<	1	3.9	3.9	3.9	0	3.9	3.9	>	<	1	641.2	641.2	641.2	0	641.2	641.2	>
2022-05-26 19:19:59	80	<	1002	0	0	0	0	0	0	>	<	1	2.8	2.8	2.8	0	2.8	2.8	>	<	1	641.2	641.2	641.2	0	641.2	641.2	>
2022-05-26 19:20:00	81	<	995	0	0	0	0	0	0	>	<	1	2.9	2.9	2.9	0	2.9	2.9	>	<	1	641.2	641.2	641.2	0	641.2	641.2	>
2022-05-26 19:20:01	82	<	1003	0.001	1	0	0.0316	0.0326	-0.0306	>	<	1	2.75	2.75	2.75	0	2.75	2.75	>	<	1	641.2	641.2	641.2	0	641.2	641.2	>
2022-05-26 19:20:02	83	<	1002	0	0	0	0	0	0	>	<	1	2.7	2.7	2.7	0	2.7	2.7	>	<	1	641.2	641.2	641.2	0	641.2	641.2	>
2022-05-26 19:20:03	84	<	1000	0	0	0	0	0	0	>	<	1	2.35	2.35	2.35	0	2.35	2.35	>	<	1	641.2	641.2	641.2	0	641.2	641.2	>
2022-05-26 19:20:04	85	<	999	0	0	0	0	0	0	>	<	1	3.5	3.5	3.5	0	3.5	3.5	>	<	1	650.8	650.8	650.8	0	650.8	650.8	>
2022-05-26 19:20:05	86	<	1000	0	0	0	0	0	0	>	<	1	3.35	3.35	3.35	0	3.35	3.35	>	<	1	651.9	651.9	651.9	0	651.9	651.9	>
2022-05-26 19:20:06	87	<	1000	0	0	0	0	0	0	>	<	1	2.75	2.75	2.75	0	2.75	2.75	>	<	1	651.9	651.9	651.9	0	651.9	651.9	>
2022-05-26 19:20:07	88	<	999	0	0	0	0	0	0	>	<	1	2.8	2.8	2.8	0	2.8	2.8	>	<	1	651.9	651.9	651.9	0	651.9	651.9	>
2022-05-26 19:20:08	89	<	1001	0	0	0	0	0	0	>	<	1	2.75	2.75	2.75	0	2.75	2.75	>	<	1	651.9	651.9	651.9	0	651.9	651.9	>
2022-05-26 19:20:09	90	<	999	0	0	0	0	0	0	>	<	1	2.75	2.75	2.75	0	2.75	2.75	>	<	1	651.9	651.9	651.9	0	651.9	651.9	>
2022-05-26 19:20:10	91	<	1002	0	0	0	0	0	0	>	<	1	2.75	2.75	2.75	0	2.75	2.75	>	<	1	651.9	651.9	651.9	0	651.9	651.9	>
2022-05-26 19:20:11	92	<	999	0.002	1	0	0.0447	0.0467	-0.0427	>	<	1	3.55	3.55	3.55	0	3.55	3.55	>	<	1	661.7	661.7	661.7	0	661.7	661.7	>
2022-05-26 19:20:12	93	<	1001	0	0	0	0	0	0	>	<	1	2.45	2.45	2.45	0	2.45	2.45	>	<	1	661.7	661.7	661.7	0	661.7	661.7	>
2022-05-26 19:20:13	94	<	951	0	0	0	0	0	0	>	<	1	2.6	2.6	2.6	0	2.6	2.6	>	<	1	661.7	661.7	661.7	0	661.7	661.7	>
2022-05-26 19:20:14	95	<	1036	0	0	0	0	0	0	>	<	1	2.6	2.6	2.6	0	2.6	2.6	>	<	1	661.7	661.7	661.7	0	661.7	661.7	>
2022-05-26 19:20:15	96	<	1012	0	0	0	0	0	0	>	<	1	2.55	2.55	2.55	0	2.55	2.55	>	<	1	661.7	661.7	661.7	0	661.7	661.7	>
2022-05-26 19:20:16	97	<	1000	0	0	0	0	0	0	>	<	1	2.5	2.5	2.5	0	2.5	2.5	>	<	1	661.7	661.7	661.7	0	661.7	661.7	>
2022-05-26 19:20:17	98	<	1001	0.001	1	0	0.0316	0.0326	-0.0306	>	<	1	3.7	3.7	3.7	0	3.7	3.7	>	<	1	672	672	672	0	672	672	>
2022-05-26 19:20:18	99	<	1000	0.001	1	0	0.0316	0.0326	-0.0306	>	<	1	2.85	2.85	2.85	0	2.85	2.85	>	<	1	672	672	672	0	672	672	>
2022-05-26 19:20:19	100	<	999	0.001	1	0	0.0316	0.0326	-0.0306	>	<	1	2.8	2.8	2.8	0	2.8	2.8	>	<	1	672	672	672	0	672	672	>
2022-05-26 19:20:20	101	<	1001	0	0	0	0	0	0	>	<	1	2.9	2.9	2.9	0	2.9	2.9	>	<	1	672	672	672	0	672	672	>
2022-05-26 19:20:21	102	<	1000	0	0	0	0	0	0	>	<	1	2.75	2.75	2.75	0	2.75	2.75	>	<	1	672	672	672	0	672	672	>
2022-05-26 19:20:22	103	<	1000	0	0	0	0	0	0	>	<	1	2.8	2.8	2.8	0	2.8	2.8	>	<	1	672	672	672	0	672	672	>
2022-05-26 19:20:23	104	<	1000	0	0	0	0	0	0	>	<	1	3.9	3.9	3.9	0	3.9	3.9	>	<	1	681.5	681.5	681.5	0	681.5	681.5	>
2022-05-26 19:20:24	105	<	999	0	0	0	0	0	0	>	<	1	2.8	2.8	2.8	0	2.8	2.8	>	<	1	681.5	681.5	681.5	0	681.5	681.5	>
2022-05-26 19:20:25	106	<	1000	0	0	0	0	0	0	>	<	1	2.65	2.65	2.65	0	2.65	2.65	>	<	1	681.5	681.5	681.5	0	681.5	681.5	>
2022-05-26 19:20:26	107	<	1000	0	0	0	0	0	0	>	<	1	2.45	2.45	2.45	0	2.45	2.45	>	<	1	681.5	681.5	681.5	0	681.5	681.5	>
2022-05-26 19:20:27	108	<	997	0	0	0	0	0	0	>	<	1	2.5	2.5	2.5	0	2.5	2.5	>	<	1	681.5	681.5	681.5	0	681.5	681.5	>
2022-05-26 19:20:28	109	<	1003	0	0	0	0	0	0	>	<	1	2.35	2.35	2.35	0	2.35	2.35	>	<	1	681.5	681.5	681.5	0	681.5	681.5	>
2022-05-26 19:20:29	110	<	998	0.015	15	0	0.4746	0.4896	-0.4595	>	<	1	3.35	3.35	3.35	0	3.35	3.35	>	<	1	691.3	691.3	691.3	0	691.3	691.3	>
2022-05-26 19:20:30	111	<	1000	0	0	0	0	0	0	>	<	1	2.45	2.45	2.45	0	2.45	2.45	>	<	1	691.3	691.3	691.3	0	691.3	691.3	>
2022-05-26 19:20:31	112	<	1001	0	0	0	0	0	0	>	<	1	2.35	2.35	2.35	0	2.35	2.35	>	<	1	691.3	691.3	691.3	0	691.3	691.3	>
2022-05-26 19:20:32	113	<	1001	0	0	0	0	0	0	>	<	1	2.5	2.5	2.5	0	2.5	2.5	>	<	1	691.3	691.3	691.3	0	691.3	691.3	>
2022-05-26 19:20:33	114	<	1002	0.001	1	0	0.0316	0.0326	-0.0306	>	<	1	2.45	2.45	2.45	0	2.45	2.45	>	<	1	691.3	691.3	691.3	0	691.3	691.3	>
2022-05-26 19:20:34	115	<	997	0	0	0	0	0	0	>	<	1	3.55	3.55	3.55	0	3.55	3.55	>	<	1	699	699	699	0	699	699	>
2022-05-26 19:20:35	116	<	1002	0.001	1	0	0.0316	0.0326	-0.0306	>	<	1	2.4	2.4	2.4	0	2.4	2.4	>	<	1	699	699	699	0	699	699	>
2022-05-26 19:20:36	117	<	996	0	0	0	0	0	0	>	<	1	2.5	2.5	2.5	0	2.5	2.5	>	<	1	699	699	699	0	699	699	>
2022-05-26 19:20:37	118	<	1003	0.002	1	0	0.0446	0.0466	-0.0426	>	<	1	2.7	2.7	2.7	0	2.7	2.7	>	<	1	699	699	699	0	699	699	>
2022-05-26 19:20:38	119	<	1000	0	0	0	0	0	0	>	<	1	2.45	2.45	2.45	0	2.45	2.45	>	<	1	699	699	699	0	699	699	>
2022-05-26 19:20:39	120	<	1001	0.001	1	0	0.0316	0.0326	-0.0306	>	<	1	2.55	2.55	2.55	0	2.55	2.55	>	<	1	699.1	699.1	699.1	0	699.1	699.1	>
2022-05-26 19:20:40	121	<	999	0.001	1	0	0.0316	0.0326	-0.0306	>	<	1	4.1	4.1	4.1	0	4.1	4.1	>	<	1	699.1	699.1	699.1	0	699.1	699.1	>
2022-05-26 19:20:41	122	<	998	0.001	1	0	0.0316	0.0326	-0.0306	>	<	1	2.9	2.9	2.9	0	2.9	2.9	>	<	1	699.2	699.2	699.2	0	699.2	699.2	>
2022-05-26 19:20:42	123	<	1001	0	0	0	0	0	0	>	<	1	2.5	2.5	2.5	0	2.5	2.5	>	<	1	699.2	699.2	699.2	0	699.2	699.2	>
2022-05-26 19:20:43	124	<	1001	0	0	0	0	0	0	>	<	1	2.5	2.5	2.5	0	2.5	2.5	>	<	1	699.2	699.2	699.2	0	699.2	699.2	>
2022-05-26 19:20:44	125	<	1000	0	0	0	0	0	0	>	<	1	2.4	2.4	2.4	0	2.4	2.4	>	<	1	699.2	699.2	699.2	0	699.2	699.2	>
2022-05-26 19:20:45	126	<	999	0.014	14	0	0.4427	0.4567	-0.4287	>	<	1	3.75	3.75	3.75	0	3.75	3.75	>	<	1	699.2	699.2	699.2	0	699.2	699.2	>
2022-05-26 19:20:46	127	<	1001	0	0	0	0	0	0	>	<	1	2.85	2.85	2.85	0	2.85	2.85	>	<	1	699.2	699.2	699.2	0	699.2	699.2	>
2022-05-26 19:20:47	128	<	997	0	0	0	0	0	0	>	<	1	2.9	2.9	2.9	0	2.9	2.9	>	<	1	699.2	699.2	699.2	0	699.2	699.2	>
2022-05-26 19:20:48	129	<	1003	0	0	0	0	0	0	>	<	1	2.7	2.7	2.7	0	2.7	2.7	>	<	1	699.2	699.2	699.2	0	699.2	699.2	>
2022-05-26 19:20:49	130	<	999	0	0	0	0	0	0	>	<	1	2.7	2.7	2.7	0	2.7	2.7	>	<	1	699.2	699.2	699.2	0	699.2	699.2	>
2022-05-26 19:20:50	131	<	1001	0.001	1	0	0.0316	0.0326	-0.0306	>	<	1	3.7	3.7	3.7	0	3.7	3.7	>	<	1	699.2	699.2	699.2	0	699.2	699.2	>
2022-05-26 19:20:51	132	<	990	0	0	0	0	0	0	>	<	1	2.65	2.65	2.65	0	2.65	2.65	>	<	1	699.2	699.2	699.2	0	699.2	699.2	>
2022-05-26 19:20:52	133	<	1009	0	0	0	0	0	0	>	<	1	2.75	2.75	2.75	0	2.75	2.75	>	<	1	699.3	699.3	699.3	0	699.3	699.3	>
2022-05-26 19:20:53	134	<	998	0.001	1	0	0.0316	0.0326	-0.0306	>	<	1	2.75	2.75	2.75	0	2.75	2.75	>	<	1	699.3	699.3	699.3	0	699.3	699.3	>
2022-05-26 19:20:54	135	<	1003	0.004	1	0	0.063	0.067	-0.059	>	<	1	2.85	2.85	2.85	0	2.85	2.85	>	<	1	699.3	699.3	699.3	0	699.3	699.3	>
2022-05-26 19:20:55	136	<	1000	0.012	12	0	0.3793	0.3913	-0.3673	>	<	1	4	4	4	0	4	4	>	<	1	699.3	699.3	699.3	0	699.3	699.3	>
2022-05-26 19:20:56	137	<	1000	0	0	0	0	0	0	>	<	1	2.9	2.9	2.9	0	2.9	2.9	>	<	1	699.3	699.3	699.3	0	699.3	699.3	>
2022-05-26 19:20:57	138	<	1000	0.001	1	0	0.0316	0.0326	-0.0306	>	<	1	2.9	2.9	2.9	0	2.9	2.9	>	<	1	699.3	699.3	699.3	0	699.3	699.3	>
2022-05-26 19:20:58	139	<	1000	0	0	0	0	0	0	>	<	1	2.9	2.9	2.9	0	2.9	2.9	>	<	1	699.3	699.3	699.3	0	699.3	699.3	>
2022-05-26 19:20:59	140	<	999	0	0	0	0	0	0	>	<	1	3.55	3.55	3.55	0	3.55	3.55	>	<	1	699.5	699.5	699.5	0	699.5	699.5	>
2022-05-26 19:21:00	141	<	1002	0	0	0	0	0	0	>	<	1	2.8	2.8	2.8	0	2.8	2.8	>	<	1	699.5	699.5	699.5	0	699.5	699.5	>
2022-05-26 19:21:01	142	<	988	0.003	1	0	0.055	0.0581	-0.052	>	<	1	2.6	2.6	2.6	0	2.6	2.6	>	<	1	699.5	699.5	699.5	0	699.5	699.5	>
2022-05-26 19:21:02	143	<	1011	0.0188	1	0	0.1358	0.1546	-0.117	>	<	1	2.5	2.5	2.5	0	2.5	2.5	>	<	1	699.5	699.5	699.5	0	699.5	699.5	>
2022-05-26 19:21:03	144	<	998	0.011	1	0	0.1044	0.1154	-0.0934	>	<	1	2.7	2.7	2.7	0	2.7	2.7	>	<	1	699.5	699.5	699.5	0	699.5	699.5	>
2022-05-26 19:21:04	145	<	1003	0.013	1	0	0.1131	0.1261	-0.1001	>	<	1	3.5	3.5	3.5	0	3.5	3.5	>	<	1	699.5	699.5	699.5	0	699.5	699.5	>
2022-05-26 19:21:05	146	<	1000	0	0	0	0	0	0	>	<	1	2.6	2.6	2.6	0	2.6	2.6	>	<	1	699.6	699.6	699.6	0	699.6	699.6	>
2022-05-26 19:21:06	147	<	999	0.019	1	0	0.1366	0.1556	-0.1176	>	<	1	2.5	2.5	2.5	0	2.5	2.5	>	<	1	699.6	699.6	699.6	0	699.6	699.6	>
2022-05-26 19:21:07	148	<	999	0	0	0	0	0	0	>	<	1	2.8	2.8	2.8	0	2.8	2.8	>	<	1	699.6	699.6	699.6	0	699.6	699.6	>
2022-05-26 19:21:08	149	<	1001	0	0	0	0	0	0	>	<	1	6.55	6.55	6.55	0	6.55	6.55	>	<	1	708.1	708.1	708.1	0	708.1	708.1	>
2022-05-26 19:21:09	150	<	1000	0	0	0	0	0	0	>	<	1	2.8	2.8	2.8	0	2.8	2.8	>	<	1	708.1	708.1	708.1	0	708.1	708.1	>
2022-05-26 19:21:10	151	<	1002	0	0	0	0	0	0	>	<	1	2.75	2.75	2.75	0	2.75	2.75	>	<	1	708.1	708.1	708.1	0	708.1	708.1	>
2022-05-26 19:21:11	152	<	998	0	0	0	0	0	0	>	<	1	2.75	2.75	2.75	0	2.75	2.75	>	<	1	708.1	708.1	708.1	0	708.1	708.1	>
2022-05-26 19:21:12	153	<	1000	0	0	0	0	0	0	>	<	1	3.5	3.5	3.5	0	3.5	3.5	>	<	1	708.1	708.1	708.1	0	708.1	708.1	>
2022-05-26 19:21:13	154	<	999	0	0	0	0	0	0	>	<	1	2.8	2.8	2.8	0	2.8	2.8	>	<	1	708.1	708.1	708.1	0	708.1	708.1	>
2022-05-26 19:21:14	155	<	1001	0	0	0	0	0	0	>	<	1	2.8	2.8	2.8	0	2.8	2.8	>	<	1	708.1	708.1	708.1	0	708.1	708.1	>
2022-05-26 19:21:15	156	<	1000	0	0	0	0	0	0	>	<	1	2.75	2.75	2.75	0	2.75	2.75	>	<	1	708.1	708.1	708.1	0	708.1	708.1	>
2022-05-26 19:21:16	157	<	1001	0	0	0	0	0	0	>	<	1	2.85	2.85	2.85	0	2.85	2.85	>	<	1	708.1	708.1	708.1	0	708.1	708.1	>
2022-05-26 19:21:17	158	<	999	0.001	1	0	0.0316	0.0326	-0.0306	>	<	1	3.5	3.5	3.5	0	3.5	3.5	>	<	1	708.1	708.1	708.1	0	708.1	708.1	>
2022-05-26 19:21:18	159	<	1001	0	0	0	0	0	0	>	<	1	2.6	2.6	2.6	0	2.6	2.6	>	<	1	708.1	708.1	708.1	0	708.1	708.1	>
2022-05-26 19:21:19	160	<	998	0	0	0	0	0	0	>	<	1	2.65	2.65	2.65	0	2.65	2.65	>	<	1	708.1	708.1	708.1	0	708.1	708.1	>
2022-05-26 19:21:20	161	<	999	0	0	0	0	0	0	>	<	1	2.8	2.8	2.8	0	2.8	2.8	>	<	1	708.1	708.1	708.1	0	708.1	708.1	>
2022-05-26 19:21:21	162	<	1000	0	0	0	0	0	0	>	<	1	2.8	2.8	2.8	0	2.8	2.8	>	<	1	708.1	708.1	708.1	0	708.1	708.1	>
2022-05-26 19:21:22	163	<	993	0.001	1	0	0.0317	0.0327	-0.0307	>	<	1	3.45	3.45	3.45	0	3.45	3.45	>	<	1	708.1	708.1	708.1	0	708.1	708.1	>
2022-05-26 19:21:23	164	<	1007	0	0	0	0	0	0	>	<	1	2.55	2.55	2.55	0	2.55	2.55	>	<	1	708.1	708.1	708.1	0	708.1	708.1	>
2022-05-26 19:21:24	165	<	1001	0	0	0	0	0	0	>	<	1	2.55	2.55	2.55	0	2.55	2.55	>	<	1	708.1	708.1	708.1	0	708.1	708.1	>
2022-05-26 19:21:25	166	<	999	0	0	0	0	0	0	>	<	1	2.55	2.55	2.55	0	2.55	2.55	>	<	1	708.1	708.1	708.1	0	708.1	708.1	>
2022-05-26 19:21:26	167	<	1001	0	0	0	0	0	0	>	<	1	3.5	3.5	3.5	0	3.5	3.5	>	<	1	708.9	708.9	708.9	0	708.9	708.9	>
2022-05-26 19:21:27	168	<	997	0.0291	1	0	0.1681	0.1971	-0.139	>	<	1	2.7	2.7	2.7	0	2.7	2.7	>	<	1	708.9	708.9	708.9	0	708.9	708.9	>
2022-05-26 19:21:28	169	<	1005	0.008	1	0	0.0889	0.0968	-0.0809	>	<	1	2.55	2.55	2.55	0	2.55	2.55	>	<	1	708.9	708.9	708.9	0	708.9	708.9	>
2022-05-26 19:21:29	170	<	1000	0.011	1	0	0.1043	0.1153	-0.0933	>	<	1	2.85	2.85	2.85	0	2.85	2.85	>	<	1	708.9	708.9	708.9	0	708.9	708.9	>
2022-05-26 19:21:30	171	<	997	0.012	1	0	0.109	0.1211	-0.097	>	<	1	3.95	3.95	3.95	0	3.95	3.95	>	<	1	710.2	710.2	710.2	0	710.2	710.2	>
2022-05-26 19:21:31	172	<	1001	0	0	0	0	0	0	>	<	1	4.95	4.95	4.95	0	4.95	4.95	>	<	1	710.2	710.2	710.2	0	710.2	710.2	>
2022-05-26 19:21:32	173	<	1002	0	0	0	0	0	0	>	<	1	2.85	2.85	2.85	0	2.85	2.85	>	<	1	710.2	710.2	710.2	0	710.2	710.2	>
2022-05-26 19:21:33	174	<	998	0	0	0	0	0	0	>	<	1	2.85	2.85	2.85	0	2.85	2.85	>	<	1	710.2	710.2	710.2	0	710.2	710.2	>
2022-05-26 19:21:34	175	<	1002	0	0	0	0	0	0	>	<	1	2.6	2.6	2.6	0	2.6	2.6	>	<	1	710.2	710.2	710.2	0	710.2	710.2	>
2022-05-26 19:21:35	176	<	993	0.001	1	0	0.0317	0.0327	-0.0307	>	<	1	3.55	3.55	3.55	0	3.55	3.55	>	<	1	710.4	710.4	710.4	0	710.4	710.4	>
2022-05-26 19:21:36	177	<	1008	0	0	0	0	0	0	>	<	1	2.7	2.7	2.7	0	2.7	2.7	>	<	1	710.4	710.4	710.4	0	710.4	710.4	>
2022-05-26 19:21:37	178	<	994	0	0	0	0	0	0	>	<	1	2.65	2.65	2.65	0	2.65	2.65	>	<	1	710.4	710.4	710.4	0	710.4	710.4	>
2022-05-26 19:21:38	179	<	1005	0	0	0	0	0	0	>	<	1	2.7	2.7	2.7	0	2.7	2.7	>	<	1	710.4	710.4	710.4	0	710.4	710.4	>
2022-05-26 19:21:39	180	<	990	0.001	1	0	0.0318	0.0328	-0.0308	>	<	1	3.3	3.3	3.3	0	3.3	3.3	>	<	1	710.4	710.4	710.4	0	710.4	710.4	>
2022-05-26 19:21:40	181	<	1006	0	0	0	0	0	0	>	<	1	2.65	2.65	2.65	0	2.65	2.65	>	<	1	710.4	710.4	710.4	0	710.4	710.4	>
2022-05-26 19:21:41	182	<	1003	0	0	0	0	0	0	>	<	1	2.65	2.65	2.65	0	2.65	2.65	>	<	1	710.4	710.4	710.4	0	710.4	710.4	>
2022-05-26 19:21:42	183	<	1002	0.004	1	0	0.0631	0.067	-0.0591	>	<	1	2.6	2.6	2.6	0	2.6	2.6	>	<	1	710.4	710.4	710.4	0	710.4	710.4	>
2022-05-26 19:21:43	184	<	998	0.006	1	0	0.0773	0.0833	-0.0713	>	<	1	2.65	2.65	2.65	0	2.65	2.65	>	<	1	710.4	710.4	710.4	0	710.4	710.4	>
2022-05-26 19:21:44	185	<	1000	0.002	1	0	0.0447	0.0467	-0.0427	>	<	1	3.6	3.6	3.6	0	3.6	3.6	>	<	1	710.4	710.4	710.4	0	710.4	710.4	>
2022-05-26 19:21:45	186	<	1001	0.024	1	0	0.153	0.177	-0.129	>	<	1	2.55	2.55	2.55	0	2.55	2.55	>	<	1	710.4	710.4	710.4	0	710.4	710.4	>
2022-05-26 19:21:46	187	<	1000	0.012	1	0	0.1089	0.1209	-0.0969	>	<	1	2.7	2.7	2.7	0	2.7	2.7	>	<	1	710.4	710.4	710.4	0	710.4	710.4	>
2022-05-26 19:21:47	188	<	999	0	0	0	0	0	0	>	<	1	2.8	2.8	2.8	0	2.8	2.8	>	<	1	710.4	710.4	710.4	0	710.4	710.4	>
2022-05-26 19:21:48	189	<	1001	0	0	0	0	0	0	>	<	1	2.3	2.3	2.3	0	2.3	2.3	>	<	1	710.4	710.4	710.4	0	710.4	710.4	>
2022-05-26 19:21:49	190	<	995	0.002	1	0	0.0448	0.0468	-0.0428	>	<	1	3.4	3.4	3.4	0	3.4	3.4	>	<	1	711.5	711.5	711.5	0	711.5	711.5	>
2022-05-26 19:21:50	191	<	1004	0	0	0	0	0	0	>	<	1	2.65	2.65	2.65	0	2.65	2.65	>	<	1	711.5	711.5	711.5	0	711.5	711.5	>
2022-05-26 19:21:51	192	<	1001	0	0	0	0	0	0	>	<	1	2.4	2.4	2.4	0	2.4	2.4	>	<	1	711.5	711.5	711.5	0	711.5	711.5	>
2022-05-26 19:21:52	193	<	1000	0	0	0	0	0	0	>	<	1	2.75	2.75	2.75	0	2.75	2.75	>	<	1	711.5	711.5	711.5	0	711.5	711.5	>
2022-05-26 19:21:53	194	<	1001	0	0	0	0	0	0	>	<	1	6.25	6.25	6.25	0	6.25	6.25	>	<	1	712.5	712.5	712.5	0	712.5	712.5	>
2022-05-26 19:21:54	195	<	998	0	0	0	0	0	0	>	<	1	2.8	2.8	2.8	0	2.8	2.8	>	<	1	712.5	712.5	712.5	0	712.5	712.5	>
2022-05-26 19:21:55	196	<	1001	0	0	0	0	0	0	>	<	1	2.8	2.8	2.8	0	2.8	2.8	>	<	1	712.5	712.5	712.5	0	712.5	712.5	>
2022-05-26 19:21:56	197	<	1000	0.001	1	0	0.0316	0.0326	-0.0306	>	<	1	2.8	2.8	2.8	0	2.8	2.8	>	<	1	712.5	712.5	712.5	0	712.5	712.5	>
2022-05-26 19:21:57	198	<	999	0	0	0	0	0	0	>	<	1	3.4	3.4	3.4	0	3.4	3.4	>	<	1	713	713	713	0	713	713	>
2022-05-26 19:21:58	199	<	999	0	0	0	0	0	0	>	<	1	2.6	2.6	2.6	0	2.6	2.6	>	<	1	713	713	713	0	713	713	>
2022-05-26 19:21:59	200	<	1001	0	0	0	0	0	0	>	<	1	2.55	2.55	2.55	0	2.55	2.55	>	<	1	713	713	713	0	713	713	>
2022-05-26 19:22:00	201	<	1002	0	0	0	0	0	0	>	<	1	2.5	2.5	2.5	0	2.5	2.5	>	<	1	713	713	713	0	713	713	>
2022-05-26 19:22:01	202	<	999	0	0	0	0	0	0	>	<	1	2.6	2.6	2.6	0	2.6	2.6	>	<	1	713	713	713	0	713	713	>
2022-05-26 19:22:02	203	<	999	0.003	1	0	0.0547	0.0577	-0.0517	>	<	1	3.35	3.35	3.35	0	3.35	3.35	>	<	1	713	713	713	0	713	713	>
2022-05-26 19:22:03	204	<	1002	0.001	1	0	0.0316	0.0326	-0.0306	>	<	1	2.55	2.55	2.55	0	2.55	2.55	>	<	1	713	713	713	0	713	713	>
2022-05-26 19:22:04	205	<	997	0.015	1	0	0.1217	0.1368	-0.1067	>	<	1	2.6	2.6	2.6	0	2.6	2.6	>	<	1	713	713	713	0	713	713	>
2022-05-26 19:22:05	206	<	1002	0.018	1	0	0.1328	0.1508	-0.1149	>	<	1	2.6	2.6	2.6	0	2.6	2.6	>	<	1	713	713	713	0	713	713	>
2022-05-26 19:22:06	207	<	1000	0.072	1	0	0.2585	0.3305	-0.1865	>	<	1	2.5	2.5	2.5	0	2.5	2.5	>	<	1	713	713	713	0	713	713	>
2022-05-26 19:22:07	208	<	999	0.005	1	0	0.0706	0.0756	-0.0656	>	<	1	3.55	3.55	3.55	0	3.55	3.55	>	<	1	713.6	713.6	713.6	0	713.6	713.6	>
2022-05-26 19:22:08	209	<	1000	0.05	1	0	0.2179	0.2679	-0.1679	>	<	1	2.55	2.55	2.55	0	2.55	2.55	>	<	1	713.6	713.6	713.6	0	713.6	713.6	>
2022-05-26 19:22:09	210	<	1001	0.005	1	0	0.0705	0.0755	-0.0655	>	<	1	2.65	2.65	2.65	0	2.65	2.65	>	<	1	713.6	713.6	713.6	0	713.6	713.6	>
2022-05-26 19:22:10	211	<	998	0.001	1	0	0.0316	0.0326	-0.0306	>	<	1	2.65	2.65	2.65	0	2.65	2.65	>	<	1	713.6	713.6	713.6	0	713.6	713.6	>
2022-05-26 19:22:11	212	<	1001	0.031	15	0	0.4897	0.5207	-0.4587	>	<	1	3.55	3.55	3.55	0	3.55	3.55	>	<	1	714.6	714.6	714.6	0	714.6	714.6	>
2022-05-26 19:22:12	213	<	996	0	0	0	0	0	0	>	<	1	2.5	2.5	2.5	0	2.5	2.5	>	<	1	714.6	714.6	714.6	0	714.6	714.6	>
2022-05-26 19:22:13	214	<	1004	0	0	0	0	0	0	>	<	1	2.55	2.55	2.55	0	2.55	2.55	>	<	1	714.6	714.6	714.6	0	714.6	714.6	>
2022-05-26 19:22:14	215	<	1001	0	0	0	0	0	0	>	<	1	2.6	2.6	2.6	0	2.6	2.6	>	<	1	714.6	714.6	714.6	0	714.6	714.6	>
2022-05-26 19:22:15	216	<	999	0	0	0	0	0	0	>	<	1	2.55	2.55	2.55	0	2.55	2.55	>	<	1	714.6	714.6	714.6	0	714.6	714.6	>
2022-05-26 19:22:16	217	<	1001	0	0	0	0	0	0	>	<	1	3.45	3.45	3.45	0	3.45	3.45	>	<	1	715.8	715.8	715.8	0	715.8	715.8	>
2022-05-26 19:22:17	218	<	1001	0	0	0	0	0	0	>	<	1	2.85	2.85	2.85	0	2.85	2.85	>	<	1	715.8	715.8	715.8	0	715.8	715.8	>
2022-05-26 19:22:18	219	<	999	0	0	0	0	0	0	>	<	1	2.7	2.7	2.7	0	2.7	2.7	>	<	1	715.8	715.8	715.8	0	715.8	715.8	>
2022-05-26 19:22:19	220	<	999	0	0	0	0	0	0	>	<	1	2.85	2.85	2.85	0	2.85	2.85	>	<	1	715.8	715.8	715.8	0	715.8	715.8	>
2022-05-26 19:22:20	221	<	1001	0	0	0	0	0	0	>	<	1	6.3	6.3	6.3	0	6.3	6.3	>	<	1	716.8	716.8	716.8	0	716.8	716.8	>
2022-05-26 19:22:21	222	<	998	0	0	0	0	0	0	>	<	1	2.6	2.6	2.6	0	2.6	2.6	>	<	1	716.8	716.8	716.8	0	716.8	716.8	>
2022-05-26 19:22:22	223	<	1001	0	0	0	0	0	0	>	<	1	2.65	2.65	2.65	0	2.65	2.65	>	<	1	716.8	716.8	716.8	0	716.8	716.8	>
2022-05-26 19:22:23	224	<	1001	0	0	0	0	0	0	>	<	1	2.7	2.7	2.7	0	2.7	2.7	>	<	1	716.8	716.8	716.8	0	716.8	716.8	>
2022-05-26 19:22:24	225	<	999	0.001	1	0	0.0316	0.0326	-0.0306	>	<	1	3.65	3.65	3.65	0	3.65	3.65	>	<	1	717.1	717.1	717.1	0	717.1	717.1	>
2022-05-26 19:22:25	226	<	1000	0.001	1	0	0.0316	0.0326	-0.0306	>	<	1	2.85	2.85	2.85	0	2.85	2.85	>	<	1	717.1	717.1	717.1	0	717.1	717.1	>
2022-05-26 19:22:26	227	<	1000	0	0	0	0	0	0	>	<	1	2.8	2.8	2.8	0	2.8	2.8	>	<	1	717.1	717.1	717.1	0	717.1	717.1	>
2022-05-26 19:22:27	228	<	999	0.001	1	0	0.0316	0.0326	-0.0306	>	<	1	2.75	2.75	2.75	0	2.75	2.75	>	<	1	717.1	717.1	717.1	0	717.1	717.1	>
2022-05-26 19:22:28	229	<	1002	0	0	0	0	0	0	>	<	1	2.75	2.75	2.75	0	2.75	2.75	>	<	1	717.1	717.1	717.1	0	717.1	717.1	>
2022-05-26 19:22:29	230	<	1000	0.017	12	0	0.3856	0.4026	-0.3686	>	<	1	3.5	3.5	3.5	0	3.5	3.5	>	<	1	717.1	717.1	717.1	0	717.1	717.1	>
2022-05-26 19:22:30	231	<	1000	0.001	1	0	0.0316	0.0326	-0.0306	>	<	1	2.8	2.8	2.8	0	2.8	2.8	>	<	1	717.1	717.1	717.1	0	717.1	717.1	>
2022-05-26 19:22:31	232	<	1000	0.002	1	0	0.0447	0.0467	-0.0427	>	<	1	2.8	2.8	2.8	0	2.8	2.8	>	<	1	717.1	717.1	717.1	0	717.1	717.1	>
2022-05-26 19:22:32	233	<	995	0.001	1	0	0.0317	0.0327	-0.0307	>	<	1	2.75	2.75	2.75	0	2.75	2.75	>	<	1	717.1	717.1	717.1	0	717.1	717.1	>
2022-05-26 19:22:33	234	<	999	0.001	1	0	0.0316	0.0326	-0.0306	>	<	1	2.75	2.75	2.75	0	2.75	2.75	>	<	1	717.1	717.1	717.1	0	717.1	717.1	>
2022-05-26 19:22:34	235	<	1005	0	0	0	0	0	0	>	<	1	3.75	3.75	3.75	0	3.75	3.75	>	<	1	717.6	717.6	717.6	0	717.6	717.6	>
2022-05-26 19:22:35	236	<	1001	0	0	0	0	0	0	>	<	1	2.65	2.65	2.65	0	2.65	2.65	>	<	1	717.6	717.6	717.6	0	717.6	717.6	>
2022-05-26 19:22:36	237	<	1000	0	0	0	0	0	0	>	<	1	2.6	2.6	2.6	0	2.6	2.6	>	<	1	717.6	717.6	717.6	0	717.6	717.6	>
2022-05-26 19:22:37	238	<	1000	0	0	0	0	0	0	>	<	1	2.65	2.65	2.65	0	2.65	2.65	>	<	1	717.6	717.6	717.6	0	717.6	717.6	>
2022-05-26 19:22:38	239	<	998	0.001	1	0	0.0316	0.0326	-0.0306	>	<	1	3.55	3.55	3.55	0	3.55	3.55	>	<	1	718.4	718.4	718.4	0	718.4	718.4	>
2022-05-26 19:22:39	240	<	1002	0	0	0	0	0	0	>	<	1	2.6	2.6	2.6	0	2.6	2.6	>	<	1	718.4	718.4	718.4	0	718.4	718.4	>
2022-05-26 19:22:40	241	<	1000	0	0	0	0	0	0	>	<	1	2.55	2.55	2.55	0	2.55	2.55	>	<	1	718.4	718.4	718.4	0	718.4	718.4	>
2022-05-26 19:22:41	242	<	1000	0	0	0	0	0	0	>	<	1	2.55	2.55	2.55	0	2.55	2.55	>	<	1	718.4	718.4	718.4	0	718.4	718.4	>
2022-05-26 19:22:42	243	<	1000	0	0	0	0	0	0	>	<	1	4.9	4.9	4.9	0	4.9	4.9	>	<	1	718.9	718.9	718.9	0	718.9	718.9	>
2022-05-26 19:22:43	244	<	1000	0	0	0	0	0	0	>	<	1	4.15	4.15	4.15	0	4.15	4.15	>	<	1	718.9	718.9	718.9	0	718.9	718.9	>
2022-05-26 19:22:44	245	<	1000	0	0	0	0	0	0	>	<	1	2.85	2.85	2.85	0	2.85	2.85	>	<	1	718.9	718.9	718.9	0	718.9	718.9	>
2022-05-26 19:22:45	246	<	999	0	0	0	0	0	0	>	<	1	2.8	2.8	2.8	0	2.8	2.8	>	<	1	718.9	718.9	718.9	0	718.9	718.9	>
2022-05-26 19:22:46	247	<	1000	0	0	0	0	0	0	>	<	1	2.75	2.75	2.75	0	2.75	2.75	>	<	1	718.9	718.9	718.9	0	718.9	718.9	>
2022-05-26 19:22:47	248	<	1001	0.011	11	0	0.3475	0.3585	-0.3365	>	<	1	3.2	3.2	3.2	0	3.2	3.2	>	<	1	720.2	720.2	720.2	0	720.2	720.2	>
2022-05-26 19:22:48	249	<	1000	0	0	0	0	0	0	>	<	1	2.7	2.7	2.7	0	2.7	2.7	>	<	1	720.2	720.2	720.2	0	720.2	720.2	>
2022-05-26 19:22:49	250	<	1000	0	0	0	0	0	0	>	<	1	2.7	2.7	2.7	0	2.7	2.7	>	<	1	720.2	720.2	720.2	0	720.2	720.2	>
2022-05-26 19:22:50	251	<	1000	0	0	0	0	0	0	>	<	1	2.5	2.5	2.5	0	2.5	2.5	>	<	1	720.2	720.2	720.2	0	720.2	720.2	>
2022-05-26 19:22:51	252	<	1000	0	0	0	0	0	0	>	<	1	2.65	2.65	2.65	0	2.65	2.65	>	<	1	720.2	720.2	720.2	0	720.2	720.2	>
2022-05-26 19:22:52	253	<	1000	0.012	12	0	0.3793	0.3913	-0.3673	>	<	1	3.6	3.6	3.6	0	3.6	3.6	>	<	1	720.2	720.2	720.2	0	720.2	720.2	>
2022-05-26 19:22:53	254	<	1000	0	0	0	0	0	0	>	<	1	2.75	2.75	2.75	0	2.75	2.75	>	<	1	720.2	720.2	720.2	0	720.2	720.2	>
2022-05-26 19:22:54	255	<	1000	0	0	0	0	0	0	>	<	1	2.8	2.8	2.8	0	2.8	2.8	>	<	1	720.2	720.2	720.2	0	720.2	720.2	>
2022-05-26 19:22:55	256	<	1000	0	0	0	0	0	0	>	<	1	2.75	2.75	2.75	0	2.75	2.75	>	<	1	720.2	720.2	720.2	0	720.2	720.2	>
2022-05-26 19:22:56	257	<	999	0.001	1	0	0.0316	0.0326	-0.0306	>	<	1	3.65	3.65	3.65	0	3.65	3.65	>	<	1	720.2	720.2	720.2	0	720.2	720.2	>
2022-05-26 19:22:57	258	<	1000	0	0	0	0	0	0	>	<	1	2.7	2.7	2.7	0	2.7	2.7	>	<	1	720.2	720.2	720.2	0	720.2	720.2	>
2022-05-26 19:22:58	259	<	1000	0	0	0	0	0	0	>	<	1	2.75	2.75	2.75	0	2.75	2.75	>	<	1	720.2	720.2	720.2	0	720.2	720.2	>
2022-05-26 19:22:59	260	<	1002	0.001	1	0	0.0316	0.0326	-0.0306	>	<	1	2.75	2.75	2.75	0	2.75	2.75	>	<	1	720.2	720.2	720.2	0	720.2	720.2	>
2022-05-26 19:23:00	261	<	997	0	0	0	0	0	0	>	<	1	2.8	2.8	2.8	0	2.8	2.8	>	<	1	720.2	720.2	720.2	0	720.2	720.2	>
2022-05-26 19:23:01	262	<	1000	0.001	1	0	0.0316	0.0326	-0.0306	>	<	1	3.75	3.75	3.75	0	3.75	3.75	>	<	1	720.2	720.2	720.2	0	720.2	720.2	>
2022-05-26 19:23:02	263	<	1000	0.024	1	0	0.153	0.177	-0.129	>	<	1	2.85	2.85	2.85	0	2.85	2.85	>	<	1	720.2	720.2	720.2	0	720.2	720.2	>
2022-05-26 19:23:03	264	<	1002	0	0	0	0	0	0	>	<	1	2.8	2.8	2.8	0	2.8	2.8	>	<	1	720.2	720.2	720.2	0	720.2	720.2	>
2022-05-26 19:23:04	265	<	994	0.0292	1	0	0.1683	0.1975	-0.1391	>	<	1	2.8	2.8	2.8	0	2.8	2.8	>	<	1	720.2	720.2	720.2	0	720.2	720.2	>
2022-05-26 19:23:05	266	<	1006	0.0089	1	0	0.0942	0.1031	-0.0852	>	<	1	6.25	6.25	6.25	0	6.25	6.25	>	<	1	720.2	720.2	720.2	0	720.2	720.2	>
2022-05-26 19:23:06	267	<	999	0.017	1	0	0.1293	0.1464	-0.1123	>	<	1	2.5	2.5	2.5	0	2.5	2.5	>	<	1	720.2	720.2	720.2	0	720.2	720.2	>
2022-05-26 19:23:07	268	<	1000	0.003	1	0	0.0547	0.0577	-0.0517	>	<	1	2.6	2.6	2.6	0	2.6	2.6	>	<	1	720.2	720.2	720.2	0	720.2	720.2	>
2022-05-26 19:23:08	269	<	1000	0	0	0	0	0	0	>	<	1	2.5	2.5	2.5	0	2.5	2.5	>	<	1	720.2	720.2	720.2	0	720.2	720.2	>
2022-05-26 19:23:09	270	<	1001	0.025	1	0	0.156	0.181	-0.1311	>	<	1	3.2	3.2	3.2	0	3.2	3.2	>	<	1	720.2	720.2	720.2	0	720.2	720.2	>
2022-05-26 19:23:10	271	<	999	0.002	1	0	0.0447	0.0467	-0.0427	>	<	1	2.85	2.85	2.85	0	2.85	2.85	>	<	1	720.2	720.2	720.2	0	720.2	720.2	>
2022-05-26 19:23:11	272	<	999	0.021	1	0	0.1435	0.1645	-0.1224	>	<	1	2.65	2.65	2.65	0	2.65	2.65	>	<	1	720.2	720.2	720.2	0	720.2	720.2	>
2022-05-26 19:23:12	273	<	1002	0.002	1	0	0.0446	0.0466	-0.0426	>	<	1	2.75	2.75	2.75	0	2.75	2.75	>	<	1	720.2	720.2	720.2	0	720.2	720.2	>
2022-05-26 19:23:13	274	<	1000	0.001	1	0	0.0316	0.0326	-0.0306	>	<	1	2.9	2.9	2.9	0	2.9	2.9	>	<	1	720.2	720.2	720.2	0	720.2	720.2	>
2022-05-26 19:23:14	275	<	999	0.001	1	0	0.0316	0.0326	-0.0306	>	<	1	3.55	3.55	3.55	0	3.55	3.55	>	<	1	720.4	720.4	720.4	0	720.4	720.4	>
2022-05-26 19:23:15	276	<	1000	0.001	1	0	0.0316	0.0326	-0.0306	>	<	1	2.6	2.6	2.6	0	2.6	2.6	>	<	1	720.4	720.4	720.4	0	720.4	720.4	>
2022-05-26 19:23:16	277	<	1001	0.001	1	0	0.0316	0.0326	-0.0306	>	<	1	2.8	2.8	2.8	0	2.8	2.8	>	<	1	720.4	720.4	720.4	0	720.4	720.4	>
2022-05-26 19:23:17	278	<	999	0	0	0	0	0	0	>	<	1	2.75	2.75	2.75	0	2.75	2.75	>	<	1	720.4	720.4	720.4	0	720.4	720.4	>
2022-05-26 19:23:18	279	<	1001	0.001	1	0	0.0316	0.0326	-0.0306	>	<	1	2.85	2.85	2.85	0	2.85	2.85	>	<	1	720.4	720.4	720.4	0	720.4	720.4	>
2022-05-26 19:23:19	280	<	1000	0.002	1	0	0.0447	0.0467	-0.0427	>	<	1	3.7	3.7	3.7	0	3.7	3.7	>	<	1	720.4	720.4	720.4	0	720.4	720.4	>
2022-05-26 19:23:20	281	<	1001	0	0	0	0	0	0	>	<	1	2.8	2.8	2.8	0	2.8	2.8	>	<	1	720.4	720.4	720.4	0	720.4	720.4	>
2022-05-26 19:23:21	282	<	999	0.002	1	0	0.0447	0.0467	-0.0427	>	<	1	2.85	2.85	2.85	0	2.85	2.85	>	<	1	720.4	720.4	720.4	0	720.4	720.4	>
2022-05-26 19:23:22	283	<	988	0.001	1	0	0.0318	0.0328	-0.0308	>	<	1	2.85	2.85	2.85	0	2.85	2.85	>	<	1	720.4	720.4	720.4	0	720.4	720.4	>
2022-05-26 19:23:23	284	<	1011	0	0	0	0	0	0	>	<	1	2.75	2.75	2.75	0	2.75	2.75	>	<	1	720.4	720.4	720.4	0	720.4	720.4	>
2022-05-26 19:23:24	285	<	998	0.015	14	0	0.444	0.4591	-0.429	>	<	1	3.65	3.65	3.65	0	3.65	3.65	>	<	1	720.4	720.4	720.4	0	720.4	720.4	>
2022-05-26 19:23:25	286	<	1003	0	0	0	0	0	0	>	<	1	2.8	2.8	2.8	0	2.8	2.8	>	<	1	720.4	720.4	720.4	0	720.4	720.4	>
2022-05-26 19:23:26	287	<	999	0	0	0	0	0	0	>	<	1	2.8	2.8	2.8	0	2.8	2.8	>	<	1	720.4	720.4	720.4	0	720.4	720.4	>
2022-05-26 19:23:27	288	<	1001	0.001	1	0	0.0316	0.0326	-0.0306	>	<	1	2.75	2.75	2.75	0	2.75	2.75	>	<	1	720.4	720.4	720.4	0	720.4	720.4	>
2022-05-26 19:23:28	289	<	999	0.013	12	0	0.3808	0.3938	-0.3677	>	<	1	3.45	3.45	3.45	0	3.45	3.45	>	<	1	720.4	720.4	720.4	0	720.4	720.4	>
2022-05-26 19:23:29	290	<	1001	0	0	0	0	0	0	>	<	1	2.8	2.8	2.8	0	2.8	2.8	>	<	1	720.4	720.4	720.4	0	720.4	720.4	>
2022-05-26 19:23:30	291	<	999	0	0	0	0	0	0	>	<	1	2.8	2.8	2.8	0	2.8	2.8	>	<	1	720.4	720.4	720.4	0	720.4	720.4	>
2022-05-26 19:23:31	292	<	1002	0	0	0	0	0	0	>	<	1	2.75	2.75	2.75	0	2.75	2.75	>	<	1	720.4	720.4	720.4	0	720.4	720.4	>
2022-05-26 19:23:32	293	<	1000	0	0	0	0	0	0	>	<	1	3.1	3.1	3.1	0	3.1	3.1	>	<	1	720.4	720.4	720.4	0	720.4	720.4	>
2022-05-26 19:23:33	294	<	997	0.002	1	0	0.0447	0.0467	-0.0427	>	<	1	6.05	6.05	6.05	0	6.05	6.05	>	<	1	720.4	720.4	720.4	0	720.4	720.4	>
2022-05-26 19:23:34	295	<	1002	0.001	1	0	0.0316	0.0326	-0.0306	>	<	1	2.7	2.7	2.7	0	2.7	2.7	>	<	1	720.4	720.4	720.4	0	720.4	720.4	>
2022-05-26 19:23:35	296	<	999	0.001	1	0	0.0316	0.0326	-0.0306	>	<	1	2.8	2.8	2.8	0	2.8	2.8	>	<	1	720.4	720.4	720.4	0	720.4	720.4	>
2022-05-26 19:23:36	297	<	1001	0	0	0	0	0	0	>	<	1	2.8	2.8	2.8	0	2.8	2.8	>	<	1	720.7	720.7	720.7	0	720.7	720.7	>
2022-05-26 19:23:37	298	<	999	0.012	12	0	0.3795	0.3915	-0.3675	>	<	1	3.5	3.5	3.5	0	3.5	3.5	>	<	1	720.7	720.7	720.7	0	720.7	720.7	>
2022-05-26 19:23:38	299	<	1001	0.001	1	0	0.0316	0.0326	-0.0306	>	<	1	2.8	2.8	2.8	0	2.8	2.8	>	<	1	720.7	720.7	720.7	0	720.7	720.7	>
2022-05-26 19:23:39	300	<	999	0.001	1	0	0.0316	0.0326	-0.0306	>	<	1	2.65	2.65	2.65	0	2.65	2.65	>	<	1	720.7	720.7	720.7	0	720.7	720.7	>
2022-05-26 19:23:40	301	<	1001	0	0	0	0	0	0	>	<	1	2.8	2.8	2.8	0	2.8	2.8	>	<	1	720.7	720.7	720.7	0	720.7	720.7	>
2022-05-26 19:23:41	302	<	999	0.001	1	0	0.0316	0.0326	-0.0306	>	<	1	3.5	3.5	3.5	0	3.5	3.5	>	<	1	720.7	720.7	720.7	0	720.7	720.7	>
2022-05-26 19:23:42	303	<	997	0.001	1	0	0.0317	0.0327	-0.0307	>	<	1	2.7	2.7	2.7	0	2.7	2.7	>	<	1	720.7	720.7	720.7	0	720.7	720.7	>
2022-05-26 19:23:43	304	<	1003	0	0	0	0	0	0	>	<	1	2.75	2.75	2.75	0	2.75	2.75	>	<	1	720.7	720.7	720.7	0	720.7	720.7	>
2022-05-26 19:23:44	305	<	999	0.001	1	0	0.0316	0.0326	-0.0306	>	<	1	2.75	2.75	2.75	0	2.75	2.75	>	<	1	720.7	720.7	720.7	0	720.7	720.7	>
2022-05-26 19:23:45	306	<	1001	0.001	1	0	0.0316	0.0326	-0.0306	>	<	1	2.75	2.75	2.75	0	2.75	2.75	>	<	1	720.9	720.9	720.9	0	720.9	720.9	>
2022-05-26 19:23:46	307	<	1001	0.015	14	0	0.4434	0.4584	-0.4284	>	<	1	3.75	3.75	3.75	0	3.75	3.75	>	<	1	720.9	720.9	720.9	0	720.9	720.9	>
2022-05-26 19:23:47	308	<	1000	0.001	1	0	0.0316	0.0326	-0.0306	>	<	1	2.9	2.9	2.9	0	2.9	2.9	>	<	1	721	721	721	0	721	721	>
2022-05-26 19:23:48	309	<	998	0.001	1	0	0.0316	0.0326	-0.0306	>	<	1	2.85	2.85	2.85	0	2.85	2.85	>	<	1	721	721	721	0	721	721	>
2022-05-26 19:23:49	310	<	1002	0.001	1	0	0.0316	0.0326	-0.0306	>	<	1	2.8	2.8	2.8	0	2.8	2.8	>	<	1	721	721	721	0	721	721	>
2022-05-26 19:23:50	311	<	998	0	0	0	0	0	0	>	<	1	2.8	2.8	2.8	0	2.8	2.8	>	<	1	721	721	721	0	721	721	>
2022-05-26 19:23:51	312	<	1002	0.014	14	0	0.4421	0.456	-0.4281	>	<	1	3.6	3.6	3.6	0	3.6	3.6	>	<	1	721	721	721	0	721	721	>
2022-05-26 19:23:52	313	<	1001	0	0	0	0	0	0	>	<	1	2.65	2.65	2.65	0	2.65	2.65	>	<	1	721	721	721	0	721	721	>
2022-05-26 19:23:53	314	<	999	0	0	0	0	0	0	>	<	1	2.65	2.65	2.65	0	2.65	2.65	>	<	1	721	721	721	0	721	721	>
2022-05-26 19:23:54	315	<	1000	0	0	0	0	0	0	>	<	1	2.65	2.65	2.65	0	2.65	2.65	>	<	1	721	721	721	0	721	721	>
2022-05-26 19:23:55	316	<	999	0	0	0	0	0	0	>	<	1	6.25	6.25	6.25	0	6.25	6.25	>	<	1	721	721	721	0	721	721	>
2022-05-26 19:23:56	317	<	1001	0.001	1	0	0.0316	0.0326	-0.0306	>	<	1	2.8	2.8	2.8	0	2.8	2.8	>	<	1	721	721	721	0	721	721	>
2022-05-26 19:23:57	318	<	1000	0	0	0	0	0	0	>	<	1	2.75	2.75	2.75	0	2.75	2.75	>	<	1	721	721	721	0	721	721	>
2022-05-26 19:23:58	319	<	1000	0	0	0	0	0	0	>	<	1	2.6	2.6	2.6	0	2.6	2.6	>	<	1	721	721	721	0	721	721	>
2022-05-26 19:23:59	320	<	1001	0.003	1	0	0.0547	0.0577	-0.0517	>	<	1	3.55	3.55	3.55	0	3.55	3.55	>	<	1	721.2	721.2	721.2	0	721.2	721.2	>
2022-05-26 19:24:00	321	<	998	0.002	1	0	0.0447	0.0467	-0.0427	>	<	1	2.85	2.85	2.85	0	2.85	2.85	>	<	1	721.2	721.2	721.2	0	721.2	721.2	>
2022-05-26 19:24:01	322	<	1001	0.001	1	0	0.0316	0.0326	-0.0306	>	<	1	2.8	2.8	2.8	0	2.8	2.8	>	<	1	721.2	721.2	721.2	0	721.2	721.2	>
2022-05-26 19:24:02	323	<	998	0.006	1	0	0.0773	0.0833	-0.0713	>	<	1	2.8	2.8	2.8	0	2.8	2.8	>	<	1	721.2	721.2	721.2	0	721.2	721.2	>
2022-05-26 19:24:03	324	<	1002	0.001	1	0	0.0316	0.0326	-0.0306	>	<	1	2.85	2.85	2.85	0	2.85	2.85	>	<	1	721.2	721.2	721.2	0	721.2	721.2	>
2022-05-26 19:24:04	325	<	999	0.012	1	0	0.1089	0.121	-0.0969	>	<	1	3.6	3.6	3.6	0	3.6	3.6	>	<	1	721.2	721.2	721.2	0	721.2	721.2	>
2022-05-26 19:24:05	326	<	1001	0.009	1	0	0.0944	0.1034	-0.0854	>	<	1	2.8	2.8	2.8	0	2.8	2.8	>	<	1	721.2	721.2	721.2	0	721.2	721.2	>
2022-05-26 19:24:06	327	<	1001	0.002	1	0	0.0447	0.0467	-0.0427	>	<	1	2.85	2.85	2.85	0	2.85	2.85	>	<	1	721.2	721.2	721.2	0	721.2	721.2	>
2022-05-26 19:24:07	328	<	999	0.002	1	0	0.0447	0.0467	-0.0427	>	<	1	2.85	2.85	2.85	0	2.85	2.85	>	<	1	721.2	721.2	721.2	0	721.2	721.2	>
2022-05-26 19:24:08	329	<	999	0.002	1	0	0.0447	0.0467	-0.0427	>	<	1	2.7	2.7	2.7	0	2.7	2.7	>	<	1	721.2	721.2	721.2	0	721.2	721.2	>
2022-05-26 19:24:09	330	<	1000	0	0	0	0	0	0	>	<	1	3.7	3.7	3.7	0	3.7	3.7	>	<	1	721.2	721.2	721.2	0	721.2	721.2	>
2022-05-26 19:24:10	331	<	1000	0	0	0	0	0	0	>	<	1	2.9	2.9	2.9	0	2.9	2.9	>	<	1	721.2	721.2	721.2	0	721.2	721.2	>
2022-05-26 19:24:11	332	<	1001	0.001	1	0	0.0316	0.0326	-0.0306	>	<	1	2.75	2.75	2.75	0	2.75	2.75	>	<	1	721.2	721.2	721.2	0	721.2	721.2	>
2022-05-26 19:24:12	333	<	1000	0.003	1	0	0.0547	0.0577	-0.0517	>	<	1	2.8	2.8	2.8	0	2.8	2.8	>	<	1	721.2	721.2	721.2	0	721.2	721.2	>
2022-05-26 19:24:13	334	<	1000	0.001	1	0	0.0316	0.0326	-0.0306	>	<	1	3.7	3.7	3.7	0	3.7	3.7	>	<	1	721.2	721.2	721.2	0	721.2	721.2	>
2022-05-26 19:24:14	335	<	1000	0.002	1	0	0.0447	0.0467	-0.0427	>	<	1	2.8	2.8	2.8	0	2.8	2.8	>	<	1	721.2	721.2	721.2	0	721.2	721.2	>
2022-05-26 19:24:15	336	<	998	0	0	0	0	0	0	>	<	1	2.75	2.75	2.75	0	2.75	2.75	>	<	1	721.2	721.2	721.2	0	721.2	721.2	>
2022-05-26 19:24:16	337	<	1001	0	0	0	0	0	0	>	<	1	2.8	2.8	2.8	0	2.8	2.8	>	<	1	721.2	721.2	721.2	0	721.2	721.2	>
2022-05-26 19:24:17	338	<	1001	0	0	0	0	0	0	>	<	1	3.65	3.65	3.65	0	3.65	3.65	>	<	1	721.2	721.2	721.2	0	721.2	721.2	>
2022-05-26 19:24:18	339	<	1000	0.001	1	0	0.0316	0.0326	-0.0306	>	<	1	5.35	5.35	5.35	0	5.35	5.35	>	<	1	721.2	721.2	721.2	0	721.2	721.2	>
2022-05-26 19:24:19	340	<	1000	0	0	0	0	0	0	>	<	1	2.8	2.8	2.8	0	2.8	2.8	>	<	1	721.2	721.2	721.2	0	721.2	721.2	>
2022-05-26 19:24:20	341	<	999	0	0	0	0	0	0	>	<	1	2.75	2.75	2.75	0	2.75	2.75	>	<	1	721.2	721.2	721.2	0	721.2	721.2	>
2022-05-26 19:24:21	342	<	1000	0	0	0	0	0	0	>	<	1	2.75	2.75	2.75	0	2.75	2.75	>	<	1	721.2	721.2	721.2	0	721.2	721.2	>
2022-05-26 19:24:22	343	<	1000	0.004	1	0	0.0631	0.0671	-0.0591	>	<	1	3.55	3.55	3.55	0	3.55	3.55	>	<	1	721.2	721.2	721.2	0	721.2	721.2	>
2022-05-26 19:24:23	344	<	1001	0	0	0	0	0	0	>	<	1	2.75	2.75	2.75	0	2.75	2.75	>	<	1	721.2	721.2	721.2	0	721.2	721.2	>
2022-05-26 19:24:24	345	<	1000	0.006	1	0	0.0772	0.0832	-0.0712	>	<	1	2.8	2.8	2.8	0	2.8	2.8	>	<	1	721.2	721.2	721.2	0	721.2	721.2	>
2022-05-26 19:24:25	346	<	999	0	0	0	0	0	0	>	<	1	2.8	2.8	2.8	0	2.8	2.8	>	<	1	721.2	721.2	721.2	0	721.2	721.2	>
2022-05-26 19:24:26	347	<	1001	0.01	1	0	0.0994	0.1094	-0.0895	>	<	1	2.75	2.75	2.75	0	2.75	2.75	>	<	1	721.2	721.2	721.2	0	721.2	721.2	>
2022-05-26 19:24:27	348	<	1000	0.002	1	0	0.0447	0.0467	-0.0427	>	<	1	3.35	3.35	3.35	0	3.35	3.35	>	<	1	721.5	721.5	721.5	0	721.5	721.5	>
2022-05-26 19:24:28	349	<	1000	0	0	0	0	0	0	>	<	1	2.65	2.65	2.65	0	2.65	2.65	>	<	1	721.5	721.5	721.5	0	721.5	721.5	>
2022-05-26 19:24:29	350	<	1000	0	0	0	0	0	0	>	<	1	2.6	2.6	2.6	0	2.6	2.6	>	<	1	721.5	721.5	721.5	0	721.5	721.5	>
2022-05-26 19:24:30	351	<	1000	0	0	0	0	0	0	>	<	1	2.65	2.65	2.65	0	2.65	2.65	>	<	1	721.5	721.5	721.5	0	721.5	721.5	>
2022-05-26 19:24:31	352	<	999	0.002	1	0	0.0447	0.0467	-0.0427	>	<	1	3.8	3.8	3.8	0	3.8	3.8	>	<	1	721.5	721.5	721.5	0	721.5	721.5	>
2022-05-26 19:24:32	353	<	999	0.001	1	0	0.0316	0.0326	-0.0306	>	<	1	2.8	2.8	2.8	0	2.8	2.8	>	<	1	721.5	721.5	721.5	0	721.5	721.5	>
2022-05-26 19:24:33	354	<	1001	0	0	0	0	0	0	>	<	1	2.85	2.85	2.85	0	2.85	2.85	>	<	1	721.5	721.5	721.5	0	721.5	721.5	>
2022-05-26 19:24:34	355	<	997	0	0	0	0	0	0	>	<	1	2.85	2.85	2.85	0	2.85	2.85	>	<	1	721.5	721.5	721.5	0	721.5	721.5	>
2022-05-26 19:24:35	356	<	1004	0	0	0	0	0	0	>	<	1	2.9	2.9	2.9	0	2.9	2.9	>	<	1	721.5	721.5	721.5	0	721.5	721.5	>
2022-05-26 19:24:36	357	<	1000	0.001	1	0	0.0316	0.0326	-0.0306	>	<	1	3.75	3.75	3.75	0	3.75	3.75	>	<	1	721.5	721.5	721.5	0	721.5	721.5	>
2022-05-26 19:24:37	358	<	999	0.001	1	0	0.0316	0.0326	-0.0306	>	<	1	2.85	2.85	2.85	0	2.85	2.85	>	<	1	721.5	721.5	721.5	0	721.5	721.5	>
2022-05-26 19:24:38	359	<	993	0	0	0	0	0	0	>	<	1	2.95	2.95	2.95	0	2.95	2.95	>	<	1	721.5	721.5	721.5	0	721.5	721.5	>
2022-05-26 19:24:39	360	<	1007	0.001	1	0	0.0315	0.0325	-0.0305	>	<	1	2.8	2.8	2.8	0	2.8	2.8	>	<	1	721.5	721.5	721.5	0	721.5	721.5	>
2022-05-26 19:24:40	361	<	1000	0.002	1	0	0.0447	0.0467	-0.0427	>	<	1	3.5	3.5	3.5	0	3.5	3.5	>	<	1	721.5	721.5	721.5	0	721.5	721.5	>
2022-05-26 19:24:41	362	<	998	0.001	1	0	0.0316	0.0326	-0.0306	>	<	1	2.65	2.65	2.65	0	2.65	2.65	>	<	1	721.5	721.5	721.5	0	721.5	721.5	>
2022-05-26 19:24:42	363	<	1001	0.005	1	0	0.0705	0.0755	-0.0655	>	<	1	2.55	2.55	2.55	0	2.55	2.55	>	<	1	721.5	721.5	721.5	0	721.5	721.5	>
2022-05-26 19:24:43	364	<	1001	0	0	0	0	0	0	>	<	1	2.6	2.6	2.6	0	2.6	2.6	>	<	1	721.5	721.5	721.5	0	721.5	721.5	>
2022-05-26 19:24:44	365	<	1000	0.001	1	0	0.0316	0.0326	-0.0306	>	<	1	3.85	3.85	3.85	0	3.85	3.85	>	<	1	721.5	721.5	721.5	0	721.5	721.5	>
2022-05-26 19:24:45	366	<	1001	0	0	0	0	0	0	>	<	1	5.25	5.25	5.25	0	5.25	5.25	>	<	1	721.5	721.5	721.5	0	721.5	721.5	>
2022-05-26 19:24:46	367	<	998	0.001	1	0	0.0316	0.0326	-0.0306	>	<	1	2.95	2.95	2.95	0	2.95	2.95	>	<	1	721.5	721.5	721.5	0	721.5	721.5	>
2022-05-26 19:24:47	368	<	1000	0.007	1	0	0.0834	0.0904	-0.0764	>	<	1	2.85	2.85	2.85	0	2.85	2.85	>	<	1	721.5	721.5	721.5	0	721.5	721.5	>
2022-05-26 19:24:48	369	<	1000	0.015	1	0	0.1216	0.1366	-0.1066	>	<	1	2.75	2.75	2.75	0	2.75	2.75	>	<	1	721.5	721.5	721.5	0	721.5	721.5	>
2022-05-26 19:24:49	370	<	1000	0.012	1	0	0.1089	0.1209	-0.0969	>	<	1	3.45	3.45	3.45	0	3.45	3.45	>	<	1	721.5	721.5	721.5	0	721.5	721.5	>
2022-05-26 19:24:50	371	<	1000	0.006	1	0	0.0772	0.0832	-0.0712	>	<	1	2.7	2.7	2.7	0	2.7	2.7	>	<	1	721.5	721.5	721.5	0	721.5	721.5	>
2022-05-26 19:24:51	372	<	999	0.023	1	0	0.15	0.173	-0.127	>	<	1	2.45	2.45	2.45	0	2.45	2.45	>	<	1	721.5	721.5	721.5	0	721.5	721.5	>
2022-05-26 19:24:52	373	<	1000	0.009	1	0	0.0944	0.1034	-0.0854	>	<	1	2.5	2.5	2.5	0	2.5	2.5	>	<	1	721.5	721.5	721.5	0	721.5	721.5	>
2022-05-26 19:24:53	374	<	1001	0.03	1	0	0.1705	0.2005	-0.1405	>	<	1	3.35	3.35	3.35	0	3.35	3.35	>	<	1	721.5	721.5	721.5	0	721.5	721.5	>
2022-05-26 19:24:54	375	<	1002	0.0269	13	0	0.4265	0.4535	-0.3996	>	<	1	2.9	2.9	2.9	0	2.9	2.9	>	<	1	721.5	721.5	721.5	0	721.5	721.5	>
2022-05-26 19:24:55	376	<	999	0.03	1	0	0.1707	0.2007	-0.1406	>	<	1	2.5	2.5	2.5	0	2.5	2.5	>	<	1	721.5	721.5	721.5	0	721.5	721.5	>
2022-05-26 19:24:56	377	<	999	0.004	1	0	0.0632	0.0672	-0.0591	>	<	1	2.65	2.65	2.65	0	2.65	2.65	>	<	1	721.5	721.5	721.5	0	721.5	721.5	>
2022-05-26 19:24:57	378	<	950	0.0011	1	0	0.0324	0.0335	-0.0314	>	<	1	2.9	2.9	2.9	0	2.9	2.9	>	<	1	721.5	721.5	721.5	0	721.5	721.5	>
2022-05-26 19:24:58	379	<	1051	0	0	0	0	0	0	>	<	1	3.75	3.75	3.75	0	3.75	3.75	>	<	1	721.5	721.5	721.5	0	721.5	721.5	>
2022-05-26 19:24:59	380	<	998	0	0	0	0	0	0	>	<	1	2.6	2.6	2.6	0	2.6	2.6	>	<	1	721.5	721.5	721.5	0	721.5	721.5	>
2022-05-26 19:25:00	381	<	1002	0	0	0	0	0	0	>	<	1	2.5	2.5	2.5	0	2.5	2.5	>	<	1	721.5	721.5	721.5	0	721.5	721.5	>
2022-05-26 19:25:01	382	<	1001	0	0	0	0	0	0	>	<	1	2.7	2.7	2.7	0	2.7	2.7	>	<	1	721.5	721.5	721.5	0	721.5	721.5	>
2022-05-26 19:25:02	383	<	999	0	0	0	0	0	0	>	<	1	3.8	3.8	3.8	0	3.8	3.8	>	<	1	721.5	721.5	721.5	0	721.5	721.5	>
2022-05-26 19:25:03	384	<	1000	0.001	1	0	0.0316	0.0326	-0.0306	>	<	1	2.8	2.8	2.8	0	2.8	2.8	>	<	1	721.5	721.5	721.5	0	721.5	721.5	>
2022-05-26 19:25:04	385	<	999	0.003	1	0	0.0547	0.0577	-0.0517	>	<	1	3.45	3.45	3.45	0	3.45	3.45	>	<	1	721.5	721.5	721.5	0	721.5	721.5	>
2022-05-26 19:25:05	386	<	1001	0.022	1	0	0.1466	0.1686	-0.1246	>	<	1	2.65	2.65	2.65	0	2.65	2.65	>	<	1	721.5	721.5	721.5	0	721.5	721.5	>
2022-05-26 19:25:06	387	<	1000	0.005	1	0	0.0705	0.0755	-0.0655	>	<	1	2.5	2.5	2.5	0	2.5	2.5	>	<	1	721.5	721.5	721.5	0	721.5	721.5	>
2022-05-26 19:25:07	388	<	998	0.001	1	0	0.0316	0.0326	-0.0306	>	<	1	6.35	6.35	6.35	0	6.35	6.35	>	<	1	721.8	721.8	721.8	0	721.8	721.8	>
2022-05-26 19:25:08	389	<	1002	0	0	0	0	0	0	>	<	1	2.9	2.9	2.9	0	2.9	2.9	>	<	1	721.8	721.8	721.8	0	721.8	721.8	>
2022-05-26 19:25:09	390	<	1002	0.001	1	0	0.0316	0.0326	-0.0306	>	<	1	2.85	2.85	2.85	0	2.85	2.85	>	<	1	721.8	721.8	721.8	0	721.8	721.8	>
2022-05-26 19:25:10	391	<	999	0.001	1	0	0.0316	0.0326	-0.0306	>	<	1	2.9	2.9	2.9	0	2.9	2.9	>	<	1	721.8	721.8	721.8	0	721.8	721.8	>
2022-05-26 19:25:11	392	<	1000	0	0	0	0	0	0	>	<	1	3.4	3.4	3.4	0	3.4	3.4	>	<	1	721.8	721.8	721.8	0	721.8	721.8	>
2022-05-26 19:25:12	393	<	1000	0.002	1	0	0.0447	0.0467	-0.0427	>	<	1	2.85	2.85	2.85	0	2.85	2.85	>	<	1	721.8	721.8	721.8	0	721.8	721.8	>
2022-05-26 19:25:13	394	<	1000	0	0	0	0	0	0	>	<	1	2.85	2.85	2.85	0	2.85	2.85	>	<	1	721.8	721.8	721.8	0	721.8	721.8	>
2022-05-26 19:25:14	395	<	999	0	0	0	0	0	0	>	<	1	2.85	2.85	2.85	0	2.85	2.85	>	<	1	721.8	721.8	721.8	0	721.8	721.8	>
2022-05-26 19:25:15	396	<	1000	0	0	0	0	0	0	>	<	1	2.8	2.8	2.8	0	2.8	2.8	>	<	1	721.8	721.8	721.8	0	721.8	721.8	>
2022-05-26 19:25:16	397	<	1000	0	0	0	0	0	0	>	<	1	3.65	3.65	3.65	0	3.65	3.65	>	<	1	721.8	721.8	721.8	0	721.8	721.8	>
2022-05-26 19:25:17	398	<	1000	0.001	1	0	0.0316	0.0326	-0.0306	>	<	1	2.75	2.75	2.75	0	2.75	2.75	>	<	1	721.8	721.8	721.8	0	721.8	721.8	>
2022-05-26 19:25:18	399	<	997	0	0	0	0	0	0	>	<	1	2.85	2.85	2.85	0	2.85	2.85	>	<	1	721.8	721.8	721.8	0	721.8	721.8	>
2022-05-26 19:25:19	400	<	1003	0	0	0	0	0	0	>	<	1	2.8	2.8	2.8	0	2.8	2.8	>	<	1	721.8	721.8	721.8	0	721.8	721.8	>
2022-05-26 19:25:20	401	<	999	0.005	1	0	0.0706	0.0756	-0.0656	>	<	1	3.75	3.75	3.75	0	3.75	3.75	>	<	1	721.8	721.8	721.8	0	721.8	721.8	>
2022-05-26 19:25:21	402	<	1001	0.043	14	0	0.4722	0.5151	-0.4292	>	<	1	2.8	2.8	2.8	0	2.8	2.8	>	<	1	721.8	721.8	721.8	0	721.8	721.8	>
2022-05-26 19:25:22	403	<	1000	0.002	1	0	0.0447	0.0467	-0.0427	>	<	1	2.8	2.8	2.8	0	2.8	2.8	>	<	1	721.8	721.8	721.8	0	721.8	721.8	>
2022-05-26 19:25:23	404	<	1001	0.002	1	0	0.0447	0.0467	-0.0427	>	<	1	2.7	2.7	2.7	0	2.7	2.7	>	<	1	721.8	721.8	721.8	0	721.8	721.8	>
2022-05-26 19:25:24	405	<	998	0.018	1	0	0.1331	0.1511	-0.115	>	<	1	2.8	2.8	2.8	0	2.8	2.8	>	<	1	721.8	721.8	721.8	0	721.8	721.8	>
2022-05-26 19:25:25	406	<	1000	0.015	1	0	0.1216	0.1366	-0.1066	>	<	1	3.45	3.45	3.45	0	3.45	3.45	>	<	1	721.8	721.8	721.8	0	721.8	721.8	>
2022-05-26 19:25:26	407	<	999	0.032	1	0	0.1761	0.2081	-0.1441	>	<	1	2.6	2.6	2.6	0	2.6	2.6	>	<	1	721.8	721.8	721.8	0	721.8	721.8	>
2022-05-26 19:25:27	408	<	1001	0.008	1	0	0.089	0.097	-0.081	>	<	1	2.55	2.55	2.55	0	2.55	2.55	>	<	1	721.8	721.8	721.8	0	721.8	721.8	>
2022-05-26 19:25:28	409	<	1001	0	0	0	0	0	0	>	<	1	2.45	2.45	2.45	0	2.45	2.45	>	<	1	721.8	721.8	721.8	0	721.8	721.8	>
2022-05-26 19:25:29	410	<	999	0.001	1	0	0.0316	0.0326	-0.0306	>	<	1	6.1	6.1	6.1	0	6.1	6.1	>	<	1	721.8	721.8	721.8	0	721.8	721.8	>
2022-05-26 19:25:30	411	<	1002	0.002	1	0	0.0446	0.0466	-0.0426	>	<	1	2.6	2.6	2.6	0	2.6	2.6	>	<	1	721.8	721.8	721.8	0	721.8	721.8	>
2022-05-26 19:25:31	412	<	999	0	0	0	0	0	0	>	<	1	2.55	2.55	2.55	0	2.55	2.55	>	<	1	721.8	721.8	721.8	0	721.8	721.8	>
2022-05-26 19:25:32	413	<	999	0	0	0	0	0	0	>	<	1	2.65	2.65	2.65	0	2.65	2.65	>	<	1	721.8	721.8	721.8	0	721.8	721.8	>
2022-05-26 19:25:33	414	<	1002	0	0	0	0	0	0	>	<	1	3.35	3.35	3.35	0	3.35	3.35	>	<	1	721.8	721.8	721.8	0	721.8	721.8	>
2022-05-26 19:25:34	415	<	1000	0.001	1	0	0.0316	0.0326	-0.0306	>	<	1	2.6	2.6	2.6	0	2.6	2.6	>	<	1	721.8	721.8	721.8	0	721.8	721.8	>
2022-05-26 19:25:35	416	<	998	0	0	0	0	0	0	>	<	1	2.65	2.65	2.65	0	2.65	2.65	>	<	1	721.8	721.8	721.8	0	721.8	721.8	>
2022-05-26 19:25:36	417	<	1002	0.001	1	0	0.0316	0.0326	-0.0306	>	<	1	2.6	2.6	2.6	0	2.6	2.6	>	<	1	721.8	721.8	721.8	0	721.8	721.8	>
2022-05-26 19:25:37	418	<	1000	0.002	1	0	0.0447	0.0467	-0.0427	>	<	1	2.7	2.7	2.7	0	2.7	2.7	>	<	1	721.8	721.8	721.8	0	721.8	721.8	>
2022-05-26 19:25:38	419	<	1001	0.001	1	0	0.0316	0.0326	-0.0306	>	<	1	3.55	3.55	3.55	0	3.55	3.55	>	<	1	721.8	721.8	721.8	0	721.8	721.8	>
2022-05-26 19:25:39	420	<	998	0.001	1	0	0.0316	0.0326	-0.0306	>	<	1	2.65	2.65	2.65	0	2.65	2.65	>	<	1	721.8	721.8	721.8	0	721.8	721.8	>
2022-05-26 19:25:40	421	<	1000	0.001	1	0	0.0316	0.0326	-0.0306	>	<	1	2.8	2.8	2.8	0	2.8	2.8	>	<	1	721.8	721.8	721.8	0	721.8	721.8	>
2022-05-26 19:25:41	422	<	1001	0.001	1	0	0.0316	0.0326	-0.0306	>	<	1	2.55	2.55	2.55	0	2.55	2.55	>	<	1	721.8	721.8	721.8	0	721.8	721.8	>
2022-05-26 19:25:42	423	<	996	0	0	0	0	0	0	>	<	1	2.6	2.6	2.6	0	2.6	2.6	>	<	1	721.8	721.8	721.8	0	721.8	721.8	>
2022-05-26 19:25:43	424	<	1003	0	0	0	0	0	0	>	<	1	3.7	3.7	3.7	0	3.7	3.7	>	<	1	721.8	721.8	721.8	0	721.8	721.8	>
2022-05-26 19:25:44	425	<	1001	0	0	0	0	0	0	>	<	1	2.6	2.6	2.6	0	2.6	2.6	>	<	1	721.8	721.8	721.8	0	721.8	721.8	>
2022-05-26 19:25:45	426	<	1000	0.001	1	0	0.0316	0.0326	-0.0306	>	<	1	2.8	2.8	2.8	0	2.8	2.8	>	<	1	721.8	721.8	721.8	0	721.8	721.8	>
2022-05-26 19:25:46	427	<	999	0	0	0	0	0	0	>	<	1	2.8	2.8	2.8	0	2.8	2.8	>	<	1	721.8	721.8	721.8	0	721.8	721.8	>
2022-05-26 19:25:47	428	<	999	0.002	1	0	0.0447	0.0467	-0.0427	>	<	1	3.65	3.65	3.65	0	3.65	3.65	>	<	1	721.8	721.8	721.8	0	721.8	721.8	>
2022-05-26 19:25:48	429	<	1002	0.0509	1	0	0.2198	0.2707	-0.1689	>	<	1	2.55	2.55	2.55	0	2.55	2.55	>	<	1	721.8	721.8	721.8	0	721.8	721.8	>
2022-05-26 19:25:49	430	<	998	0.012	1	0	0.109	0.121	-0.097	>	<	1	2.6	2.6	2.6	0	2.6	2.6	>	<	1	721.8	721.8	721.8	0	721.8	721.8	>
2022-05-26 19:25:50	431	<	1002	0.0689	1	0	0.2532	0.3221	-0.1844	>	<	1	2.4	2.4	2.4	0	2.4	2.4	>	<	1	721.8	721.8	721.8	0	721.8	721.8	>
2022-05-26 19:25:51	432	<	1000	0.023	1	0	0.1499	0.1729	-0.1269	>	<	1	6.2	6.2	6.2	0	6.2	6.2	>	<	1	721.8	721.8	721.8	0	721.8	721.8	>
2022-05-26 19:25:52	433	<	1000	0.002	2	0	0.0632	0.0652	-0.0612	>	<	1	2.65	2.65	2.65	0	2.65	2.65	>	<	1	721.8	721.8	721.8	0	721.8	721.8	>
2022-05-26 19:25:53	434	<	999	0	0	0	0	0	0	>	<	1	2.6	2.6	2.6	0	2.6	2.6	>	<	1	721.8	721.8	721.8	0	721.8	721.8	>
2022-05-26 19:25:54	435	<	1000	0	0	0	0	0	0	>	<	1	2.65	2.65	2.65	0	2.65	2.65	>	<	1	721.8	721.8	721.8	0	721.8	721.8	>
2022-05-26 19:25:55	436	<	1000	0	0	0	0	0	0	>	<	1	2.65	2.65	2.65	0	2.65	2.65	>	<	1	721.8	721.8	721.8	0	721.8	721.8	>
2022-05-26 19:25:56	437	<	1001	0.001	1	0	0.0316	0.0326	-0.0306	>	<	1	3.25	3.25	3.25	0	3.25	3.25	>	<	1	721.8	721.8	721.8	0	721.8	721.8	>
2022-05-26 19:25:57	438	<	1000	0.001	1	0	0.0316	0.0326	-0.0306	>	<	1	2.6	2.6	2.6	0	2.6	2.6	>	<	1	721.8	721.8	721.8	0	721.8	721.8	>
2022-05-26 19:25:58	439	<	1000	0	0	0	0	0	0	>	<	1	2.4	2.4	2.4	0	2.4	2.4	>	<	1	721.8	721.8	721.8	0	721.8	721.8	>
2022-05-26 19:25:59	440	<	1001	0	0	0	0	0	0	>	<	1	2.5	2.5	2.5	0	2.5	2.5	>	<	1	721.8	721.8	721.8	0	721.8	721.8	>
2022-05-26 19:26:00	441	<	995	0	0	0	0	0	0	>	<	1	3.4	3.4	3.4	0	3.4	3.4	>	<	1	721.8	721.8	721.8	0	721.8	721.8	>
2022-05-26 19:26:01	442	<	1002	0	0	0	0	0	0	>	<	1	2.65	2.65	2.65	0	2.65	2.65	>	<	1	721.8	721.8	721.8	0	721.8	721.8	>
2022-05-26 19:26:02	443	<	1001	0	0	0	0	0	0	>	<	1	2.5	2.5	2.5	0	2.5	2.5	>	<	1	721.8	721.8	721.8	0	721.8	721.8	>
2022-05-26 19:26:03	444	<	1000	0.003	1	0	0.0547	0.0577	-0.0517	>	<	1	2.55	2.55	2.55	0	2.55	2.55	>	<	1	721.8	721.8	721.8	0	721.8	721.8	>
2022-05-26 19:26:04	445	<	1000	0.016	1	0	0.1255	0.1415	-0.1095	>	<	1	2.55	2.55	2.55	0	2.55	2.55	>	<	1	721.8	721.8	721.8	0	721.8	721.8	>
2022-05-26 19:26:05	446	<	1000	0.028	1	0	0.165	0.193	-0.137	>	<	1	3.6	3.6	3.6	0	3.6	3.6	>	<	1	721.8	721.8	721.8	0	721.8	721.8	>
2022-05-26 19:26:06	447	<	1000	0.002	1	0	0.0447	0.0467	-0.0427	>	<	1	2.8	2.8	2.8	0	2.8	2.8	>	<	1	721.8	721.8	721.8	0	721.8	721.8	>
2022-05-26 19:26:07	448	<	1000	0	0	0	0	0	0	>	<	1	2.85	2.85	2.85	0	2.85	2.85	>	<	1	721.8	721.8	721.8	0	721.8	721.8	>
2022-05-26 19:26:08	449	<	1000	0.001	1	0	0.0316	0.0326	-0.0306	>	<	1	2.85	2.85	2.85	0	2.85	2.85	>	<	1	721.8	721.8	721.8	0	721.8	721.8	>
2022-05-26 19:26:09	450	<	1000	0	0	0	0	0	0	>	<	1	3.85	3.85	3.85	0	3.85	3.85	>	<	1	721.8	721.8	721.8	0	721.8	721.8	>
2022-05-26 19:26:10	451	<	1000	0	0	0	0	0	0	>	<	1	2.65	2.65	2.65	0	2.65	2.65	>	<	1	721.8	721.8	721.8	0	721.8	721.8	>
2022-05-26 19:26:11	452	<	1000	0.001	1	0	0.0316	0.0326	-0.0306	>	<	1	2.55	2.55	2.55	0	2.55	2.55	>	<	1	721.8	721.8	721.8	0	721.8	721.8	>
2022-05-26 19:26:12	453	<	1000	0	0	0	0	0	0	>	<	1	2.7	2.7	2.7	0	2.7	2.7	>	<	1	721.8	721.8	721.8	0	721.8	721.8	>
2022-05-26 19:26:13	454	<	999	0.001	1	0	0.0316	0.0326	-0.0306	>	<	1	2.7	2.7	2.7	0	2.7	2.7	>	<	1	721.8	721.8	721.8	0	721.8	721.8	>
2022-05-26 19:26:14	455	<	1002	0.012	12	0	0.3789	0.3909	-0.3669	>	<	1	6.1	6.1	6.1	0	6.1	6.1	>	<	1	721.8	721.8	721.8	0	721.8	721.8	>
2022-05-26 19:26:15	456	<	1000	0	0	0	0	0	0	>	<	1	2.5	2.5	2.5	0	2.5	2.5	>	<	1	721.8	721.8	721.8	0	721.8	721.8	>
2022-05-26 19:26:16	457	<	1000	0.001	1	0	0.0316	0.0326	-0.0306	>	<	1	2.65	2.65	2.65	0	2.65	2.65	>	<	1	721.8	721.8	721.8	0	721.8	721.8	>
2022-05-26 19:26:17	458	<	1000	0.001	1	0	0.0316	0.0326	-0.0306	>	<	1	2.7	2.7	2.7	0	2.7	2.7	>	<	1	721.8	721.8	721.8	0	721.8	721.8	>
2022-05-26 19:26:18	459	<	1000	0.001	1	0	0.0316	0.0326	-0.0306	>	<	1	3.35	3.35	3.35	0	3.35	3.35	>	<	1	721.8	721.8	721.8	0	721.8	721.8	>
2022-05-26 19:26:19	460	<	995	0.001	1	0	0.0317	0.0327	-0.0307	>	<	1	2.5	2.5	2.5	0	2.5	2.5	>	<	1	721.8	721.8	721.8	0	721.8	721.8	>
2022-05-26 19:26:20	461	<	1004	0	0	0	0	0	0	>	<	1	2.45	2.45	2.45	0	2.45	2.45	>	<	1	721.8	721.8	721.8	0	721.8	721.8	>
2022-05-26 19:26:21	462	<	1000	0.002	1	0	0.0447	0.0467	-0.0427	>	<	1	2.6	2.6	2.6	0	2.6	2.6	>	<	1	721.8	721.8	721.8	0	721.8	721.8	>
2022-05-26 19:26:22	463	<	1001	0	0	0	0	0	0	>	<	1	2.55	2.55	2.55	0	2.55	2.55	>	<	1	721.8	721.8	721.8	0	721.8	721.8	>
2022-05-26 19:26:23	464	<	992	0.001	1	0	0.0317	0.0327	-0.0307	>	<	1	3.55	3.55	3.55	0	3.55	3.55	>	<	1	722	722	722	0	722	722	>
2022-05-26 19:26:24	465	<	1008	0.001	1	0	0.0315	0.0325	-0.0305	>	<	1	2.9	2.9	2.9	0	2.9	2.9	>	<	1	722	722	722	0	722	722	>
2022-05-26 19:26:25	466	<	999	0	0	0	0	0	0	>	<	1	2.85	2.85	2.85	0	2.85	2.85	>	<	1	722	722	722	0	722	722	>
2022-05-26 19:26:26	467	<	1001	0.001	1	0	0.0316	0.0326	-0.0306	>	<	1	2.85	2.85	2.85	0	2.85	2.85	>	<	1	722	722	722	0	722	722	>
2022-05-26 19:26:27	468	<	999	0.002	1	0	0.0447	0.0467	-0.0427	>	<	1	3.8	3.8	3.8	0	3.8	3.8	>	<	1	722	722	722	0	722	722	>
2022-05-26 19:26:28	469	<	997	0.0181	15	0	0.4779	0.4959	-0.4598	>	<	1	2.65	2.65	2.65	0	2.65	2.65	>	<	1	722	722	722	0	722	722	>
2022-05-26 19:26:29	470	<	1002	0	0	0	0	0	0	>	<	1	2.55	2.55	2.55	0	2.55	2.55	>	<	1	722	722	722	0	722	722	>
2022-05-26 19:26:30	471	<	999	0	0	0	0	0	0	>	<	1	3	3	3	0	3	3	>	<	1	722	722	722	0	722	722	>
2022-05-26 19:26:31	472	<	1003	0	0	0	0	0	0	>	<	1	2.55	2.55	2.55	0	2.55	2.55	>	<	1	722	722	722	0	722	722	>
2022-05-26 19:26:32	473	<	999	0.016	14	0	0.4449	0.4609	-0.4289	>	<	1	3.35	3.35	3.35	0	3.35	3.35	>	<	1	722	722	722	0	722	722	>
2022-05-26 19:26:33	474	<	1000	0.063	1	0	0.243	0.306	-0.18	>	<	1	3	3	3	0	3	3	>	<	1	722	722	722	0	722	722	>
2022-05-26 19:26:34	475	<	1000	0.015	1	0	0.1216	0.1366	-0.1066	>	<	1	3.45	3.45	3.45	0	3.45	3.45	>	<	1	722.8	722.8	722.8	0	722.8	722.8	>
2022-05-26 19:26:35	476	<	1000	0.015	1	0	0.1216	0.1366	-0.1066	>	<	1	2.75	2.75	2.75	0	2.75	2.75	>	<	1	722.8	722.8	722.8	0	722.8	722.8	>
2022-05-26 19:26:36	477	<	1001	0.022	1	0	0.1466	0.1686	-0.1246	>	<	1	6.25	6.25	6.25	0	6.25	6.25	>	<	1	722.8	722.8	722.8	0	722.8	722.8	>
2022-05-26 19:26:37	478	<	999	0.002	1	0	0.0447	0.0467	-0.0427	>	<	1	2.6	2.6	2.6	0	2.6	2.6	>	<	1	722.8	722.8	722.8	0	722.8	722.8	>
2022-05-26 19:26:38	479	<	999	0	0	0	0	0	0	>	<	1	2.55	2.55	2.55	0	2.55	2.55	>	<	1	722.8	722.8	722.8	0	722.8	722.8	>
2022-05-26 19:26:39	480	<	1001	0	0	0	0	0	0	>	<	1	2.75	2.75	2.75	0	2.75	2.75	>	<	1	722.8	722.8	722.8	0	722.8	722.8	>
2022-05-26 19:26:40	481	<	1000	0	0	0	0	0	0	>	<	1	3.5	3.5	3.5	0	3.5	3.5	>	<	1	722.8	722.8	722.8	0	722.8	722.8	>
2022-05-26 19:26:41	482	<	997	0	0	0	0	0	0	>	<	1	2.4	2.4	2.4	0	2.4	2.4	>	<	1	722.8	722.8	722.8	0	722.8	722.8	>
2022-05-26 19:26:42	483	<	1004	0	0	0	0	0	0	>	<	0	0			0	0	0	>	<	0	0			0	0	0	>
2022-05-26 19:26:43	484	<	998	0	0	0	0	0	0	>	<	1	2.75	2.75	2.75	0	2.75	2.75	>	<	1	722.8	722.8	722.8	0	722.8	722.8	>
2022-05-26 19:26:44	485	<	1001	0	0	0	0	0	0	>	<	1	2.55	2.55	2.55	0	2.55	2.55	>	<	1	722.8	722.8	722.8	0	722.8	722.8	>
2022-05-26 19:26:45	486	<	1000	0.002	1	0	0.0447	0.0467	-0.0427	>	<	1	2.6	2.6	2.6	0	2.6	2.6	>	<	1	722.8	722.8	722.8	0	722.8	722.8	>
2022-05-26 19:26:46	487	<	1001	0	0	0	0	0	0	>	<	1	3.25	3.25	3.25	0	3.25	3.25	>	<	1	722.8	722.8	722.8	0	722.8	722.8	>
2022-05-26 19:26:47	488	<	998	0	0	0	0	0	0	>	<	1	3.25	3.25	3.25	0	3.25	3.25	>	<	1	722.8	722.8	722.8	0	722.8	722.8	>
2022-05-26 19:26:48	489	<	1001	0	0	0	0	0	0	>	<	1	2.8	2.8	2.8	0	2.8	2.8	>	<	1	722.8	722.8	722.8	0	722.8	722.8	>
2022-05-26 19:26:49	490	<	1001	0.001	1	0	0.0316	0.0326	-0.0306	>	<	1	2.7	2.7	2.7	0	2.7	2.7	>	<	1	722.8	722.8	722.8	0	722.8	722.8	>
2022-05-26 19:26:50	491	<	1000	0.002	1	0	0.0447	0.0467	-0.0427	>	<	1	2.75	2.75	2.75	0	2.75	2.75	>	<	1	722.9	722.9	722.9	0	722.9	722.9	>
2022-05-26 19:26:51	492	<	999	0	0	0	0	0	0	>	<	1	3.4	3.4	3.4	0	3.4	3.4	>	<	1	722.9	722.9	722.9	0	722.9	722.9	>
2022-05-26 19:26:52	493	<	1001	0	0	0	0	0	0	>	<	1	2.65	2.65	2.65	0	2.65	2.65	>	<	1	722.9	722.9	722.9	0	722.9	722.9	>
2022-05-26 19:26:53	494	<	1000	0	0	0	0	0	0	>	<	1	2.55	2.55	2.55	0	2.55	2.55	>	<	1	722.9	722.9	722.9	0	722.9	722.9	>
2022-05-26 19:26:54	495	<	1000	0	0	0	0	0	0	>	<	1	2.6	2.6	2.6	0	2.6	2.6	>	<	1	722.9	722.9	722.9	0	722.9	722.9	>
2022-05-26 19:26:55	496	<	1000	0	0	0	0	0	0	>	<	1	3.55	3.55	3.55	0	3.55	3.55	>	<	1	722.9	722.9	722.9	0	722.9	722.9	>
2022-05-26 19:26:56	497	<	1000	0	0	0	0	0	0	>	<	1	2.8	2.8	2.8	0	2.8	2.8	>	<	1	722.9	722.9	722.9	0	722.9	722.9	>
2022-05-26 19:26:57	498	<	991	0	0	0	0	0	0	>	<	1	2.75	2.75	2.75	0	2.75	2.75	>	<	1	722.9	722.9	722.9	0	722.9	722.9	>
2022-05-26 19:26:58	499	<	1003	0	0	0	0	0	0	>	<	1	2.5	2.5	2.5	0	2.5	2.5	>	<	1	722.9	722.9	722.9	0	722.9	722.9	>
2022-05-26 19:26:59	500	<	1006	0	0	0	0	0	0	>	<	1	6.25	6.25	6.25	0	6.25	6.25	>	<	1	722.9	722.9	722.9	0	722.9	722.9	>
2022-05-26 19:27:00	501	<	1000	0	0	0	0	0	0	>	<	1	3.5	3.5	3.5	0	3.5	3.5	>	<	1	723.1	723.1	723.1	0	723.1	723.1	>
2022-05-26 19:27:01	502	<	1000	0	0	0	0	0	0	>	<	1	2.7	2.7	2.7	0	2.7	2.7	>	<	1	723.1	723.1	723.1	0	723.1	723.1	>
2022-05-26 19:27:02	503	<	999	0	0	0	0	0	0	>	<	1	2.55	2.55	2.55	0	2.55	2.55	>	<	1	723.1	723.1	723.1	0	723.1	723.1	>
2022-05-26 19:27:03	504	<	1000	0	0	0	0	0	0	>	<	1	2.7	2.7	2.7	0	2.7	2.7	>	<	1	723.1	723.1	723.1	0	723.1	723.1	>
2022-05-26 19:27:04	505	<	1000	0.013	1	0	0.1133	0.1263	-0.1003	>	<	1	3.55	3.55	3.55	0	3.55	3.55	>	<	1	723.1	723.1	723.1	0	723.1	723.1	>
2022-05-26 19:27:05	506	<	1001	0.005	1	0	0.0705	0.0755	-0.0655	>	<	1	2.7	2.7	2.7	0	2.7	2.7	>	<	1	723.1	723.1	723.1	0	723.1	723.1	>
2022-05-26 19:27:06	507	<	999	0.016	1	0	0.1255	0.1416	-0.1095	>	<	1	2.75	2.75	2.75	0	2.75	2.75	>	<	1	723.1	723.1	723.1	0	723.1	723.1	>
2022-05-26 19:27:07	508	<	999	0.006	1	0	0.0773	0.0833	-0.0713	>	<	1	2.7	2.7	2.7	0	2.7	2.7	>	<	1	723.1	723.1	723.1	0	723.1	723.1	>
2022-05-26 19:27:08	509	<	1001	0	0	0	0	0	0	>	<	1	3.55	3.55	3.55	0	3.55	3.55	>	<	1	723.1	723.1	723.1	0	723.1	723.1	>
2022-05-26 19:27:09	510	<	1001	0	0	0	0	0	0	>	<	1	2.85	2.85	2.85	0	2.85	2.85	>	<	1	723.1	723.1	723.1	0	723.1	723.1	>
2022-05-26 19:27:10	511	<	999	0.001	1	0	0.0316	0.0326	-0.0306	>	<	1	2.8	2.8	2.8	0	2.8	2.8	>	<	1	723.1	723.1	723.1	0	723.1	723.1	>
2022-05-26 19:27:11	512	<	999	0.001	1	0	0.0316	0.0326	-0.0306	>	<	1	2.9	2.9	2.9	0	2.9	2.9	>	<	1	723.1	723.1	723.1	0	723.1	723.1	>
2022-05-26 19:27:12	513	<	1000	0.003	1	0	0.0547	0.0577	-0.0517	>	<	1	2.9	2.9	2.9	0	2.9	2.9	>	<	1	723.1	723.1	723.1	0	723.1	723.1	>
2022-05-26 19:27:13	514	<	1001	0	0	0	0	0	0	>	<	1	3.7	3.7	3.7	0	3.7	3.7	>	<	1	723.1	723.1	723.1	0	723.1	723.1	>
2022-05-26 19:27:14	515	<	1000	0.001	1	0	0.0316	0.0326	-0.0306	>	<	1	2.6	2.6	2.6	0	2.6	2.6	>	<	1	723.1	723.1	723.1	0	723.1	723.1	>
2022-05-26 19:27:15	516	<	999	0	0	0	0	0	0	>	<	1	2.65	2.65	2.65	0	2.65	2.65	>	<	1	723.1	723.1	723.1	0	723.1	723.1	>
2022-05-26 19:27:16	517	<	1002	0.001	1	0	0.0316	0.0326	-0.0306	>	<	1	2.6	2.6	2.6	0	2.6	2.6	>	<	1	723.1	723.1	723.1	0	723.1	723.1	>
2022-05-26 19:27:17	518	<	1000	0	0	0	0	0	0	>	<	1	3.6	3.6	3.6	0	3.6	3.6	>	<	1	723.3	723.3	723.3	0	723.3	723.3	>
2022-05-26 19:27:18	519	<	999	0	0	0	0	0	0	>	<	1	2.6	2.6	2.6	0	2.6	2.6	>	<	1	723.3	723.3	723.3	0	723.3	723.3	>
2022-05-26 19:27:19	520	<	917	0	0	0	0	0	0	>	<	1	2.75	2.75	2.75	0	2.75	2.75	>	<	1	723.3	723.3	723.3	0	723.3	723.3	>
2022-05-26 19:27:20	521	<	1082	0.0009	1	0	0.0304	0.0313	-0.0295	>	<	1	2.6	2.6	2.6	0	2.6	2.6	>	<	1	723.3	723.3	723.3	0	723.3	723.3	>
2022-05-26 19:27:21	522	<	1000	0.001	1	0	0.0316	0.0326	-0.0306	>	<	1	2.5	2.5	2.5	0	2.5	2.5	>	<	1	723.3	723.3	723.3	0	723.3	723.3	>
2022-05-26 19:27:22	523	<	1001	0	0	0	0	0	0	>	<	1	6.25	6.25	6.25	0	6.25	6.25	>	<	1	723.3	723.3	723.3	0	723.3	723.3	>
2022-05-26 19:27:23	524	<	1001	0	0	0	0	0	0	>	<	1	2.55	2.55	2.55	0	2.55	2.55	>	<	1	723.3	723.3	723.3	0	723.3	723.3	>
2022-05-26 19:27:24	525	<	1000	0	0	0	0	0	0	>	<	1	2.65	2.65	2.65	0	2.65	2.65	>	<	1	723.3	723.3	723.3	0	723.3	723.3	>
2022-05-26 19:27:25	526	<	1000	0	0	0	0	0	0	>	<	1	2.6	2.6	2.6	0	2.6	2.6	>	<	1	723.3	723.3	723.3	0	723.3	723.3	>
2022-05-26 19:27:26	527	<	1000	0	0	0	0	0	0	>	<	1	3.4	3.4	3.4	0	3.4	3.4	>	<	1	723.3	723.3	723.3	0	723.3	723.3	>
2022-05-26 19:27:27	528	<	1000	0	0	0	0	0	0	>	<	1	2.65	2.65	2.65	0	2.65	2.65	>	<	1	723.3	723.3	723.3	0	723.3	723.3	>
2022-05-26 19:27:28	529	<	997	0.001	1	0	0.0317	0.0327	-0.0307	>	<	1	2.65	2.65	2.65	0	2.65	2.65	>	<	1	723.3	723.3	723.3	0	723.3	723.3	>
2022-05-26 19:27:29	530	<	1002	0	0	0	0	0	0	>	<	1	2.6	2.6	2.6	0	2.6	2.6	>	<	1	723.3	723.3	723.3	0	723.3	723.3	>
2022-05-26 19:27:30	531	<	999	0.001	1	0	0.0316	0.0326	-0.0306	>	<	1	2.65	2.65	2.65	0	2.65	2.65	>	<	1	723.3	723.3	723.3	0	723.3	723.3	>
2022-05-26 19:27:31	532	<	1000	0	0	0	0	0	0	>	<	1	3.65	3.65	3.65	0	3.65	3.65	>	<	1	723.3	723.3	723.3	0	723.3	723.3	>
2022-05-26 19:27:32	533	<	1002	0	0	0	0	0	0	>	<	1	2.8	2.8	2.8	0	2.8	2.8	>	<	1	723.3	723.3	723.3	0	723.3	723.3	>
2022-05-26 19:27:33	534	<	1000	0	0	0	0	0	0	>	<	1	2.8	2.8	2.8	0	2.8	2.8	>	<	1	723.3	723.3	723.3	0	723.3	723.3	>
2022-05-26 19:27:34	535	<	999	0	0	0	0	0	0	>	<	1	2.45	2.45	2.45	0	2.45	2.45	>	<	1	723.3	723.3	723.3	0	723.3	723.3	>
2022-05-26 19:27:35	536	<	1000	0	0	0	0	0	0	>	<	1	3.5	3.5	3.5	0	3.5	3.5	>	<	1	723.3	723.3	723.3	0	723.3	723.3	>
2022-05-26 19:27:36	537	<	999	0	0	0	0	0	0	>	<	1	2.85	2.85	2.85	0	2.85	2.85	>	<	1	723.3	723.3	723.3	0	723.3	723.3	>
2022-05-26 19:27:37	538	<	1001	0	0	0	0	0	0	>	<	1	2.8	2.8	2.8	0	2.8	2.8	>	<	1	723.3	723.3	723.3	0	723.3	723.3	>
2022-05-26 19:27:38	539	<	993	0.001	1	0	0.0317	0.0327	-0.0307	>	<	1	2.85	2.85	2.85	0	2.85	2.85	>	<	1	723.3	723.3	723.3	0	723.3	723.3	>
2022-05-26 19:27:39	540	<	1002	0.016	15	0	0.4747	0.4906	-0.4587	>	<	1	2.65	2.65	2.65	0	2.65	2.65	>	<	1	723.3	723.3	723.3	0	723.3	723.3	>
2022-05-26 19:27:40	541	<	1005	0	0	0	0	0	0	>	<	1	3.65	3.65	3.65	0	3.65	3.65	>	<	1	723.3	723.3	723.3	0	723.3	723.3	>
2022-05-26 19:27:41	542	<	999	0.002	1	0	0.0447	0.0467	-0.0427	>	<	1	2.75	2.75	2.75	0	2.75	2.75	>	<	1	723.3	723.3	723.3	0	723.3	723.3	>
2022-05-26 19:27:42	543	<	1000	0.001	1	0	0.0316	0.0326	-0.0306	>	<	1	2.8	2.8	2.8	0	2.8	2.8	>	<	1	723.3	723.3	723.3	0	723.3	723.3	>
2022-05-26 19:27:43	544	<	992	0.001	1	0	0.0317	0.0327	-0.0307	>	<	1	2.75	2.75	2.75	0	2.75	2.75	>	<	1	723.3	723.3	723.3	0	723.3	723.3	>
2022-05-26 19:27:44	545	<	1002	0.001	1	0	0.0316	0.0326	-0.0306	>	<	1	6.35	6.35	6.35	0	6.35	6.35	>	<	1	723.3	723.3	723.3	0	723.3	723.3	>
2022-05-26 19:27:45	546	<	1007	0	0	0	0	0	0	>	<	1	2.55	2.55	2.55	0	2.55	2.55	>	<	1	723.3	723.3	723.3	0	723.3	723.3	>
2022-05-26 19:27:46	547	<	1000	0.002	1	0	0.0447	0.0467	-0.0427	>	<	1	2.65	2.65	2.65	0	2.65	2.65	>	<	1	723.3	723.3	723.3	0	723.3	723.3	>
2022-05-26 19:27:47	548	<	1002	0.001	1	0	0.0316	0.0326	-0.0306	>	<	1	2.65	2.65	2.65	0	2.65	2.65	>	<	1	723.3	723.3	723.3	0	723.3	723.3	>
2022-05-26 19:27:48	549	<	999	0.013	12	0	0.3808	0.3938	-0.3677	>	<	1	3.45	3.45	3.45	0	3.45	3.45	>	<	1	723.3	723.3	723.3	0	723.3	723.3	>
2022-05-26 19:27:49	550	<	999	0	0	0	0	0	0	>	<	1	2.75	2.75	2.75	0	2.75	2.75	>	<	1	723.3	723.3	723.3	0	723.3	723.3	>
2022-05-26 19:27:50	551	<	1000	0.001	1	0	0.0316	0.0326	-0.0306	>	<	1	2.85	2.85	2.85	0	2.85	2.85	>	<	1	723.3	723.3	723.3	0	723.3	723.3	>
2022-05-26 19:27:51	552	<	1001	0	0	0	0	0	0	>	<	1	2.75	2.75	2.75	0	2.75	2.75	>	<	1	723.3	723.3	723.3	0	723.3	723.3	>
2022-05-26 19:27:52	553	<	1000	0.001	1	0	0.0316	0.0326	-0.0306	>	<	1	2.75	2.75	2.75	0	2.75	2.75	>	<	1	723.3	723.3	723.3	0	723.3	723.3	>
2022-05-26 19:27:53	554	<	997	0	0	0	0	0	0	>	<	1	3.3	3.3	3.3	0	3.3	3.3	>	<	1	723.3	723.3	723.3	0	723.3	723.3	>
2022-05-26 19:27:54	555	<	1002	0	0	0	0	0	0	>	<	1	2.55	2.55	2.55	0	2.55	2.55	>	<	1	723.3	723.3	723.3	0	723.3	723.3	>
2022-05-26 19:27:55	556	<	1000	0	0	0	0	0	0	>	<	1	2.55	2.55	2.55	0	2.55	2.55	>	<	1	723.3	723.3	723.3	0	723.3	723.3	>
2022-05-26 19:27:56	557	<	998	0.001	1	0	0.0316	0.0326	-0.0306	>	<	1	2.6	2.6	2.6	0	2.6	2.6	>	<	1	723.3	723.3	723.3	0	723.3	723.3	>
2022-05-26 19:27:57	558	<	1002	0.004	1	0	0.0631	0.067	-0.0591	>	<	1	2.55	2.55	2.55	0	2.55	2.55	>	<	1	723.3	723.3	723.3	0	723.3	723.3	>
2022-05-26 19:27:58	559	<	1001	0.003	1	0	0.0547	0.0577	-0.0517	>	<	1	3.75	3.75	3.75	0	3.75	3.75	>	<	1	723.3	723.3	723.3	0	723.3	723.3	>
2022-05-26 19:27:59	560	<	999	0	0	0	0	0	0	>	<	1	2.8	2.8	2.8	0	2.8	2.8	>	<	1	723.3	723.3	723.3	0	723.3	723.3	>
2022-05-26 19:28:00	561	<	1001	0.001	1	0	0.0316	0.0326	-0.0306	>	<	1	2.85	2.85	2.85	0	2.85	2.85	>	<	1	723.3	723.3	723.3	0	723.3	723.3	>
2022-05-26 19:28:01	562	<	999	0.003	1	0	0.0547	0.0577	-0.0517	>	<	1	2.7	2.7	2.7	0	2.7	2.7	>	<	1	723.3	723.3	723.3	0	723.3	723.3	>
2022-05-26 19:28:02	563	<	1001	0	0	0	0	0	0	>	<	1	3.6	3.6	3.6	0	3.6	3.6	>	<	1	723.3	723.3	723.3	0	723.3	723.3	>
2022-05-26 19:28:03	564	<	998	0.001	1	0	0.0316	0.0326	-0.0306	>	<	1	2.8	2.8	2.8	0	2.8	2.8	>	<	1	723.3	723.3	723.3	0	723.3	723.3	>
2022-05-26 19:28:04	565	<	1000	0	0	0	0	0	0	>	<	1	2.75	2.75	2.75	0	2.75	2.75	>	<	1	723.3	723.3	723.3	0	723.3	723.3	>
2022-05-26 19:28:05	566	<	1001	0	0	0	0	0	0	>	<	1	2.85	2.85	2.85	0	2.85	2.85	>	<	1	723.3	723.3	723.3	0	723.3	723.3	>
2022-05-26 19:28:06	567	<	1001	0	0	0	0	0	0	>	<	1	5.95	5.95	5.95	0	5.95	5.95	>	<	1	723.3	723.3	723.3	0	723.3	723.3	>
2022-05-26 19:28:07	568	<	1000	0.001	1	0	0.0316	0.0326	-0.0306	>	<	1	3.15	3.15	3.15	0	3.15	3.15	>	<	1	723.3	723.3	723.3	0	723.3	723.3	>
2022-05-26 19:28:08	569	<	993	0.001	1	0	0.0317	0.0327	-0.0307	>	<	1	2.8	2.8	2.8	0	2.8	2.8	>	<	1	723.3	723.3	723.3	0	723.3	723.3	>
2022-05-26 19:28:09	570	<	1007	0	0	0	0	0	0	>	<	1	2.85	2.85	2.85	0	2.85	2.85	>	<	1	723.3	723.3	723.3	0	723.3	723.3	>
2022-05-26 19:28:10	571	<	996	0.002	1	0	0.0448	0.0468	-0.0428	>	<	1	2.8	2.8	2.8	0	2.8	2.8	>	<	1	723.3	723.3	723.3	0	723.3	723.3	>
2022-05-26 19:28:11	572	<	1002	0	0	0	0	0	0	>	<	1	3.55	3.55	3.55	0	3.55	3.55	>	<	1	723.3	723.3	723.3	0	723.3	723.3	>
2022-05-26 19:28:12	573	<	1000	0.001	1	0	0.0316	0.0326	-0.0306	>	<	1	2.85	2.85	2.85	0	2.85	2.85	>	<	1	723.3	723.3	723.3	0	723.3	723.3	>
2022-05-26 19:28:13	574	<	1002	0	0	0	0	0	0	>	<	1	2.75	2.75	2.75	0	2.75	2.75	>	<	1	723.3	723.3	723.3	0	723.3	723.3	>
2022-05-26 19:28:14	575	<	999	0	0	0	0	0	0	>	<	1	2.85	2.85	2.85	0	2.85	2.85	>	<	1	723.3	723.3	723.3	0	723.3	723.3	>
2022-05-26 19:28:15	576	<	1001	0.001	1	0	0.0316	0.0326	-0.0306	>	<	1	3.5	3.5	3.5	0	3.5	3.5	>	<	1	723.3	723.3	723.3	0	723.3	723.3	>
2022-05-26 19:28:16	577	<	1000	0	0	0	0	0	0	>	<	1	2.75	2.75	2.75	0	2.75	2.75	>	<	1	723.3	723.3	723.3	0	723.3	723.3	>
2022-05-26 19:28:17	578	<	999	0.001	1	0	0.0316	0.0326	-0.0306	>	<	1	2.65	2.65	2.65	0	2.65	2.65	>	<	1	723.3	723.3	723.3	0	723.3	723.3	>
2022-05-26 19:28:18	579	<	1000	0.046	1	0	0.2095	0.2555	-0.1635	>	<	1	2.65	2.65	2.65	0	2.65	2.65	>	<	1	723.3	723.3	723.3	0	723.3	723.3	>
2022-05-26 19:28:19	580	<	1001	0.005	1	0	0.0705	0.0755	-0.0655	>	<	1	2.6	2.6	2.6	0	2.6	2.6	>	<	1	723.3	723.3	723.3	0	723.3	723.3	>
2022-05-26 19:28:20	581	<	997	0.0502	1	0	0.2183	0.2684	-0.1681	>	<	1	3.55	3.55	3.55	0	3.55	3.55	>	<	1	723.3	723.3	723.3	0	723.3	723.3	>
2022-05-26 19:28:21	582	<	1003	0.0309	1	0	0.1731	0.204	-0.1422	>	<	1	2.6	2.6	2.6	0	2.6	2.6	>	<	1	723.3	723.3	723.3	0	723.3	723.3	>
2022-05-26 19:28:22	583	<	998	0.001	1	0	0.0316	0.0326	-0.0306	>	<	1	2.8	2.8	2.8	0	2.8	2.8	>	<	1	723.3	723.3	723.3	0	723.3	723.3	>
2022-05-26 19:28:23	584	<	1000	0	0	0	0	0	0	>	<	1	2.8	2.8	2.8	0	2.8	2.8	>	<	1	723.3	723.3	723.3	0	723.3	723.3	>
2022-05-26 19:28:24	585	<	1000	0	0	0	0	0	0	>	<	1	3.75	3.75	3.75	0	3.75	3.75	>	<	1	723.3	723.3	723.3	0	723.3	723.3	>
2022-05-26 19:28:25	586	<	998	0	0	0	0	0	0	>	<	1	2.55	2.55	2.55	0	2.55	2.55	>	<	1	723.3	723.3	723.3	0	723.3	723.3	>
2022-05-26 19:28:26	587	<	1003	0	0	0	0	0	0	>	<	1	2.5	2.5	2.5	0	2.5	2.5	>	<	1	723.3	723.3	723.3	0	723.3	723.3	>
2022-05-26 19:28:27	588	<	999	0.002	1	0	0.0447	0.0467	-0.0427	>	<	1	2.65	2.65	2.65	0	2.65	2.65	>	<	1	723.3	723.3	723.3	0	723.3	723.3	>
2022-05-26 19:28:28	589	<	999	0.002	1	0	0.0447	0.0467	-0.0427	>	<	1	2.8	2.8	2.8	0	2.8	2.8	>	<	1	723.3	723.3	723.3	0	723.3	723.3	>
2022-05-26 19:28:29	590	<	1002	0.001	1	0	0.0316	0.0326	-0.0306	>	<	1	6.45	6.45	6.45	0	6.45	6.45	>	<	1	723.3	723.3	723.3	0	723.3	723.3	>
2022-05-26 19:28:30	591	<	1001	0.004	1	0	0.0631	0.0671	-0.0591	>	<	1	2.8	2.8	2.8	0	2.8	2.8	>	<	1	723.3	723.3	723.3	0	723.3	723.3	>
2022-05-26 19:28:31	592	<	1000	0.029	1	0	0.1678	0.1968	-0.1388	>	<	1	2.7	2.7	2.7	0	2.7	2.7	>	<	1	723.3	723.3	723.3	0	723.3	723.3	>
2022-05-26 19:28:32	593	<	997	0.003	1	0	0.0548	0.0578	-0.0518	>	<	1	2.6	2.6	2.6	0	2.6	2.6	>	<	1	723.3	723.3	723.3	0	723.3	723.3	>
2022-05-26 19:28:33	594	<	1000	0	0	0	0	0	0	>	<	1	3.45	3.45	3.45	0	3.45	3.45	>	<	1	723.3	723.3	723.3	0	723.3	723.3	>
2022-05-26 19:28:34	595	<	1003	0	0	0	0	0	0	>	<	1	2.75	2.75	2.75	0	2.75	2.75	>	<	1	723.3	723.3	723.3	0	723.3	723.3	>
2022-05-26 19:28:35	596	<	998	0	0	0	0	0	0	>	<	1	2.55	2.55	2.55	0	2.55	2.55	>	<	1	723.3	723.3	723.3	0	723.3	723.3	>
2022-05-26 19:28:36	597	<	1002	0.001	1	0	0.0316	0.0326	-0.0306	>	<	1	2.8	2.8	2.8	0	2.8	2.8	>	<	1	723.3	723.3	723.3	0	723.3	723.3	>
2022-05-26 19:28:37	598	<	1000	0	0	0	0	0	0	>	<	1	2.7	2.7	2.7	0	2.7	2.7	>	<	1	723.3	723.3	723.3	0	723.3	723.3	>
2022-05-26 19:28:38	599	<	1000	0.001	1	0	0.0316	0.0326	-0.0306	>	<	1	3.4	3.4	3.4	0	3.4	3.4	>	<	1	723.6	723.6	723.6	0	723.6	723.6	>
2022-05-26 19:28:39	600	<	997	0	0	0	0	0	0	>	<	1	2.75	2.75	2.75	0	2.75	2.75	>	<	1	723.6	723.6	723.6	0	723.6	723.6	>
2022-05-26 19:28:40	601	<	999	0	0	0	0	0	0	>	<	1	2.8	2.8	2.8	0	2.8	2.8	>	<	1	723.6	723.6	723.6	0	723.6	723.6	>
2022-05-26 19:28:41	602	<	1004	0	0	0	0	0	0	>	<	1	2.75	2.75	2.75	0	2.75	2.75	>	<	1	723.6	723.6	723.6	0	723.6	723.6	>
2022-05-26 19:28:42	603	<	998	0.001	1	0	0.0316	0.0326	-0.0306	>	<	1	3.7	3.7	3.7	0	3.7	3.7	>	<	1	723.6	723.6	723.6	0	723.6	723.6	>
2022-05-26 19:28:43	604	<	1001	0.001	1	0	0.0316	0.0326	-0.0306	>	<	1	2.8	2.8	2.8	0	2.8	2.8	>	<	1	723.6	723.6	723.6	0	723.6	723.6	>
2022-05-26 19:28:44	605	<	1001	0.002	1	0	0.0447	0.0467	-0.0427	>	<	1	2.8	2.8	2.8	0	2.8	2.8	>	<	1	723.6	723.6	723.6	0	723.6	723.6	>
2022-05-26 19:28:45	606	<	1000	0	0	0	0	0	0	>	<	1	2.8	2.8	2.8	0	2.8	2.8	>	<	1	723.6	723.6	723.6	0	723.6	723.6	>
2022-05-26 19:28:46	607	<	999	0	0	0	0	0	0	>	<	1	2.75	2.75	2.75	0	2.75	2.75	>	<	1	723.6	723.6	723.6	0	723.6	723.6	>
2022-05-26 19:28:47	608	<	1002	0	0	0	0	0	0	>	<	1	3.6	3.6	3.6	0	3.6	3.6	>	<	1	723.6	723.6	723.6	0	723.6	723.6	>
2022-05-26 19:28:48	609	<	999	0.002	1	0	0.0447	0.0467	-0.0427	>	<	1	2.85	2.85	2.85	0	2.85	2.85	>	<	1	723.6	723.6	723.6	0	723.6	723.6	>
2022-05-26 19:28:49	610	<	998	0	0	0	0	0	0	>	<	1	2.75	2.75	2.75	0	2.75	2.75	>	<	1	723.6	723.6	723.6	0	723.6	723.6	>
2022-05-26 19:28:50	611	<	1002	0	0	0	0	0	0	>	<	1	2.75	2.75	2.75	0	2.75	2.75	>	<	1	723.6	723.6	723.6	0	723.6	723.6	>
2022-05-26 19:28:51	612	<	1000	0	0	0	0	0	0	>	<	1	6.2	6.2	6.2	0	6.2	6.2	>	<	1	723.6	723.6	723.6	0	723.6	723.6	>
2022-05-26 19:28:52	613	<	997	0	0	0	0	0	0	>	<	1	2.6	2.6	2.6	0	2.6	2.6	>	<	1	723.6	723.6	723.6	0	723.6	723.6	>
2022-05-26 19:28:53	614	<	1003	0	0	0	0	0	0	>	<	1	2.55	2.55	2.55	0	2.55	2.55	>	<	1	723.6	723.6	723.6	0	723.6	723.6	>
2022-05-26 19:28:54	615	<	999	0	0	0	0	0	0	>	<	1	2.45	2.45	2.45	0	2.45	2.45	>	<	1	723.6	723.6	723.6	0	723.6	723.6	>
2022-05-26 19:28:55	616	<	1001	0.001	1	0	0.0316	0.0326	-0.0306	>	<	1	3.35	3.35	3.35	0	3.35	3.35	>	<	1	723.6	723.6	723.6	0	723.6	723.6	>
2022-05-26 19:28:56	617	<	999	0	0	0	0	0	0	>	<	1	2.7	2.7	2.7	0	2.7	2.7	>	<	1	723.6	723.6	723.6	0	723.6	723.6	>
2022-05-26 19:28:57	618	<	1001	0.001	1	0	0.0316	0.0326	-0.0306	>	<	1	2.7	2.7	2.7	0	2.7	2.7	>	<	1	723.6	723.6	723.6	0	723.6	723.6	>
2022-05-26 19:28:58	619	<	999	0	0	0	0	0	0	>	<	1	2.5	2.5	2.5	0	2.5	2.5	>	<	1	723.6	723.6	723.6	0	723.6	723.6	>
2022-05-26 19:28:59	620	<	1001	0	0	0	0	0	0	>	<	1	2.55	2.55	2.55	0	2.55	2.55	>	<	1	723.6	723.6	723.6	0	723.6	723.6	>
2022-05-26 19:29:00	621	<	1000	0	0	0	0	0	0	>	<	1	3.3	3.3	3.3	0	3.3	3.3	>	<	1	723.6	723.6	723.6	0	723.6	723.6	>
2022-05-26 19:29:01	622	<	999	0.001	1	0	0.0316	0.0326	-0.0306	>	<	1	2.6	2.6	2.6	0	2.6	2.6	>	<	1	723.6	723.6	723.6	0	723.6	723.6	>
2022-05-26 19:29:02	623	<	1001	0.001	1	0	0.0316	0.0326	-0.0306	>	<	1	2.65	2.65	2.65	0	2.65	2.65	>	<	1	723.6	723.6	723.6	0	723.6	723.6	>
2022-05-26 19:29:03	624	<	1000	0.008	1	0	0.0891	0.0971	-0.0811	>	<	1	2.65	2.65	2.65	0	2.65	2.65	>	<	1	723.6	723.6	723.6	0	723.6	723.6	>
2022-05-26 19:29:04	625	<	982	0.0295	1	0	0.1693	0.1988	-0.1398	>	<	1	3.35	3.35	3.35	0	3.35	3.35	>	<	1	723.6	723.6	723.6	0	723.6	723.6	>
2022-05-26 19:29:05	626	<	1016	0	0	0	0	0	0	>	<	1	2.5	2.5	2.5	0	2.5	2.5	>	<	1	723.6	723.6	723.6	0	723.6	723.6	>
2022-05-26 19:29:06	627	<	1000	0.021	1	0	0.1434	0.1644	-0.1224	>	<	1	2.8	2.8	2.8	0	2.8	2.8	>	<	1	723.6	723.6	723.6	0	723.6	723.6	>
2022-05-26 19:29:07	628	<	1002	0.01	1	0	0.0994	0.1094	-0.0894	>	<	1	2.6	2.6	2.6	0	2.6	2.6	>	<	1	723.6	723.6	723.6	0	723.6	723.6	>
2022-05-26 19:29:08	629	<	1000	0.001	1	0	0.0316	0.0326	-0.0306	>	<	1	2.65	2.65	2.65	0	2.65	2.65	>	<	1	723.6	723.6	723.6	0	723.6	723.6	>
2022-05-26 19:29:09	630	<	1000	0	0	0	0	0	0	>	<	1	3.45	3.45	3.45	0	3.45	3.45	>	<	1	723.6	723.6	723.6	0	723.6	723.6	>
2022-05-26 19:29:10	631	<	1000	0	0	0	0	0	0	>	<	1	2.65	2.65	2.65	0	2.65	2.65	>	<	1	723.6	723.6	723.6	0	723.6	723.6	>
2022-05-26 19:29:11	632	<	1001	0	0	0	0	0	0	>	<	1	2.85	2.85	2.85	0	2.85	2.85	>	<	1	723.6	723.6	723.6	0	723.6	723.6	>
2022-05-26 19:29:12	633	<	999	0	0	0	0	0	0	>	<	1	2.7	2.7	2.7	0	2.7	2.7	>	<	1	723.6	723.6	723.6	0	723.6	723.6	>
2022-05-26 19:29:13	634	<	999	0	0	0	0	0	0	>	<	1	6.35	6.35	6.35	0	6.35	6.35	>	<	1	723.6	723.6	723.6	0	723.6	723.6	>
2022-05-26 19:29:14	635	<	1001	0	0	0	0	0	0	>	<	1	2.85	2.85	2.85	0	2.85	2.85	>	<	1	723.6	723.6	723.6	0	723.6	723.6	>
2022-05-26 19:29:15	636	<	1000	0	0	0	0	0	0	>	<	1	2.8	2.8	2.8	0	2.8	2.8	>	<	1	723.6	723.6	723.6	0	723.6	723.6	>
2022-05-26 19:29:16	637	<	999	0	0	0	0	0	0	>	<	1	2.8	2.8	2.8	0	2.8	2.8	>	<	1	723.6	723.6	723.6	0	723.6	723.6	>
2022-05-26 19:29:17	638	<	1000	0.003	1	0	0.0547	0.0577	-0.0517	>	<	1	3.45	3.45	3.45	0	3.45	3.45	>	<	1	723.6	723.6	723.6	0	723.6	723.6	>
2022-05-26 19:29:18	639	<	1000	0.005	1	0	0.0705	0.0755	-0.0655	>	<	1	2.8	2.8	2.8	0	2.8	2.8	>	<	1	723.6	723.6	723.6	0	723.6	723.6	>
2022-05-26 19:29:19	640	<	1001	0.002	1	0	0.0447	0.0467	-0.0427	>	<	1	2.7	2.7	2.7	0	2.7	2.7	>	<	1	723.6	723.6	723.6	0	723.6	723.6	>
2022-05-26 19:29:20	641	<	999	0.001	1	0	0.0316	0.0326	-0.0306	>	<	1	2.8	2.8	2.8	0	2.8	2.8	>	<	1	723.6	723.6	723.6	0	723.6	723.6	>
2022-05-26 19:29:21	642	<	1001	0.002	1	0	0.0447	0.0467	-0.0427	>	<	1	2.75	2.75	2.75	0	2.75	2.75	>	<	1	723.6	723.6	723.6	0	723.6	723.6	>
2022-05-26 19:29:22	643	<	1000	0.001	1	0	0.0316	0.0326	-0.0306	>	<	1	3.35	3.35	3.35	0	3.35	3.35	>	<	1	723.6	723.6	723.6	0	723.6	723.6	>
2022-05-26 19:29:23	644	<	1000	0	0	0	0	0	0	>	<	1	2.6	2.6	2.6	0	2.6	2.6	>	<	1	723.6	723.6	723.6	0	723.6	723.6	>
2022-05-26 19:29:24	645	<	999	0.001	1	0	0.0316	0.0326	-0.0306	>	<	1	2.6	2.6	2.6	0	2.6	2.6	>	<	1	723.6	723.6	723.6	0	723.6	723.6	>
2022-05-26 19:29:25	646	<	1001	0	0	0	0	0	0	>	<	1	2.7	2.7	2.7	0	2.7	2.7	>	<	1	723.6	723.6	723.6	0	723.6	723.6	>
2022-05-26 19:29:26	647	<	996	0	0	0	0	0	0	>	<	1	2.6	2.6	2.6	0	2.6	2.6	>	<	1	723.6	723.6	723.6	0	723.6	723.6	>
2022-05-26 19:29:27	648	<	1003	0.003	1	0	0.0546	0.0576	-0.0516	>	<	1	3.65	3.65	3.65	0	3.65	3.65	>	<	1	723.6	723.6	723.6	0	723.6	723.6	>
2022-05-26 19:29:28	649	<	999	0.004	1	0	0.0632	0.0672	-0.0591	>	<	1	2.85	2.85	2.85	0	2.85	2.85	>	<	1	723.6	723.6	723.6	0	723.6	723.6	>
2022-05-26 19:29:29	650	<	1001	0.001	1	0	0.0316	0.0326	-0.0306	>	<	1	2.65	2.65	2.65	0	2.65	2.65	>	<	1	723.6	723.6	723.6	0	723.6	723.6	>
2022-05-26 19:29:30	651	<	968	0	0	0	0	0	0	>	<	1	2.75	2.75	2.75	0	2.75	2.75	>	<	1	723.6	723.6	723.6	0	723.6	723.6	>
2022-05-26 19:29:31	652	<	1032	0.0019	1	0	0.044	0.0459	-0.042	>	<	1	3.5	3.5	3.5	0	3.5	3.5	>	<	1	723.6	723.6	723.6	0	723.6	723.6	>
2022-05-26 19:29:32	653	<	1000	0	0	0	0	0	0	>	<	1	2.75	2.75	2.75	0	2.75	2.75	>	<	1	723.6	723.6	723.6	0	723.6	723.6	>
2022-05-26 19:29:33	654	<	1000	0.001	1	0	0.0316	0.0326	-0.0306	>	<	1	2.7	2.7	2.7	0	2.7	2.7	>	<	1	723.6	723.6	723.6	0	723.6	723.6	>
2022-05-26 19:29:34	655	<	1001	0	0	0	0	0	0	>	<	1	2.65	2.65	2.65	0	2.65	2.65	>	<	1	723.6	723.6	723.6	0	723.6	723.6	>
2022-05-26 19:29:35	656	<	999	0	0	0	0	0	0	>	<	1	4.9	4.9	4.9	0	4.9	4.9	>	<	1	723.6	723.6	723.6	0	723.6	723.6	>
2022-05-26 19:29:36	657	<	1001	0	0	0	0	0	0	>	<	1	4.2	4.2	4.2	0	4.2	4.2	>	<	1	723.6	723.6	723.6	0	723.6	723.6	>
2022-05-26 19:29:37	658	<	1000	0.032	1	0	0.176	0.208	-0.144	>	<	1	2.65	2.65	2.65	0	2.65	2.65	>	<	1	723.6	723.6	723.6	0	723.6	723.6	>
2022-05-26 19:29:38	659	<	998	0.0431	1	0	0.2031	0.2461	-0.16	>	<	1	2.5	2.5	2.5	0	2.5	2.5	>	<	1	723.6	723.6	723.6	0	723.6	723.6	>
2022-05-26 19:29:39	660	<	764	0.0524	1	0	0.2227	0.2751	-0.1704	>	<	1	2.7	2.7	2.7	0	2.7	2.7	>	<	1	723.6	723.6	723.6	0	723.6	723.6	>

## Sheet: Conf1_10000
		<	Processing Time							>	<	CPU1							>	<	MEM1							>
Time	Id	<	Cont	Average	Max	Min	DesvTip	DTTop	DTDown	>	<	Cont	Average	Max	Min	DesvTip	DTTop	DTDown	>	<	Cont	Average	Max	Min	DesvTip	DTTop	DTDown	>
P5_Conf1_10000	Tot	<	1319986	0.0179	16	0	0.1393	0.1573	-0.1214	>	<	660	4.99	18.15	0.55	1.77	6.76	3.22	>	<	660	709.05	727.9	284.7	46.08	755.13	662.97	>
2022-05-26 19:50:35	0	<	766	0.0627	8	0	0.3631	0.4258	-0.3004	>	<	1	18.15	18.15	18.15	0	18.15	18.15	>	<	1	284.7	284.7	284.7	0	284.7	284.7	>
2022-05-26 19:50:36	1	<	1608	0.0162	1	0	0.1261	0.1423	-0.11	>	<	1	3.05	3.05	3.05	0	3.05	3.05	>	<	1	296.4	296.4	296.4	0	296.4	296.4	>
2022-05-26 19:50:37	2	<	2994	0.0127	1	0	0.1119	0.1246	-0.0992	>	<	1	4.4	4.4	4.4	0	4.4	4.4	>	<	1	323.6	323.6	323.6	0	323.6	323.6	>
2022-05-26 19:50:38	3	<	2110	0.0118	1	0	0.1082	0.1201	-0.0964	>	<	1	4.45	4.45	4.45	0	4.45	4.45	>	<	1	411.2	411.2	411.2	0	411.2	411.2	>
2022-05-26 19:50:39	4	<	2436	0.0472	1	0	0.2121	0.2593	-0.1649	>	<	1	4	4	4	0	4	4	>	<	1	504.3	504.3	504.3	0	504.3	504.3	>
2022-05-26 19:50:40	5	<	1898	0.0817	1	0	0.2739	0.3555	-0.1922	>	<	1	5	5	5	0	5	5	>	<	1	527.8	527.8	527.8	0	527.8	527.8	>
2022-05-26 19:50:41	6	<	2093	0.0521	1	0	0.2222	0.2743	-0.1701	>	<	1	4.25	4.25	4.25	0	4.25	4.25	>	<	1	528.8	528.8	528.8	0	528.8	528.8	>
2022-05-26 19:50:42	7	<	2026	0.0726	1	0	0.2594	0.332	-0.1869	>	<	1	3.95	3.95	3.95	0	3.95	3.95	>	<	1	518.8	518.8	518.8	0	518.8	518.8	>
2022-05-26 19:50:43	8	<	2000	0.061	1	0	0.2393	0.3003	-0.1783	>	<	1	4.95	4.95	4.95	0	4.95	4.95	>	<	1	533	533	533	0	533	533	>
2022-05-26 19:50:44	9	<	2007	0.0488	1	0	0.2155	0.2643	-0.1667	>	<	1	3.8	3.8	3.8	0	3.8	3.8	>	<	1	533	533	533	0	533	533	>
2022-05-26 19:50:45	10	<	1977	0.0273	1	0	0.163	0.1903	-0.1357	>	<	1	3.75	3.75	3.75	0	3.75	3.75	>	<	1	533	533	533	0	533	533	>
2022-05-26 19:50:46	11	<	2012	0.0149	1	0	0.1212	0.1361	-0.1063	>	<	1	4.95	4.95	4.95	0	4.95	4.95	>	<	1	553.7	553.7	553.7	0	553.7	553.7	>
2022-05-26 19:50:47	12	<	2004	0.0469	1	0	0.2114	0.2583	-0.1645	>	<	1	4	4	4	0	4	4	>	<	1	553.7	553.7	553.7	0	553.7	553.7	>
2022-05-26 19:50:48	13	<	1882	0.0664	1	0	0.249	0.3154	-0.1826	>	<	1	3.85	3.85	3.85	0	3.85	3.85	>	<	1	553.7	553.7	553.7	0	553.7	553.7	>
2022-05-26 19:50:49	14	<	2111	0.0682	15	0	0.4038	0.472	-0.3356	>	<	1	4.8	4.8	4.8	0	4.8	4.8	>	<	1	555.1	555.1	555.1	0	555.1	555.1	>
2022-05-26 19:50:50	15	<	2009	0.0413	1	0	0.199	0.2403	-0.1577	>	<	1	3.8	3.8	3.8	0	3.8	3.8	>	<	1	555.1	555.1	555.1	0	555.1	555.1	>
2022-05-26 19:50:51	16	<	1990	0.0688	1	0	0.2532	0.322	-0.1843	>	<	1	3.7	3.7	3.7	0	3.7	3.7	>	<	1	555.1	555.1	555.1	0	555.1	555.1	>
2022-05-26 19:50:52	17	<	2012	0.0621	1	0	0.2414	0.3035	-0.1793	>	<	1	5.4	5.4	5.4	0	5.4	5.4	>	<	1	565.3	565.3	565.3	0	565.3	565.3	>
2022-05-26 19:50:53	18	<	1874	0.0411	1	0	0.1985	0.2396	-0.1574	>	<	1	3.95	3.95	3.95	0	3.95	3.95	>	<	1	565.3	565.3	565.3	0	565.3	565.3	>
2022-05-26 19:50:54	19	<	2126	0.0202	1	0	0.1408	0.161	-0.1205	>	<	1	3.85	3.85	3.85	0	3.85	3.85	>	<	1	565.3	565.3	565.3	0	565.3	565.3	>
2022-05-26 19:50:55	20	<	1994	0.0381	1	0	0.1915	0.2296	-0.1534	>	<	1	4.7	4.7	4.7	0	4.7	4.7	>	<	1	574.7	574.7	574.7	0	574.7	574.7	>
2022-05-26 19:50:56	21	<	1110	0.0144	1	0	0.1192	0.1336	-0.1048	>	<	1	3.75	3.75	3.75	0	3.75	3.75	>	<	1	574.7	574.7	574.7	0	574.7	574.7	>
2022-05-26 19:50:57	22	<	1225	0.0253	1	0	0.1571	0.1824	-0.1317	>	<	1	0.55	0.55	0.55	0	0.55	0.55	>	<	1	574.7	574.7	574.7	0	574.7	574.7	>
2022-05-26 19:50:58	23	<	2479	0.0121	1	0	0.1093	0.1214	-0.0972	>	<	1	2.1	2.1	2.1	0	2.1	2.1	>	<	1	574.9	574.9	574.9	0	574.9	574.9	>
2022-05-26 19:50:59	24	<	3179	0.0264	1	0	0.1604	0.1868	-0.134	>	<	1	3.65	3.65	3.65	0	3.65	3.65	>	<	1	584.7	584.7	584.7	0	584.7	584.7	>
2022-05-26 19:51:00	25	<	1925	0.0203	1	0	0.1409	0.1611	-0.1206	>	<	1	5.8	5.8	5.8	0	5.8	5.8	>	<	1	590.8	590.8	590.8	0	590.8	590.8	>
2022-05-26 19:51:01	26	<	2069	0.014	1	0	0.1176	0.1316	-0.1035	>	<	1	3.95	3.95	3.95	0	3.95	3.95	>	<	1	590.8	590.8	590.8	0	590.8	590.8	>
2022-05-26 19:51:02	27	<	2017	0.0486	1	0	0.215	0.2636	-0.1664	>	<	1	5	5	5	0	5	5	>	<	1	609.9	609.9	609.9	0	609.9	609.9	>
2022-05-26 19:51:03	28	<	2001	0.04	1	0	0.1959	0.2359	-0.1559	>	<	1	3.9	3.9	3.9	0	3.9	3.9	>	<	1	609.9	609.9	609.9	0	609.9	609.9	>
2022-05-26 19:51:04	29	<	2001	0.067	1	0	0.25	0.3169	-0.183	>	<	1	3.75	3.75	3.75	0	3.75	3.75	>	<	1	609.9	609.9	609.9	0	609.9	609.9	>
2022-05-26 19:51:05	30	<	1994	0.0301	1	0	0.1708	0.2009	-0.1407	>	<	1	4.75	4.75	4.75	0	4.75	4.75	>	<	1	609.9	609.9	609.9	0	609.9	609.9	>
2022-05-26 19:51:06	31	<	2005	0.0224	1	0	0.1481	0.1706	-0.1257	>	<	1	3.8	3.8	3.8	0	3.8	3.8	>	<	1	610	610	610	0	610	610	>
2022-05-26 19:51:07	32	<	1943	0.0566	1	0	0.2311	0.2877	-0.1745	>	<	1	3.8	3.8	3.8	0	3.8	3.8	>	<	1	605.8	605.8	605.8	0	605.8	605.8	>
2022-05-26 19:51:08	33	<	2060	0.049	1	0	0.2159	0.265	-0.1669	>	<	1	5	5	5	0	5	5	>	<	1	615.6	615.6	615.6	0	615.6	615.6	>
2022-05-26 19:51:09	34	<	1998	0.027	1	0	0.1622	0.1892	-0.1351	>	<	1	3.8	3.8	3.8	0	3.8	3.8	>	<	1	615.6	615.6	615.6	0	615.6	615.6	>
2022-05-26 19:51:10	35	<	2000	0.0325	1	0	0.1773	0.2098	-0.1448	>	<	1	3.75	3.75	3.75	0	3.75	3.75	>	<	1	615.6	615.6	615.6	0	615.6	615.6	>
2022-05-26 19:51:11	36	<	1998	0.027	1	0	0.1622	0.1892	-0.1351	>	<	1	4.8	4.8	4.8	0	4.8	4.8	>	<	1	625.4	625.4	625.4	0	625.4	625.4	>
2022-05-26 19:51:12	37	<	2003	0.0464	1	0	0.2104	0.2568	-0.164	>	<	1	3.85	3.85	3.85	0	3.85	3.85	>	<	1	625.4	625.4	625.4	0	625.4	625.4	>
2022-05-26 19:51:13	38	<	1981	0.0464	1	0	0.2104	0.2569	-0.164	>	<	1	3.75	3.75	3.75	0	3.75	3.75	>	<	1	625.4	625.4	625.4	0	625.4	625.4	>
2022-05-26 19:51:14	39	<	2023	0.0539	1	0	0.2258	0.2797	-0.1719	>	<	1	5.05	5.05	5.05	0	5.05	5.05	>	<	1	635.8	635.8	635.8	0	635.8	635.8	>
2022-05-26 19:51:15	40	<	1960	0.0194	1	0	0.1379	0.1573	-0.1185	>	<	1	3.7	3.7	3.7	0	3.7	3.7	>	<	1	635.8	635.8	635.8	0	635.8	635.8	>
2022-05-26 19:51:16	41	<	2038	0.0873	1	0	0.2823	0.3697	-0.195	>	<	1	3.6	3.6	3.6	0	3.6	3.6	>	<	1	635.8	635.8	635.8	0	635.8	635.8	>
2022-05-26 19:51:17	42	<	1999	0.0435	1	0	0.204	0.2476	-0.1605	>	<	1	4.95	4.95	4.95	0	4.95	4.95	>	<	1	645.3	645.3	645.3	0	645.3	645.3	>
2022-05-26 19:51:18	43	<	2002	0.0465	1	0	0.2105	0.2569	-0.164	>	<	1	3.8	3.8	3.8	0	3.8	3.8	>	<	1	645.3	645.3	645.3	0	645.3	645.3	>
2022-05-26 19:51:19	44	<	2000	0.074	1	0	0.2618	0.3358	-0.1878	>	<	1	3.8	3.8	3.8	0	3.8	3.8	>	<	1	645.3	645.3	645.3	0	645.3	645.3	>
2022-05-26 19:51:20	45	<	1976	0.0491	1	0	0.2161	0.2651	-0.167	>	<	1	4.8	4.8	4.8	0	4.8	4.8	>	<	1	654.7	654.7	654.7	0	654.7	654.7	>
2022-05-26 19:51:21	46	<	1989	0.0478	1	0	0.2133	0.261	-0.1655	>	<	1	3.85	3.85	3.85	0	3.85	3.85	>	<	1	654.7	654.7	654.7	0	654.7	654.7	>
2022-05-26 19:51:22	47	<	2034	0.0659	1	0	0.2481	0.314	-0.1822	>	<	1	3.65	3.65	3.65	0	3.65	3.65	>	<	1	654.8	654.8	654.8	0	654.8	654.8	>
2022-05-26 19:51:23	48	<	1978	0.0693	16	0	0.431	0.5003	-0.3618	>	<	1	4.85	4.85	4.85	0	4.85	4.85	>	<	1	673.4	673.4	673.4	0	673.4	673.4	>
2022-05-26 19:51:24	49	<	2019	0.0575	1	0	0.2327	0.2902	-0.1753	>	<	1	3.8	3.8	3.8	0	3.8	3.8	>	<	1	673.6	673.6	673.6	0	673.6	673.6	>
2022-05-26 19:51:25	50	<	2002	0.0729	1	0	0.26	0.3329	-0.1871	>	<	1	3.75	3.75	3.75	0	3.75	3.75	>	<	1	673.6	673.6	673.6	0	673.6	673.6	>
2022-05-26 19:51:26	51	<	1984	0.0675	1	0	0.251	0.3185	-0.1834	>	<	1	3.7	3.7	3.7	0	3.7	3.7	>	<	1	673.7	673.7	673.7	0	673.7	673.7	>
2022-05-26 19:51:27	52	<	2013	0.0601	1	0	0.2377	0.2978	-0.1776	>	<	1	4.6	4.6	4.6	0	4.6	4.6	>	<	1	683.8	683.8	683.8	0	683.8	683.8	>
2022-05-26 19:51:28	53	<	1999	0.02	1	0	0.14	0.16	-0.12	>	<	1	3.65	3.65	3.65	0	3.65	3.65	>	<	1	683.8	683.8	683.8	0	683.8	683.8	>
2022-05-26 19:51:29	54	<	2008	0.0194	1	0	0.138	0.1574	-0.1186	>	<	1	4.45	4.45	4.45	0	4.45	4.45	>	<	1	693.3	693.3	693.3	0	693.3	693.3	>
2022-05-26 19:51:30	55	<	1995	0.007	1	0	0.0835	0.0905	-0.0765	>	<	1	3.55	3.55	3.55	0	3.55	3.55	>	<	1	693.3	693.3	693.3	0	693.3	693.3	>
2022-05-26 19:51:31	56	<	1999	0.007	1	0	0.0834	0.0904	-0.0764	>	<	1	3.65	3.65	3.65	0	3.65	3.65	>	<	1	693.3	693.3	693.3	0	693.3	693.3	>
2022-05-26 19:51:32	57	<	1977	0.0192	1	0	0.1373	0.1565	-0.1181	>	<	1	4.5	4.5	4.5	0	4.5	4.5	>	<	1	700.8	700.8	700.8	0	700.8	700.8	>
2022-05-26 19:51:33	58	<	2026	0.0543	1	0	0.2266	0.2809	-0.1723	>	<	1	3.85	3.85	3.85	0	3.85	3.85	>	<	1	700.8	700.8	700.8	0	700.8	700.8	>
2022-05-26 19:51:34	59	<	1981	0.0555	1	0	0.229	0.2845	-0.1735	>	<	1	3.85	3.85	3.85	0	3.85	3.85	>	<	1	700.8	700.8	700.8	0	700.8	700.8	>
2022-05-26 19:51:35	60	<	2017	0.054	1	0	0.2261	0.2801	-0.1721	>	<	1	4.7	4.7	4.7	0	4.7	4.7	>	<	1	700.8	700.8	700.8	0	700.8	700.8	>
2022-05-26 19:51:36	61	<	1999	0.016	1	0	0.1255	0.1415	-0.1095	>	<	1	3.9	3.9	3.9	0	3.9	3.9	>	<	1	700.8	700.8	700.8	0	700.8	700.8	>
2022-05-26 19:51:37	62	<	1998	0.0506	1	0	0.2191	0.2696	-0.1685	>	<	1	3.7	3.7	3.7	0	3.7	3.7	>	<	1	700.8	700.8	700.8	0	700.8	700.8	>
2022-05-26 19:51:38	63	<	2004	0.0459	1	0	0.2093	0.2552	-0.1634	>	<	1	4.6	4.6	4.6	0	4.6	4.6	>	<	1	700.8	700.8	700.8	0	700.8	700.8	>
2022-05-26 19:51:39	64	<	1998	0.0771	1	0	0.2667	0.3438	-0.1896	>	<	1	3.75	3.75	3.75	0	3.75	3.75	>	<	1	700.8	700.8	700.8	0	700.8	700.8	>
2022-05-26 19:51:40	65	<	2000	0.048	1	0	0.2138	0.2618	-0.1658	>	<	1	4.6	4.6	4.6	0	4.6	4.6	>	<	1	700.8	700.8	700.8	0	700.8	700.8	>
2022-05-26 19:51:41	66	<	1994	0.0256	1	0	0.1579	0.1834	-0.1323	>	<	1	3.85	3.85	3.85	0	3.85	3.85	>	<	1	700.8	700.8	700.8	0	700.8	700.8	>
2022-05-26 19:51:42	67	<	2006	0.0354	1	0	0.1848	0.2202	-0.1494	>	<	1	3.75	3.75	3.75	0	3.75	3.75	>	<	1	700.8	700.8	700.8	0	700.8	700.8	>
2022-05-26 19:51:43	68	<	1997	0.0426	1	0	0.2019	0.2444	-0.1593	>	<	1	4.7	4.7	4.7	0	4.7	4.7	>	<	1	700.8	700.8	700.8	0	700.8	700.8	>
2022-05-26 19:51:44	69	<	1994	0.0667	1	0	0.2495	0.3162	-0.1828	>	<	1	3.7	3.7	3.7	0	3.7	3.7	>	<	1	700.8	700.8	700.8	0	700.8	700.8	>
2022-05-26 19:51:45	70	<	1976	0.0369	1	0	0.1886	0.2256	-0.1517	>	<	1	4.5	4.5	4.5	0	4.5	4.5	>	<	1	700.8	700.8	700.8	0	700.8	700.8	>
2022-05-26 19:51:46	71	<	2020	0.048	1	0	0.2138	0.2618	-0.1658	>	<	1	3.75	3.75	3.75	0	3.75	3.75	>	<	1	700.8	700.8	700.8	0	700.8	700.8	>
2022-05-26 19:51:47	72	<	2015	0.0437	1	0	0.2044	0.248	-0.1607	>	<	1	4.55	4.55	4.55	0	4.55	4.55	>	<	1	700.8	700.8	700.8	0	700.8	700.8	>
2022-05-26 19:51:48	73	<	1999	0.0265	1	0	0.1607	0.1872	-0.1341	>	<	1	3.9	3.9	3.9	0	3.9	3.9	>	<	1	700.8	700.8	700.8	0	700.8	700.8	>
2022-05-26 19:51:49	74	<	1975	0.038	1	0	0.1911	0.2291	-0.1532	>	<	1	3.9	3.9	3.9	0	3.9	3.9	>	<	1	700.8	700.8	700.8	0	700.8	700.8	>
2022-05-26 19:51:50	75	<	2020	0.055	4	0	0.2406	0.2955	-0.1856	>	<	1	7.9	7.9	7.9	0	7.9	7.9	>	<	1	709	709	709	0	709	709	>
2022-05-26 19:51:51	76	<	1998	0.0841	1	0	0.2775	0.3616	-0.1934	>	<	1	3.7	3.7	3.7	0	3.7	3.7	>	<	1	709	709	709	0	709	709	>
2022-05-26 19:51:52	77	<	1998	0.0791	11	0	0.3576	0.4367	-0.2785	>	<	1	4.35	4.35	4.35	0	4.35	4.35	>	<	1	709	709	709	0	709	709	>
2022-05-26 19:51:53	78	<	2007	0.0727	1	0	0.2597	0.3325	-0.187	>	<	1	3.8	3.8	3.8	0	3.8	3.8	>	<	1	709	709	709	0	709	709	>
2022-05-26 19:51:54	79	<	2002	0.0519	1	0	0.2219	0.2739	-0.17	>	<	1	8.35	8.35	8.35	0	8.35	8.35	>	<	1	709	709	709	0	709	709	>
2022-05-26 19:51:55	80	<	1996	0.0376	1	0	0.1902	0.2277	-0.1526	>	<	1	3.95	3.95	3.95	0	3.95	3.95	>	<	1	709	709	709	0	709	709	>
2022-05-26 19:51:56	81	<	2006	0.0768	1	0	0.2662	0.343	-0.1895	>	<	1	4.3	4.3	4.3	0	4.3	4.3	>	<	1	709	709	709	0	709	709	>
2022-05-26 19:51:57	82	<	1994	0.0391	1	0	0.1939	0.233	-0.1548	>	<	1	3.65	3.65	3.65	0	3.65	3.65	>	<	1	709	709	709	0	709	709	>
2022-05-26 19:51:58	83	<	2006	0.0184	1	0	0.1346	0.153	-0.1161	>	<	1	8.75	8.75	8.75	0	8.75	8.75	>	<	1	709	709	709	0	709	709	>
2022-05-26 19:51:59	84	<	2002	0.0185	9	0	0.2326	0.2511	-0.2141	>	<	1	4.55	4.55	4.55	0	4.55	4.55	>	<	1	709	709	709	0	709	709	>
2022-05-26 19:52:00	85	<	1999	0.0205	1	0	0.1417	0.1622	-0.1212	>	<	1	4	4	4	0	4	4	>	<	1	709	709	709	0	709	709	>
2022-05-26 19:52:01	86	<	1998	0.0265	1	0	0.1607	0.1872	-0.1342	>	<	1	8.35	8.35	8.35	0	8.35	8.35	>	<	1	709	709	709	0	709	709	>
2022-05-26 19:52:02	87	<	2001	0.026	1	0	0.1591	0.1851	-0.1331	>	<	1	3.8	3.8	3.8	0	3.8	3.8	>	<	1	709	709	709	0	709	709	>
2022-05-26 19:52:03	88	<	2000	0.0205	1	0	0.1417	0.1622	-0.1212	>	<	1	4.35	4.35	4.35	0	4.35	4.35	>	<	1	709	709	709	0	709	709	>
2022-05-26 19:52:04	89	<	1997	0.0911	1	0	0.2878	0.3789	-0.1967	>	<	1	3.8	3.8	3.8	0	3.8	3.8	>	<	1	709	709	709	0	709	709	>
2022-05-26 19:52:05	90	<	2005	0.0219	1	0	0.1465	0.1684	-0.1246	>	<	1	8.55	8.55	8.55	0	8.55	8.55	>	<	1	709	709	709	0	709	709	>
2022-05-26 19:52:06	91	<	1998	0.0716	1	0	0.2578	0.3293	-0.1862	>	<	1	4.2	4.2	4.2	0	4.2	4.2	>	<	1	709	709	709	0	709	709	>
2022-05-26 19:52:07	92	<	2001	0.0335	1	0	0.1799	0.2134	-0.1464	>	<	1	3.7	3.7	3.7	0	3.7	3.7	>	<	1	709	709	709	0	709	709	>
2022-05-26 19:52:08	93	<	2001	0.0375	1	0	0.1899	0.2274	-0.1525	>	<	1	8.55	8.55	8.55	0	8.55	8.55	>	<	1	709	709	709	0	709	709	>
2022-05-26 19:52:09	94	<	1997	0.0401	1	0	0.1961	0.2362	-0.156	>	<	1	4.35	4.35	4.35	0	4.35	4.35	>	<	1	709	709	709	0	709	709	>
2022-05-26 19:52:10	95	<	1985	0.0348	1	0	0.1832	0.2179	-0.1484	>	<	1	3.95	3.95	3.95	0	3.95	3.95	>	<	1	709	709	709	0	709	709	>
2022-05-26 19:52:11	96	<	2017	0.0268	1	0	0.1614	0.1882	-0.1346	>	<	1	8.7	8.7	8.7	0	8.7	8.7	>	<	1	709	709	709	0	709	709	>
2022-05-26 19:52:12	97	<	1998	0.0796	1	0	0.2706	0.3502	-0.1911	>	<	1	4.25	4.25	4.25	0	4.25	4.25	>	<	1	709	709	709	0	709	709	>
2022-05-26 19:52:13	98	<	2001	0.0245	1	0	0.1546	0.179	-0.1301	>	<	1	5.6	5.6	5.6	0	5.6	5.6	>	<	1	709	709	709	0	709	709	>
2022-05-26 19:52:14	99	<	1992	0.0216	1	0	0.1453	0.1669	-0.1237	>	<	1	6.8	6.8	6.8	0	6.8	6.8	>	<	1	709	709	709	0	709	709	>
2022-05-26 19:52:15	100	<	2010	0.0129	1	0	0.113	0.1259	-0.1001	>	<	1	4.1	4.1	4.1	0	4.1	4.1	>	<	1	709	709	709	0	709	709	>
2022-05-26 19:52:16	101	<	1999	0.007	1	0	0.0834	0.0904	-0.0764	>	<	1	8.65	8.65	8.65	0	8.65	8.65	>	<	1	709	709	709	0	709	709	>
2022-05-26 19:52:17	102	<	1992	0.011	1	0	0.1045	0.1156	-0.0935	>	<	1	3.95	3.95	3.95	0	3.95	3.95	>	<	1	709	709	709	0	709	709	>
2022-05-26 19:52:18	103	<	2001	0.0405	2	0	0.1996	0.2401	-0.1591	>	<	1	7.65	7.65	7.65	0	7.65	7.65	>	<	1	709	709	709	0	709	709	>
2022-05-26 19:52:19	104	<	2006	0.0484	6	0	0.2469	0.2953	-0.1986	>	<	1	5.45	5.45	5.45	0	5.45	5.45	>	<	1	709.3	709.3	709.3	0	709.3	709.3	>
2022-05-26 19:52:20	105	<	2000	0.058	1	0	0.2337	0.2917	-0.1757	>	<	1	3.75	3.75	3.75	0	3.75	3.75	>	<	1	709.3	709.3	709.3	0	709.3	709.3	>
2022-05-26 19:52:21	106	<	1998	0.0601	1	0	0.2376	0.2977	-0.1775	>	<	1	8.9	8.9	8.9	0	8.9	8.9	>	<	1	709.3	709.3	709.3	0	709.3	709.3	>
2022-05-26 19:52:22	107	<	2002	0.0694	1	0	0.2542	0.3236	-0.1848	>	<	1	4.1	4.1	4.1	0	4.1	4.1	>	<	1	709.3	709.3	709.3	0	709.3	709.3	>
2022-05-26 19:52:23	108	<	2001	0.0405	2	0	0.1996	0.2401	-0.1591	>	<	1	9.1	9.1	9.1	0	9.1	9.1	>	<	1	709.3	709.3	709.3	0	709.3	709.3	>
2022-05-26 19:52:24	109	<	2001	0.0125	1	0	0.1111	0.1236	-0.0986	>	<	1	5.6	5.6	5.6	0	5.6	5.6	>	<	1	709.3	709.3	709.3	0	709.3	709.3	>
2022-05-26 19:52:25	110	<	1998	0.0325	1	0	0.1774	0.2099	-0.1449	>	<	1	7.95	7.95	7.95	0	7.95	7.95	>	<	1	709.3	709.3	709.3	0	709.3	709.3	>
2022-05-26 19:52:26	111	<	2004	0.0544	1	0	0.2268	0.2812	-0.1724	>	<	1	9.5	9.5	9.5	0	9.5	9.5	>	<	1	709.3	709.3	709.3	0	709.3	709.3	>
2022-05-26 19:52:27	112	<	1995	0.0075	1	0	0.0864	0.0939	-0.0789	>	<	1	4.05	4.05	4.05	0	4.05	4.05	>	<	1	709.3	709.3	709.3	0	709.3	709.3	>
2022-05-26 19:52:28	113	<	1902	0.021	1	0	0.1435	0.1645	-0.1225	>	<	1	9.4	9.4	9.4	0	9.4	9.4	>	<	1	709.3	709.3	709.3	0	709.3	709.3	>
2022-05-26 19:52:29	114	<	2102	0.0932	6	0	0.3144	0.4076	-0.2211	>	<	1	7.35	7.35	7.35	0	7.35	7.35	>	<	1	709.3	709.3	709.3	0	709.3	709.3	>
2022-05-26 19:52:30	115	<	1972	0.0421	1	0	0.2008	0.2429	-0.1587	>	<	1	6.05	6.05	6.05	0	6.05	6.05	>	<	1	709.3	709.3	709.3	0	709.3	709.3	>
2022-05-26 19:52:31	116	<	2026	0.0558	1	0	0.2295	0.2853	-0.1737	>	<	1	9.75	9.75	9.75	0	9.75	9.75	>	<	1	709.3	709.3	709.3	0	709.3	709.3	>
2022-05-26 19:52:32	117	<	2000	0.0815	1	0	0.2736	0.3551	-0.1921	>	<	1	9.3	9.3	9.3	0	9.3	9.3	>	<	1	709.3	709.3	709.3	0	709.3	709.3	>
2022-05-26 19:52:33	118	<	1993	0.0351	6	0	0.2212	0.2564	-0.1861	>	<	1	9.1	9.1	9.1	0	9.1	9.1	>	<	1	709.3	709.3	709.3	0	709.3	709.3	>
2022-05-26 19:52:34	119	<	2003	0.0514	1	0	0.2209	0.2723	-0.1694	>	<	1	7.1	7.1	7.1	0	7.1	7.1	>	<	1	709.3	709.3	709.3	0	709.3	709.3	>
2022-05-26 19:52:35	120	<	2002	0.0275	5	0	0.1916	0.2191	-0.1641	>	<	1	9.45	9.45	9.45	0	9.45	9.45	>	<	1	709.5	709.5	709.5	0	709.5	709.5	>
2022-05-26 19:52:36	121	<	2001	0.028	1	0	0.1649	0.1929	-0.1369	>	<	1	10.2	10.2	10.2	0	10.2	10.2	>	<	1	709.5	709.5	709.5	0	709.5	709.5	>
2022-05-26 19:52:37	122	<	2002	0.0644	1	0	0.2455	0.31	-0.1811	>	<	1	10.4	10.4	10.4	0	10.4	10.4	>	<	1	709.5	709.5	709.5	0	709.5	709.5	>
2022-05-26 19:52:38	123	<	1992	0.0221	4	0	0.1662	0.1883	-0.1441	>	<	1	7.7	7.7	7.7	0	7.7	7.7	>	<	1	709.5	709.5	709.5	0	709.5	709.5	>
2022-05-26 19:52:39	124	<	2008	0.0204	1	0	0.1414	0.1618	-0.121	>	<	1	10.05	10.05	10.05	0	10.05	10.05	>	<	1	710.8	710.8	710.8	0	710.8	710.8	>
2022-05-26 19:52:40	125	<	1992	0.0517	1	0	0.2214	0.2731	-0.1697	>	<	1	9.85	9.85	9.85	0	9.85	9.85	>	<	1	710.9	710.9	710.9	0	710.9	710.9	>
2022-05-26 19:52:41	126	<	2008	0.0234	4	0	0.1698	0.1932	-0.1464	>	<	1	10.1	10.1	10.1	0	10.1	10.1	>	<	1	710.9	710.9	710.9	0	710.9	710.9	>
2022-05-26 19:52:42	127	<	1995	0.018	1	0	0.1331	0.1512	-0.1151	>	<	1	9.7	9.7	9.7	0	9.7	9.7	>	<	1	710.9	710.9	710.9	0	710.9	710.9	>
2022-05-26 19:52:43	128	<	2002	0.0539	1	0	0.2259	0.2799	-0.172	>	<	1	4.1	4.1	4.1	0	4.1	4.1	>	<	1	711.2	711.2	711.2	0	711.2	711.2	>
2022-05-26 19:52:44	129	<	1995	0.0286	1	0	0.1666	0.1952	-0.138	>	<	1	4.55	4.55	4.55	0	4.55	4.55	>	<	1	711.2	711.2	711.2	0	711.2	711.2	>
2022-05-26 19:52:45	130	<	2007	0.0543	1	0	0.2266	0.2809	-0.1723	>	<	1	4.3	4.3	4.3	0	4.3	4.3	>	<	1	711.4	711.4	711.4	0	711.4	711.4	>
2022-05-26 19:52:46	131	<	2001	0.059	1	0	0.2356	0.2945	-0.1766	>	<	1	4.25	4.25	4.25	0	4.25	4.25	>	<	1	711.4	711.4	711.4	0	711.4	711.4	>
2022-05-26 19:52:47	132	<	2000	0.0525	4	0	0.2361	0.2886	-0.1836	>	<	1	4.25	4.25	4.25	0	4.25	4.25	>	<	1	711.4	711.4	711.4	0	711.4	711.4	>
2022-05-26 19:52:48	133	<	1995	0.0321	3	0	0.1845	0.2166	-0.1525	>	<	1	4.3	4.3	4.3	0	4.3	4.3	>	<	1	711.4	711.4	711.4	0	711.4	711.4	>
2022-05-26 19:52:49	134	<	2003	0.0225	1	0	0.1482	0.1707	-0.1257	>	<	1	4.4	4.4	4.4	0	4.4	4.4	>	<	1	711.4	711.4	711.4	0	711.4	711.4	>
2022-05-26 19:52:50	135	<	2002	0.008	3	0	0.1045	0.1125	-0.0965	>	<	1	4.4	4.4	4.4	0	4.4	4.4	>	<	1	711.4	711.4	711.4	0	711.4	711.4	>
2022-05-26 19:52:51	136	<	1998	0.028	1	0	0.1651	0.1931	-0.137	>	<	1	4.55	4.55	4.55	0	4.55	4.55	>	<	1	711.4	711.4	711.4	0	711.4	711.4	>
2022-05-26 19:52:52	137	<	2002	0.0405	3	0	0.2045	0.245	-0.164	>	<	1	4.45	4.45	4.45	0	4.45	4.45	>	<	1	711.4	711.4	711.4	0	711.4	711.4	>
2022-05-26 19:52:53	138	<	2000	0.014	1	0	0.1175	0.1315	-0.1035	>	<	1	4.35	4.35	4.35	0	4.35	4.35	>	<	1	711.4	711.4	711.4	0	711.4	711.4	>
2022-05-26 19:52:54	139	<	2000	0.051	3	0	0.2267	0.2777	-0.1757	>	<	1	4.4	4.4	4.4	0	4.4	4.4	>	<	1	711.4	711.4	711.4	0	711.4	711.4	>
2022-05-26 19:52:55	140	<	1999	0.012	1	0	0.1089	0.1209	-0.0969	>	<	1	4.55	4.55	4.55	0	4.55	4.55	>	<	1	711.4	711.4	711.4	0	711.4	711.4	>
2022-05-26 19:52:56	141	<	2000	0.027	3	0	0.174	0.201	-0.147	>	<	1	4.35	4.35	4.35	0	4.35	4.35	>	<	1	711.4	711.4	711.4	0	711.4	711.4	>
2022-05-26 19:52:57	142	<	2000	0.0105	1	0	0.1019	0.1124	-0.0914	>	<	1	10.8	10.8	10.8	0	10.8	10.8	>	<	1	711.4	711.4	711.4	0	711.4	711.4	>
2022-05-26 19:52:58	143	<	2001	0.009	3	0	0.1091	0.1181	-0.1002	>	<	1	4.05	4.05	4.05	0	4.05	4.05	>	<	1	711.4	711.4	711.4	0	711.4	711.4	>
2022-05-26 19:52:59	144	<	2000	0.007	1	0	0.0834	0.0904	-0.0764	>	<	1	4.25	4.25	4.25	0	4.25	4.25	>	<	1	711.7	711.7	711.7	0	711.7	711.7	>
2022-05-26 19:53:00	145	<	1999	0.0265	1	0	0.1607	0.1872	-0.1341	>	<	1	4.35	4.35	4.35	0	4.35	4.35	>	<	1	711.7	711.7	711.7	0	711.7	711.7	>
2022-05-26 19:53:01	146	<	1837	0.0484	1	0	0.2147	0.2632	-0.1663	>	<	1	4.3	4.3	4.3	0	4.3	4.3	>	<	1	711.7	711.7	711.7	0	711.7	711.7	>
2022-05-26 19:53:02	147	<	2165	0.0467	1	0	0.2109	0.2575	-0.1642	>	<	1	4.4	4.4	4.4	0	4.4	4.4	>	<	1	712.3	712.3	712.3	0	712.3	712.3	>
2022-05-26 19:53:03	148	<	1998	0.015	1	0	0.1216	0.1366	-0.1066	>	<	1	4.65	4.65	4.65	0	4.65	4.65	>	<	1	712.3	712.3	712.3	0	712.3	712.3	>
2022-05-26 19:53:04	149	<	1998	0.0215	3	0	0.1551	0.1766	-0.1336	>	<	1	4.35	4.35	4.35	0	4.35	4.35	>	<	1	712.8	712.8	712.8	0	712.8	712.8	>
2022-05-26 19:53:05	150	<	2002	0.0385	1	0	0.1923	0.2308	-0.1538	>	<	1	4.45	4.45	4.45	0	4.45	4.45	>	<	1	713	713	713	0	713	713	>
2022-05-26 19:53:06	151	<	1998	0.041	1	0	0.1984	0.2394	-0.1573	>	<	1	4.3	4.3	4.3	0	4.3	4.3	>	<	1	713	713	713	0	713	713	>
2022-05-26 19:53:07	152	<	2000	0.0345	1	0	0.1825	0.217	-0.148	>	<	1	4.75	4.75	4.75	0	4.75	4.75	>	<	1	713	713	713	0	713	713	>
2022-05-26 19:53:08	153	<	2003	0.0195	3	0	0.1584	0.1778	-0.1389	>	<	1	4.45	4.45	4.45	0	4.45	4.45	>	<	1	713	713	713	0	713	713	>
2022-05-26 19:53:09	154	<	2000	0.0255	3	0	0.1669	0.1924	-0.1414	>	<	1	4.45	4.45	4.45	0	4.45	4.45	>	<	1	713	713	713	0	713	713	>
2022-05-26 19:53:10	155	<	2001	0.0425	3	0	0.209	0.2515	-0.1665	>	<	1	4.35	4.35	4.35	0	4.35	4.35	>	<	1	713.3	713.3	713.3	0	713.3	713.3	>
2022-05-26 19:53:11	156	<	1999	0.072	1	0	0.2585	0.3306	-0.1865	>	<	1	9.6	9.6	9.6	0	9.6	9.6	>	<	1	713.5	713.5	713.5	0	713.5	713.5	>
2022-05-26 19:53:12	157	<	1941	0.0484	1	0	0.2147	0.2631	-0.1662	>	<	1	4.45	4.45	4.45	0	4.45	4.45	>	<	1	713.5	713.5	713.5	0	713.5	713.5	>
2022-05-26 19:53:13	158	<	2058	0.0165	4	0	0.1486	0.1651	-0.1321	>	<	1	4.75	4.75	4.75	0	4.75	4.75	>	<	1	713.5	713.5	713.5	0	713.5	713.5	>
2022-05-26 19:53:14	159	<	1997	0.0796	3	0	0.2816	0.3612	-0.202	>	<	1	4.3	4.3	4.3	0	4.3	4.3	>	<	1	713.5	713.5	713.5	0	713.5	713.5	>
2022-05-26 19:53:15	160	<	2006	0.0643	3	0	0.2513	0.3156	-0.187	>	<	1	4.55	4.55	4.55	0	4.55	4.55	>	<	1	713.8	713.8	713.8	0	713.8	713.8	>
2022-05-26 19:53:16	161	<	1997	0.0661	1	0	0.2485	0.3146	-0.1824	>	<	1	4.35	4.35	4.35	0	4.35	4.35	>	<	1	714.5	714.5	714.5	0	714.5	714.5	>
2022-05-26 19:53:17	162	<	1999	0.0345	3	0	0.1906	0.2251	-0.1561	>	<	1	4.5	4.5	4.5	0	4.5	4.5	>	<	1	714.8	714.8	714.8	0	714.8	714.8	>
2022-05-26 19:53:18	163	<	2001	0.0105	2	0	0.1067	0.1172	-0.0962	>	<	1	4.65	4.65	4.65	0	4.65	4.65	>	<	1	715	715	715	0	715	715	>
2022-05-26 19:53:19	164	<	2000	0.0055	1	0	0.074	0.0795	-0.0685	>	<	1	4.35	4.35	4.35	0	4.35	4.35	>	<	1	715.5	715.5	715.5	0	715.5	715.5	>
2022-05-26 19:53:20	165	<	1999	0.0415	3	0	0.2093	0.2508	-0.1678	>	<	1	4.45	4.45	4.45	0	4.45	4.45	>	<	1	715.5	715.5	715.5	0	715.5	715.5	>
2022-05-26 19:53:21	166	<	1999	0.0065	2	0	0.092	0.0985	-0.0855	>	<	1	4.4	4.4	4.4	0	4.4	4.4	>	<	1	715.5	715.5	715.5	0	715.5	715.5	>
2022-05-26 19:53:22	167	<	1999	0.049	2	0	0.2182	0.2672	-0.1692	>	<	1	4.4	4.4	4.4	0	4.4	4.4	>	<	1	716	716	716	0	716	716	>
2022-05-26 19:53:23	168	<	1998	0.0185	2	0	0.1385	0.157	-0.12	>	<	1	4.45	4.45	4.45	0	4.45	4.45	>	<	1	716.8	716.8	716.8	0	716.8	716.8	>
2022-05-26 19:53:24	169	<	1990	0.0633	2	0	0.2456	0.3089	-0.1823	>	<	1	4.35	4.35	4.35	0	4.35	4.35	>	<	1	716.8	716.8	716.8	0	716.8	716.8	>
2022-05-26 19:53:25	170	<	2014	0.0541	2	0	0.2284	0.2826	-0.1743	>	<	1	9.75	9.75	9.75	0	9.75	9.75	>	<	1	716.8	716.8	716.8	0	716.8	716.8	>
2022-05-26 19:53:26	171	<	2001	0.066	1	0	0.2482	0.3142	-0.1823	>	<	1	4.3	4.3	4.3	0	4.3	4.3	>	<	1	717.3	717.3	717.3	0	717.3	717.3	>
2022-05-26 19:53:27	172	<	1999	0.0145	3	0	0.1315	0.146	-0.117	>	<	1	4.35	4.35	4.35	0	4.35	4.35	>	<	1	717.3	717.3	717.3	0	717.3	717.3	>
2022-05-26 19:53:28	173	<	2004	0.0115	3	0	0.1197	0.1312	-0.1083	>	<	1	4.2	4.2	4.2	0	4.2	4.2	>	<	1	717.3	717.3	717.3	0	717.3	717.3	>
2022-05-26 19:53:29	174	<	1996	0.0591	1	0	0.2358	0.295	-0.1767	>	<	1	4.35	4.35	4.35	0	4.35	4.35	>	<	1	717.3	717.3	717.3	0	717.3	717.3	>
2022-05-26 19:53:30	175	<	2001	0.0615	3	0	0.2464	0.3078	-0.1849	>	<	1	4.25	4.25	4.25	0	4.25	4.25	>	<	1	717.3	717.3	717.3	0	717.3	717.3	>
2022-05-26 19:53:31	176	<	1998	0.0395	1	0	0.1949	0.2344	-0.1553	>	<	1	4.3	4.3	4.3	0	4.3	4.3	>	<	1	717.5	717.5	717.5	0	717.5	717.5	>
2022-05-26 19:53:32	177	<	2003	0.0374	2	0	0.1925	0.2299	-0.155	>	<	1	4.25	4.25	4.25	0	4.25	4.25	>	<	1	717.5	717.5	717.5	0	717.5	717.5	>
2022-05-26 19:53:33	178	<	1993	0.0221	1	0	0.1469	0.169	-0.1249	>	<	1	4.3	4.3	4.3	0	4.3	4.3	>	<	1	717.5	717.5	717.5	0	717.5	717.5	>
2022-05-26 19:53:34	179	<	2006	0.0214	2	0	0.1482	0.1697	-0.1268	>	<	1	4.45	4.45	4.45	0	4.45	4.45	>	<	1	718.5	718.5	718.5	0	718.5	718.5	>
2022-05-26 19:53:35	180	<	2000	0.0525	1	0	0.223	0.2755	-0.1705	>	<	1	4.55	4.55	4.55	0	4.55	4.55	>	<	1	718.5	718.5	718.5	0	718.5	718.5	>
2022-05-26 19:53:36	181	<	2000	0.0495	1	0	0.2169	0.2664	-0.1674	>	<	1	4.5	4.5	4.5	0	4.5	4.5	>	<	1	718.5	718.5	718.5	0	718.5	718.5	>
2022-05-26 19:53:37	182	<	1999	0.0595	3	0	0.2429	0.3024	-0.1833	>	<	1	4.55	4.55	4.55	0	4.55	4.55	>	<	1	718.5	718.5	718.5	0	718.5	718.5	>
2022-05-26 19:53:38	183	<	1998	0.03	1	0	0.1707	0.2007	-0.1406	>	<	1	10.1	10.1	10.1	0	10.1	10.1	>	<	1	718.5	718.5	718.5	0	718.5	718.5	>
2022-05-26 19:53:39	184	<	2004	0.0025	3	0	0.074	0.0765	-0.0716	>	<	1	4.2	4.2	4.2	0	4.2	4.2	>	<	1	718.5	718.5	718.5	0	718.5	718.5	>
2022-05-26 19:53:40	185	<	2001	0.007	3	0	0.0997	0.1067	-0.0927	>	<	1	4.35	4.35	4.35	0	4.35	4.35	>	<	1	718.7	718.7	718.7	0	718.7	718.7	>
2022-05-26 19:53:41	186	<	2000	0.0035	3	0	0.0805	0.084	-0.077	>	<	1	4.35	4.35	4.35	0	4.35	4.35	>	<	1	718.7	718.7	718.7	0	718.7	718.7	>
2022-05-26 19:53:42	187	<	1996	0.0256	3	0	0.167	0.1926	-0.1415	>	<	1	4.4	4.4	4.4	0	4.4	4.4	>	<	1	718.7	718.7	718.7	0	718.7	718.7	>
2022-05-26 19:53:43	188	<	2003	0.017	1	0	0.1292	0.1462	-0.1122	>	<	1	4.2	4.2	4.2	0	4.2	4.2	>	<	1	718.7	718.7	718.7	0	718.7	718.7	>
2022-05-26 19:53:44	189	<	1999	0.004	3	0	0.0836	0.0876	-0.0796	>	<	1	4.45	4.45	4.45	0	4.45	4.45	>	<	1	718.7	718.7	718.7	0	718.7	718.7	>
2022-05-26 19:53:45	190	<	2001	0.0025	2	0	0.067	0.0695	-0.0645	>	<	1	4.2	4.2	4.2	0	4.2	4.2	>	<	1	718.7	718.7	718.7	0	718.7	718.7	>
2022-05-26 19:53:46	191	<	1999	0.0355	3	0	0.193	0.2285	-0.1575	>	<	1	4.25	4.25	4.25	0	4.25	4.25	>	<	1	718.7	718.7	718.7	0	718.7	718.7	>
2022-05-26 19:53:47	192	<	2002	0.0035	3	0	0.0865	0.09	-0.083	>	<	1	4.35	4.35	4.35	0	4.35	4.35	>	<	1	718.7	718.7	718.7	0	718.7	718.7	>
2022-05-26 19:53:48	193	<	1999	0.021	2	0	0.1502	0.1712	-0.1292	>	<	1	4.4	4.4	4.4	0	4.4	4.4	>	<	1	718.7	718.7	718.7	0	718.7	718.7	>
2022-05-26 19:53:49	194	<	1995	0.0185	2	0	0.1386	0.1571	-0.12	>	<	1	4.3	4.3	4.3	0	4.3	4.3	>	<	1	719	719	719	0	719	719	>
2022-05-26 19:53:50	195	<	2006	0.0508	1	0	0.2197	0.2705	-0.1688	>	<	1	4.45	4.45	4.45	0	4.45	4.45	>	<	1	719	719	719	0	719	719	>
2022-05-26 19:53:51	196	<	1999	0.0705	2	0	0.258	0.3285	-0.1875	>	<	1	9.85	9.85	9.85	0	9.85	9.85	>	<	1	719.2	719.2	719.2	0	719.2	719.2	>
2022-05-26 19:53:52	197	<	1888	0.0408	1	0	0.1978	0.2386	-0.157	>	<	1	4.45	4.45	4.45	0	4.45	4.45	>	<	1	719.2	719.2	719.2	0	719.2	719.2	>
2022-05-26 19:53:53	198	<	2105	0.0247	1	0	0.1552	0.1799	-0.1305	>	<	1	4.45	4.45	4.45	0	4.45	4.45	>	<	1	719.2	719.2	719.2	0	719.2	719.2	>
2022-05-26 19:53:54	199	<	2007	0.1011	3	0	0.3113	0.4124	-0.2101	>	<	1	4.4	4.4	4.4	0	4.4	4.4	>	<	1	719.2	719.2	719.2	0	719.2	719.2	>
2022-05-26 19:53:55	200	<	1999	0.0715	1	0	0.2577	0.3293	-0.1862	>	<	1	4.2	4.2	4.2	0	4.2	4.2	>	<	1	719.2	719.2	719.2	0	719.2	719.2	>
2022-05-26 19:53:56	201	<	2000	0.0535	1	0	0.225	0.2785	-0.1715	>	<	1	4.35	4.35	4.35	0	4.35	4.35	>	<	1	719.2	719.2	719.2	0	719.2	719.2	>
2022-05-26 19:53:57	202	<	1997	0.0356	1	0	0.1852	0.2207	-0.1496	>	<	1	4.2	4.2	4.2	0	4.2	4.2	>	<	1	719.2	719.2	719.2	0	719.2	719.2	>
2022-05-26 19:53:58	203	<	2001	0.024	3	0	0.1625	0.1865	-0.1385	>	<	1	4.5	4.5	4.5	0	4.5	4.5	>	<	1	719.2	719.2	719.2	0	719.2	719.2	>
2022-05-26 19:53:59	204	<	2000	0.0585	1	0	0.2347	0.2932	-0.1762	>	<	1	4.4	4.4	4.4	0	4.4	4.4	>	<	1	719.2	719.2	719.2	0	719.2	719.2	>
2022-05-26 19:54:00	205	<	2003	0.0659	1	0	0.2481	0.314	-0.1822	>	<	1	4.3	4.3	4.3	0	4.3	4.3	>	<	1	719.2	719.2	719.2	0	719.2	719.2	>
2022-05-26 19:54:01	206	<	1999	0.0405	1	0	0.1972	0.2377	-0.1567	>	<	1	4.15	4.15	4.15	0	4.15	4.15	>	<	1	719.2	719.2	719.2	0	719.2	719.2	>
2022-05-26 19:54:02	207	<	1998	0.048	2	0	0.2162	0.2642	-0.1681	>	<	1	4.5	4.5	4.5	0	4.5	4.5	>	<	1	719.5	719.5	719.5	0	719.5	719.5	>
2022-05-26 19:54:03	208	<	2003	0.021	2	0	0.1467	0.1677	-0.1258	>	<	1	4.4	4.4	4.4	0	4.4	4.4	>	<	1	719.5	719.5	719.5	0	719.5	719.5	>
2022-05-26 19:54:04	209	<	1999	0.008	3	0	0.1046	0.1126	-0.0966	>	<	1	9.9	9.9	9.9	0	9.9	9.9	>	<	1	719.5	719.5	719.5	0	719.5	719.5	>
2022-05-26 19:54:05	210	<	1997	0.0005	1	0	0.0224	0.0229	-0.0219	>	<	1	4.05	4.05	4.05	0	4.05	4.05	>	<	1	719.5	719.5	719.5	0	719.5	719.5	>
2022-05-26 19:54:06	211	<	2001	0.057	1	0	0.2318	0.2888	-0.1748	>	<	1	4.25	4.25	4.25	0	4.25	4.25	>	<	1	719.5	719.5	719.5	0	719.5	719.5	>
2022-05-26 19:54:07	212	<	2002	0.0684	3	0	0.2584	0.3268	-0.1899	>	<	1	4.4	4.4	4.4	0	4.4	4.4	>	<	1	719.5	719.5	719.5	0	719.5	719.5	>
2022-05-26 19:54:08	213	<	1996	0.0401	1	0	0.1961	0.2362	-0.1561	>	<	1	4.5	4.5	4.5	0	4.5	4.5	>	<	1	719.5	719.5	719.5	0	719.5	719.5	>
2022-05-26 19:54:09	214	<	1997	0.0275	2	0	0.1667	0.1942	-0.1391	>	<	1	4.4	4.4	4.4	0	4.4	4.4	>	<	1	719.5	719.5	719.5	0	719.5	719.5	>
2022-05-26 19:54:10	215	<	2006	0.0533	3	0	0.2313	0.2846	-0.1779	>	<	1	4.5	4.5	4.5	0	4.5	4.5	>	<	1	719.5	719.5	719.5	0	719.5	719.5	>
2022-05-26 19:54:11	216	<	1975	0.0638	3	0	0.2525	0.3163	-0.1887	>	<	1	4.3	4.3	4.3	0	4.3	4.3	>	<	1	719.5	719.5	719.5	0	719.5	719.5	>
2022-05-26 19:54:12	217	<	2027	0.039	3	0	0.2035	0.2424	-0.1645	>	<	1	4.55	4.55	4.55	0	4.55	4.55	>	<	1	719.5	719.5	719.5	0	719.5	719.5	>
2022-05-26 19:54:13	218	<	1997	0.0265	3	0	0.1727	0.1993	-0.1462	>	<	1	4.3	4.3	4.3	0	4.3	4.3	>	<	1	719.5	719.5	719.5	0	719.5	719.5	>
2022-05-26 19:54:14	219	<	2000	0.087	2	0	0.2836	0.3706	-0.1966	>	<	1	4.35	4.35	4.35	0	4.35	4.35	>	<	1	719.5	719.5	719.5	0	719.5	719.5	>
2022-05-26 19:54:15	220	<	1999	0.0505	3	0	0.2258	0.2763	-0.1752	>	<	1	4.35	4.35	4.35	0	4.35	4.35	>	<	1	719.5	719.5	719.5	0	719.5	719.5	>
2022-05-26 19:54:16	221	<	2003	0.0634	3	0	0.2498	0.3132	-0.1864	>	<	1	9.05	9.05	9.05	0	9.05	9.05	>	<	1	719.8	719.8	719.8	0	719.8	719.8	>
2022-05-26 19:54:17	222	<	2000	0.0385	1	0	0.1924	0.2309	-0.1539	>	<	1	5.05	5.05	5.05	0	5.05	5.05	>	<	1	719.8	719.8	719.8	0	719.8	719.8	>
2022-05-26 19:54:18	223	<	2000	0.0205	1	0	0.1417	0.1622	-0.1212	>	<	1	4.25	4.25	4.25	0	4.25	4.25	>	<	1	719.8	719.8	719.8	0	719.8	719.8	>
2022-05-26 19:54:19	224	<	1996	0.0491	3	0	0.2296	0.2787	-0.1805	>	<	1	4.35	4.35	4.35	0	4.35	4.35	>	<	1	719.8	719.8	719.8	0	719.8	719.8	>
2022-05-26 19:54:20	225	<	2004	0.0025	1	0	0.0499	0.0524	-0.0474	>	<	1	4.4	4.4	4.4	0	4.4	4.4	>	<	1	719.8	719.8	719.8	0	719.8	719.8	>
2022-05-26 19:54:21	226	<	2000	0.056	1	0	0.2299	0.2859	-0.1739	>	<	1	4.4	4.4	4.4	0	4.4	4.4	>	<	1	719.8	719.8	719.8	0	719.8	719.8	>
2022-05-26 19:54:22	227	<	1983	0.0025	1	0	0.0502	0.0527	-0.0476	>	<	1	4.35	4.35	4.35	0	4.35	4.35	>	<	1	719.8	719.8	719.8	0	719.8	719.8	>
2022-05-26 19:54:23	228	<	2016	0.0213	1	0	0.1445	0.1658	-0.1232	>	<	1	4.4	4.4	4.4	0	4.4	4.4	>	<	1	719.8	719.8	719.8	0	719.8	719.8	>
2022-05-26 19:54:24	229	<	2001	0.0795	3	0	0.2759	0.3554	-0.1965	>	<	1	4.4	4.4	4.4	0	4.4	4.4	>	<	1	719.8	719.8	719.8	0	719.8	719.8	>
2022-05-26 19:54:25	230	<	1998	0.0556	1	0	0.2291	0.2846	-0.1735	>	<	1	4.3	4.3	4.3	0	4.3	4.3	>	<	1	719.8	719.8	719.8	0	719.8	719.8	>
2022-05-26 19:54:26	231	<	1994	0.0281	3	0	0.1769	0.205	-0.1489	>	<	1	4.25	4.25	4.25	0	4.25	4.25	>	<	1	719.8	719.8	719.8	0	719.8	719.8	>
2022-05-26 19:54:27	232	<	2007	0.0369	2	0	0.1911	0.2279	-0.1542	>	<	1	4.35	4.35	4.35	0	4.35	4.35	>	<	1	719.8	719.8	719.8	0	719.8	719.8	>
2022-05-26 19:54:28	233	<	1998	0.007	1	0	0.0834	0.0904	-0.0764	>	<	1	4.25	4.25	4.25	0	4.25	4.25	>	<	1	719.8	719.8	719.8	0	719.8	719.8	>
2022-05-26 19:54:29	234	<	2003	0.01	1	0	0.0994	0.1094	-0.0894	>	<	1	10.1	10.1	10.1	0	10.1	10.1	>	<	1	719.8	719.8	719.8	0	719.8	719.8	>
2022-05-26 19:54:30	235	<	2001	0.013	1	0	0.1132	0.1262	-0.1003	>	<	1	4.15	4.15	4.15	0	4.15	4.15	>	<	1	719.8	719.8	719.8	0	719.8	719.8	>
2022-05-26 19:54:31	236	<	2000	0.033	1	0	0.1786	0.2116	-0.1456	>	<	1	4.3	4.3	4.3	0	4.3	4.3	>	<	1	719.8	719.8	719.8	0	719.8	719.8	>
2022-05-26 19:54:32	237	<	1998	0.018	1	0	0.133	0.151	-0.115	>	<	1	4.45	4.45	4.45	0	4.45	4.45	>	<	1	719.8	719.8	719.8	0	719.8	719.8	>
2022-05-26 19:54:33	238	<	2001	0.008	1	0	0.0891	0.0971	-0.0811	>	<	1	4.5	4.5	4.5	0	4.5	4.5	>	<	1	719.8	719.8	719.8	0	719.8	719.8	>
2022-05-26 19:54:34	239	<	2001	0.023	3	0	0.1596	0.1825	-0.1366	>	<	1	4.5	4.5	4.5	0	4.5	4.5	>	<	1	719.8	719.8	719.8	0	719.8	719.8	>
2022-05-26 19:54:35	240	<	1999	0.0045	2	0	0.074	0.0785	-0.0695	>	<	1	4.8	4.8	4.8	0	4.8	4.8	>	<	1	719.9	719.9	719.9	0	719.9	719.9	>
2022-05-26 19:54:36	241	<	2002	0.0629	1	0	0.2428	0.3058	-0.1799	>	<	1	4.65	4.65	4.65	0	4.65	4.65	>	<	1	719.9	719.9	719.9	0	719.9	719.9	>
2022-05-26 19:54:37	242	<	1994	0.0682	1	0	0.2521	0.3203	-0.1839	>	<	1	4.45	4.45	4.45	0	4.45	4.45	>	<	1	719.9	719.9	719.9	0	719.9	719.9	>
2022-05-26 19:54:38	243	<	2003	0.012	3	0	0.1297	0.1417	-0.1178	>	<	1	4.45	4.45	4.45	0	4.45	4.45	>	<	1	719.9	719.9	719.9	0	719.9	719.9	>
2022-05-26 19:54:39	244	<	2000	0.005	3	0	0.0947	0.0997	-0.0897	>	<	1	4.4	4.4	4.4	0	4.4	4.4	>	<	1	720.1	720.1	720.1	0	720.1	720.1	>
2022-05-26 19:54:40	245	<	2004	0.0035	2	0	0.0669	0.0704	-0.0634	>	<	1	4.65	4.65	4.65	0	4.65	4.65	>	<	1	720.1	720.1	720.1	0	720.1	720.1	>
2022-05-26 19:54:41	246	<	1996	0.0035	2	0	0.0671	0.0706	-0.0636	>	<	1	9.9	9.9	9.9	0	9.9	9.9	>	<	1	720.1	720.1	720.1	0	720.1	720.1	>
2022-05-26 19:54:42	247	<	1999	0.0185	2	0	0.1384	0.157	-0.1199	>	<	1	4.35	4.35	4.35	0	4.35	4.35	>	<	1	720.1	720.1	720.1	0	720.1	720.1	>
2022-05-26 19:54:43	248	<	2000	0.0035	1	0	0.0591	0.0626	-0.0556	>	<	1	4.45	4.45	4.45	0	4.45	4.45	>	<	1	720.1	720.1	720.1	0	720.1	720.1	>
2022-05-26 19:54:44	249	<	2004	0.001	1	0	0.0316	0.0326	-0.0306	>	<	1	4.3	4.3	4.3	0	4.3	4.3	>	<	1	720.1	720.1	720.1	0	720.1	720.1	>
2022-05-26 19:54:45	250	<	1997	0.003	2	0	0.0632	0.0662	-0.0602	>	<	1	4.35	4.35	4.35	0	4.35	4.35	>	<	1	720.1	720.1	720.1	0	720.1	720.1	>
2022-05-26 19:54:46	251	<	2002	0.004	2	0	0.0773	0.0813	-0.0733	>	<	1	4.3	4.3	4.3	0	4.3	4.3	>	<	1	720.1	720.1	720.1	0	720.1	720.1	>
2022-05-26 19:54:47	252	<	2002	0.038	2	0	0.1937	0.2317	-0.1557	>	<	1	4.5	4.5	4.5	0	4.5	4.5	>	<	1	720.1	720.1	720.1	0	720.1	720.1	>
2022-05-26 19:54:48	253	<	1999	0.0035	1	0	0.0591	0.0626	-0.0556	>	<	1	4.4	4.4	4.4	0	4.4	4.4	>	<	1	720.1	720.1	720.1	0	720.1	720.1	>
2022-05-26 19:54:49	254	<	1998	0.0025	1	0	0.05	0.0525	-0.0475	>	<	1	4.4	4.4	4.4	0	4.4	4.4	>	<	1	720.1	720.1	720.1	0	720.1	720.1	>
2022-05-26 19:54:50	255	<	2001	0.02	2	0	0.1435	0.1635	-0.1235	>	<	1	4.4	4.4	4.4	0	4.4	4.4	>	<	1	720.1	720.1	720.1	0	720.1	720.1	>
2022-05-26 19:54:51	256	<	1999	0.0215	1	0	0.1451	0.1666	-0.1236	>	<	1	4.4	4.4	4.4	0	4.4	4.4	>	<	1	720.4	720.4	720.4	0	720.4	720.4	>
2022-05-26 19:54:52	257	<	1986	0.0116	3	0	0.1244	0.136	-0.1128	>	<	1	9.95	9.95	9.95	0	9.95	9.95	>	<	1	720.4	720.4	720.4	0	720.4	720.4	>
2022-05-26 19:54:53	258	<	2015	0.0065	3	0	0.0969	0.1033	-0.0904	>	<	1	4.55	4.55	4.55	0	4.55	4.55	>	<	1	720.4	720.4	720.4	0	720.4	720.4	>
2022-05-26 19:54:54	259	<	1999	0.0155	3	0	0.1352	0.1507	-0.1197	>	<	1	4.15	4.15	4.15	0	4.15	4.15	>	<	1	720.6	720.6	720.6	0	720.6	720.6	>
2022-05-26 19:54:55	260	<	1999	0.048	2	0	0.2161	0.2642	-0.1681	>	<	1	4.35	4.35	4.35	0	4.35	4.35	>	<	1	720.6	720.6	720.6	0	720.6	720.6	>
2022-05-26 19:54:56	261	<	2000	0.0835	3	0	0.282	0.3655	-0.1985	>	<	1	4.45	4.45	4.45	0	4.45	4.45	>	<	1	720.6	720.6	720.6	0	720.6	720.6	>
2022-05-26 19:54:57	262	<	2001	0.053	3	0	0.2306	0.2836	-0.1776	>	<	1	4.25	4.25	4.25	0	4.25	4.25	>	<	1	720.6	720.6	720.6	0	720.6	720.6	>
2022-05-26 19:54:58	263	<	1999	0.048	2	0	0.2184	0.2665	-0.1704	>	<	1	4.3	4.3	4.3	0	4.3	4.3	>	<	1	720.6	720.6	720.6	0	720.6	720.6	>
2022-05-26 19:54:59	264	<	1886	0.0255	3	0	0.1673	0.1927	-0.1418	>	<	1	4.5	4.5	4.5	0	4.5	4.5	>	<	1	720.6	720.6	720.6	0	720.6	720.6	>
2022-05-26 19:55:00	265	<	2114	0.053	3	0	0.2363	0.2893	-0.1833	>	<	1	4.65	4.65	4.65	0	4.65	4.65	>	<	1	720.6	720.6	720.6	0	720.6	720.6	>
2022-05-26 19:55:01	266	<	2001	0.0345	2	0	0.1852	0.2197	-0.1507	>	<	1	4.4	4.4	4.4	0	4.4	4.4	>	<	1	720.6	720.6	720.6	0	720.6	720.6	>
2022-05-26 19:55:02	267	<	2001	0.0375	3	0	0.1977	0.2352	-0.1602	>	<	1	7	7	7	0	7	7	>	<	1	720.9	720.9	720.9	0	720.9	720.9	>
2022-05-26 19:55:03	268	<	2002	0.0135	2	0	0.1196	0.1331	-0.1061	>	<	1	7.35	7.35	7.35	0	7.35	7.35	>	<	1	720.9	720.9	720.9	0	720.9	720.9	>
2022-05-26 19:55:04	269	<	1995	0.0316	3	0	0.1833	0.2149	-0.1517	>	<	1	4.35	4.35	4.35	0	4.35	4.35	>	<	1	720.9	720.9	720.9	0	720.9	720.9	>
2022-05-26 19:55:05	270	<	2002	0.0075	3	0	0.1021	0.1096	-0.0947	>	<	1	4.15	4.15	4.15	0	4.15	4.15	>	<	1	720.9	720.9	720.9	0	720.9	720.9	>
2022-05-26 19:55:06	271	<	2001	0.003	3	0	0.0774	0.0804	-0.0744	>	<	1	4.3	4.3	4.3	0	4.3	4.3	>	<	1	720.9	720.9	720.9	0	720.9	720.9	>
2022-05-26 19:55:07	272	<	2001	0.0015	1	0	0.0387	0.0402	-0.0372	>	<	1	4.25	4.25	4.25	0	4.25	4.25	>	<	1	720.9	720.9	720.9	0	720.9	720.9	>
2022-05-26 19:55:08	273	<	1997	0.001	1	0	0.0316	0.0326	-0.0306	>	<	1	4.25	4.25	4.25	0	4.25	4.25	>	<	1	720.9	720.9	720.9	0	720.9	720.9	>
2022-05-26 19:55:09	274	<	2001	0.002	1	0	0.0447	0.0467	-0.0427	>	<	1	4.3	4.3	4.3	0	4.3	4.3	>	<	1	720.9	720.9	720.9	0	720.9	720.9	>
2022-05-26 19:55:10	275	<	2000	0.0075	2	0	0.0919	0.0994	-0.0844	>	<	1	4.45	4.45	4.45	0	4.45	4.45	>	<	1	720.9	720.9	720.9	0	720.9	720.9	>
2022-05-26 19:55:11	276	<	2002	0.0065	1	0	0.0803	0.0868	-0.0738	>	<	1	4.2	4.2	4.2	0	4.2	4.2	>	<	1	720.9	720.9	720.9	0	720.9	720.9	>
2022-05-26 19:55:12	277	<	1996	0.0261	2	0	0.1624	0.1885	-0.1364	>	<	1	7.3	7.3	7.3	0	7.3	7.3	>	<	1	720.9	720.9	720.9	0	720.9	720.9	>
2022-05-26 19:55:13	278	<	2002	0.0125	3	0	0.1238	0.1363	-0.1113	>	<	1	7	7	7	0	7	7	>	<	1	720.9	720.9	720.9	0	720.9	720.9	>
2022-05-26 19:55:14	279	<	2000	0.017	1	0	0.1293	0.1463	-0.1123	>	<	1	4.45	4.45	4.45	0	4.45	4.45	>	<	1	720.9	720.9	720.9	0	720.9	720.9	>
2022-05-26 19:55:15	280	<	2001	0.031	3	0	0.1817	0.2127	-0.1507	>	<	1	4.3	4.3	4.3	0	4.3	4.3	>	<	1	720.9	720.9	720.9	0	720.9	720.9	>
2022-05-26 19:55:16	281	<	1999	0.016	3	0	0.1369	0.153	-0.1209	>	<	1	4.2	4.2	4.2	0	4.2	4.2	>	<	1	720.9	720.9	720.9	0	720.9	720.9	>
2022-05-26 19:55:17	282	<	2002	0.011	1	0	0.1043	0.1152	-0.0933	>	<	1	4.35	4.35	4.35	0	4.35	4.35	>	<	1	720.9	720.9	720.9	0	720.9	720.9	>
2022-05-26 19:55:18	283	<	1945	0.0149	1	0	0.1212	0.1361	-0.1063	>	<	1	4.25	4.25	4.25	0	4.25	4.25	>	<	1	720.9	720.9	720.9	0	720.9	720.9	>
2022-05-26 19:55:19	284	<	2051	0.0049	3	0	0.0882	0.0931	-0.0833	>	<	1	4.25	4.25	4.25	0	4.25	4.25	>	<	1	720.9	720.9	720.9	0	720.9	720.9	>
2022-05-26 19:55:20	285	<	2003	0.0035	2	0	0.0669	0.0704	-0.0634	>	<	1	4.3	4.3	4.3	0	4.3	4.3	>	<	1	721.1	721.1	721.1	0	721.1	721.1	>
2022-05-26 19:55:21	286	<	2000	0.001	1	0	0.0316	0.0326	-0.0306	>	<	1	4.25	4.25	4.25	0	4.25	4.25	>	<	1	721.4	721.4	721.4	0	721.4	721.4	>
2022-05-26 19:55:22	287	<	1999	0.003	1	0	0.0547	0.0577	-0.0517	>	<	1	9.1	9.1	9.1	0	9.1	9.1	>	<	1	721.4	721.4	721.4	0	721.4	721.4	>
2022-05-26 19:55:23	288	<	2000	0.0025	2	0	0.0591	0.0616	-0.0566	>	<	1	5.2	5.2	5.2	0	5.2	5.2	>	<	1	721.4	721.4	721.4	0	721.4	721.4	>
2022-05-26 19:55:24	289	<	2002	0.0355	1	0	0.185	0.2204	-0.1495	>	<	1	4.55	4.55	4.55	0	4.55	4.55	>	<	1	721.4	721.4	721.4	0	721.4	721.4	>
2022-05-26 19:55:25	290	<	1997	0.0235	1	0	0.1516	0.1751	-0.1281	>	<	1	4.4	4.4	4.4	0	4.4	4.4	>	<	1	721.4	721.4	721.4	0	721.4	721.4	>
2022-05-26 19:55:26	291	<	1997	0.0205	1	0	0.1418	0.1623	-0.1213	>	<	1	4.45	4.45	4.45	0	4.45	4.45	>	<	1	721.4	721.4	721.4	0	721.4	721.4	>
2022-05-26 19:55:27	292	<	2000	0.0165	1	0	0.1274	0.1439	-0.1109	>	<	1	4.35	4.35	4.35	0	4.35	4.35	>	<	1	721.4	721.4	721.4	0	721.4	721.4	>
2022-05-26 19:55:28	293	<	2003	0.0255	3	0	0.1668	0.1922	-0.1413	>	<	1	4.45	4.45	4.45	0	4.45	4.45	>	<	1	721.4	721.4	721.4	0	721.4	721.4	>
2022-05-26 19:55:29	294	<	2001	0.025	2	0	0.1593	0.1842	-0.1343	>	<	1	4.25	4.25	4.25	0	4.25	4.25	>	<	1	721.4	721.4	721.4	0	721.4	721.4	>
2022-05-26 19:55:30	295	<	1999	0.0235	2	0	0.1548	0.1783	-0.1313	>	<	1	4.3	4.3	4.3	0	4.3	4.3	>	<	1	721.4	721.4	721.4	0	721.4	721.4	>
2022-05-26 19:55:31	296	<	2001	0.0045	2	0	0.074	0.0785	-0.0695	>	<	1	4.3	4.3	4.3	0	4.3	4.3	>	<	1	721.4	721.4	721.4	0	721.4	721.4	>
2022-05-26 19:55:32	297	<	1998	0.016	3	0	0.1406	0.1566	-0.1246	>	<	1	9.1	9.1	9.1	0	9.1	9.1	>	<	1	721.4	721.4	721.4	0	721.4	721.4	>
2022-05-26 19:55:33	298	<	1995	0.008	3	0	0.1224	0.1304	-0.1143	>	<	1	5.15	5.15	5.15	0	5.15	5.15	>	<	1	721.4	721.4	721.4	0	721.4	721.4	>
2022-05-26 19:55:34	299	<	2008	0.0025	3	0	0.074	0.0765	-0.0715	>	<	1	4.3	4.3	4.3	0	4.3	4.3	>	<	1	721.4	721.4	721.4	0	721.4	721.4	>
2022-05-26 19:55:35	300	<	2000	0.0015	2	0	0.05	0.0515	-0.0485	>	<	1	4.4	4.4	4.4	0	4.4	4.4	>	<	1	721.6	721.6	721.6	0	721.6	721.6	>
2022-05-26 19:55:36	301	<	1999	0.022	1	0	0.1467	0.1687	-0.1247	>	<	1	4.25	4.25	4.25	0	4.25	4.25	>	<	1	721.6	721.6	721.6	0	721.6	721.6	>
2022-05-26 19:55:37	302	<	2002	0.015	1	0	0.1215	0.1365	-0.1065	>	<	1	4.4	4.4	4.4	0	4.4	4.4	>	<	1	721.9	721.9	721.9	0	721.9	721.9	>
2022-05-26 19:55:38	303	<	1994	0.0025	1	0	0.05	0.0525	-0.0475	>	<	1	4.25	4.25	4.25	0	4.25	4.25	>	<	1	721.9	721.9	721.9	0	721.9	721.9	>
2022-05-26 19:55:39	304	<	2004	0.004	2	0	0.0705	0.0745	-0.0665	>	<	1	4.35	4.35	4.35	0	4.35	4.35	>	<	1	721.9	721.9	721.9	0	721.9	721.9	>
2022-05-26 19:55:40	305	<	2000	0.0035	2	0	0.0741	0.0776	-0.0706	>	<	1	4.25	4.25	4.25	0	4.25	4.25	>	<	1	721.9	721.9	721.9	0	721.9	721.9	>
2022-05-26 19:55:41	306	<	1981	0.0061	2	0	0.0838	0.0899	-0.0778	>	<	1	4.45	4.45	4.45	0	4.45	4.45	>	<	1	721.9	721.9	721.9	0	721.9	721.9	>
2022-05-26 19:55:42	307	<	1961	0.0107	3	0	0.1168	0.1276	-0.1061	>	<	1	9.85	9.85	9.85	0	9.85	9.85	>	<	1	721.9	721.9	721.9	0	721.9	721.9	>
2022-05-26 19:55:43	308	<	2051	0.0024	1	0	0.0493	0.0518	-0.0469	>	<	1	4.2	4.2	4.2	0	4.2	4.2	>	<	1	721.9	721.9	721.9	0	721.9	721.9	>
2022-05-26 19:55:44	309	<	2006	0.0025	3	0	0.074	0.0765	-0.0715	>	<	1	4.35	4.35	4.35	0	4.35	4.35	>	<	1	721.9	721.9	721.9	0	721.9	721.9	>
2022-05-26 19:55:45	310	<	2001	0.0045	3	0	0.0865	0.091	-0.082	>	<	1	4.6	4.6	4.6	0	4.6	4.6	>	<	1	721.9	721.9	721.9	0	721.9	721.9	>
2022-05-26 19:55:46	311	<	2001	0.0075	3	0	0.1115	0.119	-0.104	>	<	1	4.3	4.3	4.3	0	4.3	4.3	>	<	1	721.9	721.9	721.9	0	721.9	721.9	>
2022-05-26 19:55:47	312	<	1999	0.0255	3	0	0.1669	0.1924	-0.1414	>	<	1	4.3	4.3	4.3	0	4.3	4.3	>	<	1	721.9	721.9	721.9	0	721.9	721.9	>
2022-05-26 19:55:48	313	<	2002	0.009	2	0	0.1044	0.1134	-0.0955	>	<	1	4.25	4.25	4.25	0	4.25	4.25	>	<	1	721.9	721.9	721.9	0	721.9	721.9	>
2022-05-26 19:55:49	314	<	1999	0.005	1	0	0.0706	0.0756	-0.0655	>	<	1	4.45	4.45	4.45	0	4.45	4.45	>	<	1	721.9	721.9	721.9	0	721.9	721.9	>
2022-05-26 19:55:50	315	<	2000	0.004	3	0	0.0836	0.0876	-0.0796	>	<	1	4.3	4.3	4.3	0	4.3	4.3	>	<	1	721.9	721.9	721.9	0	721.9	721.9	>
2022-05-26 19:55:51	316	<	2000	0.007	1	0	0.0834	0.0904	-0.0764	>	<	1	4.4	4.4	4.4	0	4.4	4.4	>	<	1	721.9	721.9	721.9	0	721.9	721.9	>
2022-05-26 19:55:52	317	<	1997	0.0035	1	0	0.0591	0.0626	-0.0556	>	<	1	9.9	9.9	9.9	0	9.9	9.9	>	<	1	721.9	721.9	721.9	0	721.9	721.9	>
2022-05-26 19:55:53	318	<	1999	0.0015	2	0	0.05	0.0515	-0.0485	>	<	1	4.25	4.25	4.25	0	4.25	4.25	>	<	1	721.9	721.9	721.9	0	721.9	721.9	>
2022-05-26 19:55:54	319	<	2005	0.002	2	0	0.0547	0.0567	-0.0527	>	<	1	4.25	4.25	4.25	0	4.25	4.25	>	<	1	721.9	721.9	721.9	0	721.9	721.9	>
2022-05-26 19:55:55	320	<	1998	0.0105	1	0	0.102	0.1125	-0.0915	>	<	1	4.25	4.25	4.25	0	4.25	4.25	>	<	1	721.9	721.9	721.9	0	721.9	721.9	>
2022-05-26 19:55:56	321	<	2002	0.0085	1	0	0.0918	0.1002	-0.0833	>	<	1	4.15	4.15	4.15	0	4.15	4.15	>	<	1	721.9	721.9	721.9	0	721.9	721.9	>
2022-05-26 19:55:57	322	<	1996	0.0065	3	0	0.1024	0.1089	-0.0959	>	<	1	4.2	4.2	4.2	0	4.2	4.2	>	<	1	721.9	721.9	721.9	0	721.9	721.9	>
2022-05-26 19:55:58	323	<	2003	0.0035	2	0	0.0805	0.084	-0.077	>	<	1	4.45	4.45	4.45	0	4.45	4.45	>	<	1	721.9	721.9	721.9	0	721.9	721.9	>
2022-05-26 19:55:59	324	<	1985	0.0202	2	0	0.1475	0.1677	-0.1274	>	<	1	4.25	4.25	4.25	0	4.25	4.25	>	<	1	721.9	721.9	721.9	0	721.9	721.9	>
2022-05-26 19:56:00	325	<	2007	0.0309	1	0	0.173	0.2039	-0.1421	>	<	1	4.25	4.25	4.25	0	4.25	4.25	>	<	1	721.9	721.9	721.9	0	721.9	721.9	>
2022-05-26 19:56:01	326	<	2007	0.0214	3	0	0.158	0.1794	-0.1365	>	<	1	4.25	4.25	4.25	0	4.25	4.25	>	<	1	721.9	721.9	721.9	0	721.9	721.9	>
2022-05-26 19:56:02	327	<	2002	0.029	1	0	0.1677	0.1967	-0.1388	>	<	1	9.85	9.85	9.85	0	9.85	9.85	>	<	1	721.9	721.9	721.9	0	721.9	721.9	>
2022-05-26 19:56:03	328	<	1995	0.0085	1	0	0.0919	0.1004	-0.0834	>	<	1	4.25	4.25	4.25	0	4.25	4.25	>	<	1	721.9	721.9	721.9	0	721.9	721.9	>
2022-05-26 19:56:04	329	<	1997	0.0115	1	0	0.1067	0.1182	-0.0952	>	<	1	4.25	4.25	4.25	0	4.25	4.25	>	<	1	721.9	721.9	721.9	0	721.9	721.9	>
2022-05-26 19:56:05	330	<	2005	0.0204	3	0	0.1613	0.1817	-0.1408	>	<	1	4.2	4.2	4.2	0	4.2	4.2	>	<	1	721.9	721.9	721.9	0	721.9	721.9	>
2022-05-26 19:56:06	331	<	2002	0.013	3	0	0.1258	0.1387	-0.1128	>	<	1	4.35	4.35	4.35	0	4.35	4.35	>	<	1	721.9	721.9	721.9	0	721.9	721.9	>
2022-05-26 19:56:07	332	<	2001	0.0045	3	0	0.0865	0.091	-0.082	>	<	1	4.2	4.2	4.2	0	4.2	4.2	>	<	1	721.9	721.9	721.9	0	721.9	721.9	>
2022-05-26 19:56:08	333	<	2000	0.0075	3	0	0.107	0.1145	-0.0995	>	<	1	4.3	4.3	4.3	0	4.3	4.3	>	<	1	721.9	721.9	721.9	0	721.9	721.9	>
2022-05-26 19:56:09	334	<	1989	0.003	2	0	0.0633	0.0664	-0.0603	>	<	1	4.3	4.3	4.3	0	4.3	4.3	>	<	1	721.9	721.9	721.9	0	721.9	721.9	>
2022-05-26 19:56:10	335	<	2009	0.0114	2	0	0.111	0.1224	-0.0995	>	<	1	4.4	4.4	4.4	0	4.4	4.4	>	<	1	721.9	721.9	721.9	0	721.9	721.9	>
2022-05-26 19:56:11	336	<	2001	0.0175	2	0	0.1349	0.1523	-0.1174	>	<	1	5.8	5.8	5.8	0	5.8	5.8	>	<	1	721.9	721.9	721.9	0	721.9	721.9	>
2022-05-26 19:56:12	337	<	1998	0.002	1	0	0.0447	0.0467	-0.0427	>	<	1	8.3	8.3	8.3	0	8.3	8.3	>	<	1	721.9	721.9	721.9	0	721.9	721.9	>
2022-05-26 19:56:13	338	<	1999	0.0155	1	0	0.1236	0.1391	-0.1081	>	<	1	4.25	4.25	4.25	0	4.25	4.25	>	<	1	721.9	721.9	721.9	0	721.9	721.9	>
2022-05-26 19:56:14	339	<	2004	0.004	2	0	0.0773	0.0813	-0.0733	>	<	1	4.45	4.45	4.45	0	4.45	4.45	>	<	1	721.9	721.9	721.9	0	721.9	721.9	>
2022-05-26 19:56:15	340	<	1998	0.004	2	0	0.0706	0.0746	-0.0666	>	<	1	4.35	4.35	4.35	0	4.35	4.35	>	<	1	722.1	722.1	722.1	0	722.1	722.1	>
2022-05-26 19:56:16	341	<	2000	0.002	2	0	0.0547	0.0567	-0.0527	>	<	1	4.3	4.3	4.3	0	4.3	4.3	>	<	1	722.1	722.1	722.1	0	722.1	722.1	>
2022-05-26 19:56:17	342	<	1998	0.002	1	0	0.0447	0.0467	-0.0427	>	<	1	4.25	4.25	4.25	0	4.25	4.25	>	<	1	722.1	722.1	722.1	0	722.1	722.1	>
2022-05-26 19:56:18	343	<	2001	0.0035	2	0	0.067	0.0705	-0.0635	>	<	1	4.5	4.5	4.5	0	4.5	4.5	>	<	1	722.1	722.1	722.1	0	722.1	722.1	>
2022-05-26 19:56:19	344	<	2002	0.025	1	0	0.156	0.181	-0.1311	>	<	1	4.35	4.35	4.35	0	4.35	4.35	>	<	1	722.1	722.1	722.1	0	722.1	722.1	>
2022-05-26 19:56:20	345	<	1997	0.021	2	0	0.1503	0.1713	-0.1293	>	<	1	4.3	4.3	4.3	0	4.3	4.3	>	<	1	722.1	722.1	722.1	0	722.1	722.1	>
2022-05-26 19:56:21	346	<	2001	0.013	2	0	0.1218	0.1347	-0.1088	>	<	1	9.85	9.85	9.85	0	9.85	9.85	>	<	1	722.1	722.1	722.1	0	722.1	722.1	>
2022-05-26 19:56:22	347	<	1998	0.0265	3	0	0.1698	0.1963	-0.1433	>	<	1	4.3	4.3	4.3	0	4.3	4.3	>	<	1	722.1	722.1	722.1	0	722.1	722.1	>
2022-05-26 19:56:23	348	<	2004	0.003	1	0	0.0546	0.0576	-0.0516	>	<	1	4.4	4.4	4.4	0	4.4	4.4	>	<	1	722.1	722.1	722.1	0	722.1	722.1	>
2022-05-26 19:56:24	349	<	2000	0.0045	3	0	0.0921	0.0966	-0.0876	>	<	1	4.45	4.45	4.45	0	4.45	4.45	>	<	1	722.4	722.4	722.4	0	722.4	722.4	>
2022-05-26 19:56:25	350	<	1999	0.005	2	0	0.0835	0.0885	-0.0785	>	<	1	4.3	4.3	4.3	0	4.3	4.3	>	<	1	722.4	722.4	722.4	0	722.4	722.4	>
2022-05-26 19:56:26	351	<	2000	0.001	1	0	0.0316	0.0326	-0.0306	>	<	1	4.4	4.4	4.4	0	4.4	4.4	>	<	1	722.4	722.4	722.4	0	722.4	722.4	>
2022-05-26 19:56:27	352	<	2000	0.0045	2	0	0.074	0.0785	-0.0695	>	<	1	4.35	4.35	4.35	0	4.35	4.35	>	<	1	722.4	722.4	722.4	0	722.4	722.4	>
2022-05-26 19:56:28	353	<	1889	0.0011	1	0	0.0325	0.0336	-0.0315	>	<	1	4.4	4.4	4.4	0	4.4	4.4	>	<	1	722.4	722.4	722.4	0	722.4	722.4	>
2022-05-26 19:56:29	354	<	2108	0.0062	3	0	0.0996	0.1058	-0.0935	>	<	1	4.45	4.45	4.45	0	4.45	4.45	>	<	1	722.4	722.4	722.4	0	722.4	722.4	>
2022-05-26 19:56:30	355	<	2002	0.007	2	0	0.0891	0.0961	-0.0821	>	<	1	5.05	5.05	5.05	0	5.05	5.05	>	<	1	722.4	722.4	722.4	0	722.4	722.4	>
2022-05-26 19:56:31	356	<	1999	0.004	1	0	0.0631	0.0671	-0.0591	>	<	1	9.15	9.15	9.15	0	9.15	9.15	>	<	1	722.4	722.4	722.4	0	722.4	722.4	>
2022-05-26 19:56:32	357	<	1956	0.001	1	0	0.032	0.033	-0.0309	>	<	1	4.55	4.55	4.55	0	4.55	4.55	>	<	1	722.4	722.4	722.4	0	722.4	722.4	>
2022-05-26 19:56:33	358	<	2046	0.001	1	0	0.0312	0.0322	-0.0303	>	<	1	4.4	4.4	4.4	0	4.4	4.4	>	<	1	722.4	722.4	722.4	0	722.4	722.4	>
2022-05-26 19:56:34	359	<	2002	0.0005	1	0	0.0223	0.0228	-0.0218	>	<	1	4.35	4.35	4.35	0	4.35	4.35	>	<	1	722.4	722.4	722.4	0	722.4	722.4	>
2022-05-26 19:56:35	360	<	1995	0.007	1	0	0.0835	0.0905	-0.0765	>	<	1	4.4	4.4	4.4	0	4.4	4.4	>	<	1	722.4	722.4	722.4	0	722.4	722.4	>
2022-05-26 19:56:36	361	<	2003	0.008	1	0	0.089	0.097	-0.081	>	<	1	4.5	4.5	4.5	0	4.5	4.5	>	<	1	722.4	722.4	722.4	0	722.4	722.4	>
2022-05-26 19:56:37	362	<	1986	0.0116	3	0	0.1203	0.1319	-0.1087	>	<	1	4.35	4.35	4.35	0	4.35	4.35	>	<	1	722.4	722.4	722.4	0	722.4	722.4	>
2022-05-26 19:56:38	363	<	2017	0.005	2	0	0.077	0.0819	-0.072	>	<	1	4.35	4.35	4.35	0	4.35	4.35	>	<	1	722.4	722.4	722.4	0	722.4	722.4	>
2022-05-26 19:56:39	364	<	1998	0.0045	1	0	0.067	0.0715	-0.0625	>	<	1	4.2	4.2	4.2	0	4.2	4.2	>	<	1	722.4	722.4	722.4	0	722.4	722.4	>
2022-05-26 19:56:40	365	<	1999	0.008	3	0	0.1046	0.1126	-0.0966	>	<	1	9.75	9.75	9.75	0	9.75	9.75	>	<	1	722.4	722.4	722.4	0	722.4	722.4	>
2022-05-26 19:56:41	366	<	1999	0.005	2	0	0.0773	0.0823	-0.0723	>	<	1	4.35	4.35	4.35	0	4.35	4.35	>	<	1	722.4	722.4	722.4	0	722.4	722.4	>
2022-05-26 19:56:42	367	<	2003	0.003	3	0	0.0773	0.0803	-0.0743	>	<	1	4.35	4.35	4.35	0	4.35	4.35	>	<	1	722.4	722.4	722.4	0	722.4	722.4	>
2022-05-26 19:56:43	368	<	1998	0.0025	2	0	0.0591	0.0616	-0.0566	>	<	1	4.4	4.4	4.4	0	4.4	4.4	>	<	1	722.4	722.4	722.4	0	722.4	722.4	>
2022-05-26 19:56:44	369	<	1999	0.001	1	0	0.0316	0.0326	-0.0306	>	<	1	4.25	4.25	4.25	0	4.25	4.25	>	<	1	722.4	722.4	722.4	0	722.4	722.4	>
2022-05-26 19:56:45	370	<	2002	0.01	2	0	0.1044	0.1143	-0.0944	>	<	1	4.45	4.45	4.45	0	4.45	4.45	>	<	1	722.4	722.4	722.4	0	722.4	722.4	>
2022-05-26 19:56:46	371	<	1998	0.0045	1	0	0.067	0.0715	-0.0625	>	<	1	4.35	4.35	4.35	0	4.35	4.35	>	<	1	722.4	722.4	722.4	0	722.4	722.4	>
2022-05-26 19:56:47	372	<	2002	0.003	1	0	0.0547	0.0577	-0.0517	>	<	1	4.5	4.5	4.5	0	4.5	4.5	>	<	1	722.4	722.4	722.4	0	722.4	722.4	>
2022-05-26 19:56:48	373	<	1999	0.007	1	0	0.0834	0.0904	-0.0764	>	<	1	4.4	4.4	4.4	0	4.4	4.4	>	<	1	722.4	722.4	722.4	0	722.4	722.4	>
2022-05-26 19:56:49	374	<	1985	0.0101	3	0	0.114	0.1241	-0.1039	>	<	1	9.75	9.75	9.75	0	9.75	9.75	>	<	1	722.4	722.4	722.4	0	722.4	722.4	>
2022-05-26 19:56:50	375	<	2015	0.0035	3	0	0.0802	0.0837	-0.0768	>	<	1	4.25	4.25	4.25	0	4.25	4.25	>	<	1	722.4	722.4	722.4	0	722.4	722.4	>
2022-05-26 19:56:51	376	<	2000	0.0015	1	0	0.0387	0.0402	-0.0372	>	<	1	4.2	4.2	4.2	0	4.2	4.2	>	<	1	722.4	722.4	722.4	0	722.4	722.4	>
2022-05-26 19:56:52	377	<	2000	0.003	1	0	0.0547	0.0577	-0.0517	>	<	1	4.4	4.4	4.4	0	4.4	4.4	>	<	1	722.4	722.4	722.4	0	722.4	722.4	>
2022-05-26 19:56:53	378	<	1999	0.006	3	0	0.0947	0.1007	-0.0887	>	<	1	4.35	4.35	4.35	0	4.35	4.35	>	<	1	722.4	722.4	722.4	0	722.4	722.4	>
2022-05-26 19:56:54	379	<	2004	0.002	2	0	0.0547	0.0567	-0.0527	>	<	1	4.35	4.35	4.35	0	4.35	4.35	>	<	1	722.4	722.4	722.4	0	722.4	722.4	>
2022-05-26 19:56:55	380	<	1993	0.0025	1	0	0.05	0.0525	-0.0475	>	<	1	4.25	4.25	4.25	0	4.25	4.25	>	<	1	722.4	722.4	722.4	0	722.4	722.4	>
2022-05-26 19:56:56	381	<	2003	0.0075	2	0	0.0971	0.1046	-0.0896	>	<	1	4.45	4.45	4.45	0	4.45	4.45	>	<	1	722.4	722.4	722.4	0	722.4	722.4	>
2022-05-26 19:56:57	382	<	2002	0.006	3	0	0.0946	0.1006	-0.0886	>	<	1	4.45	4.45	4.45	0	4.45	4.45	>	<	1	722.4	722.4	722.4	0	722.4	722.4	>
2022-05-26 19:56:58	383	<	1998	0.007	1	0	0.0834	0.0904	-0.0764	>	<	1	10.1	10.1	10.1	0	10.1	10.1	>	<	1	722.4	722.4	722.4	0	722.4	722.4	>
2022-05-26 19:56:59	384	<	1909	0.0068	1	0	0.0822	0.0891	-0.0754	>	<	1	4	4	4	0	4	4	>	<	1	722.4	722.4	722.4	0	722.4	722.4	>
2022-05-26 19:57:00	385	<	2094	0.0014	2	0	0.0488	0.0503	-0.0474	>	<	1	4.2	4.2	4.2	0	4.2	4.2	>	<	1	722.4	722.4	722.4	0	722.4	722.4	>
2022-05-26 19:57:01	386	<	1997	0.003	2	0	0.0707	0.0737	-0.0677	>	<	1	4.2	4.2	4.2	0	4.2	4.2	>	<	1	722.4	722.4	722.4	0	722.4	722.4	>
2022-05-26 19:57:02	387	<	2001	0.0015	1	0	0.0387	0.0402	-0.0372	>	<	1	4.25	4.25	4.25	0	4.25	4.25	>	<	1	722.4	722.4	722.4	0	722.4	722.4	>
2022-05-26 19:57:03	388	<	2000	0.0045	3	0	0.0865	0.091	-0.082	>	<	1	4.25	4.25	4.25	0	4.25	4.25	>	<	1	722.4	722.4	722.4	0	722.4	722.4	>
2022-05-26 19:57:04	389	<	2000	0.004	2	0	0.0706	0.0746	-0.0666	>	<	1	4.3	4.3	4.3	0	4.3	4.3	>	<	1	722.4	722.4	722.4	0	722.4	722.4	>
2022-05-26 19:57:05	390	<	1983	0.005	1	0	0.0708	0.0759	-0.0658	>	<	1	4.3	4.3	4.3	0	4.3	4.3	>	<	1	722.4	722.4	722.4	0	722.4	722.4	>
2022-05-26 19:57:06	391	<	2019	0.0054	2	0	0.0801	0.0855	-0.0746	>	<	1	4.1	4.1	4.1	0	4.1	4.1	>	<	1	722.4	722.4	722.4	0	722.4	722.4	>
2022-05-26 19:57:07	392	<	1988	0.008	1	0	0.0894	0.0974	-0.0813	>	<	1	9.8	9.8	9.8	0	9.8	9.8	>	<	1	722.4	722.4	722.4	0	722.4	722.4	>
2022-05-26 19:57:08	393	<	2009	0.0035	2	0	0.0668	0.0703	-0.0634	>	<	1	4.2	4.2	4.2	0	4.2	4.2	>	<	1	722.4	722.4	722.4	0	722.4	722.4	>
2022-05-26 19:57:09	394	<	2003	0.0065	1	0	0.0803	0.0868	-0.0738	>	<	1	4.25	4.25	4.25	0	4.25	4.25	>	<	1	722.4	722.4	722.4	0	722.4	722.4	>
2022-05-26 19:57:10	395	<	1998	0.0005	1	0	0.0224	0.0229	-0.0219	>	<	1	4.2	4.2	4.2	0	4.2	4.2	>	<	1	722.4	722.4	722.4	0	722.4	722.4	>
2022-05-26 19:57:11	396	<	1998	0.002	1	0	0.0447	0.0467	-0.0427	>	<	1	4.45	4.45	4.45	0	4.45	4.45	>	<	1	722.4	722.4	722.4	0	722.4	722.4	>
2022-05-26 19:57:12	397	<	2004	0.0035	2	0	0.0669	0.0704	-0.0634	>	<	1	4.35	4.35	4.35	0	4.35	4.35	>	<	1	722.4	722.4	722.4	0	722.4	722.4	>
2022-05-26 19:57:13	398	<	1995	0.003	1	0	0.0548	0.0578	-0.0518	>	<	1	4.2	4.2	4.2	0	4.2	4.2	>	<	1	722.4	722.4	722.4	0	722.4	722.4	>
2022-05-26 19:57:14	399	<	2002	0.0025	2	0	0.0591	0.0616	-0.0566	>	<	1	4.25	4.25	4.25	0	4.25	4.25	>	<	1	722.4	722.4	722.4	0	722.4	722.4	>
2022-05-26 19:57:15	400	<	1995	0.003	2	0	0.0633	0.0663	-0.0602	>	<	1	9.85	9.85	9.85	0	9.85	9.85	>	<	1	722.4	722.4	722.4	0	722.4	722.4	>
2022-05-26 19:57:16	401	<	2004	0.0015	1	0	0.0387	0.0402	-0.0372	>	<	1	4.25	4.25	4.25	0	4.25	4.25	>	<	1	722.4	722.4	722.4	0	722.4	722.4	>
2022-05-26 19:57:17	402	<	1994	0.004	2	0	0.0775	0.0815	-0.0735	>	<	1	4.45	4.45	4.45	0	4.45	4.45	>	<	1	722.4	722.4	722.4	0	722.4	722.4	>
2022-05-26 19:57:18	403	<	2007	0.0065	1	0	0.0802	0.0867	-0.0737	>	<	1	4.2	4.2	4.2	0	4.2	4.2	>	<	1	722.4	722.4	722.4	0	722.4	722.4	>
2022-05-26 19:57:19	404	<	1995	0.0025	2	0	0.0671	0.0696	-0.0646	>	<	1	4.3	4.3	4.3	0	4.3	4.3	>	<	1	722.4	722.4	722.4	0	722.4	722.4	>
2022-05-26 19:57:20	405	<	2006	0.002	2	0	0.0631	0.0651	-0.0611	>	<	1	4.2	4.2	4.2	0	4.2	4.2	>	<	1	722.4	722.4	722.4	0	722.4	722.4	>
2022-05-26 19:57:21	406	<	1992	0.004	2	0	0.0707	0.0748	-0.0667	>	<	1	4.45	4.45	4.45	0	4.45	4.45	>	<	1	722.4	722.4	722.4	0	722.4	722.4	>
2022-05-26 19:57:22	407	<	2003	0.005	2	0	0.0835	0.0884	-0.0785	>	<	1	4.35	4.35	4.35	0	4.35	4.35	>	<	1	722.4	722.4	722.4	0	722.4	722.4	>
2022-05-26 19:57:23	408	<	2006	0.0045	2	0	0.0739	0.0784	-0.0694	>	<	1	4.3	4.3	4.3	0	4.3	4.3	>	<	1	722.4	722.4	722.4	0	722.4	722.4	>
2022-05-26 19:57:24	409	<	1997	0.0035	2	0	0.0741	0.0776	-0.0706	>	<	1	9.9	9.9	9.9	0	9.9	9.9	>	<	1	722.4	722.4	722.4	0	722.4	722.4	>
2022-05-26 19:57:25	410	<	1999	0.004	2	0	0.0706	0.0746	-0.0666	>	<	1	4.3	4.3	4.3	0	4.3	4.3	>	<	1	722.4	722.4	722.4	0	722.4	722.4	>
2022-05-26 19:57:26	411	<	1996	0.002	3	0	0.0708	0.0728	-0.0687	>	<	1	4.35	4.35	4.35	0	4.35	4.35	>	<	1	722.4	722.4	722.4	0	722.4	722.4	>
2022-05-26 19:57:27	412	<	2005	0.0025	2	0	0.059	0.0615	-0.0565	>	<	1	4.35	4.35	4.35	0	4.35	4.35	>	<	1	722.4	722.4	722.4	0	722.4	722.4	>
2022-05-26 19:57:28	413	<	1997	0.005	2	0	0.0836	0.0886	-0.0786	>	<	1	4.2	4.2	4.2	0	4.2	4.2	>	<	1	722.4	722.4	722.4	0	722.4	722.4	>
2022-05-26 19:57:29	414	<	2004	0	0	0	0	0	0	>	<	1	4.35	4.35	4.35	0	4.35	4.35	>	<	1	722.4	722.4	722.4	0	722.4	722.4	>
2022-05-26 19:57:30	415	<	1999	0.0035	3	0	0.0866	0.0901	-0.0831	>	<	1	4.35	4.35	4.35	0	4.35	4.35	>	<	1	722.4	722.4	722.4	0	722.4	722.4	>
2022-05-26 19:57:31	416	<	2001	0.0015	3	0	0.067	0.0685	-0.0655	>	<	1	4.4	4.4	4.4	0	4.4	4.4	>	<	1	722.4	722.4	722.4	0	722.4	722.4	>
2022-05-26 19:57:32	417	<	1995	0.0015	1	0	0.0387	0.0403	-0.0372	>	<	1	6.2	6.2	6.2	0	6.2	6.2	>	<	1	722.4	722.4	722.4	0	722.4	722.4	>
2022-05-26 19:57:33	418	<	2008	0.0015	1	0	0.0386	0.0401	-0.0371	>	<	1	8.15	8.15	8.15	0	8.15	8.15	>	<	1	722.4	722.4	722.4	0	722.4	722.4	>
2022-05-26 19:57:34	419	<	1998	0.001	1	0	0.0316	0.0326	-0.0306	>	<	1	4.35	4.35	4.35	0	4.35	4.35	>	<	1	722.4	722.4	722.4	0	722.4	722.4	>
2022-05-26 19:57:35	420	<	2000	0.0025	2	0	0.0591	0.0616	-0.0566	>	<	1	4.45	4.45	4.45	0	4.45	4.45	>	<	1	722.4	722.4	722.4	0	722.4	722.4	>
2022-05-26 19:57:36	421	<	2001	0.0015	1	0	0.0387	0.0402	-0.0372	>	<	1	4.55	4.55	4.55	0	4.55	4.55	>	<	1	722.4	722.4	722.4	0	722.4	722.4	>
2022-05-26 19:57:37	422	<	2000	0.004	1	0	0.0631	0.0671	-0.0591	>	<	1	4.4	4.4	4.4	0	4.4	4.4	>	<	1	722.4	722.4	722.4	0	722.4	722.4	>
2022-05-26 19:57:38	423	<	1999	0.006	2	0	0.0947	0.1007	-0.0887	>	<	1	4.35	4.35	4.35	0	4.35	4.35	>	<	1	722.4	722.4	722.4	0	722.4	722.4	>
2022-05-26 19:57:39	424	<	2001	0.003	2	0	0.0632	0.0662	-0.0602	>	<	1	4.15	4.15	4.15	0	4.15	4.15	>	<	1	722.4	722.4	722.4	0	722.4	722.4	>
2022-05-26 19:57:40	425	<	2001	0.002	1	0	0.0447	0.0467	-0.0427	>	<	1	4.4	4.4	4.4	0	4.4	4.4	>	<	1	722.4	722.4	722.4	0	722.4	722.4	>
2022-05-26 19:57:41	426	<	1996	0.004	2	0	0.0774	0.0814	-0.0734	>	<	1	10.05	10.05	10.05	0	10.05	10.05	>	<	1	722.4	722.4	722.4	0	722.4	722.4	>
2022-05-26 19:57:42	427	<	1999	0.0015	3	0	0.0671	0.0686	-0.0656	>	<	1	4.35	4.35	4.35	0	4.35	4.35	>	<	1	722.7	722.7	722.7	0	722.7	722.7	>
2022-05-26 19:57:43	428	<	2004	0.001	2	0	0.0447	0.0457	-0.0437	>	<	1	4.45	4.45	4.45	0	4.45	4.45	>	<	1	722.7	722.7	722.7	0	722.7	722.7	>
2022-05-26 19:57:44	429	<	2000	0.002	2	0	0.0547	0.0567	-0.0527	>	<	1	4.3	4.3	4.3	0	4.3	4.3	>	<	1	722.7	722.7	722.7	0	722.7	722.7	>
2022-05-26 19:57:45	430	<	1999	0.0125	3	0	0.1239	0.1364	-0.1114	>	<	1	4.5	4.5	4.5	0	4.5	4.5	>	<	1	722.9	722.9	722.9	0	722.9	722.9	>
2022-05-26 19:57:46	431	<	2000	0.002	1	0	0.0447	0.0467	-0.0427	>	<	0	0			0	0	0	>	<	0	0			0	0	0	>
2022-05-26 19:57:47	432	<	1999	0.004	2	0	0.0774	0.0814	-0.0734	>	<	1	4.2	4.2	4.2	0	4.2	4.2	>	<	1	722.9	722.9	722.9	0	722.9	722.9	>
2022-05-26 19:57:48	433	<	2001	0.002	2	0	0.0632	0.0652	-0.0612	>	<	1	4.15	4.15	4.15	0	4.15	4.15	>	<	1	722.9	722.9	722.9	0	722.9	722.9	>
2022-05-26 19:57:49	434	<	2000	0.005	3	0	0.0947	0.0997	-0.0897	>	<	1	4.4	4.4	4.4	0	4.4	4.4	>	<	1	722.9	722.9	722.9	0	722.9	722.9	>
2022-05-26 19:57:50	435	<	1997	0.005	3	0	0.0894	0.0944	-0.0844	>	<	1	9.5	9.5	9.5	0	9.5	9.5	>	<	1	722.9	722.9	722.9	0	722.9	722.9	>
2022-05-26 19:57:51	436	<	2003	0.002	2	0	0.0547	0.0567	-0.0527	>	<	1	5.35	5.35	5.35	0	5.35	5.35	>	<	1	723.1	723.1	723.1	0	723.1	723.1	>
2022-05-26 19:57:52	437	<	2000	0.002	2	0	0.0547	0.0567	-0.0527	>	<	1	4.3	4.3	4.3	0	4.3	4.3	>	<	1	723.1	723.1	723.1	0	723.1	723.1	>
2022-05-26 19:57:53	438	<	2000	0.0005	1	0	0.0224	0.0229	-0.0219	>	<	1	4.25	4.25	4.25	0	4.25	4.25	>	<	1	723.1	723.1	723.1	0	723.1	723.1	>
2022-05-26 19:57:54	439	<	2000	0.003	2	0	0.0706	0.0736	-0.0676	>	<	1	4.25	4.25	4.25	0	4.25	4.25	>	<	1	723.1	723.1	723.1	0	723.1	723.1	>
2022-05-26 19:57:55	440	<	2001	0.0005	1	0	0.0223	0.0228	-0.0218	>	<	1	4.3	4.3	4.3	0	4.3	4.3	>	<	1	723.1	723.1	723.1	0	723.1	723.1	>
2022-05-26 19:57:56	441	<	1999	0.0035	2	0	0.067	0.0705	-0.0635	>	<	1	4.3	4.3	4.3	0	4.3	4.3	>	<	1	723.3	723.3	723.3	0	723.3	723.3	>
2022-05-26 19:57:57	442	<	2001	0.0025	2	0	0.067	0.0695	-0.0645	>	<	1	4.25	4.25	4.25	0	4.25	4.25	>	<	1	723.3	723.3	723.3	0	723.3	723.3	>
2022-05-26 19:57:58	443	<	1997	0.0025	2	0	0.0671	0.0696	-0.0646	>	<	1	4.35	4.35	4.35	0	4.35	4.35	>	<	1	723.8	723.8	723.8	0	723.8	723.8	>
2022-05-26 19:57:59	444	<	2004	0.003	3	0	0.0835	0.0865	-0.0805	>	<	1	9.95	9.95	9.95	0	9.95	9.95	>	<	1	723.8	723.8	723.8	0	723.8	723.8	>
2022-05-26 19:58:00	445	<	1998	0.0015	1	0	0.0387	0.0402	-0.0372	>	<	1	4.4	4.4	4.4	0	4.4	4.4	>	<	1	723.8	723.8	723.8	0	723.8	723.8	>
2022-05-26 19:58:01	446	<	1998	0.0015	1	0	0.0387	0.0402	-0.0372	>	<	1	4.4	4.4	4.4	0	4.4	4.4	>	<	1	723.8	723.8	723.8	0	723.8	723.8	>
2022-05-26 19:58:02	447	<	2002	0.002	2	0	0.0632	0.0652	-0.0612	>	<	1	4.3	4.3	4.3	0	4.3	4.3	>	<	1	723.8	723.8	723.8	0	723.8	723.8	>
2022-05-26 19:58:03	448	<	2001	0	0	0	0	0	0	>	<	1	4.5	4.5	4.5	0	4.5	4.5	>	<	1	723.8	723.8	723.8	0	723.8	723.8	>
2022-05-26 19:58:04	449	<	2000	0.004	3	0	0.1048	0.1088	-0.1008	>	<	1	4.55	4.55	4.55	0	4.55	4.55	>	<	1	724.1	724.1	724.1	0	724.1	724.1	>
2022-05-26 19:58:05	450	<	1987	0.001	1	0	0.0317	0.0327	-0.0307	>	<	1	4.35	4.35	4.35	0	4.35	4.35	>	<	1	724.1	724.1	724.1	0	724.1	724.1	>
2022-05-26 19:58:06	451	<	2011	0.002	2	0	0.0546	0.0566	-0.0526	>	<	1	4.45	4.45	4.45	0	4.45	4.45	>	<	1	724.1	724.1	724.1	0	724.1	724.1	>
2022-05-26 19:58:07	452	<	1992	0.002	1	0	0.0448	0.0468	-0.0428	>	<	1	8.15	8.15	8.15	0	8.15	8.15	>	<	1	724.1	724.1	724.1	0	724.1	724.1	>
2022-05-26 19:58:08	453	<	2003	0.0025	2	0	0.0591	0.0616	-0.0566	>	<	1	6.1	6.1	6.1	0	6.1	6.1	>	<	1	724.1	724.1	724.1	0	724.1	724.1	>
2022-05-26 19:58:09	454	<	2000	0.0015	1	0	0.0387	0.0402	-0.0372	>	<	1	4.45	4.45	4.45	0	4.45	4.45	>	<	1	724.1	724.1	724.1	0	724.1	724.1	>
2022-05-26 19:58:10	455	<	2006	0.0015	2	0	0.0499	0.0514	-0.0484	>	<	1	4.3	4.3	4.3	0	4.3	4.3	>	<	1	724.1	724.1	724.1	0	724.1	724.1	>
2022-05-26 19:58:11	456	<	2000	0.0025	3	0	0.0806	0.0831	-0.0781	>	<	1	4.4	4.4	4.4	0	4.4	4.4	>	<	1	724.1	724.1	724.1	0	724.1	724.1	>
2022-05-26 19:58:12	457	<	2001	0.002	3	0	0.0707	0.0727	-0.0687	>	<	1	4.35	4.35	4.35	0	4.35	4.35	>	<	1	724.1	724.1	724.1	0	724.1	724.1	>
2022-05-26 19:58:13	458	<	2001	0.0025	2	0	0.0591	0.0616	-0.0566	>	<	1	4.55	4.55	4.55	0	4.55	4.55	>	<	1	724.1	724.1	724.1	0	724.1	724.1	>
2022-05-26 19:58:14	459	<	1998	0.0005	1	0	0.0224	0.0229	-0.0219	>	<	1	4.45	4.45	4.45	0	4.45	4.45	>	<	1	724.4	724.4	724.4	0	724.4	724.4	>
2022-05-26 19:58:15	460	<	1997	0.002	2	0	0.0548	0.0568	-0.0528	>	<	1	4.25	4.25	4.25	0	4.25	4.25	>	<	1	724.4	724.4	724.4	0	724.4	724.4	>
2022-05-26 19:58:16	461	<	2005	0.004	2	0	0.0773	0.0813	-0.0733	>	<	1	10.1	10.1	10.1	0	10.1	10.1	>	<	1	724.4	724.4	724.4	0	724.4	724.4	>
2022-05-26 19:58:17	462	<	2000	0.003	2	0	0.0632	0.0662	-0.0602	>	<	1	4.4	4.4	4.4	0	4.4	4.4	>	<	1	724.4	724.4	724.4	0	724.4	724.4	>
2022-05-26 19:58:18	463	<	2001	0.0015	2	0	0.05	0.0515	-0.0485	>	<	1	4.35	4.35	4.35	0	4.35	4.35	>	<	1	724.4	724.4	724.4	0	724.4	724.4	>
2022-05-26 19:58:19	464	<	1999	0.0015	2	0	0.05	0.0515	-0.0485	>	<	1	4.45	4.45	4.45	0	4.45	4.45	>	<	1	724.4	724.4	724.4	0	724.4	724.4	>
2022-05-26 19:58:20	465	<	1997	0.001	2	0	0.0447	0.0457	-0.0437	>	<	1	4.5	4.5	4.5	0	4.5	4.5	>	<	1	724.4	724.4	724.4	0	724.4	724.4	>
2022-05-26 19:58:21	466	<	1996	0.004	3	0	0.0894	0.0935	-0.0854	>	<	1	4.4	4.4	4.4	0	4.4	4.4	>	<	1	724.4	724.4	724.4	0	724.4	724.4	>
2022-05-26 19:58:22	467	<	2005	0.0005	1	0	0.0223	0.0228	-0.0218	>	<	1	4.35	4.35	4.35	0	4.35	4.35	>	<	1	724.4	724.4	724.4	0	724.4	724.4	>
2022-05-26 19:58:23	468	<	2001	0.003	2	0	0.0706	0.0736	-0.0676	>	<	1	4.4	4.4	4.4	0	4.4	4.4	>	<	1	724.4	724.4	724.4	0	724.4	724.4	>
2022-05-26 19:58:24	469	<	1999	0.001	1	0	0.0316	0.0326	-0.0306	>	<	1	6.1	6.1	6.1	0	6.1	6.1	>	<	1	724.4	724.4	724.4	0	724.4	724.4	>
2022-05-26 19:58:25	470	<	1984	0.0025	3	0	0.0744	0.0769	-0.0719	>	<	1	8	8	8	0	8	8	>	<	1	724.4	724.4	724.4	0	724.4	724.4	>
2022-05-26 19:58:26	471	<	2012	0.004	2	0	0.0833	0.0873	-0.0793	>	<	1	4.25	4.25	4.25	0	4.25	4.25	>	<	1	724.4	724.4	724.4	0	724.4	724.4	>
2022-05-26 19:58:27	472	<	2006	0.0025	3	0	0.074	0.0765	-0.0715	>	<	1	4.3	4.3	4.3	0	4.3	4.3	>	<	1	724.4	724.4	724.4	0	724.4	724.4	>
2022-05-26 19:58:28	473	<	1998	0.0015	2	0	0.05	0.0515	-0.0485	>	<	1	4.35	4.35	4.35	0	4.35	4.35	>	<	1	724.4	724.4	724.4	0	724.4	724.4	>
2022-05-26 19:58:29	474	<	2000	0.003	2	0	0.0706	0.0736	-0.0676	>	<	1	4.4	4.4	4.4	0	4.4	4.4	>	<	1	724.4	724.4	724.4	0	724.4	724.4	>
2022-05-26 19:58:30	475	<	1999	0.002	1	0	0.0447	0.0467	-0.0427	>	<	1	4.3	4.3	4.3	0	4.3	4.3	>	<	1	724.6	724.6	724.6	0	724.6	724.6	>
2022-05-26 19:58:31	476	<	1993	0.0065	3	0	0.1118	0.1183	-0.1053	>	<	1	4.4	4.4	4.4	0	4.4	4.4	>	<	1	724.6	724.6	724.6	0	724.6	724.6	>
2022-05-26 19:58:32	477	<	2005	0.0025	2	0	0.067	0.0694	-0.0645	>	<	1	4.45	4.45	4.45	0	4.45	4.45	>	<	1	724.6	724.6	724.6	0	724.6	724.6	>
2022-05-26 19:58:33	478	<	1977	0.0035	2	0	0.0745	0.078	-0.071	>	<	1	10.15	10.15	10.15	0	10.15	10.15	>	<	1	724.6	724.6	724.6	0	724.6	724.6	>
2022-05-26 19:58:34	479	<	2022	0.0015	2	0	0.0497	0.0512	-0.0482	>	<	1	4.35	4.35	4.35	0	4.35	4.35	>	<	1	724.6	724.6	724.6	0	724.6	724.6	>
2022-05-26 19:58:35	480	<	2003	0.005	3	0	0.1047	0.1097	-0.0997	>	<	1	4.55	4.55	4.55	0	4.55	4.55	>	<	1	724.7	724.7	724.7	0	724.7	724.7	>
2022-05-26 19:58:36	481	<	2001	0.002	2	0	0.0547	0.0567	-0.0527	>	<	1	4.3	4.3	4.3	0	4.3	4.3	>	<	1	724.7	724.7	724.7	0	724.7	724.7	>
2022-05-26 19:58:37	482	<	2001	0.0025	2	0	0.067	0.0695	-0.0645	>	<	1	4.25	4.25	4.25	0	4.25	4.25	>	<	1	724.7	724.7	724.7	0	724.7	724.7	>
2022-05-26 19:58:38	483	<	2000	0.001	2	0	0.0447	0.0457	-0.0437	>	<	1	4.3	4.3	4.3	0	4.3	4.3	>	<	1	724.9	724.9	724.9	0	724.9	724.9	>
2022-05-26 19:58:39	484	<	1999	0.0055	2	0	0.0805	0.086	-0.075	>	<	1	4.35	4.35	4.35	0	4.35	4.35	>	<	1	724.9	724.9	724.9	0	724.9	724.9	>
2022-05-26 19:58:40	485	<	2001	0.003	2	0	0.0632	0.0662	-0.0602	>	<	1	4.35	4.35	4.35	0	4.35	4.35	>	<	1	724.9	724.9	724.9	0	724.9	724.9	>
2022-05-26 19:58:41	486	<	1998	0.0025	3	0	0.0742	0.0767	-0.0717	>	<	1	4.8	4.8	4.8	0	4.8	4.8	>	<	1	724.9	724.9	724.9	0	724.9	724.9	>
2022-05-26 19:58:42	487	<	1997	0.003	3	0	0.0775	0.0805	-0.0745	>	<	1	9.5	9.5	9.5	0	9.5	9.5	>	<	1	724.9	724.9	724.9	0	724.9	724.9	>
2022-05-26 19:58:43	488	<	1991	0.0045	3	0	0.1026	0.1071	-0.0981	>	<	1	4.25	4.25	4.25	0	4.25	4.25	>	<	1	724.9	724.9	724.9	0	724.9	724.9	>
2022-05-26 19:58:44	489	<	1990	0.0005	1	0	0.0224	0.0229	-0.0219	>	<	1	4.2	4.2	4.2	0	4.2	4.2	>	<	1	724.9	724.9	724.9	0	724.9	724.9	>
2022-05-26 19:58:45	490	<	2018	0.0005	1	0	0.0223	0.0228	-0.0218	>	<	1	4.25	4.25	4.25	0	4.25	4.25	>	<	1	724.9	724.9	724.9	0	724.9	724.9	>
2022-05-26 19:58:46	491	<	2007	0.0035	2	0	0.074	0.0774	-0.0705	>	<	1	4.3	4.3	4.3	0	4.3	4.3	>	<	1	724.9	724.9	724.9	0	724.9	724.9	>
2022-05-26 19:58:47	492	<	2000	0.003	2	0	0.0632	0.0662	-0.0602	>	<	1	4.25	4.25	4.25	0	4.25	4.25	>	<	1	724.9	724.9	724.9	0	724.9	724.9	>
2022-05-26 19:58:48	493	<	1998	0.001	2	0	0.0447	0.0457	-0.0437	>	<	1	4.2	4.2	4.2	0	4.2	4.2	>	<	1	724.9	724.9	724.9	0	724.9	724.9	>
2022-05-26 19:58:49	494	<	2001	0.0045	2	0	0.074	0.0785	-0.0695	>	<	1	4.2	4.2	4.2	0	4.2	4.2	>	<	1	724.9	724.9	724.9	0	724.9	724.9	>
2022-05-26 19:58:50	495	<	1988	0.002	3	0	0.0709	0.0729	-0.0689	>	<	1	8.55	8.55	8.55	0	8.55	8.55	>	<	1	724.9	724.9	724.9	0	724.9	724.9	>
2022-05-26 19:58:51	496	<	2012	0.0015	1	0	0.0386	0.0401	-0.0371	>	<	1	5.55	5.55	5.55	0	5.55	5.55	>	<	1	724.9	724.9	724.9	0	724.9	724.9	>
2022-05-26 19:58:52	497	<	1999	0.0015	2	0	0.05	0.0515	-0.0485	>	<	1	4.15	4.15	4.15	0	4.15	4.15	>	<	1	725.2	725.2	725.2	0	725.2	725.2	>
2022-05-26 19:58:53	498	<	1993	0.0025	3	0	0.0742	0.0768	-0.0717	>	<	1	4.5	4.5	4.5	0	4.5	4.5	>	<	1	725.2	725.2	725.2	0	725.2	725.2	>
2022-05-26 19:58:54	499	<	2007	0.002	2	0	0.0546	0.0566	-0.0526	>	<	1	4.25	4.25	4.25	0	4.25	4.25	>	<	1	725.2	725.2	725.2	0	725.2	725.2	>
2022-05-26 19:58:55	500	<	2001	0.0035	2	0	0.067	0.0705	-0.0635	>	<	1	4.35	4.35	4.35	0	4.35	4.35	>	<	1	725.2	725.2	725.2	0	725.2	725.2	>
2022-05-26 19:58:56	501	<	1998	0.0015	1	0	0.0387	0.0402	-0.0372	>	<	1	4.3	4.3	4.3	0	4.3	4.3	>	<	1	725.2	725.2	725.2	0	725.2	725.2	>
2022-05-26 19:58:57	502	<	1997	0.0045	2	0	0.0806	0.0851	-0.0761	>	<	1	4.35	4.35	4.35	0	4.35	4.35	>	<	1	725.2	725.2	725.2	0	725.2	725.2	>
2022-05-26 19:58:58	503	<	1910	0.0052	2	0	0.0855	0.0907	-0.0802	>	<	1	4.3	4.3	4.3	0	4.3	4.3	>	<	1	725.2	725.2	725.2	0	725.2	725.2	>
2022-05-26 19:58:59	504	<	2095	0.001	1	0	0.0309	0.0318	-0.0299	>	<	1	7.25	7.25	7.25	0	7.25	7.25	>	<	1	725.2	725.2	725.2	0	725.2	725.2	>
2022-05-26 19:59:00	505	<	1990	0.0025	2	0	0.0593	0.0618	-0.0567	>	<	1	6.95	6.95	6.95	0	6.95	6.95	>	<	1	725.2	725.2	725.2	0	725.2	725.2	>
2022-05-26 19:59:01	506	<	2005	0.002	2	0	0.0631	0.0651	-0.0611	>	<	1	4.4	4.4	4.4	0	4.4	4.4	>	<	1	725.2	725.2	725.2	0	725.2	725.2	>
2022-05-26 19:59:02	507	<	2004	0.0035	2	0	0.0805	0.084	-0.077	>	<	1	4.2	4.2	4.2	0	4.2	4.2	>	<	1	725.2	725.2	725.2	0	725.2	725.2	>
2022-05-26 19:59:03	508	<	1998	0.002	1	0	0.0447	0.0467	-0.0427	>	<	1	4.4	4.4	4.4	0	4.4	4.4	>	<	1	725.5	725.5	725.5	0	725.5	725.5	>
2022-05-26 19:59:04	509	<	2002	0.0005	1	0	0.0223	0.0228	-0.0218	>	<	1	4.15	4.15	4.15	0	4.15	4.15	>	<	1	725.5	725.5	725.5	0	725.5	725.5	>
2022-05-26 19:59:05	510	<	2000	0.0025	2	0	0.067	0.0695	-0.0645	>	<	1	4.25	4.25	4.25	0	4.25	4.25	>	<	1	725.5	725.5	725.5	0	725.5	725.5	>
2022-05-26 19:59:06	511	<	2002	0	0	0	0	0	0	>	<	1	4.3	4.3	4.3	0	4.3	4.3	>	<	1	725.5	725.5	725.5	0	725.5	725.5	>
2022-05-26 19:59:07	512	<	1995	0.001	1	0	0.0316	0.0326	-0.0306	>	<	1	4.5	4.5	4.5	0	4.5	4.5	>	<	1	725.5	725.5	725.5	0	725.5	725.5	>
2022-05-26 19:59:08	513	<	2003	0.005	3	0	0.0947	0.0997	-0.0897	>	<	1	5.65	5.65	5.65	0	5.65	5.65	>	<	1	725.5	725.5	725.5	0	725.5	725.5	>
2022-05-26 19:59:09	514	<	2002	0.0045	2	0	0.074	0.0785	-0.0695	>	<	1	8.5	8.5	8.5	0	8.5	8.5	>	<	1	725.5	725.5	725.5	0	725.5	725.5	>
2022-05-26 19:59:10	515	<	1997	0.0015	1	0	0.0387	0.0402	-0.0372	>	<	1	4.4	4.4	4.4	0	4.4	4.4	>	<	1	725.5	725.5	725.5	0	725.5	725.5	>
2022-05-26 19:59:11	516	<	2003	0.0015	2	0	0.0499	0.0514	-0.0484	>	<	1	4.3	4.3	4.3	0	4.3	4.3	>	<	1	725.5	725.5	725.5	0	725.5	725.5	>
2022-05-26 19:59:12	517	<	1997	0.0055	2	0	0.0805	0.086	-0.075	>	<	1	4.35	4.35	4.35	0	4.35	4.35	>	<	1	725.5	725.5	725.5	0	725.5	725.5	>
2022-05-26 19:59:13	518	<	2000	0.002	1	0	0.0447	0.0467	-0.0427	>	<	1	4.4	4.4	4.4	0	4.4	4.4	>	<	1	725.5	725.5	725.5	0	725.5	725.5	>
2022-05-26 19:59:14	519	<	1998	0.0025	2	0	0.0591	0.0616	-0.0566	>	<	1	4.3	4.3	4.3	0	4.3	4.3	>	<	1	725.5	725.5	725.5	0	725.5	725.5	>
2022-05-26 19:59:15	520	<	2004	0.003	2	0	0.0706	0.0736	-0.0676	>	<	1	4.35	4.35	4.35	0	4.35	4.35	>	<	1	725.5	725.5	725.5	0	725.5	725.5	>
2022-05-26 19:59:16	521	<	2000	0.002	2	0	0.0632	0.0652	-0.0612	>	<	1	4.5	4.5	4.5	0	4.5	4.5	>	<	1	725.5	725.5	725.5	0	725.5	725.5	>
2022-05-26 19:59:17	522	<	2000	0.008	3	0	0.1181	0.1261	-0.1101	>	<	1	9.5	9.5	9.5	0	9.5	9.5	>	<	1	725.5	725.5	725.5	0	725.5	725.5	>
2022-05-26 19:59:18	523	<	1994	0.0045	2	0	0.0741	0.0786	-0.0696	>	<	1	5.05	5.05	5.05	0	5.05	5.05	>	<	1	725.5	725.5	725.5	0	725.5	725.5	>
2022-05-26 19:59:19	524	<	1990	0.002	1	0	0.0448	0.0468	-0.0428	>	<	1	4.4	4.4	4.4	0	4.4	4.4	>	<	1	725.5	725.5	725.5	0	725.5	725.5	>
2022-05-26 19:59:20	525	<	1975	0.0015	2	0	0.0503	0.0518	-0.0488	>	<	1	4.3	4.3	4.3	0	4.3	4.3	>	<	1	725.5	725.5	725.5	0	725.5	725.5	>
2022-05-26 19:59:21	526	<	2036	0.0025	3	0	0.0735	0.0759	-0.071	>	<	1	4.3	4.3	4.3	0	4.3	4.3	>	<	1	725.5	725.5	725.5	0	725.5	725.5	>
2022-05-26 19:59:22	527	<	2003	0.002	3	0	0.0706	0.0726	-0.0686	>	<	1	4.2	4.2	4.2	0	4.2	4.2	>	<	1	725.5	725.5	725.5	0	725.5	725.5	>
2022-05-26 19:59:23	528	<	2000	0.006	3	0	0.0947	0.1007	-0.0887	>	<	1	4.4	4.4	4.4	0	4.4	4.4	>	<	1	725.5	725.5	725.5	0	725.5	725.5	>
2022-05-26 19:59:24	529	<	1980	0.004	2	0	0.071	0.075	-0.0669	>	<	1	4.4	4.4	4.4	0	4.4	4.4	>	<	1	725.5	725.5	725.5	0	725.5	725.5	>
2022-05-26 19:59:25	530	<	2015	0.0035	1	0	0.0588	0.0623	-0.0554	>	<	1	4.3	4.3	4.3	0	4.3	4.3	>	<	1	725.5	725.5	725.5	0	725.5	725.5	>
2022-05-26 19:59:26	531	<	1995	0.003	3	0	0.0775	0.0805	-0.0745	>	<	1	8.25	8.25	8.25	0	8.25	8.25	>	<	1	725.5	725.5	725.5	0	725.5	725.5	>
2022-05-26 19:59:27	532	<	2011	0	0	0	0	0	0	>	<	1	6	6	6	0	6	6	>	<	1	725.5	725.5	725.5	0	725.5	725.5	>
2022-05-26 19:59:28	533	<	1998	0.004	2	0	0.0706	0.0746	-0.0666	>	<	1	4.5	4.5	4.5	0	4.5	4.5	>	<	1	725.5	725.5	725.5	0	725.5	725.5	>
2022-05-26 19:59:29	534	<	2003	0.0035	2	0	0.0669	0.0704	-0.0634	>	<	1	4.5	4.5	4.5	0	4.5	4.5	>	<	1	725.5	725.5	725.5	0	725.5	725.5	>
2022-05-26 19:59:30	535	<	1994	0.0025	2	0	0.0592	0.0617	-0.0567	>	<	1	4.45	4.45	4.45	0	4.45	4.45	>	<	1	725.5	725.5	725.5	0	725.5	725.5	>
2022-05-26 19:59:31	536	<	1975	0.001	1	0	0.0318	0.0328	-0.0308	>	<	1	4.4	4.4	4.4	0	4.4	4.4	>	<	1	725.5	725.5	725.5	0	725.5	725.5	>
2022-05-26 19:59:32	537	<	2018	0.003	3	0	0.0832	0.0862	-0.0803	>	<	1	4.35	4.35	4.35	0	4.35	4.35	>	<	1	725.5	725.5	725.5	0	725.5	725.5	>
2022-05-26 19:59:33	538	<	2012	0.0025	2	0	0.0668	0.0693	-0.0644	>	<	1	5	5	5	0	5	5	>	<	1	726.1	726.1	726.1	0	726.1	726.1	>
2022-05-26 19:59:34	539	<	1995	0.003	2	0	0.0633	0.0663	-0.0602	>	<	1	4.45	4.45	4.45	0	4.45	4.45	>	<	1	726.1	726.1	726.1	0	726.1	726.1	>
2022-05-26 19:59:35	540	<	2004	0.002	2	0	0.0547	0.0567	-0.0527	>	<	1	10.1	10.1	10.1	0	10.1	10.1	>	<	1	726.3	726.3	726.3	0	726.3	726.3	>
2022-05-26 19:59:36	541	<	2001	0	0	0	0	0	0	>	<	1	4.45	4.45	4.45	0	4.45	4.45	>	<	1	726.3	726.3	726.3	0	726.3	726.3	>
2022-05-26 19:59:37	542	<	1962	0.001	1	0	0.0319	0.0329	-0.0309	>	<	1	4.35	4.35	4.35	0	4.35	4.35	>	<	1	726.3	726.3	726.3	0	726.3	726.3	>
2022-05-26 19:59:38	543	<	2038	0.001	1	0	0.0313	0.0323	-0.0303	>	<	1	4.35	4.35	4.35	0	4.35	4.35	>	<	1	726.3	726.3	726.3	0	726.3	726.3	>
2022-05-26 19:59:39	544	<	1995	0.0045	2	0	0.0806	0.0851	-0.0761	>	<	1	4.5	4.5	4.5	0	4.5	4.5	>	<	1	726.3	726.3	726.3	0	726.3	726.3	>
2022-05-26 19:59:40	545	<	2005	0.0025	3	0	0.074	0.0765	-0.0715	>	<	1	4.3	4.3	4.3	0	4.3	4.3	>	<	1	726.3	726.3	726.3	0	726.3	726.3	>
2022-05-26 19:59:41	546	<	2002	0.002	2	0	0.0547	0.0567	-0.0527	>	<	1	4.45	4.45	4.45	0	4.45	4.45	>	<	1	726.3	726.3	726.3	0	726.3	726.3	>
2022-05-26 19:59:42	547	<	1992	0.001	1	0	0.0317	0.0327	-0.0307	>	<	1	4.6	4.6	4.6	0	4.6	4.6	>	<	1	726.3	726.3	726.3	0	726.3	726.3	>
2022-05-26 19:59:43	548	<	1984	0.004	2	0	0.0709	0.0749	-0.0668	>	<	1	4.6	4.6	4.6	0	4.6	4.6	>	<	1	726.3	726.3	726.3	0	726.3	726.3	>
2022-05-26 19:59:44	549	<	2022	0.0064	3	0	0.1154	0.1218	-0.1089	>	<	1	10.2	10.2	10.2	0	10.2	10.2	>	<	1	726.3	726.3	726.3	0	726.3	726.3	>
2022-05-26 19:59:45	550	<	1986	0	0	0	0	0	0	>	<	1	4.55	4.55	4.55	0	4.55	4.55	>	<	1	726.3	726.3	726.3	0	726.3	726.3	>
2022-05-26 19:59:46	551	<	2000	0	0	0	0	0	0	>	<	1	4.8	4.8	4.8	0	4.8	4.8	>	<	1	726.3	726.3	726.3	0	726.3	726.3	>
2022-05-26 19:59:47	552	<	2013	0.002	2	0	0.0546	0.0565	-0.0526	>	<	1	4.3	4.3	4.3	0	4.3	4.3	>	<	1	726.3	726.3	726.3	0	726.3	726.3	>
2022-05-26 19:59:48	553	<	2002	0.003	3	0	0.0774	0.0804	-0.0744	>	<	1	4.5	4.5	4.5	0	4.5	4.5	>	<	1	726.3	726.3	726.3	0	726.3	726.3	>
2022-05-26 19:59:49	554	<	1987	0.0015	2	0	0.0501	0.0517	-0.0486	>	<	1	4.3	4.3	4.3	0	4.3	4.3	>	<	1	726.3	726.3	726.3	0	726.3	726.3	>
2022-05-26 19:59:50	555	<	1985	0.0035	3	0	0.0925	0.096	-0.0889	>	<	1	4.35	4.35	4.35	0	4.35	4.35	>	<	1	726.3	726.3	726.3	0	726.3	726.3	>
2022-05-26 19:59:51	556	<	2017	0.0005	1	0	0.0223	0.0228	-0.0218	>	<	1	4.35	4.35	4.35	0	4.35	4.35	>	<	1	726.3	726.3	726.3	0	726.3	726.3	>
2022-05-26 19:59:52	557	<	2007	0.003	3	0	0.0835	0.0865	-0.0805	>	<	1	4.35	4.35	4.35	0	4.35	4.35	>	<	1	726.3	726.3	726.3	0	726.3	726.3	>
2022-05-26 19:59:53	558	<	1991	0.003	2	0	0.0633	0.0663	-0.0603	>	<	1	10.2	10.2	10.2	0	10.2	10.2	>	<	1	726.3	726.3	726.3	0	726.3	726.3	>
2022-05-26 19:59:54	559	<	2013	0.002	2	0	0.063	0.065	-0.061	>	<	1	4.3	4.3	4.3	0	4.3	4.3	>	<	1	726.3	726.3	726.3	0	726.3	726.3	>
2022-05-26 19:59:55	560	<	2000	0.002	2	0	0.0547	0.0567	-0.0527	>	<	1	4.35	4.35	4.35	0	4.35	4.35	>	<	1	726.3	726.3	726.3	0	726.3	726.3	>
2022-05-26 19:59:56	561	<	1996	0.003	2	0	0.0707	0.0737	-0.0677	>	<	1	4.25	4.25	4.25	0	4.25	4.25	>	<	1	726.3	726.3	726.3	0	726.3	726.3	>
2022-05-26 19:59:57	562	<	2004	0.001	1	0	0.0316	0.0326	-0.0306	>	<	1	4.2	4.2	4.2	0	4.2	4.2	>	<	1	726.3	726.3	726.3	0	726.3	726.3	>
2022-05-26 19:59:58	563	<	1995	0.0045	2	0	0.0866	0.0911	-0.0821	>	<	1	4.5	4.5	4.5	0	4.5	4.5	>	<	1	726.3	726.3	726.3	0	726.3	726.3	>
2022-05-26 19:59:59	564	<	2001	0.003	2	0	0.0706	0.0736	-0.0676	>	<	1	4.15	4.15	4.15	0	4.15	4.15	>	<	1	726.6	726.6	726.6	0	726.6	726.6	>
2022-05-26 20:00:00	565	<	2002	0.0015	2	0	0.05	0.0515	-0.0485	>	<	1	4.2	4.2	4.2	0	4.2	4.2	>	<	1	726.6	726.6	726.6	0	726.6	726.6	>
2022-05-26 20:00:01	566	<	1997	0.001	1	0	0.0316	0.0326	-0.0306	>	<	1	4.35	4.35	4.35	0	4.35	4.35	>	<	1	726.6	726.6	726.6	0	726.6	726.6	>
2022-05-26 20:00:02	567	<	1999	0.002	3	0	0.0707	0.0727	-0.0687	>	<	1	9.75	9.75	9.75	0	9.75	9.75	>	<	1	726.6	726.6	726.6	0	726.6	726.6	>
2022-05-26 20:00:03	568	<	2001	0.006	2	0	0.0834	0.0894	-0.0774	>	<	1	4.65	4.65	4.65	0	4.65	4.65	>	<	1	726.8	726.8	726.8	0	726.8	726.8	>
2022-05-26 20:00:04	569	<	1975	0.0015	2	0	0.0503	0.0518	-0.0488	>	<	1	4.35	4.35	4.35	0	4.35	4.35	>	<	1	726.8	726.8	726.8	0	726.8	726.8	>
2022-05-26 20:00:05	570	<	2031	0.0039	2	0	0.0768	0.0807	-0.0728	>	<	1	4.55	4.55	4.55	0	4.55	4.55	>	<	1	726.8	726.8	726.8	0	726.8	726.8	>
2022-05-26 20:00:06	571	<	1992	0.0035	2	0	0.0742	0.0777	-0.0707	>	<	1	4.2	4.2	4.2	0	4.2	4.2	>	<	1	726.8	726.8	726.8	0	726.8	726.8	>
2022-05-26 20:00:07	572	<	2007	0.003	2	0	0.0631	0.0661	-0.0601	>	<	1	4.35	4.35	4.35	0	4.35	4.35	>	<	1	726.8	726.8	726.8	0	726.8	726.8	>
2022-05-26 20:00:08	573	<	2000	0.005	3	0	0.1094	0.1144	-0.1044	>	<	1	4.4	4.4	4.4	0	4.4	4.4	>	<	1	726.8	726.8	726.8	0	726.8	726.8	>
2022-05-26 20:00:09	574	<	2000	0.0025	1	0	0.0499	0.0524	-0.0474	>	<	1	4.4	4.4	4.4	0	4.4	4.4	>	<	1	726.8	726.8	726.8	0	726.8	726.8	>
2022-05-26 20:00:10	575	<	1997	0.005	2	0	0.0894	0.0944	-0.0844	>	<	1	9.8	9.8	9.8	0	9.8	9.8	>	<	1	726.8	726.8	726.8	0	726.8	726.8	>
2022-05-26 20:00:11	576	<	2003	0.001	1	0	0.0316	0.0326	-0.0306	>	<	1	4.35	4.35	4.35	0	4.35	4.35	>	<	1	726.8	726.8	726.8	0	726.8	726.8	>
2022-05-26 20:00:12	577	<	1999	0.0015	1	0	0.0387	0.0402	-0.0372	>	<	1	4.3	4.3	4.3	0	4.3	4.3	>	<	1	726.8	726.8	726.8	0	726.8	726.8	>
2022-05-26 20:00:13	578	<	2000	0.0015	2	0	0.05	0.0515	-0.0485	>	<	1	4.3	4.3	4.3	0	4.3	4.3	>	<	1	726.8	726.8	726.8	0	726.8	726.8	>
2022-05-26 20:00:14	579	<	1983	0.002	3	0	0.071	0.073	-0.069	>	<	1	4.4	4.4	4.4	0	4.4	4.4	>	<	1	726.8	726.8	726.8	0	726.8	726.8	>
2022-05-26 20:00:15	580	<	2016	0.0045	2	0	0.0861	0.0906	-0.0817	>	<	1	4.4	4.4	4.4	0	4.4	4.4	>	<	1	726.8	726.8	726.8	0	726.8	726.8	>
2022-05-26 20:00:16	581	<	2002	0.0005	1	0	0.0223	0.0228	-0.0218	>	<	1	4.35	4.35	4.35	0	4.35	4.35	>	<	1	726.8	726.8	726.8	0	726.8	726.8	>
2022-05-26 20:00:17	582	<	1990	0.002	2	0	0.0549	0.0569	-0.0529	>	<	1	4.45	4.45	4.45	0	4.45	4.45	>	<	1	726.8	726.8	726.8	0	726.8	726.8	>
2022-05-26 20:00:18	583	<	2011	0.0035	3	0	0.0971	0.1006	-0.0937	>	<	1	4.3	4.3	4.3	0	4.3	4.3	>	<	1	726.8	726.8	726.8	0	726.8	726.8	>
2022-05-26 20:00:19	584	<	1997	0.002	2	0	0.0633	0.0653	-0.0613	>	<	1	9.85	9.85	9.85	0	9.85	9.85	>	<	1	726.8	726.8	726.8	0	726.8	726.8	>
2022-05-26 20:00:20	585	<	2001	0.0015	1	0	0.0387	0.0402	-0.0372	>	<	1	4.15	4.15	4.15	0	4.15	4.15	>	<	1	726.8	726.8	726.8	0	726.8	726.8	>
2022-05-26 20:00:21	586	<	2000	0.001	2	0	0.0447	0.0457	-0.0437	>	<	1	4.25	4.25	4.25	0	4.25	4.25	>	<	1	726.8	726.8	726.8	0	726.8	726.8	>
2022-05-26 20:00:22	587	<	2000	0.0015	2	0	0.05	0.0515	-0.0485	>	<	1	4.5	4.5	4.5	0	4.5	4.5	>	<	1	726.8	726.8	726.8	0	726.8	726.8	>
2022-05-26 20:00:23	588	<	1999	0.002	2	0	0.0632	0.0652	-0.0612	>	<	1	4.4	4.4	4.4	0	4.4	4.4	>	<	1	726.8	726.8	726.8	0	726.8	726.8	>
2022-05-26 20:00:24	589	<	2002	0.0005	1	0	0.0223	0.0228	-0.0218	>	<	1	4.25	4.25	4.25	0	4.25	4.25	>	<	1	726.8	726.8	726.8	0	726.8	726.8	>
2022-05-26 20:00:25	590	<	1999	0.0035	2	0	0.0806	0.0841	-0.0771	>	<	1	4.35	4.35	4.35	0	4.35	4.35	>	<	1	726.8	726.8	726.8	0	726.8	726.8	>
2022-05-26 20:00:26	591	<	2001	0.003	2	0	0.0632	0.0662	-0.0602	>	<	1	4.2	4.2	4.2	0	4.2	4.2	>	<	1	726.8	726.8	726.8	0	726.8	726.8	>
2022-05-26 20:00:27	592	<	2000	0.001	1	0	0.0316	0.0326	-0.0306	>	<	1	4.35	4.35	4.35	0	4.35	4.35	>	<	1	726.8	726.8	726.8	0	726.8	726.8	>
2022-05-26 20:00:28	593	<	2000	0	0	0	0	0	0	>	<	1	9.8	9.8	9.8	0	9.8	9.8	>	<	1	726.8	726.8	726.8	0	726.8	726.8	>
2022-05-26 20:00:29	594	<	1998	0.002	2	0	0.0548	0.0568	-0.0528	>	<	1	4.25	4.25	4.25	0	4.25	4.25	>	<	1	726.8	726.8	726.8	0	726.8	726.8	>
2022-05-26 20:00:30	595	<	2001	0.002	1	0	0.0447	0.0467	-0.0427	>	<	1	4.25	4.25	4.25	0	4.25	4.25	>	<	1	726.8	726.8	726.8	0	726.8	726.8	>
2022-05-26 20:00:31	596	<	1995	0.003	2	0	0.0633	0.0663	-0.0602	>	<	1	4.45	4.45	4.45	0	4.45	4.45	>	<	1	726.8	726.8	726.8	0	726.8	726.8	>
2022-05-26 20:00:32	597	<	2006	0.0045	3	0	0.0864	0.0908	-0.0819	>	<	1	4.3	4.3	4.3	0	4.3	4.3	>	<	1	726.8	726.8	726.8	0	726.8	726.8	>
2022-05-26 20:00:33	598	<	2000	0.0035	2	0	0.0741	0.0776	-0.0706	>	<	1	4.55	4.55	4.55	0	4.55	4.55	>	<	1	726.8	726.8	726.8	0	726.8	726.8	>
2022-05-26 20:00:34	599	<	2000	0.001	1	0	0.0316	0.0326	-0.0306	>	<	1	4.45	4.45	4.45	0	4.45	4.45	>	<	1	726.8	726.8	726.8	0	726.8	726.8	>
2022-05-26 20:00:35	600	<	1981	0.003	3	0	0.084	0.087	-0.081	>	<	1	4.4	4.4	4.4	0	4.4	4.4	>	<	1	726.8	726.8	726.8	0	726.8	726.8	>
2022-05-26 20:00:36	601	<	2018	0.0005	1	0	0.0223	0.0228	-0.0218	>	<	1	9.8	9.8	9.8	0	9.8	9.8	>	<	1	726.8	726.8	726.8	0	726.8	726.8	>
2022-05-26 20:00:37	602	<	1998	0.002	2	0	0.0548	0.0568	-0.0528	>	<	1	4.7	4.7	4.7	0	4.7	4.7	>	<	1	726.8	726.8	726.8	0	726.8	726.8	>
2022-05-26 20:00:38	603	<	2002	0.005	3	0	0.1094	0.1144	-0.1044	>	<	1	4.45	4.45	4.45	0	4.45	4.45	>	<	1	726.8	726.8	726.8	0	726.8	726.8	>
2022-05-26 20:00:39	604	<	2000	0.0005	1	0	0.0224	0.0229	-0.0219	>	<	1	4.35	4.35	4.35	0	4.35	4.35	>	<	1	726.8	726.8	726.8	0	726.8	726.8	>
2022-05-26 20:00:40	605	<	2000	0.002	1	0	0.0447	0.0467	-0.0427	>	<	1	4.3	4.3	4.3	0	4.3	4.3	>	<	1	726.8	726.8	726.8	0	726.8	726.8	>
2022-05-26 20:00:41	606	<	2000	0.005	3	0	0.1048	0.1098	-0.0998	>	<	1	4.6	4.6	4.6	0	4.6	4.6	>	<	1	726.8	726.8	726.8	0	726.8	726.8	>
2022-05-26 20:00:42	607	<	2002	0.0015	1	0	0.0387	0.0402	-0.0372	>	<	1	4.5	4.5	4.5	0	4.5	4.5	>	<	1	726.8	726.8	726.8	0	726.8	726.8	>
2022-05-26 20:00:43	608	<	1998	0.0035	2	0	0.0741	0.0776	-0.0706	>	<	1	4.4	4.4	4.4	0	4.4	4.4	>	<	1	726.8	726.8	726.8	0	726.8	726.8	>
2022-05-26 20:00:44	609	<	2001	0.004	3	0	0.0893	0.0933	-0.0853	>	<	1	4.3	4.3	4.3	0	4.3	4.3	>	<	1	726.8	726.8	726.8	0	726.8	726.8	>
2022-05-26 20:00:45	610	<	1999	0.0005	1	0	0.0224	0.0229	-0.0219	>	<	1	9.85	9.85	9.85	0	9.85	9.85	>	<	1	726.8	726.8	726.8	0	726.8	726.8	>
2022-05-26 20:00:46	611	<	2001	0.0005	1	0	0.0223	0.0228	-0.0218	>	<	1	4.45	4.45	4.45	0	4.45	4.45	>	<	1	726.8	726.8	726.8	0	726.8	726.8	>
2022-05-26 20:00:47	612	<	2000	0.0005	1	0	0.0224	0.0229	-0.0219	>	<	1	4.4	4.4	4.4	0	4.4	4.4	>	<	1	726.8	726.8	726.8	0	726.8	726.8	>
2022-05-26 20:00:48	613	<	1998	0.002	2	0	0.0548	0.0568	-0.0528	>	<	1	4.3	4.3	4.3	0	4.3	4.3	>	<	1	726.8	726.8	726.8	0	726.8	726.8	>
2022-05-26 20:00:49	614	<	2000	0.0045	3	0	0.0974	0.1019	-0.0929	>	<	1	4.55	4.55	4.55	0	4.55	4.55	>	<	1	726.8	726.8	726.8	0	726.8	726.8	>
2022-05-26 20:00:50	615	<	1994	0.0015	2	0	0.0501	0.0516	-0.0485	>	<	1	4.45	4.45	4.45	0	4.45	4.45	>	<	1	726.8	726.8	726.8	0	726.8	726.8	>
2022-05-26 20:00:51	616	<	2007	0.0015	2	0	0.0499	0.0514	-0.0484	>	<	1	4.5	4.5	4.5	0	4.5	4.5	>	<	1	726.8	726.8	726.8	0	726.8	726.8	>
2022-05-26 20:00:52	617	<	2002	0.0025	2	0	0.0591	0.0616	-0.0566	>	<	1	4.4	4.4	4.4	0	4.4	4.4	>	<	1	726.8	726.8	726.8	0	726.8	726.8	>
2022-05-26 20:00:53	618	<	1999	0.001	2	0	0.0447	0.0457	-0.0437	>	<	1	4.45	4.45	4.45	0	4.45	4.45	>	<	1	727.1	727.1	727.1	0	727.1	727.1	>
2022-05-26 20:00:54	619	<	2000	0.002	2	0	0.0547	0.0567	-0.0527	>	<	1	10.05	10.05	10.05	0	10.05	10.05	>	<	1	727.1	727.1	727.1	0	727.1	727.1	>
2022-05-26 20:00:55	620	<	1976	0.002	3	0	0.0711	0.0731	-0.0691	>	<	1	4.25	4.25	4.25	0	4.25	4.25	>	<	1	727.1	727.1	727.1	0	727.1	727.1	>
2022-05-26 20:00:56	621	<	2022	0.0015	1	0	0.0385	0.04	-0.037	>	<	1	4.45	4.45	4.45	0	4.45	4.45	>	<	1	727.1	727.1	727.1	0	727.1	727.1	>
2022-05-26 20:00:57	622	<	1999	0.0015	1	0	0.0387	0.0402	-0.0372	>	<	1	4.3	4.3	4.3	0	4.3	4.3	>	<	1	727.1	727.1	727.1	0	727.1	727.1	>
2022-05-26 20:00:58	623	<	2002	0.0025	3	0	0.0741	0.0766	-0.0716	>	<	1	4.45	4.45	4.45	0	4.45	4.45	>	<	1	727.1	727.1	727.1	0	727.1	727.1	>
2022-05-26 20:00:59	624	<	1996	0.001	1	0	0.0316	0.0326	-0.0306	>	<	1	4.35	4.35	4.35	0	4.35	4.35	>	<	1	727.1	727.1	727.1	0	727.1	727.1	>
2022-05-26 20:01:00	625	<	2006	0.001	1	0	0.0316	0.0326	-0.0306	>	<	1	4.45	4.45	4.45	0	4.45	4.45	>	<	1	727.1	727.1	727.1	0	727.1	727.1	>
2022-05-26 20:01:01	626	<	1998	0.003	2	0	0.0774	0.0804	-0.0744	>	<	1	4.35	4.35	4.35	0	4.35	4.35	>	<	1	727.1	727.1	727.1	0	727.1	727.1	>
2022-05-26 20:01:02	627	<	1999	0.0015	1	0	0.0387	0.0402	-0.0372	>	<	1	9.8	9.8	9.8	0	9.8	9.8	>	<	1	727.1	727.1	727.1	0	727.1	727.1	>
2022-05-26 20:01:03	628	<	1988	0.0025	3	0	0.0743	0.0769	-0.0718	>	<	1	4.5	4.5	4.5	0	4.5	4.5	>	<	1	727.1	727.1	727.1	0	727.1	727.1	>
2022-05-26 20:01:04	629	<	2015	0	0	0	0	0	0	>	<	1	4.4	4.4	4.4	0	4.4	4.4	>	<	1	727.1	727.1	727.1	0	727.1	727.1	>
2022-05-26 20:01:05	630	<	1998	0.001	1	0	0.0316	0.0326	-0.0306	>	<	1	4.4	4.4	4.4	0	4.4	4.4	>	<	1	727.1	727.1	727.1	0	727.1	727.1	>
2022-05-26 20:01:06	631	<	1999	0.0015	2	0	0.05	0.0515	-0.0485	>	<	1	4.35	4.35	4.35	0	4.35	4.35	>	<	1	727.1	727.1	727.1	0	727.1	727.1	>
2022-05-26 20:01:07	632	<	1999	0.003	3	0	0.0774	0.0804	-0.0744	>	<	1	4.3	4.3	4.3	0	4.3	4.3	>	<	1	727.1	727.1	727.1	0	727.1	727.1	>
2022-05-26 20:01:08	633	<	2002	0.004	1	0	0.0631	0.0671	-0.0591	>	<	1	4.5	4.5	4.5	0	4.5	4.5	>	<	1	727.1	727.1	727.1	0	727.1	727.1	>
2022-05-26 20:01:09	634	<	1999	0.002	1	0	0.0447	0.0467	-0.0427	>	<	1	4.55	4.55	4.55	0	4.55	4.55	>	<	1	727.1	727.1	727.1	0	727.1	727.1	>
2022-05-26 20:01:10	635	<	2003	0.001	1	0	0.0316	0.0326	-0.0306	>	<	1	4.45	4.45	4.45	0	4.45	4.45	>	<	1	727.1	727.1	727.1	0	727.1	727.1	>
2022-05-26 20:01:11	636	<	1989	0.002	2	0	0.0549	0.0569	-0.0529	>	<	1	9.8	9.8	9.8	0	9.8	9.8	>	<	1	727.1	727.1	727.1	0	727.1	727.1	>
2022-05-26 20:01:12	637	<	2009	0.0075	3	0	0.1067	0.1142	-0.0993	>	<	1	4.35	4.35	4.35	0	4.35	4.35	>	<	1	727.1	727.1	727.1	0	727.1	727.1	>
2022-05-26 20:01:13	638	<	2000	0.0015	2	0	0.05	0.0515	-0.0485	>	<	1	4.4	4.4	4.4	0	4.4	4.4	>	<	1	727.1	727.1	727.1	0	727.1	727.1	>
2022-05-26 20:01:14	639	<	2000	0.001	1	0	0.0316	0.0326	-0.0306	>	<	1	4.35	4.35	4.35	0	4.35	4.35	>	<	1	727.4	727.4	727.4	0	727.4	727.4	>
2022-05-26 20:01:15	640	<	1998	0.001	1	0	0.0316	0.0326	-0.0306	>	<	1	4.5	4.5	4.5	0	4.5	4.5	>	<	1	727.4	727.4	727.4	0	727.4	727.4	>
2022-05-26 20:01:16	641	<	2003	0.001	1	0	0.0316	0.0326	-0.0306	>	<	1	4.4	4.4	4.4	0	4.4	4.4	>	<	1	727.4	727.4	727.4	0	727.4	727.4	>
2022-05-26 20:01:17	642	<	1994	0.002	2	0	0.0548	0.0568	-0.0528	>	<	1	4.3	4.3	4.3	0	4.3	4.3	>	<	1	727.6	727.6	727.6	0	727.6	727.6	>
2022-05-26 20:01:18	643	<	2002	0.002	1	0	0.0447	0.0467	-0.0427	>	<	1	4.45	4.45	4.45	0	4.45	4.45	>	<	1	727.6	727.6	727.6	0	727.6	727.6	>
2022-05-26 20:01:19	644	<	1990	0.0065	3	0	0.1073	0.1138	-0.1008	>	<	1	5.15	5.15	5.15	0	5.15	5.15	>	<	1	727.6	727.6	727.6	0	727.6	727.6	>
2022-05-26 20:01:20	645	<	2013	0.0025	3	0	0.0803	0.0828	-0.0778	>	<	1	9.2	9.2	9.2	0	9.2	9.2	>	<	1	727.6	727.6	727.6	0	727.6	727.6	>
2022-05-26 20:01:21	646	<	1992	0.002	3	0	0.0708	0.0728	-0.0688	>	<	1	4.35	4.35	4.35	0	4.35	4.35	>	<	1	727.6	727.6	727.6	0	727.6	727.6	>
2022-05-26 20:01:22	647	<	2011	0.0065	2	0	0.0861	0.0926	-0.0797	>	<	1	4.3	4.3	4.3	0	4.3	4.3	>	<	1	727.6	727.6	727.6	0	727.6	727.6	>
2022-05-26 20:01:23	648	<	1996	0.0005	1	0	0.0224	0.0229	-0.0219	>	<	1	4.65	4.65	4.65	0	4.65	4.65	>	<	1	727.6	727.6	727.6	0	727.6	727.6	>
2022-05-26 20:01:24	649	<	1994	0.002	1	0	0.0447	0.0467	-0.0427	>	<	1	4.6	4.6	4.6	0	4.6	4.6	>	<	1	727.6	727.6	727.6	0	727.6	727.6	>
2022-05-26 20:01:25	650	<	2005	0.001	1	0	0.0316	0.0326	-0.0306	>	<	1	4.5	4.5	4.5	0	4.5	4.5	>	<	1	727.6	727.6	727.6	0	727.6	727.6	>
2022-05-26 20:01:26	651	<	1990	0	0	0	0	0	0	>	<	1	4.4	4.4	4.4	0	4.4	4.4	>	<	1	727.9	727.9	727.9	0	727.9	727.9	>
2022-05-26 20:01:27	652	<	2002	0.003	3	0	0.0836	0.0866	-0.0806	>	<	1	4.4	4.4	4.4	0	4.4	4.4	>	<	1	727.9	727.9	727.9	0	727.9	727.9	>
2022-05-26 20:01:28	653	<	2009	0.002	1	0	0.0446	0.0466	-0.0426	>	<	1	10.1	10.1	10.1	0	10.1	10.1	>	<	1	727.9	727.9	727.9	0	727.9	727.9	>
2022-05-26 20:01:29	654	<	1999	0.0015	1	0	0.0387	0.0402	-0.0372	>	<	1	4.3	4.3	4.3	0	4.3	4.3	>	<	1	727.9	727.9	727.9	0	727.9	727.9	>
2022-05-26 20:01:30	655	<	1998	0.0005	1	0	0.0224	0.0229	-0.0219	>	<	1	4.4	4.4	4.4	0	4.4	4.4	>	<	1	727.9	727.9	727.9	0	727.9	727.9	>
2022-05-26 20:01:31	656	<	1998	0.0005	1	0	0.0224	0.0229	-0.0219	>	<	1	4.4	4.4	4.4	0	4.4	4.4	>	<	1	727.9	727.9	727.9	0	727.9	727.9	>
2022-05-26 20:01:32	657	<	2007	0.0035	3	0	0.0864	0.0899	-0.0829	>	<	1	4.35	4.35	4.35	0	4.35	4.35	>	<	1	727.9	727.9	727.9	0	727.9	727.9	>
2022-05-26 20:01:33	658	<	1997	0.0025	1	0	0.05	0.0525	-0.0475	>	<	1	4.35	4.35	4.35	0	4.35	4.35	>	<	1	727.9	727.9	727.9	0	727.9	727.9	>
2022-05-26 20:01:34	659	<	1997	0.0015	1	0	0.0387	0.0402	-0.0372	>	<	1	4.15	4.15	4.15	0	4.15	4.15	>	<	1	727.9	727.9	727.9	0	727.9	727.9	>
2022-05-26 20:01:35	660	<	52	0	0	0	0	0	0	>	<	1	1.7	1.7	1.7	0	1.7	1.7	>	<	1	727.9	727.9	727.9	0	727.9	727.9	>

## Sheet: Conf1_15000
		<	Processing Time							>	<	CPU1							>	<	MEM1							>
Time	Id	<	Cont	Average	Max	Min	DesvTip	DTTop	DTDown	>	<	Cont	Average	Max	Min	DesvTip	DTTop	DTDown	>	<	Cont	Average	Max	Min	DesvTip	DTTop	DTDown	>
P5_Conf1_15000	Tot	<	1979993	0.0141	16	0	0.1222	0.1362	-0.1081	>	<	661	9.78	22.8	0	5.93	15.71	3.85	>	<	661	881.44	968	318.3	104.33	985.77	777.1	>
2022-05-26 20:17:29	0	<	340	0.0882	7	0	0.4516	0.5399	-0.3634	>	<	1	22.8	22.8	22.8	0	22.8	22.8	>	<	1	318.3	318.3	318.3	0	318.3	318.3	>
2022-05-26 20:17:30	1	<	1296	0.0185	1	0	0.1348	0.1533	-0.1163	>	<	1	7.75	7.75	7.75	0	7.75	7.75	>	<	1	346.3	346.3	346.3	0	346.3	346.3	>
2022-05-26 20:17:31	2	<	6188	0.0254	8	0	0.1838	0.2092	-0.1584	>	<	1	8.2	8.2	8.2	0	8.2	8.2	>	<	1	388.6	388.6	388.6	0	388.6	388.6	>
2022-05-26 20:17:32	3	<	3043	0.0085	1	0	0.092	0.1006	-0.0835	>	<	1	5.2	5.2	5.2	0	5.2	5.2	>	<	1	425.8	425.8	425.8	0	425.8	425.8	>
2022-05-26 20:17:33	4	<	3005	0.0273	1	0	0.1629	0.1902	-0.1356	>	<	1	5.65	5.65	5.65	0	5.65	5.65	>	<	1	448.8	448.8	448.8	0	448.8	448.8	>
2022-05-26 20:17:34	5	<	2849	0.0161	1	0	0.126	0.1422	-0.1099	>	<	1	5.1	5.1	5.1	0	5.1	5.1	>	<	1	489.1	489.1	489.1	0	489.1	489.1	>
2022-05-26 20:17:35	6	<	3094	0.022	1	0	0.1466	0.1686	-0.1246	>	<	1	6.15	6.15	6.15	0	6.15	6.15	>	<	1	538.7	538.7	538.7	0	538.7	538.7	>
2022-05-26 20:17:36	7	<	2644	0.0117	1	0	0.1076	0.1194	-0.0959	>	<	1	3.75	3.75	3.75	0	3.75	3.75	>	<	1	538.7	538.7	538.7	0	538.7	538.7	>
2022-05-26 20:17:37	8	<	2995	0.0107	1	0	0.1028	0.1135	-0.0921	>	<	1	6	6	6	0	6	6	>	<	1	554.3	554.3	554.3	0	554.3	554.3	>
2022-05-26 20:17:38	9	<	2549	0.0212	1	0	0.144	0.1652	-0.1228	>	<	1	2.7	2.7	2.7	0	2.7	2.7	>	<	1	554.3	554.3	554.3	0	554.3	554.3	>
2022-05-26 20:17:39	10	<	2894	0.0145	1	0	0.1196	0.1341	-0.1051	>	<	1	6.4	6.4	6.4	0	6.4	6.4	>	<	1	571.3	571.3	571.3	0	571.3	571.3	>
2022-05-26 20:17:40	11	<	2650	0.0208	1	0	0.1426	0.1633	-0.1218	>	<	1	2.1	2.1	2.1	0	2.1	2.1	>	<	1	571.3	571.3	571.3	0	571.3	571.3	>
2022-05-26 20:17:41	12	<	2801	0.0129	1	0	0.1126	0.1255	-0.0998	>	<	1	6.4	6.4	6.4	0	6.4	6.4	>	<	1	573.9	573.9	573.9	0	573.9	573.9	>
2022-05-26 20:17:42	13	<	2759	0.0163	1	0	0.1267	0.143	-0.1104	>	<	1	2	2	2	0	2	2	>	<	1	573.9	573.9	573.9	0	573.9	573.9	>
2022-05-26 20:17:43	14	<	3589	0.0123	1	0	0.11	0.1223	-0.0978	>	<	1	6.55	6.55	6.55	0	6.55	6.55	>	<	1	593.5	593.5	593.5	0	593.5	593.5	>
2022-05-26 20:17:44	15	<	2084	0.0269	1	0	0.1617	0.1886	-0.1348	>	<	1	2.2	2.2	2.2	0	2.2	2.2	>	<	1	593.5	593.5	593.5	0	593.5	593.5	>
2022-05-26 20:17:45	16	<	3431	0.0122	1	0	0.11	0.1222	-0.0977	>	<	1	5.65	5.65	5.65	0	5.65	5.65	>	<	1	593.8	593.8	593.8	0	593.8	593.8	>
2022-05-26 20:17:46	17	<	2743	0.027	1	0	0.162	0.189	-0.135	>	<	1	3.1	3.1	3.1	0	3.1	3.1	>	<	1	593.8	593.8	593.8	0	593.8	593.8	>
2022-05-26 20:17:47	18	<	3096	0.0132	1	0	0.1143	0.1276	-0.1011	>	<	1	4	4	4	0	4	4	>	<	1	593.8	593.8	593.8	0	593.8	593.8	>
2022-05-26 20:17:48	19	<	3626	0.021	1	0	0.1432	0.1642	-0.1223	>	<	1	5.2	5.2	5.2	0	5.2	5.2	>	<	1	603.6	603.6	603.6	0	603.6	603.6	>
2022-05-26 20:17:49	20	<	3164	0.0193	1	0	0.1375	0.1568	-0.1182	>	<	1	2.9	2.9	2.9	0	2.9	2.9	>	<	1	603.6	603.6	603.6	0	603.6	603.6	>
2022-05-26 20:17:50	21	<	2976	0.0168	1	0	0.1285	0.1453	-0.1117	>	<	1	6.35	6.35	6.35	0	6.35	6.35	>	<	1	623.4	623.4	623.4	0	623.4	623.4	>
2022-05-26 20:17:51	22	<	3176	0.0239	1	0	0.1528	0.1768	-0.1289	>	<	1	2.75	2.75	2.75	0	2.75	2.75	>	<	1	623.4	623.4	623.4	0	623.4	623.4	>
2022-05-26 20:17:52	23	<	2827	0.0088	1	0	0.0936	0.1025	-0.0848	>	<	1	6.2	6.2	6.2	0	6.2	6.2	>	<	1	623.4	623.4	623.4	0	623.4	623.4	>
2022-05-26 20:17:53	24	<	2784	0.0388	1	0	0.1931	0.2319	-0.1543	>	<	1	3.15	3.15	3.15	0	3.15	3.15	>	<	1	623.4	623.4	623.4	0	623.4	623.4	>
2022-05-26 20:17:54	25	<	3385	0.0171	16	0	0.2962	0.3133	-0.2791	>	<	1	6.1	6.1	6.1	0	6.1	6.1	>	<	1	642.5	642.5	642.5	0	642.5	642.5	>
2022-05-26 20:17:55	26	<	2322	0.0086	1	0	0.0924	0.101	-0.0838	>	<	1	2.85	2.85	2.85	0	2.85	2.85	>	<	1	642.5	642.5	642.5	0	642.5	642.5	>
2022-05-26 20:17:56	27	<	3640	0.014	1	0	0.1175	0.1315	-0.1035	>	<	1	6.05	6.05	6.05	0	6.05	6.05	>	<	1	642.5	642.5	642.5	0	642.5	642.5	>
2022-05-26 20:17:57	28	<	2005	0.0095	1	0	0.0969	0.1064	-0.0874	>	<	1	2.4	2.4	2.4	0	2.4	2.4	>	<	1	642.5	642.5	642.5	0	642.5	642.5	>
2022-05-26 20:17:58	29	<	4210	0.0154	1	0	0.1233	0.1387	-0.1079	>	<	1	5.75	5.75	5.75	0	5.75	5.75	>	<	1	652	652	652	0	652	652	>
2022-05-26 20:17:59	30	<	1877	0.0288	1	0	0.1672	0.1959	-0.1384	>	<	1	2.7	2.7	2.7	0	2.7	2.7	>	<	1	652	652	652	0	652	652	>
2022-05-26 20:18:00	31	<	4373	0.019	1	0	0.1365	0.1554	-0.1175	>	<	1	5.55	5.55	5.55	0	5.55	5.55	>	<	1	663.4	663.4	663.4	0	663.4	663.4	>
2022-05-26 20:18:01	32	<	1262	0.0111	1	0	0.1047	0.1158	-0.0936	>	<	1	3.2	3.2	3.2	0	3.2	3.2	>	<	1	663.4	663.4	663.4	0	663.4	663.4	>
2022-05-26 20:18:02	33	<	5048	0.0186	1	0	0.1352	0.1538	-0.1166	>	<	1	4.25	4.25	4.25	0	4.25	4.25	>	<	1	683	683	683	0	683	683	>
2022-05-26 20:18:03	34	<	472	0.0148	1	0	0.1209	0.1357	-0.106	>	<	1	3.4	3.4	3.4	0	3.4	3.4	>	<	1	683	683	683	0	683	683	>
2022-05-26 20:18:04	35	<	5180	0.0197	1	0	0.1389	0.1586	-0.1192	>	<	1	3.55	3.55	3.55	0	3.55	3.55	>	<	1	692.5	692.5	692.5	0	692.5	692.5	>
2022-05-26 20:18:05	36	<	0	0			0	0	0	>	<	1	0	0	0	0	0	0	>	<	1	692.5	692.5	692.5	0	692.5	692.5	>
2022-05-26 20:18:06	37	<	0	0			0	0	0	>	<	1	0	0	0	0	0	0	>	<	1	692.5	692.5	692.5	0	692.5	692.5	>
2022-05-26 20:18:07	38	<	2180	0.0101	1	0	0.0999	0.11	-0.0899	>	<	1	5.45	5.45	5.45	0	5.45	5.45	>	<	1	701.6	701.6	701.6	0	701.6	701.6	>
2022-05-26 20:18:08	39	<	9087	0.0087	1	0	0.0928	0.1015	-0.0841	>	<	1	4.25	4.25	4.25	0	4.25	4.25	>	<	1	707.8	707.8	707.8	0	707.8	707.8	>
2022-05-26 20:18:09	40	<	449	0.0111	1	0	0.1049	0.1161	-0.0938	>	<	1	3.35	3.35	3.35	0	3.35	3.35	>	<	1	707.8	707.8	707.8	0	707.8	707.8	>
2022-05-26 20:18:10	41	<	5274	0.0152	13	0	0.211	0.2262	-0.1958	>	<	1	1.7	1.7	1.7	0	1.7	1.7	>	<	1	707.8	707.8	707.8	0	707.8	707.8	>
2022-05-26 20:18:11	42	<	275	0.0109	1	0	0.1039	0.1148	-0.093	>	<	1	4.35	4.35	4.35	0	4.35	4.35	>	<	1	707.8	707.8	707.8	0	707.8	707.8	>
2022-05-26 20:18:12	43	<	5395	0.0143	1	0	0.1186	0.1329	-0.1043	>	<	1	0.55	0.55	0.55	0	0.55	0.55	>	<	1	707.8	707.8	707.8	0	707.8	707.8	>
2022-05-26 20:18:13	44	<	1419	0.0106	1	0	0.1023	0.1128	-0.0917	>	<	1	5	5	5	0	5	5	>	<	1	708	708	708	0	708	708	>
2022-05-26 20:18:14	45	<	4263	0.0122	1	0	0.1098	0.122	-0.0976	>	<	1	0	0	0	0	0	0	>	<	1	708	708	708	0	708	708	>
2022-05-26 20:18:15	46	<	3621	0.0122	1	0	0.1096	0.1217	-0.0974	>	<	1	5.25	5.25	5.25	0	5.25	5.25	>	<	1	708	708	708	0	708	708	>
2022-05-26 20:18:16	47	<	2063	0.0194	1	0	0.1379	0.1573	-0.1185	>	<	1	0.4	0.4	0.4	0	0.4	0.4	>	<	1	708	708	708	0	708	708	>
2022-05-26 20:18:17	48	<	4470	0.0134	9	0	0.1713	0.1847	-0.1579	>	<	1	5.2	5.2	5.2	0	5.2	5.2	>	<	1	708	708	708	0	708	708	>
2022-05-26 20:18:18	49	<	1228	0.0195	1	0	0.1384	0.158	-0.1189	>	<	1	1.75	1.75	1.75	0	1.75	1.75	>	<	1	708	708	708	0	708	708	>
2022-05-26 20:18:19	50	<	1637	0.011	1	0	0.1043	0.1153	-0.0933	>	<	1	8.65	8.65	8.65	0	8.65	8.65	>	<	1	717	717	717	0	717	717	>
2022-05-26 20:18:20	51	<	4063	0.0133	1	0	0.1145	0.1278	-0.1012	>	<	1	2.35	2.35	2.35	0	2.35	2.35	>	<	1	717	717	717	0	717	717	>
2022-05-26 20:18:21	52	<	1829	0.0098	1	0	0.0987	0.1086	-0.0889	>	<	1	3.05	3.05	3.05	0	3.05	3.05	>	<	1	717	717	717	0	717	717	>
2022-05-26 20:18:22	53	<	3883	0.0165	1	0	0.1273	0.1438	-0.1108	>	<	1	7.95	7.95	7.95	0	7.95	7.95	>	<	1	717	717	717	0	717	717	>
2022-05-26 20:18:23	54	<	4687	0.0134	1	0	0.1152	0.1286	-0.1017	>	<	1	3.15	3.15	3.15	0	3.15	3.15	>	<	1	717	717	717	0	717	717	>
2022-05-26 20:18:24	55	<	1430	0.028	1	0	0.1649	0.1929	-0.1369	>	<	1	8.35	8.35	8.35	0	8.35	8.35	>	<	1	717	717	717	0	717	717	>
2022-05-26 20:18:25	56	<	5144	0.013	1	0	0.1134	0.1264	-0.1004	>	<	1	1.9	1.9	1.9	0	1.9	1.9	>	<	1	717	717	717	0	717	717	>
2022-05-26 20:18:26	57	<	1052	0.0143	1	0	0.1186	0.1328	-0.1043	>	<	1	5.95	5.95	5.95	0	5.95	5.95	>	<	1	717	717	717	0	717	717	>
2022-05-26 20:18:27	58	<	4829	0.0224	1	0	0.1479	0.1702	-0.1255	>	<	1	6.9	6.9	6.9	0	6.9	6.9	>	<	1	717	717	717	0	717	717	>
2022-05-26 20:18:28	59	<	3532	0.019	1	0	0.1364	0.1554	-0.1174	>	<	1	5.7	5.7	5.7	0	5.7	5.7	>	<	1	717	717	717	0	717	717	>
2022-05-26 20:18:29	60	<	2182	0.0339	1	0	0.181	0.2149	-0.1471	>	<	1	7.4	7.4	7.4	0	7.4	7.4	>	<	1	717	717	717	0	717	717	>
2022-05-26 20:18:30	61	<	4071	0.0152	1	0	0.1225	0.1377	-0.1072	>	<	1	5.65	5.65	5.65	0	5.65	5.65	>	<	1	717	717	717	0	717	717	>
2022-05-26 20:18:31	62	<	1643	0.0152	1	0	0.1224	0.1376	-0.1072	>	<	1	6.95	6.95	6.95	0	6.95	6.95	>	<	1	717	717	717	0	717	717	>
2022-05-26 20:18:32	63	<	4414	0.0184	8	0	0.2005	0.2189	-0.1822	>	<	1	5.25	5.25	5.25	0	5.25	5.25	>	<	1	717	717	717	0	717	717	>
2022-05-26 20:18:33	64	<	1316	0.0205	1	0	0.1418	0.1623	-0.1212	>	<	1	6.25	6.25	6.25	0	6.25	6.25	>	<	1	717	717	717	0	717	717	>
2022-05-26 20:18:34	65	<	4672	0.0156	1	0	0.124	0.1396	-0.1084	>	<	1	5.5	5.5	5.5	0	5.5	5.5	>	<	1	717	717	717	0	717	717	>
2022-05-26 20:18:35	66	<	1058	0.0227	1	0	0.1489	0.1716	-0.1262	>	<	1	7.15	7.15	7.15	0	7.15	7.15	>	<	1	717	717	717	0	717	717	>
2022-05-26 20:18:36	67	<	5008	0.0154	1	0	0.123	0.1384	-0.1077	>	<	1	4.2	4.2	4.2	0	4.2	4.2	>	<	1	717	717	717	0	717	717	>
2022-05-26 20:18:37	68	<	738	0.0176	1	0	0.1315	0.1492	-0.1139	>	<	1	7.2	7.2	7.2	0	7.2	7.2	>	<	1	717.3	717.3	717.3	0	717.3	717.3	>
2022-05-26 20:18:38	69	<	5245	0.0137	1	0	0.1164	0.1301	-0.1026	>	<	1	8.75	8.75	8.75	0	8.75	8.75	>	<	1	717.3	717.3	717.3	0	717.3	717.3	>
2022-05-26 20:18:39	70	<	499	0.0261	1	0	0.1593	0.1853	-0.1332	>	<	1	2.3	2.3	2.3	0	2.3	2.3	>	<	1	717.3	717.3	717.3	0	717.3	717.3	>
2022-05-26 20:18:40	71	<	5539	0.0125	1	0	0.1109	0.1234	-0.0985	>	<	1	8.55	8.55	8.55	0	8.55	8.55	>	<	1	717.3	717.3	717.3	0	717.3	717.3	>
2022-05-26 20:18:41	72	<	248	0.0363	1	0	0.187	0.2233	-0.1507	>	<	1	8.75	8.75	8.75	0	8.75	8.75	>	<	1	717.3	717.3	717.3	0	717.3	717.3	>
2022-05-26 20:18:42	73	<	5735	0.0166	1	0	0.1276	0.1442	-0.1111	>	<	1	3	3	3	0	3	3	>	<	1	717.4	717.4	717.4	0	717.4	717.4	>
2022-05-26 20:18:43	74	<	253	0.0119	1	0	0.1082	0.1201	-0.0964	>	<	1	9.15	9.15	9.15	0	9.15	9.15	>	<	1	717.4	717.4	717.4	0	717.4	717.4	>
2022-05-26 20:18:44	75	<	5523	0.0168	3	0	0.1342	0.151	-0.1173	>	<	1	2.5	2.5	2.5	0	2.5	2.5	>	<	1	717.4	717.4	717.4	0	717.4	717.4	>
2022-05-26 20:18:45	76	<	220	0.0182	1	0	0.1336	0.1518	-0.1154	>	<	1	10	10	10	0	10	10	>	<	1	717.4	717.4	717.4	0	717.4	717.4	>
2022-05-26 20:18:46	77	<	5556	0.0149	1	0	0.1213	0.1362	-0.1064	>	<	1	7.5	7.5	7.5	0	7.5	7.5	>	<	1	717.4	717.4	717.4	0	717.4	717.4	>
2022-05-26 20:18:47	78	<	2325	0.0129	3	0	0.1238	0.1367	-0.1109	>	<	0	0			0	0	0	>	<	0	0			0	0	0	>
2022-05-26 20:18:48	79	<	3467	0.0228	1	0	0.1492	0.172	-0.1264	>	<	1	11	11	11	0	11	11	>	<	1	717.4	717.4	717.4	0	717.4	717.4	>
2022-05-26 20:18:49	80	<	3565	0.0149	3	0	0.1278	0.1427	-0.1129	>	<	1	7.65	7.65	7.65	0	7.65	7.65	>	<	1	717.4	717.4	717.4	0	717.4	717.4	>
2022-05-26 20:18:50	81	<	2227	0.0211	1	0	0.1437	0.1648	-0.1226	>	<	1	13.8	13.8	13.8	0	13.8	13.8	>	<	1	717.4	717.4	717.4	0	717.4	717.4	>
2022-05-26 20:18:51	82	<	3806	0.0152	1	0	0.1225	0.1377	-0.1073	>	<	1	6	6	6	0	6	6	>	<	1	717.4	717.4	717.4	0	717.4	717.4	>
2022-05-26 20:18:52	83	<	2002	0.034	1	0	0.1811	0.2151	-0.1472	>	<	1	17.55	17.55	17.55	0	17.55	17.55	>	<	1	717.4	717.4	717.4	0	717.4	717.4	>
2022-05-26 20:18:53	84	<	4039	0.0149	1	0	0.121	0.1358	-0.1061	>	<	1	1.6	1.6	1.6	0	1.6	1.6	>	<	1	717.4	717.4	717.4	0	717.4	717.4	>
2022-05-26 20:18:54	85	<	1767	0.0232	1	0	0.1505	0.1738	-0.1273	>	<	1	18.5	18.5	18.5	0	18.5	18.5	>	<	1	717.4	717.4	717.4	0	717.4	717.4	>
2022-05-26 20:18:55	86	<	4154	0.014	2	0	0.1214	0.1353	-0.1074	>	<	1	3.1	3.1	3.1	0	3.1	3.1	>	<	1	717.4	717.4	717.4	0	717.4	717.4	>
2022-05-26 20:18:56	87	<	1670	0.0323	2	0	0.1802	0.2126	-0.1479	>	<	1	16.95	16.95	16.95	0	16.95	16.95	>	<	1	717.4	717.4	717.4	0	717.4	717.4	>
2022-05-26 20:18:57	88	<	4455	0.0135	3	0	0.1228	0.1363	-0.1093	>	<	1	8.95	8.95	8.95	0	8.95	8.95	>	<	1	717.4	717.4	717.4	0	717.4	717.4	>
2022-05-26 20:18:58	89	<	1367	0.0402	1	0	0.1965	0.2367	-0.1563	>	<	1	16.05	16.05	16.05	0	16.05	16.05	>	<	1	717.6	717.6	717.6	0	717.6	717.6	>
2022-05-26 20:18:59	90	<	4697	0.0155	4	0	0.1368	0.1523	-0.1212	>	<	1	6.8	6.8	6.8	0	6.8	6.8	>	<	1	717.6	717.6	717.6	0	717.6	717.6	>
2022-05-26 20:19:00	91	<	1141	0.0307	1	0	0.1724	0.2031	-0.1418	>	<	1	18.6	18.6	18.6	0	18.6	18.6	>	<	1	717.9	717.9	717.9	0	717.9	717.9	>
2022-05-26 20:19:01	92	<	5091	0.0165	3	0	0.1319	0.1484	-0.1154	>	<	1	5.4	5.4	5.4	0	5.4	5.4	>	<	1	717.9	717.9	717.9	0	717.9	717.9	>
2022-05-26 20:19:02	93	<	747	0.0254	2	0	0.1657	0.1912	-0.1403	>	<	1	15	15	15	0	15	15	>	<	1	717.9	717.9	717.9	0	717.9	717.9	>
2022-05-26 20:19:03	94	<	4429	0.0129	2	0	0.1147	0.1276	-0.1018	>	<	1	4.55	4.55	4.55	0	4.55	4.55	>	<	1	717.9	717.9	717.9	0	717.9	717.9	>
2022-05-26 20:19:04	95	<	1425	0.0267	2	0	0.1696	0.1963	-0.1429	>	<	1	15.1	15.1	15.1	0	15.1	15.1	>	<	1	717.9	717.9	717.9	0	717.9	717.9	>
2022-05-26 20:19:05	96	<	5096	0.0145	1	0	0.1196	0.1341	-0.1051	>	<	1	5	5	5	0	5	5	>	<	1	717.9	717.9	717.9	0	717.9	717.9	>
2022-05-26 20:19:06	97	<	758	0.0303	1	0	0.1715	0.2019	-0.1412	>	<	1	14.95	14.95	14.95	0	14.95	14.95	>	<	1	718	718	718	0	718	718	>
2022-05-26 20:19:07	98	<	5227	0.0155	2	0	0.1251	0.1406	-0.1096	>	<	1	7.2	7.2	7.2	0	7.2	7.2	>	<	1	725.8	725.8	725.8	0	725.8	725.8	>
2022-05-26 20:19:08	99	<	641	0.025	1	0	0.156	0.181	-0.131	>	<	1	13.15	13.15	13.15	0	13.15	13.15	>	<	1	730.7	730.7	730.7	0	730.7	730.7	>
2022-05-26 20:19:09	100	<	5662	0.0145	2	0	0.1209	0.1354	-0.1065	>	<	1	8.1	8.1	8.1	0	8.1	8.1	>	<	1	736.9	736.9	736.9	0	736.9	736.9	>
2022-05-26 20:19:10	101	<	208	0.0144	1	0	0.1192	0.1336	-0.1048	>	<	1	12.65	12.65	12.65	0	12.65	12.65	>	<	1	741.7	741.7	741.7	0	741.7	741.7	>
2022-05-26 20:19:11	102	<	5728	0.0126	2	0	0.1145	0.1271	-0.1019	>	<	1	9.75	9.75	9.75	0	9.75	9.75	>	<	1	750.6	750.6	750.6	0	750.6	750.6	>
2022-05-26 20:19:12	103	<	156	0.0321	1	0	0.1761	0.2082	-0.1441	>	<	1	11.25	11.25	11.25	0	11.25	11.25	>	<	1	751.4	751.4	751.4	0	751.4	751.4	>
2022-05-26 20:19:13	104	<	5739	0.016	3	0	0.1297	0.1457	-0.1137	>	<	1	10.2	10.2	10.2	0	10.2	10.2	>	<	1	758.6	758.6	758.6	0	758.6	758.6	>
2022-05-26 20:19:14	105	<	147	0	0	0	0	0	0	>	<	1	11.25	11.25	11.25	0	11.25	11.25	>	<	1	762.8	762.8	762.8	0	762.8	762.8	>
2022-05-26 20:19:15	106	<	5900	0.018	3	0	0.1415	0.1594	-0.1235	>	<	1	10.85	10.85	10.85	0	10.85	10.85	>	<	1	771.8	771.8	771.8	0	771.8	771.8	>
2022-05-26 20:19:16	107	<	44	0.0227	1	0	0.149	0.1718	-0.1263	>	<	1	10.45	10.45	10.45	0	10.45	10.45	>	<	1	774.6	774.6	774.6	0	774.6	774.6	>
2022-05-26 20:19:17	108	<	5851	0.0147	2	0	0.1218	0.1365	-0.1071	>	<	1	11.65	11.65	11.65	0	11.65	11.65	>	<	1	782.3	782.3	782.3	0	782.3	782.3	>
2022-05-26 20:19:18	109	<	120	0.0083	1	0	0.0909	0.0992	-0.0826	>	<	1	10.05	10.05	10.05	0	10.05	10.05	>	<	1	783.3	783.3	783.3	0	783.3	783.3	>
2022-05-26 20:19:19	110	<	5799	0.0155	2	0	0.125	0.1405	-0.1095	>	<	1	11.9	11.9	11.9	0	11.9	11.9	>	<	1	794.2	794.2	794.2	0	794.2	794.2	>
2022-05-26 20:19:20	111	<	97	0.0309	1	0	0.1731	0.2041	-0.1422	>	<	1	10.05	10.05	10.05	0	10.05	10.05	>	<	1	795.8	795.8	795.8	0	795.8	795.8	>
2022-05-26 20:19:21	112	<	5819	0.0163	1	0	0.1267	0.1431	-0.1104	>	<	1	12	12	12	0	12	12	>	<	1	803.5	803.5	803.5	0	803.5	803.5	>
2022-05-26 20:19:22	113	<	161	0.0062	1	0	0.0786	0.0848	-0.0724	>	<	1	10.05	10.05	10.05	0	10.05	10.05	>	<	1	806.1	806.1	806.1	0	806.1	806.1	>
2022-05-26 20:19:23	114	<	5771	0.014	2	0	0.1191	0.1331	-0.1051	>	<	1	12.3	12.3	12.3	0	12.3	12.3	>	<	1	815.1	815.1	815.1	0	815.1	815.1	>
2022-05-26 20:19:24	115	<	57	0.0351	1	0	0.184	0.2191	-0.1489	>	<	1	10.05	10.05	10.05	0	10.05	10.05	>	<	1	816.3	816.3	816.3	0	816.3	816.3	>
2022-05-26 20:19:25	116	<	5873	0.0155	3	0	0.1276	0.1431	-0.1121	>	<	1	12.45	12.45	12.45	0	12.45	12.45	>	<	1	825.1	825.1	825.1	0	825.1	825.1	>
2022-05-26 20:19:26	117	<	121	0.0248	1	0	0.1555	0.1803	-0.1307	>	<	1	10.05	10.05	10.05	0	10.05	10.05	>	<	1	827.2	827.2	827.2	0	827.2	827.2	>
2022-05-26 20:19:27	118	<	5825	0.0167	3	0	0.1332	0.1499	-0.1166	>	<	1	12.75	12.75	12.75	0	12.75	12.75	>	<	1	836.2	836.2	836.2	0	836.2	836.2	>
2022-05-26 20:19:28	119	<	192	0.026	1	0	0.1593	0.1853	-0.1332	>	<	1	10.2	10.2	10.2	0	10.2	10.2	>	<	1	838.7	838.7	838.7	0	838.7	838.7	>
2022-05-26 20:19:29	120	<	5756	0.0163	2	0	0.1281	0.1444	-0.1118	>	<	1	13.25	13.25	13.25	0	13.25	13.25	>	<	1	847.5	847.5	847.5	0	847.5	847.5	>
2022-05-26 20:19:30	121	<	512	0.0176	1	0	0.1314	0.149	-0.1138	>	<	1	10.7	10.7	10.7	0	10.7	10.7	>	<	1	849.9	849.9	849.9	0	849.9	849.9	>
2022-05-26 20:19:31	122	<	5450	0.0169	1	0	0.1288	0.1457	-0.1119	>	<	1	13.35	13.35	13.35	0	13.35	13.35	>	<	1	857.9	857.9	857.9	0	857.9	857.9	>
2022-05-26 20:19:32	123	<	160	0.0063	1	0	0.0788	0.0851	-0.0726	>	<	1	9.85	9.85	9.85	0	9.85	9.85	>	<	1	857.9	857.9	857.9	0	857.9	857.9	>
2022-05-26 20:19:33	124	<	5802	0.0143	1	0	0.1187	0.1331	-0.1044	>	<	1	13.25	13.25	13.25	0	13.25	13.25	>	<	1	858.5	858.5	858.5	0	858.5	858.5	>
2022-05-26 20:19:34	125	<	482	0.0207	1	0	0.1425	0.1633	-0.1218	>	<	1	9.8	9.8	9.8	0	9.8	9.8	>	<	1	860.7	860.7	860.7	0	860.7	860.7	>
2022-05-26 20:19:35	126	<	5496	0.0151	2	0	0.1234	0.1385	-0.1083	>	<	1	13.5	13.5	13.5	0	13.5	13.5	>	<	1	865.6	865.6	865.6	0	865.6	865.6	>
2022-05-26 20:19:36	127	<	631	0.0206	1	0	0.142	0.1627	-0.1214	>	<	1	1.6	1.6	1.6	0	1.6	1.6	>	<	1	866.6	866.6	866.6	0	866.6	866.6	>
2022-05-26 20:19:37	128	<	5345	0.0155	2	0	0.1251	0.1407	-0.1096	>	<	1	17.65	17.65	17.65	0	17.65	17.65	>	<	1	870.9	870.9	870.9	0	870.9	870.9	>
2022-05-26 20:19:38	129	<	201	0.0199	1	0	0.1397	0.1596	-0.1198	>	<	1	6.05	6.05	6.05	0	6.05	6.05	>	<	1	871.1	871.1	871.1	0	871.1	871.1	>
2022-05-26 20:19:39	130	<	5793	0.015	1	0	0.1216	0.1366	-0.1066	>	<	1	13.8	13.8	13.8	0	13.8	13.8	>	<	1	871.1	871.1	871.1	0	871.1	871.1	>
2022-05-26 20:19:40	131	<	89	0.0112	1	0	0.1054	0.1166	-0.0942	>	<	1	9.7	9.7	9.7	0	9.7	9.7	>	<	1	871.1	871.1	871.1	0	871.1	871.1	>
2022-05-26 20:19:41	132	<	5903	0.0122	1	0	0.1098	0.122	-0.0976	>	<	1	13.65	13.65	13.65	0	13.65	13.65	>	<	1	871.1	871.1	871.1	0	871.1	871.1	>
2022-05-26 20:19:42	133	<	173	0.0116	1	0	0.1069	0.1185	-0.0953	>	<	1	9.7	9.7	9.7	0	9.7	9.7	>	<	1	871.1	871.1	871.1	0	871.1	871.1	>
2022-05-26 20:19:43	134	<	5837	0.0146	3	0	0.124	0.1386	-0.1094	>	<	1	13.75	13.75	13.75	0	13.75	13.75	>	<	1	871.4	871.4	871.4	0	871.4	871.4	>
2022-05-26 20:19:44	135	<	988	0.0051	1	0	0.071	0.076	-0.0659	>	<	1	9.85	9.85	9.85	0	9.85	9.85	>	<	1	871.4	871.4	871.4	0	871.4	871.4	>
2022-05-26 20:19:45	136	<	5020	0.0193	2	0	0.1391	0.1584	-0.1198	>	<	1	13.9	13.9	13.9	0	13.9	13.9	>	<	1	871.4	871.4	871.4	0	871.4	871.4	>
2022-05-26 20:19:46	137	<	252	0.0278	1	0	0.1643	0.1921	-0.1366	>	<	1	9.55	9.55	9.55	0	9.55	9.55	>	<	1	871.4	871.4	871.4	0	871.4	871.4	>
2022-05-26 20:19:47	138	<	5772	0.0142	2	0	0.1198	0.134	-0.1056	>	<	1	14.75	14.75	14.75	0	14.75	14.75	>	<	1	871.4	871.4	871.4	0	871.4	871.4	>
2022-05-26 20:19:48	139	<	563	0.0124	1	0	0.1108	0.1232	-0.0984	>	<	1	8.95	8.95	8.95	0	8.95	8.95	>	<	1	871.4	871.4	871.4	0	871.4	871.4	>
2022-05-26 20:19:49	140	<	5461	0.0159	1	0	0.1252	0.1411	-0.1093	>	<	1	13.7	13.7	13.7	0	13.7	13.7	>	<	1	876.8	876.8	876.8	0	876.8	876.8	>
2022-05-26 20:19:50	141	<	1277	0.0117	1	0	0.1077	0.1195	-0.096	>	<	1	9.95	9.95	9.95	0	9.95	9.95	>	<	1	879	879	879	0	879	879	>
2022-05-26 20:19:51	142	<	4763	0.0172	1	0	0.1301	0.1473	-0.1129	>	<	1	15.35	15.35	15.35	0	15.35	15.35	>	<	1	879	879	879	0	879	879	>
2022-05-26 20:19:52	143	<	296	0.0101	1	0	0.1002	0.1103	-0.09	>	<	1	8.65	8.65	8.65	0	8.65	8.65	>	<	1	879.2	879.2	879.2	0	879.2	879.2	>
2022-05-26 20:19:53	144	<	5660	0.0159	2	0	0.1279	0.1438	-0.112	>	<	1	14.25	14.25	14.25	0	14.25	14.25	>	<	1	879.2	879.2	879.2	0	879.2	879.2	>
2022-05-26 20:19:54	145	<	701	0.0143	1	0	0.1186	0.1328	-0.1043	>	<	1	10.35	10.35	10.35	0	10.35	10.35	>	<	1	879.4	879.4	879.4	0	879.4	879.4	>
2022-05-26 20:19:55	146	<	5437	0.0175	3	0	0.1352	0.1526	-0.1177	>	<	1	14.35	14.35	14.35	0	14.35	14.35	>	<	1	879.7	879.7	879.7	0	879.7	879.7	>
2022-05-26 20:19:56	147	<	345	0.0116	1	0	0.1071	0.1186	-0.0955	>	<	1	9.5	9.5	9.5	0	9.5	9.5	>	<	1	879.8	879.8	879.8	0	879.8	879.8	>
2022-05-26 20:19:57	148	<	5709	0.0161	2	0	0.1273	0.1434	-0.1112	>	<	1	13.8	13.8	13.8	0	13.8	13.8	>	<	1	880.5	880.5	880.5	0	880.5	880.5	>
2022-05-26 20:19:58	149	<	309	0.0129	1	0	0.113	0.126	-0.1001	>	<	1	10.2	10.2	10.2	0	10.2	10.2	>	<	1	880.8	880.8	880.8	0	880.8	880.8	>
2022-05-26 20:19:59	150	<	4828	0.0114	1	0	0.1061	0.1175	-0.0947	>	<	1	13.5	13.5	13.5	0	13.5	13.5	>	<	1	881	881	881	0	881	881	>
2022-05-26 20:20:00	151	<	1480	0.0209	1	0	0.1432	0.1641	-0.1223	>	<	1	10.2	10.2	10.2	0	10.2	10.2	>	<	1	881	881	881	0	881	881	>
2022-05-26 20:20:01	152	<	5177	0.0139	1	0	0.1171	0.131	-0.1032	>	<	1	13.45	13.45	13.45	0	13.45	13.45	>	<	1	881	881	881	0	881	881	>
2022-05-26 20:20:02	153	<	622	0.0257	1	0	0.1583	0.184	-0.1326	>	<	1	10.45	10.45	10.45	0	10.45	10.45	>	<	1	881.3	881.3	881.3	0	881.3	881.3	>
2022-05-26 20:20:03	154	<	4811	0.0141	3	0	0.1232	0.1373	-0.1091	>	<	1	13.65	13.65	13.65	0	13.65	13.65	>	<	1	882.5	882.5	882.5	0	882.5	882.5	>
2022-05-26 20:20:04	155	<	1678	0.0244	3	0	0.1656	0.19	-0.1411	>	<	1	10.4	10.4	10.4	0	10.4	10.4	>	<	1	882.5	882.5	882.5	0	882.5	882.5	>
2022-05-26 20:20:05	156	<	4753	0.0204	3	0	0.1486	0.1691	-0.1282	>	<	1	13.65	13.65	13.65	0	13.65	13.65	>	<	1	884	884	884	0	884	884	>
2022-05-26 20:20:06	157	<	1482	0.0223	3	0	0.1607	0.183	-0.1384	>	<	1	10.65	10.65	10.65	0	10.65	10.65	>	<	1	884	884	884	0	884	884	>
2022-05-26 20:20:07	158	<	4662	0.0202	3	0	0.1451	0.1652	-0.1249	>	<	1	14.85	14.85	14.85	0	14.85	14.85	>	<	1	885	885	885	0	885	885	>
2022-05-26 20:20:08	159	<	1398	0.0172	1	0	0.1299	0.1471	-0.1127	>	<	1	9.9	9.9	9.9	0	9.9	9.9	>	<	1	885	885	885	0	885	885	>
2022-05-26 20:20:09	160	<	4432	0.0221	1	0	0.147	0.1692	-0.1249	>	<	1	13.65	13.65	13.65	0	13.65	13.65	>	<	1	889.1	889.1	889.1	0	889.1	889.1	>
2022-05-26 20:20:10	161	<	888	0.0304	1	0	0.1717	0.2021	-0.1413	>	<	1	11.1	11.1	11.1	0	11.1	11.1	>	<	1	889.1	889.1	889.1	0	889.1	889.1	>
2022-05-26 20:20:11	162	<	3990	0.0133	1	0	0.1145	0.1278	-0.1012	>	<	1	13.5	13.5	13.5	0	13.5	13.5	>	<	1	889.1	889.1	889.1	0	889.1	889.1	>
2022-05-26 20:20:12	163	<	2492	0.0229	1	0	0.1495	0.1724	-0.1266	>	<	1	11.25	11.25	11.25	0	11.25	11.25	>	<	1	889.1	889.1	889.1	0	889.1	889.1	>
2022-05-26 20:20:13	164	<	5009	0.0188	4	0	0.1483	0.1671	-0.1296	>	<	1	13.25	13.25	13.25	0	13.25	13.25	>	<	1	889.4	889.4	889.4	0	889.4	889.4	>
2022-05-26 20:20:14	165	<	1028	0.0379	2	0	0.1961	0.234	-0.1581	>	<	1	11.45	11.45	11.45	0	11.45	11.45	>	<	1	889.4	889.4	889.4	0	889.4	889.4	>
2022-05-26 20:20:15	166	<	5033	0.0181	3	0	0.1376	0.1557	-0.1196	>	<	1	13.4	13.4	13.4	0	13.4	13.4	>	<	1	889.7	889.7	889.7	0	889.7	889.7	>
2022-05-26 20:20:16	167	<	933	0.0364	1	0	0.1874	0.2238	-0.1509	>	<	1	11.7	11.7	11.7	0	11.7	11.7	>	<	1	889.7	889.7	889.7	0	889.7	889.7	>
2022-05-26 20:20:17	168	<	5091	0.0167	3	0	0.1326	0.1493	-0.116	>	<	1	12.75	12.75	12.75	0	12.75	12.75	>	<	1	889.7	889.7	889.7	0	889.7	889.7	>
2022-05-26 20:20:18	169	<	924	0.0314	1	0	0.1744	0.2057	-0.143	>	<	1	11.9	11.9	11.9	0	11.9	11.9	>	<	1	889.7	889.7	889.7	0	889.7	889.7	>
2022-05-26 20:20:19	170	<	5054	0.0152	4	0	0.1318	0.1471	-0.1166	>	<	1	12.65	12.65	12.65	0	12.65	12.65	>	<	1	889.7	889.7	889.7	0	889.7	889.7	>
2022-05-26 20:20:20	171	<	1088	0.0221	1	0	0.1469	0.1689	-0.1248	>	<	1	12.15	12.15	12.15	0	12.15	12.15	>	<	1	889.7	889.7	889.7	0	889.7	889.7	>
2022-05-26 20:20:21	172	<	4935	0.0162	4	0	0.1371	0.1533	-0.1208	>	<	1	12.4	12.4	12.4	0	12.4	12.4	>	<	1	889.7	889.7	889.7	0	889.7	889.7	>
2022-05-26 20:20:22	173	<	1213	0.0297	2	0	0.1745	0.2042	-0.1448	>	<	1	12.45	12.45	12.45	0	12.45	12.45	>	<	1	889.7	889.7	889.7	0	889.7	889.7	>
2022-05-26 20:20:23	174	<	4852	0.0124	2	0	0.1142	0.1265	-0.1018	>	<	1	10.1	10.1	10.1	0	10.1	10.1	>	<	1	889.7	889.7	889.7	0	889.7	889.7	>
2022-05-26 20:20:24	175	<	1312	0.0213	1	0	0.1445	0.1659	-0.1232	>	<	1	14.4	14.4	14.4	0	14.4	14.4	>	<	1	889.7	889.7	889.7	0	889.7	889.7	>
2022-05-26 20:20:25	176	<	3551	0.0101	2	0	0.1029	0.1131	-0.0928	>	<	1	7.2	7.2	7.2	0	7.2	7.2	>	<	1	889.7	889.7	889.7	0	889.7	889.7	>
2022-05-26 20:20:26	177	<	2613	0.0306	3	0	0.1809	0.2116	-0.1503	>	<	1	17.15	17.15	17.15	0	17.15	17.15	>	<	1	889.8	889.8	889.8	0	889.8	889.8	>
2022-05-26 20:20:27	178	<	4347	0.0127	1	0	0.1118	0.1244	-0.0991	>	<	1	4.8	4.8	4.8	0	4.8	4.8	>	<	1	889.8	889.8	889.8	0	889.8	889.8	>
2022-05-26 20:20:28	179	<	1831	0.0257	1	0	0.1581	0.1838	-0.1325	>	<	1	18.1	18.1	18.1	0	18.1	18.1	>	<	1	889.8	889.8	889.8	0	889.8	889.8	>
2022-05-26 20:20:29	180	<	4457	0.0121	1	0	0.1094	0.1215	-0.0973	>	<	1	5.35	5.35	5.35	0	5.35	5.35	>	<	1	889.8	889.8	889.8	0	889.8	889.8	>
2022-05-26 20:20:30	181	<	1721	0.0221	1	0	0.1469	0.169	-0.1249	>	<	1	20.1	20.1	20.1	0	20.1	20.1	>	<	1	889.8	889.8	889.8	0	889.8	889.8	>
2022-05-26 20:20:31	182	<	4217	0.0119	2	0	0.1104	0.1223	-0.0986	>	<	1	1.95	1.95	1.95	0	1.95	1.95	>	<	1	889.8	889.8	889.8	0	889.8	889.8	>
2022-05-26 20:20:32	183	<	1979	0.0328	2	0	0.181	0.2139	-0.1482	>	<	1	20.9	20.9	20.9	0	20.9	20.9	>	<	1	890	890	890	0	890	890	>
2022-05-26 20:20:33	184	<	1022	0.0137	1	0	0.1162	0.1299	-0.1025	>	<	1	1.85	1.85	1.85	0	1.85	1.85	>	<	1	890	890	890	0	890	890	>
2022-05-26 20:20:34	185	<	5172	0.017	3	0	0.1352	0.1522	-0.1182	>	<	1	20	20	20	0	20	20	>	<	1	890.5	890.5	890.5	0	890.5	890.5	>
2022-05-26 20:20:35	186	<	1438	0.0132	3	0	0.1312	0.1444	-0.118	>	<	1	4.3	4.3	4.3	0	4.3	4.3	>	<	1	890.5	890.5	890.5	0	890.5	890.5	>
2022-05-26 20:20:36	187	<	4772	0.0222	4	0	0.1557	0.1779	-0.1335	>	<	1	17.25	17.25	17.25	0	17.25	17.25	>	<	1	890.5	890.5	890.5	0	890.5	890.5	>
2022-05-26 20:20:37	188	<	1344	0.0126	1	0	0.1118	0.1244	-0.0991	>	<	1	6.7	6.7	6.7	0	6.7	6.7	>	<	1	890.5	890.5	890.5	0	890.5	890.5	>
2022-05-26 20:20:38	189	<	4866	0.0177	2	0	0.1333	0.151	-0.1156	>	<	1	18.65	18.65	18.65	0	18.65	18.65	>	<	1	890.5	890.5	890.5	0	890.5	890.5	>
2022-05-26 20:20:39	190	<	228	0.0307	3	0	0.2368	0.2675	-0.2061	>	<	1	5.3	5.3	5.3	0	5.3	5.3	>	<	1	890.5	890.5	890.5	0	890.5	890.5	>
2022-05-26 20:20:40	191	<	5996	0.0182	2	0	0.1361	0.1543	-0.1179	>	<	1	16.5	16.5	16.5	0	16.5	16.5	>	<	1	890.5	890.5	890.5	0	890.5	890.5	>
2022-05-26 20:20:41	192	<	487	0.0185	1	0	0.1347	0.1532	-0.1162	>	<	1	7.65	7.65	7.65	0	7.65	7.65	>	<	1	890.5	890.5	890.5	0	890.5	890.5	>
2022-05-26 20:20:42	193	<	5739	0.0202	3	0	0.1526	0.1728	-0.1324	>	<	1	14.6	14.6	14.6	0	14.6	14.6	>	<	1	890.5	890.5	890.5	0	890.5	890.5	>
2022-05-26 20:20:43	194	<	234	0.0043	1	0	0.0652	0.0695	-0.061	>	<	1	10	10	10	0	10	10	>	<	1	890.5	890.5	890.5	0	890.5	890.5	>
2022-05-26 20:20:44	195	<	6006	0.0186	3	0	0.1389	0.1576	-0.1203	>	<	1	16.15	16.15	16.15	0	16.15	16.15	>	<	1	890.8	890.8	890.8	0	890.8	890.8	>
2022-05-26 20:20:45	196	<	152	0.0132	1	0	0.114	0.1271	-0.1008	>	<	1	8.5	8.5	8.5	0	8.5	8.5	>	<	1	890.8	890.8	890.8	0	890.8	890.8	>
2022-05-26 20:20:46	197	<	5825	0.0172	1	0	0.1299	0.1471	-0.1127	>	<	1	13.95	13.95	13.95	0	13.95	13.95	>	<	1	890.8	890.8	890.8	0	890.8	890.8	>
2022-05-26 20:20:47	198	<	278	0.0288	1	0	0.1672	0.196	-0.1384	>	<	1	10.8	10.8	10.8	0	10.8	10.8	>	<	1	890.8	890.8	890.8	0	890.8	890.8	>
2022-05-26 20:20:48	199	<	5785	0.0175	3	0	0.1349	0.1523	-0.1174	>	<	1	13	13	13	0	13	13	>	<	1	891	891	891	0	891	891	>
2022-05-26 20:20:49	200	<	458	0.0218	1	0	0.1461	0.168	-0.1243	>	<	1	11.45	11.45	11.45	0	11.45	11.45	>	<	1	891	891	891	0	891	891	>
2022-05-26 20:20:50	201	<	2972	0.0131	3	0	0.1223	0.1355	-0.1092	>	<	1	12.85	12.85	12.85	0	12.85	12.85	>	<	1	891	891	891	0	891	891	>
2022-05-26 20:20:51	202	<	3284	0.0335	3	0	0.193	0.2265	-0.1595	>	<	1	12.15	12.15	12.15	0	12.15	12.15	>	<	1	891	891	891	0	891	891	>
2022-05-26 20:20:52	203	<	2606	0.0104	1	0	0.1013	0.1116	-0.0909	>	<	1	10.3	10.3	10.3	0	10.3	10.3	>	<	1	891	891	891	0	891	891	>
2022-05-26 20:20:53	204	<	3666	0.0196	1	0	0.1388	0.1584	-0.1191	>	<	1	14.35	14.35	14.35	0	14.35	14.35	>	<	1	891	891	891	0	891	891	>
2022-05-26 20:20:54	205	<	3025	0.0122	1	0	0.1099	0.1221	-0.0977	>	<	1	9.65	9.65	9.65	0	9.65	9.65	>	<	1	891.3	891.3	891.3	0	891.3	891.3	>
2022-05-26 20:20:55	206	<	3247	0.0237	2	0	0.1542	0.1779	-0.1305	>	<	1	15.3	15.3	15.3	0	15.3	15.3	>	<	1	891.3	891.3	891.3	0	891.3	891.3	>
2022-05-26 20:20:56	207	<	2143	0.0168	3	0	0.139	0.1558	-0.1222	>	<	1	8.25	8.25	8.25	0	8.25	8.25	>	<	1	891.3	891.3	891.3	0	891.3	891.3	>
2022-05-26 20:20:57	208	<	4143	0.0205	2	0	0.1435	0.164	-0.1229	>	<	1	16.7	16.7	16.7	0	16.7	16.7	>	<	1	891.3	891.3	891.3	0	891.3	891.3	>
2022-05-26 20:20:58	209	<	2117	0.0132	1	0	0.1142	0.1275	-0.101	>	<	1	6.3	6.3	6.3	0	6.3	6.3	>	<	1	891.3	891.3	891.3	0	891.3	891.3	>
2022-05-26 20:20:59	210	<	3869	0.0243	1	0	0.154	0.1783	-0.1297	>	<	1	18.9	18.9	18.9	0	18.9	18.9	>	<	1	891.3	891.3	891.3	0	891.3	891.3	>
2022-05-26 20:21:00	211	<	1937	0.0165	1	0	0.1275	0.144	-0.1109	>	<	1	4.95	4.95	4.95	0	4.95	4.95	>	<	1	891.3	891.3	891.3	0	891.3	891.3	>
2022-05-26 20:21:01	212	<	4320	0.0199	2	0	0.1413	0.1612	-0.1214	>	<	1	19.9	19.9	19.9	0	19.9	19.9	>	<	1	891.3	891.3	891.3	0	891.3	891.3	>
2022-05-26 20:21:02	213	<	2191	0.0151	3	0	0.1326	0.1476	-0.1175	>	<	1	3.2	3.2	3.2	0	3.2	3.2	>	<	1	891.3	891.3	891.3	0	891.3	891.3	>
2022-05-26 20:21:03	214	<	4151	0.0207	1	0	0.1424	0.1632	-0.1217	>	<	1	20.2	20.2	20.2	0	20.2	20.2	>	<	1	891.3	891.3	891.3	0	891.3	891.3	>
2022-05-26 20:21:04	215	<	1577	0.0235	4	0	0.1747	0.1982	-0.1512	>	<	1	3.45	3.45	3.45	0	3.45	3.45	>	<	1	891.3	891.3	891.3	0	891.3	891.3	>
2022-05-26 20:21:05	216	<	4062	0.0224	4	0	0.1577	0.1801	-0.1353	>	<	1	20	20	20	0	20	20	>	<	1	891.5	891.5	891.5	0	891.5	891.5	>
2022-05-26 20:21:06	217	<	2030	0.0158	1	0	0.1246	0.1403	-0.1088	>	<	1	4.95	4.95	4.95	0	4.95	4.95	>	<	1	891.5	891.5	891.5	0	891.5	891.5	>
2022-05-26 20:21:07	218	<	4315	0.0178	1	0	0.1324	0.1502	-0.1145	>	<	1	18.05	18.05	18.05	0	18.05	18.05	>	<	1	891.5	891.5	891.5	0	891.5	891.5	>
2022-05-26 20:21:08	219	<	1552	0.0251	3	0	0.1722	0.1973	-0.1471	>	<	1	7.35	7.35	7.35	0	7.35	7.35	>	<	1	891.5	891.5	891.5	0	891.5	891.5	>
2022-05-26 20:21:09	220	<	4653	0.0226	4	0	0.157	0.1795	-0.1344	>	<	1	16.55	16.55	16.55	0	16.55	16.55	>	<	1	891.5	891.5	891.5	0	891.5	891.5	>
2022-05-26 20:21:10	221	<	1638	0.0263	1	0	0.1599	0.1861	-0.1336	>	<	1	9.6	9.6	9.6	0	9.6	9.6	>	<	1	891.5	891.5	891.5	0	891.5	891.5	>
2022-05-26 20:21:11	222	<	5005	0.022	4	0	0.1597	0.1816	-0.1377	>	<	1	14.8	14.8	14.8	0	14.8	14.8	>	<	1	891.5	891.5	891.5	0	891.5	891.5	>
2022-05-26 20:21:12	223	<	785	0.0318	1	0	0.1756	0.2074	-0.1437	>	<	1	11.05	11.05	11.05	0	11.05	11.05	>	<	1	892.1	892.1	892.1	0	892.1	892.1	>
2022-05-26 20:21:13	224	<	5192	0.0148	3	0	0.1271	0.1419	-0.1123	>	<	1	12.65	12.65	12.65	0	12.65	12.65	>	<	1	892.3	892.3	892.3	0	892.3	892.3	>
2022-05-26 20:21:14	225	<	1152	0.0347	1	0	0.1831	0.2178	-0.1484	>	<	1	12.45	12.45	12.45	0	12.45	12.45	>	<	1	892.3	892.3	892.3	0	892.3	892.3	>
2022-05-26 20:21:15	226	<	4314	0.0118	3	0	0.1183	0.1301	-0.1065	>	<	1	8.75	8.75	8.75	0	8.75	8.75	>	<	1	892.6	892.6	892.6	0	892.6	892.6	>
2022-05-26 20:21:16	227	<	2036	0.0196	1	0	0.1388	0.1584	-0.1191	>	<	1	15.65	15.65	15.65	0	15.65	15.65	>	<	1	892.6	892.6	892.6	0	892.6	892.6	>
2022-05-26 20:21:17	228	<	2283	0.0101	1	0	0.0999	0.1099	-0.0898	>	<	1	3.6	3.6	3.6	0	3.6	3.6	>	<	1	892.6	892.6	892.6	0	892.6	892.6	>
2022-05-26 20:21:18	229	<	4081	0.0213	2	0	0.1461	0.1674	-0.1248	>	<	1	18.95	18.95	18.95	0	18.95	18.95	>	<	1	892.8	892.8	892.8	0	892.8	892.8	>
2022-05-26 20:21:19	230	<	1997	0.012	3	0	0.122	0.134	-0.11	>	<	1	2.4	2.4	2.4	0	2.4	2.4	>	<	1	892.8	892.8	892.8	0	892.8	892.8	>
2022-05-26 20:21:20	231	<	4367	0.0174	2	0	0.1325	0.1499	-0.1151	>	<	1	18.7	18.7	18.7	0	18.7	18.7	>	<	1	892.8	892.8	892.8	0	892.8	892.8	>
2022-05-26 20:21:21	232	<	698	0.0115	1	0	0.1064	0.1179	-0.095	>	<	1	5.35	5.35	5.35	0	5.35	5.35	>	<	1	892.8	892.8	892.8	0	892.8	892.8	>
2022-05-26 20:21:22	233	<	3658	0.0104	3	0	0.1092	0.1196	-0.0988	>	<	1	16.65	16.65	16.65	0	16.65	16.65	>	<	1	892.8	892.8	892.8	0	892.8	892.8	>
2022-05-26 20:21:23	234	<	2024	0.0331	1	0	0.1789	0.212	-0.1458	>	<	1	8	8	8	0	8	8	>	<	1	892.8	892.8	892.8	0	892.8	892.8	>
2022-05-26 20:21:24	235	<	1858	0.0113	2	0	0.1107	0.122	-0.0994	>	<	1	12.2	12.2	12.2	0	12.2	12.2	>	<	1	892.8	892.8	892.8	0	892.8	892.8	>
2022-05-26 20:21:25	236	<	4252	0.012	2	0	0.111	0.123	-0.099	>	<	1	10.9	10.9	10.9	0	10.9	10.9	>	<	1	892.8	892.8	892.8	0	892.8	892.8	>
2022-05-26 20:21:26	237	<	1500	0.0187	3	0	0.1538	0.1725	-0.1351	>	<	1	12	12	12	0	12	12	>	<	1	892.8	892.8	892.8	0	892.8	892.8	>
2022-05-26 20:21:27	238	<	2529	0.0115	2	0	0.1101	0.1216	-0.0987	>	<	1	11.15	11.15	11.15	0	11.15	11.15	>	<	1	892.8	892.8	892.8	0	892.8	892.8	>
2022-05-26 20:21:28	239	<	3979	0.0148	1	0	0.1209	0.1357	-0.106	>	<	1	10.4	10.4	10.4	0	10.4	10.4	>	<	1	892.8	892.8	892.8	0	892.8	892.8	>
2022-05-26 20:21:29	240	<	2507	0.0116	1	0	0.1069	0.1185	-0.0954	>	<	1	12.3	12.3	12.3	0	12.3	12.3	>	<	1	892.8	892.8	892.8	0	892.8	892.8	>
2022-05-26 20:21:30	241	<	2825	0.0156	1	0	0.1238	0.1394	-0.1082	>	<	1	9.95	9.95	9.95	0	9.95	9.95	>	<	1	893.1	893.1	893.1	0	893.1	893.1	>
2022-05-26 20:21:31	242	<	3514	0.0088	1	0	0.0935	0.1023	-0.0847	>	<	1	11.35	11.35	11.35	0	11.35	11.35	>	<	1	893.1	893.1	893.1	0	893.1	893.1	>
2022-05-26 20:21:32	243	<	726	0.0289	2	0	0.1756	0.2045	-0.1467	>	<	1	7.85	7.85	7.85	0	7.85	7.85	>	<	1	893.1	893.1	893.1	0	893.1	893.1	>
2022-05-26 20:21:33	244	<	1846	0.0141	1	0	0.1178	0.1319	-0.1038	>	<	1	9.85	9.85	9.85	0	9.85	9.85	>	<	1	893.1	893.1	893.1	0	893.1	893.1	>
2022-05-26 20:21:34	245	<	1974	0.0122	1	0	0.1096	0.1217	-0.0974	>	<	1	6.45	6.45	6.45	0	6.45	6.45	>	<	1	893.1	893.1	893.1	0	893.1	893.1	>
2022-05-26 20:21:35	246	<	1826	0.0192	2	0	0.1411	0.1602	-0.1219	>	<	1	1.15	1.15	1.15	0	1.15	1.15	>	<	1	893.1	893.1	893.1	0	893.1	893.1	>
2022-05-26 20:21:36	247	<	2003	0.0155	1	0	0.1234	0.1389	-0.108	>	<	1	9.9	9.9	9.9	0	9.9	9.9	>	<	1	893.1	893.1	893.1	0	893.1	893.1	>
2022-05-26 20:21:37	248	<	577	0.0104	1	0	0.1014	0.1118	-0.091	>	<	1	9.35	9.35	9.35	0	9.35	9.35	>	<	1	893.1	893.1	893.1	0	893.1	893.1	>
2022-05-26 20:21:38	249	<	2112	0.0114	1	0	0.106	0.1174	-0.0946	>	<	1	2.8	2.8	2.8	0	2.8	2.8	>	<	1	893.6	893.6	893.6	0	893.6	893.6	>
2022-05-26 20:21:39	250	<	2135	0.0234	2	0	0.1543	0.1777	-0.1309	>	<	1	9.95	9.95	9.95	0	9.95	9.95	>	<	1	893.6	893.6	893.6	0	893.6	893.6	>
2022-05-26 20:21:40	251	<	2133	0.0117	4	0	0.1312	0.1429	-0.1195	>	<	1	9.4	9.4	9.4	0	9.4	9.4	>	<	1	893.6	893.6	893.6	0	893.6	893.6	>
2022-05-26 20:21:41	252	<	1720	0.0116	1	0	0.1072	0.1188	-0.0956	>	<	1	11.7	11.7	11.7	0	11.7	11.7	>	<	1	893.6	893.6	893.6	0	893.6	893.6	>
2022-05-26 20:21:42	253	<	2375	0.0135	1	0	0.1153	0.1288	-0.1018	>	<	1	10.4	10.4	10.4	0	10.4	10.4	>	<	1	893.6	893.6	893.6	0	893.6	893.6	>
2022-05-26 20:21:43	254	<	2285	0.0105	4	0	0.1251	0.1356	-0.1146	>	<	1	0	0	0	0	0	0	>	<	1	893.6	893.6	893.6	0	893.6	893.6	>
2022-05-26 20:21:44	255	<	550	0.0091	1	0	0.0949	0.104	-0.0858	>	<	1	7.8	7.8	7.8	0	7.8	7.8	>	<	1	893.6	893.6	893.6	0	893.6	893.6	>
2022-05-26 20:21:45	256	<	3507	0.0117	1	0	0.1075	0.1192	-0.0958	>	<	1	9.55	9.55	9.55	0	9.55	9.55	>	<	1	893.6	893.6	893.6	0	893.6	893.6	>
2022-05-26 20:21:46	257	<	2323	0.0095	1	0	0.0969	0.1063	-0.0874	>	<	1	4.35	4.35	4.35	0	4.35	4.35	>	<	1	893.6	893.6	893.6	0	893.6	893.6	>
2022-05-26 20:21:47	258	<	0	0			0	0	0	>	<	1	0.1	0.1	0.1	0	0.1	0.1	>	<	1	893.6	893.6	893.6	0	893.6	893.6	>
2022-05-26 20:21:48	259	<	663	0.0121	1	0	0.1092	0.1212	-0.0971	>	<	1	11.7	11.7	11.7	0	11.7	11.7	>	<	1	893.6	893.6	893.6	0	893.6	893.6	>
2022-05-26 20:21:49	260	<	3713	0.0127	2	0	0.1165	0.1292	-0.1039	>	<	1	9.75	9.75	9.75	0	9.75	9.75	>	<	1	893.6	893.6	893.6	0	893.6	893.6	>
2022-05-26 20:21:50	261	<	2004	0.013	1	0	0.1132	0.1261	-0.1002	>	<	1	0	0	0	0	0	0	>	<	1	893.6	893.6	893.6	0	893.6	893.6	>
2022-05-26 20:21:51	262	<	735	0.0163	1	0	0.1267	0.1431	-0.1104	>	<	1	11.85	11.85	11.85	0	11.85	11.85	>	<	1	893.8	893.8	893.8	0	893.8	893.8	>
2022-05-26 20:21:52	263	<	3994	0.0118	1	0	0.1078	0.1196	-0.0961	>	<	1	5.75	5.75	5.75	0	5.75	5.75	>	<	1	893.8	893.8	893.8	0	893.8	893.8	>
2022-05-26 20:21:53	264	<	1651	0.0212	4	0	0.1674	0.1886	-0.1462	>	<	1	4.05	4.05	4.05	0	4.05	4.05	>	<	1	893.8	893.8	893.8	0	893.8	893.8	>
2022-05-26 20:21:54	265	<	745	0.0161	1	0	0.1259	0.142	-0.1098	>	<	1	12.25	12.25	12.25	0	12.25	12.25	>	<	1	893.8	893.8	893.8	0	893.8	893.8	>
2022-05-26 20:21:55	266	<	5635	0.0126	2	0	0.1131	0.1257	-0.1005	>	<	1	6.05	6.05	6.05	0	6.05	6.05	>	<	1	893.8	893.8	893.8	0	893.8	893.8	>
2022-05-26 20:21:56	267	<	1119	0.017	3	0	0.1485	0.1655	-0.1315	>	<	1	10.95	10.95	10.95	0	10.95	10.95	>	<	1	893.8	893.8	893.8	0	893.8	893.8	>
2022-05-26 20:21:57	268	<	5261	0.0108	2	0	0.1053	0.1162	-0.0945	>	<	1	12.6	12.6	12.6	0	12.6	12.6	>	<	1	893.8	893.8	893.8	0	893.8	893.8	>
2022-05-26 20:21:58	269	<	3634	0.008	1	0	0.089	0.097	-0.081	>	<	1	9.1	9.1	9.1	0	9.1	9.1	>	<	1	893.8	893.8	893.8	0	893.8	893.8	>
2022-05-26 20:21:59	270	<	2746	0.0124	3	0	0.1201	0.1324	-0.1077	>	<	1	11.75	11.75	11.75	0	11.75	11.75	>	<	1	894.4	894.4	894.4	0	894.4	894.4	>
2022-05-26 20:22:00	271	<	2647	0.0106	1	0	0.1023	0.1129	-0.0917	>	<	1	9.25	9.25	9.25	0	9.25	9.25	>	<	1	894.4	894.4	894.4	0	894.4	894.4	>
2022-05-26 20:22:01	272	<	3749	0.0117	2	0	0.1101	0.1219	-0.0984	>	<	1	11.6	11.6	11.6	0	11.6	11.6	>	<	1	894.4	894.4	894.4	0	894.4	894.4	>
2022-05-26 20:22:02	273	<	1442	0.016	1	0	0.1253	0.1412	-0.1093	>	<	1	7.55	7.55	7.55	0	7.55	7.55	>	<	1	894.6	894.6	894.6	0	894.6	894.6	>
2022-05-26 20:22:03	274	<	4954	0.0087	2	0	0.0949	0.1036	-0.0862	>	<	1	13.3	13.3	13.3	0	13.3	13.3	>	<	1	894.6	894.6	894.6	0	894.6	894.6	>
2022-05-26 20:22:04	275	<	2848	0.0105	3	0	0.1119	0.1225	-0.1014	>	<	1	8.45	8.45	8.45	0	8.45	8.45	>	<	1	894.6	894.6	894.6	0	894.6	894.6	>
2022-05-26 20:22:05	276	<	3564	0.0084	2	0	0.0944	0.1028	-0.086	>	<	1	12.5	12.5	12.5	0	12.5	12.5	>	<	1	894.6	894.6	894.6	0	894.6	894.6	>
2022-05-26 20:22:06	277	<	2074	0.0121	1	0	0.1091	0.1212	-0.0971	>	<	1	6.45	6.45	6.45	0	6.45	6.45	>	<	1	894.9	894.9	894.9	0	894.9	894.9	>
2022-05-26 20:22:07	278	<	4336	0.0111	2	0	0.1068	0.1179	-0.0957	>	<	1	6.75	6.75	6.75	0	6.75	6.75	>	<	1	894.9	894.9	894.9	0	894.9	894.9	>
2022-05-26 20:22:08	279	<	1897	0.0137	2	0	0.1207	0.1344	-0.107	>	<	1	4.65	4.65	4.65	0	4.65	4.65	>	<	1	895.1	895.1	895.1	0	895.1	895.1	>
2022-05-26 20:22:09	280	<	4531	0.0115	2	0	0.1086	0.12	-0.0971	>	<	1	16.05	16.05	16.05	0	16.05	16.05	>	<	1	895.4	895.4	895.4	0	895.4	895.4	>
2022-05-26 20:22:10	281	<	1730	0.004	1	0	0.0635	0.0675	-0.0594	>	<	1	2.25	2.25	2.25	0	2.25	2.25	>	<	1	895.4	895.4	895.4	0	895.4	895.4	>
2022-05-26 20:22:11	282	<	4696	0.0094	3	0	0.1088	0.1182	-0.0994	>	<	1	18.4	18.4	18.4	0	18.4	18.4	>	<	1	895.4	895.4	895.4	0	895.4	895.4	>
2022-05-26 20:22:12	283	<	448	0.0112	1	0	0.1051	0.1162	-0.0939	>	<	1	1.15	1.15	1.15	0	1.15	1.15	>	<	1	895.4	895.4	895.4	0	895.4	895.4	>
2022-05-26 20:22:13	284	<	5994	0.009	2	0	0.0962	0.1052	-0.0872	>	<	1	19.4	19.4	19.4	0	19.4	19.4	>	<	1	895.4	895.4	895.4	0	895.4	895.4	>
2022-05-26 20:22:14	285	<	580	0.0172	1	0	0.1302	0.1474	-0.1129	>	<	1	0.55	0.55	0.55	0	0.55	0.55	>	<	1	895.4	895.4	895.4	0	895.4	895.4	>
2022-05-26 20:22:15	286	<	5862	0.0096	1	0	0.0973	0.1068	-0.0877	>	<	1	20.6	20.6	20.6	0	20.6	20.6	>	<	1	895.6	895.6	895.6	0	895.6	895.6	>
2022-05-26 20:22:16	287	<	1262	0.0135	1	0	0.1153	0.1287	-0.1018	>	<	1	0.3	0.3	0.3	0	0.3	0.3	>	<	1	895.6	895.6	895.6	0	895.6	895.6	>
2022-05-26 20:22:17	288	<	5196	0.0152	3	0	0.13	0.1452	-0.1148	>	<	1	21	21	21	0	21	21	>	<	1	895.6	895.6	895.6	0	895.6	895.6	>
2022-05-26 20:22:18	289	<	125	0.048	4	0	0.3764	0.4244	-0.3284	>	<	1	0.15	0.15	0.15	0	0.15	0.15	>	<	1	895.6	895.6	895.6	0	895.6	895.6	>
2022-05-26 20:22:19	290	<	6333	0.0085	3	0	0.0986	0.1071	-0.09	>	<	1	20.2	20.2	20.2	0	20.2	20.2	>	<	1	895.9	895.9	895.9	0	895.9	895.9	>
2022-05-26 20:22:20	291	<	106	0.0094	1	0	0.0967	0.1061	-0.0872	>	<	1	0.6	0.6	0.6	0	0.6	0.6	>	<	1	895.9	895.9	895.9	0	895.9	895.9	>
2022-05-26 20:22:21	292	<	6366	0.0102	3	0	0.1051	0.1153	-0.0949	>	<	1	18.75	18.75	18.75	0	18.75	18.75	>	<	1	896.4	896.4	896.4	0	896.4	896.4	>
2022-05-26 20:22:22	293	<	13	0	0	0	0	0	0	>	<	1	2	2	2	0	2	2	>	<	1	896.4	896.4	896.4	0	896.4	896.4	>
2022-05-26 20:22:23	294	<	6461	0.0091	1	0	0.0951	0.1043	-0.086	>	<	1	16.15	16.15	16.15	0	16.15	16.15	>	<	1	896.4	896.4	896.4	0	896.4	896.4	>
2022-05-26 20:22:24	295	<	0	0			0	0	0	>	<	1	4.7	4.7	4.7	0	4.7	4.7	>	<	1	896.4	896.4	896.4	0	896.4	896.4	>
2022-05-26 20:22:25	296	<	5688	0.0095	2	0	0.1005	0.11	-0.091	>	<	1	13.1	13.1	13.1	0	13.1	13.1	>	<	1	896.4	896.4	896.4	0	896.4	896.4	>
2022-05-26 20:22:26	297	<	800	0.0113	1	0	0.1055	0.1167	-0.0942	>	<	1	0.05	0.05	0.05	0	0.05	0.05	>	<	1	896.4	896.4	896.4	0	896.4	896.4	>
2022-05-26 20:22:27	298	<	4767	0.0092	2	0	0.0978	0.107	-0.0886	>	<	1	13.15	13.15	13.15	0	13.15	13.15	>	<	1	896.4	896.4	896.4	0	896.4	896.4	>
2022-05-26 20:22:28	299	<	1721	0.0093	1	0	0.096	0.1053	-0.0867	>	<	1	8.2	8.2	8.2	0	8.2	8.2	>	<	1	896.4	896.4	896.4	0	896.4	896.4	>
2022-05-26 20:22:29	300	<	3147	0.0108	1	0	0.1034	0.1142	-0.0926	>	<	1	10.15	10.15	10.15	0	10.15	10.15	>	<	1	896.7	896.7	896.7	0	896.7	896.7	>
2022-05-26 20:22:30	301	<	3357	0.0098	1	0	0.0987	0.1085	-0.0888	>	<	1	10.85	10.85	10.85	0	10.85	10.85	>	<	1	896.7	896.7	896.7	0	896.7	896.7	>
2022-05-26 20:22:31	302	<	1600	0.0131	3	0	0.1292	0.1424	-0.1161	>	<	1	8	8	8	0	8	8	>	<	1	896.7	896.7	896.7	0	896.7	896.7	>
2022-05-26 20:22:32	303	<	4904	0.0124	3	0	0.1263	0.1388	-0.1139	>	<	1	13.8	13.8	13.8	0	13.8	13.8	>	<	1	896.7	896.7	896.7	0	896.7	896.7	>
2022-05-26 20:22:33	304	<	2788	0.0143	1	0	0.1189	0.1333	-0.1046	>	<	1	5.15	5.15	5.15	0	5.15	5.15	>	<	1	896.7	896.7	896.7	0	896.7	896.7	>
2022-05-26 20:22:34	305	<	3732	0.0107	3	0	0.1105	0.1212	-0.0998	>	<	1	16.3	16.3	16.3	0	16.3	16.3	>	<	1	896.7	896.7	896.7	0	896.7	896.7	>
2022-05-26 20:22:35	306	<	998	0.015	1	0	0.1217	0.1367	-0.1066	>	<	1	2.05	2.05	2.05	0	2.05	2.05	>	<	1	896.7	896.7	896.7	0	896.7	896.7	>
2022-05-26 20:22:36	307	<	5522	0.0109	2	0	0.1071	0.118	-0.0962	>	<	1	18.9	18.9	18.9	0	18.9	18.9	>	<	1	896.9	896.9	896.9	0	896.9	896.9	>
2022-05-26 20:22:37	308	<	247	0.0243	1	0	0.154	0.1782	-0.1297	>	<	1	2.05	2.05	2.05	0	2.05	2.05	>	<	1	896.9	896.9	896.9	0	896.9	896.9	>
2022-05-26 20:22:38	309	<	6287	0.011	1	0	0.1042	0.1152	-0.0932	>	<	1	19.05	19.05	19.05	0	19.05	19.05	>	<	1	896.9	896.9	896.9	0	896.9	896.9	>
2022-05-26 20:22:39	310	<	198	0.0101	1	0	0.1	0.1101	-0.0899	>	<	1	0	0	0	0	0	0	>	<	1	896.9	896.9	896.9	0	896.9	896.9	>
2022-05-26 20:22:40	311	<	6338	0.0104	2	0	0.1031	0.1135	-0.0926	>	<	1	20.05	20.05	20.05	0	20.05	20.05	>	<	1	897.2	897.2	897.2	0	897.2	897.2	>
2022-05-26 20:22:41	312	<	21	0	0	0	0	0	0	>	<	1	1.35	1.35	1.35	0	1.35	1.35	>	<	1	897.2	897.2	897.2	0	897.2	897.2	>
2022-05-26 20:22:42	313	<	2503	0.0092	1	0	0.0954	0.1046	-0.0862	>	<	1	13.35	13.35	13.35	0	13.35	13.35	>	<	1	897.4	897.4	897.4	0	897.4	897.4	>
2022-05-26 20:22:43	314	<	4044	0.0116	3	0	0.116	0.1277	-0.1044	>	<	1	0	0	0	0	0	0	>	<	1	897.4	897.4	897.4	0	897.4	897.4	>
2022-05-26 20:22:44	315	<	5973	0.0079	1	0	0.0884	0.0962	-0.0805	>	<	1	17.75	17.75	17.75	0	17.75	17.75	>	<	1	897.4	897.4	897.4	0	897.4	897.4	>
2022-05-26 20:22:45	316	<	559	0.0054	1	0	0.0731	0.0784	-0.0677	>	<	1	3.6	3.6	3.6	0	3.6	3.6	>	<	1	897.4	897.4	897.4	0	897.4	897.4	>
2022-05-26 20:22:46	317	<	6566	0.0104	3	0	0.1071	0.1174	-0.0967	>	<	1	14.5	14.5	14.5	0	14.5	14.5	>	<	1	897.4	897.4	897.4	0	897.4	897.4	>
2022-05-26 20:22:47	318	<	0	0			0	0	0	>	<	1	6.25	6.25	6.25	0	6.25	6.25	>	<	1	897.4	897.4	897.4	0	897.4	897.4	>
2022-05-26 20:22:48	319	<	4901	0.0114	1	0	0.1063	0.1177	-0.0949	>	<	1	13.3	13.3	13.3	0	13.3	13.3	>	<	1	897.7	897.7	897.7	0	897.7	897.7	>
2022-05-26 20:22:49	320	<	1665	0.0102	1	0	0.1005	0.1107	-0.0903	>	<	1	8.35	8.35	8.35	0	8.35	8.35	>	<	1	897.7	897.7	897.7	0	897.7	897.7	>
2022-05-26 20:22:50	321	<	2212	0.0127	1	0	0.1118	0.1245	-0.0991	>	<	1	11.65	11.65	11.65	0	11.65	11.65	>	<	1	897.7	897.7	897.7	0	897.7	897.7	>
2022-05-26 20:22:51	322	<	4370	0.0092	1	0	0.0952	0.1044	-0.0861	>	<	1	9.65	9.65	9.65	0	9.65	9.65	>	<	1	897.7	897.7	897.7	0	897.7	897.7	>
2022-05-26 20:22:52	323	<	2144	0.0121	1	0	0.1095	0.1216	-0.0973	>	<	1	10.85	10.85	10.85	0	10.85	10.85	>	<	1	898	898	898	0	898	898	>
2022-05-26 20:22:53	324	<	4438	0.0088	1	0	0.0933	0.1021	-0.0845	>	<	1	10.65	10.65	10.65	0	10.65	10.65	>	<	1	898	898	898	0	898	898	>
2022-05-26 20:22:54	325	<	4278	0.0105	3	0	0.1108	0.1213	-0.1003	>	<	1	9.65	9.65	9.65	0	9.65	9.65	>	<	1	898.2	898.2	898.2	0	898.2	898.2	>
2022-05-26 20:22:55	326	<	2318	0.0108	2	0	0.1074	0.1182	-0.0966	>	<	1	3.65	3.65	3.65	0	3.65	3.65	>	<	1	898.2	898.2	898.2	0	898.2	898.2	>
2022-05-26 20:22:56	327	<	1150	0.0183	1	0	0.1339	0.1522	-0.1156	>	<	1	8.3	8.3	8.3	0	8.3	8.3	>	<	1	898.2	898.2	898.2	0	898.2	898.2	>
2022-05-26 20:22:57	328	<	5448	0.0081	1	0	0.0895	0.0976	-0.0814	>	<	1	13	13	13	0	13	13	>	<	1	898.2	898.2	898.2	0	898.2	898.2	>
2022-05-26 20:22:58	329	<	1097	0.0164	2	0	0.134	0.1504	-0.1176	>	<	1	3.85	3.85	3.85	0	3.85	3.85	>	<	1	898.2	898.2	898.2	0	898.2	898.2	>
2022-05-26 20:22:59	330	<	5515	0.0092	2	0	0.0994	0.1087	-0.0902	>	<	1	17.25	17.25	17.25	0	17.25	17.25	>	<	1	898.2	898.2	898.2	0	898.2	898.2	>
2022-05-26 20:23:00	331	<	945	0.0106	1	0	0.1023	0.1129	-0.0917	>	<	1	0.6	0.6	0.6	0	0.6	0.6	>	<	1	898.2	898.2	898.2	0	898.2	898.2	>
2022-05-26 20:23:01	332	<	5667	0.0106	2	0	0.1057	0.1163	-0.0952	>	<	1	13.05	13.05	13.05	0	13.05	13.05	>	<	1	898.5	898.5	898.5	0	898.5	898.5	>
2022-05-26 20:23:02	333	<	52	0	0	0	0	0	0	>	<	1	0	0	0	0	0	0	>	<	1	898.5	898.5	898.5	0	898.5	898.5	>
2022-05-26 20:23:03	334	<	6576	0.0094	2	0	0.0997	0.1092	-0.0903	>	<	1	21.2	21.2	21.2	0	21.2	21.2	>	<	1	898.5	898.5	898.5	0	898.5	898.5	>
2022-05-26 20:23:04	335	<	0	0			0	0	0	>	<	1	0	0	0	0	0	0	>	<	1	898.5	898.5	898.5	0	898.5	898.5	>
2022-05-26 20:23:05	336	<	6628	0.0106	2	0	0.1037	0.1143	-0.0931	>	<	1	14.25	14.25	14.25	0	14.25	14.25	>	<	1	898.5	898.5	898.5	0	898.5	898.5	>
2022-05-26 20:23:06	337	<	0	0			0	0	0	>	<	1	6.85	6.85	6.85	0	6.85	6.85	>	<	1	898.5	898.5	898.5	0	898.5	898.5	>
2022-05-26 20:23:07	338	<	536	0.0131	1	0	0.1135	0.1266	-0.1005	>	<	1	4.65	4.65	4.65	0	4.65	4.65	>	<	1	898.5	898.5	898.5	0	898.5	898.5	>
2022-05-26 20:23:08	339	<	6108	0.008	1	0	0.0892	0.0972	-0.0812	>	<	1	16.6	16.6	16.6	0	16.6	16.6	>	<	1	898.5	898.5	898.5	0	898.5	898.5	>
2022-05-26 20:23:09	340	<	3	0	0	0	0	0	0	>	<	1	0.05	0.05	0.05	0	0.05	0.05	>	<	1	898.5	898.5	898.5	0	898.5	898.5	>
2022-05-26 20:23:10	341	<	6639	0.0136	2	0	0.1169	0.1305	-0.1034	>	<	1	17.85	17.85	17.85	0	17.85	17.85	>	<	1	898.5	898.5	898.5	0	898.5	898.5	>
2022-05-26 20:23:11	342	<	0	0			0	0	0	>	<	1	3.2	3.2	3.2	0	3.2	3.2	>	<	1	898.5	898.5	898.5	0	898.5	898.5	>
2022-05-26 20:23:12	343	<	2512	0.0115	3	0	0.1175	0.129	-0.1059	>	<	1	12.05	12.05	12.05	0	12.05	12.05	>	<	1	898.5	898.5	898.5	0	898.5	898.5	>
2022-05-26 20:23:13	344	<	4148	0.0116	3	0	0.1237	0.1352	-0.1121	>	<	1	8.9	8.9	8.9	0	8.9	8.9	>	<	1	898.5	898.5	898.5	0	898.5	898.5	>
2022-05-26 20:23:14	345	<	906	0.0121	1	0	0.1095	0.1217	-0.0974	>	<	1	3.9	3.9	3.9	0	3.9	3.9	>	<	1	898.5	898.5	898.5	0	898.5	898.5	>
2022-05-26 20:23:15	346	<	5752	0.0108	2	0	0.1049	0.1157	-0.0942	>	<	1	17.2	17.2	17.2	0	17.2	17.2	>	<	1	898.5	898.5	898.5	0	898.5	898.5	>
2022-05-26 20:23:16	347	<	211	0.019	1	0	0.1364	0.1553	-0.1174	>	<	1	0	0	0	0	0	0	>	<	1	898.5	898.5	898.5	0	898.5	898.5	>
2022-05-26 20:23:17	348	<	6465	0.009	1	0	0.0943	0.1033	-0.0853	>	<	1	19.9	19.9	19.9	0	19.9	19.9	>	<	1	898.5	898.5	898.5	0	898.5	898.5	>
2022-05-26 20:23:18	349	<	9	0	0	0	0	0	0	>	<	1	1.2	1.2	1.2	0	1.2	1.2	>	<	1	898.5	898.5	898.5	0	898.5	898.5	>
2022-05-26 20:23:19	350	<	6665	0.011	1	0	0.1041	0.115	-0.0931	>	<	1	18.05	18.05	18.05	0	18.05	18.05	>	<	1	898.5	898.5	898.5	0	898.5	898.5	>
2022-05-26 20:23:20	351	<	0	0			0	0	0	>	<	1	3.2	3.2	3.2	0	3.2	3.2	>	<	1	898.5	898.5	898.5	0	898.5	898.5	>
2022-05-26 20:23:21	352	<	6690	0.0099	1	0	0.0988	0.1087	-0.089	>	<	1	16.4	16.4	16.4	0	16.4	16.4	>	<	1	898.8	898.8	898.8	0	898.8	898.8	>
2022-05-26 20:23:22	353	<	0	0			0	0	0	>	<	1	5.15	5.15	5.15	0	5.15	5.15	>	<	1	898.8	898.8	898.8	0	898.8	898.8	>
2022-05-26 20:23:23	354	<	6690	0.0106	2	0	0.1053	0.116	-0.0947	>	<	1	12.75	12.75	12.75	0	12.75	12.75	>	<	1	898.8	898.8	898.8	0	898.8	898.8	>
2022-05-26 20:23:24	355	<	0	0			0	0	0	>	<	1	8.35	8.35	8.35	0	8.35	8.35	>	<	1	898.8	898.8	898.8	0	898.8	898.8	>
2022-05-26 20:23:25	356	<	5718	0.0122	2	0	0.1146	0.1269	-0.1024	>	<	1	11.5	11.5	11.5	0	11.5	11.5	>	<	1	898.8	898.8	898.8	0	898.8	898.8	>
2022-05-26 20:23:26	357	<	986	0.0061	1	0	0.0778	0.0839	-0.0717	>	<	1	9.6	9.6	9.6	0	9.6	9.6	>	<	1	898.8	898.8	898.8	0	898.8	898.8	>
2022-05-26 20:23:27	358	<	1364	0.0081	1	0	0.0894	0.0975	-0.0814	>	<	1	8.4	8.4	8.4	0	8.4	8.4	>	<	1	898.8	898.8	898.8	0	898.8	898.8	>
2022-05-26 20:23:28	359	<	1170	0.0077	1	0	0.0874	0.0951	-0.0797	>	<	1	1.55	1.55	1.55	0	1.55	1.55	>	<	1	898.8	898.8	898.8	0	898.8	898.8	>
2022-05-26 20:23:29	360	<	0	0			0	0	0	>	<	1	0.2	0.2	0.2	0	0.2	0.2	>	<	1	898.8	898.8	898.8	0	898.8	898.8	>
2022-05-26 20:23:30	361	<	6242	0.0106	3	0	0.1113	0.1219	-0.1007	>	<	1	15.9	15.9	15.9	0	15.9	15.9	>	<	1	898.8	898.8	898.8	0	898.8	898.8	>
2022-05-26 20:23:31	362	<	4650	0.0092	2	0	0.1001	0.1094	-0.0909	>	<	1	8.45	8.45	8.45	0	8.45	8.45	>	<	1	898.8	898.8	898.8	0	898.8	898.8	>
2022-05-26 20:23:32	363	<	6728	0.0094	2	0	0.0978	0.1072	-0.0885	>	<	1	17.1	17.1	17.1	0	17.1	17.1	>	<	1	898.8	898.8	898.8	0	898.8	898.8	>
2022-05-26 20:23:33	364	<	0	0			0	0	0	>	<	1	4.15	4.15	4.15	0	4.15	4.15	>	<	1	898.8	898.8	898.8	0	898.8	898.8	>
2022-05-26 20:23:34	365	<	3511	0.0108	1	0	0.1035	0.1143	-0.0926	>	<	1	13	13	13	0	13	13	>	<	1	898.8	898.8	898.8	0	898.8	898.8	>
2022-05-26 20:23:35	366	<	3211	0.0153	2	0	0.1251	0.1404	-0.1098	>	<	1	8.65	8.65	8.65	0	8.65	8.65	>	<	1	898.8	898.8	898.8	0	898.8	898.8	>
2022-05-26 20:23:36	367	<	1637	0.0098	1	0	0.0984	0.1082	-0.0886	>	<	1	8.75	8.75	8.75	0	8.75	8.75	>	<	1	898.8	898.8	898.8	0	898.8	898.8	>
2022-05-26 20:23:37	368	<	5097	0.0094	2	0	0.1006	0.11	-0.0911	>	<	1	4.6	4.6	4.6	0	4.6	4.6	>	<	1	898.8	898.8	898.8	0	898.8	898.8	>
2022-05-26 20:23:38	369	<	245	0.0122	1	0	0.11	0.1222	-0.0977	>	<	1	4.7	4.7	4.7	0	4.7	4.7	>	<	1	898.8	898.8	898.8	0	898.8	898.8	>
2022-05-26 20:23:39	370	<	6493	0.0083	1	0	0.0908	0.0991	-0.0825	>	<	1	17	17	17	0	17	17	>	<	1	898.8	898.8	898.8	0	898.8	898.8	>
2022-05-26 20:23:40	371	<	121	0.0083	1	0	0.0905	0.0988	-0.0823	>	<	1	0.6	0.6	0.6	0	0.6	0.6	>	<	1	898.8	898.8	898.8	0	898.8	898.8	>
2022-05-26 20:23:41	372	<	6629	0.0097	2	0	0.0993	0.109	-0.0897	>	<	1	21.5	21.5	21.5	0	21.5	21.5	>	<	1	899	899	899	0	899	899	>
2022-05-26 20:23:42	373	<	4	0	0	0	0	0	0	>	<	1	0	0	0	0	0	0	>	<	1	899	899	899	0	899	899	>
2022-05-26 20:23:43	374	<	6750	0.0101	1	0	0.0999	0.1099	-0.0898	>	<	1	19.45	19.45	19.45	0	19.45	19.45	>	<	1	899	899	899	0	899	899	>
2022-05-26 20:23:44	375	<	0	0			0	0	0	>	<	1	2.65	2.65	2.65	0	2.65	2.65	>	<	1	899	899	899	0	899	899	>
2022-05-26 20:23:45	376	<	6766	0.0112	3	0	0.1095	0.1207	-0.0983	>	<	1	15.85	15.85	15.85	0	15.85	15.85	>	<	1	899.3	899.3	899.3	0	899.3	899.3	>
2022-05-26 20:23:46	377	<	0	0			0	0	0	>	<	1	6.4	6.4	6.4	0	6.4	6.4	>	<	1	899.3	899.3	899.3	0	899.3	899.3	>
2022-05-26 20:23:47	378	<	4795	0.0077	2	0	0.0899	0.0976	-0.0821	>	<	1	12.85	12.85	12.85	0	12.85	12.85	>	<	1	902.4	902.4	902.4	0	902.4	902.4	>
2022-05-26 20:23:48	379	<	1975	0.0076	1	0	0.0868	0.0944	-0.0792	>	<	1	9.4	9.4	9.4	0	9.4	9.4	>	<	1	904.1	904.1	904.1	0	904.1	904.1	>
2022-05-26 20:23:49	380	<	1302	0.0108	1	0	0.1031	0.1139	-0.0924	>	<	1	8.65	8.65	8.65	0	8.65	8.65	>	<	1	907.4	907.4	907.4	0	907.4	907.4	>
2022-05-26 20:23:50	381	<	5478	0.01	2	0	0.1015	0.1116	-0.0915	>	<	1	13.85	13.85	13.85	0	13.85	13.85	>	<	1	907.4	907.4	907.4	0	907.4	907.4	>
2022-05-26 20:23:51	382	<	1383	0.0108	1	0	0.1036	0.1144	-0.0927	>	<	1	4.95	4.95	4.95	0	4.95	4.95	>	<	1	909.9	909.9	909.9	0	909.9	909.9	>
2022-05-26 20:23:52	383	<	5401	0.0118	2	0	0.1099	0.1218	-0.0981	>	<	1	17.5	17.5	17.5	0	17.5	17.5	>	<	1	911.7	911.7	911.7	0	911.7	911.7	>
2022-05-26 20:23:53	384	<	118	0.0085	1	0	0.0917	0.1001	-0.0832	>	<	1	0.8	0.8	0.8	0	0.8	0.8	>	<	1	911.7	911.7	911.7	0	911.7	911.7	>
2022-05-26 20:23:54	385	<	6678	0.0111	2	0	0.1061	0.1172	-0.095	>	<	1	13.2	13.2	13.2	0	13.2	13.2	>	<	1	918.4	918.4	918.4	0	918.4	918.4	>
2022-05-26 20:23:55	386	<	224	0.0268	1	0	0.1615	0.1882	-0.1347	>	<	1	0	0	0	0	0	0	>	<	1	918.4	918.4	918.4	0	918.4	918.4	>
2022-05-26 20:23:56	387	<	6578	0.0099	2	0	0.1004	0.1103	-0.0906	>	<	1	20.8	20.8	20.8	0	20.8	20.8	>	<	1	923.4	923.4	923.4	0	923.4	923.4	>
2022-05-26 20:23:57	388	<	0	0			0	0	0	>	<	1	1.9	1.9	1.9	0	1.9	1.9	>	<	1	923.9	923.9	923.9	0	923.9	923.9	>
2022-05-26 20:23:58	389	<	3923	0.0115	2	0	0.1089	0.1203	-0.0974	>	<	1	13.75	13.75	13.75	0	13.75	13.75	>	<	1	923.9	923.9	923.9	0	923.9	923.9	>
2022-05-26 20:23:59	390	<	2887	0.0114	2	0	0.1095	0.1209	-0.0981	>	<	1	8.9	8.9	8.9	0	8.9	8.9	>	<	1	923.9	923.9	923.9	0	923.9	923.9	>
2022-05-26 20:24:00	391	<	4167	0.0125	3	0	0.1173	0.1298	-0.1048	>	<	1	11.8	11.8	11.8	0	11.8	11.8	>	<	1	923.9	923.9	923.9	0	923.9	923.9	>
2022-05-26 20:24:01	392	<	2649	0.0109	1	0	0.1041	0.115	-0.0931	>	<	1	2.6	2.6	2.6	0	2.6	2.6	>	<	1	923.9	923.9	923.9	0	923.9	923.9	>
2022-05-26 20:24:02	393	<	489	0.0123	1	0	0.1101	0.1224	-0.0978	>	<	1	7.35	7.35	7.35	0	7.35	7.35	>	<	1	923.9	923.9	923.9	0	923.9	923.9	>
2022-05-26 20:24:03	394	<	6339	0.0103	2	0	0.1023	0.1125	-0.092	>	<	1	15.3	15.3	15.3	0	15.3	15.3	>	<	1	923.9	923.9	923.9	0	923.9	923.9	>
2022-05-26 20:24:04	395	<	153	0.0131	1	0	0.1136	0.1267	-0.1005	>	<	1	0.6	0.6	0.6	0	0.6	0.6	>	<	1	923.9	923.9	923.9	0	923.9	923.9	>
2022-05-26 20:24:05	396	<	6679	0.0117	3	0	0.1155	0.1272	-0.1038	>	<	1	21.35	21.35	21.35	0	21.35	21.35	>	<	1	923.9	923.9	923.9	0	923.9	923.9	>
2022-05-26 20:24:06	397	<	24	0	0	0	0	0	0	>	<	1	0.65	0.65	0.65	0	0.65	0.65	>	<	1	923.9	923.9	923.9	0	923.9	923.9	>
2022-05-26 20:24:07	398	<	6818	0.011	3	0	0.1137	0.1247	-0.1027	>	<	1	13.9	13.9	13.9	0	13.9	13.9	>	<	1	923.9	923.9	923.9	0	923.9	923.9	>
2022-05-26 20:24:08	399	<	0	0			0	0	0	>	<	1	8.1	8.1	8.1	0	8.1	8.1	>	<	1	923.9	923.9	923.9	0	923.9	923.9	>
2022-05-26 20:24:09	400	<	6846	0.0104	1	0	0.1013	0.1117	-0.0909	>	<	1	14.4	14.4	14.4	0	14.4	14.4	>	<	1	923.9	923.9	923.9	0	923.9	923.9	>
2022-05-26 20:24:10	401	<	0	0			0	0	0	>	<	1	0.05	0.05	0.05	0	0.05	0.05	>	<	1	923.9	923.9	923.9	0	923.9	923.9	>
2022-05-26 20:24:11	402	<	5208	0.0094	1	0	0.0965	0.1059	-0.0871	>	<	1	15.75	15.75	15.75	0	15.75	15.75	>	<	1	923.9	923.9	923.9	0	923.9	923.9	>
2022-05-26 20:24:12	403	<	1650	0.0073	1	0	0.085	0.0922	-0.0777	>	<	1	7.25	7.25	7.25	0	7.25	7.25	>	<	1	923.9	923.9	923.9	0	923.9	923.9	>
2022-05-26 20:24:13	404	<	3352	0.0116	2	0	0.11	0.1216	-0.0983	>	<	1	12.85	12.85	12.85	0	12.85	12.85	>	<	1	923.9	923.9	923.9	0	923.9	923.9	>
2022-05-26 20:24:14	405	<	3512	0.0094	1	0	0.0965	0.1059	-0.0871	>	<	1	9.85	9.85	9.85	0	9.85	9.85	>	<	1	923.9	923.9	923.9	0	923.9	923.9	>
2022-05-26 20:24:15	406	<	1082	0.0157	1	0	0.1244	0.1401	-0.1086	>	<	1	8.3	8.3	8.3	0	8.3	8.3	>	<	1	923.9	923.9	923.9	0	923.9	923.9	>
2022-05-26 20:24:16	407	<	5790	0.0114	3	0	0.1109	0.1223	-0.0995	>	<	1	6.05	6.05	6.05	0	6.05	6.05	>	<	1	923.9	923.9	923.9	0	923.9	923.9	>
2022-05-26 20:24:17	408	<	1374	0.0138	2	0	0.1229	0.1367	-0.109	>	<	1	6.5	6.5	6.5	0	6.5	6.5	>	<	1	923.9	923.9	923.9	0	923.9	923.9	>
2022-05-26 20:24:18	409	<	5504	0.0107	2	0	0.1047	0.1154	-0.094	>	<	1	16.5	16.5	16.5	0	16.5	16.5	>	<	1	923.9	923.9	923.9	0	923.9	923.9	>
2022-05-26 20:24:19	410	<	92	0.0109	1	0	0.1037	0.1146	-0.0928	>	<	1	0.05	0.05	0.05	0	0.05	0.05	>	<	1	923.9	923.9	923.9	0	923.9	923.9	>
2022-05-26 20:24:20	411	<	6369	0.0099	1	0	0.099	0.1089	-0.0891	>	<	1	21	21	21	0	21	21	>	<	1	925.4	925.4	925.4	0	925.4	925.4	>
2022-05-26 20:24:21	412	<	429	0.0163	1	0	0.1267	0.143	-0.1104	>	<	1	2.2	2.2	2.2	0	2.2	2.2	>	<	1	925.7	925.7	925.7	0	925.7	925.7	>
2022-05-26 20:24:22	413	<	4806	0.0096	2	0	0.1015	0.1111	-0.092	>	<	1	13.7	13.7	13.7	0	13.7	13.7	>	<	1	927.3	927.3	927.3	0	927.3	927.3	>
2022-05-26 20:24:23	414	<	2088	0.0101	1	0	0.0998	0.1098	-0.0897	>	<	1	9.2	9.2	9.2	0	9.2	9.2	>	<	1	927.3	927.3	927.3	0	927.3	927.3	>
2022-05-26 20:24:24	415	<	1628	0.0111	1	0	0.1046	0.1156	-0.0935	>	<	1	10.05	10.05	10.05	0	10.05	10.05	>	<	1	928.2	928.2	928.2	0	928.2	928.2	>
2022-05-26 20:24:25	416	<	5276	0.0089	1	0	0.094	0.1029	-0.0851	>	<	1	4.1	4.1	4.1	0	4.1	4.1	>	<	1	928.2	928.2	928.2	0	928.2	928.2	>
2022-05-26 20:24:26	417	<	338	0.0325	4	0	0.2588	0.2914	-0.2263	>	<	1	4.8	4.8	4.8	0	4.8	4.8	>	<	1	928.2	928.2	928.2	0	928.2	928.2	>
2022-05-26 20:24:27	418	<	6570	0.0113	3	0	0.1111	0.1224	-0.0999	>	<	1	18.1	18.1	18.1	0	18.1	18.1	>	<	1	928.2	928.2	928.2	0	928.2	928.2	>
2022-05-26 20:24:28	419	<	147	0.0136	1	0	0.1158	0.1295	-0.1022	>	<	1	0	0	0	0	0	0	>	<	1	928.2	928.2	928.2	0	928.2	928.2	>
2022-05-26 20:24:29	420	<	6773	0.01	3	0	0.104	0.1141	-0.094	>	<	1	20.6	20.6	20.6	0	20.6	20.6	>	<	1	928.2	928.2	928.2	0	928.2	928.2	>
2022-05-26 20:24:30	421	<	0	0			0	0	0	>	<	1	2.4	2.4	2.4	0	2.4	2.4	>	<	1	928.2	928.2	928.2	0	928.2	928.2	>
2022-05-26 20:24:31	422	<	6559	0.0113	2	0	0.1085	0.1197	-0.0972	>	<	1	14.85	14.85	14.85	0	14.85	14.85	>	<	1	928.2	928.2	928.2	0	928.2	928.2	>
2022-05-26 20:24:32	423	<	365	0.0164	1	0	0.1272	0.1436	-0.1107	>	<	1	7.8	7.8	7.8	0	7.8	7.8	>	<	1	928.2	928.2	928.2	0	928.2	928.2	>
2022-05-26 20:24:33	424	<	2877	0.007	1	0	0.0831	0.09	-0.0761	>	<	1	10.45	10.45	10.45	0	10.45	10.45	>	<	1	928.2	928.2	928.2	0	928.2	928.2	>
2022-05-26 20:24:34	425	<	4059	0.0138	1	0	0.1166	0.1304	-0.1028	>	<	1	12.85	12.85	12.85	0	12.85	12.85	>	<	1	928.2	928.2	928.2	0	928.2	928.2	>
2022-05-26 20:24:35	426	<	1381	0.0094	1	0	0.0966	0.106	-0.0872	>	<	1	6.85	6.85	6.85	0	6.85	6.85	>	<	1	928.2	928.2	928.2	0	928.2	928.2	>
2022-05-26 20:24:36	427	<	5559	0.0106	2	0	0.1042	0.1148	-0.0936	>	<	1	16.15	16.15	16.15	0	16.15	16.15	>	<	1	928.2	928.2	928.2	0	928.2	928.2	>
2022-05-26 20:24:37	428	<	121	0.0331	1	0	0.1788	0.2118	-0.1457	>	<	1	0.4	0.4	0.4	0	0.4	0.4	>	<	1	928.2	928.2	928.2	0	928.2	928.2	>
2022-05-26 20:24:38	429	<	6831	0.012	2	0	0.1102	0.1222	-0.0982	>	<	1	20.95	20.95	20.95	0	20.95	20.95	>	<	1	928.2	928.2	928.2	0	928.2	928.2	>
2022-05-26 20:24:39	430	<	0	0			0	0	0	>	<	1	1.4	1.4	1.4	0	1.4	1.4	>	<	1	928.2	928.2	928.2	0	928.2	928.2	>
2022-05-26 20:24:40	431	<	6954	0.0108	3	0	0.1087	0.1195	-0.0979	>	<	1	15.35	15.35	15.35	0	15.35	15.35	>	<	1	928.2	928.2	928.2	0	928.2	928.2	>
2022-05-26 20:24:41	432	<	0	0			0	0	0	>	<	1	7.8	7.8	7.8	0	7.8	7.8	>	<	1	928.2	928.2	928.2	0	928.2	928.2	>
2022-05-26 20:24:42	433	<	3983	0.0141	1	0	0.1177	0.1318	-0.1037	>	<	1	12.6	12.6	12.6	0	12.6	12.6	>	<	1	928.2	928.2	928.2	0	928.2	928.2	>
2022-05-26 20:24:43	434	<	2983	0.0101	1	0	0.0998	0.1098	-0.0897	>	<	1	10.25	10.25	10.25	0	10.25	10.25	>	<	1	928.2	928.2	928.2	0	928.2	928.2	>
2022-05-26 20:24:44	435	<	895	0.0101	1	0	0.0998	0.1098	-0.0897	>	<	1	6.45	6.45	6.45	0	6.45	6.45	>	<	1	928.2	928.2	928.2	0	928.2	928.2	>
2022-05-26 20:24:45	436	<	6077	0.0095	1	0	0.0972	0.1068	-0.0877	>	<	1	16.65	16.65	16.65	0	16.65	16.65	>	<	1	928.2	928.2	928.2	0	928.2	928.2	>
2022-05-26 20:24:46	437	<	1051	0.0124	1	0	0.1105	0.1229	-0.0982	>	<	1	3.8	3.8	3.8	0	3.8	3.8	>	<	1	928.2	928.2	928.2	0	928.2	928.2	>
2022-05-26 20:24:47	438	<	5931	0.0126	2	0	0.1132	0.1259	-0.1006	>	<	1	18.9	18.9	18.9	0	18.9	18.9	>	<	1	928.2	928.2	928.2	0	928.2	928.2	>
2022-05-26 20:24:48	439	<	95	0.0211	1	0	0.1436	0.1646	-0.1225	>	<	1	0.4	0.4	0.4	0	0.4	0.4	>	<	1	928.2	928.2	928.2	0	928.2	928.2	>
2022-05-26 20:24:49	440	<	6891	0.0093	1	0	0.0959	0.1052	-0.0866	>	<	1	21.35	21.35	21.35	0	21.35	21.35	>	<	1	928.2	928.2	928.2	0	928.2	928.2	>
2022-05-26 20:24:50	441	<	0	0			0	0	0	>	<	1	1.05	1.05	1.05	0	1.05	1.05	>	<	1	928.2	928.2	928.2	0	928.2	928.2	>
2022-05-26 20:24:51	442	<	6998	0.0079	1	0	0.0883	0.0962	-0.0804	>	<	1	16.55	16.55	16.55	0	16.55	16.55	>	<	1	929.2	929.2	929.2	0	929.2	929.2	>
2022-05-26 20:24:52	443	<	0	0			0	0	0	>	<	1	6.15	6.15	6.15	0	6.15	6.15	>	<	1	929.2	929.2	929.2	0	929.2	929.2	>
2022-05-26 20:24:53	444	<	4044	0.0126	2	0	0.1138	0.1264	-0.1012	>	<	1	13.25	13.25	13.25	0	13.25	13.25	>	<	1	931.8	931.8	931.8	0	931.8	931.8	>
2022-05-26 20:24:54	445	<	2956	0.0088	1	0	0.0934	0.1022	-0.0846	>	<	1	9.55	9.55	9.55	0	9.55	9.55	>	<	1	931.8	931.8	931.8	0	931.8	931.8	>
2022-05-26 20:24:55	446	<	675	0.0104	1	0	0.1013	0.1117	-0.0909	>	<	1	7	7	7	0	7	7	>	<	1	932.6	932.6	932.6	0	932.6	932.6	>
2022-05-26 20:24:56	447	<	6339	0.0091	1	0	0.0952	0.1044	-0.0861	>	<	1	16.2	16.2	16.2	0	16.2	16.2	>	<	1	933.9	933.9	933.9	0	933.9	933.9	>
2022-05-26 20:24:57	448	<	146	0.0274	1	0	0.1632	0.1906	-0.1358	>	<	1	0.9	0.9	0.9	0	0.9	0.9	>	<	1	933.9	933.9	933.9	0	933.9	933.9	>
2022-05-26 20:24:58	449	<	6872	0.009	1	0	0.0946	0.1036	-0.0855	>	<	1	13.35	13.35	13.35	0	13.35	13.35	>	<	1	936.8	936.8	936.8	0	936.8	936.8	>
2022-05-26 20:24:59	450	<	0	0			0	0	0	>	<	1	0	0	0	0	0	0	>	<	1	936.8	936.8	936.8	0	936.8	936.8	>
2022-05-26 20:25:00	451	<	7028	0.0112	2	0	0.1081	0.1193	-0.0968	>	<	1	21.55	21.55	21.55	0	21.55	21.55	>	<	1	951.5	951.5	951.5	0	951.5	951.5	>
2022-05-26 20:25:01	452	<	0	0			0	0	0	>	<	1	3.35	3.35	3.35	0	3.35	3.35	>	<	1	951.5	951.5	951.5	0	951.5	951.5	>
2022-05-26 20:25:02	453	<	2991	0.0117	1	0	0.1075	0.1192	-0.0958	>	<	1	11.45	11.45	11.45	0	11.45	11.45	>	<	1	951.5	951.5	951.5	0	951.5	951.5	>
2022-05-26 20:25:03	454	<	4041	0.0079	1	0	0.0886	0.0966	-0.0807	>	<	1	11.25	11.25	11.25	0	11.25	11.25	>	<	1	951.5	951.5	951.5	0	951.5	951.5	>
2022-05-26 20:25:04	455	<	565	0.0124	1	0	0.1106	0.123	-0.0982	>	<	1	3.85	3.85	3.85	0	3.85	3.85	>	<	1	951.5	951.5	951.5	0	951.5	951.5	>
2022-05-26 20:25:05	456	<	6479	0.0125	2	0	0.1125	0.125	-0.1	>	<	1	19.15	19.15	19.15	0	19.15	19.15	>	<	1	951.5	951.5	951.5	0	951.5	951.5	>
2022-05-26 20:25:06	457	<	0	0			0	0	0	>	<	1	0	0	0	0	0	0	>	<	1	951.5	951.5	951.5	0	951.5	951.5	>
2022-05-26 20:25:07	458	<	7048	0.0111	1	0	0.1046	0.1157	-0.0935	>	<	1	17.8	17.8	17.8	0	17.8	17.8	>	<	1	951.8	951.8	951.8	0	951.8	951.8	>
2022-05-26 20:25:08	459	<	0	0			0	0	0	>	<	1	5.55	5.55	5.55	0	5.55	5.55	>	<	1	951.8	951.8	951.8	0	951.8	951.8	>
2022-05-26 20:25:09	460	<	4128	0.0104	1	0	0.1015	0.1119	-0.0911	>	<	1	12.55	12.55	12.55	0	12.55	12.55	>	<	1	952.4	952.4	952.4	0	952.4	952.4	>
2022-05-26 20:25:10	461	<	2932	0.0085	1	0	0.0919	0.1005	-0.0834	>	<	1	1.6	1.6	1.6	0	1.6	1.6	>	<	1	952.4	952.4	952.4	0	952.4	952.4	>
2022-05-26 20:25:11	462	<	1884	0.0138	1	0	0.1167	0.1305	-0.1029	>	<	1	8.25	8.25	8.25	0	8.25	8.25	>	<	1	953.9	953.9	953.9	0	953.9	953.9	>
2022-05-26 20:25:12	463	<	5180	0.0087	1	0	0.0928	0.1015	-0.0841	>	<	1	14.8	14.8	14.8	0	14.8	14.8	>	<	1	953.9	953.9	953.9	0	953.9	953.9	>
2022-05-26 20:25:13	464	<	67	0.0149	1	0	0.1213	0.1362	-0.1063	>	<	1	0.65	0.65	0.65	0	0.65	0.65	>	<	1	946.9	946.9	946.9	0	946.9	946.9	>
2022-05-26 20:25:14	465	<	7007	0.01	1	0	0.0994	0.1094	-0.0895	>	<	1	21.3	21.3	21.3	0	21.3	21.3	>	<	1	948.5	948.5	948.5	0	948.5	948.5	>
2022-05-26 20:25:15	466	<	0	0			0	0	0	>	<	1	0.85	0.85	0.85	0	0.85	0.85	>	<	1	948.5	948.5	948.5	0	948.5	948.5	>
2022-05-26 20:25:16	467	<	6142	0.0107	1	0	0.1031	0.1138	-0.0924	>	<	1	16.5	16.5	16.5	0	16.5	16.5	>	<	1	950.7	950.7	950.7	0	950.7	950.7	>
2022-05-26 20:25:17	468	<	938	0.0117	1	0	0.1077	0.1194	-0.0959	>	<	1	6.3	6.3	6.3	0	6.3	6.3	>	<	1	950.7	950.7	950.7	0	950.7	950.7	>
2022-05-26 20:25:18	469	<	897	0.01	1	0	0.0997	0.1097	-0.0896	>	<	1	7.35	7.35	7.35	0	7.35	7.35	>	<	1	950.7	950.7	950.7	0	950.7	950.7	>
2022-05-26 20:25:19	470	<	6193	0.0113	2	0	0.1072	0.1185	-0.0959	>	<	1	15.25	15.25	15.25	0	15.25	15.25	>	<	1	950.7	950.7	950.7	0	950.7	950.7	>
2022-05-26 20:25:20	471	<	10	0.1	1	0	0.3	0.4	-0.2	>	<	1	0.35	0.35	0.35	0	0.35	0.35	>	<	1	950.7	950.7	950.7	0	950.7	950.7	>
2022-05-26 20:25:21	472	<	7084	0.0121	2	0	0.1108	0.1229	-0.0987	>	<	1	21.75	21.75	21.75	0	21.75	21.75	>	<	1	950.7	950.7	950.7	0	950.7	950.7	>
2022-05-26 20:25:22	473	<	0	0			0	0	0	>	<	1	0.85	0.85	0.85	0	0.85	0.85	>	<	1	950.7	950.7	950.7	0	950.7	950.7	>
2022-05-26 20:25:23	474	<	7106	0.0117	4	0	0.1198	0.1315	-0.1081	>	<	1	17.3	17.3	17.3	0	17.3	17.3	>	<	1	950.7	950.7	950.7	0	950.7	950.7	>
2022-05-26 20:25:24	475	<	0	0			0	0	0	>	<	1	6.15	6.15	6.15	0	6.15	6.15	>	<	1	950.7	950.7	950.7	0	950.7	950.7	>
2022-05-26 20:25:25	476	<	1921	0.0094	1	0	0.0963	0.1057	-0.087	>	<	1	13.2	13.2	13.2	0	13.2	13.2	>	<	1	950.7	950.7	950.7	0	950.7	950.7	>
2022-05-26 20:25:26	477	<	5189	0.0116	1	0	0.1069	0.1185	-0.0953	>	<	1	9.85	9.85	9.85	0	9.85	9.85	>	<	1	950.7	950.7	950.7	0	950.7	950.7	>
2022-05-26 20:25:27	478	<	233	0.0129	1	0	0.1127	0.1256	-0.0999	>	<	1	6.45	6.45	6.45	0	6.45	6.45	>	<	1	950.7	950.7	950.7	0	950.7	950.7	>
2022-05-26 20:25:28	479	<	6889	0.0086	3	0	0.0982	0.1068	-0.0897	>	<	1	16.4	16.4	16.4	0	16.4	16.4	>	<	1	950.7	950.7	950.7	0	950.7	950.7	>
2022-05-26 20:25:29	480	<	60	0.0167	1	0	0.128	0.1447	-0.1114	>	<	1	0.2	0.2	0.2	0	0.2	0.2	>	<	1	950.7	950.7	950.7	0	950.7	950.7	>
2022-05-26 20:25:30	481	<	7066	0.01	2	0	0.1025	0.1126	-0.0925	>	<	1	14.1	14.1	14.1	0	14.1	14.1	>	<	1	959.2	959.2	959.2	0	959.2	959.2	>
2022-05-26 20:25:31	482	<	0	0			0	0	0	>	<	1	0.05	0.05	0.05	0	0.05	0.05	>	<	1	959.2	959.2	959.2	0	959.2	959.2	>
2022-05-26 20:25:32	483	<	1490	0.0128	2	0	0.118	0.1308	-0.1053	>	<	1	16.85	16.85	16.85	0	16.85	16.85	>	<	1	965.8	965.8	965.8	0	965.8	965.8	>
2022-05-26 20:25:33	484	<	5646	0.0081	1	0	0.0899	0.098	-0.0817	>	<	1	6.05	6.05	6.05	0	6.05	6.05	>	<	1	966	966	966	0	966	966	>
2022-05-26 20:25:34	485	<	4844	0.0097	1	0	0.098	0.1077	-0.0883	>	<	1	13.2	13.2	13.2	0	13.2	13.2	>	<	1	966	966	966	0	966	966	>
2022-05-26 20:25:35	486	<	2298	0.0109	1	0	0.1037	0.1146	-0.0929	>	<	1	9.65	9.65	9.65	0	9.65	9.65	>	<	1	966	966	966	0	966	966	>
2022-05-26 20:25:36	487	<	674	0.0089	2	0	0.1086	0.1175	-0.0997	>	<	1	6.1	6.1	6.1	0	6.1	6.1	>	<	1	966	966	966	0	966	966	>
2022-05-26 20:25:37	488	<	6478	0.0105	1	0	0.1019	0.1124	-0.0914	>	<	1	17.1	17.1	17.1	0	17.1	17.1	>	<	1	966	966	966	0	966	966	>
2022-05-26 20:25:38	489	<	0	0			0	0	0	>	<	1	0	0	0	0	0	0	>	<	1	966	966	966	0	966	966	>
2022-05-26 20:25:39	490	<	7156	0.0096	3	0	0.1019	0.1116	-0.0923	>	<	1	20.25	20.25	20.25	0	20.25	20.25	>	<	1	966	966	966	0	966	966	>
2022-05-26 20:25:40	491	<	0	0			0	0	0	>	<	1	3.1	3.1	3.1	0	3.1	3.1	>	<	1	966	966	966	0	966	966	>
2022-05-26 20:25:41	492	<	4445	0.0117	1	0	0.1075	0.1192	-0.0958	>	<	1	14.25	14.25	14.25	0	14.25	14.25	>	<	1	966	966	966	0	966	966	>
2022-05-26 20:25:42	493	<	2723	0.0084	3	0	0.1029	0.1113	-0.0944	>	<	1	8.6	8.6	8.6	0	8.6	8.6	>	<	1	966	966	966	0	966	966	>
2022-05-26 20:25:43	494	<	2403	0.0104	1	0	0.1015	0.1119	-0.0911	>	<	1	9.2	9.2	9.2	0	9.2	9.2	>	<	1	966	966	966	0	966	966	>
2022-05-26 20:25:44	495	<	4769	0.008	1	0	0.0889	0.0969	-0.0809	>	<	1	4.9	4.9	4.9	0	4.9	4.9	>	<	1	966	966	966	0	966	966	>
2022-05-26 20:25:45	496	<	677	0.0133	4	0	0.1756	0.1889	-0.1623	>	<	1	5.55	5.55	5.55	0	5.55	5.55	>	<	1	966	966	966	0	966	966	>
2022-05-26 20:25:46	497	<	6507	0.0098	1	0	0.0987	0.1085	-0.0888	>	<	1	17.6	17.6	17.6	0	17.6	17.6	>	<	1	966	966	966	0	966	966	>
2022-05-26 20:25:47	498	<	0	0			0	0	0	>	<	1	0	0	0	0	0	0	>	<	1	966	966	966	0	966	966	>
2022-05-26 20:25:48	499	<	7186	0.0104	3	0	0.107	0.1174	-0.0965	>	<	1	18.9	18.9	18.9	0	18.9	18.9	>	<	1	966	966	966	0	966	966	>
2022-05-26 20:25:49	500	<	0	0			0	0	0	>	<	1	4.25	4.25	4.25	0	4.25	4.25	>	<	1	966	966	966	0	966	966	>
2022-05-26 20:25:50	501	<	2473	0.0085	1	0	0.0918	0.1003	-0.0833	>	<	1	13.3	13.3	13.3	0	13.3	13.3	>	<	1	966	966	966	0	966	966	>
2022-05-26 20:25:51	502	<	4727	0.0106	3	0	0.1083	0.1189	-0.0978	>	<	1	0.8	0.8	0.8	0	0.8	0.8	>	<	1	966	966	966	0	966	966	>
2022-05-26 20:25:52	503	<	428	0.0164	1	0	0.1268	0.1432	-0.1105	>	<	1	5.35	5.35	5.35	0	5.35	5.35	>	<	1	966	966	966	0	966	966	>
2022-05-26 20:25:53	504	<	6774	0.0105	2	0	0.1033	0.1138	-0.0928	>	<	1	17.6	17.6	17.6	0	17.6	17.6	>	<	1	966	966	966	0	966	966	>
2022-05-26 20:25:54	505	<	1	0	0	0	0	0	0	>	<	1	0	0	0	0	0	0	>	<	1	966	966	966	0	966	966	>
2022-05-26 20:25:55	506	<	7215	0.0125	2	0	0.1122	0.1247	-0.0998	>	<	1	21.05	21.05	21.05	0	21.05	21.05	>	<	1	966.3	966.3	966.3	0	966.3	966.3	>
2022-05-26 20:25:56	507	<	0	0			0	0	0	>	<	1	2.25	2.25	2.25	0	2.25	2.25	>	<	1	966.3	966.3	966.3	0	966.3	966.3	>
2022-05-26 20:25:57	508	<	2717	0.0099	3	0	0.1098	0.1197	-0.0998	>	<	1	13.7	13.7	13.7	0	13.7	13.7	>	<	1	966.3	966.3	966.3	0	966.3	966.3	>
2022-05-26 20:25:58	509	<	4501	0.0111	1	0	0.1048	0.1159	-0.0937	>	<	1	10.25	10.25	10.25	0	10.25	10.25	>	<	1	966.3	966.3	966.3	0	966.3	966.3	>
2022-05-26 20:25:59	510	<	355	0.0085	1	0	0.0915	0.1	-0.0831	>	<	1	6.15	6.15	6.15	0	6.15	6.15	>	<	1	966.3	966.3	966.3	0	966.3	966.3	>
2022-05-26 20:26:00	511	<	6875	0.0127	3	0	0.1181	0.1308	-0.1055	>	<	1	17.25	17.25	17.25	0	17.25	17.25	>	<	1	966.3	966.3	966.3	0	966.3	966.3	>
2022-05-26 20:26:01	512	<	0	0			0	0	0	>	<	1	0	0	0	0	0	0	>	<	1	966.3	966.3	966.3	0	966.3	966.3	>
2022-05-26 20:26:02	513	<	7234	0.0101	1	0	0.0999	0.11	-0.0899	>	<	1	21.2	21.2	21.2	0	21.2	21.2	>	<	1	966.3	966.3	966.3	0	966.3	966.3	>
2022-05-26 20:26:03	514	<	0	0			0	0	0	>	<	1	2.3	2.3	2.3	0	2.3	2.3	>	<	1	966.3	966.3	966.3	0	966.3	966.3	>
2022-05-26 20:26:04	515	<	3067	0.0111	1	0	0.1047	0.1158	-0.0936	>	<	1	14.8	14.8	14.8	0	14.8	14.8	>	<	1	966.3	966.3	966.3	0	966.3	966.3	>
2022-05-26 20:26:05	516	<	4177	0.0086	2	0	0.095	0.1036	-0.0864	>	<	1	8.7	8.7	8.7	0	8.7	8.7	>	<	1	966.3	966.3	966.3	0	966.3	966.3	>
2022-05-26 20:26:06	517	<	1853	0.0092	1	0	0.0953	0.1045	-0.0862	>	<	1	7.6	7.6	7.6	0	7.6	7.6	>	<	1	966.3	966.3	966.3	0	966.3	966.3	>
2022-05-26 20:26:07	518	<	5397	0.0102	1	0	0.1004	0.1106	-0.0902	>	<	1	16.1	16.1	16.1	0	16.1	16.1	>	<	1	966.3	966.3	966.3	0	966.3	966.3	>
2022-05-26 20:26:08	519	<	0	0			0	0	0	>	<	1	0	0	0	0	0	0	>	<	1	966.3	966.3	966.3	0	966.3	966.3	>
2022-05-26 20:26:09	520	<	7260	0.0107	2	0	0.1044	0.1152	-0.0937	>	<	1	19.55	19.55	19.55	0	19.55	19.55	>	<	1	966.3	966.3	966.3	0	966.3	966.3	>
2022-05-26 20:26:10	521	<	0	0			0	0	0	>	<	1	4.35	4.35	4.35	0	4.35	4.35	>	<	1	966.3	966.3	966.3	0	966.3	966.3	>
2022-05-26 20:26:11	522	<	6288	0.0097	2	0	0.0996	0.1093	-0.0899	>	<	1	15.6	15.6	15.6	0	15.6	15.6	>	<	1	966.3	966.3	966.3	0	966.3	966.3	>
2022-05-26 20:26:12	523	<	978	0.0215	2	0	0.1518	0.1733	-0.1304	>	<	1	9.15	9.15	9.15	0	9.15	9.15	>	<	1	966.3	966.3	966.3	0	966.3	966.3	>
2022-05-26 20:26:13	524	<	554	0.0144	1	0	0.1193	0.1337	-0.1049	>	<	1	9.45	9.45	9.45	0	9.45	9.45	>	<	1	966.3	966.3	966.3	0	966.3	966.3	>
2022-05-26 20:26:14	525	<	6722	0.0161	2	0	0.1269	0.143	-0.1108	>	<	1	15.5	15.5	15.5	0	15.5	15.5	>	<	1	966.3	966.3	966.3	0	966.3	966.3	>
2022-05-26 20:26:15	526	<	26	0	0	0	0	0	0	>	<	1	0.7	0.7	0.7	0	0.7	0.7	>	<	1	966.3	966.3	966.3	0	966.3	966.3	>
2022-05-26 20:26:16	527	<	6764	0.0133	3	0	0.1184	0.1317	-0.1051	>	<	1	18.1	18.1	18.1	0	18.1	18.1	>	<	1	966.3	966.3	966.3	0	966.3	966.3	>
2022-05-26 20:26:17	528	<	490	0.0224	1	0	0.1481	0.1706	-0.1257	>	<	1	6.75	6.75	6.75	0	6.75	6.75	>	<	1	966.3	966.3	966.3	0	966.3	966.3	>
2022-05-26 20:26:18	529	<	1944	0.0134	1	0	0.1149	0.1282	-0.1015	>	<	1	13.4	13.4	13.4	0	13.4	13.4	>	<	1	966.4	966.4	966.4	0	966.4	966.4	>
2022-05-26 20:26:19	530	<	4111	0.0122	2	0	0.114	0.1261	-0.1018	>	<	1	11.95	11.95	11.95	0	11.95	11.95	>	<	1	966.4	966.4	966.4	0	966.4	966.4	>
2022-05-26 20:26:20	531	<	1509	0.0186	1	0	0.1349	0.1535	-0.1164	>	<	1	6.9	6.9	6.9	0	6.9	6.9	>	<	1	966.4	966.4	966.4	0	966.4	966.4	>
2022-05-26 20:26:21	532	<	7024	0.0151	2	0	0.1231	0.1382	-0.108	>	<	1	18.9	18.9	18.9	0	18.9	18.9	>	<	1	966.4	966.4	966.4	0	966.4	966.4	>
2022-05-26 20:26:22	533	<	0	0			0	0	0	>	<	1	0.25	0.25	0.25	0	0.25	0.25	>	<	1	966.4	966.4	966.4	0	966.4	966.4	>
2022-05-26 20:26:23	534	<	5897	0.0131	3	0	0.1179	0.131	-0.1049	>	<	1	17	17	17	0	17	17	>	<	1	966.4	966.4	966.4	0	966.4	966.4	>
2022-05-26 20:26:24	535	<	1411	0.0432	2	0	0.2068	0.2501	-0.1636	>	<	1	9.25	9.25	9.25	0	9.25	9.25	>	<	1	966.4	966.4	966.4	0	966.4	966.4	>
2022-05-26 20:26:25	536	<	4362	0.0096	1	0	0.0977	0.1073	-0.088	>	<	1	13.55	13.55	13.55	0	13.55	13.55	>	<	1	966.4	966.4	966.4	0	966.4	966.4	>
2022-05-26 20:26:26	537	<	2948	0.0207	1	0	0.1424	0.163	-0.1217	>	<	1	13.5	13.5	13.5	0	13.5	13.5	>	<	1	966.4	966.4	966.4	0	966.4	966.4	>
2022-05-26 20:26:27	538	<	73	0.0137	1	0	0.1162	0.1299	-0.1025	>	<	1	2.1	2.1	2.1	0	2.1	2.1	>	<	1	966.4	966.4	966.4	0	966.4	966.4	>
2022-05-26 20:26:28	539	<	5372	0.0086	1	0	0.0921	0.1007	-0.0836	>	<	1	21.45	21.45	21.45	0	21.45	21.45	>	<	1	966.4	966.4	966.4	0	966.4	966.4	>
2022-05-26 20:26:29	540	<	464	0.0108	1	0	0.1032	0.114	-0.0925	>	<	1	2.85	2.85	2.85	0	2.85	2.85	>	<	1	966.4	966.4	966.4	0	966.4	966.4	>
2022-05-26 20:26:30	541	<	6555	0.0128	1	0	0.1125	0.1253	-0.0997	>	<	1	13.55	13.55	13.55	0	13.55	13.55	>	<	1	966.4	966.4	966.4	0	966.4	966.4	>
2022-05-26 20:26:31	542	<	2186	0.0201	2	0	0.1437	0.1638	-0.1235	>	<	1	12.85	12.85	12.85	0	12.85	12.85	>	<	1	966.4	966.4	966.4	0	966.4	966.4	>
2022-05-26 20:26:32	543	<	119	0	0	0	0	0	0	>	<	1	3.65	3.65	3.65	0	3.65	3.65	>	<	1	966.4	966.4	966.4	0	966.4	966.4	>
2022-05-26 20:26:33	544	<	6701	0.0145	3	0	0.1255	0.14	-0.1111	>	<	1	18.45	18.45	18.45	0	18.45	18.45	>	<	1	966.4	966.4	966.4	0	966.4	966.4	>
2022-05-26 20:26:34	545	<	518	0.0154	1	0	0.1233	0.1388	-0.1079	>	<	1	4.2	4.2	4.2	0	4.2	4.2	>	<	1	966.4	966.4	966.4	0	966.4	966.4	>
2022-05-26 20:26:35	546	<	2655	0.0098	1	0	0.0985	0.1083	-0.0887	>	<	1	13.5	13.5	13.5	0	13.5	13.5	>	<	1	966.4	966.4	966.4	0	966.4	966.4	>
2022-05-26 20:26:36	547	<	4687	0.019	2	0	0.138	0.157	-0.1191	>	<	1	12.2	12.2	12.2	0	12.2	12.2	>	<	1	966.4	966.4	966.4	0	966.4	966.4	>
2022-05-26 20:26:37	548	<	175	0.0114	1	0	0.1063	0.1177	-0.0949	>	<	1	4.1	4.1	4.1	0	4.1	4.1	>	<	1	966.4	966.4	966.4	0	966.4	966.4	>
2022-05-26 20:26:38	549	<	6945	0.0156	3	0	0.1272	0.1427	-0.1116	>	<	1	19.7	19.7	19.7	0	19.7	19.7	>	<	1	966.4	966.4	966.4	0	966.4	966.4	>
2022-05-26 20:26:39	550	<	234	0.0085	1	0	0.0921	0.1006	-0.0835	>	<	1	2	2	2	0	2	2	>	<	1	966.4	966.4	966.4	0	966.4	966.4	>
2022-05-26 20:26:40	551	<	5579	0.0122	2	0	0.1129	0.1251	-0.1008	>	<	1	14.25	14.25	14.25	0	14.25	14.25	>	<	1	966.4	966.4	966.4	0	966.4	966.4	>
2022-05-26 20:26:41	552	<	1779	0.0208	1	0	0.1427	0.1635	-0.1219	>	<	1	11.35	11.35	11.35	0	11.35	11.35	>	<	1	966.4	966.4	966.4	0	966.4	966.4	>
2022-05-26 20:26:42	553	<	561	0.016	1	0	0.1256	0.1417	-0.1096	>	<	1	8.2	8.2	8.2	0	8.2	8.2	>	<	1	966.5	966.5	966.5	0	966.5	966.5	>
2022-05-26 20:26:43	554	<	6060	0.0127	1	0	0.112	0.1247	-0.0993	>	<	1	17.95	17.95	17.95	0	17.95	17.95	>	<	1	966.5	966.5	966.5	0	966.5	966.5	>
2022-05-26 20:26:44	555	<	749	0.0414	1	0	0.1992	0.2406	-0.1578	>	<	1	0.05	0.05	0.05	0	0.05	0.05	>	<	1	966.5	966.5	966.5	0	966.5	966.5	>
2022-05-26 20:26:45	556	<	5675	0.0137	4	0	0.1293	0.1431	-0.1156	>	<	1	15.9	15.9	15.9	0	15.9	15.9	>	<	1	966.5	966.5	966.5	0	966.5	966.5	>
2022-05-26 20:26:46	557	<	1697	0.023	1	0	0.1498	0.1728	-0.1269	>	<	1	9.75	9.75	9.75	0	9.75	9.75	>	<	1	966.5	966.5	966.5	0	966.5	966.5	>
2022-05-26 20:26:47	558	<	3047	0.0092	3	0	0.1052	0.1144	-0.096	>	<	1	12.6	12.6	12.6	0	12.6	12.6	>	<	1	966.5	966.5	966.5	0	966.5	966.5	>
2022-05-26 20:26:48	559	<	4339	0.0207	3	0	0.1504	0.1711	-0.1296	>	<	1	13.75	13.75	13.75	0	13.75	13.75	>	<	1	966.5	966.5	966.5	0	966.5	966.5	>
2022-05-26 20:26:49	560	<	57	0	0	0	0	0	0	>	<	1	2.55	2.55	2.55	0	2.55	2.55	>	<	1	966.5	966.5	966.5	0	966.5	966.5	>
2022-05-26 20:26:50	561	<	5921	0.0138	1	0	0.1169	0.1307	-0.103	>	<	1	20.95	20.95	20.95	0	20.95	20.95	>	<	1	966.5	966.5	966.5	0	966.5	966.5	>
2022-05-26 20:26:51	562	<	1410	0.017	1	0	0.1294	0.1464	-0.1123	>	<	1	3	3	3	0	3	3	>	<	1	966.5	966.5	966.5	0	966.5	966.5	>
2022-05-26 20:26:52	563	<	1589	0.0088	1	0	0.0935	0.1023	-0.0846	>	<	1	13.15	13.15	13.15	0	13.15	13.15	>	<	1	966.5	966.5	966.5	0	966.5	966.5	>
2022-05-26 20:26:53	564	<	5811	0.0194	1	0	0.1381	0.1575	-0.1186	>	<	1	13.1	13.1	13.1	0	13.1	13.1	>	<	1	966.5	966.5	966.5	0	966.5	966.5	>
2022-05-26 20:26:54	565	<	0	0			0	0	0	>	<	1	0.6	0.6	0.6	0	0.6	0.6	>	<	1	966.5	966.5	966.5	0	966.5	966.5	>
2022-05-26 20:26:55	566	<	6197	0.0142	4	0	0.1288	0.143	-0.1146	>	<	1	21.05	21.05	21.05	0	21.05	21.05	>	<	1	966.5	966.5	966.5	0	966.5	966.5	>
2022-05-26 20:26:56	567	<	1207	0.0232	3	0	0.1662	0.1894	-0.143	>	<	1	5.05	5.05	5.05	0	5.05	5.05	>	<	1	966.5	966.5	966.5	0	966.5	966.5	>
2022-05-26 20:26:57	568	<	1340	0.0104	1	0	0.1017	0.1121	-0.0912	>	<	1	13.35	13.35	13.35	0	13.35	13.35	>	<	1	966.5	966.5	966.5	0	966.5	966.5	>
2022-05-26 20:26:58	569	<	6076	0.0156	3	0	0.128	0.1436	-0.1123	>	<	1	13.05	13.05	13.05	0	13.05	13.05	>	<	1	966.5	966.5	966.5	0	966.5	966.5	>
2022-05-26 20:26:59	570	<	253	0.0079	1	0	0.0886	0.0965	-0.0807	>	<	1	3.65	3.65	3.65	0	3.65	3.65	>	<	1	966.5	966.5	966.5	0	966.5	966.5	>
2022-05-26 20:27:00	571	<	6426	0.0151	3	0	0.1306	0.1457	-0.1155	>	<	1	20.35	20.35	20.35	0	20.35	20.35	>	<	1	966.7	966.7	966.7	0	966.7	966.7	>
[truncated: 90 more rows]

## Sheet: Conf1_20000
		<	Processing Time							>	<	CPU1							>	<	MEM1							>
[truncated: 875 more rows]

## Sheet: Conf2_100
		<	Processing Time							>	<	CPU1							>	<	MEM1							>
[truncated: 662 more rows]

[truncated: 10 more sheets: Conf2_1000, Conf2_5000, Conf2_10000, Conf2_15000, Conf3_100, Conf3_1000, Conf3_5000, Conf3_10000, Conf3_15000, Conf3_20000]
