# Supplementary material for: Evaluating the integration of Esper complex event processing engine and message brokers
Source: PeerJ Comput Sci. 2023 Jul 12;9:e1437. doi: 10.7717/peerj-cs.1437 (PMC10403187; doi:10.7717/peerj-cs.1437)
Supplement: Supplemental Information 6 [file peerj-cs-09-1437-s006.zip › Rawdata/Test_P6__(1Sg).xlsx]

## Sheet: Conf1_100
		<	Processing Time							>	<	CPU1							>	<	MEM1							>
Time	Id	<	Cont	Average	Max	Min	DesvTip	DTTop	DTDown	>	<	Cont	Average	Max	Min	DesvTip	DTTop	DTDown	>	<	Cont	Average	Max	Min	DesvTip	DTTop	DTDown	>
P6_Conf1_100	Tot	<	13190	0.035	14	0	0.2322	0.2671	-0.1972	>	<	659	0.2	2.65	0.1	0.19	0.39	0.01	>	<	659	340.06	423.1	241.4	52.09	392.16	287.97	>
2022-05-26 20:56:00	0	<	2	4	7	1	3	7	1	>	<	0	0			0	0	0	>	<	0	0			0	0	0	>
2022-05-26 20:56:01	1	<	21	0.2857	1	0	0.4518	0.7375	-0.166	>	<	1	1.95	1.95	1.95	0	1.95	1.95	>	<	1	241.4	241.4	241.4	0	241.4	241.4	>
2022-05-26 20:56:02	2	<	20	0	0	0	0	0	0	>	<	1	1.05	1.05	1.05	0	1.05	1.05	>	<	1	241.6	241.6	241.6	0	241.6	241.6	>
2022-05-26 20:56:03	3	<	20	0	0	0	0	0	0	>	<	1	1.4	1.4	1.4	0	1.4	1.4	>	<	1	242.8	242.8	242.8	0	242.8	242.8	>
2022-05-26 20:56:04	4	<	20	0	0	0	0	0	0	>	<	1	0.65	0.65	0.65	0	0.65	0.65	>	<	1	243.3	243.3	243.3	0	243.3	243.3	>
2022-05-26 20:56:05	5	<	20	0.1	1	0	0.3	0.4	-0.2	>	<	1	0.75	0.75	0.75	0	0.75	0.75	>	<	1	243.8	243.8	243.8	0	243.8	243.8	>
2022-05-26 20:56:06	6	<	20	0	0	0	0	0	0	>	<	1	0.95	0.95	0.95	0	0.95	0.95	>	<	1	244.1	244.1	244.1	0	244.1	244.1	>
2022-05-26 20:56:07	7	<	20	0.05	1	0	0.2179	0.2679	-0.1679	>	<	1	1.05	1.05	1.05	0	1.05	1.05	>	<	1	253.7	253.7	253.7	0	253.7	253.7	>
2022-05-26 20:56:08	8	<	20	0	0	0	0	0	0	>	<	1	0.7	0.7	0.7	0	0.7	0.7	>	<	1	254.3	254.3	254.3	0	254.3	254.3	>
2022-05-26 20:56:09	9	<	20	0	0	0	0	0	0	>	<	1	0.4	0.4	0.4	0	0.4	0.4	>	<	1	254.3	254.3	254.3	0	254.3	254.3	>
2022-05-26 20:56:10	10	<	20	0	0	0	0	0	0	>	<	1	0.35	0.35	0.35	0	0.35	0.35	>	<	1	254.3	254.3	254.3	0	254.3	254.3	>
2022-05-26 20:56:11	11	<	20	0	0	0	0	0	0	>	<	1	0.25	0.25	0.25	0	0.25	0.25	>	<	1	254.3	254.3	254.3	0	254.3	254.3	>
2022-05-26 20:56:12	12	<	20	0	0	0	0	0	0	>	<	1	0.35	0.35	0.35	0	0.35	0.35	>	<	1	255	255	255	0	255	255	>
2022-05-26 20:56:13	13	<	20	0	0	0	0	0	0	>	<	1	0.75	0.75	0.75	0	0.75	0.75	>	<	1	255.1	255.1	255.1	0	255.1	255.1	>
2022-05-26 20:56:14	14	<	20	0	0	0	0	0	0	>	<	1	0.3	0.3	0.3	0	0.3	0.3	>	<	1	248	248	248	0	248	248	>
2022-05-26 20:56:15	15	<	19	0	0	0	0	0	0	>	<	1	0.3	0.3	0.3	0	0.3	0.3	>	<	1	248	248	248	0	248	248	>
2022-05-26 20:56:16	16	<	21	0.0476	1	0	0.213	0.2606	-0.1653	>	<	1	0.35	0.35	0.35	0	0.35	0.35	>	<	1	248.1	248.1	248.1	0	248.1	248.1	>
2022-05-26 20:56:17	17	<	20	0.05	1	0	0.2179	0.2679	-0.1679	>	<	1	0.2	0.2	0.2	0	0.2	0.2	>	<	1	248.3	248.3	248.3	0	248.3	248.3	>
2022-05-26 20:56:18	18	<	20	0.2	1	0	0.4	0.6	-0.2	>	<	1	0.6	0.6	0.6	0	0.6	0.6	>	<	1	248.3	248.3	248.3	0	248.3	248.3	>
2022-05-26 20:56:19	19	<	20	0	0	0	0	0	0	>	<	1	0.4	0.4	0.4	0	0.4	0.4	>	<	1	248.3	248.3	248.3	0	248.3	248.3	>
2022-05-26 20:56:20	20	<	20	0.05	1	0	0.2179	0.2679	-0.1679	>	<	1	0.3	0.3	0.3	0	0.3	0.3	>	<	1	248.3	248.3	248.3	0	248.3	248.3	>
2022-05-26 20:56:21	21	<	20	0.1	1	0	0.3	0.4	-0.2	>	<	1	0.15	0.15	0.15	0	0.15	0.15	>	<	1	248.3	248.3	248.3	0	248.3	248.3	>
2022-05-26 20:56:22	22	<	20	0.25	1	0	0.433	0.683	-0.183	>	<	1	0.2	0.2	0.2	0	0.2	0.2	>	<	1	248.3	248.3	248.3	0	248.3	248.3	>
2022-05-26 20:56:23	23	<	19	0.2632	1	0	0.4403	0.7035	-0.1772	>	<	1	0.2	0.2	0.2	0	0.2	0.2	>	<	1	248.4	248.4	248.4	0	248.4	248.4	>
2022-05-26 20:56:24	24	<	21	0.0952	1	0	0.2935	0.3888	-0.1983	>	<	1	0.3	0.3	0.3	0	0.3	0.3	>	<	1	248.4	248.4	248.4	0	248.4	248.4	>
2022-05-26 20:56:25	25	<	20	0.1	1	0	0.3	0.4	-0.2	>	<	1	0.2	0.2	0.2	0	0.2	0.2	>	<	1	248.4	248.4	248.4	0	248.4	248.4	>
2022-05-26 20:56:26	26	<	20	0.1	1	0	0.3	0.4	-0.2	>	<	1	0.4	0.4	0.4	0	0.4	0.4	>	<	1	249.3	249.3	249.3	0	249.3	249.3	>
2022-05-26 20:56:27	27	<	20	0	0	0	0	0	0	>	<	1	0.25	0.25	0.25	0	0.25	0.25	>	<	1	249.4	249.4	249.4	0	249.4	249.4	>
2022-05-26 20:56:28	28	<	20	0.1	1	0	0.3	0.4	-0.2	>	<	1	0.2	0.2	0.2	0	0.2	0.2	>	<	1	249.4	249.4	249.4	0	249.4	249.4	>
2022-05-26 20:56:29	29	<	20	0.05	1	0	0.2179	0.2679	-0.1679	>	<	1	0.3	0.3	0.3	0	0.3	0.3	>	<	1	249.4	249.4	249.4	0	249.4	249.4	>
2022-05-26 20:56:30	30	<	20	0	0	0	0	0	0	>	<	1	0.2	0.2	0.2	0	0.2	0.2	>	<	1	249.4	249.4	249.4	0	249.4	249.4	>
2022-05-26 20:56:31	31	<	20	0	0	0	0	0	0	>	<	1	0.15	0.15	0.15	0	0.15	0.15	>	<	1	249.4	249.4	249.4	0	249.4	249.4	>
2022-05-26 20:56:32	32	<	20	0.05	1	0	0.2179	0.2679	-0.1679	>	<	1	0.55	0.55	0.55	0	0.55	0.55	>	<	1	249.4	249.4	249.4	0	249.4	249.4	>
2022-05-26 20:56:33	33	<	20	0	0	0	0	0	0	>	<	1	0.4	0.4	0.4	0	0.4	0.4	>	<	1	249.4	249.4	249.4	0	249.4	249.4	>
2022-05-26 20:56:34	34	<	20	0.1	1	0	0.3	0.4	-0.2	>	<	1	0.2	0.2	0.2	0	0.2	0.2	>	<	1	249.7	249.7	249.7	0	249.7	249.7	>
2022-05-26 20:56:35	35	<	20	0.15	1	0	0.3571	0.5071	-0.2071	>	<	1	0.2	0.2	0.2	0	0.2	0.2	>	<	1	249.9	249.9	249.9	0	249.9	249.9	>
2022-05-26 20:56:36	36	<	20	0	0	0	0	0	0	>	<	1	0.25	0.25	0.25	0	0.25	0.25	>	<	1	249.9	249.9	249.9	0	249.9	249.9	>
2022-05-26 20:56:37	37	<	20	0	0	0	0	0	0	>	<	1	0.25	0.25	0.25	0	0.25	0.25	>	<	1	250.4	250.4	250.4	0	250.4	250.4	>
2022-05-26 20:56:38	38	<	20	0	0	0	0	0	0	>	<	1	0.15	0.15	0.15	0	0.15	0.15	>	<	1	250.9	250.9	250.9	0	250.9	250.9	>
2022-05-26 20:56:39	39	<	20	0	0	0	0	0	0	>	<	1	0.4	0.4	0.4	0	0.4	0.4	>	<	1	251.2	251.2	251.2	0	251.2	251.2	>
2022-05-26 20:56:40	40	<	20	0	0	0	0	0	0	>	<	1	0.6	0.6	0.6	0	0.6	0.6	>	<	1	252	252	252	0	252	252	>
2022-05-26 20:56:41	41	<	20	0	0	0	0	0	0	>	<	1	0.3	0.3	0.3	0	0.3	0.3	>	<	1	252.5	252.5	252.5	0	252.5	252.5	>
2022-05-26 20:56:42	42	<	20	0	0	0	0	0	0	>	<	1	0.2	0.2	0.2	0	0.2	0.2	>	<	1	252.5	252.5	252.5	0	252.5	252.5	>
2022-05-26 20:56:43	43	<	20	0	0	0	0	0	0	>	<	1	0.2	0.2	0.2	0	0.2	0.2	>	<	1	253.2	253.2	253.2	0	253.2	253.2	>
2022-05-26 20:56:44	44	<	20	0	0	0	0	0	0	>	<	1	0.25	0.25	0.25	0	0.25	0.25	>	<	1	254.5	254.5	254.5	0	254.5	254.5	>
2022-05-26 20:56:45	45	<	20	0	0	0	0	0	0	>	<	1	0.95	0.95	0.95	0	0.95	0.95	>	<	1	257.6	257.6	257.6	0	257.6	257.6	>
2022-05-26 20:56:46	46	<	20	0.05	1	0	0.2179	0.2679	-0.1679	>	<	1	0.8	0.8	0.8	0	0.8	0.8	>	<	1	263	263	263	0	263	263	>
2022-05-26 20:56:47	47	<	20	0	0	0	0	0	0	>	<	1	0.15	0.15	0.15	0	0.15	0.15	>	<	1	263.5	263.5	263.5	0	263.5	263.5	>
2022-05-26 20:56:48	48	<	20	0	0	0	0	0	0	>	<	1	0.2	0.2	0.2	0	0.2	0.2	>	<	1	264	264	264	0	264	264	>
2022-05-26 20:56:49	49	<	20	0	0	0	0	0	0	>	<	1	0.2	0.2	0.2	0	0.2	0.2	>	<	1	260.6	260.6	260.6	0	260.6	260.6	>
2022-05-26 20:56:50	50	<	20	0	0	0	0	0	0	>	<	1	0.2	0.2	0.2	0	0.2	0.2	>	<	1	262.9	262.9	262.9	0	262.9	262.9	>
2022-05-26 20:56:51	51	<	20	0	0	0	0	0	0	>	<	1	0.25	0.25	0.25	0	0.25	0.25	>	<	1	264.9	264.9	264.9	0	264.9	264.9	>
2022-05-26 20:56:52	52	<	20	0	0	0	0	0	0	>	<	1	0.2	0.2	0.2	0	0.2	0.2	>	<	1	266	266	266	0	266	266	>
2022-05-26 20:56:53	53	<	20	0	0	0	0	0	0	>	<	1	0.15	0.15	0.15	0	0.15	0.15	>	<	1	266.2	266.2	266.2	0	266.2	266.2	>
2022-05-26 20:56:54	54	<	20	0	0	0	0	0	0	>	<	1	1.8	1.8	1.8	0	1.8	1.8	>	<	1	276	276	276	0	276	276	>
2022-05-26 20:56:55	55	<	20	0.7	14	0	3.0512	3.7512	-2.3512	>	<	1	1.3	1.3	1.3	0	1.3	1.3	>	<	1	286.2	286.2	286.2	0	286.2	286.2	>
2022-05-26 20:56:56	56	<	20	0	0	0	0	0	0	>	<	1	0.3	0.3	0.3	0	0.3	0.3	>	<	1	286.2	286.2	286.2	0	286.2	286.2	>
2022-05-26 20:56:57	57	<	20	0	0	0	0	0	0	>	<	1	0.25	0.25	0.25	0	0.25	0.25	>	<	1	286.2	286.2	286.2	0	286.2	286.2	>
2022-05-26 20:56:58	58	<	20	0.05	1	0	0.2179	0.2679	-0.1679	>	<	1	0.1	0.1	0.1	0	0.1	0.1	>	<	1	286.2	286.2	286.2	0	286.2	286.2	>
2022-05-26 20:56:59	59	<	20	0	0	0	0	0	0	>	<	1	0.25	0.25	0.25	0	0.25	0.25	>	<	1	274.5	274.5	274.5	0	274.5	274.5	>
2022-05-26 20:57:00	60	<	20	0	0	0	0	0	0	>	<	1	0.15	0.15	0.15	0	0.15	0.15	>	<	1	274.5	274.5	274.5	0	274.5	274.5	>
2022-05-26 20:57:01	61	<	20	0	0	0	0	0	0	>	<	1	0.15	0.15	0.15	0	0.15	0.15	>	<	1	274.5	274.5	274.5	0	274.5	274.5	>
2022-05-26 20:57:02	62	<	20	0	0	0	0	0	0	>	<	1	0.2	0.2	0.2	0	0.2	0.2	>	<	1	274.5	274.5	274.5	0	274.5	274.5	>
2022-05-26 20:57:03	63	<	20	0.05	1	0	0.2179	0.2679	-0.1679	>	<	1	0.15	0.15	0.15	0	0.15	0.15	>	<	1	274.5	274.5	274.5	0	274.5	274.5	>
2022-05-26 20:57:04	64	<	20	0	0	0	0	0	0	>	<	1	0.2	0.2	0.2	0	0.2	0.2	>	<	1	274.5	274.5	274.5	0	274.5	274.5	>
2022-05-26 20:57:05	65	<	20	0	0	0	0	0	0	>	<	1	2.65	2.65	2.65	0	2.65	2.65	>	<	1	288	288	288	0	288	288	>
2022-05-26 20:57:06	66	<	20	0	0	0	0	0	0	>	<	1	0.25	0.25	0.25	0	0.25	0.25	>	<	1	288	288	288	0	288	288	>
2022-05-26 20:57:07	67	<	20	0	0	0	0	0	0	>	<	1	0.2	0.2	0.2	0	0.2	0.2	>	<	1	288.2	288.2	288.2	0	288.2	288.2	>
2022-05-26 20:57:08	68	<	20	0	0	0	0	0	0	>	<	1	0.1	0.1	0.1	0	0.1	0.1	>	<	1	288.2	288.2	288.2	0	288.2	288.2	>
2022-05-26 20:57:09	69	<	20	0	0	0	0	0	0	>	<	1	0.2	0.2	0.2	0	0.2	0.2	>	<	1	288.2	288.2	288.2	0	288.2	288.2	>
2022-05-26 20:57:10	70	<	20	0.05	1	0	0.2179	0.2679	-0.1679	>	<	1	0.15	0.15	0.15	0	0.15	0.15	>	<	1	288.2	288.2	288.2	0	288.2	288.2	>
2022-05-26 20:57:11	71	<	20	0	0	0	0	0	0	>	<	1	0.35	0.35	0.35	0	0.35	0.35	>	<	1	288.2	288.2	288.2	0	288.2	288.2	>
2022-05-26 20:57:12	72	<	20	0	0	0	0	0	0	>	<	1	0.1	0.1	0.1	0	0.1	0.1	>	<	1	288.2	288.2	288.2	0	288.2	288.2	>
2022-05-26 20:57:13	73	<	20	0.05	1	0	0.2179	0.2679	-0.1679	>	<	1	0.15	0.15	0.15	0	0.15	0.15	>	<	1	288.2	288.2	288.2	0	288.2	288.2	>
2022-05-26 20:57:14	74	<	20	0.05	1	0	0.2179	0.2679	-0.1679	>	<	1	0.15	0.15	0.15	0	0.15	0.15	>	<	1	288.2	288.2	288.2	0	288.2	288.2	>
2022-05-26 20:57:15	75	<	20	0	0	0	0	0	0	>	<	1	0.15	0.15	0.15	0	0.15	0.15	>	<	1	288.2	288.2	288.2	0	288.2	288.2	>
2022-05-26 20:57:16	76	<	20	0	0	0	0	0	0	>	<	1	0.15	0.15	0.15	0	0.15	0.15	>	<	1	288.2	288.2	288.2	0	288.2	288.2	>
2022-05-26 20:57:17	77	<	20	0.15	1	0	0.3571	0.5071	-0.2071	>	<	1	0.15	0.15	0.15	0	0.15	0.15	>	<	1	288.2	288.2	288.2	0	288.2	288.2	>
2022-05-26 20:57:18	78	<	20	0.2	1	0	0.4	0.6	-0.2	>	<	1	0.15	0.15	0.15	0	0.15	0.15	>	<	1	288.2	288.2	288.2	0	288.2	288.2	>
2022-05-26 20:57:19	79	<	20	0.1	1	0	0.3	0.4	-0.2	>	<	1	0.1	0.1	0.1	0	0.1	0.1	>	<	1	288.2	288.2	288.2	0	288.2	288.2	>
2022-05-26 20:57:20	80	<	20	0.05	1	0	0.2179	0.2679	-0.1679	>	<	1	0.15	0.15	0.15	0	0.15	0.15	>	<	1	288.2	288.2	288.2	0	288.2	288.2	>
2022-05-26 20:57:21	81	<	20	0.1	1	0	0.3	0.4	-0.2	>	<	1	0.15	0.15	0.15	0	0.15	0.15	>	<	1	288.2	288.2	288.2	0	288.2	288.2	>
2022-05-26 20:57:22	82	<	20	0	0	0	0	0	0	>	<	1	0.15	0.15	0.15	0	0.15	0.15	>	<	1	288.2	288.2	288.2	0	288.2	288.2	>
2022-05-26 20:57:23	83	<	19	0	0	0	0	0	0	>	<	1	0.1	0.1	0.1	0	0.1	0.1	>	<	1	288.2	288.2	288.2	0	288.2	288.2	>
2022-05-26 20:57:24	84	<	21	0	0	0	0	0	0	>	<	1	0.2	0.2	0.2	0	0.2	0.2	>	<	1	288.2	288.2	288.2	0	288.2	288.2	>
2022-05-26 20:57:25	85	<	20	0	0	0	0	0	0	>	<	1	0.15	0.15	0.15	0	0.15	0.15	>	<	1	288.2	288.2	288.2	0	288.2	288.2	>
2022-05-26 20:57:26	86	<	20	0.05	1	0	0.2179	0.2679	-0.1679	>	<	1	0.25	0.25	0.25	0	0.25	0.25	>	<	1	288.2	288.2	288.2	0	288.2	288.2	>
2022-05-26 20:57:27	87	<	20	0.05	1	0	0.2179	0.2679	-0.1679	>	<	1	0.15	0.15	0.15	0	0.15	0.15	>	<	1	288.2	288.2	288.2	0	288.2	288.2	>
2022-05-26 20:57:28	88	<	20	0.1	1	0	0.3	0.4	-0.2	>	<	1	0.2	0.2	0.2	0	0.2	0.2	>	<	1	288.2	288.2	288.2	0	288.2	288.2	>
2022-05-26 20:57:29	89	<	20	0.05	1	0	0.2179	0.2679	-0.1679	>	<	1	0.15	0.15	0.15	0	0.15	0.15	>	<	1	288.2	288.2	288.2	0	288.2	288.2	>
2022-05-26 20:57:30	90	<	20	0	0	0	0	0	0	>	<	1	0.25	0.25	0.25	0	0.25	0.25	>	<	1	288.2	288.2	288.2	0	288.2	288.2	>
2022-05-26 20:57:31	91	<	20	0.1	1	0	0.3	0.4	-0.2	>	<	1	0.15	0.15	0.15	0	0.15	0.15	>	<	1	288.2	288.2	288.2	0	288.2	288.2	>
2022-05-26 20:57:32	92	<	20	0.15	1	0	0.3571	0.5071	-0.2071	>	<	1	0.2	0.2	0.2	0	0.2	0.2	>	<	1	288.2	288.2	288.2	0	288.2	288.2	>
2022-05-26 20:57:33	93	<	20	0.05	1	0	0.2179	0.2679	-0.1679	>	<	1	0.15	0.15	0.15	0	0.15	0.15	>	<	1	288.2	288.2	288.2	0	288.2	288.2	>
2022-05-26 20:57:34	94	<	20	0	0	0	0	0	0	>	<	1	0.2	0.2	0.2	0	0.2	0.2	>	<	1	288.2	288.2	288.2	0	288.2	288.2	>
2022-05-26 20:57:35	95	<	20	0	0	0	0	0	0	>	<	1	0.15	0.15	0.15	0	0.15	0.15	>	<	1	288.2	288.2	288.2	0	288.2	288.2	>
2022-05-26 20:57:36	96	<	20	0	0	0	0	0	0	>	<	1	0.15	0.15	0.15	0	0.15	0.15	>	<	1	288.2	288.2	288.2	0	288.2	288.2	>
2022-05-26 20:57:37	97	<	20	0	0	0	0	0	0	>	<	1	0.15	0.15	0.15	0	0.15	0.15	>	<	1	288.2	288.2	288.2	0	288.2	288.2	>
2022-05-26 20:57:38	98	<	20	0	0	0	0	0	0	>	<	1	0.15	0.15	0.15	0	0.15	0.15	>	<	1	288.2	288.2	288.2	0	288.2	288.2	>
2022-05-26 20:57:39	99	<	20	0	0	0	0	0	0	>	<	1	0.2	0.2	0.2	0	0.2	0.2	>	<	1	288.2	288.2	288.2	0	288.2	288.2	>
2022-05-26 20:57:40	100	<	20	0	0	0	0	0	0	>	<	1	0.15	0.15	0.15	0	0.15	0.15	>	<	1	288.2	288.2	288.2	0	288.2	288.2	>
2022-05-26 20:57:41	101	<	20	0.05	1	0	0.2179	0.2679	-0.1679	>	<	1	0.15	0.15	0.15	0	0.15	0.15	>	<	1	288.2	288.2	288.2	0	288.2	288.2	>
2022-05-26 20:57:42	102	<	20	0	0	0	0	0	0	>	<	1	0.15	0.15	0.15	0	0.15	0.15	>	<	1	288.2	288.2	288.2	0	288.2	288.2	>
2022-05-26 20:57:43	103	<	20	0	0	0	0	0	0	>	<	1	0.35	0.35	0.35	0	0.35	0.35	>	<	1	288.2	288.2	288.2	0	288.2	288.2	>
2022-05-26 20:57:44	104	<	20	0	0	0	0	0	0	>	<	1	0.1	0.1	0.1	0	0.1	0.1	>	<	1	288.2	288.2	288.2	0	288.2	288.2	>
2022-05-26 20:57:45	105	<	20	0	0	0	0	0	0	>	<	1	0.2	0.2	0.2	0	0.2	0.2	>	<	1	288.2	288.2	288.2	0	288.2	288.2	>
2022-05-26 20:57:46	106	<	20	0	0	0	0	0	0	>	<	1	0.65	0.65	0.65	0	0.65	0.65	>	<	1	288.3	288.3	288.3	0	288.3	288.3	>
2022-05-26 20:57:47	107	<	20	0	0	0	0	0	0	>	<	1	0.15	0.15	0.15	0	0.15	0.15	>	<	1	288.3	288.3	288.3	0	288.3	288.3	>
2022-05-26 20:57:48	108	<	20	0	0	0	0	0	0	>	<	1	0.2	0.2	0.2	0	0.2	0.2	>	<	1	288.3	288.3	288.3	0	288.3	288.3	>
2022-05-26 20:57:49	109	<	20	0	0	0	0	0	0	>	<	1	0.15	0.15	0.15	0	0.15	0.15	>	<	1	288.3	288.3	288.3	0	288.3	288.3	>
2022-05-26 20:57:50	110	<	20	0	0	0	0	0	0	>	<	1	0.15	0.15	0.15	0	0.15	0.15	>	<	1	288.3	288.3	288.3	0	288.3	288.3	>
2022-05-26 20:57:51	111	<	20	0.05	1	0	0.2179	0.2679	-0.1679	>	<	1	0.15	0.15	0.15	0	0.15	0.15	>	<	1	288.3	288.3	288.3	0	288.3	288.3	>
2022-05-26 20:57:52	112	<	20	0	0	0	0	0	0	>	<	1	0.15	0.15	0.15	0	0.15	0.15	>	<	1	288.3	288.3	288.3	0	288.3	288.3	>
2022-05-26 20:57:53	113	<	20	0	0	0	0	0	0	>	<	1	0.15	0.15	0.15	0	0.15	0.15	>	<	1	288.3	288.3	288.3	0	288.3	288.3	>
2022-05-26 20:57:54	114	<	20	0.1	1	0	0.3	0.4	-0.2	>	<	1	0.15	0.15	0.15	0	0.15	0.15	>	<	1	288.3	288.3	288.3	0	288.3	288.3	>
2022-05-26 20:57:55	115	<	20	0.05	1	0	0.2179	0.2679	-0.1679	>	<	1	0.15	0.15	0.15	0	0.15	0.15	>	<	1	288.3	288.3	288.3	0	288.3	288.3	>
2022-05-26 20:57:56	116	<	20	0.05	1	0	0.2179	0.2679	-0.1679	>	<	1	0.25	0.25	0.25	0	0.25	0.25	>	<	1	288.3	288.3	288.3	0	288.3	288.3	>
2022-05-26 20:57:57	117	<	20	0	0	0	0	0	0	>	<	1	0.1	0.1	0.1	0	0.1	0.1	>	<	1	288.3	288.3	288.3	0	288.3	288.3	>
2022-05-26 20:57:58	118	<	20	0	0	0	0	0	0	>	<	1	0.2	0.2	0.2	0	0.2	0.2	>	<	1	288.3	288.3	288.3	0	288.3	288.3	>
2022-05-26 20:57:59	119	<	20	0.05	1	0	0.2179	0.2679	-0.1679	>	<	1	0.15	0.15	0.15	0	0.15	0.15	>	<	1	288.3	288.3	288.3	0	288.3	288.3	>
2022-05-26 20:58:00	120	<	20	0.05	1	0	0.2179	0.2679	-0.1679	>	<	1	0.15	0.15	0.15	0	0.15	0.15	>	<	1	288.3	288.3	288.3	0	288.3	288.3	>
2022-05-26 20:58:01	121	<	20	0	0	0	0	0	0	>	<	1	0.25	0.25	0.25	0	0.25	0.25	>	<	1	288.3	288.3	288.3	0	288.3	288.3	>
2022-05-26 20:58:02	122	<	20	0.05	1	0	0.2179	0.2679	-0.1679	>	<	1	0.15	0.15	0.15	0	0.15	0.15	>	<	1	288.3	288.3	288.3	0	288.3	288.3	>
2022-05-26 20:58:03	123	<	20	0.05	1	0	0.2179	0.2679	-0.1679	>	<	1	0.2	0.2	0.2	0	0.2	0.2	>	<	1	288.3	288.3	288.3	0	288.3	288.3	>
2022-05-26 20:58:04	124	<	20	0.35	1	0	0.477	0.827	-0.127	>	<	1	0.15	0.15	0.15	0	0.15	0.15	>	<	1	288.3	288.3	288.3	0	288.3	288.3	>
2022-05-26 20:58:05	125	<	20	0.05	1	0	0.2179	0.2679	-0.1679	>	<	1	0.2	0.2	0.2	0	0.2	0.2	>	<	1	288.3	288.3	288.3	0	288.3	288.3	>
2022-05-26 20:58:06	126	<	20	0	0	0	0	0	0	>	<	1	0.2	0.2	0.2	0	0.2	0.2	>	<	1	288.3	288.3	288.3	0	288.3	288.3	>
2022-05-26 20:58:07	127	<	20	0	0	0	0	0	0	>	<	1	0.2	0.2	0.2	0	0.2	0.2	>	<	1	288.3	288.3	288.3	0	288.3	288.3	>
2022-05-26 20:58:08	128	<	20	0	0	0	0	0	0	>	<	1	0.15	0.15	0.15	0	0.15	0.15	>	<	1	288.3	288.3	288.3	0	288.3	288.3	>
2022-05-26 20:58:09	129	<	20	0	0	0	0	0	0	>	<	1	0.15	0.15	0.15	0	0.15	0.15	>	<	1	288.3	288.3	288.3	0	288.3	288.3	>
2022-05-26 20:58:10	130	<	20	0	0	0	0	0	0	>	<	1	0.2	0.2	0.2	0	0.2	0.2	>	<	1	288.3	288.3	288.3	0	288.3	288.3	>
2022-05-26 20:58:11	131	<	20	0.05	1	0	0.2179	0.2679	-0.1679	>	<	1	0.2	0.2	0.2	0	0.2	0.2	>	<	1	288.3	288.3	288.3	0	288.3	288.3	>
2022-05-26 20:58:12	132	<	20	0.05	1	0	0.2179	0.2679	-0.1679	>	<	1	0.25	0.25	0.25	0	0.25	0.25	>	<	1	288.3	288.3	288.3	0	288.3	288.3	>
2022-05-26 20:58:13	133	<	20	0.05	1	0	0.2179	0.2679	-0.1679	>	<	1	0.2	0.2	0.2	0	0.2	0.2	>	<	1	288.3	288.3	288.3	0	288.3	288.3	>
2022-05-26 20:58:14	134	<	20	0.1	1	0	0.3	0.4	-0.2	>	<	1	0.25	0.25	0.25	0	0.25	0.25	>	<	1	288.3	288.3	288.3	0	288.3	288.3	>
2022-05-26 20:58:15	135	<	20	0.05	1	0	0.2179	0.2679	-0.1679	>	<	1	0.15	0.15	0.15	0	0.15	0.15	>	<	1	288.3	288.3	288.3	0	288.3	288.3	>
2022-05-26 20:58:16	136	<	20	0	0	0	0	0	0	>	<	1	0.2	0.2	0.2	0	0.2	0.2	>	<	1	288.8	288.8	288.8	0	288.8	288.8	>
2022-05-26 20:58:17	137	<	20	0	0	0	0	0	0	>	<	1	0.15	0.15	0.15	0	0.15	0.15	>	<	1	288.8	288.8	288.8	0	288.8	288.8	>
2022-05-26 20:58:18	138	<	20	0	0	0	0	0	0	>	<	1	0.15	0.15	0.15	0	0.15	0.15	>	<	1	288.8	288.8	288.8	0	288.8	288.8	>
2022-05-26 20:58:19	139	<	20	0	0	0	0	0	0	>	<	1	0.2	0.2	0.2	0	0.2	0.2	>	<	1	288.9	288.9	288.9	0	288.9	288.9	>
2022-05-26 20:58:20	140	<	20	0	0	0	0	0	0	>	<	1	0.2	0.2	0.2	0	0.2	0.2	>	<	1	289.1	289.1	289.1	0	289.1	289.1	>
2022-05-26 20:58:21	141	<	20	0	0	0	0	0	0	>	<	1	0.2	0.2	0.2	0	0.2	0.2	>	<	1	289.1	289.1	289.1	0	289.1	289.1	>
2022-05-26 20:58:22	142	<	20	0	0	0	0	0	0	>	<	1	0.1	0.1	0.1	0	0.1	0.1	>	<	1	289.1	289.1	289.1	0	289.1	289.1	>
2022-05-26 20:58:23	143	<	20	0	0	0	0	0	0	>	<	1	0.2	0.2	0.2	0	0.2	0.2	>	<	1	289.1	289.1	289.1	0	289.1	289.1	>
2022-05-26 20:58:24	144	<	20	0	0	0	0	0	0	>	<	1	0.3	0.3	0.3	0	0.3	0.3	>	<	1	289.4	289.4	289.4	0	289.4	289.4	>
2022-05-26 20:58:25	145	<	20	0	0	0	0	0	0	>	<	1	0.2	0.2	0.2	0	0.2	0.2	>	<	1	289.4	289.4	289.4	0	289.4	289.4	>
2022-05-26 20:58:26	146	<	20	0	0	0	0	0	0	>	<	1	0.2	0.2	0.2	0	0.2	0.2	>	<	1	289.9	289.9	289.9	0	289.9	289.9	>
2022-05-26 20:58:27	147	<	20	0	0	0	0	0	0	>	<	1	0.2	0.2	0.2	0	0.2	0.2	>	<	1	290.6	290.6	290.6	0	290.6	290.6	>
2022-05-26 20:58:28	148	<	20	0.05	1	0	0.2179	0.2679	-0.1679	>	<	1	0.1	0.1	0.1	0	0.1	0.1	>	<	1	291.2	291.2	291.2	0	291.2	291.2	>
2022-05-26 20:58:29	149	<	20	0.05	1	0	0.2179	0.2679	-0.1679	>	<	1	0.2	0.2	0.2	0	0.2	0.2	>	<	1	291.2	291.2	291.2	0	291.2	291.2	>
2022-05-26 20:58:30	150	<	20	0	0	0	0	0	0	>	<	1	0.15	0.15	0.15	0	0.15	0.15	>	<	1	292.2	292.2	292.2	0	292.2	292.2	>
2022-05-26 20:58:31	151	<	20	0.05	1	0	0.2179	0.2679	-0.1679	>	<	1	0.15	0.15	0.15	0	0.15	0.15	>	<	1	292.4	292.4	292.4	0	292.4	292.4	>
2022-05-26 20:58:32	152	<	20	0.1	1	0	0.3	0.4	-0.2	>	<	1	0.15	0.15	0.15	0	0.15	0.15	>	<	1	293.2	293.2	293.2	0	293.2	293.2	>
2022-05-26 20:58:33	153	<	20	0	0	0	0	0	0	>	<	1	0.15	0.15	0.15	0	0.15	0.15	>	<	1	293.2	293.2	293.2	0	293.2	293.2	>
2022-05-26 20:58:34	154	<	20	0.2	1	0	0.4	0.6	-0.2	>	<	1	0.15	0.15	0.15	0	0.15	0.15	>	<	1	293.7	293.7	293.7	0	293.7	293.7	>
2022-05-26 20:58:35	155	<	20	0.05	1	0	0.2179	0.2679	-0.1679	>	<	1	0.15	0.15	0.15	0	0.15	0.15	>	<	1	295	295	295	0	295	295	>
2022-05-26 20:58:36	156	<	20	0.15	1	0	0.3571	0.5071	-0.2071	>	<	1	0.15	0.15	0.15	0	0.15	0.15	>	<	1	296	296	296	0	296	296	>
2022-05-26 20:58:37	157	<	20	0.1	1	0	0.3	0.4	-0.2	>	<	1	0.15	0.15	0.15	0	0.15	0.15	>	<	1	297.5	297.5	297.5	0	297.5	297.5	>
2022-05-26 20:58:38	158	<	20	0.05	1	0	0.2179	0.2679	-0.1679	>	<	1	0.15	0.15	0.15	0	0.15	0.15	>	<	1	298.3	298.3	298.3	0	298.3	298.3	>
2022-05-26 20:58:39	159	<	20	0.05	1	0	0.2179	0.2679	-0.1679	>	<	1	0.2	0.2	0.2	0	0.2	0.2	>	<	1	298.4	298.4	298.4	0	298.4	298.4	>
2022-05-26 20:58:40	160	<	20	0.1	1	0	0.3	0.4	-0.2	>	<	1	0.15	0.15	0.15	0	0.15	0.15	>	<	1	299.9	299.9	299.9	0	299.9	299.9	>
2022-05-26 20:58:41	161	<	20	0.1	1	0	0.3	0.4	-0.2	>	<	1	0.15	0.15	0.15	0	0.15	0.15	>	<	1	300.2	300.2	300.2	0	300.2	300.2	>
2022-05-26 20:58:42	162	<	20	0.1	1	0	0.3	0.4	-0.2	>	<	1	0.15	0.15	0.15	0	0.15	0.15	>	<	1	301.2	301.2	301.2	0	301.2	301.2	>
2022-05-26 20:58:43	163	<	20	0.05	1	0	0.2179	0.2679	-0.1679	>	<	1	0.15	0.15	0.15	0	0.15	0.15	>	<	1	302.7	302.7	302.7	0	302.7	302.7	>
2022-05-26 20:58:44	164	<	20	0.05	1	0	0.2179	0.2679	-0.1679	>	<	1	0.65	0.65	0.65	0	0.65	0.65	>	<	1	310.1	310.1	310.1	0	310.1	310.1	>
2022-05-26 20:58:45	165	<	20	0.05	1	0	0.2179	0.2679	-0.1679	>	<	1	0.1	0.1	0.1	0	0.1	0.1	>	<	1	310.1	310.1	310.1	0	310.1	310.1	>
2022-05-26 20:58:46	166	<	20	0.2	1	0	0.4	0.6	-0.2	>	<	1	0.15	0.15	0.15	0	0.15	0.15	>	<	1	310.1	310.1	310.1	0	310.1	310.1	>
2022-05-26 20:58:47	167	<	20	0.2	1	0	0.4	0.6	-0.2	>	<	1	0.15	0.15	0.15	0	0.15	0.15	>	<	1	310.1	310.1	310.1	0	310.1	310.1	>
2022-05-26 20:58:48	168	<	20	0.2	1	0	0.4	0.6	-0.2	>	<	1	0.1	0.1	0.1	0	0.1	0.1	>	<	1	310.1	310.1	310.1	0	310.1	310.1	>
2022-05-26 20:58:49	169	<	20	0.1	1	0	0.3	0.4	-0.2	>	<	1	0.15	0.15	0.15	0	0.15	0.15	>	<	1	310.1	310.1	310.1	0	310.1	310.1	>
2022-05-26 20:58:50	170	<	20	0.2	1	0	0.4	0.6	-0.2	>	<	1	0.15	0.15	0.15	0	0.15	0.15	>	<	1	310.1	310.1	310.1	0	310.1	310.1	>
2022-05-26 20:58:51	171	<	20	0.25	1	0	0.433	0.683	-0.183	>	<	1	0.15	0.15	0.15	0	0.15	0.15	>	<	1	310.4	310.4	310.4	0	310.4	310.4	>
2022-05-26 20:58:52	172	<	20	0.15	1	0	0.3571	0.5071	-0.2071	>	<	1	0.15	0.15	0.15	0	0.15	0.15	>	<	1	310.4	310.4	310.4	0	310.4	310.4	>
2022-05-26 20:58:53	173	<	20	0.2	1	0	0.4	0.6	-0.2	>	<	1	0.1	0.1	0.1	0	0.1	0.1	>	<	1	310.4	310.4	310.4	0	310.4	310.4	>
2022-05-26 20:58:54	174	<	20	0.15	1	0	0.3571	0.5071	-0.2071	>	<	1	0.2	0.2	0.2	0	0.2	0.2	>	<	1	310.4	310.4	310.4	0	310.4	310.4	>
2022-05-26 20:58:55	175	<	20	0.25	1	0	0.433	0.683	-0.183	>	<	1	0.15	0.15	0.15	0	0.15	0.15	>	<	1	310.4	310.4	310.4	0	310.4	310.4	>
2022-05-26 20:58:56	176	<	20	0.1	1	0	0.3	0.4	-0.2	>	<	1	0.15	0.15	0.15	0	0.15	0.15	>	<	1	310.4	310.4	310.4	0	310.4	310.4	>
2022-05-26 20:58:57	177	<	20	0.05	1	0	0.2179	0.2679	-0.1679	>	<	1	0.15	0.15	0.15	0	0.15	0.15	>	<	1	310.4	310.4	310.4	0	310.4	310.4	>
2022-05-26 20:58:58	178	<	20	0.15	1	0	0.3571	0.5071	-0.2071	>	<	1	0.15	0.15	0.15	0	0.15	0.15	>	<	1	310.4	310.4	310.4	0	310.4	310.4	>
2022-05-26 20:58:59	179	<	20	0.15	1	0	0.3571	0.5071	-0.2071	>	<	1	0.15	0.15	0.15	0	0.15	0.15	>	<	1	310.4	310.4	310.4	0	310.4	310.4	>
2022-05-26 20:59:00	180	<	20	0.3	1	0	0.4583	0.7583	-0.1583	>	<	1	0.15	0.15	0.15	0	0.15	0.15	>	<	1	310.4	310.4	310.4	0	310.4	310.4	>
2022-05-26 20:59:01	181	<	20	0.05	1	0	0.2179	0.2679	-0.1679	>	<	1	0.2	0.2	0.2	0	0.2	0.2	>	<	1	310.4	310.4	310.4	0	310.4	310.4	>
2022-05-26 20:59:02	182	<	20	0	0	0	0	0	0	>	<	1	0.15	0.15	0.15	0	0.15	0.15	>	<	1	310.4	310.4	310.4	0	310.4	310.4	>
2022-05-26 20:59:03	183	<	20	0	0	0	0	0	0	>	<	1	0.15	0.15	0.15	0	0.15	0.15	>	<	1	310.4	310.4	310.4	0	310.4	310.4	>
2022-05-26 20:59:04	184	<	20	0.05	1	0	0.2179	0.2679	-0.1679	>	<	1	0.2	0.2	0.2	0	0.2	0.2	>	<	1	310.4	310.4	310.4	0	310.4	310.4	>
2022-05-26 20:59:05	185	<	20	0.2	1	0	0.4	0.6	-0.2	>	<	1	0.7	0.7	0.7	0	0.7	0.7	>	<	1	310.4	310.4	310.4	0	310.4	310.4	>
2022-05-26 20:59:06	186	<	20	0.1	1	0	0.3	0.4	-0.2	>	<	1	0.15	0.15	0.15	0	0.15	0.15	>	<	1	310.4	310.4	310.4	0	310.4	310.4	>
2022-05-26 20:59:07	187	<	20	0	0	0	0	0	0	>	<	1	0.15	0.15	0.15	0	0.15	0.15	>	<	1	310.4	310.4	310.4	0	310.4	310.4	>
2022-05-26 20:59:08	188	<	20	0.25	1	0	0.433	0.683	-0.183	>	<	1	1.1	1.1	1.1	0	1.1	1.1	>	<	1	310.4	310.4	310.4	0	310.4	310.4	>
2022-05-26 20:59:09	189	<	20	0.2	1	0	0.4	0.6	-0.2	>	<	1	0.1	0.1	0.1	0	0.1	0.1	>	<	1	310.5	310.5	310.5	0	310.5	310.5	>
2022-05-26 20:59:10	190	<	20	0	0	0	0	0	0	>	<	1	0.2	0.2	0.2	0	0.2	0.2	>	<	1	310.5	310.5	310.5	0	310.5	310.5	>
2022-05-26 20:59:11	191	<	20	0.1	1	0	0.3	0.4	-0.2	>	<	1	0.15	0.15	0.15	0	0.15	0.15	>	<	1	310.5	310.5	310.5	0	310.5	310.5	>
2022-05-26 20:59:12	192	<	20	0.15	1	0	0.3571	0.5071	-0.2071	>	<	1	0.15	0.15	0.15	0	0.15	0.15	>	<	1	310.5	310.5	310.5	0	310.5	310.5	>
2022-05-26 20:59:13	193	<	20	0	0	0	0	0	0	>	<	1	0.1	0.1	0.1	0	0.1	0.1	>	<	1	310.5	310.5	310.5	0	310.5	310.5	>
2022-05-26 20:59:14	194	<	20	0.05	1	0	0.2179	0.2679	-0.1679	>	<	1	0.15	0.15	0.15	0	0.15	0.15	>	<	1	310.5	310.5	310.5	0	310.5	310.5	>
2022-05-26 20:59:15	195	<	20	0	0	0	0	0	0	>	<	1	0.15	0.15	0.15	0	0.15	0.15	>	<	1	310.5	310.5	310.5	0	310.5	310.5	>
2022-05-26 20:59:16	196	<	20	0	0	0	0	0	0	>	<	1	0.1	0.1	0.1	0	0.1	0.1	>	<	1	310.5	310.5	310.5	0	310.5	310.5	>
2022-05-26 20:59:17	197	<	20	0	0	0	0	0	0	>	<	1	0.15	0.15	0.15	0	0.15	0.15	>	<	1	310.5	310.5	310.5	0	310.5	310.5	>
2022-05-26 20:59:18	198	<	20	0.25	1	0	0.433	0.683	-0.183	>	<	1	0.2	0.2	0.2	0	0.2	0.2	>	<	1	310.5	310.5	310.5	0	310.5	310.5	>
2022-05-26 20:59:19	199	<	20	0	0	0	0	0	0	>	<	1	0.1	0.1	0.1	0	0.1	0.1	>	<	1	310.5	310.5	310.5	0	310.5	310.5	>
2022-05-26 20:59:20	200	<	20	0.05	1	0	0.2179	0.2679	-0.1679	>	<	1	0.15	0.15	0.15	0	0.15	0.15	>	<	1	310.5	310.5	310.5	0	310.5	310.5	>
2022-05-26 20:59:21	201	<	20	0	0	0	0	0	0	>	<	1	0.15	0.15	0.15	0	0.15	0.15	>	<	1	310.5	310.5	310.5	0	310.5	310.5	>
2022-05-26 20:59:22	202	<	20	0	0	0	0	0	0	>	<	1	0.1	0.1	0.1	0	0.1	0.1	>	<	1	310.5	310.5	310.5	0	310.5	310.5	>
2022-05-26 20:59:23	203	<	20	0	0	0	0	0	0	>	<	1	0.15	0.15	0.15	0	0.15	0.15	>	<	1	310.5	310.5	310.5	0	310.5	310.5	>
2022-05-26 20:59:24	204	<	20	0	0	0	0	0	0	>	<	1	0.2	0.2	0.2	0	0.2	0.2	>	<	1	310.5	310.5	310.5	0	310.5	310.5	>
2022-05-26 20:59:25	205	<	20	0	0	0	0	0	0	>	<	1	0.15	0.15	0.15	0	0.15	0.15	>	<	1	310.5	310.5	310.5	0	310.5	310.5	>
2022-05-26 20:59:26	206	<	20	0	0	0	0	0	0	>	<	1	0.1	0.1	0.1	0	0.1	0.1	>	<	1	310.5	310.5	310.5	0	310.5	310.5	>
2022-05-26 20:59:27	207	<	20	0	0	0	0	0	0	>	<	1	0.15	0.15	0.15	0	0.15	0.15	>	<	1	310.5	310.5	310.5	0	310.5	310.5	>
2022-05-26 20:59:28	208	<	20	0.05	1	0	0.2179	0.2679	-0.1679	>	<	1	0.3	0.3	0.3	0	0.3	0.3	>	<	1	310.5	310.5	310.5	0	310.5	310.5	>
2022-05-26 20:59:29	209	<	20	0	0	0	0	0	0	>	<	1	0.15	0.15	0.15	0	0.15	0.15	>	<	1	310.5	310.5	310.5	0	310.5	310.5	>
2022-05-26 20:59:30	210	<	20	0	0	0	0	0	0	>	<	1	0.1	0.1	0.1	0	0.1	0.1	>	<	1	310.5	310.5	310.5	0	310.5	310.5	>
2022-05-26 20:59:31	211	<	20	0.05	1	0	0.2179	0.2679	-0.1679	>	<	1	0.15	0.15	0.15	0	0.15	0.15	>	<	1	310.5	310.5	310.5	0	310.5	310.5	>
2022-05-26 20:59:32	212	<	20	0.1	1	0	0.3	0.4	-0.2	>	<	1	0.15	0.15	0.15	0	0.15	0.15	>	<	1	310.5	310.5	310.5	0	310.5	310.5	>
2022-05-26 20:59:33	213	<	20	0.1	1	0	0.3	0.4	-0.2	>	<	1	0.15	0.15	0.15	0	0.15	0.15	>	<	1	310.5	310.5	310.5	0	310.5	310.5	>
2022-05-26 20:59:34	214	<	20	0	0	0	0	0	0	>	<	1	0.1	0.1	0.1	0	0.1	0.1	>	<	1	310.5	310.5	310.5	0	310.5	310.5	>
2022-05-26 20:59:35	215	<	20	0	0	0	0	0	0	>	<	1	0.2	0.2	0.2	0	0.2	0.2	>	<	1	310.5	310.5	310.5	0	310.5	310.5	>
2022-05-26 20:59:36	216	<	20	0.15	1	0	0.3571	0.5071	-0.2071	>	<	1	0.15	0.15	0.15	0	0.15	0.15	>	<	1	310.5	310.5	310.5	0	310.5	310.5	>
2022-05-26 20:59:37	217	<	20	0.05	1	0	0.2179	0.2679	-0.1679	>	<	1	0.15	0.15	0.15	0	0.15	0.15	>	<	1	310.5	310.5	310.5	0	310.5	310.5	>
2022-05-26 20:59:38	218	<	20	0	0	0	0	0	0	>	<	1	0.15	0.15	0.15	0	0.15	0.15	>	<	1	310.5	310.5	310.5	0	310.5	310.5	>
2022-05-26 20:59:39	219	<	20	0.05	1	0	0.2179	0.2679	-0.1679	>	<	1	0.2	0.2	0.2	0	0.2	0.2	>	<	1	310.5	310.5	310.5	0	310.5	310.5	>
2022-05-26 20:59:40	220	<	19	0.1053	1	0	0.3069	0.4122	-0.2016	>	<	1	0.15	0.15	0.15	0	0.15	0.15	>	<	1	310.5	310.5	310.5	0	310.5	310.5	>
2022-05-26 20:59:41	221	<	21	0.0476	1	0	0.213	0.2606	-0.1653	>	<	1	0.25	0.25	0.25	0	0.25	0.25	>	<	1	310.5	310.5	310.5	0	310.5	310.5	>
2022-05-26 20:59:42	222	<	20	0.05	1	0	0.2179	0.2679	-0.1679	>	<	1	0.65	0.65	0.65	0	0.65	0.65	>	<	1	310.5	310.5	310.5	0	310.5	310.5	>
2022-05-26 20:59:43	223	<	20	0	0	0	0	0	0	>	<	1	0.25	0.25	0.25	0	0.25	0.25	>	<	1	310.5	310.5	310.5	0	310.5	310.5	>
2022-05-26 20:59:44	224	<	20	0	0	0	0	0	0	>	<	1	0.15	0.15	0.15	0	0.15	0.15	>	<	1	310.5	310.5	310.5	0	310.5	310.5	>
2022-05-26 20:59:45	225	<	20	0.05	1	0	0.2179	0.2679	-0.1679	>	<	1	0.15	0.15	0.15	0	0.15	0.15	>	<	1	310.5	310.5	310.5	0	310.5	310.5	>
2022-05-26 20:59:46	226	<	20	0.15	1	0	0.3571	0.5071	-0.2071	>	<	1	0.15	0.15	0.15	0	0.15	0.15	>	<	1	310.5	310.5	310.5	0	310.5	310.5	>
2022-05-26 20:59:47	227	<	20	0	0	0	0	0	0	>	<	1	0.15	0.15	0.15	0	0.15	0.15	>	<	1	310.5	310.5	310.5	0	310.5	310.5	>
2022-05-26 20:59:48	228	<	20	0	0	0	0	0	0	>	<	1	0.2	0.2	0.2	0	0.2	0.2	>	<	1	310.5	310.5	310.5	0	310.5	310.5	>
2022-05-26 20:59:49	229	<	20	0	0	0	0	0	0	>	<	1	0.2	0.2	0.2	0	0.2	0.2	>	<	1	310.5	310.5	310.5	0	310.5	310.5	>
2022-05-26 20:59:50	230	<	20	0	0	0	0	0	0	>	<	1	0.1	0.1	0.1	0	0.1	0.1	>	<	1	310.5	310.5	310.5	0	310.5	310.5	>
2022-05-26 20:59:51	231	<	20	0.15	1	0	0.3571	0.5071	-0.2071	>	<	1	0.1	0.1	0.1	0	0.1	0.1	>	<	1	310.5	310.5	310.5	0	310.5	310.5	>
2022-05-26 20:59:52	232	<	20	0	0	0	0	0	0	>	<	1	0.2	0.2	0.2	0	0.2	0.2	>	<	1	310.5	310.5	310.5	0	310.5	310.5	>
2022-05-26 20:59:53	233	<	20	0	0	0	0	0	0	>	<	1	0.1	0.1	0.1	0	0.1	0.1	>	<	1	310.5	310.5	310.5	0	310.5	310.5	>
2022-05-26 20:59:54	234	<	20	0.05	1	0	0.2179	0.2679	-0.1679	>	<	1	0.15	0.15	0.15	0	0.15	0.15	>	<	1	310.5	310.5	310.5	0	310.5	310.5	>
2022-05-26 20:59:55	235	<	20	0.15	1	0	0.3571	0.5071	-0.2071	>	<	1	0.15	0.15	0.15	0	0.15	0.15	>	<	1	310.5	310.5	310.5	0	310.5	310.5	>
2022-05-26 20:59:56	236	<	20	0	0	0	0	0	0	>	<	1	0.1	0.1	0.1	0	0.1	0.1	>	<	1	310.5	310.5	310.5	0	310.5	310.5	>
2022-05-26 20:59:57	237	<	20	0.05	1	0	0.2179	0.2679	-0.1679	>	<	1	0.1	0.1	0.1	0	0.1	0.1	>	<	1	310.5	310.5	310.5	0	310.5	310.5	>
2022-05-26 20:59:58	238	<	20	0.05	1	0	0.2179	0.2679	-0.1679	>	<	1	0.2	0.2	0.2	0	0.2	0.2	>	<	1	310.5	310.5	310.5	0	310.5	310.5	>
2022-05-26 20:59:59	239	<	20	0	0	0	0	0	0	>	<	1	0.15	0.15	0.15	0	0.15	0.15	>	<	1	310.5	310.5	310.5	0	310.5	310.5	>
2022-05-26 21:00:00	240	<	20	0.1	1	0	0.3	0.4	-0.2	>	<	1	0.15	0.15	0.15	0	0.15	0.15	>	<	1	310.5	310.5	310.5	0	310.5	310.5	>
2022-05-26 21:00:01	241	<	20	0	0	0	0	0	0	>	<	1	0.15	0.15	0.15	0	0.15	0.15	>	<	1	310.5	310.5	310.5	0	310.5	310.5	>
2022-05-26 21:00:02	242	<	20	0	0	0	0	0	0	>	<	1	0.15	0.15	0.15	0	0.15	0.15	>	<	1	310.5	310.5	310.5	0	310.5	310.5	>
2022-05-26 21:00:03	243	<	20	0	0	0	0	0	0	>	<	1	0.15	0.15	0.15	0	0.15	0.15	>	<	1	310.5	310.5	310.5	0	310.5	310.5	>
2022-05-26 21:00:04	244	<	20	0.05	1	0	0.2179	0.2679	-0.1679	>	<	1	0.2	0.2	0.2	0	0.2	0.2	>	<	1	310.5	310.5	310.5	0	310.5	310.5	>
2022-05-26 21:00:05	245	<	20	0	0	0	0	0	0	>	<	1	0.15	0.15	0.15	0	0.15	0.15	>	<	1	310.5	310.5	310.5	0	310.5	310.5	>
2022-05-26 21:00:06	246	<	20	0	0	0	0	0	0	>	<	1	0.15	0.15	0.15	0	0.15	0.15	>	<	1	310.5	310.5	310.5	0	310.5	310.5	>
2022-05-26 21:00:07	247	<	20	0	0	0	0	0	0	>	<	1	0.15	0.15	0.15	0	0.15	0.15	>	<	1	310.5	310.5	310.5	0	310.5	310.5	>
2022-05-26 21:00:08	248	<	20	0	0	0	0	0	0	>	<	1	0.15	0.15	0.15	0	0.15	0.15	>	<	1	310.5	310.5	310.5	0	310.5	310.5	>
2022-05-26 21:00:09	249	<	20	0.05	1	0	0.2179	0.2679	-0.1679	>	<	1	0.2	0.2	0.2	0	0.2	0.2	>	<	1	310.5	310.5	310.5	0	310.5	310.5	>
2022-05-26 21:00:10	250	<	20	0	0	0	0	0	0	>	<	1	0.2	0.2	0.2	0	0.2	0.2	>	<	1	310.5	310.5	310.5	0	310.5	310.5	>
2022-05-26 21:00:11	251	<	20	0	0	0	0	0	0	>	<	1	0.15	0.15	0.15	0	0.15	0.15	>	<	1	310.5	310.5	310.5	0	310.5	310.5	>
2022-05-26 21:00:12	252	<	20	0.1	1	0	0.3	0.4	-0.2	>	<	1	0.15	0.15	0.15	0	0.15	0.15	>	<	1	310.5	310.5	310.5	0	310.5	310.5	>
2022-05-26 21:00:13	253	<	20	0.15	1	0	0.3571	0.5071	-0.2071	>	<	1	0.15	0.15	0.15	0	0.15	0.15	>	<	1	310.5	310.5	310.5	0	310.5	310.5	>
2022-05-26 21:00:14	254	<	20	0.1	1	0	0.3	0.4	-0.2	>	<	1	0.15	0.15	0.15	0	0.15	0.15	>	<	1	310.5	310.5	310.5	0	310.5	310.5	>
2022-05-26 21:00:15	255	<	20	0.1	1	0	0.3	0.4	-0.2	>	<	1	0.2	0.2	0.2	0	0.2	0.2	>	<	1	310.5	310.5	310.5	0	310.5	310.5	>
2022-05-26 21:00:16	256	<	20	0	0	0	0	0	0	>	<	1	0.25	0.25	0.25	0	0.25	0.25	>	<	1	310.6	310.6	310.6	0	310.6	310.6	>
2022-05-26 21:00:17	257	<	20	0	0	0	0	0	0	>	<	1	0.2	0.2	0.2	0	0.2	0.2	>	<	1	310.6	310.6	310.6	0	310.6	310.6	>
2022-05-26 21:00:18	258	<	20	0.1	1	0	0.3	0.4	-0.2	>	<	1	0.15	0.15	0.15	0	0.15	0.15	>	<	1	310.6	310.6	310.6	0	310.6	310.6	>
2022-05-26 21:00:19	259	<	20	0.05	1	0	0.2179	0.2679	-0.1679	>	<	1	0.85	0.85	0.85	0	0.85	0.85	>	<	1	310.6	310.6	310.6	0	310.6	310.6	>
2022-05-26 21:00:20	260	<	20	0.05	1	0	0.2179	0.2679	-0.1679	>	<	1	0.15	0.15	0.15	0	0.15	0.15	>	<	1	310.6	310.6	310.6	0	310.6	310.6	>
2022-05-26 21:00:21	261	<	20	0.1	1	0	0.3	0.4	-0.2	>	<	1	0.15	0.15	0.15	0	0.15	0.15	>	<	1	310.6	310.6	310.6	0	310.6	310.6	>
2022-05-26 21:00:22	262	<	20	0	0	0	0	0	0	>	<	1	0.25	0.25	0.25	0	0.25	0.25	>	<	1	310.6	310.6	310.6	0	310.6	310.6	>
2022-05-26 21:00:23	263	<	20	0.05	1	0	0.2179	0.2679	-0.1679	>	<	1	0.1	0.1	0.1	0	0.1	0.1	>	<	1	310.6	310.6	310.6	0	310.6	310.6	>
2022-05-26 21:00:24	264	<	19	0	0	0	0	0	0	>	<	1	0.15	0.15	0.15	0	0.15	0.15	>	<	1	310.6	310.6	310.6	0	310.6	310.6	>
2022-05-26 21:00:25	265	<	21	0.0476	1	0	0.213	0.2606	-0.1653	>	<	1	0.2	0.2	0.2	0	0.2	0.2	>	<	1	310.9	310.9	310.9	0	310.9	310.9	>
2022-05-26 21:00:26	266	<	20	0	0	0	0	0	0	>	<	1	0.15	0.15	0.15	0	0.15	0.15	>	<	1	310.9	310.9	310.9	0	310.9	310.9	>
2022-05-26 21:00:27	267	<	20	0	0	0	0	0	0	>	<	1	0.15	0.15	0.15	0	0.15	0.15	>	<	1	310.9	310.9	310.9	0	310.9	310.9	>
2022-05-26 21:00:28	268	<	20	0	0	0	0	0	0	>	<	1	0.2	0.2	0.2	0	0.2	0.2	>	<	1	310.9	310.9	310.9	0	310.9	310.9	>
2022-05-26 21:00:29	269	<	20	0	0	0	0	0	0	>	<	1	0.15	0.15	0.15	0	0.15	0.15	>	<	1	310.9	310.9	310.9	0	310.9	310.9	>
2022-05-26 21:00:30	270	<	20	0.05	1	0	0.2179	0.2679	-0.1679	>	<	1	0.15	0.15	0.15	0	0.15	0.15	>	<	1	310.9	310.9	310.9	0	310.9	310.9	>
2022-05-26 21:00:31	271	<	20	0.1	1	0	0.3	0.4	-0.2	>	<	1	0.15	0.15	0.15	0	0.15	0.15	>	<	1	310.9	310.9	310.9	0	310.9	310.9	>
2022-05-26 21:00:32	272	<	20	0.15	1	0	0.3571	0.5071	-0.2071	>	<	1	0.15	0.15	0.15	0	0.15	0.15	>	<	1	310.9	310.9	310.9	0	310.9	310.9	>
2022-05-26 21:00:33	273	<	20	0	0	0	0	0	0	>	<	1	0.15	0.15	0.15	0	0.15	0.15	>	<	1	311.1	311.1	311.1	0	311.1	311.1	>
2022-05-26 21:00:34	274	<	20	0.05	1	0	0.2179	0.2679	-0.1679	>	<	1	0.2	0.2	0.2	0	0.2	0.2	>	<	1	311.1	311.1	311.1	0	311.1	311.1	>
2022-05-26 21:00:35	275	<	20	0.05	1	0	0.2179	0.2679	-0.1679	>	<	1	0.25	0.25	0.25	0	0.25	0.25	>	<	1	311.1	311.1	311.1	0	311.1	311.1	>
2022-05-26 21:00:36	276	<	20	0.05	1	0	0.2179	0.2679	-0.1679	>	<	1	0.15	0.15	0.15	0	0.15	0.15	>	<	1	311.4	311.4	311.4	0	311.4	311.4	>
2022-05-26 21:00:37	277	<	20	0.1	1	0	0.3	0.4	-0.2	>	<	1	0.15	0.15	0.15	0	0.15	0.15	>	<	1	311.9	311.9	311.9	0	311.9	311.9	>
2022-05-26 21:00:38	278	<	20	0	0	0	0	0	0	>	<	1	0.2	0.2	0.2	0	0.2	0.2	>	<	1	312.2	312.2	312.2	0	312.2	312.2	>
2022-05-26 21:00:39	279	<	20	0.1	1	0	0.3	0.4	-0.2	>	<	1	0.15	0.15	0.15	0	0.15	0.15	>	<	1	312.7	312.7	312.7	0	312.7	312.7	>
2022-05-26 21:00:40	280	<	20	0.05	1	0	0.2179	0.2679	-0.1679	>	<	1	0.15	0.15	0.15	0	0.15	0.15	>	<	1	312.9	312.9	312.9	0	312.9	312.9	>
2022-05-26 21:00:41	281	<	20	0.1	1	0	0.3	0.4	-0.2	>	<	1	0.2	0.2	0.2	0	0.2	0.2	>	<	1	313.7	313.7	313.7	0	313.7	313.7	>
2022-05-26 21:00:42	282	<	20	0.05	1	0	0.2179	0.2679	-0.1679	>	<	1	0.7	0.7	0.7	0	0.7	0.7	>	<	1	315	315	315	0	315	315	>
2022-05-26 21:00:43	283	<	20	0	0	0	0	0	0	>	<	1	0.15	0.15	0.15	0	0.15	0.15	>	<	1	315.7	315.7	315.7	0	315.7	315.7	>
2022-05-26 21:00:44	284	<	20	0	0	0	0	0	0	>	<	1	0.15	0.15	0.15	0	0.15	0.15	>	<	1	316.7	316.7	316.7	0	316.7	316.7	>
2022-05-26 21:00:45	285	<	20	0.15	1	0	0.3571	0.5071	-0.2071	>	<	1	0.15	0.15	0.15	0	0.15	0.15	>	<	1	317.2	317.2	317.2	0	317.2	317.2	>
2022-05-26 21:00:46	286	<	20	0	0	0	0	0	0	>	<	1	0.2	0.2	0.2	0	0.2	0.2	>	<	1	317.7	317.7	317.7	0	317.7	317.7	>
2022-05-26 21:00:47	287	<	20	0	0	0	0	0	0	>	<	1	0.15	0.15	0.15	0	0.15	0.15	>	<	1	318.2	318.2	318.2	0	318.2	318.2	>
2022-05-26 21:00:48	288	<	20	0.05	1	0	0.2179	0.2679	-0.1679	>	<	1	0.15	0.15	0.15	0	0.15	0.15	>	<	1	319	319	319	0	319	319	>
2022-05-26 21:00:49	289	<	20	0	0	0	0	0	0	>	<	1	0.15	0.15	0.15	0	0.15	0.15	>	<	1	319.5	319.5	319.5	0	319.5	319.5	>
2022-05-26 21:00:50	290	<	20	0.05	1	0	0.2179	0.2679	-0.1679	>	<	1	0.2	0.2	0.2	0	0.2	0.2	>	<	1	320.3	320.3	320.3	0	320.3	320.3	>
2022-05-26 21:00:51	291	<	20	0	0	0	0	0	0	>	<	1	0.2	0.2	0.2	0	0.2	0.2	>	<	1	321.1	321.1	321.1	0	321.1	321.1	>
2022-05-26 21:00:52	292	<	20	0	0	0	0	0	0	>	<	1	0.15	0.15	0.15	0	0.15	0.15	>	<	1	322.3	322.3	322.3	0	322.3	322.3	>
2022-05-26 21:00:53	293	<	20	0	0	0	0	0	0	>	<	1	0.15	0.15	0.15	0	0.15	0.15	>	<	1	324.1	324.1	324.1	0	324.1	324.1	>
2022-05-26 21:00:54	294	<	20	0.05	1	0	0.2179	0.2679	-0.1679	>	<	1	0.15	0.15	0.15	0	0.15	0.15	>	<	1	324.6	324.6	324.6	0	324.6	324.6	>
2022-05-26 21:00:55	295	<	20	0.15	1	0	0.3571	0.5071	-0.2071	>	<	1	0.2	0.2	0.2	0	0.2	0.2	>	<	1	324.6	324.6	324.6	0	324.6	324.6	>
2022-05-26 21:00:56	296	<	20	0	0	0	0	0	0	>	<	1	0.15	0.15	0.15	0	0.15	0.15	>	<	1	326.2	326.2	326.2	0	326.2	326.2	>
2022-05-26 21:00:57	297	<	20	0	0	0	0	0	0	>	<	1	0.2	0.2	0.2	0	0.2	0.2	>	<	1	327.2	327.2	327.2	0	327.2	327.2	>
2022-05-26 21:00:58	298	<	20	0	0	0	0	0	0	>	<	1	0.15	0.15	0.15	0	0.15	0.15	>	<	1	328.2	328.2	328.2	0	328.2	328.2	>
2022-05-26 21:00:59	299	<	20	0.15	1	0	0.3571	0.5071	-0.2071	>	<	1	0.15	0.15	0.15	0	0.15	0.15	>	<	1	329.5	329.5	329.5	0	329.5	329.5	>
2022-05-26 21:01:00	300	<	20	0.1	1	0	0.3	0.4	-0.2	>	<	1	0.3	0.3	0.3	0	0.3	0.3	>	<	1	330.8	330.8	330.8	0	330.8	330.8	>
2022-05-26 21:01:01	301	<	20	0	0	0	0	0	0	>	<	1	0.15	0.15	0.15	0	0.15	0.15	>	<	1	331.8	331.8	331.8	0	331.8	331.8	>
2022-05-26 21:01:02	302	<	20	0.05	1	0	0.2179	0.2679	-0.1679	>	<	1	0.15	0.15	0.15	0	0.15	0.15	>	<	1	332.3	332.3	332.3	0	332.3	332.3	>
2022-05-26 21:01:03	303	<	20	0.05	1	0	0.2179	0.2679	-0.1679	>	<	1	0.15	0.15	0.15	0	0.15	0.15	>	<	1	333.1	333.1	333.1	0	333.1	333.1	>
2022-05-26 21:01:04	304	<	20	0.05	1	0	0.2179	0.2679	-0.1679	>	<	1	0.25	0.25	0.25	0	0.25	0.25	>	<	1	333.9	333.9	333.9	0	333.9	333.9	>
2022-05-26 21:01:05	305	<	20	0	0	0	0	0	0	>	<	1	0.15	0.15	0.15	0	0.15	0.15	>	<	1	334.7	334.7	334.7	0	334.7	334.7	>
2022-05-26 21:01:06	306	<	20	0.1	1	0	0.3	0.4	-0.2	>	<	1	0.15	0.15	0.15	0	0.15	0.15	>	<	1	335.4	335.4	335.4	0	335.4	335.4	>
2022-05-26 21:01:07	307	<	20	0.05	1	0	0.2179	0.2679	-0.1679	>	<	1	0.2	0.2	0.2	0	0.2	0.2	>	<	1	335.9	335.9	335.9	0	335.9	335.9	>
2022-05-26 21:01:08	308	<	20	0.05	1	0	0.2179	0.2679	-0.1679	>	<	1	0.15	0.15	0.15	0	0.15	0.15	>	<	1	337	337	337	0	337	337	>
2022-05-26 21:01:09	309	<	20	0	0	0	0	0	0	>	<	1	0.15	0.15	0.15	0	0.15	0.15	>	<	1	337.2	337.2	337.2	0	337.2	337.2	>
2022-05-26 21:01:10	310	<	20	0.05	1	0	0.2179	0.2679	-0.1679	>	<	1	0.2	0.2	0.2	0	0.2	0.2	>	<	1	338	338	338	0	338	338	>
2022-05-26 21:01:11	311	<	20	0	0	0	0	0	0	>	<	1	0.15	0.15	0.15	0	0.15	0.15	>	<	1	339.8	339.8	339.8	0	339.8	339.8	>
2022-05-26 21:01:12	312	<	20	0	0	0	0	0	0	>	<	1	0.6	0.6	0.6	0	0.6	0.6	>	<	1	349.3	349.3	349.3	0	349.3	349.3	>
2022-05-26 21:01:13	313	<	20	0.1	1	0	0.3	0.4	-0.2	>	<	1	0.15	0.15	0.15	0	0.15	0.15	>	<	1	349.3	349.3	349.3	0	349.3	349.3	>
2022-05-26 21:01:14	314	<	20	0.05	1	0	0.2179	0.2679	-0.1679	>	<	1	0.15	0.15	0.15	0	0.15	0.15	>	<	1	349.3	349.3	349.3	0	349.3	349.3	>
2022-05-26 21:01:15	315	<	20	0	0	0	0	0	0	>	<	1	0.2	0.2	0.2	0	0.2	0.2	>	<	1	349.3	349.3	349.3	0	349.3	349.3	>
2022-05-26 21:01:16	316	<	20	0.1	1	0	0.3	0.4	-0.2	>	<	1	0.15	0.15	0.15	0	0.15	0.15	>	<	1	349.3	349.3	349.3	0	349.3	349.3	>
2022-05-26 21:01:17	317	<	20	0	0	0	0	0	0	>	<	1	0.15	0.15	0.15	0	0.15	0.15	>	<	1	349.3	349.3	349.3	0	349.3	349.3	>
2022-05-26 21:01:18	318	<	20	0.05	1	0	0.2179	0.2679	-0.1679	>	<	1	0.15	0.15	0.15	0	0.15	0.15	>	<	1	349.3	349.3	349.3	0	349.3	349.3	>
2022-05-26 21:01:19	319	<	20	0.05	1	0	0.2179	0.2679	-0.1679	>	<	1	0.15	0.15	0.15	0	0.15	0.15	>	<	1	349.3	349.3	349.3	0	349.3	349.3	>
2022-05-26 21:01:20	320	<	20	0	0	0	0	0	0	>	<	1	0.2	0.2	0.2	0	0.2	0.2	>	<	1	349.3	349.3	349.3	0	349.3	349.3	>
2022-05-26 21:01:21	321	<	20	0.05	1	0	0.2179	0.2679	-0.1679	>	<	1	0.1	0.1	0.1	0	0.1	0.1	>	<	1	349.3	349.3	349.3	0	349.3	349.3	>
2022-05-26 21:01:22	322	<	20	0.05	1	0	0.2179	0.2679	-0.1679	>	<	1	0.2	0.2	0.2	0	0.2	0.2	>	<	1	349.3	349.3	349.3	0	349.3	349.3	>
2022-05-26 21:01:23	323	<	20	0.05	1	0	0.2179	0.2679	-0.1679	>	<	1	0.15	0.15	0.15	0	0.15	0.15	>	<	1	349.3	349.3	349.3	0	349.3	349.3	>
2022-05-26 21:01:24	324	<	20	0	0	0	0	0	0	>	<	1	0.15	0.15	0.15	0	0.15	0.15	>	<	1	349.3	349.3	349.3	0	349.3	349.3	>
2022-05-26 21:01:25	325	<	20	0	0	0	0	0	0	>	<	1	0.1	0.1	0.1	0	0.1	0.1	>	<	1	349.3	349.3	349.3	0	349.3	349.3	>
2022-05-26 21:01:26	326	<	20	0.05	1	0	0.2179	0.2679	-0.1679	>	<	1	0.2	0.2	0.2	0	0.2	0.2	>	<	1	349.3	349.3	349.3	0	349.3	349.3	>
2022-05-26 21:01:27	327	<	20	0	0	0	0	0	0	>	<	1	0.15	0.15	0.15	0	0.15	0.15	>	<	1	349.3	349.3	349.3	0	349.3	349.3	>
2022-05-26 21:01:28	328	<	20	0	0	0	0	0	0	>	<	1	0.15	0.15	0.15	0	0.15	0.15	>	<	1	349.3	349.3	349.3	0	349.3	349.3	>
2022-05-26 21:01:29	329	<	20	0	0	0	0	0	0	>	<	1	0.15	0.15	0.15	0	0.15	0.15	>	<	1	349.3	349.3	349.3	0	349.3	349.3	>
2022-05-26 21:01:30	330	<	20	0	0	0	0	0	0	>	<	1	0.15	0.15	0.15	0	0.15	0.15	>	<	1	349.3	349.3	349.3	0	349.3	349.3	>
2022-05-26 21:01:31	331	<	20	0	0	0	0	0	0	>	<	1	0.2	0.2	0.2	0	0.2	0.2	>	<	1	349.3	349.3	349.3	0	349.3	349.3	>
2022-05-26 21:01:32	332	<	20	0.05	1	0	0.2179	0.2679	-0.1679	>	<	1	0.15	0.15	0.15	0	0.15	0.15	>	<	1	349.3	349.3	349.3	0	349.3	349.3	>
2022-05-26 21:01:33	333	<	20	0	0	0	0	0	0	>	<	1	0.3	0.3	0.3	0	0.3	0.3	>	<	1	349.3	349.3	349.3	0	349.3	349.3	>
2022-05-26 21:01:34	334	<	20	0	0	0	0	0	0	>	<	1	0.15	0.15	0.15	0	0.15	0.15	>	<	1	349.3	349.3	349.3	0	349.3	349.3	>
2022-05-26 21:01:35	335	<	20	0.1	1	0	0.3	0.4	-0.2	>	<	1	0.15	0.15	0.15	0	0.15	0.15	>	<	1	349.3	349.3	349.3	0	349.3	349.3	>
2022-05-26 21:01:36	336	<	20	0.05	1	0	0.2179	0.2679	-0.1679	>	<	1	0.15	0.15	0.15	0	0.15	0.15	>	<	1	349.3	349.3	349.3	0	349.3	349.3	>
2022-05-26 21:01:37	337	<	20	0.1	1	0	0.3	0.4	-0.2	>	<	1	0.15	0.15	0.15	0	0.15	0.15	>	<	1	349.3	349.3	349.3	0	349.3	349.3	>
2022-05-26 21:01:38	338	<	20	0	0	0	0	0	0	>	<	1	0.25	0.25	0.25	0	0.25	0.25	>	<	1	349.3	349.3	349.3	0	349.3	349.3	>
2022-05-26 21:01:39	339	<	20	0.1	1	0	0.3	0.4	-0.2	>	<	1	0.15	0.15	0.15	0	0.15	0.15	>	<	1	349.3	349.3	349.3	0	349.3	349.3	>
2022-05-26 21:01:40	340	<	20	0	0	0	0	0	0	>	<	1	0.15	0.15	0.15	0	0.15	0.15	>	<	1	349.3	349.3	349.3	0	349.3	349.3	>
2022-05-26 21:01:41	341	<	20	0.05	1	0	0.2179	0.2679	-0.1679	>	<	1	0.1	0.1	0.1	0	0.1	0.1	>	<	1	349.3	349.3	349.3	0	349.3	349.3	>
2022-05-26 21:01:42	342	<	20	0.05	1	0	0.2179	0.2679	-0.1679	>	<	1	1	1	1	0	1	1	>	<	1	349.3	349.3	349.3	0	349.3	349.3	>
2022-05-26 21:01:43	343	<	20	0	0	0	0	0	0	>	<	1	0.15	0.15	0.15	0	0.15	0.15	>	<	1	349.3	349.3	349.3	0	349.3	349.3	>
2022-05-26 21:01:44	344	<	20	0	0	0	0	0	0	>	<	1	0.15	0.15	0.15	0	0.15	0.15	>	<	1	349.3	349.3	349.3	0	349.3	349.3	>
2022-05-26 21:01:45	345	<	20	0.05	1	0	0.2179	0.2679	-0.1679	>	<	1	0.15	0.15	0.15	0	0.15	0.15	>	<	1	349.3	349.3	349.3	0	349.3	349.3	>
2022-05-26 21:01:46	346	<	20	0	0	0	0	0	0	>	<	1	0.15	0.15	0.15	0	0.15	0.15	>	<	1	349.3	349.3	349.3	0	349.3	349.3	>
2022-05-26 21:01:47	347	<	20	0	0	0	0	0	0	>	<	1	0.15	0.15	0.15	0	0.15	0.15	>	<	1	349.3	349.3	349.3	0	349.3	349.3	>
2022-05-26 21:01:48	348	<	20	0	0	0	0	0	0	>	<	1	0.15	0.15	0.15	0	0.15	0.15	>	<	1	349.3	349.3	349.3	0	349.3	349.3	>
2022-05-26 21:01:49	349	<	20	0.05	1	0	0.2179	0.2679	-0.1679	>	<	1	0.15	0.15	0.15	0	0.15	0.15	>	<	1	349.3	349.3	349.3	0	349.3	349.3	>
2022-05-26 21:01:50	350	<	20	0.1	1	0	0.3	0.4	-0.2	>	<	1	0.15	0.15	0.15	0	0.15	0.15	>	<	1	349.3	349.3	349.3	0	349.3	349.3	>
2022-05-26 21:01:51	351	<	20	0.15	1	0	0.3571	0.5071	-0.2071	>	<	1	0.15	0.15	0.15	0	0.15	0.15	>	<	1	349.3	349.3	349.3	0	349.3	349.3	>
2022-05-26 21:01:52	352	<	20	0.05	1	0	0.2179	0.2679	-0.1679	>	<	1	0.15	0.15	0.15	0	0.15	0.15	>	<	1	349.3	349.3	349.3	0	349.3	349.3	>
2022-05-26 21:01:53	353	<	20	0.05	1	0	0.2179	0.2679	-0.1679	>	<	1	0.15	0.15	0.15	0	0.15	0.15	>	<	1	349.3	349.3	349.3	0	349.3	349.3	>
2022-05-26 21:01:54	354	<	20	0	0	0	0	0	0	>	<	1	0.2	0.2	0.2	0	0.2	0.2	>	<	1	349.3	349.3	349.3	0	349.3	349.3	>
2022-05-26 21:01:55	355	<	20	0	0	0	0	0	0	>	<	1	0.15	0.15	0.15	0	0.15	0.15	>	<	1	349.3	349.3	349.3	0	349.3	349.3	>
2022-05-26 21:01:56	356	<	20	0	0	0	0	0	0	>	<	1	0.15	0.15	0.15	0	0.15	0.15	>	<	1	349.3	349.3	349.3	0	349.3	349.3	>
2022-05-26 21:01:57	357	<	20	0	0	0	0	0	0	>	<	1	0.15	0.15	0.15	0	0.15	0.15	>	<	1	349.3	349.3	349.3	0	349.3	349.3	>
2022-05-26 21:01:58	358	<	20	0	0	0	0	0	0	>	<	1	0.15	0.15	0.15	0	0.15	0.15	>	<	1	349.3	349.3	349.3	0	349.3	349.3	>
2022-05-26 21:01:59	359	<	20	0	0	0	0	0	0	>	<	1	0.15	0.15	0.15	0	0.15	0.15	>	<	1	349.3	349.3	349.3	0	349.3	349.3	>
2022-05-26 21:02:00	360	<	20	0	0	0	0	0	0	>	<	1	0.15	0.15	0.15	0	0.15	0.15	>	<	1	349.3	349.3	349.3	0	349.3	349.3	>
2022-05-26 21:02:01	361	<	20	0	0	0	0	0	0	>	<	1	0.15	0.15	0.15	0	0.15	0.15	>	<	1	349.3	349.3	349.3	0	349.3	349.3	>
2022-05-26 21:02:02	362	<	20	0	0	0	0	0	0	>	<	1	0.2	0.2	0.2	0	0.2	0.2	>	<	1	349.3	349.3	349.3	0	349.3	349.3	>
2022-05-26 21:02:03	363	<	20	0	0	0	0	0	0	>	<	1	0.15	0.15	0.15	0	0.15	0.15	>	<	1	349.3	349.3	349.3	0	349.3	349.3	>
2022-05-26 21:02:04	364	<	20	0.05	1	0	0.2179	0.2679	-0.1679	>	<	1	0.1	0.1	0.1	0	0.1	0.1	>	<	1	349.3	349.3	349.3	0	349.3	349.3	>
2022-05-26 21:02:05	365	<	20	0.05	1	0	0.2179	0.2679	-0.1679	>	<	1	0.2	0.2	0.2	0	0.2	0.2	>	<	1	349.3	349.3	349.3	0	349.3	349.3	>
2022-05-26 21:02:06	366	<	20	0	0	0	0	0	0	>	<	1	0.15	0.15	0.15	0	0.15	0.15	>	<	1	349.3	349.3	349.3	0	349.3	349.3	>
2022-05-26 21:02:07	367	<	20	0	0	0	0	0	0	>	<	1	0.15	0.15	0.15	0	0.15	0.15	>	<	1	349.3	349.3	349.3	0	349.3	349.3	>
2022-05-26 21:02:08	368	<	20	0	0	0	0	0	0	>	<	1	0.15	0.15	0.15	0	0.15	0.15	>	<	1	349.3	349.3	349.3	0	349.3	349.3	>
2022-05-26 21:02:09	369	<	20	0.05	1	0	0.2179	0.2679	-0.1679	>	<	1	0.15	0.15	0.15	0	0.15	0.15	>	<	1	349.3	349.3	349.3	0	349.3	349.3	>
2022-05-26 21:02:10	370	<	20	0	0	0	0	0	0	>	<	1	0.2	0.2	0.2	0	0.2	0.2	>	<	1	349.3	349.3	349.3	0	349.3	349.3	>
2022-05-26 21:02:11	371	<	20	0.05	1	0	0.2179	0.2679	-0.1679	>	<	1	0.1	0.1	0.1	0	0.1	0.1	>	<	1	349.3	349.3	349.3	0	349.3	349.3	>
2022-05-26 21:02:12	372	<	20	0	0	0	0	0	0	>	<	1	0.2	0.2	0.2	0	0.2	0.2	>	<	1	349.3	349.3	349.3	0	349.3	349.3	>
2022-05-26 21:02:13	373	<	20	0	0	0	0	0	0	>	<	1	0.1	0.1	0.1	0	0.1	0.1	>	<	1	349.3	349.3	349.3	0	349.3	349.3	>
2022-05-26 21:02:14	374	<	20	0.05	1	0	0.2179	0.2679	-0.1679	>	<	1	0.15	0.15	0.15	0	0.15	0.15	>	<	1	349.3	349.3	349.3	0	349.3	349.3	>
2022-05-26 21:02:15	375	<	20	0	0	0	0	0	0	>	<	1	0.2	0.2	0.2	0	0.2	0.2	>	<	1	349.3	349.3	349.3	0	349.3	349.3	>
2022-05-26 21:02:16	376	<	20	0.05	1	0	0.2179	0.2679	-0.1679	>	<	1	0.15	0.15	0.15	0	0.15	0.15	>	<	1	349.3	349.3	349.3	0	349.3	349.3	>
2022-05-26 21:02:17	377	<	20	0.05	1	0	0.2179	0.2679	-0.1679	>	<	1	0.15	0.15	0.15	0	0.15	0.15	>	<	1	349.3	349.3	349.3	0	349.3	349.3	>
2022-05-26 21:02:18	378	<	20	0	0	0	0	0	0	>	<	1	0.2	0.2	0.2	0	0.2	0.2	>	<	1	349.3	349.3	349.3	0	349.3	349.3	>
2022-05-26 21:02:19	379	<	20	0	0	0	0	0	0	>	<	1	0.2	0.2	0.2	0	0.2	0.2	>	<	1	349.3	349.3	349.3	0	349.3	349.3	>
2022-05-26 21:02:20	380	<	20	0	0	0	0	0	0	>	<	1	0.1	0.1	0.1	0	0.1	0.1	>	<	1	349.3	349.3	349.3	0	349.3	349.3	>
2022-05-26 21:02:21	381	<	20	0	0	0	0	0	0	>	<	1	0.15	0.15	0.15	0	0.15	0.15	>	<	1	349.3	349.3	349.3	0	349.3	349.3	>
2022-05-26 21:02:22	382	<	20	0	0	0	0	0	0	>	<	1	0.15	0.15	0.15	0	0.15	0.15	>	<	1	349.3	349.3	349.3	0	349.3	349.3	>
2022-05-26 21:02:23	383	<	20	0	0	0	0	0	0	>	<	1	0.2	0.2	0.2	0	0.2	0.2	>	<	1	349.3	349.3	349.3	0	349.3	349.3	>
2022-05-26 21:02:24	384	<	20	0	0	0	0	0	0	>	<	1	0.15	0.15	0.15	0	0.15	0.15	>	<	1	349.3	349.3	349.3	0	349.3	349.3	>
2022-05-26 21:02:25	385	<	20	0	0	0	0	0	0	>	<	1	0.15	0.15	0.15	0	0.15	0.15	>	<	1	349.3	349.3	349.3	0	349.3	349.3	>
2022-05-26 21:02:26	386	<	20	0	0	0	0	0	0	>	<	1	0.15	0.15	0.15	0	0.15	0.15	>	<	1	349.3	349.3	349.3	0	349.3	349.3	>
2022-05-26 21:02:27	387	<	20	0	0	0	0	0	0	>	<	1	0.15	0.15	0.15	0	0.15	0.15	>	<	1	349.3	349.3	349.3	0	349.3	349.3	>
2022-05-26 21:02:28	388	<	20	0	0	0	0	0	0	>	<	1	0.15	0.15	0.15	0	0.15	0.15	>	<	1	349.3	349.3	349.3	0	349.3	349.3	>
2022-05-26 21:02:29	389	<	20	0	0	0	0	0	0	>	<	1	0.15	0.15	0.15	0	0.15	0.15	>	<	1	349.3	349.3	349.3	0	349.3	349.3	>
2022-05-26 21:02:30	390	<	20	0	0	0	0	0	0	>	<	1	0.2	0.2	0.2	0	0.2	0.2	>	<	1	349.3	349.3	349.3	0	349.3	349.3	>
2022-05-26 21:02:31	391	<	20	0	0	0	0	0	0	>	<	1	0.1	0.1	0.1	0	0.1	0.1	>	<	1	349.3	349.3	349.3	0	349.3	349.3	>
2022-05-26 21:02:32	392	<	20	0	0	0	0	0	0	>	<	1	0.15	0.15	0.15	0	0.15	0.15	>	<	1	349.3	349.3	349.3	0	349.3	349.3	>
2022-05-26 21:02:33	393	<	20	0	0	0	0	0	0	>	<	1	0.2	0.2	0.2	0	0.2	0.2	>	<	1	349.3	349.3	349.3	0	349.3	349.3	>
2022-05-26 21:02:34	394	<	20	0	0	0	0	0	0	>	<	1	0.15	0.15	0.15	0	0.15	0.15	>	<	1	349.3	349.3	349.3	0	349.3	349.3	>
2022-05-26 21:02:35	395	<	20	0	0	0	0	0	0	>	<	1	0.3	0.3	0.3	0	0.3	0.3	>	<	1	349.4	349.4	349.4	0	349.4	349.4	>
2022-05-26 21:02:36	396	<	20	0	0	0	0	0	0	>	<	1	0.15	0.15	0.15	0	0.15	0.15	>	<	1	349.4	349.4	349.4	0	349.4	349.4	>
2022-05-26 21:02:37	397	<	20	0.15	1	0	0.3571	0.5071	-0.2071	>	<	1	0.1	0.1	0.1	0	0.1	0.1	>	<	1	349.4	349.4	349.4	0	349.4	349.4	>
2022-05-26 21:02:38	398	<	20	0.05	1	0	0.2179	0.2679	-0.1679	>	<	1	0.2	0.2	0.2	0	0.2	0.2	>	<	1	349.4	349.4	349.4	0	349.4	349.4	>
2022-05-26 21:02:39	399	<	20	0.05	1	0	0.2179	0.2679	-0.1679	>	<	1	0.15	0.15	0.15	0	0.15	0.15	>	<	1	349.4	349.4	349.4	0	349.4	349.4	>
2022-05-26 21:02:40	400	<	20	0	0	0	0	0	0	>	<	1	0.15	0.15	0.15	0	0.15	0.15	>	<	1	349.4	349.4	349.4	0	349.4	349.4	>
2022-05-26 21:02:41	401	<	20	0.1	1	0	0.3	0.4	-0.2	>	<	1	0.15	0.15	0.15	0	0.15	0.15	>	<	1	349.4	349.4	349.4	0	349.4	349.4	>
2022-05-26 21:02:42	402	<	20	0	0	0	0	0	0	>	<	1	0.15	0.15	0.15	0	0.15	0.15	>	<	1	349.4	349.4	349.4	0	349.4	349.4	>
2022-05-26 21:02:43	403	<	20	0	0	0	0	0	0	>	<	1	0.2	0.2	0.2	0	0.2	0.2	>	<	1	349.4	349.4	349.4	0	349.4	349.4	>
2022-05-26 21:02:44	404	<	20	0	0	0	0	0	0	>	<	1	0.15	0.15	0.15	0	0.15	0.15	>	<	1	349.4	349.4	349.4	0	349.4	349.4	>
2022-05-26 21:02:45	405	<	20	0	0	0	0	0	0	>	<	1	0.1	0.1	0.1	0	0.1	0.1	>	<	1	349.4	349.4	349.4	0	349.4	349.4	>
2022-05-26 21:02:46	406	<	20	0.05	1	0	0.2179	0.2679	-0.1679	>	<	1	0.15	0.15	0.15	0	0.15	0.15	>	<	1	349.4	349.4	349.4	0	349.4	349.4	>
2022-05-26 21:02:47	407	<	20	0.05	1	0	0.2179	0.2679	-0.1679	>	<	1	0.15	0.15	0.15	0	0.15	0.15	>	<	1	349.4	349.4	349.4	0	349.4	349.4	>
2022-05-26 21:02:48	408	<	20	0	0	0	0	0	0	>	<	1	0.2	0.2	0.2	0	0.2	0.2	>	<	1	349.4	349.4	349.4	0	349.4	349.4	>
2022-05-26 21:02:49	409	<	20	0.05	1	0	0.2179	0.2679	-0.1679	>	<	1	0.15	0.15	0.15	0	0.15	0.15	>	<	1	349.4	349.4	349.4	0	349.4	349.4	>
2022-05-26 21:02:50	410	<	20	0	0	0	0	0	0	>	<	1	0.1	0.1	0.1	0	0.1	0.1	>	<	1	349.4	349.4	349.4	0	349.4	349.4	>
2022-05-26 21:02:51	411	<	20	0	0	0	0	0	0	>	<	1	0.2	0.2	0.2	0	0.2	0.2	>	<	1	349.4	349.4	349.4	0	349.4	349.4	>
2022-05-26 21:02:52	412	<	20	0	0	0	0	0	0	>	<	1	0.15	0.15	0.15	0	0.15	0.15	>	<	1	349.4	349.4	349.4	0	349.4	349.4	>
2022-05-26 21:02:53	413	<	20	0	0	0	0	0	0	>	<	1	0.15	0.15	0.15	0	0.15	0.15	>	<	1	349.4	349.4	349.4	0	349.4	349.4	>
2022-05-26 21:02:54	414	<	20	0	0	0	0	0	0	>	<	1	0.15	0.15	0.15	0	0.15	0.15	>	<	1	349.4	349.4	349.4	0	349.4	349.4	>
2022-05-26 21:02:55	415	<	20	0	0	0	0	0	0	>	<	1	0.15	0.15	0.15	0	0.15	0.15	>	<	1	349.4	349.4	349.4	0	349.4	349.4	>
2022-05-26 21:02:56	416	<	20	0	0	0	0	0	0	>	<	1	0.15	0.15	0.15	0	0.15	0.15	>	<	1	349.4	349.4	349.4	0	349.4	349.4	>
2022-05-26 21:02:57	417	<	20	0	0	0	0	0	0	>	<	1	0.2	0.2	0.2	0	0.2	0.2	>	<	1	349.4	349.4	349.4	0	349.4	349.4	>
2022-05-26 21:02:58	418	<	20	0	0	0	0	0	0	>	<	1	0.1	0.1	0.1	0	0.1	0.1	>	<	1	349.4	349.4	349.4	0	349.4	349.4	>
2022-05-26 21:02:59	419	<	20	0	0	0	0	0	0	>	<	1	0.15	0.15	0.15	0	0.15	0.15	>	<	1	349.4	349.4	349.4	0	349.4	349.4	>
2022-05-26 21:03:00	420	<	20	0.1	1	0	0.3	0.4	-0.2	>	<	1	0.2	0.2	0.2	0	0.2	0.2	>	<	1	349.4	349.4	349.4	0	349.4	349.4	>
2022-05-26 21:03:01	421	<	20	0	0	0	0	0	0	>	<	1	0.15	0.15	0.15	0	0.15	0.15	>	<	1	349.4	349.4	349.4	0	349.4	349.4	>
2022-05-26 21:03:02	422	<	20	0	0	0	0	0	0	>	<	1	0.15	0.15	0.15	0	0.15	0.15	>	<	1	349.4	349.4	349.4	0	349.4	349.4	>
2022-05-26 21:03:03	423	<	20	0	0	0	0	0	0	>	<	1	0.15	0.15	0.15	0	0.15	0.15	>	<	1	349.4	349.4	349.4	0	349.4	349.4	>
2022-05-26 21:03:04	424	<	20	0	0	0	0	0	0	>	<	1	0.1	0.1	0.1	0	0.1	0.1	>	<	1	349.4	349.4	349.4	0	349.4	349.4	>
2022-05-26 21:03:05	425	<	20	0	0	0	0	0	0	>	<	1	0.15	0.15	0.15	0	0.15	0.15	>	<	1	349.4	349.4	349.4	0	349.4	349.4	>
2022-05-26 21:03:06	426	<	20	0	0	0	0	0	0	>	<	1	0.2	0.2	0.2	0	0.2	0.2	>	<	1	349.4	349.4	349.4	0	349.4	349.4	>
2022-05-26 21:03:07	427	<	20	0	0	0	0	0	0	>	<	1	0.25	0.25	0.25	0	0.25	0.25	>	<	1	349.4	349.4	349.4	0	349.4	349.4	>
2022-05-26 21:03:08	428	<	20	0	0	0	0	0	0	>	<	1	0.35	0.35	0.35	0	0.35	0.35	>	<	1	349.4	349.4	349.4	0	349.4	349.4	>
2022-05-26 21:03:09	429	<	20	0	0	0	0	0	0	>	<	1	0.2	0.2	0.2	0	0.2	0.2	>	<	1	349.4	349.4	349.4	0	349.4	349.4	>
2022-05-26 21:03:10	430	<	20	0	0	0	0	0	0	>	<	1	0.15	0.15	0.15	0	0.15	0.15	>	<	1	349.4	349.4	349.4	0	349.4	349.4	>
2022-05-26 21:03:11	431	<	20	0	0	0	0	0	0	>	<	1	0.15	0.15	0.15	0	0.15	0.15	>	<	1	349.4	349.4	349.4	0	349.4	349.4	>
2022-05-26 21:03:12	432	<	20	0	0	0	0	0	0	>	<	1	0.2	0.2	0.2	0	0.2	0.2	>	<	1	349.4	349.4	349.4	0	349.4	349.4	>
2022-05-26 21:03:13	433	<	20	0.05	1	0	0.2179	0.2679	-0.1679	>	<	1	0.1	0.1	0.1	0	0.1	0.1	>	<	1	349.4	349.4	349.4	0	349.4	349.4	>
2022-05-26 21:03:14	434	<	20	0.05	1	0	0.2179	0.2679	-0.1679	>	<	1	0.2	0.2	0.2	0	0.2	0.2	>	<	1	349.4	349.4	349.4	0	349.4	349.4	>
2022-05-26 21:03:15	435	<	20	0.1	1	0	0.3	0.4	-0.2	>	<	1	0.15	0.15	0.15	0	0.15	0.15	>	<	1	349.4	349.4	349.4	0	349.4	349.4	>
2022-05-26 21:03:16	436	<	20	0.05	1	0	0.2179	0.2679	-0.1679	>	<	1	0.15	0.15	0.15	0	0.15	0.15	>	<	1	349.4	349.4	349.4	0	349.4	349.4	>
2022-05-26 21:03:17	437	<	20	0.05	1	0	0.2179	0.2679	-0.1679	>	<	1	0.15	0.15	0.15	0	0.15	0.15	>	<	1	349.4	349.4	349.4	0	349.4	349.4	>
2022-05-26 21:03:18	438	<	20	0.1	1	0	0.3	0.4	-0.2	>	<	1	0.15	0.15	0.15	0	0.15	0.15	>	<	1	349.4	349.4	349.4	0	349.4	349.4	>
2022-05-26 21:03:19	439	<	20	0	0	0	0	0	0	>	<	1	0.15	0.15	0.15	0	0.15	0.15	>	<	1	349.4	349.4	349.4	0	349.4	349.4	>
2022-05-26 21:03:20	440	<	20	0.1	1	0	0.3	0.4	-0.2	>	<	1	0.2	0.2	0.2	0	0.2	0.2	>	<	1	349.7	349.7	349.7	0	349.7	349.7	>
2022-05-26 21:03:21	441	<	20	0.1	1	0	0.3	0.4	-0.2	>	<	1	0.1	0.1	0.1	0	0.1	0.1	>	<	1	349.9	349.9	349.9	0	349.9	349.9	>
2022-05-26 21:03:22	442	<	20	0.05	1	0	0.2179	0.2679	-0.1679	>	<	1	0.15	0.15	0.15	0	0.15	0.15	>	<	1	349.9	349.9	349.9	0	349.9	349.9	>
2022-05-26 21:03:23	443	<	20	0	0	0	0	0	0	>	<	1	0.15	0.15	0.15	0	0.15	0.15	>	<	1	349.9	349.9	349.9	0	349.9	349.9	>
2022-05-26 21:03:24	444	<	20	0	0	0	0	0	0	>	<	1	0.55	0.55	0.55	0	0.55	0.55	>	<	1	349.9	349.9	349.9	0	349.9	349.9	>
2022-05-26 21:03:25	445	<	20	0	0	0	0	0	0	>	<	1	0.15	0.15	0.15	0	0.15	0.15	>	<	1	349.9	349.9	349.9	0	349.9	349.9	>
2022-05-26 21:03:26	446	<	20	0	0	0	0	0	0	>	<	1	0.15	0.15	0.15	0	0.15	0.15	>	<	1	349.9	349.9	349.9	0	349.9	349.9	>
2022-05-26 21:03:27	447	<	20	0.05	1	0	0.2179	0.2679	-0.1679	>	<	1	0.15	0.15	0.15	0	0.15	0.15	>	<	1	349.9	349.9	349.9	0	349.9	349.9	>
2022-05-26 21:03:28	448	<	20	0	0	0	0	0	0	>	<	1	0.15	0.15	0.15	0	0.15	0.15	>	<	1	349.9	349.9	349.9	0	349.9	349.9	>
2022-05-26 21:03:29	449	<	20	0	0	0	0	0	0	>	<	1	0.15	0.15	0.15	0	0.15	0.15	>	<	1	349.9	349.9	349.9	0	349.9	349.9	>
2022-05-26 21:03:30	450	<	20	0	0	0	0	0	0	>	<	1	0.15	0.15	0.15	0	0.15	0.15	>	<	1	349.9	349.9	349.9	0	349.9	349.9	>
2022-05-26 21:03:31	451	<	20	0	0	0	0	0	0	>	<	1	0.2	0.2	0.2	0	0.2	0.2	>	<	1	349.9	349.9	349.9	0	349.9	349.9	>
2022-05-26 21:03:32	452	<	20	0.05	1	0	0.2179	0.2679	-0.1679	>	<	1	0.1	0.1	0.1	0	0.1	0.1	>	<	1	349.9	349.9	349.9	0	349.9	349.9	>
2022-05-26 21:03:33	453	<	20	0	0	0	0	0	0	>	<	1	0.15	0.15	0.15	0	0.15	0.15	>	<	1	349.9	349.9	349.9	0	349.9	349.9	>
2022-05-26 21:03:34	454	<	20	0	0	0	0	0	0	>	<	1	0.2	0.2	0.2	0	0.2	0.2	>	<	1	349.9	349.9	349.9	0	349.9	349.9	>
2022-05-26 21:03:35	455	<	20	0	0	0	0	0	0	>	<	1	0.15	0.15	0.15	0	0.15	0.15	>	<	1	349.9	349.9	349.9	0	349.9	349.9	>
2022-05-26 21:03:36	456	<	20	0	0	0	0	0	0	>	<	1	0.15	0.15	0.15	0	0.15	0.15	>	<	1	349.9	349.9	349.9	0	349.9	349.9	>
2022-05-26 21:03:37	457	<	20	0	0	0	0	0	0	>	<	1	0.5	0.5	0.5	0	0.5	0.5	>	<	1	350	350	350	0	350	350	>
2022-05-26 21:03:38	458	<	20	0	0	0	0	0	0	>	<	1	0.15	0.15	0.15	0	0.15	0.15	>	<	1	350	350	350	0	350	350	>
2022-05-26 21:03:39	459	<	20	0	0	0	0	0	0	>	<	1	0.15	0.15	0.15	0	0.15	0.15	>	<	1	350	350	350	0	350	350	>
2022-05-26 21:03:40	460	<	20	0	0	0	0	0	0	>	<	1	0.15	0.15	0.15	0	0.15	0.15	>	<	1	350	350	350	0	350	350	>
2022-05-26 21:03:41	461	<	20	0.05	1	0	0.2179	0.2679	-0.1679	>	<	1	0.15	0.15	0.15	0	0.15	0.15	>	<	1	350	350	350	0	350	350	>
2022-05-26 21:03:42	462	<	20	0	0	0	0	0	0	>	<	1	0.15	0.15	0.15	0	0.15	0.15	>	<	1	350	350	350	0	350	350	>
2022-05-26 21:03:43	463	<	20	0.05	1	0	0.2179	0.2679	-0.1679	>	<	1	0.2	0.2	0.2	0	0.2	0.2	>	<	1	350	350	350	0	350	350	>
2022-05-26 21:03:44	464	<	20	0	0	0	0	0	0	>	<	1	0.1	0.1	0.1	0	0.1	0.1	>	<	1	350	350	350	0	350	350	>
2022-05-26 21:03:45	465	<	20	0	0	0	0	0	0	>	<	1	0.2	0.2	0.2	0	0.2	0.2	>	<	1	350	350	350	0	350	350	>
2022-05-26 21:03:46	466	<	20	0	0	0	0	0	0	>	<	1	0.15	0.15	0.15	0	0.15	0.15	>	<	1	350	350	350	0	350	350	>
2022-05-26 21:03:47	467	<	20	0	0	0	0	0	0	>	<	1	0.1	0.1	0.1	0	0.1	0.1	>	<	1	350.2	350.2	350.2	0	350.2	350.2	>
2022-05-26 21:03:48	468	<	20	0	0	0	0	0	0	>	<	1	0.2	0.2	0.2	0	0.2	0.2	>	<	1	350.5	350.5	350.5	0	350.5	350.5	>
2022-05-26 21:03:49	469	<	20	0.05	1	0	0.2179	0.2679	-0.1679	>	<	1	0.1	0.1	0.1	0	0.1	0.1	>	<	1	350.7	350.7	350.7	0	350.7	350.7	>
2022-05-26 21:03:50	470	<	20	0.05	1	0	0.2179	0.2679	-0.1679	>	<	1	0.15	0.15	0.15	0	0.15	0.15	>	<	1	351	351	351	0	351	351	>
2022-05-26 21:03:51	471	<	20	0	0	0	0	0	0	>	<	1	0.2	0.2	0.2	0	0.2	0.2	>	<	1	351.5	351.5	351.5	0	351.5	351.5	>
2022-05-26 21:03:52	472	<	20	0	0	0	0	0	0	>	<	1	0.15	0.15	0.15	0	0.15	0.15	>	<	1	351.7	351.7	351.7	0	351.7	351.7	>
2022-05-26 21:03:53	473	<	20	0	0	0	0	0	0	>	<	1	0.15	0.15	0.15	0	0.15	0.15	>	<	1	352	352	352	0	352	352	>
2022-05-26 21:03:54	474	<	20	0	0	0	0	0	0	>	<	1	0.2	0.2	0.2	0	0.2	0.2	>	<	1	353	353	353	0	353	353	>
2022-05-26 21:03:55	475	<	20	0.05	1	0	0.2179	0.2679	-0.1679	>	<	1	0.15	0.15	0.15	0	0.15	0.15	>	<	1	353.8	353.8	353.8	0	353.8	353.8	>
2022-05-26 21:03:56	476	<	20	0	0	0	0	0	0	>	<	1	0.15	0.15	0.15	0	0.15	0.15	>	<	1	355.1	355.1	355.1	0	355.1	355.1	>
2022-05-26 21:03:57	477	<	20	0	0	0	0	0	0	>	<	1	0.15	0.15	0.15	0	0.15	0.15	>	<	1	355.8	355.8	355.8	0	355.8	355.8	>
2022-05-26 21:03:58	478	<	20	0	0	0	0	0	0	>	<	1	0.15	0.15	0.15	0	0.15	0.15	>	<	1	356.9	356.9	356.9	0	356.9	356.9	>
2022-05-26 21:03:59	479	<	20	0.1	1	0	0.3	0.4	-0.2	>	<	1	0.15	0.15	0.15	0	0.15	0.15	>	<	1	357.4	357.4	357.4	0	357.4	357.4	>
2022-05-26 21:04:00	480	<	20	0.1	1	0	0.3	0.4	-0.2	>	<	1	0.2	0.2	0.2	0	0.2	0.2	>	<	1	358.4	358.4	358.4	0	358.4	358.4	>
2022-05-26 21:04:01	481	<	20	0	0	0	0	0	0	>	<	1	0.15	0.15	0.15	0	0.15	0.15	>	<	1	358.9	358.9	358.9	0	358.9	358.9	>
2022-05-26 21:04:02	482	<	20	0	0	0	0	0	0	>	<	1	0.15	0.15	0.15	0	0.15	0.15	>	<	1	359.7	359.7	359.7	0	359.7	359.7	>
2022-05-26 21:04:03	483	<	20	0	0	0	0	0	0	>	<	1	0.15	0.15	0.15	0	0.15	0.15	>	<	1	361.8	361.8	361.8	0	361.8	361.8	>
2022-05-26 21:04:04	484	<	20	0	0	0	0	0	0	>	<	1	0.2	0.2	0.2	0	0.2	0.2	>	<	1	362.3	362.3	362.3	0	362.3	362.3	>
2022-05-26 21:04:05	485	<	20	0.05	1	0	0.2179	0.2679	-0.1679	>	<	1	0.15	0.15	0.15	0	0.15	0.15	>	<	1	363.3	363.3	363.3	0	363.3	363.3	>
2022-05-26 21:04:06	486	<	20	0	0	0	0	0	0	>	<	1	0.15	0.15	0.15	0	0.15	0.15	>	<	1	364.1	364.1	364.1	0	364.1	364.1	>
2022-05-26 21:04:07	487	<	20	0	0	0	0	0	0	>	<	1	0.2	0.2	0.2	0	0.2	0.2	>	<	1	364.6	364.6	364.6	0	364.6	364.6	>
2022-05-26 21:04:08	488	<	20	0.1	1	0	0.3	0.4	-0.2	>	<	1	0.15	0.15	0.15	0	0.15	0.15	>	<	1	365.3	365.3	365.3	0	365.3	365.3	>
2022-05-26 21:04:09	489	<	20	0.05	1	0	0.2179	0.2679	-0.1679	>	<	1	0.15	0.15	0.15	0	0.15	0.15	>	<	1	366.1	366.1	366.1	0	366.1	366.1	>
2022-05-26 21:04:10	490	<	20	0.1	1	0	0.3	0.4	-0.2	>	<	1	0.2	0.2	0.2	0	0.2	0.2	>	<	1	366.9	366.9	366.9	0	366.9	366.9	>
2022-05-26 21:04:11	491	<	20	0	0	0	0	0	0	>	<	1	0.1	0.1	0.1	0	0.1	0.1	>	<	1	367.4	367.4	367.4	0	367.4	367.4	>
2022-05-26 21:04:12	492	<	20	0	0	0	0	0	0	>	<	1	0.2	0.2	0.2	0	0.2	0.2	>	<	1	367.9	367.9	367.9	0	367.9	367.9	>
2022-05-26 21:04:13	493	<	20	0	0	0	0	0	0	>	<	1	0.15	0.15	0.15	0	0.15	0.15	>	<	1	368.9	368.9	368.9	0	368.9	368.9	>
2022-05-26 21:04:14	494	<	20	0.05	1	0	0.2179	0.2679	-0.1679	>	<	1	0.15	0.15	0.15	0	0.15	0.15	>	<	1	370	370	370	0	370	370	>
2022-05-26 21:04:15	495	<	20	0.05	1	0	0.2179	0.2679	-0.1679	>	<	1	0.2	0.2	0.2	0	0.2	0.2	>	<	1	371.3	371.3	371.3	0	371.3	371.3	>
2022-05-26 21:04:16	496	<	20	0	0	0	0	0	0	>	<	1	0.15	0.15	0.15	0	0.15	0.15	>	<	1	372.8	372.8	372.8	0	372.8	372.8	>
2022-05-26 21:04:17	497	<	20	0.1	1	0	0.3	0.4	-0.2	>	<	1	0.15	0.15	0.15	0	0.15	0.15	>	<	1	373.3	373.3	373.3	0	373.3	373.3	>
2022-05-26 21:04:18	498	<	20	0.05	1	0	0.2179	0.2679	-0.1679	>	<	1	0.2	0.2	0.2	0	0.2	0.2	>	<	1	374.4	374.4	374.4	0	374.4	374.4	>
2022-05-26 21:04:19	499	<	20	0.05	1	0	0.2179	0.2679	-0.1679	>	<	1	0.15	0.15	0.15	0	0.15	0.15	>	<	1	375.6	375.6	375.6	0	375.6	375.6	>
2022-05-26 21:04:20	500	<	20	0	0	0	0	0	0	>	<	1	0.2	0.2	0.2	0	0.2	0.2	>	<	1	376.4	376.4	376.4	0	376.4	376.4	>
2022-05-26 21:04:21	501	<	20	0.1	1	0	0.3	0.4	-0.2	>	<	1	0.15	0.15	0.15	0	0.15	0.15	>	<	1	377.4	377.4	377.4	0	377.4	377.4	>
2022-05-26 21:04:22	502	<	20	0.05	1	0	0.2179	0.2679	-0.1679	>	<	1	0.15	0.15	0.15	0	0.15	0.15	>	<	1	378.2	378.2	378.2	0	378.2	378.2	>
2022-05-26 21:04:23	503	<	20	0	0	0	0	0	0	>	<	1	0.15	0.15	0.15	0	0.15	0.15	>	<	1	379.5	379.5	379.5	0	379.5	379.5	>
2022-05-26 21:04:24	504	<	20	0	0	0	0	0	0	>	<	1	0.2	0.2	0.2	0	0.2	0.2	>	<	1	380	380	380	0	380	380	>
2022-05-26 21:04:25	505	<	20	0	0	0	0	0	0	>	<	1	0.15	0.15	0.15	0	0.15	0.15	>	<	1	380	380	380	0	380	380	>
2022-05-26 21:04:26	506	<	20	0	0	0	0	0	0	>	<	1	0.15	0.15	0.15	0	0.15	0.15	>	<	0	0			0	0	0	>
2022-05-26 21:04:27	507	<	20	0.15	1	0	0.3571	0.5071	-0.2071	>	<	0	0			0	0	0	>	<	1	381.3	381.3	381.3	0	381.3	381.3	>
2022-05-26 21:04:28	508	<	20	0	0	0	0	0	0	>	<	1	0.15	0.15	0.15	0	0.15	0.15	>	<	1	382.3	382.3	382.3	0	382.3	382.3	>
2022-05-26 21:04:29	509	<	20	0	0	0	0	0	0	>	<	1	0.2	0.2	0.2	0	0.2	0.2	>	<	1	383.1	383.1	383.1	0	383.1	383.1	>
2022-05-26 21:04:30	510	<	20	0	0	0	0	0	0	>	<	1	0.15	0.15	0.15	0	0.15	0.15	>	<	1	383.6	383.6	383.6	0	383.6	383.6	>
2022-05-26 21:04:31	511	<	20	0.05	1	0	0.2179	0.2679	-0.1679	>	<	1	0.15	0.15	0.15	0	0.15	0.15	>	<	1	384.4	384.4	384.4	0	384.4	384.4	>
2022-05-26 21:04:32	512	<	20	0	0	0	0	0	0	>	<	1	0.15	0.15	0.15	0	0.15	0.15	>	<	1	384.7	384.7	384.7	0	384.7	384.7	>
2022-05-26 21:04:33	513	<	20	0	0	0	0	0	0	>	<	1	0.15	0.15	0.15	0	0.15	0.15	>	<	1	385.4	385.4	385.4	0	385.4	385.4	>
2022-05-26 21:04:34	514	<	20	0	0	0	0	0	0	>	<	1	0.15	0.15	0.15	0	0.15	0.15	>	<	1	387	387	387	0	387	387	>
2022-05-26 21:04:35	515	<	20	0	0	0	0	0	0	>	<	1	0.2	0.2	0.2	0	0.2	0.2	>	<	1	388.3	388.3	388.3	0	388.3	388.3	>
2022-05-26 21:04:36	516	<	20	0	0	0	0	0	0	>	<	1	0.15	0.15	0.15	0	0.15	0.15	>	<	1	389.8	389.8	389.8	0	389.8	389.8	>
2022-05-26 21:04:37	517	<	20	0	0	0	0	0	0	>	<	1	0.2	0.2	0.2	0	0.2	0.2	>	<	1	390.3	390.3	390.3	0	390.3	390.3	>
2022-05-26 21:04:38	518	<	20	0	0	0	0	0	0	>	<	1	0.15	0.15	0.15	0	0.15	0.15	>	<	1	391.9	391.9	391.9	0	391.9	391.9	>
2022-05-26 21:04:39	519	<	20	0.05	1	0	0.2179	0.2679	-0.1679	>	<	1	0.15	0.15	0.15	0	0.15	0.15	>	<	1	392.9	392.9	392.9	0	392.9	392.9	>
2022-05-26 21:04:40	520	<	20	0.05	1	0	0.2179	0.2679	-0.1679	>	<	1	0.15	0.15	0.15	0	0.15	0.15	>	<	1	392.9	392.9	392.9	0	392.9	392.9	>
2022-05-26 21:04:41	521	<	20	0.05	1	0	0.2179	0.2679	-0.1679	>	<	1	0.2	0.2	0.2	0	0.2	0.2	>	<	1	394.5	394.5	394.5	0	394.5	394.5	>
2022-05-26 21:04:42	522	<	20	0	0	0	0	0	0	>	<	1	0.15	0.15	0.15	0	0.15	0.15	>	<	1	395.7	395.7	395.7	0	395.7	395.7	>
2022-05-26 21:04:43	523	<	20	0	0	0	0	0	0	>	<	1	0.15	0.15	0.15	0	0.15	0.15	>	<	1	396	396	396	0	396	396	>
2022-05-26 21:04:44	524	<	20	0.05	1	0	0.2179	0.2679	-0.1679	>	<	1	0.15	0.15	0.15	0	0.15	0.15	>	<	1	396.8	396.8	396.8	0	396.8	396.8	>
2022-05-26 21:04:45	525	<	20	0.1	1	0	0.3	0.4	-0.2	>	<	1	0.15	0.15	0.15	0	0.15	0.15	>	<	1	397.5	397.5	397.5	0	397.5	397.5	>
2022-05-26 21:04:46	526	<	20	0.05	1	0	0.2179	0.2679	-0.1679	>	<	1	0.2	0.2	0.2	0	0.2	0.2	>	<	1	398.3	398.3	398.3	0	398.3	398.3	>
2022-05-26 21:04:47	527	<	20	0.05	1	0	0.2179	0.2679	-0.1679	>	<	1	0.15	0.15	0.15	0	0.15	0.15	>	<	1	399.3	399.3	399.3	0	399.3	399.3	>
2022-05-26 21:04:48	528	<	20	0	0	0	0	0	0	>	<	1	0.2	0.2	0.2	0	0.2	0.2	>	<	1	399.9	399.9	399.9	0	399.9	399.9	>
2022-05-26 21:04:49	529	<	20	0	0	0	0	0	0	>	<	1	0.15	0.15	0.15	0	0.15	0.15	>	<	1	400.1	400.1	400.1	0	400.1	400.1	>
2022-05-26 21:04:50	530	<	20	0	0	0	0	0	0	>	<	1	0.15	0.15	0.15	0	0.15	0.15	>	<	1	400.9	400.9	400.9	0	400.9	400.9	>
2022-05-26 21:04:51	531	<	20	0	0	0	0	0	0	>	<	1	0.15	0.15	0.15	0	0.15	0.15	>	<	1	401.9	401.9	401.9	0	401.9	401.9	>
2022-05-26 21:04:52	532	<	20	0	0	0	0	0	0	>	<	1	0.15	0.15	0.15	0	0.15	0.15	>	<	1	402.9	402.9	402.9	0	402.9	402.9	>
2022-05-26 21:04:53	533	<	20	0	0	0	0	0	0	>	<	1	0.15	0.15	0.15	0	0.15	0.15	>	<	1	404.8	404.8	404.8	0	404.8	404.8	>
2022-05-26 21:04:54	534	<	20	0.05	1	0	0.2179	0.2679	-0.1679	>	<	1	0.2	0.2	0.2	0	0.2	0.2	>	<	1	406.3	406.3	406.3	0	406.3	406.3	>
2022-05-26 21:04:55	535	<	20	0	0	0	0	0	0	>	<	1	0.15	0.15	0.15	0	0.15	0.15	>	<	1	406.3	406.3	406.3	0	406.3	406.3	>
2022-05-26 21:04:56	536	<	20	0	0	0	0	0	0	>	<	1	0.15	0.15	0.15	0	0.15	0.15	>	<	1	407.6	407.6	407.6	0	407.6	407.6	>
2022-05-26 21:04:57	537	<	20	0	0	0	0	0	0	>	<	1	0.2	0.2	0.2	0	0.2	0.2	>	<	1	408.3	408.3	408.3	0	408.3	408.3	>
2022-05-26 21:04:58	538	<	20	0	0	0	0	0	0	>	<	1	0.15	0.15	0.15	0	0.15	0.15	>	<	1	409.1	409.1	409.1	0	409.1	409.1	>
2022-05-26 21:04:59	539	<	20	0	0	0	0	0	0	>	<	1	0.2	0.2	0.2	0	0.2	0.2	>	<	1	410.4	410.4	410.4	0	410.4	410.4	>
2022-05-26 21:05:00	540	<	20	0.1	1	0	0.3	0.4	-0.2	>	<	1	0.15	0.15	0.15	0	0.15	0.15	>	<	1	412	412	412	0	412	412	>
2022-05-26 21:05:01	541	<	20	0	0	0	0	0	0	>	<	1	0.15	0.15	0.15	0	0.15	0.15	>	<	1	412.5	412.5	412.5	0	412.5	412.5	>
2022-05-26 21:05:02	542	<	20	0	0	0	0	0	0	>	<	1	0.2	0.2	0.2	0	0.2	0.2	>	<	1	413	413	413	0	413	413	>
2022-05-26 21:05:03	543	<	20	0	0	0	0	0	0	>	<	1	0.15	0.15	0.15	0	0.15	0.15	>	<	1	413.3	413.3	413.3	0	413.3	413.3	>
2022-05-26 21:05:04	544	<	20	0.4	7	0	1.5297	1.9297	-1.1297	>	<	1	0.2	0.2	0.2	0	0.2	0.2	>	<	1	413.8	413.8	413.8	0	413.8	413.8	>
2022-05-26 21:05:05	545	<	20	0.05	1	0	0.2179	0.2679	-0.1679	>	<	1	0.6	0.6	0.6	0	0.6	0.6	>	<	1	423.1	423.1	423.1	0	423.1	423.1	>
2022-05-26 21:05:06	546	<	20	0	0	0	0	0	0	>	<	1	0.15	0.15	0.15	0	0.15	0.15	>	<	1	423.1	423.1	423.1	0	423.1	423.1	>
2022-05-26 21:05:07	547	<	20	0	0	0	0	0	0	>	<	1	0.15	0.15	0.15	0	0.15	0.15	>	<	1	423.1	423.1	423.1	0	423.1	423.1	>
2022-05-26 21:05:08	548	<	20	0	0	0	0	0	0	>	<	1	0.15	0.15	0.15	0	0.15	0.15	>	<	1	423.1	423.1	423.1	0	423.1	423.1	>
2022-05-26 21:05:09	549	<	20	0.05	1	0	0.2179	0.2679	-0.1679	>	<	1	0.2	0.2	0.2	0	0.2	0.2	>	<	1	423.1	423.1	423.1	0	423.1	423.1	>
2022-05-26 21:05:10	550	<	20	0	0	0	0	0	0	>	<	1	0.1	0.1	0.1	0	0.1	0.1	>	<	1	423.1	423.1	423.1	0	423.1	423.1	>
2022-05-26 21:05:11	551	<	20	0	0	0	0	0	0	>	<	1	0.2	0.2	0.2	0	0.2	0.2	>	<	1	423.1	423.1	423.1	0	423.1	423.1	>
2022-05-26 21:05:12	552	<	20	0	0	0	0	0	0	>	<	1	0.15	0.15	0.15	0	0.15	0.15	>	<	1	423.1	423.1	423.1	0	423.1	423.1	>
2022-05-26 21:05:13	553	<	20	0	0	0	0	0	0	>	<	1	0.15	0.15	0.15	0	0.15	0.15	>	<	1	423.1	423.1	423.1	0	423.1	423.1	>
2022-05-26 21:05:14	554	<	20	0	0	0	0	0	0	>	<	1	0.15	0.15	0.15	0	0.15	0.15	>	<	1	423.1	423.1	423.1	0	423.1	423.1	>
2022-05-26 21:05:15	555	<	20	0	0	0	0	0	0	>	<	1	0.15	0.15	0.15	0	0.15	0.15	>	<	1	423.1	423.1	423.1	0	423.1	423.1	>
2022-05-26 21:05:16	556	<	20	0.05	1	0	0.2179	0.2679	-0.1679	>	<	1	0.15	0.15	0.15	0	0.15	0.15	>	<	1	423.1	423.1	423.1	0	423.1	423.1	>
2022-05-26 21:05:17	557	<	20	0.1	1	0	0.3	0.4	-0.2	>	<	1	0.15	0.15	0.15	0	0.15	0.15	>	<	1	423.1	423.1	423.1	0	423.1	423.1	>
2022-05-26 21:05:18	558	<	20	0.1	1	0	0.3	0.4	-0.2	>	<	1	0.15	0.15	0.15	0	0.15	0.15	>	<	1	423.1	423.1	423.1	0	423.1	423.1	>
2022-05-26 21:05:19	559	<	20	0	0	0	0	0	0	>	<	1	0.15	0.15	0.15	0	0.15	0.15	>	<	1	423.1	423.1	423.1	0	423.1	423.1	>
2022-05-26 21:05:20	560	<	20	0.05	1	0	0.2179	0.2679	-0.1679	>	<	1	0.2	0.2	0.2	0	0.2	0.2	>	<	1	423.1	423.1	423.1	0	423.1	423.1	>
2022-05-26 21:05:21	561	<	20	0	0	0	0	0	0	>	<	1	0.15	0.15	0.15	0	0.15	0.15	>	<	1	423.1	423.1	423.1	0	423.1	423.1	>
2022-05-26 21:05:22	562	<	20	0.05	1	0	0.2179	0.2679	-0.1679	>	<	1	0.15	0.15	0.15	0	0.15	0.15	>	<	1	423.1	423.1	423.1	0	423.1	423.1	>
2022-05-26 21:05:23	563	<	20	0	0	0	0	0	0	>	<	1	0.1	0.1	0.1	0	0.1	0.1	>	<	1	423.1	423.1	423.1	0	423.1	423.1	>
2022-05-26 21:05:24	564	<	20	0	0	0	0	0	0	>	<	1	0.15	0.15	0.15	0	0.15	0.15	>	<	1	423.1	423.1	423.1	0	423.1	423.1	>
2022-05-26 21:05:25	565	<	20	0	0	0	0	0	0	>	<	1	0.2	0.2	0.2	0	0.2	0.2	>	<	1	423.1	423.1	423.1	0	423.1	423.1	>
2022-05-26 21:05:26	566	<	20	0	0	0	0	0	0	>	<	1	0.15	0.15	0.15	0	0.15	0.15	>	<	1	423.1	423.1	423.1	0	423.1	423.1	>
2022-05-26 21:05:27	567	<	20	0	0	0	0	0	0	>	<	1	0.15	0.15	0.15	0	0.15	0.15	>	<	1	423.1	423.1	423.1	0	423.1	423.1	>
2022-05-26 21:05:28	568	<	20	0	0	0	0	0	0	>	<	1	0.1	0.1	0.1	0	0.1	0.1	>	<	1	423.1	423.1	423.1	0	423.1	423.1	>
2022-05-26 21:05:29	569	<	20	0.05	1	0	0.2179	0.2679	-0.1679	>	<	1	0.2	0.2	0.2	0	0.2	0.2	>	<	1	423.1	423.1	423.1	0	423.1	423.1	>
2022-05-26 21:05:30	570	<	20	0.05	1	0	0.2179	0.2679	-0.1679	>	<	1	0.15	0.15	0.15	0	0.15	0.15	>	<	1	423.1	423.1	423.1	0	423.1	423.1	>
2022-05-26 21:05:31	571	<	20	0	0	0	0	0	0	>	<	1	0.15	0.15	0.15	0	0.15	0.15	>	<	1	423.1	423.1	423.1	0	423.1	423.1	>
2022-05-26 21:05:32	572	<	20	0.05	1	0	0.2179	0.2679	-0.1679	>	<	1	0.15	0.15	0.15	0	0.15	0.15	>	<	1	423.1	423.1	423.1	0	423.1	423.1	>
2022-05-26 21:05:33	573	<	20	0	0	0	0	0	0	>	<	1	0.2	0.2	0.2	0	0.2	0.2	>	<	1	423.1	423.1	423.1	0	423.1	423.1	>
2022-05-26 21:05:34	574	<	20	0	0	0	0	0	0	>	<	1	0.1	0.1	0.1	0	0.1	0.1	>	<	1	423.1	423.1	423.1	0	423.1	423.1	>
2022-05-26 21:05:35	575	<	20	0	0	0	0	0	0	>	<	1	0.2	0.2	0.2	0	0.2	0.2	>	<	1	423.1	423.1	423.1	0	423.1	423.1	>
2022-05-26 21:05:36	576	<	20	0	0	0	0	0	0	>	<	1	0.15	0.15	0.15	0	0.15	0.15	>	<	1	423.1	423.1	423.1	0	423.1	423.1	>
2022-05-26 21:05:37	577	<	20	0	0	0	0	0	0	>	<	1	0.15	0.15	0.15	0	0.15	0.15	>	<	1	423.1	423.1	423.1	0	423.1	423.1	>
2022-05-26 21:05:38	578	<	20	0	0	0	0	0	0	>	<	1	0.15	0.15	0.15	0	0.15	0.15	>	<	1	423.1	423.1	423.1	0	423.1	423.1	>
2022-05-26 21:05:39	579	<	20	0	0	0	0	0	0	>	<	1	0.15	0.15	0.15	0	0.15	0.15	>	<	1	423.1	423.1	423.1	0	423.1	423.1	>
2022-05-26 21:05:40	580	<	20	0.05	1	0	0.2179	0.2679	-0.1679	>	<	1	0.15	0.15	0.15	0	0.15	0.15	>	<	1	423.1	423.1	423.1	0	423.1	423.1	>
2022-05-26 21:05:41	581	<	20	0	0	0	0	0	0	>	<	1	0.15	0.15	0.15	0	0.15	0.15	>	<	1	423.1	423.1	423.1	0	423.1	423.1	>
2022-05-26 21:05:42	582	<	20	0	0	0	0	0	0	>	<	1	0.15	0.15	0.15	0	0.15	0.15	>	<	1	423.1	423.1	423.1	0	423.1	423.1	>
2022-05-26 21:05:43	583	<	20	0	0	0	0	0	0	>	<	1	0.15	0.15	0.15	0	0.15	0.15	>	<	1	423.1	423.1	423.1	0	423.1	423.1	>
2022-05-26 21:05:44	584	<	20	0	0	0	0	0	0	>	<	1	0.2	0.2	0.2	0	0.2	0.2	>	<	1	423.1	423.1	423.1	0	423.1	423.1	>
2022-05-26 21:05:45	585	<	20	0	0	0	0	0	0	>	<	1	0.1	0.1	0.1	0	0.1	0.1	>	<	1	423.1	423.1	423.1	0	423.1	423.1	>
2022-05-26 21:05:46	586	<	20	0	0	0	0	0	0	>	<	1	0.2	0.2	0.2	0	0.2	0.2	>	<	1	423.1	423.1	423.1	0	423.1	423.1	>
2022-05-26 21:05:47	587	<	20	0	0	0	0	0	0	>	<	1	0.15	0.15	0.15	0	0.15	0.15	>	<	1	423.1	423.1	423.1	0	423.1	423.1	>
2022-05-26 21:05:48	588	<	20	0	0	0	0	0	0	>	<	1	0.15	0.15	0.15	0	0.15	0.15	>	<	1	423.1	423.1	423.1	0	423.1	423.1	>
2022-05-26 21:05:49	589	<	20	0	0	0	0	0	0	>	<	1	0.15	0.15	0.15	0	0.15	0.15	>	<	1	423.1	423.1	423.1	0	423.1	423.1	>
2022-05-26 21:05:50	590	<	20	0.05	1	0	0.2179	0.2679	-0.1679	>	<	1	0.15	0.15	0.15	0	0.15	0.15	>	<	1	423.1	423.1	423.1	0	423.1	423.1	>
2022-05-26 21:05:51	591	<	20	0	0	0	0	0	0	>	<	1	0.15	0.15	0.15	0	0.15	0.15	>	<	1	423.1	423.1	423.1	0	423.1	423.1	>
2022-05-26 21:05:52	592	<	20	0	0	0	0	0	0	>	<	1	0.15	0.15	0.15	0	0.15	0.15	>	<	1	423.1	423.1	423.1	0	423.1	423.1	>
2022-05-26 21:05:53	593	<	20	0	0	0	0	0	0	>	<	1	0.15	0.15	0.15	0	0.15	0.15	>	<	1	423.1	423.1	423.1	0	423.1	423.1	>
2022-05-26 21:05:54	594	<	20	0	0	0	0	0	0	>	<	1	0.15	0.15	0.15	0	0.15	0.15	>	<	1	423.1	423.1	423.1	0	423.1	423.1	>
2022-05-26 21:05:55	595	<	20	0	0	0	0	0	0	>	<	1	0.15	0.15	0.15	0	0.15	0.15	>	<	1	423.1	423.1	423.1	0	423.1	423.1	>
2022-05-26 21:05:56	596	<	20	0	0	0	0	0	0	>	<	1	0.15	0.15	0.15	0	0.15	0.15	>	<	1	423.1	423.1	423.1	0	423.1	423.1	>
2022-05-26 21:05:57	597	<	20	0	0	0	0	0	0	>	<	1	0.1	0.1	0.1	0	0.1	0.1	>	<	1	423.1	423.1	423.1	0	423.1	423.1	>
2022-05-26 21:05:58	598	<	20	0	0	0	0	0	0	>	<	1	0.15	0.15	0.15	0	0.15	0.15	>	<	1	423.1	423.1	423.1	0	423.1	423.1	>
2022-05-26 21:05:59	599	<	20	0	0	0	0	0	0	>	<	1	0.15	0.15	0.15	0	0.15	0.15	>	<	1	423.1	423.1	423.1	0	423.1	423.1	>
2022-05-26 21:06:00	600	<	20	0	0	0	0	0	0	>	<	1	0.2	0.2	0.2	0	0.2	0.2	>	<	1	423.1	423.1	423.1	0	423.1	423.1	>
2022-05-26 21:06:01	601	<	20	0	0	0	0	0	0	>	<	1	0.15	0.15	0.15	0	0.15	0.15	>	<	1	423.1	423.1	423.1	0	423.1	423.1	>
2022-05-26 21:06:02	602	<	20	0	0	0	0	0	0	>	<	1	0.15	0.15	0.15	0	0.15	0.15	>	<	1	423.1	423.1	423.1	0	423.1	423.1	>
2022-05-26 21:06:03	603	<	20	0	0	0	0	0	0	>	<	1	0.1	0.1	0.1	0	0.1	0.1	>	<	1	423.1	423.1	423.1	0	423.1	423.1	>
2022-05-26 21:06:04	604	<	20	0	0	0	0	0	0	>	<	1	0.2	0.2	0.2	0	0.2	0.2	>	<	1	423.1	423.1	423.1	0	423.1	423.1	>
2022-05-26 21:06:05	605	<	20	0	0	0	0	0	0	>	<	1	0.15	0.15	0.15	0	0.15	0.15	>	<	1	423.1	423.1	423.1	0	423.1	423.1	>
2022-05-26 21:06:06	606	<	20	0	0	0	0	0	0	>	<	1	0.15	0.15	0.15	0	0.15	0.15	>	<	1	423.1	423.1	423.1	0	423.1	423.1	>
2022-05-26 21:06:07	607	<	20	0	0	0	0	0	0	>	<	1	0.15	0.15	0.15	0	0.15	0.15	>	<	1	423.1	423.1	423.1	0	423.1	423.1	>
2022-05-26 21:06:08	608	<	20	0.05	1	0	0.2179	0.2679	-0.1679	>	<	1	0.2	0.2	0.2	0	0.2	0.2	>	<	1	423.1	423.1	423.1	0	423.1	423.1	>
2022-05-26 21:06:09	609	<	20	0.05	1	0	0.2179	0.2679	-0.1679	>	<	1	0.15	0.15	0.15	0	0.15	0.15	>	<	1	423.1	423.1	423.1	0	423.1	423.1	>
2022-05-26 21:06:10	610	<	20	0	0	0	0	0	0	>	<	1	0.1	0.1	0.1	0	0.1	0.1	>	<	1	423.1	423.1	423.1	0	423.1	423.1	>
2022-05-26 21:06:11	611	<	20	0	0	0	0	0	0	>	<	1	0.15	0.15	0.15	0	0.15	0.15	>	<	1	423.1	423.1	423.1	0	423.1	423.1	>
2022-05-26 21:06:12	612	<	20	0.05	1	0	0.2179	0.2679	-0.1679	>	<	1	0.15	0.15	0.15	0	0.15	0.15	>	<	1	423.1	423.1	423.1	0	423.1	423.1	>
2022-05-26 21:06:13	613	<	20	0	0	0	0	0	0	>	<	1	0.2	0.2	0.2	0	0.2	0.2	>	<	1	423.1	423.1	423.1	0	423.1	423.1	>
2022-05-26 21:06:14	614	<	20	0	0	0	0	0	0	>	<	1	0.1	0.1	0.1	0	0.1	0.1	>	<	1	423.1	423.1	423.1	0	423.1	423.1	>
2022-05-26 21:06:15	615	<	20	0.05	1	0	0.2179	0.2679	-0.1679	>	<	1	0.2	0.2	0.2	0	0.2	0.2	>	<	1	423.1	423.1	423.1	0	423.1	423.1	>
2022-05-26 21:06:16	616	<	20	0	0	0	0	0	0	>	<	1	0.15	0.15	0.15	0	0.15	0.15	>	<	1	423.1	423.1	423.1	0	423.1	423.1	>
2022-05-26 21:06:17	617	<	20	0.05	1	0	0.2179	0.2679	-0.1679	>	<	1	0.1	0.1	0.1	0	0.1	0.1	>	<	1	423.1	423.1	423.1	0	423.1	423.1	>
2022-05-26 21:06:18	618	<	20	0	0	0	0	0	0	>	<	1	0.25	0.25	0.25	0	0.25	0.25	>	<	1	423.1	423.1	423.1	0	423.1	423.1	>
2022-05-26 21:06:19	619	<	19	0	0	0	0	0	0	>	<	1	0.15	0.15	0.15	0	0.15	0.15	>	<	1	423.1	423.1	423.1	0	423.1	423.1	>
2022-05-26 21:06:20	620	<	21	0	0	0	0	0	0	>	<	1	0.15	0.15	0.15	0	0.15	0.15	>	<	1	423.1	423.1	423.1	0	423.1	423.1	>
2022-05-26 21:06:21	621	<	20	0	0	0	0	0	0	>	<	1	0.15	0.15	0.15	0	0.15	0.15	>	<	1	423.1	423.1	423.1	0	423.1	423.1	>
2022-05-26 21:06:22	622	<	20	0	0	0	0	0	0	>	<	1	0.15	0.15	0.15	0	0.15	0.15	>	<	1	423.1	423.1	423.1	0	423.1	423.1	>
2022-05-26 21:06:23	623	<	20	0	0	0	0	0	0	>	<	1	0.2	0.2	0.2	0	0.2	0.2	>	<	1	423.1	423.1	423.1	0	423.1	423.1	>
2022-05-26 21:06:24	624	<	20	0	0	0	0	0	0	>	<	1	0.15	0.15	0.15	0	0.15	0.15	>	<	1	423.1	423.1	423.1	0	423.1	423.1	>
2022-05-26 21:06:25	625	<	20	0	0	0	0	0	0	>	<	1	0.15	0.15	0.15	0	0.15	0.15	>	<	1	423.1	423.1	423.1	0	423.1	423.1	>
2022-05-26 21:06:26	626	<	20	0	0	0	0	0	0	>	<	1	0.15	0.15	0.15	0	0.15	0.15	>	<	1	423.1	423.1	423.1	0	423.1	423.1	>
2022-05-26 21:06:27	627	<	20	0.05	1	0	0.2179	0.2679	-0.1679	>	<	1	0.1	0.1	0.1	0	0.1	0.1	>	<	1	423.1	423.1	423.1	0	423.1	423.1	>
2022-05-26 21:06:28	628	<	20	0	0	0	0	0	0	>	<	1	0.15	0.15	0.15	0	0.15	0.15	>	<	1	423.1	423.1	423.1	0	423.1	423.1	>
2022-05-26 21:06:29	629	<	20	0	0	0	0	0	0	>	<	1	0.2	0.2	0.2	0	0.2	0.2	>	<	1	423.1	423.1	423.1	0	423.1	423.1	>
2022-05-26 21:06:30	630	<	20	0.05	1	0	0.2179	0.2679	-0.1679	>	<	1	0.1	0.1	0.1	0	0.1	0.1	>	<	1	423.1	423.1	423.1	0	423.1	423.1	>
2022-05-26 21:06:31	631	<	20	0	0	0	0	0	0	>	<	1	0.2	0.2	0.2	0	0.2	0.2	>	<	1	423.1	423.1	423.1	0	423.1	423.1	>
2022-05-26 21:06:32	632	<	20	0	0	0	0	0	0	>	<	1	0.15	0.15	0.15	0	0.15	0.15	>	<	1	423.1	423.1	423.1	0	423.1	423.1	>
2022-05-26 21:06:33	633	<	20	0	0	0	0	0	0	>	<	1	0.15	0.15	0.15	0	0.15	0.15	>	<	1	423.1	423.1	423.1	0	423.1	423.1	>
2022-05-26 21:06:34	634	<	20	0.05	1	0	0.2179	0.2679	-0.1679	>	<	1	0.1	0.1	0.1	0	0.1	0.1	>	<	1	423.1	423.1	423.1	0	423.1	423.1	>
2022-05-26 21:06:35	635	<	20	0	0	0	0	0	0	>	<	1	0.2	0.2	0.2	0	0.2	0.2	>	<	1	423.1	423.1	423.1	0	423.1	423.1	>
2022-05-26 21:06:36	636	<	20	0	0	0	0	0	0	>	<	1	0.15	0.15	0.15	0	0.15	0.15	>	<	1	423.1	423.1	423.1	0	423.1	423.1	>
2022-05-26 21:06:37	637	<	20	0	0	0	0	0	0	>	<	1	0.15	0.15	0.15	0	0.15	0.15	>	<	1	423.1	423.1	423.1	0	423.1	423.1	>
2022-05-26 21:06:38	638	<	20	0	0	0	0	0	0	>	<	1	0.15	0.15	0.15	0	0.15	0.15	>	<	1	423.1	423.1	423.1	0	423.1	423.1	>
2022-05-26 21:06:39	639	<	20	0	0	0	0	0	0	>	<	1	0.15	0.15	0.15	0	0.15	0.15	>	<	1	423.1	423.1	423.1	0	423.1	423.1	>
2022-05-26 21:06:40	640	<	20	0.05	1	0	0.2179	0.2679	-0.1679	>	<	1	0.15	0.15	0.15	0	0.15	0.15	>	<	1	423.1	423.1	423.1	0	423.1	423.1	>
2022-05-26 21:06:41	641	<	20	0	0	0	0	0	0	>	<	1	0.15	0.15	0.15	0	0.15	0.15	>	<	1	423.1	423.1	423.1	0	423.1	423.1	>
2022-05-26 21:06:42	642	<	20	0	0	0	0	0	0	>	<	1	0.15	0.15	0.15	0	0.15	0.15	>	<	1	423.1	423.1	423.1	0	423.1	423.1	>
2022-05-26 21:06:43	643	<	20	0.05	1	0	0.2179	0.2679	-0.1679	>	<	1	0.15	0.15	0.15	0	0.15	0.15	>	<	1	423.1	423.1	423.1	0	423.1	423.1	>
2022-05-26 21:06:44	644	<	20	0	0	0	0	0	0	>	<	1	0.15	0.15	0.15	0	0.15	0.15	>	<	1	423.1	423.1	423.1	0	423.1	423.1	>
2022-05-26 21:06:45	645	<	20	0	0	0	0	0	0	>	<	1	0.2	0.2	0.2	0	0.2	0.2	>	<	1	423.1	423.1	423.1	0	423.1	423.1	>
2022-05-26 21:06:46	646	<	20	0.05	1	0	0.2179	0.2679	-0.1679	>	<	1	0.1	0.1	0.1	0	0.1	0.1	>	<	1	423.1	423.1	423.1	0	423.1	423.1	>
2022-05-26 21:06:47	647	<	20	0	0	0	0	0	0	>	<	1	0.15	0.15	0.15	0	0.15	0.15	>	<	1	423.1	423.1	423.1	0	423.1	423.1	>
2022-05-26 21:06:48	648	<	20	0	0	0	0	0	0	>	<	1	0.15	0.15	0.15	0	0.15	0.15	>	<	1	423.1	423.1	423.1	0	423.1	423.1	>
2022-05-26 21:06:49	649	<	20	0.05	1	0	0.2179	0.2679	-0.1679	>	<	1	0.15	0.15	0.15	0	0.15	0.15	>	<	1	423.1	423.1	423.1	0	423.1	423.1	>
2022-05-26 21:06:50	650	<	20	0	0	0	0	0	0	>	<	1	0.15	0.15	0.15	0	0.15	0.15	>	<	1	423.1	423.1	423.1	0	423.1	423.1	>
2022-05-26 21:06:51	651	<	20	0.05	1	0	0.2179	0.2679	-0.1679	>	<	1	0.2	0.2	0.2	0	0.2	0.2	>	<	1	423.1	423.1	423.1	0	423.1	423.1	>
2022-05-26 21:06:52	652	<	20	0	0	0	0	0	0	>	<	1	0.15	0.15	0.15	0	0.15	0.15	>	<	1	423.1	423.1	423.1	0	423.1	423.1	>
2022-05-26 21:06:53	653	<	20	0.05	1	0	0.2179	0.2679	-0.1679	>	<	1	0.15	0.15	0.15	0	0.15	0.15	>	<	1	423.1	423.1	423.1	0	423.1	423.1	>
2022-05-26 21:06:54	654	<	20	0.05	1	0	0.2179	0.2679	-0.1679	>	<	1	0.15	0.15	0.15	0	0.15	0.15	>	<	1	423.1	423.1	423.1	0	423.1	423.1	>
2022-05-26 21:06:55	655	<	20	0.1	1	0	0.3	0.4	-0.2	>	<	1	0.1	0.1	0.1	0	0.1	0.1	>	<	1	423.1	423.1	423.1	0	423.1	423.1	>
2022-05-26 21:06:56	656	<	20	0.1	1	0	0.3	0.4	-0.2	>	<	1	0.2	0.2	0.2	0	0.2	0.2	>	<	1	423.1	423.1	423.1	0	423.1	423.1	>
2022-05-26 21:06:57	657	<	20	0	0	0	0	0	0	>	<	1	0.15	0.15	0.15	0	0.15	0.15	>	<	1	423.1	423.1	423.1	0	423.1	423.1	>
2022-05-26 21:06:58	658	<	20	0.1	1	0	0.3	0.4	-0.2	>	<	1	0.2	0.2	0.2	0	0.2	0.2	>	<	1	423.1	423.1	423.1	0	423.1	423.1	>
2022-05-26 21:06:59	659	<	20	0.05	1	0	0.2179	0.2679	-0.1679	>	<	1	0.1	0.1	0.1	0	0.1	0.1	>	<	1	423.1	423.1	423.1	0	423.1	423.1	>
2022-05-26 21:07:00	660	<	7	0	0	0	0	0	0	>	<	1	0.1	0.1	0.1	0	0.1	0.1	>	<	1	423.1	423.1	423.1	0	423.1	423.1	>

## Sheet: Conf1_1000
		<	Processing Time							>	<	CPU1							>	<	MEM1							>
Time	Id	<	Cont	Average	Max	Min	DesvTip	DTTop	DTDown	>	<	Cont	Average	Max	Min	DesvTip	DTTop	DTDown	>	<	Cont	Average	Max	Min	DesvTip	DTTop	DTDown	>
P6_Conf1_1000	Tot	<	131976	0.0026	41	0	0.1287	0.1313	-0.1261	>	<	659	1.38	5.7	1.05	0.39	1.77	0.99	>	<	659	590.52	696.6	246.2	87.19	677.71	503.33	>
2022-05-27 16:17:25	0	<	63	0.3492	9	0	1.1705	1.5197	-0.8213	>	<	0	0			0	0	0	>	<	0	0			0	0	0	>
2022-05-27 16:17:26	1	<	234	0.2051	41	0	2.678	2.8831	-2.4729	>	<	1	5.7	5.7	5.7	0	5.7	5.7	>	<	1	246.2	246.2	246.2	0	246.2	246.2	>
2022-05-27 16:17:27	2	<	200	0.005	1	0	0.0705	0.0755	-0.0655	>	<	1	4.55	4.55	4.55	0	4.55	4.55	>	<	1	256.7	256.7	256.7	0	256.7	256.7	>
2022-05-27 16:17:28	3	<	200	0.015	1	0	0.1216	0.1366	-0.1066	>	<	1	3.4	3.4	3.4	0	3.4	3.4	>	<	1	260.2	260.2	260.2	0	260.2	260.2	>
2022-05-27 16:17:29	4	<	200	0.03	1	0	0.1706	0.2006	-0.1406	>	<	1	2.5	2.5	2.5	0	2.5	2.5	>	<	1	261.2	261.2	261.2	0	261.2	261.2	>
2022-05-27 16:17:30	5	<	200	0.06	1	0	0.2375	0.2975	-0.1775	>	<	1	3.9	3.9	3.9	0	3.9	3.9	>	<	1	274	274	274	0	274	274	>
2022-05-27 16:17:31	6	<	200	0.06	1	0	0.2375	0.2975	-0.1775	>	<	1	2.65	2.65	2.65	0	2.65	2.65	>	<	1	274.3	274.3	274.3	0	274.3	274.3	>
2022-05-27 16:17:32	7	<	200	0.14	1	0	0.347	0.487	-0.207	>	<	1	4.15	4.15	4.15	0	4.15	4.15	>	<	1	286.6	286.6	286.6	0	286.6	286.6	>
2022-05-27 16:17:33	8	<	200	0.005	1	0	0.0705	0.0755	-0.0655	>	<	1	3.05	3.05	3.05	0	3.05	3.05	>	<	1	290	290	290	0	290	290	>
2022-05-27 16:17:34	9	<	200	0.02	1	0	0.14	0.16	-0.12	>	<	1	1.5	1.5	1.5	0	1.5	1.5	>	<	1	290.3	290.3	290.3	0	290.3	290.3	>
2022-05-27 16:17:35	10	<	200	0.035	1	0	0.1838	0.2188	-0.1488	>	<	1	1.55	1.55	1.55	0	1.55	1.55	>	<	1	290.3	290.3	290.3	0	290.3	290.3	>
2022-05-27 16:17:36	11	<	200	0.01	1	0	0.0995	0.1095	-0.0895	>	<	1	1.6	1.6	1.6	0	1.6	1.6	>	<	1	280.2	280.2	280.2	0	280.2	280.2	>
2022-05-27 16:17:37	12	<	200	0	0	0	0	0	0	>	<	1	1.5	1.5	1.5	0	1.5	1.5	>	<	1	281.7	281.7	281.7	0	281.7	281.7	>
2022-05-27 16:17:38	13	<	200	0.01	1	0	0.0995	0.1095	-0.0895	>	<	1	1.55	1.55	1.55	0	1.55	1.55	>	<	1	287.6	287.6	287.6	0	287.6	287.6	>
2022-05-27 16:17:39	14	<	200	0	0	0	0	0	0	>	<	1	2.15	2.15	2.15	0	2.15	2.15	>	<	1	304.6	304.6	304.6	0	304.6	304.6	>
2022-05-27 16:17:40	15	<	199	0.005	1	0	0.0707	0.0757	-0.0657	>	<	1	1.5	1.5	1.5	0	1.5	1.5	>	<	1	304.6	304.6	304.6	0	304.6	304.6	>
2022-05-27 16:17:41	16	<	201	0.005	1	0	0.0704	0.0753	-0.0654	>	<	1	1.55	1.55	1.55	0	1.55	1.55	>	<	1	295.8	295.8	295.8	0	295.8	295.8	>
2022-05-27 16:17:42	17	<	199	0.005	1	0	0.0707	0.0757	-0.0657	>	<	1	1.5	1.5	1.5	0	1.5	1.5	>	<	1	295.8	295.8	295.8	0	295.8	295.8	>
2022-05-27 16:17:43	18	<	201	0	0	0	0	0	0	>	<	1	1.5	1.5	1.5	0	1.5	1.5	>	<	1	295.8	295.8	295.8	0	295.8	295.8	>
2022-05-27 16:17:44	19	<	200	0.01	1	0	0.0995	0.1095	-0.0895	>	<	1	1.4	1.4	1.4	0	1.4	1.4	>	<	1	295.8	295.8	295.8	0	295.8	295.8	>
2022-05-27 16:17:45	20	<	201	0	0	0	0	0	0	>	<	1	1.45	1.45	1.45	0	1.45	1.45	>	<	1	295.8	295.8	295.8	0	295.8	295.8	>
2022-05-27 16:17:46	21	<	199	0.0101	1	0	0.0997	0.1098	-0.0897	>	<	1	1.5	1.5	1.5	0	1.5	1.5	>	<	1	295.8	295.8	295.8	0	295.8	295.8	>
2022-05-27 16:17:47	22	<	201	0	0	0	0	0	0	>	<	1	1.7	1.7	1.7	0	1.7	1.7	>	<	1	295.8	295.8	295.8	0	295.8	295.8	>
2022-05-27 16:17:48	23	<	200	0	0	0	0	0	0	>	<	1	1.5	1.5	1.5	0	1.5	1.5	>	<	1	296.5	296.5	296.5	0	296.5	296.5	>
2022-05-27 16:17:49	24	<	199	0.005	1	0	0.0707	0.0757	-0.0657	>	<	1	1.4	1.4	1.4	0	1.4	1.4	>	<	1	298.1	298.1	298.1	0	298.1	298.1	>
2022-05-27 16:17:50	25	<	201	0.005	1	0	0.0704	0.0753	-0.0654	>	<	1	1.45	1.45	1.45	0	1.45	1.45	>	<	1	304.5	304.5	304.5	0	304.5	304.5	>
2022-05-27 16:17:51	26	<	200	0.04	1	0	0.196	0.236	-0.156	>	<	1	1.5	1.5	1.5	0	1.5	1.5	>	<	1	311.7	311.7	311.7	0	311.7	311.7	>
2022-05-27 16:17:52	27	<	200	0.115	1	0	0.319	0.434	-0.204	>	<	1	3.1	3.1	3.1	0	3.1	3.1	>	<	1	328.9	328.9	328.9	0	328.9	328.9	>
2022-05-27 16:17:53	28	<	199	0.0151	1	0	0.1219	0.1369	-0.1068	>	<	1	2.5	2.5	2.5	0	2.5	2.5	>	<	1	338.5	338.5	338.5	0	338.5	338.5	>
2022-05-27 16:17:54	29	<	201	0	0	0	0	0	0	>	<	1	1.7	1.7	1.7	0	1.7	1.7	>	<	1	348.2	348.2	348.2	0	348.2	348.2	>
2022-05-27 16:17:55	30	<	200	0.02	1	0	0.14	0.16	-0.12	>	<	1	1.6	1.6	1.6	0	1.6	1.6	>	<	1	356	356	356	0	356	356	>
2022-05-27 16:17:56	31	<	200	0	0	0	0	0	0	>	<	1	2	2	2	0	2	2	>	<	1	366.1	366.1	366.1	0	366.1	366.1	>
2022-05-27 16:17:57	32	<	200	0.02	1	0	0.14	0.16	-0.12	>	<	1	1.4	1.4	1.4	0	1.4	1.4	>	<	1	375.1	375.1	375.1	0	375.1	375.1	>
2022-05-27 16:17:58	33	<	199	0.0503	1	0	0.2185	0.2687	-0.1682	>	<	1	1.7	1.7	1.7	0	1.7	1.7	>	<	1	383.4	383.4	383.4	0	383.4	383.4	>
2022-05-27 16:17:59	34	<	201	0.005	1	0	0.0704	0.0753	-0.0654	>	<	1	2.05	2.05	2.05	0	2.05	2.05	>	<	1	393	393	393	0	393	393	>
2022-05-27 16:18:00	35	<	199	0	0	0	0	0	0	>	<	1	1.35	1.35	1.35	0	1.35	1.35	>	<	1	400.7	400.7	400.7	0	400.7	400.7	>
2022-05-27 16:18:01	36	<	201	0	0	0	0	0	0	>	<	1	1.55	1.55	1.55	0	1.55	1.55	>	<	1	405	405	405	0	405	405	>
2022-05-27 16:18:02	37	<	199	0	0	0	0	0	0	>	<	1	1.6	1.6	1.6	0	1.6	1.6	>	<	1	412.7	412.7	412.7	0	412.7	412.7	>
2022-05-27 16:18:03	38	<	201	0	0	0	0	0	0	>	<	1	1.55	1.55	1.55	0	1.55	1.55	>	<	1	422.5	422.5	422.5	0	422.5	422.5	>
2022-05-27 16:18:04	39	<	200	0	0	0	0	0	0	>	<	1	1.55	1.55	1.55	0	1.55	1.55	>	<	1	431	431	431	0	431	431	>
2022-05-27 16:18:05	40	<	200	0	0	0	0	0	0	>	<	1	1.55	1.55	1.55	0	1.55	1.55	>	<	1	440.6	440.6	440.6	0	440.6	440.6	>
2022-05-27 16:18:06	41	<	200	0	0	0	0	0	0	>	<	1	1.55	1.55	1.55	0	1.55	1.55	>	<	1	449.1	449.1	449.1	0	449.1	449.1	>
2022-05-27 16:18:07	42	<	199	0	0	0	0	0	0	>	<	1	1.5	1.5	1.5	0	1.5	1.5	>	<	1	458.4	458.4	458.4	0	458.4	458.4	>
2022-05-27 16:18:08	43	<	201	0	0	0	0	0	0	>	<	1	1.6	1.6	1.6	0	1.6	1.6	>	<	1	466.9	466.9	466.9	0	466.9	466.9	>
2022-05-27 16:18:09	44	<	200	0	0	0	0	0	0	>	<	1	1.5	1.5	1.5	0	1.5	1.5	>	<	1	476.1	476.1	476.1	0	476.1	476.1	>
2022-05-27 16:18:10	45	<	200	0	0	0	0	0	0	>	<	1	1.6	1.6	1.6	0	1.6	1.6	>	<	1	484.6	484.6	484.6	0	484.6	484.6	>
2022-05-27 16:18:11	46	<	200	0.06	12	0	0.8464	0.9064	-0.7864	>	<	1	1.35	1.35	1.35	0	1.35	1.35	>	<	1	493.2	493.2	493.2	0	493.2	493.2	>
2022-05-27 16:18:12	47	<	200	0	0	0	0	0	0	>	<	1	2.2	2.2	2.2	0	2.2	2.2	>	<	1	514.8	514.8	514.8	0	514.8	514.8	>
2022-05-27 16:18:13	48	<	199	0	0	0	0	0	0	>	<	1	1.5	1.5	1.5	0	1.5	1.5	>	<	1	514.8	514.8	514.8	0	514.8	514.8	>
2022-05-27 16:18:14	49	<	200	0	0	0	0	0	0	>	<	1	1.4	1.4	1.4	0	1.4	1.4	>	<	1	514.8	514.8	514.8	0	514.8	514.8	>
2022-05-27 16:18:15	50	<	200	0	0	0	0	0	0	>	<	1	1.4	1.4	1.4	0	1.4	1.4	>	<	1	514.8	514.8	514.8	0	514.8	514.8	>
2022-05-27 16:18:16	51	<	200	0	0	0	0	0	0	>	<	1	1.4	1.4	1.4	0	1.4	1.4	>	<	1	514.8	514.8	514.8	0	514.8	514.8	>
2022-05-27 16:18:17	52	<	200	0	0	0	0	0	0	>	<	1	1.4	1.4	1.4	0	1.4	1.4	>	<	1	514.8	514.8	514.8	0	514.8	514.8	>
2022-05-27 16:18:18	53	<	200	0	0	0	0	0	0	>	<	1	1.4	1.4	1.4	0	1.4	1.4	>	<	1	514.8	514.8	514.8	0	514.8	514.8	>
2022-05-27 16:18:19	54	<	200	0	0	0	0	0	0	>	<	1	1.45	1.45	1.45	0	1.45	1.45	>	<	1	514.8	514.8	514.8	0	514.8	514.8	>
2022-05-27 16:18:20	55	<	200	0	0	0	0	0	0	>	<	1	1.4	1.4	1.4	0	1.4	1.4	>	<	1	514.8	514.8	514.8	0	514.8	514.8	>
2022-05-27 16:18:21	56	<	200	0	0	0	0	0	0	>	<	1	1.4	1.4	1.4	0	1.4	1.4	>	<	1	514.8	514.8	514.8	0	514.8	514.8	>
2022-05-27 16:18:22	57	<	200	0	0	0	0	0	0	>	<	1	1.45	1.45	1.45	0	1.45	1.45	>	<	1	514.8	514.8	514.8	0	514.8	514.8	>
2022-05-27 16:18:23	58	<	200	0	0	0	0	0	0	>	<	1	1.4	1.4	1.4	0	1.4	1.4	>	<	1	515.1	515.1	515.1	0	515.1	515.1	>
2022-05-27 16:18:24	59	<	200	0	0	0	0	0	0	>	<	1	1.4	1.4	1.4	0	1.4	1.4	>	<	1	515.3	515.3	515.3	0	515.3	515.3	>
2022-05-27 16:18:25	60	<	200	0	0	0	0	0	0	>	<	1	1.5	1.5	1.5	0	1.5	1.5	>	<	1	515.4	515.4	515.4	0	515.4	515.4	>
2022-05-27 16:18:26	61	<	200	0	0	0	0	0	0	>	<	1	1.45	1.45	1.45	0	1.45	1.45	>	<	1	515.4	515.4	515.4	0	515.4	515.4	>
2022-05-27 16:18:27	62	<	200	0	0	0	0	0	0	>	<	1	1.4	1.4	1.4	0	1.4	1.4	>	<	1	515.4	515.4	515.4	0	515.4	515.4	>
2022-05-27 16:18:28	63	<	199	0	0	0	0	0	0	>	<	1	1.45	1.45	1.45	0	1.45	1.45	>	<	1	515.4	515.4	515.4	0	515.4	515.4	>
2022-05-27 16:18:29	64	<	201	0	0	0	0	0	0	>	<	1	1.45	1.45	1.45	0	1.45	1.45	>	<	1	515.7	515.7	515.7	0	515.7	515.7	>
2022-05-27 16:18:30	65	<	200	0	0	0	0	0	0	>	<	1	1.4	1.4	1.4	0	1.4	1.4	>	<	1	515.7	515.7	515.7	0	515.7	515.7	>
2022-05-27 16:18:31	66	<	200	0	0	0	0	0	0	>	<	1	1.45	1.45	1.45	0	1.45	1.45	>	<	1	515.7	515.7	515.7	0	515.7	515.7	>
2022-05-27 16:18:32	67	<	200	0	0	0	0	0	0	>	<	1	1.4	1.4	1.4	0	1.4	1.4	>	<	1	515.7	515.7	515.7	0	515.7	515.7	>
2022-05-27 16:18:33	68	<	200	0	0	0	0	0	0	>	<	1	1.4	1.4	1.4	0	1.4	1.4	>	<	1	515.7	515.7	515.7	0	515.7	515.7	>
2022-05-27 16:18:34	69	<	199	0	0	0	0	0	0	>	<	1	1.45	1.45	1.45	0	1.45	1.45	>	<	1	515.7	515.7	515.7	0	515.7	515.7	>
2022-05-27 16:18:35	70	<	201	0	0	0	0	0	0	>	<	1	1.4	1.4	1.4	0	1.4	1.4	>	<	1	515.7	515.7	515.7	0	515.7	515.7	>
2022-05-27 16:18:36	71	<	200	0	0	0	0	0	0	>	<	1	1.45	1.45	1.45	0	1.45	1.45	>	<	1	515.7	515.7	515.7	0	515.7	515.7	>
2022-05-27 16:18:37	72	<	200	0	0	0	0	0	0	>	<	1	1.4	1.4	1.4	0	1.4	1.4	>	<	1	515.7	515.7	515.7	0	515.7	515.7	>
2022-05-27 16:18:38	73	<	200	0	0	0	0	0	0	>	<	1	1.5	1.5	1.5	0	1.5	1.5	>	<	1	515.7	515.7	515.7	0	515.7	515.7	>
2022-05-27 16:18:39	74	<	200	0	0	0	0	0	0	>	<	1	1.4	1.4	1.4	0	1.4	1.4	>	<	1	515.7	515.7	515.7	0	515.7	515.7	>
2022-05-27 16:18:40	75	<	200	0	0	0	0	0	0	>	<	1	1.4	1.4	1.4	0	1.4	1.4	>	<	1	515.7	515.7	515.7	0	515.7	515.7	>
2022-05-27 16:18:41	76	<	200	0	0	0	0	0	0	>	<	1	1.45	1.45	1.45	0	1.45	1.45	>	<	1	515.7	515.7	515.7	0	515.7	515.7	>
2022-05-27 16:18:42	77	<	200	0	0	0	0	0	0	>	<	1	1.4	1.4	1.4	0	1.4	1.4	>	<	1	515.7	515.7	515.7	0	515.7	515.7	>
2022-05-27 16:18:43	78	<	201	0.005	1	0	0.0704	0.0753	-0.0654	>	<	1	2.6	2.6	2.6	0	2.6	2.6	>	<	1	532.2	532.2	532.2	0	532.2	532.2	>
2022-05-27 16:18:44	79	<	200	0	0	0	0	0	0	>	<	1	1.35	1.35	1.35	0	1.35	1.35	>	<	1	532.2	532.2	532.2	0	532.2	532.2	>
2022-05-27 16:18:45	80	<	200	0	0	0	0	0	0	>	<	1	1.4	1.4	1.4	0	1.4	1.4	>	<	1	532.2	532.2	532.2	0	532.2	532.2	>
2022-05-27 16:18:46	81	<	200	0	0	0	0	0	0	>	<	1	1.4	1.4	1.4	0	1.4	1.4	>	<	1	532.2	532.2	532.2	0	532.2	532.2	>
2022-05-27 16:18:47	82	<	200	0	0	0	0	0	0	>	<	1	1.3	1.3	1.3	0	1.3	1.3	>	<	1	532.2	532.2	532.2	0	532.2	532.2	>
2022-05-27 16:18:48	83	<	199	0	0	0	0	0	0	>	<	1	1.35	1.35	1.35	0	1.35	1.35	>	<	1	532.2	532.2	532.2	0	532.2	532.2	>
2022-05-27 16:18:49	84	<	201	0.01	1	0	0.0993	0.1092	-0.0893	>	<	1	1.35	1.35	1.35	0	1.35	1.35	>	<	1	532.2	532.2	532.2	0	532.2	532.2	>
2022-05-27 16:18:50	85	<	200	0	0	0	0	0	0	>	<	1	1.35	1.35	1.35	0	1.35	1.35	>	<	1	532.2	532.2	532.2	0	532.2	532.2	>
2022-05-27 16:18:51	86	<	200	0.005	1	0	0.0705	0.0755	-0.0655	>	<	1	1.3	1.3	1.3	0	1.3	1.3	>	<	1	532.2	532.2	532.2	0	532.2	532.2	>
2022-05-27 16:18:52	87	<	200	0	0	0	0	0	0	>	<	1	1.4	1.4	1.4	0	1.4	1.4	>	<	1	532.2	532.2	532.2	0	532.2	532.2	>
2022-05-27 16:18:53	88	<	200	0	0	0	0	0	0	>	<	1	1.35	1.35	1.35	0	1.35	1.35	>	<	1	532.2	532.2	532.2	0	532.2	532.2	>
2022-05-27 16:18:54	89	<	199	0	0	0	0	0	0	>	<	1	1.3	1.3	1.3	0	1.3	1.3	>	<	1	532.2	532.2	532.2	0	532.2	532.2	>
2022-05-27 16:18:55	90	<	200	0	0	0	0	0	0	>	<	1	1.3	1.3	1.3	0	1.3	1.3	>	<	1	532.2	532.2	532.2	0	532.2	532.2	>
2022-05-27 16:18:56	91	<	201	0	0	0	0	0	0	>	<	1	1.35	1.35	1.35	0	1.35	1.35	>	<	1	532.2	532.2	532.2	0	532.2	532.2	>
2022-05-27 16:18:57	92	<	200	0	0	0	0	0	0	>	<	1	1.45	1.45	1.45	0	1.45	1.45	>	<	1	532.2	532.2	532.2	0	532.2	532.2	>
2022-05-27 16:18:58	93	<	200	0	0	0	0	0	0	>	<	1	1.35	1.35	1.35	0	1.35	1.35	>	<	1	532.2	532.2	532.2	0	532.2	532.2	>
2022-05-27 16:18:59	94	<	199	0	0	0	0	0	0	>	<	1	1.3	1.3	1.3	0	1.3	1.3	>	<	1	532.2	532.2	532.2	0	532.2	532.2	>
2022-05-27 16:19:00	95	<	201	0	0	0	0	0	0	>	<	1	1.2	1.2	1.2	0	1.2	1.2	>	<	1	532.2	532.2	532.2	0	532.2	532.2	>
2022-05-27 16:19:01	96	<	200	0	0	0	0	0	0	>	<	1	1.15	1.15	1.15	0	1.15	1.15	>	<	1	532.2	532.2	532.2	0	532.2	532.2	>
2022-05-27 16:19:02	97	<	200	0	0	0	0	0	0	>	<	1	1.35	1.35	1.35	0	1.35	1.35	>	<	1	532.2	532.2	532.2	0	532.2	532.2	>
2022-05-27 16:19:03	98	<	199	0	0	0	0	0	0	>	<	1	1.35	1.35	1.35	0	1.35	1.35	>	<	1	532.2	532.2	532.2	0	532.2	532.2	>
2022-05-27 16:19:04	99	<	201	0	0	0	0	0	0	>	<	1	1.3	1.3	1.3	0	1.3	1.3	>	<	1	532.2	532.2	532.2	0	532.2	532.2	>
2022-05-27 16:19:05	100	<	200	0.02	1	0	0.14	0.16	-0.12	>	<	1	2.3	2.3	2.3	0	2.3	2.3	>	<	1	540.2	540.2	540.2	0	540.2	540.2	>
2022-05-27 16:19:06	101	<	200	0	0	0	0	0	0	>	<	1	1.45	1.45	1.45	0	1.45	1.45	>	<	1	534.1	534.1	534.1	0	534.1	534.1	>
2022-05-27 16:19:07	102	<	199	0	0	0	0	0	0	>	<	1	1.4	1.4	1.4	0	1.4	1.4	>	<	1	534.1	534.1	534.1	0	534.1	534.1	>
2022-05-27 16:19:08	103	<	201	0	0	0	0	0	0	>	<	1	1.45	1.45	1.45	0	1.45	1.45	>	<	1	534.1	534.1	534.1	0	534.1	534.1	>
2022-05-27 16:19:09	104	<	200	0	0	0	0	0	0	>	<	1	1.4	1.4	1.4	0	1.4	1.4	>	<	1	534.1	534.1	534.1	0	534.1	534.1	>
2022-05-27 16:19:10	105	<	200	0	0	0	0	0	0	>	<	1	1.45	1.45	1.45	0	1.45	1.45	>	<	1	534.1	534.1	534.1	0	534.1	534.1	>
2022-05-27 16:19:11	106	<	199	0	0	0	0	0	0	>	<	1	1.35	1.35	1.35	0	1.35	1.35	>	<	1	534.1	534.1	534.1	0	534.1	534.1	>
2022-05-27 16:19:12	107	<	201	0	0	0	0	0	0	>	<	1	1.45	1.45	1.45	0	1.45	1.45	>	<	1	534.1	534.1	534.1	0	534.1	534.1	>
2022-05-27 16:19:13	108	<	199	0	0	0	0	0	0	>	<	1	1.4	1.4	1.4	0	1.4	1.4	>	<	1	534.1	534.1	534.1	0	534.1	534.1	>
2022-05-27 16:19:14	109	<	200	0	0	0	0	0	0	>	<	1	2.75	2.75	2.75	0	2.75	2.75	>	<	1	544.1	544.1	544.1	0	544.1	544.1	>
2022-05-27 16:19:15	110	<	200	0	0	0	0	0	0	>	<	1	1.4	1.4	1.4	0	1.4	1.4	>	<	1	544.1	544.1	544.1	0	544.1	544.1	>
2022-05-27 16:19:16	111	<	200	0	0	0	0	0	0	>	<	1	1.4	1.4	1.4	0	1.4	1.4	>	<	1	544.1	544.1	544.1	0	544.1	544.1	>
2022-05-27 16:19:17	112	<	200	0	0	0	0	0	0	>	<	1	1.4	1.4	1.4	0	1.4	1.4	>	<	1	544.1	544.1	544.1	0	544.1	544.1	>
2022-05-27 16:19:18	113	<	200	0	0	0	0	0	0	>	<	1	1.4	1.4	1.4	0	1.4	1.4	>	<	1	544.1	544.1	544.1	0	544.1	544.1	>
2022-05-27 16:19:19	114	<	200	0	0	0	0	0	0	>	<	1	1.45	1.45	1.45	0	1.45	1.45	>	<	1	544.1	544.1	544.1	0	544.1	544.1	>
2022-05-27 16:19:20	115	<	200	0	0	0	0	0	0	>	<	1	1.4	1.4	1.4	0	1.4	1.4	>	<	1	544.2	544.2	544.2	0	544.2	544.2	>
2022-05-27 16:19:21	116	<	200	0	0	0	0	0	0	>	<	1	1.35	1.35	1.35	0	1.35	1.35	>	<	1	544.2	544.2	544.2	0	544.2	544.2	>
2022-05-27 16:19:22	117	<	200	0	0	0	0	0	0	>	<	1	1.45	1.45	1.45	0	1.45	1.45	>	<	1	544.2	544.2	544.2	0	544.2	544.2	>
2022-05-27 16:19:23	118	<	200	0	0	0	0	0	0	>	<	1	1.4	1.4	1.4	0	1.4	1.4	>	<	1	544.2	544.2	544.2	0	544.2	544.2	>
2022-05-27 16:19:24	119	<	200	0	0	0	0	0	0	>	<	1	1.4	1.4	1.4	0	1.4	1.4	>	<	1	544.2	544.2	544.2	0	544.2	544.2	>
2022-05-27 16:19:25	120	<	200	0	0	0	0	0	0	>	<	1	1.45	1.45	1.45	0	1.45	1.45	>	<	1	544.2	544.2	544.2	0	544.2	544.2	>
2022-05-27 16:19:26	121	<	200	0.02	1	0	0.14	0.16	-0.12	>	<	1	2.45	2.45	2.45	0	2.45	2.45	>	<	1	544.4	544.4	544.4	0	544.4	544.4	>
2022-05-27 16:19:27	122	<	200	0	0	0	0	0	0	>	<	1	2.05	2.05	2.05	0	2.05	2.05	>	<	1	544.7	544.7	544.7	0	544.7	544.7	>
2022-05-27 16:19:28	123	<	200	0	0	0	0	0	0	>	<	1	1.4	1.4	1.4	0	1.4	1.4	>	<	1	544.7	544.7	544.7	0	544.7	544.7	>
2022-05-27 16:19:29	124	<	200	0	0	0	0	0	0	>	<	1	1.45	1.45	1.45	0	1.45	1.45	>	<	1	544.7	544.7	544.7	0	544.7	544.7	>
2022-05-27 16:19:30	125	<	200	0	0	0	0	0	0	>	<	1	1.4	1.4	1.4	0	1.4	1.4	>	<	1	544.7	544.7	544.7	0	544.7	544.7	>
2022-05-27 16:19:31	126	<	200	0	0	0	0	0	0	>	<	1	2.1	2.1	2.1	0	2.1	2.1	>	<	1	544.7	544.7	544.7	0	544.7	544.7	>
2022-05-27 16:19:32	127	<	200	0	0	0	0	0	0	>	<	1	1.4	1.4	1.4	0	1.4	1.4	>	<	1	544.7	544.7	544.7	0	544.7	544.7	>
2022-05-27 16:19:33	128	<	200	0	0	0	0	0	0	>	<	1	1.45	1.45	1.45	0	1.45	1.45	>	<	1	544.7	544.7	544.7	0	544.7	544.7	>
2022-05-27 16:19:34	129	<	200	0	0	0	0	0	0	>	<	1	1.45	1.45	1.45	0	1.45	1.45	>	<	1	544.7	544.7	544.7	0	544.7	544.7	>
2022-05-27 16:19:35	130	<	200	0	0	0	0	0	0	>	<	1	1.35	1.35	1.35	0	1.35	1.35	>	<	1	544.7	544.7	544.7	0	544.7	544.7	>
2022-05-27 16:19:36	131	<	200	0	0	0	0	0	0	>	<	1	1.35	1.35	1.35	0	1.35	1.35	>	<	1	544.7	544.7	544.7	0	544.7	544.7	>
2022-05-27 16:19:37	132	<	200	0	0	0	0	0	0	>	<	1	1.35	1.35	1.35	0	1.35	1.35	>	<	1	544.7	544.7	544.7	0	544.7	544.7	>
2022-05-27 16:19:38	133	<	200	0	0	0	0	0	0	>	<	1	1.35	1.35	1.35	0	1.35	1.35	>	<	1	544.7	544.7	544.7	0	544.7	544.7	>
2022-05-27 16:19:39	134	<	200	0	0	0	0	0	0	>	<	1	1.35	1.35	1.35	0	1.35	1.35	>	<	1	544.7	544.7	544.7	0	544.7	544.7	>
2022-05-27 16:19:40	135	<	200	0	0	0	0	0	0	>	<	1	1.45	1.45	1.45	0	1.45	1.45	>	<	1	544.8	544.8	544.8	0	544.8	544.8	>
2022-05-27 16:19:41	136	<	200	0	0	0	0	0	0	>	<	1	1.35	1.35	1.35	0	1.35	1.35	>	<	1	544.8	544.8	544.8	0	544.8	544.8	>
2022-05-27 16:19:42	137	<	200	0	0	0	0	0	0	>	<	1	1.45	1.45	1.45	0	1.45	1.45	>	<	1	544.8	544.8	544.8	0	544.8	544.8	>
2022-05-27 16:19:43	138	<	201	0	0	0	0	0	0	>	<	1	1.4	1.4	1.4	0	1.4	1.4	>	<	1	544.8	544.8	544.8	0	544.8	544.8	>
2022-05-27 16:19:44	139	<	200	0	0	0	0	0	0	>	<	1	2.6	2.6	2.6	0	2.6	2.6	>	<	1	552.5	552.5	552.5	0	552.5	552.5	>
2022-05-27 16:19:45	140	<	200	0	0	0	0	0	0	>	<	1	1.35	1.35	1.35	0	1.35	1.35	>	<	1	552.5	552.5	552.5	0	552.5	552.5	>
2022-05-27 16:19:46	141	<	200	0	0	0	0	0	0	>	<	1	1.4	1.4	1.4	0	1.4	1.4	>	<	1	552.5	552.5	552.5	0	552.5	552.5	>
2022-05-27 16:19:47	142	<	200	0	0	0	0	0	0	>	<	1	1.45	1.45	1.45	0	1.45	1.45	>	<	1	552.5	552.5	552.5	0	552.5	552.5	>
2022-05-27 16:19:48	143	<	197	0	0	0	0	0	0	>	<	1	1.4	1.4	1.4	0	1.4	1.4	>	<	1	552.5	552.5	552.5	0	552.5	552.5	>
2022-05-27 16:19:49	144	<	202	0.0099	1	0	0.099	0.1089	-0.0891	>	<	1	1.45	1.45	1.45	0	1.45	1.45	>	<	1	552.5	552.5	552.5	0	552.5	552.5	>
2022-05-27 16:19:50	145	<	201	0	0	0	0	0	0	>	<	1	1.7	1.7	1.7	0	1.7	1.7	>	<	1	552.5	552.5	552.5	0	552.5	552.5	>
2022-05-27 16:19:51	146	<	199	0	0	0	0	0	0	>	<	1	1.45	1.45	1.45	0	1.45	1.45	>	<	1	552.5	552.5	552.5	0	552.5	552.5	>
2022-05-27 16:19:52	147	<	199	0	0	0	0	0	0	>	<	1	1.35	1.35	1.35	0	1.35	1.35	>	<	1	552.5	552.5	552.5	0	552.5	552.5	>
2022-05-27 16:19:53	148	<	201	0	0	0	0	0	0	>	<	1	1.4	1.4	1.4	0	1.4	1.4	>	<	1	552.5	552.5	552.5	0	552.5	552.5	>
2022-05-27 16:19:54	149	<	200	0	0	0	0	0	0	>	<	1	1.35	1.35	1.35	0	1.35	1.35	>	<	1	552.5	552.5	552.5	0	552.5	552.5	>
2022-05-27 16:19:55	150	<	201	0	0	0	0	0	0	>	<	1	1.35	1.35	1.35	0	1.35	1.35	>	<	1	552.5	552.5	552.5	0	552.5	552.5	>
2022-05-27 16:19:56	151	<	199	0	0	0	0	0	0	>	<	1	1.35	1.35	1.35	0	1.35	1.35	>	<	1	552.5	552.5	552.5	0	552.5	552.5	>
2022-05-27 16:19:57	152	<	201	0	0	0	0	0	0	>	<	1	1.4	1.4	1.4	0	1.4	1.4	>	<	1	552.5	552.5	552.5	0	552.5	552.5	>
2022-05-27 16:19:58	153	<	200	0	0	0	0	0	0	>	<	1	1.35	1.35	1.35	0	1.35	1.35	>	<	1	552.5	552.5	552.5	0	552.5	552.5	>
2022-05-27 16:19:59	154	<	199	0	0	0	0	0	0	>	<	1	1.45	1.45	1.45	0	1.45	1.45	>	<	1	552.5	552.5	552.5	0	552.5	552.5	>
2022-05-27 16:20:00	155	<	201	0	0	0	0	0	0	>	<	1	1.35	1.35	1.35	0	1.35	1.35	>	<	1	552.5	552.5	552.5	0	552.5	552.5	>
2022-05-27 16:20:01	156	<	199	0	0	0	0	0	0	>	<	1	1.35	1.35	1.35	0	1.35	1.35	>	<	1	552.5	552.5	552.5	0	552.5	552.5	>
2022-05-27 16:20:02	157	<	201	0	0	0	0	0	0	>	<	1	1.4	1.4	1.4	0	1.4	1.4	>	<	1	552.5	552.5	552.5	0	552.5	552.5	>
2022-05-27 16:20:03	158	<	200	0	0	0	0	0	0	>	<	1	1.3	1.3	1.3	0	1.3	1.3	>	<	1	552.5	552.5	552.5	0	552.5	552.5	>
2022-05-27 16:20:04	159	<	200	0	0	0	0	0	0	>	<	1	1.4	1.4	1.4	0	1.4	1.4	>	<	1	552.6	552.6	552.6	0	552.6	552.6	>
2022-05-27 16:20:05	160	<	200	0	0	0	0	0	0	>	<	1	1.25	1.25	1.25	0	1.25	1.25	>	<	1	552.6	552.6	552.6	0	552.6	552.6	>
2022-05-27 16:20:06	161	<	200	0	0	0	0	0	0	>	<	1	1.3	1.3	1.3	0	1.3	1.3	>	<	1	552.6	552.6	552.6	0	552.6	552.6	>
2022-05-27 16:20:07	162	<	200	0	0	0	0	0	0	>	<	1	1.25	1.25	1.25	0	1.25	1.25	>	<	1	552.6	552.6	552.6	0	552.6	552.6	>
2022-05-27 16:20:08	163	<	200	0	0	0	0	0	0	>	<	1	1.2	1.2	1.2	0	1.2	1.2	>	<	1	552.6	552.6	552.6	0	552.6	552.6	>
2022-05-27 16:20:09	164	<	199	0	0	0	0	0	0	>	<	1	1.15	1.15	1.15	0	1.15	1.15	>	<	1	552.7	552.7	552.7	0	552.7	552.7	>
2022-05-27 16:20:10	165	<	201	0	0	0	0	0	0	>	<	1	1.25	1.25	1.25	0	1.25	1.25	>	<	1	552.7	552.7	552.7	0	552.7	552.7	>
2022-05-27 16:20:11	166	<	199	0	0	0	0	0	0	>	<	1	1.45	1.45	1.45	0	1.45	1.45	>	<	1	552.7	552.7	552.7	0	552.7	552.7	>
2022-05-27 16:20:12	167	<	201	0.005	1	0	0.0704	0.0753	-0.0654	>	<	1	1.35	1.35	1.35	0	1.35	1.35	>	<	1	552.7	552.7	552.7	0	552.7	552.7	>
2022-05-27 16:20:13	168	<	200	0	0	0	0	0	0	>	<	1	1.45	1.45	1.45	0	1.45	1.45	>	<	1	552.7	552.7	552.7	0	552.7	552.7	>
2022-05-27 16:20:14	169	<	200	0	0	0	0	0	0	>	<	1	1.35	1.35	1.35	0	1.35	1.35	>	<	1	552.7	552.7	552.7	0	552.7	552.7	>
2022-05-27 16:20:15	170	<	200	0	0	0	0	0	0	>	<	1	2.7	2.7	2.7	0	2.7	2.7	>	<	1	561.6	561.6	561.6	0	561.6	561.6	>
2022-05-27 16:20:16	171	<	200	0	0	0	0	0	0	>	<	1	1.4	1.4	1.4	0	1.4	1.4	>	<	1	561.6	561.6	561.6	0	561.6	561.6	>
2022-05-27 16:20:17	172	<	200	0	0	0	0	0	0	>	<	1	1.45	1.45	1.45	0	1.45	1.45	>	<	1	561.6	561.6	561.6	0	561.6	561.6	>
2022-05-27 16:20:18	173	<	199	0	0	0	0	0	0	>	<	1	1.4	1.4	1.4	0	1.4	1.4	>	<	1	561.6	561.6	561.6	0	561.6	561.6	>
2022-05-27 16:20:19	174	<	201	0	0	0	0	0	0	>	<	1	1.45	1.45	1.45	0	1.45	1.45	>	<	1	561.6	561.6	561.6	0	561.6	561.6	>
2022-05-27 16:20:20	175	<	200	0	0	0	0	0	0	>	<	1	1.35	1.35	1.35	0	1.35	1.35	>	<	1	561.6	561.6	561.6	0	561.6	561.6	>
2022-05-27 16:20:21	176	<	200	0	0	0	0	0	0	>	<	1	1.45	1.45	1.45	0	1.45	1.45	>	<	1	561.6	561.6	561.6	0	561.6	561.6	>
2022-05-27 16:20:22	177	<	200	0	0	0	0	0	0	>	<	1	1.35	1.35	1.35	0	1.35	1.35	>	<	1	561.6	561.6	561.6	0	561.6	561.6	>
2022-05-27 16:20:23	178	<	200	0	0	0	0	0	0	>	<	1	1.4	1.4	1.4	0	1.4	1.4	>	<	1	561.6	561.6	561.6	0	561.6	561.6	>
2022-05-27 16:20:24	179	<	199	0	0	0	0	0	0	>	<	1	1.4	1.4	1.4	0	1.4	1.4	>	<	1	561.6	561.6	561.6	0	561.6	561.6	>
2022-05-27 16:20:25	180	<	200	0	0	0	0	0	0	>	<	1	1.35	1.35	1.35	0	1.35	1.35	>	<	1	561.6	561.6	561.6	0	561.6	561.6	>
2022-05-27 16:20:26	181	<	201	0	0	0	0	0	0	>	<	1	1.35	1.35	1.35	0	1.35	1.35	>	<	1	561.6	561.6	561.6	0	561.6	561.6	>
2022-05-27 16:20:27	182	<	200	0	0	0	0	0	0	>	<	1	1.4	1.4	1.4	0	1.4	1.4	>	<	1	561.6	561.6	561.6	0	561.6	561.6	>
2022-05-27 16:20:28	183	<	199	0	0	0	0	0	0	>	<	1	1.35	1.35	1.35	0	1.35	1.35	>	<	1	561.6	561.6	561.6	0	561.6	561.6	>
2022-05-27 16:20:29	184	<	201	0	0	0	0	0	0	>	<	1	1.35	1.35	1.35	0	1.35	1.35	>	<	1	561.6	561.6	561.6	0	561.6	561.6	>
2022-05-27 16:20:30	185	<	200	0	0	0	0	0	0	>	<	1	1.25	1.25	1.25	0	1.25	1.25	>	<	1	561.6	561.6	561.6	0	561.6	561.6	>
2022-05-27 16:20:31	186	<	200	0	0	0	0	0	0	>	<	1	1.35	1.35	1.35	0	1.35	1.35	>	<	1	561.6	561.6	561.6	0	561.6	561.6	>
2022-05-27 16:20:32	187	<	199	0	0	0	0	0	0	>	<	1	1.4	1.4	1.4	0	1.4	1.4	>	<	1	561.6	561.6	561.6	0	561.6	561.6	>
2022-05-27 16:20:33	188	<	201	0	0	0	0	0	0	>	<	1	1.35	1.35	1.35	0	1.35	1.35	>	<	1	561.6	561.6	561.6	0	561.6	561.6	>
2022-05-27 16:20:34	189	<	200	0	0	0	0	0	0	>	<	1	1.35	1.35	1.35	0	1.35	1.35	>	<	1	561.6	561.6	561.6	0	561.6	561.6	>
2022-05-27 16:20:35	190	<	200	0	0	0	0	0	0	>	<	1	1.25	1.25	1.25	0	1.25	1.25	>	<	1	561.6	561.6	561.6	0	561.6	561.6	>
2022-05-27 16:20:36	191	<	200	0	0	0	0	0	0	>	<	1	1.25	1.25	1.25	0	1.25	1.25	>	<	1	561.6	561.6	561.6	0	561.6	561.6	>
2022-05-27 16:20:37	192	<	199	0	0	0	0	0	0	>	<	1	1.2	1.2	1.2	0	1.2	1.2	>	<	1	561.6	561.6	561.6	0	561.6	561.6	>
2022-05-27 16:20:38	193	<	200	0	0	0	0	0	0	>	<	1	1.25	1.25	1.25	0	1.25	1.25	>	<	1	561.6	561.6	561.6	0	561.6	561.6	>
2022-05-27 16:20:39	194	<	200	0	0	0	0	0	0	>	<	1	1.25	1.25	1.25	0	1.25	1.25	>	<	1	561.6	561.6	561.6	0	561.6	561.6	>
2022-05-27 16:20:40	195	<	200	0	0	0	0	0	0	>	<	1	1.25	1.25	1.25	0	1.25	1.25	>	<	1	561.6	561.6	561.6	0	561.6	561.6	>
2022-05-27 16:20:41	196	<	200	0	0	0	0	0	0	>	<	1	1.25	1.25	1.25	0	1.25	1.25	>	<	1	561.6	561.6	561.6	0	561.6	561.6	>
2022-05-27 16:20:42	197	<	201	0	0	0	0	0	0	>	<	1	1.2	1.2	1.2	0	1.2	1.2	>	<	1	561.8	561.8	561.8	0	561.8	561.8	>
2022-05-27 16:20:43	198	<	200	0	0	0	0	0	0	>	<	1	1.25	1.25	1.25	0	1.25	1.25	>	<	1	561.8	561.8	561.8	0	561.8	561.8	>
2022-05-27 16:20:44	199	<	199	0	0	0	0	0	0	>	<	1	1.2	1.2	1.2	0	1.2	1.2	>	<	1	561.8	561.8	561.8	0	561.8	561.8	>
2022-05-27 16:20:45	200	<	200	0	0	0	0	0	0	>	<	1	1.2	1.2	1.2	0	1.2	1.2	>	<	1	561.8	561.8	561.8	0	561.8	561.8	>
2022-05-27 16:20:46	201	<	201	0	0	0	0	0	0	>	<	1	2.45	2.45	2.45	0	2.45	2.45	>	<	1	570.1	570.1	570.1	0	570.1	570.1	>
2022-05-27 16:20:47	202	<	200	0	0	0	0	0	0	>	<	1	1.25	1.25	1.25	0	1.25	1.25	>	<	1	570.1	570.1	570.1	0	570.1	570.1	>
2022-05-27 16:20:48	203	<	200	0	0	0	0	0	0	>	<	1	1.3	1.3	1.3	0	1.3	1.3	>	<	1	570.1	570.1	570.1	0	570.1	570.1	>
2022-05-27 16:20:49	204	<	198	0	0	0	0	0	0	>	<	1	1.2	1.2	1.2	0	1.2	1.2	>	<	1	570.1	570.1	570.1	0	570.1	570.1	>
2022-05-27 16:20:50	205	<	202	0	0	0	0	0	0	>	<	1	1.25	1.25	1.25	0	1.25	1.25	>	<	1	570.1	570.1	570.1	0	570.1	570.1	>
2022-05-27 16:20:51	206	<	200	0	0	0	0	0	0	>	<	1	1.25	1.25	1.25	0	1.25	1.25	>	<	1	570.1	570.1	570.1	0	570.1	570.1	>
2022-05-27 16:20:52	207	<	199	0	0	0	0	0	0	>	<	1	1.25	1.25	1.25	0	1.25	1.25	>	<	1	570.1	570.1	570.1	0	570.1	570.1	>
2022-05-27 16:20:53	208	<	201	0	0	0	0	0	0	>	<	1	1.3	1.3	1.3	0	1.3	1.3	>	<	1	570.1	570.1	570.1	0	570.1	570.1	>
2022-05-27 16:20:54	209	<	200	0	0	0	0	0	0	>	<	1	1.25	1.25	1.25	0	1.25	1.25	>	<	1	570.1	570.1	570.1	0	570.1	570.1	>
2022-05-27 16:20:55	210	<	200	0	0	0	0	0	0	>	<	1	1.35	1.35	1.35	0	1.35	1.35	>	<	1	570.1	570.1	570.1	0	570.1	570.1	>
2022-05-27 16:20:56	211	<	200	0	0	0	0	0	0	>	<	1	1.4	1.4	1.4	0	1.4	1.4	>	<	1	570.1	570.1	570.1	0	570.1	570.1	>
2022-05-27 16:20:57	212	<	200	0	0	0	0	0	0	>	<	1	1.45	1.45	1.45	0	1.45	1.45	>	<	1	570.1	570.1	570.1	0	570.1	570.1	>
2022-05-27 16:20:58	213	<	200	0	0	0	0	0	0	>	<	1	1.4	1.4	1.4	0	1.4	1.4	>	<	1	570.1	570.1	570.1	0	570.1	570.1	>
2022-05-27 16:20:59	214	<	200	0	0	0	0	0	0	>	<	1	1.4	1.4	1.4	0	1.4	1.4	>	<	1	570.1	570.1	570.1	0	570.1	570.1	>
2022-05-27 16:21:00	215	<	200	0	0	0	0	0	0	>	<	1	1.45	1.45	1.45	0	1.45	1.45	>	<	1	570.1	570.1	570.1	0	570.1	570.1	>
2022-05-27 16:21:01	216	<	200	0	0	0	0	0	0	>	<	1	1.35	1.35	1.35	0	1.35	1.35	>	<	1	570.1	570.1	570.1	0	570.1	570.1	>
2022-05-27 16:21:02	217	<	200	0	0	0	0	0	0	>	<	1	1.2	1.2	1.2	0	1.2	1.2	>	<	1	570.1	570.1	570.1	0	570.1	570.1	>
2022-05-27 16:21:03	218	<	200	0	0	0	0	0	0	>	<	1	1.3	1.3	1.3	0	1.3	1.3	>	<	1	570.1	570.1	570.1	0	570.1	570.1	>
2022-05-27 16:21:04	219	<	200	0	0	0	0	0	0	>	<	1	1.2	1.2	1.2	0	1.2	1.2	>	<	1	570.1	570.1	570.1	0	570.1	570.1	>
2022-05-27 16:21:05	220	<	200	0	0	0	0	0	0	>	<	1	1.2	1.2	1.2	0	1.2	1.2	>	<	1	570.1	570.1	570.1	0	570.1	570.1	>
2022-05-27 16:21:06	221	<	200	0	0	0	0	0	0	>	<	0	0			0	0	0	>	<	0	0			0	0	0	>
2022-05-27 16:21:07	222	<	200	0	0	0	0	0	0	>	<	1	1.25	1.25	1.25	0	1.25	1.25	>	<	1	570.1	570.1	570.1	0	570.1	570.1	>
2022-05-27 16:21:08	223	<	200	0	0	0	0	0	0	>	<	1	1.2	1.2	1.2	0	1.2	1.2	>	<	1	570.1	570.1	570.1	0	570.1	570.1	>
2022-05-27 16:21:09	224	<	200	0	0	0	0	0	0	>	<	1	1.25	1.25	1.25	0	1.25	1.25	>	<	1	570.1	570.1	570.1	0	570.1	570.1	>
2022-05-27 16:21:10	225	<	200	0	0	0	0	0	0	>	<	1	1.3	1.3	1.3	0	1.3	1.3	>	<	1	570.1	570.1	570.1	0	570.1	570.1	>
2022-05-27 16:21:11	226	<	200	0	0	0	0	0	0	>	<	1	1.2	1.2	1.2	0	1.2	1.2	>	<	1	570.1	570.1	570.1	0	570.1	570.1	>
2022-05-27 16:21:12	227	<	199	0	0	0	0	0	0	>	<	1	1.25	1.25	1.25	0	1.25	1.25	>	<	1	570.1	570.1	570.1	0	570.1	570.1	>
2022-05-27 16:21:13	228	<	200	0	0	0	0	0	0	>	<	1	1.2	1.2	1.2	0	1.2	1.2	>	<	1	570.1	570.1	570.1	0	570.1	570.1	>
2022-05-27 16:21:14	229	<	200	0	0	0	0	0	0	>	<	1	1.25	1.25	1.25	0	1.25	1.25	>	<	1	570.1	570.1	570.1	0	570.1	570.1	>
2022-05-27 16:21:15	230	<	200	0	0	0	0	0	0	>	<	1	1.2	1.2	1.2	0	1.2	1.2	>	<	1	570.1	570.1	570.1	0	570.1	570.1	>
2022-05-27 16:21:16	231	<	200	0	0	0	0	0	0	>	<	1	1.25	1.25	1.25	0	1.25	1.25	>	<	1	570.1	570.1	570.1	0	570.1	570.1	>
2022-05-27 16:21:17	232	<	200	0	0	0	0	0	0	>	<	1	1.25	1.25	1.25	0	1.25	1.25	>	<	1	570.1	570.1	570.1	0	570.1	570.1	>
2022-05-27 16:21:18	233	<	200	0	0	0	0	0	0	>	<	1	2.4	2.4	2.4	0	2.4	2.4	>	<	1	578.8	578.8	578.8	0	578.8	578.8	>
2022-05-27 16:21:19	234	<	200	0	0	0	0	0	0	>	<	1	1.25	1.25	1.25	0	1.25	1.25	>	<	1	578.8	578.8	578.8	0	578.8	578.8	>
2022-05-27 16:21:20	235	<	200	0	0	0	0	0	0	>	<	1	1.25	1.25	1.25	0	1.25	1.25	>	<	1	578.8	578.8	578.8	0	578.8	578.8	>
2022-05-27 16:21:21	236	<	200	0	0	0	0	0	0	>	<	1	1.2	1.2	1.2	0	1.2	1.2	>	<	1	578.8	578.8	578.8	0	578.8	578.8	>
2022-05-27 16:21:22	237	<	200	0	0	0	0	0	0	>	<	1	1.2	1.2	1.2	0	1.2	1.2	>	<	1	578.8	578.8	578.8	0	578.8	578.8	>
2022-05-27 16:21:23	238	<	200	0	0	0	0	0	0	>	<	1	1.25	1.25	1.25	0	1.25	1.25	>	<	1	578.8	578.8	578.8	0	578.8	578.8	>
2022-05-27 16:21:24	239	<	200	0	0	0	0	0	0	>	<	1	1.25	1.25	1.25	0	1.25	1.25	>	<	1	578.8	578.8	578.8	0	578.8	578.8	>
2022-05-27 16:21:25	240	<	200	0.005	1	0	0.0705	0.0755	-0.0655	>	<	1	1.25	1.25	1.25	0	1.25	1.25	>	<	1	578.8	578.8	578.8	0	578.8	578.8	>
2022-05-27 16:21:26	241	<	200	0	0	0	0	0	0	>	<	1	1.2	1.2	1.2	0	1.2	1.2	>	<	1	578.8	578.8	578.8	0	578.8	578.8	>
2022-05-27 16:21:27	242	<	200	0.005	1	0	0.0705	0.0755	-0.0655	>	<	1	1.2	1.2	1.2	0	1.2	1.2	>	<	1	578.8	578.8	578.8	0	578.8	578.8	>
2022-05-27 16:21:28	243	<	200	0	0	0	0	0	0	>	<	1	1.2	1.2	1.2	0	1.2	1.2	>	<	1	578.8	578.8	578.8	0	578.8	578.8	>
2022-05-27 16:21:29	244	<	200	0	0	0	0	0	0	>	<	1	1.15	1.15	1.15	0	1.15	1.15	>	<	1	578.8	578.8	578.8	0	578.8	578.8	>
2022-05-27 16:21:30	245	<	200	0.005	1	0	0.0705	0.0755	-0.0655	>	<	1	1.25	1.25	1.25	0	1.25	1.25	>	<	1	578.8	578.8	578.8	0	578.8	578.8	>
2022-05-27 16:21:31	246	<	200	0	0	0	0	0	0	>	<	1	1.2	1.2	1.2	0	1.2	1.2	>	<	1	578.8	578.8	578.8	0	578.8	578.8	>
2022-05-27 16:21:32	247	<	200	0	0	0	0	0	0	>	<	1	1.2	1.2	1.2	0	1.2	1.2	>	<	1	578.8	578.8	578.8	0	578.8	578.8	>
2022-05-27 16:21:33	248	<	200	0	0	0	0	0	0	>	<	1	1.15	1.15	1.15	0	1.15	1.15	>	<	1	578.8	578.8	578.8	0	578.8	578.8	>
2022-05-27 16:21:34	249	<	200	0	0	0	0	0	0	>	<	1	1.2	1.2	1.2	0	1.2	1.2	>	<	1	578.8	578.8	578.8	0	578.8	578.8	>
2022-05-27 16:21:35	250	<	200	0	0	0	0	0	0	>	<	1	1.25	1.25	1.25	0	1.25	1.25	>	<	1	578.8	578.8	578.8	0	578.8	578.8	>
2022-05-27 16:21:36	251	<	200	0.01	1	0	0.0995	0.1095	-0.0895	>	<	1	1.2	1.2	1.2	0	1.2	1.2	>	<	1	578.8	578.8	578.8	0	578.8	578.8	>
2022-05-27 16:21:37	252	<	200	0	0	0	0	0	0	>	<	1	1.2	1.2	1.2	0	1.2	1.2	>	<	1	578.8	578.8	578.8	0	578.8	578.8	>
2022-05-27 16:21:38	253	<	200	0	0	0	0	0	0	>	<	1	1.15	1.15	1.15	0	1.15	1.15	>	<	1	578.8	578.8	578.8	0	578.8	578.8	>
2022-05-27 16:21:39	254	<	200	0	0	0	0	0	0	>	<	1	1.3	1.3	1.3	0	1.3	1.3	>	<	1	578.8	578.8	578.8	0	578.8	578.8	>
2022-05-27 16:21:40	255	<	200	0	0	0	0	0	0	>	<	1	1.3	1.3	1.3	0	1.3	1.3	>	<	1	578.8	578.8	578.8	0	578.8	578.8	>
2022-05-27 16:21:41	256	<	200	0	0	0	0	0	0	>	<	1	1.4	1.4	1.4	0	1.4	1.4	>	<	1	578.8	578.8	578.8	0	578.8	578.8	>
2022-05-27 16:21:42	257	<	200	0	0	0	0	0	0	>	<	1	1.35	1.35	1.35	0	1.35	1.35	>	<	1	578.8	578.8	578.8	0	578.8	578.8	>
2022-05-27 16:21:43	258	<	201	0	0	0	0	0	0	>	<	1	1.4	1.4	1.4	0	1.4	1.4	>	<	1	578.8	578.8	578.8	0	578.8	578.8	>
2022-05-27 16:21:44	259	<	200	0	0	0	0	0	0	>	<	1	1.3	1.3	1.3	0	1.3	1.3	>	<	1	578.8	578.8	578.8	0	578.8	578.8	>
2022-05-27 16:21:45	260	<	200	0	0	0	0	0	0	>	<	1	1.4	1.4	1.4	0	1.4	1.4	>	<	1	578.8	578.8	578.8	0	578.8	578.8	>
2022-05-27 16:21:46	261	<	199	0	0	0	0	0	0	>	<	1	1.3	1.3	1.3	0	1.3	1.3	>	<	1	578.8	578.8	578.8	0	578.8	578.8	>
2022-05-27 16:21:47	262	<	201	0	0	0	0	0	0	>	<	1	1.4	1.4	1.4	0	1.4	1.4	>	<	1	578.8	578.8	578.8	0	578.8	578.8	>
2022-05-27 16:21:48	263	<	200	0	0	0	0	0	0	>	<	1	2.55	2.55	2.55	0	2.55	2.55	>	<	1	587.6	587.6	587.6	0	587.6	587.6	>
2022-05-27 16:21:49	264	<	200	0	0	0	0	0	0	>	<	1	1.4	1.4	1.4	0	1.4	1.4	>	<	1	587.6	587.6	587.6	0	587.6	587.6	>
2022-05-27 16:21:50	265	<	200	0	0	0	0	0	0	>	<	1	1.3	1.3	1.3	0	1.3	1.3	>	<	1	587.6	587.6	587.6	0	587.6	587.6	>
2022-05-27 16:21:51	266	<	200	0	0	0	0	0	0	>	<	1	1.2	1.2	1.2	0	1.2	1.2	>	<	1	587.6	587.6	587.6	0	587.6	587.6	>
2022-05-27 16:21:52	267	<	200	0	0	0	0	0	0	>	<	1	1.15	1.15	1.15	0	1.15	1.15	>	<	1	587.6	587.6	587.6	0	587.6	587.6	>
2022-05-27 16:21:53	268	<	200	0	0	0	0	0	0	>	<	1	1.2	1.2	1.2	0	1.2	1.2	>	<	1	587.6	587.6	587.6	0	587.6	587.6	>
2022-05-27 16:21:54	269	<	200	0	0	0	0	0	0	>	<	1	1.15	1.15	1.15	0	1.15	1.15	>	<	1	587.6	587.6	587.6	0	587.6	587.6	>
2022-05-27 16:21:55	270	<	200	0	0	0	0	0	0	>	<	1	1.25	1.25	1.25	0	1.25	1.25	>	<	1	587.6	587.6	587.6	0	587.6	587.6	>
2022-05-27 16:21:56	271	<	199	0.0101	1	0	0.0997	0.1098	-0.0897	>	<	1	1.25	1.25	1.25	0	1.25	1.25	>	<	1	587.6	587.6	587.6	0	587.6	587.6	>
2022-05-27 16:21:57	272	<	201	0	0	0	0	0	0	>	<	1	1.35	1.35	1.35	0	1.35	1.35	>	<	1	587.6	587.6	587.6	0	587.6	587.6	>
2022-05-27 16:21:58	273	<	199	0.005	1	0	0.0707	0.0757	-0.0657	>	<	1	1.25	1.25	1.25	0	1.25	1.25	>	<	1	587.6	587.6	587.6	0	587.6	587.6	>
2022-05-27 16:21:59	274	<	201	0	0	0	0	0	0	>	<	1	1.3	1.3	1.3	0	1.3	1.3	>	<	1	587.6	587.6	587.6	0	587.6	587.6	>
2022-05-27 16:22:00	275	<	200	0	0	0	0	0	0	>	<	1	1.1	1.1	1.1	0	1.1	1.1	>	<	1	587.6	587.6	587.6	0	587.6	587.6	>
2022-05-27 16:22:01	276	<	200	0.005	1	0	0.0705	0.0755	-0.0655	>	<	1	1.2	1.2	1.2	0	1.2	1.2	>	<	1	587.6	587.6	587.6	0	587.6	587.6	>
2022-05-27 16:22:02	277	<	200	0	0	0	0	0	0	>	<	1	1.15	1.15	1.15	0	1.15	1.15	>	<	1	587.6	587.6	587.6	0	587.6	587.6	>
2022-05-27 16:22:03	278	<	197	0	0	0	0	0	0	>	<	1	1.35	1.35	1.35	0	1.35	1.35	>	<	1	587.6	587.6	587.6	0	587.6	587.6	>
2022-05-27 16:22:04	279	<	203	0	0	0	0	0	0	>	<	1	1.3	1.3	1.3	0	1.3	1.3	>	<	1	587.6	587.6	587.6	0	587.6	587.6	>
2022-05-27 16:22:05	280	<	200	0	0	0	0	0	0	>	<	1	1.25	1.25	1.25	0	1.25	1.25	>	<	1	587.6	587.6	587.6	0	587.6	587.6	>
2022-05-27 16:22:06	281	<	200	0	0	0	0	0	0	>	<	1	1.35	1.35	1.35	0	1.35	1.35	>	<	1	587.6	587.6	587.6	0	587.6	587.6	>
2022-05-27 16:22:07	282	<	200	0	0	0	0	0	0	>	<	1	1.3	1.3	1.3	0	1.3	1.3	>	<	1	587.6	587.6	587.6	0	587.6	587.6	>
2022-05-27 16:22:08	283	<	200	0	0	0	0	0	0	>	<	1	1.35	1.35	1.35	0	1.35	1.35	>	<	1	587.6	587.6	587.6	0	587.6	587.6	>
2022-05-27 16:22:09	284	<	200	0	0	0	0	0	0	>	<	1	1.3	1.3	1.3	0	1.3	1.3	>	<	1	587.6	587.6	587.6	0	587.6	587.6	>
2022-05-27 16:22:10	285	<	200	0	0	0	0	0	0	>	<	1	1.3	1.3	1.3	0	1.3	1.3	>	<	1	587.6	587.6	587.6	0	587.6	587.6	>
2022-05-27 16:22:11	286	<	200	0	0	0	0	0	0	>	<	1	1.3	1.3	1.3	0	1.3	1.3	>	<	1	587.6	587.6	587.6	0	587.6	587.6	>
2022-05-27 16:22:12	287	<	200	0.01	1	0	0.0995	0.1095	-0.0895	>	<	1	1.3	1.3	1.3	0	1.3	1.3	>	<	1	587.6	587.6	587.6	0	587.6	587.6	>
2022-05-27 16:22:13	288	<	199	0	0	0	0	0	0	>	<	1	1.35	1.35	1.35	0	1.35	1.35	>	<	1	587.6	587.6	587.6	0	587.6	587.6	>
2022-05-27 16:22:14	289	<	200	0	0	0	0	0	0	>	<	1	1.35	1.35	1.35	0	1.35	1.35	>	<	1	587.6	587.6	587.6	0	587.6	587.6	>
2022-05-27 16:22:15	290	<	200	0	0	0	0	0	0	>	<	1	1.3	1.3	1.3	0	1.3	1.3	>	<	1	587.6	587.6	587.6	0	587.6	587.6	>
2022-05-27 16:22:16	291	<	200	0	0	0	0	0	0	>	<	1	1.3	1.3	1.3	0	1.3	1.3	>	<	1	587.6	587.6	587.6	0	587.6	587.6	>
2022-05-27 16:22:17	292	<	200	0	0	0	0	0	0	>	<	1	1.25	1.25	1.25	0	1.25	1.25	>	<	1	587.6	587.6	587.6	0	587.6	587.6	>
2022-05-27 16:22:18	293	<	200	0	0	0	0	0	0	>	<	1	1.35	1.35	1.35	0	1.35	1.35	>	<	1	587.6	587.6	587.6	0	587.6	587.6	>
2022-05-27 16:22:19	294	<	200	0	0	0	0	0	0	>	<	1	2.45	2.45	2.45	0	2.45	2.45	>	<	1	596.4	596.4	596.4	0	596.4	596.4	>
2022-05-27 16:22:20	295	<	200	0	0	0	0	0	0	>	<	1	1.3	1.3	1.3	0	1.3	1.3	>	<	1	596.4	596.4	596.4	0	596.4	596.4	>
2022-05-27 16:22:21	296	<	200	0	0	0	0	0	0	>	<	1	1.25	1.25	1.25	0	1.25	1.25	>	<	1	596.4	596.4	596.4	0	596.4	596.4	>
2022-05-27 16:22:22	297	<	200	0	0	0	0	0	0	>	<	1	1.35	1.35	1.35	0	1.35	1.35	>	<	1	596.4	596.4	596.4	0	596.4	596.4	>
2022-05-27 16:22:23	298	<	200	0.005	1	0	0.0705	0.0755	-0.0655	>	<	1	1.25	1.25	1.25	0	1.25	1.25	>	<	1	596.4	596.4	596.4	0	596.4	596.4	>
2022-05-27 16:22:24	299	<	200	0.015	1	0	0.1216	0.1366	-0.1066	>	<	1	1.25	1.25	1.25	0	1.25	1.25	>	<	1	596.4	596.4	596.4	0	596.4	596.4	>
2022-05-27 16:22:25	300	<	200	0.005	1	0	0.0705	0.0755	-0.0655	>	<	1	1.3	1.3	1.3	0	1.3	1.3	>	<	1	596.4	596.4	596.4	0	596.4	596.4	>
2022-05-27 16:22:26	301	<	200	0	0	0	0	0	0	>	<	1	1.25	1.25	1.25	0	1.25	1.25	>	<	1	596.4	596.4	596.4	0	596.4	596.4	>
2022-05-27 16:22:27	302	<	200	0	0	0	0	0	0	>	<	1	1.3	1.3	1.3	0	1.3	1.3	>	<	1	596.4	596.4	596.4	0	596.4	596.4	>
2022-05-27 16:22:28	303	<	200	0	0	0	0	0	0	>	<	1	1.25	1.25	1.25	0	1.25	1.25	>	<	1	596.4	596.4	596.4	0	596.4	596.4	>
2022-05-27 16:22:29	304	<	200	0	0	0	0	0	0	>	<	1	1.25	1.25	1.25	0	1.25	1.25	>	<	1	596.4	596.4	596.4	0	596.4	596.4	>
2022-05-27 16:22:30	305	<	200	0	0	0	0	0	0	>	<	1	1.3	1.3	1.3	0	1.3	1.3	>	<	1	596.4	596.4	596.4	0	596.4	596.4	>
2022-05-27 16:22:31	306	<	200	0	0	0	0	0	0	>	<	1	1.3	1.3	1.3	0	1.3	1.3	>	<	1	596.4	596.4	596.4	0	596.4	596.4	>
2022-05-27 16:22:32	307	<	200	0	0	0	0	0	0	>	<	1	1.3	1.3	1.3	0	1.3	1.3	>	<	1	596.4	596.4	596.4	0	596.4	596.4	>
2022-05-27 16:22:33	308	<	200	0	0	0	0	0	0	>	<	1	1.3	1.3	1.3	0	1.3	1.3	>	<	1	596.4	596.4	596.4	0	596.4	596.4	>
2022-05-27 16:22:34	309	<	200	0	0	0	0	0	0	>	<	1	1.25	1.25	1.25	0	1.25	1.25	>	<	1	596.4	596.4	596.4	0	596.4	596.4	>
2022-05-27 16:22:35	310	<	200	0	0	0	0	0	0	>	<	1	1.35	1.35	1.35	0	1.35	1.35	>	<	1	596.4	596.4	596.4	0	596.4	596.4	>
2022-05-27 16:22:36	311	<	200	0	0	0	0	0	0	>	<	1	1.25	1.25	1.25	0	1.25	1.25	>	<	1	596.4	596.4	596.4	0	596.4	596.4	>
2022-05-27 16:22:37	312	<	200	0	0	0	0	0	0	>	<	1	1.25	1.25	1.25	0	1.25	1.25	>	<	1	596.4	596.4	596.4	0	596.4	596.4	>
2022-05-27 16:22:38	313	<	200	0	0	0	0	0	0	>	<	1	1.3	1.3	1.3	0	1.3	1.3	>	<	1	596.4	596.4	596.4	0	596.4	596.4	>
2022-05-27 16:22:39	314	<	200	0	0	0	0	0	0	>	<	1	1.15	1.15	1.15	0	1.15	1.15	>	<	1	596.4	596.4	596.4	0	596.4	596.4	>
2022-05-27 16:22:40	315	<	200	0	0	0	0	0	0	>	<	1	1.1	1.1	1.1	0	1.1	1.1	>	<	1	596.4	596.4	596.4	0	596.4	596.4	>
2022-05-27 16:22:41	316	<	200	0	0	0	0	0	0	>	<	1	1.25	1.25	1.25	0	1.25	1.25	>	<	1	596.4	596.4	596.4	0	596.4	596.4	>
2022-05-27 16:22:42	317	<	199	0	0	0	0	0	0	>	<	1	1.35	1.35	1.35	0	1.35	1.35	>	<	1	596.4	596.4	596.4	0	596.4	596.4	>
2022-05-27 16:22:43	318	<	201	0	0	0	0	0	0	>	<	1	1.3	1.3	1.3	0	1.3	1.3	>	<	1	596.4	596.4	596.4	0	596.4	596.4	>
2022-05-27 16:22:44	319	<	200	0	0	0	0	0	0	>	<	1	1.35	1.35	1.35	0	1.35	1.35	>	<	1	596.4	596.4	596.4	0	596.4	596.4	>
2022-05-27 16:22:45	320	<	200	0	0	0	0	0	0	>	<	1	1.25	1.25	1.25	0	1.25	1.25	>	<	1	596.4	596.4	596.4	0	596.4	596.4	>
2022-05-27 16:22:46	321	<	200	0	0	0	0	0	0	>	<	1	1.35	1.35	1.35	0	1.35	1.35	>	<	1	596.4	596.4	596.4	0	596.4	596.4	>
2022-05-27 16:22:47	322	<	200	0	0	0	0	0	0	>	<	1	1.05	1.05	1.05	0	1.05	1.05	>	<	1	596.4	596.4	596.4	0	596.4	596.4	>
2022-05-27 16:22:48	323	<	200	0	0	0	0	0	0	>	<	1	1.1	1.1	1.1	0	1.1	1.1	>	<	1	596.4	596.4	596.4	0	596.4	596.4	>
2022-05-27 16:22:49	324	<	200	0	0	0	0	0	0	>	<	1	1.1	1.1	1.1	0	1.1	1.1	>	<	1	596.4	596.4	596.4	0	596.4	596.4	>
2022-05-27 16:22:50	325	<	200	0	0	0	0	0	0	>	<	1	2.5	2.5	2.5	0	2.5	2.5	>	<	1	604.4	604.4	604.4	0	604.4	604.4	>
2022-05-27 16:22:51	326	<	200	0	0	0	0	0	0	>	<	1	1.35	1.35	1.35	0	1.35	1.35	>	<	1	604.4	604.4	604.4	0	604.4	604.4	>
2022-05-27 16:22:52	327	<	200	0	0	0	0	0	0	>	<	1	1.15	1.15	1.15	0	1.15	1.15	>	<	1	604.4	604.4	604.4	0	604.4	604.4	>
2022-05-27 16:22:53	328	<	200	0	0	0	0	0	0	>	<	1	1.1	1.1	1.1	0	1.1	1.1	>	<	1	604.4	604.4	604.4	0	604.4	604.4	>
2022-05-27 16:22:54	329	<	200	0.03	1	0	0.1706	0.2006	-0.1406	>	<	1	1.1	1.1	1.1	0	1.1	1.1	>	<	1	604.4	604.4	604.4	0	604.4	604.4	>
2022-05-27 16:22:55	330	<	200	0.005	1	0	0.0705	0.0755	-0.0655	>	<	1	1.2	1.2	1.2	0	1.2	1.2	>	<	1	604.4	604.4	604.4	0	604.4	604.4	>
2022-05-27 16:22:56	331	<	200	0	0	0	0	0	0	>	<	1	1.2	1.2	1.2	0	1.2	1.2	>	<	1	604.4	604.4	604.4	0	604.4	604.4	>
2022-05-27 16:22:57	332	<	200	0	0	0	0	0	0	>	<	1	1.1	1.1	1.1	0	1.1	1.1	>	<	1	604.4	604.4	604.4	0	604.4	604.4	>
2022-05-27 16:22:58	333	<	200	0	0	0	0	0	0	>	<	1	1.1	1.1	1.1	0	1.1	1.1	>	<	1	604.4	604.4	604.4	0	604.4	604.4	>
2022-05-27 16:22:59	334	<	200	0	0	0	0	0	0	>	<	1	1.1	1.1	1.1	0	1.1	1.1	>	<	1	604.4	604.4	604.4	0	604.4	604.4	>
2022-05-27 16:23:00	335	<	200	0	0	0	0	0	0	>	<	1	1.35	1.35	1.35	0	1.35	1.35	>	<	1	604.4	604.4	604.4	0	604.4	604.4	>
2022-05-27 16:23:01	336	<	200	0	0	0	0	0	0	>	<	1	1.2	1.2	1.2	0	1.2	1.2	>	<	1	604.4	604.4	604.4	0	604.4	604.4	>
2022-05-27 16:23:02	337	<	200	0	0	0	0	0	0	>	<	1	1.15	1.15	1.15	0	1.15	1.15	>	<	1	604.4	604.4	604.4	0	604.4	604.4	>
2022-05-27 16:23:03	338	<	200	0	0	0	0	0	0	>	<	1	1.25	1.25	1.25	0	1.25	1.25	>	<	1	604.4	604.4	604.4	0	604.4	604.4	>
2022-05-27 16:23:04	339	<	200	0	0	0	0	0	0	>	<	1	1.4	1.4	1.4	0	1.4	1.4	>	<	1	604.4	604.4	604.4	0	604.4	604.4	>
2022-05-27 16:23:05	340	<	200	0	0	0	0	0	0	>	<	1	1.3	1.3	1.3	0	1.3	1.3	>	<	1	604.4	604.4	604.4	0	604.4	604.4	>
2022-05-27 16:23:06	341	<	199	0	0	0	0	0	0	>	<	1	1.35	1.35	1.35	0	1.35	1.35	>	<	1	604.4	604.4	604.4	0	604.4	604.4	>
2022-05-27 16:23:07	342	<	201	0	0	0	0	0	0	>	<	1	1.35	1.35	1.35	0	1.35	1.35	>	<	1	604.4	604.4	604.4	0	604.4	604.4	>
2022-05-27 16:23:08	343	<	200	0.01	1	0	0.0995	0.1095	-0.0895	>	<	1	1.3	1.3	1.3	0	1.3	1.3	>	<	1	604.4	604.4	604.4	0	604.4	604.4	>
2022-05-27 16:23:09	344	<	200	0	0	0	0	0	0	>	<	1	2.1	2.1	2.1	0	2.1	2.1	>	<	1	604.4	604.4	604.4	0	604.4	604.4	>
2022-05-27 16:23:10	345	<	200	0	0	0	0	0	0	>	<	1	1.3	1.3	1.3	0	1.3	1.3	>	<	1	604.4	604.4	604.4	0	604.4	604.4	>
2022-05-27 16:23:11	346	<	200	0.005	1	0	0.0705	0.0755	-0.0655	>	<	1	1.3	1.3	1.3	0	1.3	1.3	>	<	1	604.4	604.4	604.4	0	604.4	604.4	>
2022-05-27 16:23:12	347	<	200	0.01	1	0	0.0995	0.1095	-0.0895	>	<	1	1.35	1.35	1.35	0	1.35	1.35	>	<	1	604.4	604.4	604.4	0	604.4	604.4	>
2022-05-27 16:23:13	348	<	200	0	0	0	0	0	0	>	<	1	1.3	1.3	1.3	0	1.3	1.3	>	<	1	604.4	604.4	604.4	0	604.4	604.4	>
2022-05-27 16:23:14	349	<	200	0	0	0	0	0	0	>	<	1	1.35	1.35	1.35	0	1.35	1.35	>	<	1	604.4	604.4	604.4	0	604.4	604.4	>
2022-05-27 16:23:15	350	<	200	0	0	0	0	0	0	>	<	1	1.25	1.25	1.25	0	1.25	1.25	>	<	1	604.4	604.4	604.4	0	604.4	604.4	>
2022-05-27 16:23:16	351	<	200	0.005	1	0	0.0705	0.0755	-0.0655	>	<	1	1.35	1.35	1.35	0	1.35	1.35	>	<	1	604.4	604.4	604.4	0	604.4	604.4	>
2022-05-27 16:23:17	352	<	200	0	0	0	0	0	0	>	<	1	1.25	1.25	1.25	0	1.25	1.25	>	<	1	604.4	604.4	604.4	0	604.4	604.4	>
2022-05-27 16:23:18	353	<	200	0	0	0	0	0	0	>	<	1	1.35	1.35	1.35	0	1.35	1.35	>	<	1	604.4	604.4	604.4	0	604.4	604.4	>
2022-05-27 16:23:19	354	<	200	0	0	0	0	0	0	>	<	1	1.3	1.3	1.3	0	1.3	1.3	>	<	1	604.4	604.4	604.4	0	604.4	604.4	>
2022-05-27 16:23:20	355	<	200	0	0	0	0	0	0	>	<	1	2.55	2.55	2.55	0	2.55	2.55	>	<	1	613.4	613.4	613.4	0	613.4	613.4	>
2022-05-27 16:23:21	356	<	200	0.005	1	0	0.0705	0.0755	-0.0655	>	<	1	1.35	1.35	1.35	0	1.35	1.35	>	<	1	613.4	613.4	613.4	0	613.4	613.4	>
2022-05-27 16:23:22	357	<	200	0	0	0	0	0	0	>	<	1	1.3	1.3	1.3	0	1.3	1.3	>	<	1	613.4	613.4	613.4	0	613.4	613.4	>
2022-05-27 16:23:23	358	<	200	0.025	1	0	0.1561	0.1811	-0.1311	>	<	1	1.35	1.35	1.35	0	1.35	1.35	>	<	1	613.4	613.4	613.4	0	613.4	613.4	>
2022-05-27 16:23:24	359	<	200	0	0	0	0	0	0	>	<	1	1.3	1.3	1.3	0	1.3	1.3	>	<	1	613.4	613.4	613.4	0	613.4	613.4	>
2022-05-27 16:23:25	360	<	200	0	0	0	0	0	0	>	<	1	1.3	1.3	1.3	0	1.3	1.3	>	<	1	613.4	613.4	613.4	0	613.4	613.4	>
2022-05-27 16:23:26	361	<	200	0	0	0	0	0	0	>	<	1	1.3	1.3	1.3	0	1.3	1.3	>	<	1	613.4	613.4	613.4	0	613.4	613.4	>
2022-05-27 16:23:27	362	<	200	0	0	0	0	0	0	>	<	1	1.35	1.35	1.35	0	1.35	1.35	>	<	1	613.4	613.4	613.4	0	613.4	613.4	>
2022-05-27 16:23:28	363	<	200	0.005	1	0	0.0705	0.0755	-0.0655	>	<	1	1.3	1.3	1.3	0	1.3	1.3	>	<	1	613.4	613.4	613.4	0	613.4	613.4	>
2022-05-27 16:23:29	364	<	200	0	0	0	0	0	0	>	<	1	1.35	1.35	1.35	0	1.35	1.35	>	<	1	613.4	613.4	613.4	0	613.4	613.4	>
2022-05-27 16:23:30	365	<	200	0.005	1	0	0.0705	0.0755	-0.0655	>	<	1	1.25	1.25	1.25	0	1.25	1.25	>	<	1	613.4	613.4	613.4	0	613.4	613.4	>
2022-05-27 16:23:31	366	<	200	0.005	1	0	0.0705	0.0755	-0.0655	>	<	1	1.35	1.35	1.35	0	1.35	1.35	>	<	1	613.4	613.4	613.4	0	613.4	613.4	>
2022-05-27 16:23:32	367	<	200	0	0	0	0	0	0	>	<	1	1.3	1.3	1.3	0	1.3	1.3	>	<	1	613.4	613.4	613.4	0	613.4	613.4	>
2022-05-27 16:23:33	368	<	200	0	0	0	0	0	0	>	<	1	1.3	1.3	1.3	0	1.3	1.3	>	<	1	613.4	613.4	613.4	0	613.4	613.4	>
2022-05-27 16:23:34	369	<	200	0.03	1	0	0.1706	0.2006	-0.1406	>	<	1	1.3	1.3	1.3	0	1.3	1.3	>	<	1	613.4	613.4	613.4	0	613.4	613.4	>
2022-05-27 16:23:35	370	<	200	0.035	1	0	0.1838	0.2188	-0.1488	>	<	1	1.15	1.15	1.15	0	1.15	1.15	>	<	1	613.4	613.4	613.4	0	613.4	613.4	>
2022-05-27 16:23:36	371	<	200	0.07	1	0	0.2551	0.3251	-0.1851	>	<	1	1.05	1.05	1.05	0	1.05	1.05	>	<	1	613.4	613.4	613.4	0	613.4	613.4	>
2022-05-27 16:23:37	372	<	200	0	0	0	0	0	0	>	<	1	1.1	1.1	1.1	0	1.1	1.1	>	<	1	613.4	613.4	613.4	0	613.4	613.4	>
2022-05-27 16:23:38	373	<	200	0	0	0	0	0	0	>	<	1	1.1	1.1	1.1	0	1.1	1.1	>	<	1	613.4	613.4	613.4	0	613.4	613.4	>
2022-05-27 16:23:39	374	<	200	0	0	0	0	0	0	>	<	1	1.1	1.1	1.1	0	1.1	1.1	>	<	1	613.4	613.4	613.4	0	613.4	613.4	>
2022-05-27 16:23:40	375	<	200	0	0	0	0	0	0	>	<	1	1.1	1.1	1.1	0	1.1	1.1	>	<	1	613.4	613.4	613.4	0	613.4	613.4	>
2022-05-27 16:23:41	376	<	200	0	0	0	0	0	0	>	<	1	1.1	1.1	1.1	0	1.1	1.1	>	<	1	613.4	613.4	613.4	0	613.4	613.4	>
2022-05-27 16:23:42	377	<	200	0.02	1	0	0.14	0.16	-0.12	>	<	1	1.1	1.1	1.1	0	1.1	1.1	>	<	1	613.4	613.4	613.4	0	613.4	613.4	>
2022-05-27 16:23:43	378	<	200	0.04	1	0	0.196	0.236	-0.156	>	<	1	1.15	1.15	1.15	0	1.15	1.15	>	<	1	613.4	613.4	613.4	0	613.4	613.4	>
2022-05-27 16:23:44	379	<	200	0.05	1	0	0.2179	0.2679	-0.1679	>	<	1	1.15	1.15	1.15	0	1.15	1.15	>	<	1	613.4	613.4	613.4	0	613.4	613.4	>
2022-05-27 16:23:45	380	<	200	0	0	0	0	0	0	>	<	1	1.15	1.15	1.15	0	1.15	1.15	>	<	1	613.4	613.4	613.4	0	613.4	613.4	>
2022-05-27 16:23:46	381	<	200	0	0	0	0	0	0	>	<	1	1.1	1.1	1.1	0	1.1	1.1	>	<	1	613.4	613.4	613.4	0	613.4	613.4	>
2022-05-27 16:23:47	382	<	200	0	0	0	0	0	0	>	<	1	1.1	1.1	1.1	0	1.1	1.1	>	<	1	613.4	613.4	613.4	0	613.4	613.4	>
2022-05-27 16:23:48	383	<	200	0	0	0	0	0	0	>	<	1	1.1	1.1	1.1	0	1.1	1.1	>	<	1	613.4	613.4	613.4	0	613.4	613.4	>
2022-05-27 16:23:49	384	<	200	0	0	0	0	0	0	>	<	1	1.1	1.1	1.1	0	1.1	1.1	>	<	1	613.4	613.4	613.4	0	613.4	613.4	>
2022-05-27 16:23:50	385	<	200	0.005	1	0	0.0705	0.0755	-0.0655	>	<	1	1.05	1.05	1.05	0	1.05	1.05	>	<	1	613.4	613.4	613.4	0	613.4	613.4	>
2022-05-27 16:23:51	386	<	200	0.015	1	0	0.1216	0.1366	-0.1066	>	<	1	2.35	2.35	2.35	0	2.35	2.35	>	<	1	622	622	622	0	622	622	>
2022-05-27 16:23:52	387	<	200	0	0	0	0	0	0	>	<	1	1.1	1.1	1.1	0	1.1	1.1	>	<	1	622	622	622	0	622	622	>
2022-05-27 16:23:53	388	<	200	0	0	0	0	0	0	>	<	1	1.15	1.15	1.15	0	1.15	1.15	>	<	1	622	622	622	0	622	622	>
2022-05-27 16:23:54	389	<	200	0	0	0	0	0	0	>	<	1	1.15	1.15	1.15	0	1.15	1.15	>	<	1	622	622	622	0	622	622	>
2022-05-27 16:23:55	390	<	200	0.02	1	0	0.14	0.16	-0.12	>	<	1	1.15	1.15	1.15	0	1.15	1.15	>	<	1	622	622	622	0	622	622	>
2022-05-27 16:23:56	391	<	200	0.005	1	0	0.0705	0.0755	-0.0655	>	<	1	1.25	1.25	1.25	0	1.25	1.25	>	<	1	622	622	622	0	622	622	>
2022-05-27 16:23:57	392	<	200	0	0	0	0	0	0	>	<	1	1.3	1.3	1.3	0	1.3	1.3	>	<	1	622	622	622	0	622	622	>
2022-05-27 16:23:58	393	<	200	0	0	0	0	0	0	>	<	1	1.3	1.3	1.3	0	1.3	1.3	>	<	1	622	622	622	0	622	622	>
2022-05-27 16:23:59	394	<	200	0	0	0	0	0	0	>	<	1	1.35	1.35	1.35	0	1.35	1.35	>	<	1	622	622	622	0	622	622	>
2022-05-27 16:24:00	395	<	200	0	0	0	0	0	0	>	<	1	1.3	1.3	1.3	0	1.3	1.3	>	<	1	622	622	622	0	622	622	>
2022-05-27 16:24:01	396	<	200	0	0	0	0	0	0	>	<	1	1.3	1.3	1.3	0	1.3	1.3	>	<	1	622	622	622	0	622	622	>
2022-05-27 16:24:02	397	<	200	0	0	0	0	0	0	>	<	1	1.35	1.35	1.35	0	1.35	1.35	>	<	1	622	622	622	0	622	622	>
2022-05-27 16:24:03	398	<	200	0	0	0	0	0	0	>	<	1	1.35	1.35	1.35	0	1.35	1.35	>	<	1	622	622	622	0	622	622	>
2022-05-27 16:24:04	399	<	200	0	0	0	0	0	0	>	<	1	1.3	1.3	1.3	0	1.3	1.3	>	<	1	622	622	622	0	622	622	>
2022-05-27 16:24:05	400	<	200	0	0	0	0	0	0	>	<	1	1.4	1.4	1.4	0	1.4	1.4	>	<	1	622	622	622	0	622	622	>
2022-05-27 16:24:06	401	<	200	0	0	0	0	0	0	>	<	1	1.3	1.3	1.3	0	1.3	1.3	>	<	1	622	622	622	0	622	622	>
2022-05-27 16:24:07	402	<	200	0	0	0	0	0	0	>	<	1	1.35	1.35	1.35	0	1.35	1.35	>	<	1	622	622	622	0	622	622	>
2022-05-27 16:24:08	403	<	200	0	0	0	0	0	0	>	<	1	1.3	1.3	1.3	0	1.3	1.3	>	<	1	622	622	622	0	622	622	>
2022-05-27 16:24:09	404	<	200	0	0	0	0	0	0	>	<	1	1.35	1.35	1.35	0	1.35	1.35	>	<	1	622	622	622	0	622	622	>
2022-05-27 16:24:10	405	<	200	0	0	0	0	0	0	>	<	1	1.3	1.3	1.3	0	1.3	1.3	>	<	1	622	622	622	0	622	622	>
2022-05-27 16:24:11	406	<	200	0	0	0	0	0	0	>	<	1	1.4	1.4	1.4	0	1.4	1.4	>	<	1	622	622	622	0	622	622	>
2022-05-27 16:24:12	407	<	200	0	0	0	0	0	0	>	<	1	1.3	1.3	1.3	0	1.3	1.3	>	<	1	622	622	622	0	622	622	>
2022-05-27 16:24:13	408	<	200	0	0	0	0	0	0	>	<	1	1.35	1.35	1.35	0	1.35	1.35	>	<	1	622	622	622	0	622	622	>
2022-05-27 16:24:14	409	<	200	0	0	0	0	0	0	>	<	1	1.3	1.3	1.3	0	1.3	1.3	>	<	1	622	622	622	0	622	622	>
2022-05-27 16:24:15	410	<	200	0.005	1	0	0.0705	0.0755	-0.0655	>	<	1	1.35	1.35	1.35	0	1.35	1.35	>	<	1	622	622	622	0	622	622	>
2022-05-27 16:24:16	411	<	200	0	0	0	0	0	0	>	<	1	1.3	1.3	1.3	0	1.3	1.3	>	<	1	622	622	622	0	622	622	>
2022-05-27 16:24:17	412	<	200	0	0	0	0	0	0	>	<	1	1.3	1.3	1.3	0	1.3	1.3	>	<	1	622	622	622	0	622	622	>
2022-05-27 16:24:18	413	<	200	0	0	0	0	0	0	>	<	1	1.35	1.35	1.35	0	1.35	1.35	>	<	1	622	622	622	0	622	622	>
2022-05-27 16:24:19	414	<	200	0	0	0	0	0	0	>	<	1	1.3	1.3	1.3	0	1.3	1.3	>	<	1	622	622	622	0	622	622	>
2022-05-27 16:24:20	415	<	199	0	0	0	0	0	0	>	<	1	1.35	1.35	1.35	0	1.35	1.35	>	<	1	622	622	622	0	622	622	>
2022-05-27 16:24:21	416	<	201	0	0	0	0	0	0	>	<	1	1.35	1.35	1.35	0	1.35	1.35	>	<	1	622	622	622	0	622	622	>
2022-05-27 16:24:22	417	<	200	0	0	0	0	0	0	>	<	1	2.4	2.4	2.4	0	2.4	2.4	>	<	1	630	630	630	0	630	630	>
2022-05-27 16:24:23	418	<	200	0	0	0	0	0	0	>	<	1	1.15	1.15	1.15	0	1.15	1.15	>	<	1	630	630	630	0	630	630	>
2022-05-27 16:24:24	419	<	200	0	0	0	0	0	0	>	<	1	1.2	1.2	1.2	0	1.2	1.2	>	<	1	630	630	630	0	630	630	>
2022-05-27 16:24:25	420	<	200	0.015	1	0	0.1216	0.1366	-0.1066	>	<	1	1.25	1.25	1.25	0	1.25	1.25	>	<	1	630	630	630	0	630	630	>
2022-05-27 16:24:26	421	<	200	0	0	0	0	0	0	>	<	1	1.35	1.35	1.35	0	1.35	1.35	>	<	1	630	630	630	0	630	630	>
2022-05-27 16:24:27	422	<	200	0	0	0	0	0	0	>	<	1	1.35	1.35	1.35	0	1.35	1.35	>	<	1	630	630	630	0	630	630	>
2022-05-27 16:24:28	423	<	200	0	0	0	0	0	0	>	<	1	1.35	1.35	1.35	0	1.35	1.35	>	<	1	630	630	630	0	630	630	>
2022-05-27 16:24:29	424	<	200	0	0	0	0	0	0	>	<	1	1.35	1.35	1.35	0	1.35	1.35	>	<	1	630	630	630	0	630	630	>
2022-05-27 16:24:30	425	<	200	0	0	0	0	0	0	>	<	1	1.3	1.3	1.3	0	1.3	1.3	>	<	1	630	630	630	0	630	630	>
2022-05-27 16:24:31	426	<	200	0	0	0	0	0	0	>	<	1	1.4	1.4	1.4	0	1.4	1.4	>	<	1	630	630	630	0	630	630	>
2022-05-27 16:24:32	427	<	200	0	0	0	0	0	0	>	<	1	1.35	1.35	1.35	0	1.35	1.35	>	<	1	630	630	630	0	630	630	>
2022-05-27 16:24:33	428	<	200	0	0	0	0	0	0	>	<	1	1.4	1.4	1.4	0	1.4	1.4	>	<	1	630	630	630	0	630	630	>
2022-05-27 16:24:34	429	<	200	0.005	1	0	0.0705	0.0755	-0.0655	>	<	1	1.3	1.3	1.3	0	1.3	1.3	>	<	1	630	630	630	0	630	630	>
2022-05-27 16:24:35	430	<	200	0	0	0	0	0	0	>	<	1	1.8	1.8	1.8	0	1.8	1.8	>	<	1	630	630	630	0	630	630	>
2022-05-27 16:24:36	431	<	200	0	0	0	0	0	0	>	<	1	1.35	1.35	1.35	0	1.35	1.35	>	<	1	630	630	630	0	630	630	>
2022-05-27 16:24:37	432	<	200	0	0	0	0	0	0	>	<	1	1.4	1.4	1.4	0	1.4	1.4	>	<	1	630	630	630	0	630	630	>
2022-05-27 16:24:38	433	<	200	0	0	0	0	0	0	>	<	1	1.3	1.3	1.3	0	1.3	1.3	>	<	1	630	630	630	0	630	630	>
2022-05-27 16:24:39	434	<	200	0	0	0	0	0	0	>	<	1	1.1	1.1	1.1	0	1.1	1.1	>	<	1	630	630	630	0	630	630	>
2022-05-27 16:24:40	435	<	200	0	0	0	0	0	0	>	<	1	1.15	1.15	1.15	0	1.15	1.15	>	<	1	630	630	630	0	630	630	>
2022-05-27 16:24:41	436	<	200	0	0	0	0	0	0	>	<	1	1.15	1.15	1.15	0	1.15	1.15	>	<	1	630	630	630	0	630	630	>
2022-05-27 16:24:42	437	<	200	0	0	0	0	0	0	>	<	1	1.3	1.3	1.3	0	1.3	1.3	>	<	1	630	630	630	0	630	630	>
2022-05-27 16:24:43	438	<	201	0	0	0	0	0	0	>	<	1	1.35	1.35	1.35	0	1.35	1.35	>	<	1	630	630	630	0	630	630	>
2022-05-27 16:24:44	439	<	200	0	0	0	0	0	0	>	<	1	1.35	1.35	1.35	0	1.35	1.35	>	<	1	630	630	630	0	630	630	>
2022-05-27 16:24:45	440	<	200	0	0	0	0	0	0	>	<	1	1.4	1.4	1.4	0	1.4	1.4	>	<	1	630	630	630	0	630	630	>
2022-05-27 16:24:46	441	<	200	0	0	0	0	0	0	>	<	1	1.35	1.35	1.35	0	1.35	1.35	>	<	1	630	630	630	0	630	630	>
2022-05-27 16:24:47	442	<	200	0	0	0	0	0	0	>	<	1	1.4	1.4	1.4	0	1.4	1.4	>	<	1	630	630	630	0	630	630	>
2022-05-27 16:24:48	443	<	199	0	0	0	0	0	0	>	<	1	1.4	1.4	1.4	0	1.4	1.4	>	<	1	630	630	630	0	630	630	>
2022-05-27 16:24:49	444	<	201	0	0	0	0	0	0	>	<	1	1.4	1.4	1.4	0	1.4	1.4	>	<	1	630	630	630	0	630	630	>
2022-05-27 16:24:50	445	<	200	0	0	0	0	0	0	>	<	1	1.3	1.3	1.3	0	1.3	1.3	>	<	1	630	630	630	0	630	630	>
2022-05-27 16:24:51	446	<	200	0	0	0	0	0	0	>	<	1	1.45	1.45	1.45	0	1.45	1.45	>	<	1	630	630	630	0	630	630	>
2022-05-27 16:24:52	447	<	200	0	0	0	0	0	0	>	<	1	2	2	2	0	2	2	>	<	1	630	630	630	0	630	630	>
2022-05-27 16:24:53	448	<	200	0	0	0	0	0	0	>	<	1	2.5	2.5	2.5	0	2.5	2.5	>	<	1	638	638	638	0	638	638	>
2022-05-27 16:24:54	449	<	200	0	0	0	0	0	0	>	<	1	1.3	1.3	1.3	0	1.3	1.3	>	<	1	638	638	638	0	638	638	>
2022-05-27 16:24:55	450	<	200	0	0	0	0	0	0	>	<	1	1.45	1.45	1.45	0	1.45	1.45	>	<	1	638	638	638	0	638	638	>
2022-05-27 16:24:56	451	<	200	0	0	0	0	0	0	>	<	1	1.35	1.35	1.35	0	1.35	1.35	>	<	1	638	638	638	0	638	638	>
2022-05-27 16:24:57	452	<	200	0	0	0	0	0	0	>	<	1	1.35	1.35	1.35	0	1.35	1.35	>	<	1	638	638	638	0	638	638	>
2022-05-27 16:24:58	453	<	200	0	0	0	0	0	0	>	<	1	1.35	1.35	1.35	0	1.35	1.35	>	<	1	638	638	638	0	638	638	>
2022-05-27 16:24:59	454	<	200	0	0	0	0	0	0	>	<	1	1.4	1.4	1.4	0	1.4	1.4	>	<	1	638	638	638	0	638	638	>
2022-05-27 16:25:00	455	<	200	0	0	0	0	0	0	>	<	1	1.35	1.35	1.35	0	1.35	1.35	>	<	1	638	638	638	0	638	638	>
2022-05-27 16:25:01	456	<	200	0	0	0	0	0	0	>	<	1	1.4	1.4	1.4	0	1.4	1.4	>	<	1	638	638	638	0	638	638	>
2022-05-27 16:25:02	457	<	200	0	0	0	0	0	0	>	<	1	1.35	1.35	1.35	0	1.35	1.35	>	<	1	638	638	638	0	638	638	>
2022-05-27 16:25:03	458	<	200	0	0	0	0	0	0	>	<	1	1.4	1.4	1.4	0	1.4	1.4	>	<	1	638	638	638	0	638	638	>
2022-05-27 16:25:04	459	<	200	0	0	0	0	0	0	>	<	1	1.4	1.4	1.4	0	1.4	1.4	>	<	1	638	638	638	0	638	638	>
2022-05-27 16:25:05	460	<	200	0	0	0	0	0	0	>	<	1	1.35	1.35	1.35	0	1.35	1.35	>	<	1	638	638	638	0	638	638	>
2022-05-27 16:25:06	461	<	200	0	0	0	0	0	0	>	<	1	1.4	1.4	1.4	0	1.4	1.4	>	<	1	638	638	638	0	638	638	>
2022-05-27 16:25:07	462	<	200	0	0	0	0	0	0	>	<	1	1.35	1.35	1.35	0	1.35	1.35	>	<	1	638	638	638	0	638	638	>
2022-05-27 16:25:08	463	<	200	0	0	0	0	0	0	>	<	1	1.35	1.35	1.35	0	1.35	1.35	>	<	1	638	638	638	0	638	638	>
2022-05-27 16:25:09	464	<	200	0	0	0	0	0	0	>	<	1	1.35	1.35	1.35	0	1.35	1.35	>	<	1	638	638	638	0	638	638	>
2022-05-27 16:25:10	465	<	200	0	0	0	0	0	0	>	<	1	1.35	1.35	1.35	0	1.35	1.35	>	<	1	638	638	638	0	638	638	>
2022-05-27 16:25:11	466	<	200	0	0	0	0	0	0	>	<	1	1.3	1.3	1.3	0	1.3	1.3	>	<	1	638	638	638	0	638	638	>
2022-05-27 16:25:12	467	<	200	0	0	0	0	0	0	>	<	1	1.15	1.15	1.15	0	1.15	1.15	>	<	1	638	638	638	0	638	638	>
2022-05-27 16:25:13	468	<	199	0	0	0	0	0	0	>	<	1	1.15	1.15	1.15	0	1.15	1.15	>	<	1	638	638	638	0	638	638	>
2022-05-27 16:25:14	469	<	200	0	0	0	0	0	0	>	<	1	1.15	1.15	1.15	0	1.15	1.15	>	<	1	638	638	638	0	638	638	>
2022-05-27 16:25:15	470	<	200	0	0	0	0	0	0	>	<	1	1.15	1.15	1.15	0	1.15	1.15	>	<	1	638	638	638	0	638	638	>
2022-05-27 16:25:16	471	<	200	0	0	0	0	0	0	>	<	1	1.15	1.15	1.15	0	1.15	1.15	>	<	1	638	638	638	0	638	638	>
2022-05-27 16:25:17	472	<	200	0.01	1	0	0.0995	0.1095	-0.0895	>	<	1	1.2	1.2	1.2	0	1.2	1.2	>	<	1	638	638	638	0	638	638	>
2022-05-27 16:25:18	473	<	200	0.01	1	0	0.0995	0.1095	-0.0895	>	<	1	1.2	1.2	1.2	0	1.2	1.2	>	<	1	638	638	638	0	638	638	>
2022-05-27 16:25:19	474	<	200	0	0	0	0	0	0	>	<	1	1.15	1.15	1.15	0	1.15	1.15	>	<	1	638	638	638	0	638	638	>
2022-05-27 16:25:20	475	<	200	0	0	0	0	0	0	>	<	1	1.15	1.15	1.15	0	1.15	1.15	>	<	1	638	638	638	0	638	638	>
2022-05-27 16:25:21	476	<	200	0	0	0	0	0	0	>	<	1	1.15	1.15	1.15	0	1.15	1.15	>	<	1	638	638	638	0	638	638	>
2022-05-27 16:25:22	477	<	200	0	0	0	0	0	0	>	<	1	1.15	1.15	1.15	0	1.15	1.15	>	<	1	638	638	638	0	638	638	>
2022-05-27 16:25:23	478	<	200	0	0	0	0	0	0	>	<	1	2.4	2.4	2.4	0	2.4	2.4	>	<	1	646.8	646.8	646.8	0	646.8	646.8	>
2022-05-27 16:25:24	479	<	200	0.005	1	0	0.0705	0.0755	-0.0655	>	<	1	1.15	1.15	1.15	0	1.15	1.15	>	<	1	646.8	646.8	646.8	0	646.8	646.8	>
2022-05-27 16:25:25	480	<	200	0	0	0	0	0	0	>	<	1	1.2	1.2	1.2	0	1.2	1.2	>	<	1	646.8	646.8	646.8	0	646.8	646.8	>
2022-05-27 16:25:26	481	<	200	0	0	0	0	0	0	>	<	1	1.15	1.15	1.15	0	1.15	1.15	>	<	1	646.8	646.8	646.8	0	646.8	646.8	>
2022-05-27 16:25:27	482	<	200	0	0	0	0	0	0	>	<	1	1.1	1.1	1.1	0	1.1	1.1	>	<	1	646.8	646.8	646.8	0	646.8	646.8	>
2022-05-27 16:25:28	483	<	200	0	0	0	0	0	0	>	<	1	1.3	1.3	1.3	0	1.3	1.3	>	<	1	646.8	646.8	646.8	0	646.8	646.8	>
2022-05-27 16:25:29	484	<	200	0	0	0	0	0	0	>	<	1	1.35	1.35	1.35	0	1.35	1.35	>	<	1	646.8	646.8	646.8	0	646.8	646.8	>
2022-05-27 16:25:30	485	<	200	0	0	0	0	0	0	>	<	1	1.35	1.35	1.35	0	1.35	1.35	>	<	1	646.8	646.8	646.8	0	646.8	646.8	>
2022-05-27 16:25:31	486	<	200	0	0	0	0	0	0	>	<	1	1.3	1.3	1.3	0	1.3	1.3	>	<	1	646.8	646.8	646.8	0	646.8	646.8	>
2022-05-27 16:25:32	487	<	200	0	0	0	0	0	0	>	<	1	1.35	1.35	1.35	0	1.35	1.35	>	<	1	646.8	646.8	646.8	0	646.8	646.8	>
2022-05-27 16:25:33	488	<	200	0	0	0	0	0	0	>	<	1	1.35	1.35	1.35	0	1.35	1.35	>	<	1	646.8	646.8	646.8	0	646.8	646.8	>
2022-05-27 16:25:34	489	<	200	0	0	0	0	0	0	>	<	1	1.4	1.4	1.4	0	1.4	1.4	>	<	1	646.8	646.8	646.8	0	646.8	646.8	>
2022-05-27 16:25:35	490	<	200	0	0	0	0	0	0	>	<	1	1.4	1.4	1.4	0	1.4	1.4	>	<	1	646.8	646.8	646.8	0	646.8	646.8	>
2022-05-27 16:25:36	491	<	200	0	0	0	0	0	0	>	<	1	1.3	1.3	1.3	0	1.3	1.3	>	<	1	646.8	646.8	646.8	0	646.8	646.8	>
2022-05-27 16:25:37	492	<	200	0	0	0	0	0	0	>	<	1	1.4	1.4	1.4	0	1.4	1.4	>	<	1	646.8	646.8	646.8	0	646.8	646.8	>
2022-05-27 16:25:38	493	<	200	0	0	0	0	0	0	>	<	1	1.4	1.4	1.4	0	1.4	1.4	>	<	1	646.8	646.8	646.8	0	646.8	646.8	>
2022-05-27 16:25:39	494	<	200	0	0	0	0	0	0	>	<	1	1.3	1.3	1.3	0	1.3	1.3	>	<	1	646.8	646.8	646.8	0	646.8	646.8	>
2022-05-27 16:25:40	495	<	200	0	0	0	0	0	0	>	<	1	1.2	1.2	1.2	0	1.2	1.2	>	<	1	646.8	646.8	646.8	0	646.8	646.8	>
2022-05-27 16:25:41	496	<	200	0	0	0	0	0	0	>	<	1	1.2	1.2	1.2	0	1.2	1.2	>	<	1	646.8	646.8	646.8	0	646.8	646.8	>
2022-05-27 16:25:42	497	<	200	0	0	0	0	0	0	>	<	1	1.15	1.15	1.15	0	1.15	1.15	>	<	1	646.8	646.8	646.8	0	646.8	646.8	>
2022-05-27 16:25:43	498	<	201	0	0	0	0	0	0	>	<	1	1.15	1.15	1.15	0	1.15	1.15	>	<	1	646.8	646.8	646.8	0	646.8	646.8	>
2022-05-27 16:25:44	499	<	200	0	0	0	0	0	0	>	<	1	1.15	1.15	1.15	0	1.15	1.15	>	<	1	646.8	646.8	646.8	0	646.8	646.8	>
2022-05-27 16:25:45	500	<	200	0	0	0	0	0	0	>	<	1	1.2	1.2	1.2	0	1.2	1.2	>	<	1	646.8	646.8	646.8	0	646.8	646.8	>
2022-05-27 16:25:46	501	<	199	0	0	0	0	0	0	>	<	1	1.15	1.15	1.15	0	1.15	1.15	>	<	1	646.8	646.8	646.8	0	646.8	646.8	>
2022-05-27 16:25:47	502	<	201	0	0	0	0	0	0	>	<	1	1.15	1.15	1.15	0	1.15	1.15	>	<	1	646.8	646.8	646.8	0	646.8	646.8	>
2022-05-27 16:25:48	503	<	200	0	0	0	0	0	0	>	<	1	1.2	1.2	1.2	0	1.2	1.2	>	<	1	646.8	646.8	646.8	0	646.8	646.8	>
2022-05-27 16:25:49	504	<	200	0	0	0	0	0	0	>	<	1	1.2	1.2	1.2	0	1.2	1.2	>	<	1	646.8	646.8	646.8	0	646.8	646.8	>
2022-05-27 16:25:50	505	<	200	0	0	0	0	0	0	>	<	1	1.15	1.15	1.15	0	1.15	1.15	>	<	1	646.8	646.8	646.8	0	646.8	646.8	>
2022-05-27 16:25:51	506	<	200	0	0	0	0	0	0	>	<	1	1.15	1.15	1.15	0	1.15	1.15	>	<	1	646.8	646.8	646.8	0	646.8	646.8	>
2022-05-27 16:25:52	507	<	200	0	0	0	0	0	0	>	<	1	1.15	1.15	1.15	0	1.15	1.15	>	<	1	646.8	646.8	646.8	0	646.8	646.8	>
2022-05-27 16:25:53	508	<	199	0	0	0	0	0	0	>	<	1	1.2	1.2	1.2	0	1.2	1.2	>	<	1	646.8	646.8	646.8	0	646.8	646.8	>
2022-05-27 16:25:54	509	<	200	0	0	0	0	0	0	>	<	1	2.25	2.25	2.25	0	2.25	2.25	>	<	1	655.6	655.6	655.6	0	655.6	655.6	>
2022-05-27 16:25:55	510	<	200	0	0	0	0	0	0	>	<	1	1.15	1.15	1.15	0	1.15	1.15	>	<	1	655.6	655.6	655.6	0	655.6	655.6	>
2022-05-27 16:25:56	511	<	201	0	0	0	0	0	0	>	<	1	1.15	1.15	1.15	0	1.15	1.15	>	<	1	655.6	655.6	655.6	0	655.6	655.6	>
2022-05-27 16:25:57	512	<	200	0	0	0	0	0	0	>	<	1	1.15	1.15	1.15	0	1.15	1.15	>	<	1	655.6	655.6	655.6	0	655.6	655.6	>
2022-05-27 16:25:58	513	<	200	0	0	0	0	0	0	>	<	1	1.15	1.15	1.15	0	1.15	1.15	>	<	1	655.6	655.6	655.6	0	655.6	655.6	>
2022-05-27 16:25:59	514	<	200	0	0	0	0	0	0	>	<	1	1.2	1.2	1.2	0	1.2	1.2	>	<	1	655.6	655.6	655.6	0	655.6	655.6	>
2022-05-27 16:26:00	515	<	200	0	0	0	0	0	0	>	<	1	1.2	1.2	1.2	0	1.2	1.2	>	<	1	655.6	655.6	655.6	0	655.6	655.6	>
2022-05-27 16:26:01	516	<	200	0	0	0	0	0	0	>	<	1	1.15	1.15	1.15	0	1.15	1.15	>	<	1	655.6	655.6	655.6	0	655.6	655.6	>
2022-05-27 16:26:02	517	<	200	0	0	0	0	0	0	>	<	1	1.15	1.15	1.15	0	1.15	1.15	>	<	1	655.6	655.6	655.6	0	655.6	655.6	>
2022-05-27 16:26:03	518	<	200	0	0	0	0	0	0	>	<	1	1.2	1.2	1.2	0	1.2	1.2	>	<	1	655.6	655.6	655.6	0	655.6	655.6	>
2022-05-27 16:26:04	519	<	200	0	0	0	0	0	0	>	<	1	1.15	1.15	1.15	0	1.15	1.15	>	<	1	655.6	655.6	655.6	0	655.6	655.6	>
2022-05-27 16:26:05	520	<	200	0	0	0	0	0	0	>	<	1	1.15	1.15	1.15	0	1.15	1.15	>	<	1	655.6	655.6	655.6	0	655.6	655.6	>
2022-05-27 16:26:06	521	<	200	0	0	0	0	0	0	>	<	1	1.15	1.15	1.15	0	1.15	1.15	>	<	1	655.6	655.6	655.6	0	655.6	655.6	>
2022-05-27 16:26:07	522	<	200	0	0	0	0	0	0	>	<	1	1.15	1.15	1.15	0	1.15	1.15	>	<	1	655.6	655.6	655.6	0	655.6	655.6	>
2022-05-27 16:26:08	523	<	199	0	0	0	0	0	0	>	<	1	1.2	1.2	1.2	0	1.2	1.2	>	<	1	655.6	655.6	655.6	0	655.6	655.6	>
2022-05-27 16:26:09	524	<	201	0	0	0	0	0	0	>	<	1	1.25	1.25	1.25	0	1.25	1.25	>	<	1	655.6	655.6	655.6	0	655.6	655.6	>
2022-05-27 16:26:10	525	<	200	0	0	0	0	0	0	>	<	1	1.15	1.15	1.15	0	1.15	1.15	>	<	1	655.6	655.6	655.6	0	655.6	655.6	>
2022-05-27 16:26:11	526	<	200	0	0	0	0	0	0	>	<	1	1.2	1.2	1.2	0	1.2	1.2	>	<	1	655.6	655.6	655.6	0	655.6	655.6	>
2022-05-27 16:26:12	527	<	200	0	0	0	0	0	0	>	<	1	1.2	1.2	1.2	0	1.2	1.2	>	<	1	655.6	655.6	655.6	0	655.6	655.6	>
2022-05-27 16:26:13	528	<	200	0	0	0	0	0	0	>	<	1	1.2	1.2	1.2	0	1.2	1.2	>	<	1	655.6	655.6	655.6	0	655.6	655.6	>
2022-05-27 16:26:14	529	<	200	0	0	0	0	0	0	>	<	1	1.2	1.2	1.2	0	1.2	1.2	>	<	1	655.6	655.6	655.6	0	655.6	655.6	>
2022-05-27 16:26:15	530	<	200	0	0	0	0	0	0	>	<	1	1.25	1.25	1.25	0	1.25	1.25	>	<	1	655.6	655.6	655.6	0	655.6	655.6	>
2022-05-27 16:26:16	531	<	200	0	0	0	0	0	0	>	<	1	1.25	1.25	1.25	0	1.25	1.25	>	<	1	655.6	655.6	655.6	0	655.6	655.6	>
2022-05-27 16:26:17	532	<	200	0	0	0	0	0	0	>	<	1	1.25	1.25	1.25	0	1.25	1.25	>	<	1	655.6	655.6	655.6	0	655.6	655.6	>
2022-05-27 16:26:18	533	<	200	0	0	0	0	0	0	>	<	1	1.25	1.25	1.25	0	1.25	1.25	>	<	1	655.6	655.6	655.6	0	655.6	655.6	>
2022-05-27 16:26:19	534	<	200	0	0	0	0	0	0	>	<	1	1.2	1.2	1.2	0	1.2	1.2	>	<	1	655.6	655.6	655.6	0	655.6	655.6	>
2022-05-27 16:26:20	535	<	200	0	0	0	0	0	0	>	<	1	1.25	1.25	1.25	0	1.25	1.25	>	<	1	655.6	655.6	655.6	0	655.6	655.6	>
2022-05-27 16:26:21	536	<	200	0	0	0	0	0	0	>	<	1	1.2	1.2	1.2	0	1.2	1.2	>	<	1	655.6	655.6	655.6	0	655.6	655.6	>
2022-05-27 16:26:22	537	<	200	0	0	0	0	0	0	>	<	1	1.2	1.2	1.2	0	1.2	1.2	>	<	1	655.6	655.6	655.6	0	655.6	655.6	>
2022-05-27 16:26:23	538	<	199	0	0	0	0	0	0	>	<	1	1.15	1.15	1.15	0	1.15	1.15	>	<	1	655.6	655.6	655.6	0	655.6	655.6	>
2022-05-27 16:26:24	539	<	201	0	0	0	0	0	0	>	<	1	2.4	2.4	2.4	0	2.4	2.4	>	<	1	663.8	663.8	663.8	0	663.8	663.8	>
2022-05-27 16:26:25	540	<	200	0	0	0	0	0	0	>	<	1	1.1	1.1	1.1	0	1.1	1.1	>	<	1	663.8	663.8	663.8	0	663.8	663.8	>
2022-05-27 16:26:26	541	<	200	0	0	0	0	0	0	>	<	1	1.1	1.1	1.1	0	1.1	1.1	>	<	1	663.8	663.8	663.8	0	663.8	663.8	>
2022-05-27 16:26:27	542	<	200	0	0	0	0	0	0	>	<	1	1.15	1.15	1.15	0	1.15	1.15	>	<	1	663.8	663.8	663.8	0	663.8	663.8	>
2022-05-27 16:26:28	543	<	200	0	0	0	0	0	0	>	<	1	1.15	1.15	1.15	0	1.15	1.15	>	<	1	663.8	663.8	663.8	0	663.8	663.8	>
2022-05-27 16:26:29	544	<	200	0	0	0	0	0	0	>	<	1	1.2	1.2	1.2	0	1.2	1.2	>	<	1	663.8	663.8	663.8	0	663.8	663.8	>
2022-05-27 16:26:30	545	<	200	0	0	0	0	0	0	>	<	1	1.15	1.15	1.15	0	1.15	1.15	>	<	1	663.8	663.8	663.8	0	663.8	663.8	>
2022-05-27 16:26:31	546	<	200	0	0	0	0	0	0	>	<	1	1.15	1.15	1.15	0	1.15	1.15	>	<	1	663.8	663.8	663.8	0	663.8	663.8	>
2022-05-27 16:26:32	547	<	200	0	0	0	0	0	0	>	<	1	1.15	1.15	1.15	0	1.15	1.15	>	<	1	663.8	663.8	663.8	0	663.8	663.8	>
2022-05-27 16:26:33	548	<	200	0	0	0	0	0	0	>	<	1	1.15	1.15	1.15	0	1.15	1.15	>	<	1	663.8	663.8	663.8	0	663.8	663.8	>
2022-05-27 16:26:34	549	<	200	0.005	1	0	0.0705	0.0755	-0.0655	>	<	1	1.65	1.65	1.65	0	1.65	1.65	>	<	1	663.8	663.8	663.8	0	663.8	663.8	>
2022-05-27 16:26:35	550	<	200	0	0	0	0	0	0	>	<	1	1.15	1.15	1.15	0	1.15	1.15	>	<	1	663.8	663.8	663.8	0	663.8	663.8	>
2022-05-27 16:26:36	551	<	200	0	0	0	0	0	0	>	<	1	1.1	1.1	1.1	0	1.1	1.1	>	<	1	663.8	663.8	663.8	0	663.8	663.8	>
2022-05-27 16:26:37	552	<	200	0	0	0	0	0	0	>	<	1	1.15	1.15	1.15	0	1.15	1.15	>	<	1	663.8	663.8	663.8	0	663.8	663.8	>
2022-05-27 16:26:38	553	<	200	0	0	0	0	0	0	>	<	1	1.15	1.15	1.15	0	1.15	1.15	>	<	1	663.8	663.8	663.8	0	663.8	663.8	>
2022-05-27 16:26:39	554	<	200	0	0	0	0	0	0	>	<	1	1.1	1.1	1.1	0	1.1	1.1	>	<	1	663.8	663.8	663.8	0	663.8	663.8	>
2022-05-27 16:26:40	555	<	200	0	0	0	0	0	0	>	<	1	1.2	1.2	1.2	0	1.2	1.2	>	<	1	663.8	663.8	663.8	0	663.8	663.8	>
2022-05-27 16:26:41	556	<	200	0	0	0	0	0	0	>	<	1	1.15	1.15	1.15	0	1.15	1.15	>	<	1	663.8	663.8	663.8	0	663.8	663.8	>
2022-05-27 16:26:42	557	<	200	0	0	0	0	0	0	>	<	1	1.1	1.1	1.1	0	1.1	1.1	>	<	1	663.8	663.8	663.8	0	663.8	663.8	>
2022-05-27 16:26:43	558	<	200	0	0	0	0	0	0	>	<	1	1.15	1.15	1.15	0	1.15	1.15	>	<	1	663.8	663.8	663.8	0	663.8	663.8	>
2022-05-27 16:26:44	559	<	200	0	0	0	0	0	0	>	<	1	1.3	1.3	1.3	0	1.3	1.3	>	<	1	663.8	663.8	663.8	0	663.8	663.8	>
2022-05-27 16:26:45	560	<	200	0	0	0	0	0	0	>	<	1	1.3	1.3	1.3	0	1.3	1.3	>	<	1	663.8	663.8	663.8	0	663.8	663.8	>
2022-05-27 16:26:46	561	<	200	0	0	0	0	0	0	>	<	1	1.35	1.35	1.35	0	1.35	1.35	>	<	1	663.8	663.8	663.8	0	663.8	663.8	>
2022-05-27 16:26:47	562	<	200	0	0	0	0	0	0	>	<	1	1.8	1.8	1.8	0	1.8	1.8	>	<	1	663.9	663.9	663.9	0	663.9	663.9	>
2022-05-27 16:26:48	563	<	200	0	0	0	0	0	0	>	<	1	1.3	1.3	1.3	0	1.3	1.3	>	<	1	663.9	663.9	663.9	0	663.9	663.9	>
2022-05-27 16:26:49	564	<	200	0	0	0	0	0	0	>	<	1	1.35	1.35	1.35	0	1.35	1.35	>	<	1	663.9	663.9	663.9	0	663.9	663.9	>
2022-05-27 16:26:50	565	<	200	0	0	0	0	0	0	>	<	1	1.25	1.25	1.25	0	1.25	1.25	>	<	1	663.9	663.9	663.9	0	663.9	663.9	>
2022-05-27 16:26:51	566	<	200	0	0	0	0	0	0	>	<	1	1.2	1.2	1.2	0	1.2	1.2	>	<	1	663.9	663.9	663.9	0	663.9	663.9	>
2022-05-27 16:26:52	567	<	200	0	0	0	0	0	0	>	<	1	2.4	2.4	2.4	0	2.4	2.4	>	<	1	682.5	682.5	682.5	0	682.5	682.5	>
2022-05-27 16:26:53	568	<	200	0	0	0	0	0	0	>	<	1	1.3	1.3	1.3	0	1.3	1.3	>	<	1	682.5	682.5	682.5	0	682.5	682.5	>
2022-05-27 16:26:54	569	<	200	0	0	0	0	0	0	>	<	1	1.3	1.3	1.3	0	1.3	1.3	>	<	1	682.5	682.5	682.5	0	682.5	682.5	>
2022-05-27 16:26:55	570	<	200	0	0	0	0	0	0	>	<	1	1.4	1.4	1.4	0	1.4	1.4	>	<	1	682.5	682.5	682.5	0	682.5	682.5	>
2022-05-27 16:26:56	571	<	200	0	0	0	0	0	0	>	<	1	1.3	1.3	1.3	0	1.3	1.3	>	<	1	682.5	682.5	682.5	0	682.5	682.5	>
2022-05-27 16:26:57	572	<	200	0	0	0	0	0	0	>	<	1	1.3	1.3	1.3	0	1.3	1.3	>	<	1	682.5	682.5	682.5	0	682.5	682.5	>
2022-05-27 16:26:58	573	<	200	0	0	0	0	0	0	>	<	1	1.35	1.35	1.35	0	1.35	1.35	>	<	1	682.5	682.5	682.5	0	682.5	682.5	>
2022-05-27 16:26:59	574	<	200	0	0	0	0	0	0	>	<	1	1.35	1.35	1.35	0	1.35	1.35	>	<	1	682.5	682.5	682.5	0	682.5	682.5	>
2022-05-27 16:27:00	575	<	200	0	0	0	0	0	0	>	<	1	1.3	1.3	1.3	0	1.3	1.3	>	<	1	682.5	682.5	682.5	0	682.5	682.5	>
2022-05-27 16:27:01	576	<	200	0	0	0	0	0	0	>	<	1	1.3	1.3	1.3	0	1.3	1.3	>	<	1	682.5	682.5	682.5	0	682.5	682.5	>
2022-05-27 16:27:02	577	<	200	0	0	0	0	0	0	>	<	1	1.25	1.25	1.25	0	1.25	1.25	>	<	1	682.5	682.5	682.5	0	682.5	682.5	>
2022-05-27 16:27:03	578	<	200	0	0	0	0	0	0	>	<	1	1.2	1.2	1.2	0	1.2	1.2	>	<	1	682.5	682.5	682.5	0	682.5	682.5	>
2022-05-27 16:27:04	579	<	200	0	0	0	0	0	0	>	<	1	1.15	1.15	1.15	0	1.15	1.15	>	<	1	682.5	682.5	682.5	0	682.5	682.5	>
2022-05-27 16:27:05	580	<	199	0	0	0	0	0	0	>	<	1	1.1	1.1	1.1	0	1.1	1.1	>	<	1	682.5	682.5	682.5	0	682.5	682.5	>
2022-05-27 16:27:06	581	<	201	0	0	0	0	0	0	>	<	1	1.1	1.1	1.1	0	1.1	1.1	>	<	1	682.5	682.5	682.5	0	682.5	682.5	>
2022-05-27 16:27:07	582	<	200	0	0	0	0	0	0	>	<	1	1.15	1.15	1.15	0	1.15	1.15	>	<	1	682.5	682.5	682.5	0	682.5	682.5	>
2022-05-27 16:27:08	583	<	200	0	0	0	0	0	0	>	<	1	1.15	1.15	1.15	0	1.15	1.15	>	<	1	682.5	682.5	682.5	0	682.5	682.5	>
2022-05-27 16:27:09	584	<	200	0	0	0	0	0	0	>	<	1	1.1	1.1	1.1	0	1.1	1.1	>	<	1	682.5	682.5	682.5	0	682.5	682.5	>
2022-05-27 16:27:10	585	<	200	0	0	0	0	0	0	>	<	1	1.15	1.15	1.15	0	1.15	1.15	>	<	1	682.5	682.5	682.5	0	682.5	682.5	>
2022-05-27 16:27:11	586	<	200	0	0	0	0	0	0	>	<	1	1.2	1.2	1.2	0	1.2	1.2	>	<	1	682.5	682.5	682.5	0	682.5	682.5	>
2022-05-27 16:27:12	587	<	200	0	0	0	0	0	0	>	<	1	1.15	1.15	1.15	0	1.15	1.15	>	<	1	682.5	682.5	682.5	0	682.5	682.5	>
2022-05-27 16:27:13	588	<	199	0	0	0	0	0	0	>	<	1	1.15	1.15	1.15	0	1.15	1.15	>	<	1	682.5	682.5	682.5	0	682.5	682.5	>
2022-05-27 16:27:14	589	<	200	0	0	0	0	0	0	>	<	1	1.15	1.15	1.15	0	1.15	1.15	>	<	1	682.5	682.5	682.5	0	682.5	682.5	>
2022-05-27 16:27:15	590	<	200	0	0	0	0	0	0	>	<	1	1.15	1.15	1.15	0	1.15	1.15	>	<	1	682.5	682.5	682.5	0	682.5	682.5	>
2022-05-27 16:27:16	591	<	200	0	0	0	0	0	0	>	<	1	1.2	1.2	1.2	0	1.2	1.2	>	<	1	682.5	682.5	682.5	0	682.5	682.5	>
2022-05-27 16:27:17	592	<	200	0	0	0	0	0	0	>	<	1	1.15	1.15	1.15	0	1.15	1.15	>	<	1	682.5	682.5	682.5	0	682.5	682.5	>
2022-05-27 16:27:18	593	<	200	0	0	0	0	0	0	>	<	1	1.35	1.35	1.35	0	1.35	1.35	>	<	1	682.5	682.5	682.5	0	682.5	682.5	>
2022-05-27 16:27:19	594	<	200	0	0	0	0	0	0	>	<	1	1.3	1.3	1.3	0	1.3	1.3	>	<	1	682.5	682.5	682.5	0	682.5	682.5	>
2022-05-27 16:27:20	595	<	200	0	0	0	0	0	0	>	<	1	1.25	1.25	1.25	0	1.25	1.25	>	<	1	682.5	682.5	682.5	0	682.5	682.5	>
2022-05-27 16:27:21	596	<	200	0	0	0	0	0	0	>	<	1	2.25	2.25	2.25	0	2.25	2.25	>	<	1	691.7	691.7	691.7	0	691.7	691.7	>
2022-05-27 16:27:22	597	<	200	0	0	0	0	0	0	>	<	1	1.25	1.25	1.25	0	1.25	1.25	>	<	1	691.7	691.7	691.7	0	691.7	691.7	>
2022-05-27 16:27:23	598	<	200	0	0	0	0	0	0	>	<	1	1.35	1.35	1.35	0	1.35	1.35	>	<	1	691.7	691.7	691.7	0	691.7	691.7	>
2022-05-27 16:27:24	599	<	200	0	0	0	0	0	0	>	<	1	1.35	1.35	1.35	0	1.35	1.35	>	<	1	691.7	691.7	691.7	0	691.7	691.7	>
2022-05-27 16:27:25	600	<	200	0	0	0	0	0	0	>	<	1	1.3	1.3	1.3	0	1.3	1.3	>	<	1	691.7	691.7	691.7	0	691.7	691.7	>
2022-05-27 16:27:26	601	<	200	0	0	0	0	0	0	>	<	1	1.35	1.35	1.35	0	1.35	1.35	>	<	1	691.7	691.7	691.7	0	691.7	691.7	>
2022-05-27 16:27:27	602	<	200	0	0	0	0	0	0	>	<	1	1.3	1.3	1.3	0	1.3	1.3	>	<	1	691.7	691.7	691.7	0	691.7	691.7	>
2022-05-27 16:27:28	603	<	200	0	0	0	0	0	0	>	<	1	1.35	1.35	1.35	0	1.35	1.35	>	<	1	691.7	691.7	691.7	0	691.7	691.7	>
2022-05-27 16:27:29	604	<	200	0	0	0	0	0	0	>	<	1	1.25	1.25	1.25	0	1.25	1.25	>	<	1	691.7	691.7	691.7	0	691.7	691.7	>
2022-05-27 16:27:30	605	<	200	0	0	0	0	0	0	>	<	1	1.35	1.35	1.35	0	1.35	1.35	>	<	1	691.7	691.7	691.7	0	691.7	691.7	>
2022-05-27 16:27:31	606	<	200	0	0	0	0	0	0	>	<	1	1.3	1.3	1.3	0	1.3	1.3	>	<	1	691.7	691.7	691.7	0	691.7	691.7	>
2022-05-27 16:27:32	607	<	200	0	0	0	0	0	0	>	<	1	1.35	1.35	1.35	0	1.35	1.35	>	<	1	691.7	691.7	691.7	0	691.7	691.7	>
2022-05-27 16:27:33	608	<	200	0	0	0	0	0	0	>	<	1	1.35	1.35	1.35	0	1.35	1.35	>	<	1	691.7	691.7	691.7	0	691.7	691.7	>
2022-05-27 16:27:34	609	<	200	0	0	0	0	0	0	>	<	1	1.35	1.35	1.35	0	1.35	1.35	>	<	1	691.7	691.7	691.7	0	691.7	691.7	>
2022-05-27 16:27:35	610	<	200	0	0	0	0	0	0	>	<	1	1.35	1.35	1.35	0	1.35	1.35	>	<	1	691.7	691.7	691.7	0	691.7	691.7	>
2022-05-27 16:27:36	611	<	200	0	0	0	0	0	0	>	<	1	1.3	1.3	1.3	0	1.3	1.3	>	<	1	691.7	691.7	691.7	0	691.7	691.7	>
2022-05-27 16:27:37	612	<	200	0	0	0	0	0	0	>	<	1	1.35	1.35	1.35	0	1.35	1.35	>	<	1	691.7	691.7	691.7	0	691.7	691.7	>
2022-05-27 16:27:38	613	<	198	0	0	0	0	0	0	>	<	1	1.35	1.35	1.35	0	1.35	1.35	>	<	1	691.7	691.7	691.7	0	691.7	691.7	>
2022-05-27 16:27:39	614	<	202	0	0	0	0	0	0	>	<	1	1.25	1.25	1.25	0	1.25	1.25	>	<	1	691.7	691.7	691.7	0	691.7	691.7	>
2022-05-27 16:27:40	615	<	200	0	0	0	0	0	0	>	<	1	1.35	1.35	1.35	0	1.35	1.35	>	<	1	691.7	691.7	691.7	0	691.7	691.7	>
2022-05-27 16:27:41	616	<	200	0	0	0	0	0	0	>	<	1	1.25	1.25	1.25	0	1.25	1.25	>	<	1	691.7	691.7	691.7	0	691.7	691.7	>
2022-05-27 16:27:42	617	<	200	0	0	0	0	0	0	>	<	1	1.2	1.2	1.2	0	1.2	1.2	>	<	1	691.7	691.7	691.7	0	691.7	691.7	>
2022-05-27 16:27:43	618	<	200	0	0	0	0	0	0	>	<	1	1.15	1.15	1.15	0	1.15	1.15	>	<	1	691.7	691.7	691.7	0	691.7	691.7	>
2022-05-27 16:27:44	619	<	200	0	0	0	0	0	0	>	<	1	1.15	1.15	1.15	0	1.15	1.15	>	<	1	691.7	691.7	691.7	0	691.7	691.7	>
2022-05-27 16:27:45	620	<	200	0	0	0	0	0	0	>	<	1	1.1	1.1	1.1	0	1.1	1.1	>	<	1	691.7	691.7	691.7	0	691.7	691.7	>
2022-05-27 16:27:46	621	<	200	0	0	0	0	0	0	>	<	1	1.15	1.15	1.15	0	1.15	1.15	>	<	1	691.7	691.7	691.7	0	691.7	691.7	>
2022-05-27 16:27:47	622	<	200	0	0	0	0	0	0	>	<	1	1.2	1.2	1.2	0	1.2	1.2	>	<	1	691.7	691.7	691.7	0	691.7	691.7	>
2022-05-27 16:27:48	623	<	199	0	0	0	0	0	0	>	<	1	1.1	1.1	1.1	0	1.1	1.1	>	<	1	691.7	691.7	691.7	0	691.7	691.7	>
2022-05-27 16:27:49	624	<	201	0	0	0	0	0	0	>	<	1	2.15	2.15	2.15	0	2.15	2.15	>	<	1	696.6	696.6	696.6	0	696.6	696.6	>
2022-05-27 16:27:50	625	<	200	0	0	0	0	0	0	>	<	1	1.25	1.25	1.25	0	1.25	1.25	>	<	1	696.6	696.6	696.6	0	696.6	696.6	>
2022-05-27 16:27:51	626	<	200	0	0	0	0	0	0	>	<	1	1.25	1.25	1.25	0	1.25	1.25	>	<	1	696.6	696.6	696.6	0	696.6	696.6	>
2022-05-27 16:27:52	627	<	200	0	0	0	0	0	0	>	<	1	1.3	1.3	1.3	0	1.3	1.3	>	<	1	696.6	696.6	696.6	0	696.6	696.6	>
2022-05-27 16:27:53	628	<	200	0	0	0	0	0	0	>	<	1	1.25	1.25	1.25	0	1.25	1.25	>	<	1	696.6	696.6	696.6	0	696.6	696.6	>
2022-05-27 16:27:54	629	<	200	0	0	0	0	0	0	>	<	1	1.2	1.2	1.2	0	1.2	1.2	>	<	1	696.6	696.6	696.6	0	696.6	696.6	>
2022-05-27 16:27:55	630	<	200	0	0	0	0	0	0	>	<	1	1.3	1.3	1.3	0	1.3	1.3	>	<	1	696.6	696.6	696.6	0	696.6	696.6	>
2022-05-27 16:27:56	631	<	200	0	0	0	0	0	0	>	<	1	1.2	1.2	1.2	0	1.2	1.2	>	<	1	696.6	696.6	696.6	0	696.6	696.6	>
2022-05-27 16:27:57	632	<	200	0	0	0	0	0	0	>	<	1	1.3	1.3	1.3	0	1.3	1.3	>	<	1	696.6	696.6	696.6	0	696.6	696.6	>
2022-05-27 16:27:58	633	<	200	0	0	0	0	0	0	>	<	1	1.2	1.2	1.2	0	1.2	1.2	>	<	1	696.6	696.6	696.6	0	696.6	696.6	>
2022-05-27 16:27:59	634	<	200	0	0	0	0	0	0	>	<	1	1.3	1.3	1.3	0	1.3	1.3	>	<	1	696.6	696.6	696.6	0	696.6	696.6	>
2022-05-27 16:28:00	635	<	200	0	0	0	0	0	0	>	<	1	1.25	1.25	1.25	0	1.25	1.25	>	<	1	696.6	696.6	696.6	0	696.6	696.6	>
2022-05-27 16:28:01	636	<	200	0	0	0	0	0	0	>	<	1	1.3	1.3	1.3	0	1.3	1.3	>	<	1	696.6	696.6	696.6	0	696.6	696.6	>
2022-05-27 16:28:02	637	<	200	0	0	0	0	0	0	>	<	1	1.2	1.2	1.2	0	1.2	1.2	>	<	1	696.6	696.6	696.6	0	696.6	696.6	>
2022-05-27 16:28:03	638	<	200	0	0	0	0	0	0	>	<	1	1.2	1.2	1.2	0	1.2	1.2	>	<	1	696.6	696.6	696.6	0	696.6	696.6	>
2022-05-27 16:28:04	639	<	200	0	0	0	0	0	0	>	<	1	1.15	1.15	1.15	0	1.15	1.15	>	<	1	696.6	696.6	696.6	0	696.6	696.6	>
2022-05-27 16:28:05	640	<	200	0	0	0	0	0	0	>	<	1	1.2	1.2	1.2	0	1.2	1.2	>	<	1	696.6	696.6	696.6	0	696.6	696.6	>
2022-05-27 16:28:06	641	<	200	0	0	0	0	0	0	>	<	1	1.3	1.3	1.3	0	1.3	1.3	>	<	1	696.6	696.6	696.6	0	696.6	696.6	>
2022-05-27 16:28:07	642	<	200	0	0	0	0	0	0	>	<	1	1.3	1.3	1.3	0	1.3	1.3	>	<	1	696.6	696.6	696.6	0	696.6	696.6	>
2022-05-27 16:28:08	643	<	200	0	0	0	0	0	0	>	<	1	1.35	1.35	1.35	0	1.35	1.35	>	<	1	696.6	696.6	696.6	0	696.6	696.6	>
2022-05-27 16:28:09	644	<	200	0	0	0	0	0	0	>	<	1	1.35	1.35	1.35	0	1.35	1.35	>	<	1	696.6	696.6	696.6	0	696.6	696.6	>
2022-05-27 16:28:10	645	<	200	0	0	0	0	0	0	>	<	1	1.25	1.25	1.25	0	1.25	1.25	>	<	1	696.6	696.6	696.6	0	696.6	696.6	>
2022-05-27 16:28:11	646	<	200	0	0	0	0	0	0	>	<	1	1.25	1.25	1.25	0	1.25	1.25	>	<	1	696.6	696.6	696.6	0	696.6	696.6	>
2022-05-27 16:28:12	647	<	200	0	0	0	0	0	0	>	<	1	1.2	1.2	1.2	0	1.2	1.2	>	<	1	696.6	696.6	696.6	0	696.6	696.6	>
2022-05-27 16:28:13	648	<	200	0	0	0	0	0	0	>	<	1	1.25	1.25	1.25	0	1.25	1.25	>	<	1	696.6	696.6	696.6	0	696.6	696.6	>
2022-05-27 16:28:14	649	<	200	0	0	0	0	0	0	>	<	1	1.2	1.2	1.2	0	1.2	1.2	>	<	1	696.6	696.6	696.6	0	696.6	696.6	>
2022-05-27 16:28:15	650	<	200	0	0	0	0	0	0	>	<	1	2.1	2.1	2.1	0	2.1	2.1	>	<	1	696.6	696.6	696.6	0	696.6	696.6	>
2022-05-27 16:28:16	651	<	200	0	0	0	0	0	0	>	<	1	1.2	1.2	1.2	0	1.2	1.2	>	<	1	696.6	696.6	696.6	0	696.6	696.6	>
2022-05-27 16:28:17	652	<	200	0	0	0	0	0	0	>	<	1	1.15	1.15	1.15	0	1.15	1.15	>	<	1	696.6	696.6	696.6	0	696.6	696.6	>
2022-05-27 16:28:18	653	<	200	0	0	0	0	0	0	>	<	1	1.25	1.25	1.25	0	1.25	1.25	>	<	1	696.6	696.6	696.6	0	696.6	696.6	>
2022-05-27 16:28:19	654	<	200	0	0	0	0	0	0	>	<	1	1.3	1.3	1.3	0	1.3	1.3	>	<	1	696.6	696.6	696.6	0	696.6	696.6	>
2022-05-27 16:28:20	655	<	200	0	0	0	0	0	0	>	<	1	1.35	1.35	1.35	0	1.35	1.35	>	<	1	696.6	696.6	696.6	0	696.6	696.6	>
2022-05-27 16:28:21	656	<	200	0	0	0	0	0	0	>	<	1	1.4	1.4	1.4	0	1.4	1.4	>	<	1	696.6	696.6	696.6	0	696.6	696.6	>
2022-05-27 16:28:22	657	<	200	0	0	0	0	0	0	>	<	1	1.35	1.35	1.35	0	1.35	1.35	>	<	1	696.6	696.6	696.6	0	696.6	696.6	>
2022-05-27 16:28:23	658	<	200	0	0	0	0	0	0	>	<	1	1.3	1.3	1.3	0	1.3	1.3	>	<	1	696.6	696.6	696.6	0	696.6	696.6	>
2022-05-27 16:28:24	659	<	200	0	0	0	0	0	0	>	<	1	1.35	1.35	1.35	0	1.35	1.35	>	<	1	696.6	696.6	696.6	0	696.6	696.6	>
2022-05-27 16:28:25	660	<	79	0	0	0	0	0	0	>	<	1	1.3	1.3	1.3	0	1.3	1.3	>	<	1	696.6	696.6	696.6	0	696.6	696.6	>

## Sheet: Conf1_5000
		<	Processing Time							>	<	CPU1							>	<	MEM1							>
Time	Id	<	Cont	Average	Max	Min	DesvTip	DTTop	DTDown	>	<	Cont	Average	Max	Min	DesvTip	DTTop	DTDown	>	<	Cont	Average	Max	Min	DesvTip	DTTop	DTDown	>
P6_Conf1_5000	Tot	<	659986	0.0753	18	0	0.2703	0.3456	-0.195	>	<	659	2.99	14.25	2.35	0.87	3.86	2.13	>	<	659	684.81	712.4	232.8	65.01	749.81	619.8	>
2022-05-27 16:43:03	0	<	113	0.1327	7	0	0.6977	0.8305	-0.565	>	<	0	0			0	0	0	>	<	0	0			0	0	0	>
2022-05-27 16:43:04	1	<	1275	0.062	1	0	0.2411	0.303	-0.1791	>	<	1	10.35	10.35	10.35	0	10.35	10.35	>	<	1	232.8	232.8	232.8	0	232.8	232.8	>
2022-05-27 16:43:05	2	<	985	0.0193	1	0	0.1375	0.1568	-0.1183	>	<	1	14.25	14.25	14.25	0	14.25	14.25	>	<	1	296.2	296.2	296.2	0	296.2	296.2	>
2022-05-27 16:43:06	3	<	1015	0.0571	1	0	0.2321	0.2893	-0.175	>	<	1	5.95	5.95	5.95	0	5.95	5.95	>	<	1	309.3	309.3	309.3	0	309.3	309.3	>
2022-05-27 16:43:07	4	<	1000	0.021	1	0	0.1434	0.1644	-0.1224	>	<	1	4.05	4.05	4.05	0	4.05	4.05	>	<	1	322	322	322	0	322	322	>
2022-05-27 16:43:08	5	<	998	0.019	1	0	0.1367	0.1557	-0.1176	>	<	1	3.6	3.6	3.6	0	3.6	3.6	>	<	1	304.5	304.5	304.5	0	304.5	304.5	>
2022-05-27 16:43:09	6	<	1002	0.022	1	0	0.1465	0.1685	-0.1246	>	<	1	3.75	3.75	3.75	0	3.75	3.75	>	<	1	338.8	338.8	338.8	0	338.8	338.8	>
2022-05-27 16:43:10	7	<	996	0.0301	1	0	0.1709	0.201	-0.1408	>	<	1	3.1	3.1	3.1	0	3.1	3.1	>	<	1	380.9	380.9	380.9	0	380.9	380.9	>
2022-05-27 16:43:11	8	<	1004	0.0697	1	0	0.2547	0.3244	-0.185	>	<	1	3.5	3.5	3.5	0	3.5	3.5	>	<	1	406.2	406.2	406.2	0	406.2	406.2	>
2022-05-27 16:43:12	9	<	988	0.0061	1	0	0.0777	0.0838	-0.0716	>	<	1	2.65	2.65	2.65	0	2.65	2.65	>	<	1	406.2	406.2	406.2	0	406.2	406.2	>
2022-05-27 16:43:13	10	<	1009	0	0	0	0	0	0	>	<	1	2.65	2.65	2.65	0	2.65	2.65	>	<	1	397.1	397.1	397.1	0	397.1	397.1	>
2022-05-27 16:43:14	11	<	1002	0	0	0	0	0	0	>	<	1	2.75	2.75	2.75	0	2.75	2.75	>	<	1	397.2	397.2	397.2	0	397.2	397.2	>
2022-05-27 16:43:15	12	<	1000	0.085	1	0	0.2789	0.3639	-0.1939	>	<	1	2.85	2.85	2.85	0	2.85	2.85	>	<	1	413.7	413.7	413.7	0	413.7	413.7	>
2022-05-27 16:43:16	13	<	1000	0.112	1	0	0.3154	0.4274	-0.2034	>	<	1	2.9	2.9	2.9	0	2.9	2.9	>	<	1	456.7	456.7	456.7	0	456.7	456.7	>
2022-05-27 16:43:17	14	<	994	0.0091	1	0	0.0947	0.1038	-0.0857	>	<	1	3.95	3.95	3.95	0	3.95	3.95	>	<	1	518.2	518.2	518.2	0	518.2	518.2	>
2022-05-27 16:43:18	15	<	1006	0.0318	1	0	0.1755	0.2073	-0.1437	>	<	1	2.5	2.5	2.5	0	2.5	2.5	>	<	1	518.2	518.2	518.2	0	518.2	518.2	>
2022-05-27 16:43:19	16	<	995	0.0673	1	0	0.2506	0.3179	-0.1833	>	<	1	2.8	2.8	2.8	0	2.8	2.8	>	<	1	518.2	518.2	518.2	0	518.2	518.2	>
2022-05-27 16:43:20	17	<	1006	0.0328	1	0	0.1781	0.2109	-0.1453	>	<	1	2.65	2.65	2.65	0	2.65	2.65	>	<	1	518.2	518.2	518.2	0	518.2	518.2	>
2022-05-27 16:43:21	18	<	998	0.022	1	0	0.1468	0.1689	-0.1248	>	<	1	2.65	2.65	2.65	0	2.65	2.65	>	<	1	518.2	518.2	518.2	0	518.2	518.2	>
2022-05-27 16:43:22	19	<	1004	0.0388	1	0	0.1932	0.2321	-0.1544	>	<	1	2.85	2.85	2.85	0	2.85	2.85	>	<	1	518.9	518.9	518.9	0	518.9	518.9	>
2022-05-27 16:43:23	20	<	999	0.04	1	0	0.1961	0.2361	-0.156	>	<	1	2.65	2.65	2.65	0	2.65	2.65	>	<	1	518.9	518.9	518.9	0	518.9	518.9	>
2022-05-27 16:43:24	21	<	997	0.0632	1	0	0.2433	0.3065	-0.1801	>	<	1	3.95	3.95	3.95	0	3.95	3.95	>	<	1	532.3	532.3	532.3	0	532.3	532.3	>
2022-05-27 16:43:25	22	<	999	0.0771	1	0	0.2667	0.3438	-0.1896	>	<	1	2.75	2.75	2.75	0	2.75	2.75	>	<	1	532.3	532.3	532.3	0	532.3	532.3	>
2022-05-27 16:43:26	23	<	1002	0.011	1	0	0.1042	0.1152	-0.0932	>	<	1	2.9	2.9	2.9	0	2.9	2.9	>	<	1	532.3	532.3	532.3	0	532.3	532.3	>
2022-05-27 16:43:27	24	<	1001	0.0699	1	0	0.255	0.325	-0.1851	>	<	1	2.95	2.95	2.95	0	2.95	2.95	>	<	1	532.4	532.4	532.4	0	532.4	532.4	>
2022-05-27 16:43:28	25	<	999	0.0521	1	0	0.2221	0.2742	-0.1701	>	<	1	2.9	2.9	2.9	0	2.9	2.9	>	<	1	532.4	532.4	532.4	0	532.4	532.4	>
2022-05-27 16:43:29	26	<	998	0.1132	1	0	0.3169	0.4301	-0.2036	>	<	1	2.65	2.65	2.65	0	2.65	2.65	>	<	1	532.4	532.4	532.4	0	532.4	532.4	>
2022-05-27 16:43:30	27	<	1001	0.012	1	0	0.1088	0.1208	-0.0968	>	<	1	4.15	4.15	4.15	0	4.15	4.15	>	<	1	541.4	541.4	541.4	0	541.4	541.4	>
2022-05-27 16:43:31	28	<	1002	0.0858	1	0	0.2801	0.3659	-0.1943	>	<	1	3.05	3.05	3.05	0	3.05	3.05	>	<	1	541.4	541.4	541.4	0	541.4	541.4	>
2022-05-27 16:43:32	29	<	992	0.129	1	0	0.3352	0.4643	-0.2062	>	<	1	2.8	2.8	2.8	0	2.8	2.8	>	<	1	541.4	541.4	541.4	0	541.4	541.4	>
2022-05-27 16:43:33	30	<	990	0.0828	1	0	0.2756	0.3585	-0.1928	>	<	1	2.8	2.8	2.8	0	2.8	2.8	>	<	1	541.4	541.4	541.4	0	541.4	541.4	>
2022-05-27 16:43:34	31	<	1018	0.2141	1	0	0.4102	0.6244	-0.1961	>	<	1	2.95	2.95	2.95	0	2.95	2.95	>	<	1	541.5	541.5	541.5	0	541.5	541.5	>
2022-05-27 16:43:35	32	<	988	0.1346	1	0	0.3413	0.4759	-0.2067	>	<	1	2.95	2.95	2.95	0	2.95	2.95	>	<	1	541.5	541.5	541.5	0	541.5	541.5	>
2022-05-27 16:43:36	33	<	1011	0.0673	1	0	0.2505	0.3177	-0.1832	>	<	1	4.65	4.65	4.65	0	4.65	4.65	>	<	1	552.4	552.4	552.4	0	552.4	552.4	>
2022-05-27 16:43:37	34	<	1001	0.0849	1	0	0.2788	0.3637	-0.1938	>	<	1	2.9	2.9	2.9	0	2.9	2.9	>	<	1	552.4	552.4	552.4	0	552.4	552.4	>
2022-05-27 16:43:38	35	<	1000	0.058	1	0	0.2337	0.2917	-0.1757	>	<	1	2.85	2.85	2.85	0	2.85	2.85	>	<	1	552.4	552.4	552.4	0	552.4	552.4	>
2022-05-27 16:43:39	36	<	1000	0.039	1	0	0.1936	0.2326	-0.1546	>	<	1	2.85	2.85	2.85	0	2.85	2.85	>	<	1	552.4	552.4	552.4	0	552.4	552.4	>
2022-05-27 16:43:40	37	<	1000	0.084	1	0	0.2774	0.3614	-0.1934	>	<	1	2.9	2.9	2.9	0	2.9	2.9	>	<	1	552.4	552.4	552.4	0	552.4	552.4	>
2022-05-27 16:43:41	38	<	1000	0.21	1	0	0.4073	0.6173	-0.1973	>	<	1	2.85	2.85	2.85	0	2.85	2.85	>	<	1	552.4	552.4	552.4	0	552.4	552.4	>
2022-05-27 16:43:42	39	<	1000	0.165	1	0	0.3712	0.5362	-0.2062	>	<	1	3.9	3.9	3.9	0	3.9	3.9	>	<	1	561.4	561.4	561.4	0	561.4	561.4	>
2022-05-27 16:43:43	40	<	999	0.1361	1	0	0.3429	0.4791	-0.2068	>	<	1	2.75	2.75	2.75	0	2.75	2.75	>	<	1	561.4	561.4	561.4	0	561.4	561.4	>
2022-05-27 16:43:44	41	<	1000	0.216	1	0	0.4115	0.6275	-0.1955	>	<	1	2.8	2.8	2.8	0	2.8	2.8	>	<	1	561.4	561.4	561.4	0	561.4	561.4	>
2022-05-27 16:43:45	42	<	1002	0.1417	1	0	0.3488	0.4905	-0.207	>	<	1	2.8	2.8	2.8	0	2.8	2.8	>	<	1	561.4	561.4	561.4	0	561.4	561.4	>
2022-05-27 16:43:46	43	<	1000	0.17	1	0	0.3756	0.5456	-0.2056	>	<	1	2.85	2.85	2.85	0	2.85	2.85	>	<	1	561.4	561.4	561.4	0	561.4	561.4	>
2022-05-27 16:43:47	44	<	1000	0.309	1	0	0.4621	0.7711	-0.1531	>	<	1	2.85	2.85	2.85	0	2.85	2.85	>	<	1	561.4	561.4	561.4	0	561.4	561.4	>
2022-05-27 16:43:48	45	<	998	0.2355	1	0	0.4243	0.6598	-0.1888	>	<	1	2.8	2.8	2.8	0	2.8	2.8	>	<	1	561.5	561.5	561.5	0	561.5	561.5	>
2022-05-27 16:43:49	46	<	999	0.0531	1	0	0.2241	0.2772	-0.1711	>	<	1	4	4	4	0	4	4	>	<	1	571.3	571.3	571.3	0	571.3	571.3	>
2022-05-27 16:43:50	47	<	1002	0.017	1	0	0.1291	0.1461	-0.1122	>	<	1	2.95	2.95	2.95	0	2.95	2.95	>	<	1	571.3	571.3	571.3	0	571.3	571.3	>
2022-05-27 16:43:51	48	<	1000	0.112	1	0	0.3154	0.4274	-0.2034	>	<	1	2.9	2.9	2.9	0	2.9	2.9	>	<	1	571.3	571.3	571.3	0	571.3	571.3	>
2022-05-27 16:43:52	49	<	999	0.1321	1	0	0.3386	0.4708	-0.2065	>	<	1	2.75	2.75	2.75	0	2.75	2.75	>	<	1	571.3	571.3	571.3	0	571.3	571.3	>
2022-05-27 16:43:53	50	<	999	0.1071	1	0	0.3092	0.4164	-0.2021	>	<	1	2.55	2.55	2.55	0	2.55	2.55	>	<	1	571.3	571.3	571.3	0	571.3	571.3	>
2022-05-27 16:43:54	51	<	999	0.2012	1	0	0.4009	0.6021	-0.1997	>	<	1	3.3	3.3	3.3	0	3.3	3.3	>	<	1	571.3	571.3	571.3	0	571.3	571.3	>
2022-05-27 16:43:55	52	<	1002	0.2295	1	0	0.4205	0.6501	-0.191	>	<	1	3.9	3.9	3.9	0	3.9	3.9	>	<	1	580.9	580.9	580.9	0	580.9	580.9	>
2022-05-27 16:43:56	53	<	1000	0.17	1	0	0.3756	0.5456	-0.2056	>	<	1	2.75	2.75	2.75	0	2.75	2.75	>	<	1	580.9	580.9	580.9	0	580.9	580.9	>
2022-05-27 16:43:57	54	<	997	0.2086	1	0	0.4063	0.615	-0.1977	>	<	1	2.7	2.7	2.7	0	2.7	2.7	>	<	1	580.9	580.9	580.9	0	580.9	580.9	>
2022-05-27 16:43:58	55	<	1003	0.2522	1	0	0.4343	0.6865	-0.1821	>	<	1	2.7	2.7	2.7	0	2.7	2.7	>	<	1	580.9	580.9	580.9	0	580.9	580.9	>
2022-05-27 16:43:59	56	<	1000	0.207	1	0	0.4052	0.6122	-0.1982	>	<	1	2.7	2.7	2.7	0	2.7	2.7	>	<	1	580.9	580.9	580.9	0	580.9	580.9	>
2022-05-27 16:44:00	57	<	1000	0.191	1	0	0.3931	0.5841	-0.2021	>	<	1	2.6	2.6	2.6	0	2.6	2.6	>	<	1	580.9	580.9	580.9	0	580.9	580.9	>
2022-05-27 16:44:01	58	<	1001	0.2937	1	0	0.4555	0.7492	-0.1618	>	<	1	3.85	3.85	3.85	0	3.85	3.85	>	<	1	590.4	590.4	590.4	0	590.4	590.4	>
2022-05-27 16:44:02	59	<	1001	0.1269	1	0	0.3328	0.4597	-0.206	>	<	1	2.6	2.6	2.6	0	2.6	2.6	>	<	1	590.4	590.4	590.4	0	590.4	590.4	>
2022-05-27 16:44:03	60	<	999	0.1522	1	0	0.3592	0.5113	-0.207	>	<	1	2.6	2.6	2.6	0	2.6	2.6	>	<	1	590.4	590.4	590.4	0	590.4	590.4	>
2022-05-27 16:44:04	61	<	993	0.1641	1	0	0.3704	0.5346	-0.2063	>	<	1	2.7	2.7	2.7	0	2.7	2.7	>	<	1	590.4	590.4	590.4	0	590.4	590.4	>
2022-05-27 16:44:05	62	<	1006	0.1541	1	0	0.361	0.5151	-0.2069	>	<	1	2.7	2.7	2.7	0	2.7	2.7	>	<	1	590.4	590.4	590.4	0	590.4	590.4	>
2022-05-27 16:44:06	63	<	995	0.1357	1	0	0.3424	0.4781	-0.2068	>	<	1	2.7	2.7	2.7	0	2.7	2.7	>	<	1	590.4	590.4	590.4	0	590.4	590.4	>
2022-05-27 16:44:07	64	<	1005	0.1701	1	0	0.3758	0.5459	-0.2056	>	<	1	3.75	3.75	3.75	0	3.75	3.75	>	<	1	599.7	599.7	599.7	0	599.7	599.7	>
2022-05-27 16:44:08	65	<	1002	0.1697	1	0	0.3753	0.545	-0.2057	>	<	1	2.8	2.8	2.8	0	2.8	2.8	>	<	1	599.7	599.7	599.7	0	599.7	599.7	>
2022-05-27 16:44:09	66	<	998	0.1142	1	0	0.3181	0.4323	-0.2039	>	<	1	2.8	2.8	2.8	0	2.8	2.8	>	<	1	599.7	599.7	599.7	0	599.7	599.7	>
2022-05-27 16:44:10	67	<	1001	0.2358	1	0	0.4245	0.6602	-0.1887	>	<	1	2.75	2.75	2.75	0	2.75	2.75	>	<	1	599.7	599.7	599.7	0	599.7	599.7	>
2022-05-27 16:44:11	68	<	999	0.1652	1	0	0.3713	0.5365	-0.2062	>	<	1	2.75	2.75	2.75	0	2.75	2.75	>	<	1	599.7	599.7	599.7	0	599.7	599.7	>
2022-05-27 16:44:12	69	<	1001	0.1099	1	0	0.3128	0.4226	-0.2029	>	<	1	2.65	2.65	2.65	0	2.65	2.65	>	<	1	599.7	599.7	599.7	0	599.7	599.7	>
2022-05-27 16:44:13	70	<	1000	0.049	1	0	0.2159	0.2649	-0.1669	>	<	1	2.65	2.65	2.65	0	2.65	2.65	>	<	1	599.7	599.7	599.7	0	599.7	599.7	>
2022-05-27 16:44:14	71	<	1000	0.093	1	0	0.2904	0.3834	-0.1974	>	<	1	3.9	3.9	3.9	0	3.9	3.9	>	<	1	610	610	610	0	610	610	>
2022-05-27 16:44:15	72	<	997	0.0241	1	0	0.1533	0.1773	-0.1292	>	<	1	2.6	2.6	2.6	0	2.6	2.6	>	<	1	610	610	610	0	610	610	>
2022-05-27 16:44:16	73	<	1001	0.048	1	0	0.2137	0.2616	-0.1657	>	<	1	2.4	2.4	2.4	0	2.4	2.4	>	<	1	610	610	610	0	610	610	>
2022-05-27 16:44:17	74	<	1001	0.024	1	0	0.153	0.177	-0.129	>	<	1	2.45	2.45	2.45	0	2.45	2.45	>	<	1	610	610	610	0	610	610	>
2022-05-27 16:44:18	75	<	1002	0.1567	1	0	0.3635	0.5202	-0.2068	>	<	1	2.6	2.6	2.6	0	2.6	2.6	>	<	1	610	610	610	0	610	610	>
2022-05-27 16:44:19	76	<	997	0.1745	18	0	0.6716	0.8461	-0.497	>	<	1	2.6	2.6	2.6	0	2.6	2.6	>	<	1	610	610	610	0	610	610	>
2022-05-27 16:44:20	77	<	1001	0.1309	1	0	0.3373	0.4681	-0.2064	>	<	1	3.85	3.85	3.85	0	3.85	3.85	>	<	1	619.5	619.5	619.5	0	619.5	619.5	>
2022-05-27 16:44:21	78	<	1002	0.3363	1	0	0.4725	0.8088	-0.1361	>	<	1	2.7	2.7	2.7	0	2.7	2.7	>	<	1	619.5	619.5	619.5	0	619.5	619.5	>
2022-05-27 16:44:22	79	<	997	0.2859	1	0	0.4518	0.7377	-0.166	>	<	1	2.8	2.8	2.8	0	2.8	2.8	>	<	1	619.5	619.5	619.5	0	619.5	619.5	>
2022-05-27 16:44:23	80	<	1002	0.2355	1	0	0.4243	0.6599	-0.1888	>	<	1	2.85	2.85	2.85	0	2.85	2.85	>	<	1	619.5	619.5	619.5	0	619.5	619.5	>
2022-05-27 16:44:24	81	<	999	0.2122	1	0	0.4089	0.6211	-0.1967	>	<	1	2.7	2.7	2.7	0	2.7	2.7	>	<	1	619.5	619.5	619.5	0	619.5	619.5	>
2022-05-27 16:44:25	82	<	1002	0.1766	1	0	0.3814	0.558	-0.2047	>	<	1	2.75	2.75	2.75	0	2.75	2.75	>	<	1	619.5	619.5	619.5	0	619.5	619.5	>
2022-05-27 16:44:26	83	<	999	0.2553	1	0	0.436	0.6913	-0.1807	>	<	1	4.1	4.1	4.1	0	4.1	4.1	>	<	1	628.8	628.8	628.8	0	628.8	628.8	>
2022-05-27 16:44:27	84	<	1000	0.152	1	0	0.359	0.511	-0.207	>	<	1	2.8	2.8	2.8	0	2.8	2.8	>	<	1	628.8	628.8	628.8	0	628.8	628.8	>
2022-05-27 16:44:28	85	<	999	0.1992	1	0	0.3994	0.5986	-0.2002	>	<	1	2.7	2.7	2.7	0	2.7	2.7	>	<	1	628.8	628.8	628.8	0	628.8	628.8	>
2022-05-27 16:44:29	86	<	1000	0.339	1	0	0.4734	0.8124	-0.1344	>	<	1	2.8	2.8	2.8	0	2.8	2.8	>	<	1	628.8	628.8	628.8	0	628.8	628.8	>
2022-05-27 16:44:30	87	<	1000	0.388	1	0	0.4873	0.8753	-0.0993	>	<	1	2.8	2.8	2.8	0	2.8	2.8	>	<	1	628.8	628.8	628.8	0	628.8	628.8	>
2022-05-27 16:44:31	88	<	995	0.2372	1	0	0.4254	0.6625	-0.1882	>	<	1	2.85	2.85	2.85	0	2.85	2.85	>	<	1	628.8	628.8	628.8	0	628.8	628.8	>
2022-05-27 16:44:32	89	<	1006	0.0388	1	0	0.193	0.2318	-0.1543	>	<	1	3.95	3.95	3.95	0	3.95	3.95	>	<	1	638.3	638.3	638.3	0	638.3	638.3	>
2022-05-27 16:44:33	90	<	999	0.2432	1	0	0.429	0.6723	-0.1858	>	<	1	2.8	2.8	2.8	0	2.8	2.8	>	<	1	638.3	638.3	638.3	0	638.3	638.3	>
2022-05-27 16:44:34	91	<	1001	0.2647	1	0	0.4412	0.7059	-0.1765	>	<	1	2.85	2.85	2.85	0	2.85	2.85	>	<	1	638.3	638.3	638.3	0	638.3	638.3	>
2022-05-27 16:44:35	92	<	999	0.1542	1	0	0.3611	0.5153	-0.2069	>	<	1	2.9	2.9	2.9	0	2.9	2.9	>	<	1	638.3	638.3	638.3	0	638.3	638.3	>
2022-05-27 16:44:36	93	<	1001	0.3137	1	0	0.464	0.7777	-0.1503	>	<	1	2.85	2.85	2.85	0	2.85	2.85	>	<	1	638.3	638.3	638.3	0	638.3	638.3	>
2022-05-27 16:44:37	94	<	1000	0.246	1	0	0.4307	0.6767	-0.1847	>	<	1	2.7	2.7	2.7	0	2.7	2.7	>	<	1	638.3	638.3	638.3	0	638.3	638.3	>
2022-05-27 16:44:38	95	<	999	0.3664	1	0	0.4818	0.8482	-0.1154	>	<	1	2.85	2.85	2.85	0	2.85	2.85	>	<	1	639.6	639.6	639.6	0	639.6	639.6	>
2022-05-27 16:44:39	96	<	1001	0.2817	1	0	0.4498	0.7316	-0.1681	>	<	1	3.9	3.9	3.9	0	3.9	3.9	>	<	1	647.4	647.4	647.4	0	647.4	647.4	>
2022-05-27 16:44:40	97	<	1000	0.219	1	0	0.4136	0.6326	-0.1946	>	<	1	2.45	2.45	2.45	0	2.45	2.45	>	<	1	647.4	647.4	647.4	0	647.4	647.4	>
2022-05-27 16:44:41	98	<	1000	0.309	1	0	0.4621	0.7711	-0.1531	>	<	1	2.8	2.8	2.8	0	2.8	2.8	>	<	1	647.4	647.4	647.4	0	647.4	647.4	>
2022-05-27 16:44:42	99	<	1000	0.1	1	0	0.3	0.4	-0.2	>	<	1	2.6	2.6	2.6	0	2.6	2.6	>	<	1	647.4	647.4	647.4	0	647.4	647.4	>
2022-05-27 16:44:43	100	<	997	0.012	1	0	0.109	0.1211	-0.097	>	<	1	2.65	2.65	2.65	0	2.65	2.65	>	<	1	647.4	647.4	647.4	0	647.4	647.4	>
2022-05-27 16:44:44	101	<	1002	0.01	1	0	0.0994	0.1094	-0.0894	>	<	1	3.85	3.85	3.85	0	3.85	3.85	>	<	1	667	667	667	0	667	667	>
2022-05-27 16:44:45	102	<	994	0.0111	1	0	0.1046	0.1157	-0.0935	>	<	1	2.6	2.6	2.6	0	2.6	2.6	>	<	1	667	667	667	0	667	667	>
2022-05-27 16:44:46	103	<	1007	0.005	1	0	0.0703	0.0753	-0.0653	>	<	1	2.55	2.55	2.55	0	2.55	2.55	>	<	1	667	667	667	0	667	667	>
2022-05-27 16:44:47	104	<	1000	0.005	1	0	0.0705	0.0755	-0.0655	>	<	1	2.35	2.35	2.35	0	2.35	2.35	>	<	1	667	667	667	0	667	667	>
2022-05-27 16:44:48	105	<	997	0.0702	1	0	0.2555	0.3257	-0.1853	>	<	1	2.55	2.55	2.55	0	2.55	2.55	>	<	1	667	667	667	0	667	667	>
2022-05-27 16:44:49	106	<	1000	0.121	1	0	0.3261	0.4471	-0.2051	>	<	1	2.85	2.85	2.85	0	2.85	2.85	>	<	1	667	667	667	0	667	667	>
2022-05-27 16:44:50	107	<	1003	0.1157	1	0	0.3198	0.4355	-0.2042	>	<	1	3.7	3.7	3.7	0	3.7	3.7	>	<	1	676.2	676.2	676.2	0	676.2	676.2	>
2022-05-27 16:44:51	108	<	1000	0.002	1	0	0.0447	0.0467	-0.0427	>	<	1	2.35	2.35	2.35	0	2.35	2.35	>	<	1	676.2	676.2	676.2	0	676.2	676.2	>
2022-05-27 16:44:52	109	<	1001	0.007	1	0	0.0833	0.0903	-0.0763	>	<	1	2.45	2.45	2.45	0	2.45	2.45	>	<	1	676.2	676.2	676.2	0	676.2	676.2	>
2022-05-27 16:44:53	110	<	1000	0.187	1	0	0.3899	0.5769	-0.2029	>	<	1	2.7	2.7	2.7	0	2.7	2.7	>	<	1	676.2	676.2	676.2	0	676.2	676.2	>
2022-05-27 16:44:54	111	<	999	0.0831	1	0	0.276	0.3591	-0.1929	>	<	1	2.85	2.85	2.85	0	2.85	2.85	>	<	1	676.2	676.2	676.2	0	676.2	676.2	>
2022-05-27 16:44:55	112	<	1000	0.086	1	0	0.2804	0.3664	-0.1944	>	<	1	2.75	2.75	2.75	0	2.75	2.75	>	<	1	676.3	676.3	676.3	0	676.3	676.3	>
2022-05-27 16:44:56	113	<	1001	0.0969	1	0	0.2958	0.3927	-0.1989	>	<	1	3.7	3.7	3.7	0	3.7	3.7	>	<	1	685.1	685.1	685.1	0	685.1	685.1	>
2022-05-27 16:44:57	114	<	998	0.0411	1	0	0.1985	0.2396	-0.1574	>	<	1	2.6	2.6	2.6	0	2.6	2.6	>	<	1	685.1	685.1	685.1	0	685.1	685.1	>
2022-05-27 16:44:58	115	<	1000	0.028	1	0	0.165	0.193	-0.137	>	<	1	2.65	2.65	2.65	0	2.65	2.65	>	<	1	685.1	685.1	685.1	0	685.1	685.1	>
2022-05-27 16:44:59	116	<	1000	0.02	1	0	0.14	0.16	-0.12	>	<	1	2.65	2.65	2.65	0	2.65	2.65	>	<	1	685.1	685.1	685.1	0	685.1	685.1	>
2022-05-27 16:45:00	117	<	1000	0.034	1	0	0.1812	0.2152	-0.1472	>	<	1	2.65	2.65	2.65	0	2.65	2.65	>	<	1	685.1	685.1	685.1	0	685.1	685.1	>
2022-05-27 16:45:01	118	<	988	0.001	1	0	0.0318	0.0328	-0.0308	>	<	1	2.4	2.4	2.4	0	2.4	2.4	>	<	1	685.1	685.1	685.1	0	685.1	685.1	>
2022-05-27 16:45:02	119	<	1014	0.0158	1	0	0.1246	0.1404	-0.1088	>	<	1	3.35	3.35	3.35	0	3.35	3.35	>	<	1	685.9	685.9	685.9	0	685.9	685.9	>
2022-05-27 16:45:03	120	<	1000	0.006	1	0	0.0772	0.0832	-0.0712	>	<	1	2.95	2.95	2.95	0	2.95	2.95	>	<	1	686.5	686.5	686.5	0	686.5	686.5	>
2022-05-27 16:45:04	121	<	999	0.012	1	0	0.1089	0.121	-0.0969	>	<	1	5.15	5.15	5.15	0	5.15	5.15	>	<	1	693	693	693	0	693	693	>
2022-05-27 16:45:05	122	<	1001	0.007	1	0	0.0833	0.0903	-0.0763	>	<	1	6	6	6	0	6	6	>	<	1	696.8	696.8	696.8	0	696.8	696.8	>
2022-05-27 16:45:06	123	<	999	0.0681	1	0	0.2519	0.3199	-0.1838	>	<	1	2.7	2.7	2.7	0	2.7	2.7	>	<	1	696.8	696.8	696.8	0	696.8	696.8	>
2022-05-27 16:45:07	124	<	1000	0.045	1	0	0.2073	0.2523	-0.1623	>	<	1	3.45	3.45	3.45	0	3.45	3.45	>	<	1	696.8	696.8	696.8	0	696.8	696.8	>
2022-05-27 16:45:08	125	<	1001	0.004	1	0	0.0631	0.0671	-0.0591	>	<	1	2.55	2.55	2.55	0	2.55	2.55	>	<	1	690.5	690.5	690.5	0	690.5	690.5	>
2022-05-27 16:45:09	126	<	999	0.001	1	0	0.0316	0.0326	-0.0306	>	<	1	2.55	2.55	2.55	0	2.55	2.55	>	<	1	690.5	690.5	690.5	0	690.5	690.5	>
2022-05-27 16:45:10	127	<	1001	0	0	0	0	0	0	>	<	1	2.4	2.4	2.4	0	2.4	2.4	>	<	0	0			0	0	0	>
2022-05-27 16:45:11	128	<	999	0	0	0	0	0	0	>	<	0	0			0	0	0	>	<	1	690.5	690.5	690.5	0	690.5	690.5	>
2022-05-27 16:45:12	129	<	1000	0.028	1	0	0.165	0.193	-0.137	>	<	1	2.65	2.65	2.65	0	2.65	2.65	>	<	1	690.5	690.5	690.5	0	690.5	690.5	>
2022-05-27 16:45:13	130	<	1000	0.018	1	0	0.133	0.151	-0.115	>	<	1	3.6	3.6	3.6	0	3.6	3.6	>	<	1	690.5	690.5	690.5	0	690.5	690.5	>
2022-05-27 16:45:14	131	<	999	0.1261	1	0	0.332	0.4581	-0.2059	>	<	1	2.8	2.8	2.8	0	2.8	2.8	>	<	1	690.6	690.6	690.6	0	690.6	690.6	>
2022-05-27 16:45:15	132	<	1002	0.009	1	0	0.0943	0.1033	-0.0854	>	<	1	2.8	2.8	2.8	0	2.8	2.8	>	<	1	690.6	690.6	690.6	0	690.6	690.6	>
2022-05-27 16:45:16	133	<	1000	0.037	1	0	0.1888	0.2258	-0.1518	>	<	1	2.85	2.85	2.85	0	2.85	2.85	>	<	1	690.6	690.6	690.6	0	690.6	690.6	>
2022-05-27 16:45:17	134	<	995	0.0191	1	0	0.1369	0.156	-0.1178	>	<	1	2.9	2.9	2.9	0	2.9	2.9	>	<	1	690.6	690.6	690.6	0	690.6	690.6	>
2022-05-27 16:45:18	135	<	1004	0.001	1	0	0.0315	0.0325	-0.0305	>	<	1	3.55	3.55	3.55	0	3.55	3.55	>	<	1	690.6	690.6	690.6	0	690.6	690.6	>
2022-05-27 16:45:19	136	<	1000	0.001	1	0	0.0316	0.0326	-0.0306	>	<	1	2.4	2.4	2.4	0	2.4	2.4	>	<	1	690.6	690.6	690.6	0	690.6	690.6	>
2022-05-27 16:45:20	137	<	999	0	0	0	0	0	0	>	<	1	2.45	2.45	2.45	0	2.45	2.45	>	<	1	690.6	690.6	690.6	0	690.6	690.6	>
2022-05-27 16:45:21	138	<	1002	0.001	1	0	0.0316	0.0326	-0.0306	>	<	1	2.6	2.6	2.6	0	2.6	2.6	>	<	1	690.7	690.7	690.7	0	690.7	690.7	>
2022-05-27 16:45:22	139	<	999	0.006	1	0	0.0773	0.0833	-0.0713	>	<	1	2.75	2.75	2.75	0	2.75	2.75	>	<	1	690.7	690.7	690.7	0	690.7	690.7	>
2022-05-27 16:45:23	140	<	1001	0.031	1	0	0.1732	0.2042	-0.1423	>	<	1	3.45	3.45	3.45	0	3.45	3.45	>	<	1	690.7	690.7	690.7	0	690.7	690.7	>
2022-05-27 16:45:24	141	<	997	0.002	1	0	0.0447	0.0467	-0.0427	>	<	1	2.75	2.75	2.75	0	2.75	2.75	>	<	1	690.7	690.7	690.7	0	690.7	690.7	>
2022-05-27 16:45:25	142	<	1002	0.001	1	0	0.0316	0.0326	-0.0306	>	<	1	2.85	2.85	2.85	0	2.85	2.85	>	<	1	690.7	690.7	690.7	0	690.7	690.7	>
2022-05-27 16:45:26	143	<	1000	0.005	1	0	0.0705	0.0755	-0.0655	>	<	1	2.85	2.85	2.85	0	2.85	2.85	>	<	1	690.7	690.7	690.7	0	690.7	690.7	>
2022-05-27 16:45:27	144	<	1000	0.003	1	0	0.0547	0.0577	-0.0517	>	<	1	2.85	2.85	2.85	0	2.85	2.85	>	<	1	690.7	690.7	690.7	0	690.7	690.7	>
2022-05-27 16:45:28	145	<	999	0.001	1	0	0.0316	0.0326	-0.0306	>	<	1	3.35	3.35	3.35	0	3.35	3.35	>	<	1	690.7	690.7	690.7	0	690.7	690.7	>
2022-05-27 16:45:29	146	<	1002	0.002	1	0	0.0446	0.0466	-0.0426	>	<	1	2.55	2.55	2.55	0	2.55	2.55	>	<	1	690.7	690.7	690.7	0	690.7	690.7	>
2022-05-27 16:45:30	147	<	999	0.001	1	0	0.0316	0.0326	-0.0306	>	<	1	2.55	2.55	2.55	0	2.55	2.55	>	<	1	690.7	690.7	690.7	0	690.7	690.7	>
2022-05-27 16:45:31	148	<	1000	0.002	1	0	0.0447	0.0467	-0.0427	>	<	1	2.45	2.45	2.45	0	2.45	2.45	>	<	1	690.7	690.7	690.7	0	690.7	690.7	>
2022-05-27 16:45:32	149	<	1000	0.001	1	0	0.0316	0.0326	-0.0306	>	<	1	6.25	6.25	6.25	0	6.25	6.25	>	<	1	699	699	699	0	699	699	>
2022-05-27 16:45:33	150	<	1001	0.001	1	0	0.0316	0.0326	-0.0306	>	<	1	2.4	2.4	2.4	0	2.4	2.4	>	<	1	699	699	699	0	699	699	>
2022-05-27 16:45:34	151	<	1000	0.001	1	0	0.0316	0.0326	-0.0306	>	<	1	2.4	2.4	2.4	0	2.4	2.4	>	<	1	699	699	699	0	699	699	>
2022-05-27 16:45:35	152	<	999	0.012	1	0	0.1089	0.121	-0.0969	>	<	1	2.5	2.5	2.5	0	2.5	2.5	>	<	1	699	699	699	0	699	699	>
2022-05-27 16:45:36	153	<	997	0	0	0	0	0	0	>	<	1	3.15	3.15	3.15	0	3.15	3.15	>	<	1	699	699	699	0	699	699	>
2022-05-27 16:45:37	154	<	994	0.002	1	0	0.0448	0.0468	-0.0428	>	<	1	2.5	2.5	2.5	0	2.5	2.5	>	<	1	699	699	699	0	699	699	>
2022-05-27 16:45:38	155	<	1010	0.003	1	0	0.0544	0.0574	-0.0514	>	<	1	2.45	2.45	2.45	0	2.45	2.45	>	<	1	699	699	699	0	699	699	>
2022-05-27 16:45:39	156	<	998	0.003	1	0	0.0547	0.0578	-0.0517	>	<	1	2.4	2.4	2.4	0	2.4	2.4	>	<	1	699	699	699	0	699	699	>
2022-05-27 16:45:40	157	<	1000	0.004	1	0	0.0631	0.0671	-0.0591	>	<	1	2.45	2.45	2.45	0	2.45	2.45	>	<	1	699	699	699	0	699	699	>
2022-05-27 16:45:41	158	<	1001	0	0	0	0	0	0	>	<	1	3.25	3.25	3.25	0	3.25	3.25	>	<	1	699	699	699	0	699	699	>
2022-05-27 16:45:42	159	<	1000	0.009	1	0	0.0944	0.1034	-0.0854	>	<	1	2.5	2.5	2.5	0	2.5	2.5	>	<	1	699	699	699	0	699	699	>
2022-05-27 16:45:43	160	<	1001	0.007	1	0	0.0833	0.0903	-0.0763	>	<	1	2.6	2.6	2.6	0	2.6	2.6	>	<	1	699	699	699	0	699	699	>
2022-05-27 16:45:44	161	<	1000	0.004	1	0	0.0631	0.0671	-0.0591	>	<	1	2.6	2.6	2.6	0	2.6	2.6	>	<	1	699	699	699	0	699	699	>
2022-05-27 16:45:45	162	<	997	0.004	1	0	0.0632	0.0672	-0.0592	>	<	1	2.65	2.65	2.65	0	2.65	2.65	>	<	1	699	699	699	0	699	699	>
2022-05-27 16:45:46	163	<	1001	0.1099	1	0	0.3128	0.4226	-0.2029	>	<	1	3.65	3.65	3.65	0	3.65	3.65	>	<	1	699	699	699	0	699	699	>
2022-05-27 16:45:47	164	<	1000	0.145	1	0	0.3521	0.4971	-0.2071	>	<	1	2.8	2.8	2.8	0	2.8	2.8	>	<	1	699	699	699	0	699	699	>
2022-05-27 16:45:48	165	<	1001	0.012	1	0	0.1088	0.1208	-0.0968	>	<	1	2.85	2.85	2.85	0	2.85	2.85	>	<	1	699	699	699	0	699	699	>
2022-05-27 16:45:49	166	<	999	0.1251	1	0	0.3309	0.456	-0.2057	>	<	1	2.75	2.75	2.75	0	2.75	2.75	>	<	1	699	699	699	0	699	699	>
2022-05-27 16:45:50	167	<	1001	0.1149	1	0	0.3189	0.4338	-0.204	>	<	1	2.55	2.55	2.55	0	2.55	2.55	>	<	1	699	699	699	0	699	699	>
2022-05-27 16:45:51	168	<	996	0.0131	1	0	0.1135	0.1266	-0.1004	>	<	1	3.75	3.75	3.75	0	3.75	3.75	>	<	1	700	700	700	0	700	700	>
2022-05-27 16:45:52	169	<	1000	0.208	1	0	0.4059	0.6139	-0.1979	>	<	1	2.9	2.9	2.9	0	2.9	2.9	>	<	1	700	700	700	0	700	700	>
2022-05-27 16:45:53	170	<	1005	0.1622	1	0	0.3686	0.5308	-0.2064	>	<	1	2.8	2.8	2.8	0	2.8	2.8	>	<	1	700	700	700	0	700	700	>
2022-05-27 16:45:54	171	<	998	0.1132	11	0	0.4589	0.5722	-0.3457	>	<	1	2.85	2.85	2.85	0	2.85	2.85	>	<	1	700.2	700.2	700.2	0	700.2	700.2	>
2022-05-27 16:45:55	172	<	1001	0.048	1	0	0.2137	0.2616	-0.1657	>	<	1	3.45	3.45	3.45	0	3.45	3.45	>	<	1	700.5	700.5	700.5	0	700.5	700.5	>
2022-05-27 16:45:56	173	<	1000	0.067	1	0	0.25	0.317	-0.183	>	<	1	2.9	2.9	2.9	0	2.9	2.9	>	<	1	700.5	700.5	700.5	0	700.5	700.5	>
2022-05-27 16:45:57	174	<	1000	0.028	1	0	0.165	0.193	-0.137	>	<	1	2.75	2.75	2.75	0	2.75	2.75	>	<	1	700.5	700.5	700.5	0	700.5	700.5	>
2022-05-27 16:45:58	175	<	1000	0.004	1	0	0.0631	0.0671	-0.0591	>	<	1	2.75	2.75	2.75	0	2.75	2.75	>	<	1	700.5	700.5	700.5	0	700.5	700.5	>
2022-05-27 16:45:59	176	<	1001	0.1389	1	0	0.3458	0.4847	-0.2069	>	<	1	4.9	4.9	4.9	0	4.9	4.9	>	<	1	700.5	700.5	700.5	0	700.5	700.5	>
2022-05-27 16:46:00	177	<	1000	0.18	1	0	0.3842	0.5642	-0.2042	>	<	1	4.15	4.15	4.15	0	4.15	4.15	>	<	1	700.8	700.8	700.8	0	700.8	700.8	>
2022-05-27 16:46:01	178	<	998	0.1824	1	0	0.3861	0.5685	-0.2038	>	<	1	2.8	2.8	2.8	0	2.8	2.8	>	<	1	700.8	700.8	700.8	0	700.8	700.8	>
2022-05-27 16:46:02	179	<	1001	0.1758	1	0	0.3807	0.5565	-0.2048	>	<	1	2.85	2.85	2.85	0	2.85	2.85	>	<	1	700.8	700.8	700.8	0	700.8	700.8	>
2022-05-27 16:46:03	180	<	998	0.2265	1	0	0.4185	0.645	-0.1921	>	<	1	2.8	2.8	2.8	0	2.8	2.8	>	<	1	700.8	700.8	700.8	0	700.8	700.8	>
2022-05-27 16:46:04	181	<	1000	0.073	1	0	0.2601	0.3331	-0.1871	>	<	1	3.5	3.5	3.5	0	3.5	3.5	>	<	1	701	701	701	0	701	701	>
2022-05-27 16:46:05	182	<	1002	0.1198	1	0	0.3247	0.4444	-0.2049	>	<	1	2.8	2.8	2.8	0	2.8	2.8	>	<	1	701	701	701	0	701	701	>
2022-05-27 16:46:06	183	<	1000	0.102	1	0	0.3026	0.4046	-0.2006	>	<	1	2.85	2.85	2.85	0	2.85	2.85	>	<	1	701	701	701	0	701	701	>
2022-05-27 16:46:07	184	<	995	0.1508	1	0	0.3578	0.5086	-0.2071	>	<	1	2.45	2.45	2.45	0	2.45	2.45	>	<	1	701	701	701	0	701	701	>
2022-05-27 16:46:08	185	<	1006	0.2048	1	0	0.4035	0.6083	-0.1988	>	<	1	3.4	3.4	3.4	0	3.4	3.4	>	<	1	701	701	701	0	701	701	>
2022-05-27 16:46:09	186	<	996	0.2631	1	0	0.4403	0.7033	-0.1772	>	<	1	2.8	2.8	2.8	0	2.8	2.8	>	<	1	701	701	701	0	701	701	>
2022-05-27 16:46:10	187	<	1000	0.26	1	0	0.4386	0.6986	-0.1786	>	<	1	2.75	2.75	2.75	0	2.75	2.75	>	<	1	701	701	701	0	701	701	>
2022-05-27 16:46:11	188	<	1003	0.1994	1	0	0.3996	0.599	-0.2001	>	<	1	2.8	2.8	2.8	0	2.8	2.8	>	<	1	701	701	701	0	701	701	>
2022-05-27 16:46:12	189	<	1000	0.068	1	0	0.2517	0.3197	-0.1837	>	<	1	2.8	2.8	2.8	0	2.8	2.8	>	<	1	701	701	701	0	701	701	>
2022-05-27 16:46:13	190	<	1000	0.046	1	0	0.2095	0.2555	-0.1635	>	<	1	3.6	3.6	3.6	0	3.6	3.6	>	<	1	701.5	701.5	701.5	0	701.5	701.5	>
2022-05-27 16:46:14	191	<	1001	0.005	1	0	0.0705	0.0755	-0.0655	>	<	1	2.6	2.6	2.6	0	2.6	2.6	>	<	1	701.5	701.5	701.5	0	701.5	701.5	>
2022-05-27 16:46:15	192	<	969	0.0041	1	0	0.0641	0.0682	-0.06	>	<	1	2.65	2.65	2.65	0	2.65	2.65	>	<	1	701.5	701.5	701.5	0	701.5	701.5	>
2022-05-27 16:46:16	193	<	1030	0	0	0	0	0	0	>	<	1	2.65	2.65	2.65	0	2.65	2.65	>	<	1	701.5	701.5	701.5	0	701.5	701.5	>
2022-05-27 16:46:17	194	<	1000	0.012	1	0	0.1089	0.1209	-0.0969	>	<	1	2.65	2.65	2.65	0	2.65	2.65	>	<	1	701.5	701.5	701.5	0	701.5	701.5	>
2022-05-27 16:46:18	195	<	1000	0.1	1	0	0.3	0.4	-0.2	>	<	1	3.6	3.6	3.6	0	3.6	3.6	>	<	1	702.6	702.6	702.6	0	702.6	702.6	>
2022-05-27 16:46:19	196	<	998	0.0561	1	0	0.2301	0.2863	-0.174	>	<	1	2.6	2.6	2.6	0	2.6	2.6	>	<	1	702.6	702.6	702.6	0	702.6	702.6	>
2022-05-27 16:46:20	197	<	1001	0.0949	1	0	0.2931	0.388	-0.1982	>	<	1	2.6	2.6	2.6	0	2.6	2.6	>	<	1	702.6	702.6	702.6	0	702.6	702.6	>
2022-05-27 16:46:21	198	<	1001	0.045	1	0	0.2072	0.2522	-0.1623	>	<	1	2.7	2.7	2.7	0	2.7	2.7	>	<	1	702.6	702.6	702.6	0	702.6	702.6	>
2022-05-27 16:46:22	199	<	1000	0.248	1	0	0.4319	0.6799	-0.1839	>	<	1	6.3	6.3	6.3	0	6.3	6.3	>	<	1	702.6	702.6	702.6	0	702.6	702.6	>
2022-05-27 16:46:23	200	<	999	0.021	1	0	0.1435	0.1645	-0.1224	>	<	1	2.85	2.85	2.85	0	2.85	2.85	>	<	1	702.6	702.6	702.6	0	702.6	702.6	>
2022-05-27 16:46:24	201	<	1001	0.0919	1	0	0.2889	0.3808	-0.197	>	<	1	2.6	2.6	2.6	0	2.6	2.6	>	<	1	702.6	702.6	702.6	0	702.6	702.6	>
2022-05-27 16:46:25	202	<	1000	0.128	1	0	0.3341	0.4621	-0.2061	>	<	1	2.8	2.8	2.8	0	2.8	2.8	>	<	1	702.6	702.6	702.6	0	702.6	702.6	>
2022-05-27 16:46:26	203	<	998	0.1323	1	0	0.3388	0.471	-0.2065	>	<	1	3.4	3.4	3.4	0	3.4	3.4	>	<	1	704.4	704.4	704.4	0	704.4	704.4	>
2022-05-27 16:46:27	204	<	1002	0.0828	1	0	0.2756	0.3585	-0.1928	>	<	1	2.6	2.6	2.6	0	2.6	2.6	>	<	1	704.4	704.4	704.4	0	704.4	704.4	>
2022-05-27 16:46:28	205	<	997	0.0181	1	0	0.1331	0.1512	-0.1151	>	<	1	2.6	2.6	2.6	0	2.6	2.6	>	<	1	704.4	704.4	704.4	0	704.4	704.4	>
2022-05-27 16:46:29	206	<	1002	0.0329	1	0	0.1785	0.2114	-0.1455	>	<	1	2.75	2.75	2.75	0	2.75	2.75	>	<	1	704.4	704.4	704.4	0	704.4	704.4	>
2022-05-27 16:46:30	207	<	1001	0.034	12	0	0.4058	0.4398	-0.3718	>	<	1	2.65	2.65	2.65	0	2.65	2.65	>	<	1	704.4	704.4	704.4	0	704.4	704.4	>
2022-05-27 16:46:31	208	<	998	0.023	1	0	0.15	0.1731	-0.127	>	<	1	3.25	3.25	3.25	0	3.25	3.25	>	<	1	704.4	704.4	704.4	0	704.4	704.4	>
2022-05-27 16:46:32	209	<	1001	0.032	1	0	0.1759	0.2079	-0.1439	>	<	1	2.6	2.6	2.6	0	2.6	2.6	>	<	1	704.4	704.4	704.4	0	704.4	704.4	>
2022-05-27 16:46:33	210	<	994	0.008	1	0	0.0894	0.0974	-0.0813	>	<	1	2.6	2.6	2.6	0	2.6	2.6	>	<	1	704.4	704.4	704.4	0	704.4	704.4	>
2022-05-27 16:46:34	211	<	1006	0.0089	1	0	0.0942	0.1031	-0.0852	>	<	1	2.65	2.65	2.65	0	2.65	2.65	>	<	1	704.4	704.4	704.4	0	704.4	704.4	>
2022-05-27 16:46:35	212	<	1002	0.012	1	0	0.1088	0.1208	-0.0968	>	<	1	2.55	2.55	2.55	0	2.55	2.55	>	<	1	704.4	704.4	704.4	0	704.4	704.4	>
2022-05-27 16:46:36	213	<	1000	0.034	1	0	0.1812	0.2152	-0.1472	>	<	1	3.5	3.5	3.5	0	3.5	3.5	>	<	1	704.6	704.6	704.6	0	704.6	704.6	>
2022-05-27 16:46:37	214	<	998	0.1563	1	0	0.3632	0.5195	-0.2068	>	<	1	2.65	2.65	2.65	0	2.65	2.65	>	<	1	704.6	704.6	704.6	0	704.6	704.6	>
2022-05-27 16:46:38	215	<	1000	0.009	1	0	0.0944	0.1034	-0.0854	>	<	1	2.8	2.8	2.8	0	2.8	2.8	>	<	1	704.6	704.6	704.6	0	704.6	704.6	>
2022-05-27 16:46:39	216	<	1001	0.1029	1	0	0.3038	0.4067	-0.2009	>	<	1	2.6	2.6	2.6	0	2.6	2.6	>	<	1	704.6	704.6	704.6	0	704.6	704.6	>
2022-05-27 16:46:40	217	<	1000	0.036	1	0	0.1863	0.2223	-0.1503	>	<	1	3.55	3.55	3.55	0	3.55	3.55	>	<	1	706.2	706.2	706.2	0	706.2	706.2	>
2022-05-27 16:46:41	218	<	1001	0.0979	1	0	0.2972	0.3951	-0.1993	>	<	1	2.65	2.65	2.65	0	2.65	2.65	>	<	1	706.2	706.2	706.2	0	706.2	706.2	>
2022-05-27 16:46:42	219	<	1000	0.016	1	0	0.1255	0.1415	-0.1095	>	<	1	2.65	2.65	2.65	0	2.65	2.65	>	<	1	706.2	706.2	706.2	0	706.2	706.2	>
2022-05-27 16:46:43	220	<	998	0.002	1	0	0.0447	0.0467	-0.0427	>	<	1	2.65	2.65	2.65	0	2.65	2.65	>	<	1	706.2	706.2	706.2	0	706.2	706.2	>
2022-05-27 16:46:44	221	<	1000	0.016	1	0	0.1255	0.1415	-0.1095	>	<	1	2.5	2.5	2.5	0	2.5	2.5	>	<	1	706.2	706.2	706.2	0	706.2	706.2	>
2022-05-27 16:46:45	222	<	1001	0.019	1	0	0.1365	0.1554	-0.1175	>	<	1	3.3	3.3	3.3	0	3.3	3.3	>	<	1	706.7	706.7	706.7	0	706.7	706.7	>
2022-05-27 16:46:46	223	<	1001	0.012	1	0	0.1088	0.1208	-0.0968	>	<	1	2.6	2.6	2.6	0	2.6	2.6	>	<	1	706.7	706.7	706.7	0	706.7	706.7	>
2022-05-27 16:46:47	224	<	1000	0.001	1	0	0.0316	0.0326	-0.0306	>	<	1	2.6	2.6	2.6	0	2.6	2.6	>	<	1	706.7	706.7	706.7	0	706.7	706.7	>
2022-05-27 16:46:48	225	<	999	0.002	1	0	0.0447	0.0467	-0.0427	>	<	1	2.7	2.7	2.7	0	2.7	2.7	>	<	1	706.7	706.7	706.7	0	706.7	706.7	>
2022-05-27 16:46:49	226	<	1001	0.002	1	0	0.0447	0.0467	-0.0427	>	<	1	6.3	6.3	6.3	0	6.3	6.3	>	<	1	706.7	706.7	706.7	0	706.7	706.7	>
2022-05-27 16:46:50	227	<	999	0.003	1	0	0.0547	0.0577	-0.0517	>	<	1	2.6	2.6	2.6	0	2.6	2.6	>	<	1	706.7	706.7	706.7	0	706.7	706.7	>
2022-05-27 16:46:51	228	<	1000	0.01	1	0	0.0995	0.1095	-0.0895	>	<	1	2.45	2.45	2.45	0	2.45	2.45	>	<	1	706.7	706.7	706.7	0	706.7	706.7	>
2022-05-27 16:46:52	229	<	998	0.013	1	0	0.1134	0.1264	-0.1004	>	<	1	2.55	2.55	2.55	0	2.55	2.55	>	<	1	706.7	706.7	706.7	0	706.7	706.7	>
2022-05-27 16:46:53	230	<	1002	0.0389	1	0	0.1934	0.2323	-0.1545	>	<	1	3.35	3.35	3.35	0	3.35	3.35	>	<	1	707.5	707.5	707.5	0	707.5	707.5	>
2022-05-27 16:46:54	231	<	999	0.024	1	0	0.1531	0.1771	-0.1291	>	<	1	2.6	2.6	2.6	0	2.6	2.6	>	<	1	707.5	707.5	707.5	0	707.5	707.5	>
2022-05-27 16:46:55	232	<	1001	0.013	1	0	0.1132	0.1262	-0.1002	>	<	1	2.7	2.7	2.7	0	2.7	2.7	>	<	1	707.5	707.5	707.5	0	707.5	707.5	>
2022-05-27 16:46:56	233	<	999	0.033	1	0	0.1787	0.2118	-0.1457	>	<	1	2.7	2.7	2.7	0	2.7	2.7	>	<	1	707.5	707.5	707.5	0	707.5	707.5	>
2022-05-27 16:46:57	234	<	1001	0.028	1	0	0.1649	0.1929	-0.1369	>	<	1	2.55	2.55	2.55	0	2.55	2.55	>	<	1	707.5	707.5	707.5	0	707.5	707.5	>
2022-05-27 16:46:58	235	<	996	0.0612	1	0	0.2398	0.301	-0.1785	>	<	1	3.4	3.4	3.4	0	3.4	3.4	>	<	1	707.5	707.5	707.5	0	707.5	707.5	>
2022-05-27 16:46:59	236	<	1005	0.009	1	0	0.0942	0.1032	-0.0853	>	<	1	2.55	2.55	2.55	0	2.55	2.55	>	<	1	707.5	707.5	707.5	0	707.5	707.5	>
2022-05-27 16:47:00	237	<	999	0.007	1	0	0.0834	0.0904	-0.0764	>	<	1	2.6	2.6	2.6	0	2.6	2.6	>	<	1	707.5	707.5	707.5	0	707.5	707.5	>
2022-05-27 16:47:01	238	<	1001	0.0539	1	0	0.2259	0.2799	-0.172	>	<	1	2.45	2.45	2.45	0	2.45	2.45	>	<	1	707.5	707.5	707.5	0	707.5	707.5	>
2022-05-27 16:47:02	239	<	999	0.0831	1	0	0.276	0.3591	-0.1929	>	<	1	2.45	2.45	2.45	0	2.45	2.45	>	<	1	707.5	707.5	707.5	0	707.5	707.5	>
2022-05-27 16:47:03	240	<	999	0.049	1	0	0.216	0.265	-0.1669	>	<	1	3.55	3.55	3.55	0	3.55	3.55	>	<	1	707.5	707.5	707.5	0	707.5	707.5	>
2022-05-27 16:47:04	241	<	1001	0.002	1	0	0.0447	0.0467	-0.0427	>	<	1	2.55	2.55	2.55	0	2.55	2.55	>	<	1	707.5	707.5	707.5	0	707.5	707.5	>
2022-05-27 16:47:05	242	<	1000	0.003	1	0	0.0547	0.0577	-0.0517	>	<	1	2.75	2.75	2.75	0	2.75	2.75	>	<	1	707.5	707.5	707.5	0	707.5	707.5	>
2022-05-27 16:47:06	243	<	997	0.0391	1	0	0.1939	0.233	-0.1548	>	<	1	2.6	2.6	2.6	0	2.6	2.6	>	<	1	707.5	707.5	707.5	0	707.5	707.5	>
2022-05-27 16:47:07	244	<	1003	0.013	1	0	0.1131	0.1261	-0.1001	>	<	1	2.6	2.6	2.6	0	2.6	2.6	>	<	1	707.5	707.5	707.5	0	707.5	707.5	>
2022-05-27 16:47:08	245	<	1000	0.008	1	0	0.0891	0.0971	-0.0811	>	<	1	3.6	3.6	3.6	0	3.6	3.6	>	<	1	708.2	708.2	708.2	0	708.2	708.2	>
2022-05-27 16:47:09	246	<	1000	0.017	1	0	0.1293	0.1463	-0.1123	>	<	1	2.6	2.6	2.6	0	2.6	2.6	>	<	1	708.2	708.2	708.2	0	708.2	708.2	>
2022-05-27 16:47:10	247	<	1000	0.017	1	0	0.1293	0.1463	-0.1123	>	<	1	2.55	2.55	2.55	0	2.55	2.55	>	<	1	708.2	708.2	708.2	0	708.2	708.2	>
2022-05-27 16:47:11	248	<	999	0.009	1	0	0.0945	0.1035	-0.0855	>	<	1	2.6	2.6	2.6	0	2.6	2.6	>	<	1	708.2	708.2	708.2	0	708.2	708.2	>
2022-05-27 16:47:12	249	<	1002	0.1776	1	0	0.3822	0.5599	-0.2046	>	<	1	3.4	3.4	3.4	0	3.4	3.4	>	<	1	709.8	709.8	709.8	0	709.8	709.8	>
2022-05-27 16:47:13	250	<	999	0.1411	1	0	0.3482	0.4893	-0.207	>	<	1	2.7	2.7	2.7	0	2.7	2.7	>	<	1	709.8	709.8	709.8	0	709.8	709.8	>
2022-05-27 16:47:14	251	<	999	0.2853	1	0	0.4516	0.7368	-0.1663	>	<	1	2.75	2.75	2.75	0	2.75	2.75	>	<	1	709.8	709.8	709.8	0	709.8	709.8	>
2022-05-27 16:47:15	252	<	1001	0.0619	1	0	0.241	0.303	-0.1791	>	<	1	2.8	2.8	2.8	0	2.8	2.8	>	<	1	709.8	709.8	709.8	0	709.8	709.8	>
2022-05-27 16:47:16	253	<	999	0.1211	1	0	0.3263	0.4474	-0.2051	>	<	1	3.65	3.65	3.65	0	3.65	3.65	>	<	1	711.1	711.1	711.1	0	711.1	711.1	>
2022-05-27 16:47:17	254	<	1001	0.1059	1	0	0.3077	0.4136	-0.2018	>	<	1	5.3	5.3	5.3	0	5.3	5.3	>	<	1	711.1	711.1	711.1	0	711.1	711.1	>
2022-05-27 16:47:18	255	<	1000	0.093	1	0	0.2904	0.3834	-0.1974	>	<	1	2.7	2.7	2.7	0	2.7	2.7	>	<	1	711.1	711.1	711.1	0	711.1	711.1	>
2022-05-27 16:47:19	256	<	999	0.0571	1	0	0.232	0.289	-0.1749	>	<	1	2.65	2.65	2.65	0	2.65	2.65	>	<	1	711.1	711.1	711.1	0	711.1	711.1	>
2022-05-27 16:47:20	257	<	1001	0.0529	1	0	0.2239	0.2769	-0.171	>	<	1	2.65	2.65	2.65	0	2.65	2.65	>	<	1	711.1	711.1	711.1	0	711.1	711.1	>
2022-05-27 16:47:21	258	<	1000	0.015	1	0	0.1216	0.1366	-0.1066	>	<	1	3.35	3.35	3.35	0	3.35	3.35	>	<	1	711.1	711.1	711.1	0	711.1	711.1	>
2022-05-27 16:47:22	259	<	1000	0.041	1	0	0.1983	0.2393	-0.1573	>	<	1	2.7	2.7	2.7	0	2.7	2.7	>	<	1	711.1	711.1	711.1	0	711.1	711.1	>
2022-05-27 16:47:23	260	<	1002	0.01	1	0	0.0994	0.1094	-0.0894	>	<	1	2.65	2.65	2.65	0	2.65	2.65	>	<	1	711.1	711.1	711.1	0	711.1	711.1	>
2022-05-27 16:47:24	261	<	999	0.017	1	0	0.1293	0.1464	-0.1123	>	<	1	2.5	2.5	2.5	0	2.5	2.5	>	<	1	711.1	711.1	711.1	0	711.1	711.1	>
2022-05-27 16:47:25	262	<	999	0.036	12	0	0.4085	0.4445	-0.3725	>	<	1	2.5	2.5	2.5	0	2.5	2.5	>	<	1	711.1	711.1	711.1	0	711.1	711.1	>
2022-05-27 16:47:26	263	<	999	0.016	1	0	0.1255	0.1416	-0.1095	>	<	1	3.35	3.35	3.35	0	3.35	3.35	>	<	1	711.1	711.1	711.1	0	711.1	711.1	>
2022-05-27 16:47:27	264	<	1002	0.001	1	0	0.0316	0.0326	-0.0306	>	<	1	2.65	2.65	2.65	0	2.65	2.65	>	<	1	711.1	711.1	711.1	0	711.1	711.1	>
2022-05-27 16:47:28	265	<	999	0.01	1	0	0.0995	0.1096	-0.0895	>	<	1	2.65	2.65	2.65	0	2.65	2.65	>	<	1	711.1	711.1	711.1	0	711.1	711.1	>
2022-05-27 16:47:29	266	<	997	0.0381	1	0	0.1915	0.2296	-0.1534	>	<	1	2.65	2.65	2.65	0	2.65	2.65	>	<	1	711.1	711.1	711.1	0	711.1	711.1	>
2022-05-27 16:47:30	267	<	1003	0.0648	1	0	0.2462	0.311	-0.1814	>	<	1	3.6	3.6	3.6	0	3.6	3.6	>	<	1	711.1	711.1	711.1	0	711.1	711.1	>
2022-05-27 16:47:31	268	<	1000	0.053	1	0	0.224	0.277	-0.171	>	<	1	2.65	2.65	2.65	0	2.65	2.65	>	<	1	711.1	711.1	711.1	0	711.1	711.1	>
2022-05-27 16:47:32	269	<	999	0.0821	1	0	0.2745	0.3566	-0.1924	>	<	1	2.65	2.65	2.65	0	2.65	2.65	>	<	1	711.1	711.1	711.1	0	711.1	711.1	>
2022-05-27 16:47:33	270	<	1002	0.0459	1	0	0.2093	0.2552	-0.1634	>	<	1	2.7	2.7	2.7	0	2.7	2.7	>	<	1	711.1	711.1	711.1	0	711.1	711.1	>
2022-05-27 16:47:34	271	<	1000	0.055	15	0	0.5118	0.5668	-0.4568	>	<	1	2.6	2.6	2.6	0	2.6	2.6	>	<	1	711.1	711.1	711.1	0	711.1	711.1	>
2022-05-27 16:47:35	272	<	997	0.014	1	0	0.1177	0.1317	-0.1036	>	<	1	3.65	3.65	3.65	0	3.65	3.65	>	<	1	711.1	711.1	711.1	0	711.1	711.1	>
2022-05-27 16:47:36	273	<	1002	0.0798	1	0	0.271	0.3509	-0.1912	>	<	1	2.5	2.5	2.5	0	2.5	2.5	>	<	1	711.1	711.1	711.1	0	711.1	711.1	>
2022-05-27 16:47:37	274	<	1000	0.067	1	0	0.25	0.317	-0.183	>	<	1	2.6	2.6	2.6	0	2.6	2.6	>	<	1	711.1	711.1	711.1	0	711.1	711.1	>
2022-05-27 16:47:38	275	<	1001	0.0599	1	0	0.2374	0.2973	-0.1774	>	<	1	2.7	2.7	2.7	0	2.7	2.7	>	<	1	711.1	711.1	711.1	0	711.1	711.1	>
2022-05-27 16:47:39	276	<	995	0.0141	1	0	0.1178	0.1319	-0.1037	>	<	1	2.6	2.6	2.6	0	2.6	2.6	>	<	1	711.1	711.1	711.1	0	711.1	711.1	>
2022-05-27 16:47:40	277	<	1004	0.002	1	0	0.0446	0.0466	-0.0426	>	<	1	3.5	3.5	3.5	0	3.5	3.5	>	<	1	711.1	711.1	711.1	0	711.1	711.1	>
2022-05-27 16:47:41	278	<	1001	0	0	0	0	0	0	>	<	1	2.75	2.75	2.75	0	2.75	2.75	>	<	1	711.1	711.1	711.1	0	711.1	711.1	>
2022-05-27 16:47:42	279	<	1000	0.005	1	0	0.0705	0.0755	-0.0655	>	<	1	2.7	2.7	2.7	0	2.7	2.7	>	<	1	711.1	711.1	711.1	0	711.1	711.1	>
2022-05-27 16:47:43	280	<	999	0.022	1	0	0.1468	0.1688	-0.1247	>	<	1	2.75	2.75	2.75	0	2.75	2.75	>	<	1	711.1	711.1	711.1	0	711.1	711.1	>
2022-05-27 16:47:44	281	<	999	0.1902	1	0	0.3925	0.5826	-0.2023	>	<	1	6.15	6.15	6.15	0	6.15	6.15	>	<	1	711.1	711.1	711.1	0	711.1	711.1	>
2022-05-27 16:47:45	282	<	1000	0.051	1	0	0.22	0.271	-0.169	>	<	1	2.65	2.65	2.65	0	2.65	2.65	>	<	1	711.1	711.1	711.1	0	711.1	711.1	>
2022-05-27 16:47:46	283	<	1001	0.0699	1	0	0.255	0.325	-0.1851	>	<	1	2.65	2.65	2.65	0	2.65	2.65	>	<	1	711.1	711.1	711.1	0	711.1	711.1	>
2022-05-27 16:47:47	284	<	1001	0.005	1	0	0.0705	0.0755	-0.0655	>	<	1	2.6	2.6	2.6	0	2.6	2.6	>	<	1	711.1	711.1	711.1	0	711.1	711.1	>
2022-05-27 16:47:48	285	<	999	0.016	1	0	0.1255	0.1416	-0.1095	>	<	1	3.4	3.4	3.4	0	3.4	3.4	>	<	1	711.1	711.1	711.1	0	711.1	711.1	>
2022-05-27 16:47:49	286	<	1001	0.032	1	0	0.1759	0.2079	-0.1439	>	<	1	2.55	2.55	2.55	0	2.55	2.55	>	<	1	711.1	711.1	711.1	0	711.1	711.1	>
2022-05-27 16:47:50	287	<	998	0.0531	1	0	0.2242	0.2774	-0.1711	>	<	1	2.45	2.45	2.45	0	2.45	2.45	>	<	1	711.1	711.1	711.1	0	711.1	711.1	>
2022-05-27 16:47:51	288	<	1001	0.0629	1	0	0.2428	0.3058	-0.1799	>	<	1	2.55	2.55	2.55	0	2.55	2.55	>	<	1	711.1	711.1	711.1	0	711.1	711.1	>
2022-05-27 16:47:52	289	<	1000	0.005	1	0	0.0705	0.0755	-0.0655	>	<	1	2.5	2.5	2.5	0	2.5	2.5	>	<	1	711.1	711.1	711.1	0	711.1	711.1	>
2022-05-27 16:47:53	290	<	999	0.009	1	0	0.0945	0.1035	-0.0855	>	<	1	3.15	3.15	3.15	0	3.15	3.15	>	<	1	711.3	711.3	711.3	0	711.3	711.3	>
2022-05-27 16:47:54	291	<	1001	0.002	1	0	0.0447	0.0467	-0.0427	>	<	1	2.45	2.45	2.45	0	2.45	2.45	>	<	1	711.3	711.3	711.3	0	711.3	711.3	>
2022-05-27 16:47:55	292	<	1000	0.001	1	0	0.0316	0.0326	-0.0306	>	<	1	2.4	2.4	2.4	0	2.4	2.4	>	<	1	711.3	711.3	711.3	0	711.3	711.3	>
2022-05-27 16:47:56	293	<	995	0.005	1	0	0.0707	0.0757	-0.0657	>	<	1	2.45	2.45	2.45	0	2.45	2.45	>	<	1	711.3	711.3	711.3	0	711.3	711.3	>
2022-05-27 16:47:57	294	<	1005	0.0179	1	0	0.1326	0.1505	-0.1147	>	<	1	2.5	2.5	2.5	0	2.5	2.5	>	<	1	711.3	711.3	711.3	0	711.3	711.3	>
2022-05-27 16:47:58	295	<	999	0.001	1	0	0.0316	0.0326	-0.0306	>	<	1	3.55	3.55	3.55	0	3.55	3.55	>	<	1	711.3	711.3	711.3	0	711.3	711.3	>
2022-05-27 16:47:59	296	<	1000	0.008	1	0	0.0891	0.0971	-0.0811	>	<	1	2.7	2.7	2.7	0	2.7	2.7	>	<	1	711.3	711.3	711.3	0	711.3	711.3	>
2022-05-27 16:48:00	297	<	1000	0.002	1	0	0.0447	0.0467	-0.0427	>	<	1	2.7	2.7	2.7	0	2.7	2.7	>	<	1	711.3	711.3	711.3	0	711.3	711.3	>
2022-05-27 16:48:01	298	<	1000	0.005	1	0	0.0705	0.0755	-0.0655	>	<	1	2.75	2.75	2.75	0	2.75	2.75	>	<	1	711.3	711.3	711.3	0	711.3	711.3	>
2022-05-27 16:48:02	299	<	1001	0.02	1	0	0.1399	0.1599	-0.12	>	<	1	3.55	3.55	3.55	0	3.55	3.55	>	<	1	711.3	711.3	711.3	0	711.3	711.3	>
2022-05-27 16:48:03	300	<	1000	0.008	1	0	0.0891	0.0971	-0.0811	>	<	1	2.55	2.55	2.55	0	2.55	2.55	>	<	1	711.3	711.3	711.3	0	711.3	711.3	>
2022-05-27 16:48:04	301	<	999	0.001	1	0	0.0316	0.0326	-0.0306	>	<	1	2.65	2.65	2.65	0	2.65	2.65	>	<	1	711.3	711.3	711.3	0	711.3	711.3	>
2022-05-27 16:48:05	302	<	999	0.006	1	0	0.0773	0.0833	-0.0713	>	<	1	2.7	2.7	2.7	0	2.7	2.7	>	<	1	711.3	711.3	711.3	0	711.3	711.3	>
2022-05-27 16:48:06	303	<	1001	0.002	1	0	0.0447	0.0467	-0.0427	>	<	1	2.8	2.8	2.8	0	2.8	2.8	>	<	1	711.3	711.3	711.3	0	711.3	711.3	>
2022-05-27 16:48:07	304	<	1001	0.0619	1	0	0.241	0.303	-0.1791	>	<	1	6.2	6.2	6.2	0	6.2	6.2	>	<	1	711.3	711.3	711.3	0	711.3	711.3	>
2022-05-27 16:48:08	305	<	1000	0.013	1	0	0.1133	0.1263	-0.1003	>	<	1	2.45	2.45	2.45	0	2.45	2.45	>	<	1	711.3	711.3	711.3	0	711.3	711.3	>
2022-05-27 16:48:09	306	<	998	0.014	1	0	0.1176	0.1316	-0.1036	>	<	1	2.55	2.55	2.55	0	2.55	2.55	>	<	1	711.3	711.3	711.3	0	711.3	711.3	>
2022-05-27 16:48:10	307	<	1003	0.001	1	0	0.0316	0.0326	-0.0306	>	<	1	2.45	2.45	2.45	0	2.45	2.45	>	<	1	711.3	711.3	711.3	0	711.3	711.3	>
2022-05-27 16:48:11	308	<	1000	0.002	1	0	0.0447	0.0467	-0.0427	>	<	1	3.15	3.15	3.15	0	3.15	3.15	>	<	1	711.3	711.3	711.3	0	711.3	711.3	>
2022-05-27 16:48:12	309	<	1000	0	0	0	0	0	0	>	<	1	2.45	2.45	2.45	0	2.45	2.45	>	<	1	711.3	711.3	711.3	0	711.3	711.3	>
2022-05-27 16:48:13	310	<	1000	0.002	1	0	0.0447	0.0467	-0.0427	>	<	1	2.35	2.35	2.35	0	2.35	2.35	>	<	1	711.3	711.3	711.3	0	711.3	711.3	>
2022-05-27 16:48:14	311	<	999	0.002	1	0	0.0447	0.0467	-0.0427	>	<	1	2.55	2.55	2.55	0	2.55	2.55	>	<	1	711.3	711.3	711.3	0	711.3	711.3	>
2022-05-27 16:48:15	312	<	999	0.001	1	0	0.0316	0.0326	-0.0306	>	<	1	2.6	2.6	2.6	0	2.6	2.6	>	<	1	711.3	711.3	711.3	0	711.3	711.3	>
2022-05-27 16:48:16	313	<	1000	0.003	1	0	0.0547	0.0577	-0.0517	>	<	1	3.25	3.25	3.25	0	3.25	3.25	>	<	1	711.3	711.3	711.3	0	711.3	711.3	>
2022-05-27 16:48:17	314	<	1000	0.006	1	0	0.0772	0.0832	-0.0712	>	<	1	2.55	2.55	2.55	0	2.55	2.55	>	<	1	711.3	711.3	711.3	0	711.3	711.3	>
2022-05-27 16:48:18	315	<	1001	0.004	1	0	0.0631	0.0671	-0.0591	>	<	1	2.45	2.45	2.45	0	2.45	2.45	>	<	1	711.3	711.3	711.3	0	711.3	711.3	>
2022-05-27 16:48:19	316	<	999	0.001	1	0	0.0316	0.0326	-0.0306	>	<	1	2.75	2.75	2.75	0	2.75	2.75	>	<	1	711.3	711.3	711.3	0	711.3	711.3	>
2022-05-27 16:48:20	317	<	1001	0	0	0	0	0	0	>	<	1	2.75	2.75	2.75	0	2.75	2.75	>	<	1	711.3	711.3	711.3	0	711.3	711.3	>
2022-05-27 16:48:21	318	<	999	0.001	1	0	0.0316	0.0326	-0.0306	>	<	1	3.45	3.45	3.45	0	3.45	3.45	>	<	1	711.3	711.3	711.3	0	711.3	711.3	>
2022-05-27 16:48:22	319	<	1002	0.025	1	0	0.156	0.1809	-0.131	>	<	1	2.7	2.7	2.7	0	2.7	2.7	>	<	1	711.3	711.3	711.3	0	711.3	711.3	>
2022-05-27 16:48:23	320	<	1000	0.114	1	0	0.3178	0.4318	-0.2038	>	<	1	2.65	2.65	2.65	0	2.65	2.65	>	<	1	711.3	711.3	711.3	0	711.3	711.3	>
2022-05-27 16:48:24	321	<	999	0.1401	1	0	0.3471	0.4873	-0.207	>	<	1	2.6	2.6	2.6	0	2.6	2.6	>	<	1	711.3	711.3	711.3	0	711.3	711.3	>
2022-05-27 16:48:25	322	<	999	0.1021	1	0	0.3028	0.4049	-0.2007	>	<	1	3.55	3.55	3.55	0	3.55	3.55	>	<	1	711.3	711.3	711.3	0	711.3	711.3	>
2022-05-27 16:48:26	323	<	1001	0.02	1	0	0.1399	0.1599	-0.12	>	<	1	2.55	2.55	2.55	0	2.55	2.55	>	<	1	711.3	711.3	711.3	0	711.3	711.3	>
2022-05-27 16:48:27	324	<	1001	0.0789	1	0	0.2696	0.3485	-0.1907	>	<	1	2.35	2.35	2.35	0	2.35	2.35	>	<	1	711.3	711.3	711.3	0	711.3	711.3	>
2022-05-27 16:48:28	325	<	994	0.0453	1	0	0.2079	0.2532	-0.1626	>	<	1	2.65	2.65	2.65	0	2.65	2.65	>	<	1	711.3	711.3	711.3	0	711.3	711.3	>
2022-05-27 16:48:29	326	<	1005	0.007	1	0	0.0832	0.0901	-0.0762	>	<	1	2.6	2.6	2.6	0	2.6	2.6	>	<	1	711.3	711.3	711.3	0	711.3	711.3	>
2022-05-27 16:48:30	327	<	1000	0	0	0	0	0	0	>	<	1	5.9	5.9	5.9	0	5.9	5.9	>	<	1	711.3	711.3	711.3	0	711.3	711.3	>
2022-05-27 16:48:31	328	<	1000	0.009	1	0	0.0944	0.1034	-0.0854	>	<	1	2.45	2.45	2.45	0	2.45	2.45	>	<	1	711.3	711.3	711.3	0	711.3	711.3	>
2022-05-27 16:48:32	329	<	999	0.003	1	0	0.0547	0.0577	-0.0517	>	<	1	2.45	2.45	2.45	0	2.45	2.45	>	<	1	711.3	711.3	711.3	0	711.3	711.3	>
2022-05-27 16:48:33	330	<	1001	0	0	0	0	0	0	>	<	1	2.4	2.4	2.4	0	2.4	2.4	>	<	1	711.3	711.3	711.3	0	711.3	711.3	>
2022-05-27 16:48:34	331	<	999	0	0	0	0	0	0	>	<	1	3.15	3.15	3.15	0	3.15	3.15	>	<	1	711.3	711.3	711.3	0	711.3	711.3	>
2022-05-27 16:48:35	332	<	1001	0.003	1	0	0.0547	0.0577	-0.0517	>	<	1	2.4	2.4	2.4	0	2.4	2.4	>	<	1	711.3	711.3	711.3	0	711.3	711.3	>
2022-05-27 16:48:36	333	<	1001	0.001	1	0	0.0316	0.0326	-0.0306	>	<	1	2.6	2.6	2.6	0	2.6	2.6	>	<	1	711.3	711.3	711.3	0	711.3	711.3	>
2022-05-27 16:48:37	334	<	999	0.003	1	0	0.0547	0.0577	-0.0517	>	<	1	2.6	2.6	2.6	0	2.6	2.6	>	<	1	711.3	711.3	711.3	0	711.3	711.3	>
2022-05-27 16:48:38	335	<	999	0.003	1	0	0.0547	0.0577	-0.0517	>	<	1	2.65	2.65	2.65	0	2.65	2.65	>	<	1	711.3	711.3	711.3	0	711.3	711.3	>
2022-05-27 16:48:39	336	<	1000	0.01	1	0	0.0995	0.1095	-0.0895	>	<	1	3.35	3.35	3.35	0	3.35	3.35	>	<	1	711.3	711.3	711.3	0	711.3	711.3	>
2022-05-27 16:48:40	337	<	1001	0.012	1	0	0.1088	0.1208	-0.0968	>	<	1	2.65	2.65	2.65	0	2.65	2.65	>	<	1	711.3	711.3	711.3	0	711.3	711.3	>
2022-05-27 16:48:41	338	<	999	0.01	1	0	0.0995	0.1096	-0.0895	>	<	1	2.6	2.6	2.6	0	2.6	2.6	>	<	1	711.3	711.3	711.3	0	711.3	711.3	>
2022-05-27 16:48:42	339	<	1001	0.009	1	0	0.0944	0.1034	-0.0854	>	<	1	2.65	2.65	2.65	0	2.65	2.65	>	<	1	711.3	711.3	711.3	0	711.3	711.3	>
2022-05-27 16:48:43	340	<	1000	0.007	1	0	0.0834	0.0904	-0.0764	>	<	1	2.6	2.6	2.6	0	2.6	2.6	>	<	1	711.3	711.3	711.3	0	711.3	711.3	>
2022-05-27 16:48:44	341	<	1000	0.005	1	0	0.0705	0.0755	-0.0655	>	<	1	3.6	3.6	3.6	0	3.6	3.6	>	<	1	711.3	711.3	711.3	0	711.3	711.3	>
2022-05-27 16:48:45	342	<	999	0	0	0	0	0	0	>	<	1	2.6	2.6	2.6	0	2.6	2.6	>	<	1	711.3	711.3	711.3	0	711.3	711.3	>
2022-05-27 16:48:46	343	<	1001	0.001	1	0	0.0316	0.0326	-0.0306	>	<	1	2.7	2.7	2.7	0	2.7	2.7	>	<	1	711.3	711.3	711.3	0	711.3	711.3	>
2022-05-27 16:48:47	344	<	1000	0.005	1	0	0.0705	0.0755	-0.0655	>	<	1	2.4	2.4	2.4	0	2.4	2.4	>	<	1	711.3	711.3	711.3	0	711.3	711.3	>
2022-05-27 16:48:48	345	<	1001	0.034	1	0	0.1811	0.2151	-0.1472	>	<	1	3.45	3.45	3.45	0	3.45	3.45	>	<	1	711.3	711.3	711.3	0	711.3	711.3	>
2022-05-27 16:48:49	346	<	999	0.1271	1	0	0.3331	0.4602	-0.206	>	<	1	2.7	2.7	2.7	0	2.7	2.7	>	<	1	711.3	711.3	711.3	0	711.3	711.3	>
2022-05-27 16:48:50	347	<	1000	0.028	1	0	0.165	0.193	-0.137	>	<	1	2.85	2.85	2.85	0	2.85	2.85	>	<	1	711.3	711.3	711.3	0	711.3	711.3	>
2022-05-27 16:48:51	348	<	999	0.0651	1	0	0.2466	0.3117	-0.1816	>	<	1	2.4	2.4	2.4	0	2.4	2.4	>	<	1	711.3	711.3	711.3	0	711.3	711.3	>
2022-05-27 16:48:52	349	<	1001	0.0959	1	0	0.2945	0.3904	-0.1986	>	<	1	2.5	2.5	2.5	0	2.5	2.5	>	<	1	711.3	711.3	711.3	0	711.3	711.3	>
2022-05-27 16:48:53	350	<	999	0.0991	1	0	0.2988	0.3979	-0.1997	>	<	1	6.15	6.15	6.15	0	6.15	6.15	>	<	1	711.3	711.3	711.3	0	711.3	711.3	>
2022-05-27 16:48:54	351	<	999	0.0991	1	0	0.2988	0.3979	-0.1997	>	<	1	2.55	2.55	2.55	0	2.55	2.55	>	<	1	711.3	711.3	711.3	0	711.3	711.3	>
2022-05-27 16:48:55	352	<	1002	0.0499	1	0	0.2177	0.2676	-0.1678	>	<	1	2.5	2.5	2.5	0	2.5	2.5	>	<	1	711.3	711.3	711.3	0	711.3	711.3	>
2022-05-27 16:48:56	353	<	999	0.0671	1	0	0.2501	0.3172	-0.1831	>	<	1	2.65	2.65	2.65	0	2.65	2.65	>	<	1	711.3	711.3	711.3	0	711.3	711.3	>
2022-05-27 16:48:57	354	<	1000	0.045	1	0	0.2073	0.2523	-0.1623	>	<	1	3.5	3.5	3.5	0	3.5	3.5	>	<	1	711.3	711.3	711.3	0	711.3	711.3	>
2022-05-27 16:48:58	355	<	1000	0.049	1	0	0.2159	0.2649	-0.1669	>	<	1	2.75	2.75	2.75	0	2.75	2.75	>	<	1	711.3	711.3	711.3	0	711.3	711.3	>
2022-05-27 16:48:59	356	<	1000	0.122	1	0	0.3273	0.4493	-0.2053	>	<	1	2.75	2.75	2.75	0	2.75	2.75	>	<	1	711.3	711.3	711.3	0	711.3	711.3	>
2022-05-27 16:49:00	357	<	1001	0.032	1	0	0.1759	0.2079	-0.1439	>	<	1	2.8	2.8	2.8	0	2.8	2.8	>	<	1	711.3	711.3	711.3	0	711.3	711.3	>
2022-05-27 16:49:01	358	<	1001	0.0719	13	0	0.4718	0.5437	-0.3999	>	<	1	2.75	2.75	2.75	0	2.75	2.75	>	<	1	711.3	711.3	711.3	0	711.3	711.3	>
2022-05-27 16:49:02	359	<	1000	0.133	1	0	0.3396	0.4726	-0.2066	>	<	1	3.45	3.45	3.45	0	3.45	3.45	>	<	1	711.3	711.3	711.3	0	711.3	711.3	>
2022-05-27 16:49:03	360	<	1000	0.254	1	0	0.4353	0.6893	-0.1813	>	<	1	2.75	2.75	2.75	0	2.75	2.75	>	<	1	711.3	711.3	711.3	0	711.3	711.3	>
2022-05-27 16:49:04	361	<	1000	0.078	1	0	0.2682	0.3462	-0.1902	>	<	1	2.8	2.8	2.8	0	2.8	2.8	>	<	1	711.3	711.3	711.3	0	711.3	711.3	>
2022-05-27 16:49:05	362	<	998	0.0902	1	0	0.2864	0.3766	-0.1963	>	<	1	2.7	2.7	2.7	0	2.7	2.7	>	<	1	711.3	711.3	711.3	0	711.3	711.3	>
2022-05-27 16:49:06	363	<	1000	0.069	1	0	0.2535	0.3225	-0.1845	>	<	1	2.75	2.75	2.75	0	2.75	2.75	>	<	1	711.3	711.3	711.3	0	711.3	711.3	>
2022-05-27 16:49:07	364	<	1001	0.1369	1	0	0.3437	0.4806	-0.2068	>	<	1	3.65	3.65	3.65	0	3.65	3.65	>	<	1	711.3	711.3	711.3	0	711.3	711.3	>
2022-05-27 16:49:08	365	<	999	0.0961	1	0	0.2947	0.3908	-0.1986	>	<	1	2.75	2.75	2.75	0	2.75	2.75	>	<	1	711.3	711.3	711.3	0	711.3	711.3	>
2022-05-27 16:49:09	366	<	1001	0.1029	1	0	0.3038	0.4067	-0.2009	>	<	1	2.8	2.8	2.8	0	2.8	2.8	>	<	1	711.3	711.3	711.3	0	711.3	711.3	>
2022-05-27 16:49:10	367	<	999	0.0871	14	0	0.5116	0.5986	-0.4245	>	<	1	2.75	2.75	2.75	0	2.75	2.75	>	<	1	711.3	711.3	711.3	0	711.3	711.3	>
2022-05-27 16:49:11	368	<	1001	0.016	1	0	0.1254	0.1414	-0.1094	>	<	1	3.7	3.7	3.7	0	3.7	3.7	>	<	1	711.3	711.3	711.3	0	711.3	711.3	>
2022-05-27 16:49:12	369	<	998	0.0381	1	0	0.1914	0.2295	-0.1533	>	<	1	2.8	2.8	2.8	0	2.8	2.8	>	<	1	711.3	711.3	711.3	0	711.3	711.3	>
2022-05-27 16:49:13	370	<	1000	0.267	1	0	0.4424	0.7094	-0.1754	>	<	1	2.85	2.85	2.85	0	2.85	2.85	>	<	1	711.3	711.3	711.3	0	711.3	711.3	>
2022-05-27 16:49:14	371	<	1003	0.3161	1	0	0.4649	0.781	-0.1489	>	<	1	2.8	2.8	2.8	0	2.8	2.8	>	<	1	711.3	711.3	711.3	0	711.3	711.3	>
2022-05-27 16:49:15	372	<	999	0.1341	1	0	0.3408	0.4749	-0.2067	>	<	1	2.8	2.8	2.8	0	2.8	2.8	>	<	1	711.3	711.3	711.3	0	711.3	711.3	>
2022-05-27 16:49:16	373	<	999	0.1832	1	0	0.3868	0.57	-0.2036	>	<	1	6.35	6.35	6.35	0	6.35	6.35	>	<	1	711.3	711.3	711.3	0	711.3	711.3	>
2022-05-27 16:49:17	374	<	1001	0.2048	1	0	0.4036	0.6083	-0.1988	>	<	1	2.75	2.75	2.75	0	2.75	2.75	>	<	1	711.3	711.3	711.3	0	711.3	711.3	>
2022-05-27 16:49:18	375	<	996	0.0924	1	0	0.2895	0.3819	-0.1972	>	<	1	2.8	2.8	2.8	0	2.8	2.8	>	<	1	711.3	711.3	711.3	0	711.3	711.3	>
2022-05-27 16:49:19	376	<	1003	0.0209	11	0	0.3608	0.3817	-0.3399	>	<	1	2.8	2.8	2.8	0	2.8	2.8	>	<	1	711.3	711.3	711.3	0	711.3	711.3	>
2022-05-27 16:49:20	377	<	1001	0.012	1	0	0.1088	0.1208	-0.0968	>	<	1	3.45	3.45	3.45	0	3.45	3.45	>	<	1	711.3	711.3	711.3	0	711.3	711.3	>
2022-05-27 16:49:21	378	<	992	0.005	1	0	0.0708	0.0759	-0.0658	>	<	1	2.8	2.8	2.8	0	2.8	2.8	>	<	1	711.6	711.6	711.6	0	711.6	711.6	>
2022-05-27 16:49:22	379	<	1008	0.006	1	0	0.0769	0.0829	-0.071	>	<	1	2.8	2.8	2.8	0	2.8	2.8	>	<	1	711.6	711.6	711.6	0	711.6	711.6	>
2022-05-27 16:49:23	380	<	1001	0.007	1	0	0.0833	0.0903	-0.0763	>	<	1	2.85	2.85	2.85	0	2.85	2.85	>	<	1	711.6	711.6	711.6	0	711.6	711.6	>
2022-05-27 16:49:24	381	<	999	0.1762	1	0	0.381	0.5571	-0.2048	>	<	1	2.8	2.8	2.8	0	2.8	2.8	>	<	1	711.6	711.6	711.6	0	711.6	711.6	>
2022-05-27 16:49:25	382	<	999	0.1612	1	0	0.3677	0.5288	-0.2065	>	<	1	3.6	3.6	3.6	0	3.6	3.6	>	<	1	711.6	711.6	711.6	0	711.6	711.6	>
2022-05-27 16:49:26	383	<	1001	0.1958	1	0	0.3968	0.5926	-0.201	>	<	1	2.75	2.75	2.75	0	2.75	2.75	>	<	1	711.6	711.6	711.6	0	711.6	711.6	>
2022-05-27 16:49:27	384	<	1000	0.098	1	0	0.2973	0.3953	-0.1993	>	<	1	2.8	2.8	2.8	0	2.8	2.8	>	<	1	711.6	711.6	711.6	0	711.6	711.6	>
2022-05-27 16:49:28	385	<	997	0.002	1	0	0.0447	0.0467	-0.0427	>	<	1	2.6	2.6	2.6	0	2.6	2.6	>	<	1	711.6	711.6	711.6	0	711.6	711.6	>
2022-05-27 16:49:29	386	<	1002	0.0739	1	0	0.2615	0.3354	-0.1877	>	<	1	3.3	3.3	3.3	0	3.3	3.3	>	<	1	711.6	711.6	711.6	0	711.6	711.6	>
2022-05-27 16:49:30	387	<	1002	0.0818	1	0	0.2741	0.356	-0.1923	>	<	1	2.7	2.7	2.7	0	2.7	2.7	>	<	1	711.6	711.6	711.6	0	711.6	711.6	>
2022-05-27 16:49:31	388	<	999	0.0771	1	0	0.2667	0.3438	-0.1896	>	<	1	2.7	2.7	2.7	0	2.7	2.7	>	<	1	711.6	711.6	711.6	0	711.6	711.6	>
2022-05-27 16:49:32	389	<	1000	0.08	1	0	0.2713	0.3513	-0.1913	>	<	1	2.7	2.7	2.7	0	2.7	2.7	>	<	1	711.6	711.6	711.6	0	711.6	711.6	>
2022-05-27 16:49:33	390	<	1001	0.025	1	0	0.156	0.181	-0.1311	>	<	1	2.75	2.75	2.75	0	2.75	2.75	>	<	1	711.6	711.6	711.6	0	711.6	711.6	>
2022-05-27 16:49:34	391	<	999	0.002	1	0	0.0447	0.0467	-0.0427	>	<	1	3.65	3.65	3.65	0	3.65	3.65	>	<	1	711.6	711.6	711.6	0	711.6	711.6	>
2022-05-27 16:49:35	392	<	1000	0.017	1	0	0.1293	0.1463	-0.1123	>	<	1	2.75	2.75	2.75	0	2.75	2.75	>	<	1	711.6	711.6	711.6	0	711.6	711.6	>
2022-05-27 16:49:36	393	<	1001	0.0859	1	0	0.2802	0.3662	-0.1943	>	<	1	2.75	2.75	2.75	0	2.75	2.75	>	<	1	711.6	711.6	711.6	0	711.6	711.6	>
2022-05-27 16:49:37	394	<	1000	0.045	1	0	0.2073	0.2523	-0.1623	>	<	1	2.75	2.75	2.75	0	2.75	2.75	>	<	1	711.6	711.6	711.6	0	711.6	711.6	>
2022-05-27 16:49:38	395	<	998	0.008	1	0	0.0892	0.0972	-0.0812	>	<	1	5.7	5.7	5.7	0	5.7	5.7	>	<	1	711.6	711.6	711.6	0	711.6	711.6	>
2022-05-27 16:49:39	396	<	1001	0.007	1	0	0.0833	0.0903	-0.0763	>	<	1	3.3	3.3	3.3	0	3.3	3.3	>	<	1	711.6	711.6	711.6	0	711.6	711.6	>
2022-05-27 16:49:40	397	<	998	0.006	1	0	0.0773	0.0833	-0.0713	>	<	1	2.65	2.65	2.65	0	2.65	2.65	>	<	1	711.6	711.6	711.6	0	711.6	711.6	>
2022-05-27 16:49:41	398	<	1002	0.1018	1	0	0.3024	0.4042	-0.2006	>	<	1	2.65	2.65	2.65	0	2.65	2.65	>	<	1	711.6	711.6	711.6	0	711.6	711.6	>
2022-05-27 16:49:42	399	<	1000	0.048	1	0	0.2138	0.2618	-0.1658	>	<	1	2.65	2.65	2.65	0	2.65	2.65	>	<	1	711.6	711.6	711.6	0	711.6	711.6	>
2022-05-27 16:49:43	400	<	1000	0.361	1	0	0.4803	0.8413	-0.1193	>	<	1	3.85	3.85	3.85	0	3.85	3.85	>	<	1	711.6	711.6	711.6	0	711.6	711.6	>
2022-05-27 16:49:44	401	<	999	0.0521	1	0	0.2221	0.2742	-0.1701	>	<	1	2.65	2.65	2.65	0	2.65	2.65	>	<	1	711.6	711.6	711.6	0	711.6	711.6	>
2022-05-27 16:49:45	402	<	1002	0.002	1	0	0.0446	0.0466	-0.0426	>	<	1	2.6	2.6	2.6	0	2.6	2.6	>	<	1	711.6	711.6	711.6	0	711.6	711.6	>
2022-05-27 16:49:46	403	<	1000	0.002	1	0	0.0447	0.0467	-0.0427	>	<	1	2.55	2.55	2.55	0	2.55	2.55	>	<	1	711.6	711.6	711.6	0	711.6	711.6	>
2022-05-27 16:49:47	404	<	996	0.25	1	0	0.433	0.683	-0.183	>	<	1	2.45	2.45	2.45	0	2.45	2.45	>	<	1	711.6	711.6	711.6	0	711.6	711.6	>
2022-05-27 16:49:48	405	<	1002	0.0489	1	0	0.2157	0.2646	-0.1668	>	<	1	2.95	2.95	2.95	0	2.95	2.95	>	<	1	711.6	711.6	711.6	0	711.6	711.6	>
2022-05-27 16:49:49	406	<	1000	0.101	1	0	0.3013	0.4023	-0.2003	>	<	1	2.55	2.55	2.55	0	2.55	2.55	>	<	1	711.6	711.6	711.6	0	711.6	711.6	>
2022-05-27 16:49:50	407	<	1000	0.198	1	0	0.3985	0.5965	-0.2005	>	<	1	2.65	2.65	2.65	0	2.65	2.65	>	<	1	711.6	711.6	711.6	0	711.6	711.6	>
2022-05-27 16:49:51	408	<	1001	0.2637	1	0	0.4407	0.7044	-0.1769	>	<	1	2.75	2.75	2.75	0	2.75	2.75	>	<	1	711.6	711.6	711.6	0	711.6	711.6	>
2022-05-27 16:49:52	409	<	999	0.0591	1	0	0.2357	0.2948	-0.1767	>	<	1	3.4	3.4	3.4	0	3.4	3.4	>	<	1	711.6	711.6	711.6	0	711.6	711.6	>
2022-05-27 16:49:53	410	<	1002	0.0449	1	0	0.2071	0.252	-0.1622	>	<	1	2.55	2.55	2.55	0	2.55	2.55	>	<	1	711.6	711.6	711.6	0	711.6	711.6	>
2022-05-27 16:49:54	411	<	998	0.008	1	0	0.0892	0.0972	-0.0812	>	<	1	2.65	2.65	2.65	0	2.65	2.65	>	<	1	711.6	711.6	711.6	0	711.6	711.6	>
2022-05-27 16:49:55	412	<	999	0.001	1	0	0.0316	0.0326	-0.0306	>	<	1	2.65	2.65	2.65	0	2.65	2.65	>	<	1	711.6	711.6	711.6	0	711.6	711.6	>
2022-05-27 16:49:56	413	<	1001	0.004	1	0	0.0631	0.0671	-0.0591	>	<	1	2.65	2.65	2.65	0	2.65	2.65	>	<	1	711.6	711.6	711.6	0	711.6	711.6	>
2022-05-27 16:49:57	414	<	1002	0.014	1	0	0.1174	0.1313	-0.1034	>	<	1	3.35	3.35	3.35	0	3.35	3.35	>	<	1	711.8	711.8	711.8	0	711.8	711.8	>
2022-05-27 16:49:58	415	<	999	0.005	1	0	0.0706	0.0756	-0.0656	>	<	1	2.65	2.65	2.65	0	2.65	2.65	>	<	1	711.8	711.8	711.8	0	711.8	711.8	>
2022-05-27 16:49:59	416	<	999	0.015	1	0	0.1216	0.1366	-0.1066	>	<	1	2.45	2.45	2.45	0	2.45	2.45	>	<	1	711.8	711.8	711.8	0	711.8	711.8	>
2022-05-27 16:50:00	417	<	1001	0.0539	1	0	0.2259	0.2799	-0.172	>	<	1	2.55	2.55	2.55	0	2.55	2.55	>	<	1	711.8	711.8	711.8	0	711.8	711.8	>
2022-05-27 16:50:01	418	<	999	0.006	1	0	0.0773	0.0833	-0.0713	>	<	1	3.45	3.45	3.45	0	3.45	3.45	>	<	1	711.8	711.8	711.8	0	711.8	711.8	>
2022-05-27 16:50:02	419	<	1001	0.2777	1	0	0.4479	0.7256	-0.1702	>	<	1	5.2	5.2	5.2	0	5.2	5.2	>	<	1	711.8	711.8	711.8	0	711.8	711.8	>
2022-05-27 16:50:03	420	<	1000	0.15	1	0	0.3571	0.5071	-0.2071	>	<	1	2.65	2.65	2.65	0	2.65	2.65	>	<	1	711.8	711.8	711.8	0	711.8	711.8	>
2022-05-27 16:50:04	421	<	1001	0.01	1	0	0.0994	0.1094	-0.0895	>	<	1	3.2	3.2	3.2	0	3.2	3.2	>	<	1	711.9	711.9	711.9	0	711.9	711.9	>
2022-05-27 16:50:05	422	<	1000	0.001	1	0	0.0316	0.0326	-0.0306	>	<	1	2.55	2.55	2.55	0	2.55	2.55	>	<	1	711.9	711.9	711.9	0	711.9	711.9	>
2022-05-27 16:50:06	423	<	998	0.004	1	0	0.0632	0.0672	-0.0592	>	<	1	3.25	3.25	3.25	0	3.25	3.25	>	<	1	711.9	711.9	711.9	0	711.9	711.9	>
2022-05-27 16:50:07	424	<	1001	0.0539	1	0	0.2259	0.2799	-0.172	>	<	1	2.5	2.5	2.5	0	2.5	2.5	>	<	1	711.9	711.9	711.9	0	711.9	711.9	>
2022-05-27 16:50:08	425	<	1000	0.015	1	0	0.1216	0.1366	-0.1066	>	<	1	2.5	2.5	2.5	0	2.5	2.5	>	<	1	711.9	711.9	711.9	0	711.9	711.9	>
2022-05-27 16:50:09	426	<	999	0.006	1	0	0.0773	0.0833	-0.0713	>	<	1	2.65	2.65	2.65	0	2.65	2.65	>	<	1	711.9	711.9	711.9	0	711.9	711.9	>
2022-05-27 16:50:10	427	<	1001	0.1528	1	0	0.3598	0.5127	-0.207	>	<	1	2.6	2.6	2.6	0	2.6	2.6	>	<	1	711.9	711.9	711.9	0	711.9	711.9	>
2022-05-27 16:50:11	428	<	1000	0.282	1	0	0.45	0.732	-0.168	>	<	1	3.5	3.5	3.5	0	3.5	3.5	>	<	1	711.9	711.9	711.9	0	711.9	711.9	>
2022-05-27 16:50:12	429	<	1000	0.076	1	0	0.265	0.341	-0.189	>	<	1	2.8	2.8	2.8	0	2.8	2.8	>	<	1	711.9	711.9	711.9	0	711.9	711.9	>
2022-05-27 16:50:13	430	<	1000	0.009	1	0	0.0944	0.1034	-0.0854	>	<	1	2.75	2.75	2.75	0	2.75	2.75	>	<	1	711.9	711.9	711.9	0	711.9	711.9	>
2022-05-27 16:50:14	431	<	999	0.018	1	0	0.133	0.151	-0.115	>	<	1	2.75	2.75	2.75	0	2.75	2.75	>	<	1	711.9	711.9	711.9	0	711.9	711.9	>
2022-05-27 16:50:15	432	<	1001	0.0589	1	0	0.2355	0.2945	-0.1766	>	<	1	3.75	3.75	3.75	0	3.75	3.75	>	<	1	711.9	711.9	711.9	0	711.9	711.9	>
2022-05-27 16:50:16	433	<	998	0.1423	1	0	0.3493	0.4916	-0.2071	>	<	1	2.6	2.6	2.6	0	2.6	2.6	>	<	1	711.9	711.9	711.9	0	711.9	711.9	>
2022-05-27 16:50:17	434	<	1000	0.007	1	0	0.0834	0.0904	-0.0764	>	<	1	2.85	2.85	2.85	0	2.85	2.85	>	<	1	711.9	711.9	711.9	0	711.9	711.9	>
2022-05-27 16:50:18	435	<	1002	0.011	1	0	0.1042	0.1152	-0.0932	>	<	1	2.8	2.8	2.8	0	2.8	2.8	>	<	1	711.9	711.9	711.9	0	711.9	711.9	>
2022-05-27 16:50:19	436	<	998	0.006	1	0	0.0773	0.0833	-0.0713	>	<	1	2.5	2.5	2.5	0	2.5	2.5	>	<	1	711.9	711.9	711.9	0	711.9	711.9	>
2022-05-27 16:50:20	437	<	1001	0.004	1	0	0.0631	0.0671	-0.0591	>	<	1	3.7	3.7	3.7	0	3.7	3.7	>	<	1	711.9	711.9	711.9	0	711.9	711.9	>
2022-05-27 16:50:21	438	<	997	0.002	1	0	0.0447	0.0467	-0.0427	>	<	1	2.8	2.8	2.8	0	2.8	2.8	>	<	1	711.9	711.9	711.9	0	711.9	711.9	>
2022-05-27 16:50:22	439	<	1003	0.006	1	0	0.0771	0.0831	-0.0711	>	<	1	2.8	2.8	2.8	0	2.8	2.8	>	<	1	711.9	711.9	711.9	0	711.9	711.9	>
2022-05-27 16:50:23	440	<	1000	0.006	1	0	0.0772	0.0832	-0.0712	>	<	1	2.8	2.8	2.8	0	2.8	2.8	>	<	1	711.9	711.9	711.9	0	711.9	711.9	>
2022-05-27 16:50:24	441	<	1000	0.01	1	0	0.0995	0.1095	-0.0895	>	<	1	6.2	6.2	6.2	0	6.2	6.2	>	<	1	711.9	711.9	711.9	0	711.9	711.9	>
2022-05-27 16:50:25	442	<	1000	0	0	0	0	0	0	>	<	1	2.8	2.8	2.8	0	2.8	2.8	>	<	1	711.9	711.9	711.9	0	711.9	711.9	>
2022-05-27 16:50:26	443	<	1000	0.003	1	0	0.0547	0.0577	-0.0517	>	<	1	2.85	2.85	2.85	0	2.85	2.85	>	<	1	711.9	711.9	711.9	0	711.9	711.9	>
2022-05-27 16:50:27	444	<	1000	0.001	1	0	0.0316	0.0326	-0.0306	>	<	1	2.75	2.75	2.75	0	2.75	2.75	>	<	1	711.9	711.9	711.9	0	711.9	711.9	>
2022-05-27 16:50:28	445	<	1002	0.005	1	0	0.0705	0.0755	-0.0655	>	<	1	2.65	2.65	2.65	0	2.65	2.65	>	<	1	711.9	711.9	711.9	0	711.9	711.9	>
2022-05-27 16:50:29	446	<	999	0.004	1	0	0.0632	0.0672	-0.0591	>	<	1	3.45	3.45	3.45	0	3.45	3.45	>	<	1	711.9	711.9	711.9	0	711.9	711.9	>
2022-05-27 16:50:30	447	<	1001	0.006	1	0	0.0772	0.0832	-0.0712	>	<	1	2.8	2.8	2.8	0	2.8	2.8	>	<	1	711.9	711.9	711.9	0	711.9	711.9	>
2022-05-27 16:50:31	448	<	998	0.003	1	0	0.0547	0.0578	-0.0517	>	<	1	2.8	2.8	2.8	0	2.8	2.8	>	<	1	711.9	711.9	711.9	0	711.9	711.9	>
2022-05-27 16:50:32	449	<	1001	0	0	0	0	0	0	>	<	1	2.75	2.75	2.75	0	2.75	2.75	>	<	1	711.9	711.9	711.9	0	711.9	711.9	>
2022-05-27 16:50:33	450	<	1001	0.003	1	0	0.0547	0.0577	-0.0517	>	<	1	3.45	3.45	3.45	0	3.45	3.45	>	<	1	711.9	711.9	711.9	0	711.9	711.9	>
2022-05-27 16:50:34	451	<	1000	0.01	1	0	0.0995	0.1095	-0.0895	>	<	1	2.6	2.6	2.6	0	2.6	2.6	>	<	1	711.9	711.9	711.9	0	711.9	711.9	>
2022-05-27 16:50:35	452	<	999	0.012	1	0	0.1089	0.121	-0.0969	>	<	1	2.6	2.6	2.6	0	2.6	2.6	>	<	1	711.9	711.9	711.9	0	711.9	711.9	>
2022-05-27 16:50:36	453	<	999	0.021	1	0	0.1435	0.1645	-0.1224	>	<	1	2.65	2.65	2.65	0	2.65	2.65	>	<	1	711.9	711.9	711.9	0	711.9	711.9	>
2022-05-27 16:50:37	454	<	999	0.01	1	0	0.0995	0.1096	-0.0895	>	<	1	2.6	2.6	2.6	0	2.6	2.6	>	<	1	711.9	711.9	711.9	0	711.9	711.9	>
2022-05-27 16:50:38	455	<	1002	0.02	1	0	0.1399	0.1598	-0.1199	>	<	1	3.55	3.55	3.55	0	3.55	3.55	>	<	1	711.9	711.9	711.9	0	711.9	711.9	>
2022-05-27 16:50:39	456	<	1000	0.005	1	0	0.0705	0.0755	-0.0655	>	<	1	2.65	2.65	2.65	0	2.65	2.65	>	<	1	711.9	711.9	711.9	0	711.9	711.9	>
2022-05-27 16:50:40	457	<	999	0.0981	1	0	0.2974	0.3955	-0.1993	>	<	1	2.65	2.65	2.65	0	2.65	2.65	>	<	1	711.9	711.9	711.9	0	711.9	711.9	>
2022-05-27 16:50:41	458	<	995	0.0673	1	0	0.2506	0.3179	-0.1833	>	<	1	2.65	2.65	2.65	0	2.65	2.65	>	<	1	711.9	711.9	711.9	0	711.9	711.9	>
2022-05-27 16:50:42	459	<	1006	0.0646	1	0	0.2458	0.3105	-0.1812	>	<	1	2.55	2.55	2.55	0	2.55	2.55	>	<	1	711.9	711.9	711.9	0	711.9	711.9	>
2022-05-27 16:50:43	460	<	999	0.1151	1	0	0.3192	0.4343	-0.204	>	<	1	3.5	3.5	3.5	0	3.5	3.5	>	<	1	711.9	711.9	711.9	0	711.9	711.9	>
2022-05-27 16:50:44	461	<	996	0.2791	1	0	0.4486	0.7277	-0.1694	>	<	1	2.55	2.55	2.55	0	2.55	2.55	>	<	1	711.9	711.9	711.9	0	711.9	711.9	>
2022-05-27 16:50:45	462	<	1002	0.2874	1	0	0.4526	0.74	-0.1651	>	<	1	2.7	2.7	2.7	0	2.7	2.7	>	<	1	711.9	711.9	711.9	0	711.9	711.9	>
2022-05-27 16:50:46	463	<	1002	0.3962	1	0	0.4891	0.8853	-0.0929	>	<	1	2.7	2.7	2.7	0	2.7	2.7	>	<	1	711.9	711.9	711.9	0	711.9	711.9	>
2022-05-27 16:50:47	464	<	1001	0.3227	1	0	0.4675	0.7902	-0.1448	>	<	1	6.35	6.35	6.35	0	6.35	6.35	>	<	1	711.9	711.9	711.9	0	711.9	711.9	>
2022-05-27 16:50:48	465	<	1000	0.21	1	0	0.4073	0.6173	-0.1973	>	<	1	2.95	2.95	2.95	0	2.95	2.95	>	<	1	711.9	711.9	711.9	0	711.9	711.9	>
2022-05-27 16:50:49	466	<	999	0.0571	1	0	0.232	0.289	-0.1749	>	<	1	3.05	3.05	3.05	0	3.05	3.05	>	<	1	711.9	711.9	711.9	0	711.9	711.9	>
2022-05-27 16:50:50	467	<	998	0.1784	12	0	0.528	0.7064	-0.3497	>	<	1	2.7	2.7	2.7	0	2.7	2.7	>	<	1	711.9	711.9	711.9	0	711.9	711.9	>
2022-05-27 16:50:51	468	<	1004	0.3815	1	0	0.4857	0.8672	-0.1043	>	<	1	3.75	3.75	3.75	0	3.75	3.75	>	<	1	711.9	711.9	711.9	0	711.9	711.9	>
2022-05-27 16:50:52	469	<	999	0.3814	1	0	0.4857	0.8671	-0.1043	>	<	1	2.95	2.95	2.95	0	2.95	2.95	>	<	1	711.9	711.9	711.9	0	711.9	711.9	>
2022-05-27 16:50:53	470	<	1000	0.37	1	0	0.4828	0.8528	-0.1128	>	<	1	2.95	2.95	2.95	0	2.95	2.95	>	<	1	711.9	711.9	711.9	0	711.9	711.9	>
2022-05-27 16:50:54	471	<	1000	0.394	1	0	0.4886	0.8826	-0.0946	>	<	1	2.95	2.95	2.95	0	2.95	2.95	>	<	1	711.9	711.9	711.9	0	711.9	711.9	>
2022-05-27 16:50:55	472	<	1001	0.2917	1	0	0.4545	0.7463	-0.1628	>	<	1	2.95	2.95	2.95	0	2.95	2.95	>	<	1	711.9	711.9	711.9	0	711.9	711.9	>
2022-05-27 16:50:56	473	<	999	0.3033	1	0	0.4597	0.763	-0.1564	>	<	1	4.05	4.05	4.05	0	4.05	4.05	>	<	1	711.9	711.9	711.9	0	711.9	711.9	>
2022-05-27 16:50:57	474	<	999	0.3564	1	0	0.4789	0.8353	-0.1226	>	<	1	2.95	2.95	2.95	0	2.95	2.95	>	<	1	711.9	711.9	711.9	0	711.9	711.9	>
2022-05-27 16:50:58	475	<	1000	0.234	1	0	0.4234	0.6574	-0.1894	>	<	1	2.95	2.95	2.95	0	2.95	2.95	>	<	1	711.9	711.9	711.9	0	711.9	711.9	>
2022-05-27 16:50:59	476	<	1000	0.168	1	0	0.3739	0.5419	-0.2059	>	<	1	3	3	3	0	3	3	>	<	1	711.9	711.9	711.9	0	711.9	711.9	>
2022-05-27 16:51:00	477	<	1001	0.1838	16	0	0.6243	0.8081	-0.4405	>	<	1	3	3	3	0	3	3	>	<	1	711.9	711.9	711.9	0	711.9	711.9	>
2022-05-27 16:51:01	478	<	1000	0.142	1	0	0.3491	0.4911	-0.2071	>	<	1	3.95	3.95	3.95	0	3.95	3.95	>	<	1	711.9	711.9	711.9	0	711.9	711.9	>
2022-05-27 16:51:02	479	<	999	0.1502	1	0	0.3572	0.5074	-0.2071	>	<	1	2.9	2.9	2.9	0	2.9	2.9	>	<	1	711.9	711.9	711.9	0	711.9	711.9	>
2022-05-27 16:51:03	480	<	1000	0.202	1	0	0.4015	0.6035	-0.1995	>	<	1	2.95	2.95	2.95	0	2.95	2.95	>	<	1	711.9	711.9	711.9	0	711.9	711.9	>
2022-05-27 16:51:04	481	<	999	0.2813	1	0	0.4496	0.7309	-0.1683	>	<	1	2.95	2.95	2.95	0	2.95	2.95	>	<	1	711.9	711.9	711.9	0	711.9	711.9	>
2022-05-27 16:51:05	482	<	1001	0.2597	1	0	0.4385	0.6982	-0.1788	>	<	1	3.85	3.85	3.85	0	3.85	3.85	>	<	1	711.9	711.9	711.9	0	711.9	711.9	>
2022-05-27 16:51:06	483	<	1001	0.1538	1	0	0.3608	0.5146	-0.207	>	<	1	2.95	2.95	2.95	0	2.95	2.95	>	<	1	711.9	711.9	711.9	0	711.9	711.9	>
2022-05-27 16:51:07	484	<	999	0.1411	1	0	0.3482	0.4893	-0.207	>	<	1	2.95	2.95	2.95	0	2.95	2.95	>	<	1	711.9	711.9	711.9	0	711.9	711.9	>
2022-05-27 16:51:08	485	<	1000	0.147	1	0	0.3541	0.5011	-0.2071	>	<	1	2.85	2.85	2.85	0	2.85	2.85	>	<	1	711.9	711.9	711.9	0	711.9	711.9	>
2022-05-27 16:51:09	486	<	1002	0.0868	1	0	0.2816	0.3684	-0.1948	>	<	1	3.2	3.2	3.2	0	3.2	3.2	>	<	1	711.9	711.9	711.9	0	711.9	711.9	>
2022-05-27 16:51:10	487	<	998	0.1182	1	0	0.3229	0.4411	-0.2047	>	<	1	6.3	6.3	6.3	0	6.3	6.3	>	<	1	711.9	711.9	711.9	0	711.9	711.9	>
2022-05-27 16:51:11	488	<	1000	0.097	1	0	0.296	0.393	-0.199	>	<	1	2.9	2.9	2.9	0	2.9	2.9	>	<	1	711.9	711.9	711.9	0	711.9	711.9	>
2022-05-27 16:51:12	489	<	998	0.1102	1	0	0.3132	0.4234	-0.2029	>	<	1	2.9	2.9	2.9	0	2.9	2.9	>	<	1	711.9	711.9	711.9	0	711.9	711.9	>
2022-05-27 16:51:13	490	<	1002	0.1786	9	0	0.4675	0.6462	-0.2889	>	<	1	2.95	2.95	2.95	0	2.95	2.95	>	<	1	711.9	711.9	711.9	0	711.9	711.9	>
2022-05-27 16:51:14	491	<	1000	0.201	1	0	0.4007	0.6017	-0.1997	>	<	1	4.25	4.25	4.25	0	4.25	4.25	>	<	1	711.9	711.9	711.9	0	711.9	711.9	>
2022-05-27 16:51:15	492	<	1001	0.1708	1	0	0.3764	0.5472	-0.2055	>	<	1	2.95	2.95	2.95	0	2.95	2.95	>	<	1	711.9	711.9	711.9	0	711.9	711.9	>
2022-05-27 16:51:16	493	<	1001	0.2537	1	0	0.4352	0.6889	-0.1814	>	<	1	2.75	2.75	2.75	0	2.75	2.75	>	<	1	711.9	711.9	711.9	0	711.9	711.9	>
2022-05-27 16:51:17	494	<	1000	0.296	1	0	0.4565	0.7525	-0.1605	>	<	1	3	3	3	0	3	3	>	<	1	711.9	711.9	711.9	0	711.9	711.9	>
2022-05-27 16:51:18	495	<	1000	0.179	1	0	0.3834	0.5624	-0.2044	>	<	1	2.9	2.9	2.9	0	2.9	2.9	>	<	1	711.9	711.9	711.9	0	711.9	711.9	>
2022-05-27 16:51:19	496	<	1000	0.259	1	0	0.4381	0.6971	-0.1791	>	<	1	3.05	3.05	3.05	0	3.05	3.05	>	<	1	711.9	711.9	711.9	0	711.9	711.9	>
2022-05-27 16:51:20	497	<	999	0.2072	1	0	0.4053	0.6125	-0.1981	>	<	1	2.9	2.9	2.9	0	2.9	2.9	>	<	1	711.9	711.9	711.9	0	711.9	711.9	>
2022-05-27 16:51:21	498	<	1001	0.001	1	0	0.0316	0.0326	-0.0306	>	<	1	2.6	2.6	2.6	0	2.6	2.6	>	<	1	711.9	711.9	711.9	0	711.9	711.9	>
2022-05-27 16:51:22	499	<	996	0	0	0	0	0	0	>	<	1	2.4	2.4	2.4	0	2.4	2.4	>	<	1	711.9	711.9	711.9	0	711.9	711.9	>
2022-05-27 16:51:23	500	<	1004	0.1145	1	0	0.3185	0.433	-0.2039	>	<	1	2.45	2.45	2.45	0	2.45	2.45	>	<	1	711.9	711.9	711.9	0	711.9	711.9	>
2022-05-27 16:51:24	501	<	999	0.2963	1	0	0.4566	0.7529	-0.1603	>	<	1	3.2	3.2	3.2	0	3.2	3.2	>	<	1	711.9	711.9	711.9	0	711.9	711.9	>
2022-05-27 16:51:25	502	<	999	0.2523	1	0	0.4343	0.6866	-0.1821	>	<	1	2.8	2.8	2.8	0	2.8	2.8	>	<	1	711.9	711.9	711.9	0	711.9	711.9	>
2022-05-27 16:51:26	503	<	1000	0.275	1	0	0.4465	0.7215	-0.1715	>	<	1	2.75	2.75	2.75	0	2.75	2.75	>	<	1	711.9	711.9	711.9	0	711.9	711.9	>
2022-05-27 16:51:27	504	<	1000	0.231	1	0	0.4215	0.6525	-0.1905	>	<	1	2.75	2.75	2.75	0	2.75	2.75	>	<	1	711.9	711.9	711.9	0	711.9	711.9	>
2022-05-27 16:51:28	505	<	1000	0.159	1	0	0.3657	0.5247	-0.2067	>	<	1	3.5	3.5	3.5	0	3.5	3.5	>	<	1	712.2	712.2	712.2	0	712.2	712.2	>
2022-05-27 16:51:29	506	<	1001	0.1299	1	0	0.3362	0.466	-0.2063	>	<	1	2.75	2.75	2.75	0	2.75	2.75	>	<	1	712.2	712.2	712.2	0	712.2	712.2	>
2022-05-27 16:51:30	507	<	1000	0.102	1	0	0.3026	0.4046	-0.2006	>	<	1	2.65	2.65	2.65	0	2.65	2.65	>	<	1	712.2	712.2	712.2	0	712.2	712.2	>
2022-05-27 16:51:31	508	<	1000	0.093	1	0	0.2904	0.3834	-0.1974	>	<	1	2.85	2.85	2.85	0	2.85	2.85	>	<	1	712.2	712.2	712.2	0	712.2	712.2	>
2022-05-27 16:51:32	509	<	1001	0.0879	1	0	0.2832	0.3711	-0.1953	>	<	1	2.65	2.65	2.65	0	2.65	2.65	>	<	1	712.2	712.2	712.2	0	712.2	712.2	>
2022-05-27 16:51:33	510	<	996	0.1536	1	0	0.3606	0.5142	-0.207	>	<	1	6.2	6.2	6.2	0	6.2	6.2	>	<	1	712.2	712.2	712.2	0	712.2	712.2	>
2022-05-27 16:51:34	511	<	1004	0.1494	1	0	0.3565	0.5059	-0.2071	>	<	1	2.75	2.75	2.75	0	2.75	2.75	>	<	1	712.2	712.2	712.2	0	712.2	712.2	>
2022-05-27 16:51:35	512	<	998	0.1162	1	0	0.3205	0.4367	-0.2043	>	<	1	2.8	2.8	2.8	0	2.8	2.8	>	<	1	712.2	712.2	712.2	0	712.2	712.2	>
2022-05-27 16:51:36	513	<	1002	0.1208	1	0	0.3258	0.4466	-0.2051	>	<	1	2.7	2.7	2.7	0	2.7	2.7	>	<	1	712.2	712.2	712.2	0	712.2	712.2	>
2022-05-27 16:51:37	514	<	1000	0.115	1	0	0.319	0.434	-0.204	>	<	1	3.5	3.5	3.5	0	3.5	3.5	>	<	1	712.2	712.2	712.2	0	712.2	712.2	>
2022-05-27 16:51:38	515	<	1000	0.159	1	0	0.3657	0.5247	-0.2067	>	<	1	2.75	2.75	2.75	0	2.75	2.75	>	<	1	712.2	712.2	712.2	0	712.2	712.2	>
2022-05-27 16:51:39	516	<	1000	0.167	1	0	0.373	0.54	-0.206	>	<	1	2.75	2.75	2.75	0	2.75	2.75	>	<	1	712.2	712.2	712.2	0	712.2	712.2	>
2022-05-27 16:51:40	517	<	999	0.1532	1	0	0.3601	0.5133	-0.207	>	<	1	2.8	2.8	2.8	0	2.8	2.8	>	<	1	712.2	712.2	712.2	0	712.2	712.2	>
2022-05-27 16:51:41	518	<	998	0.2114	1	0	0.4083	0.6197	-0.1969	>	<	1	2.75	2.75	2.75	0	2.75	2.75	>	<	1	712.2	712.2	712.2	0	712.2	712.2	>
2022-05-27 16:51:42	519	<	1003	0.0489	1	0	0.2156	0.2644	-0.1667	>	<	1	3.45	3.45	3.45	0	3.45	3.45	>	<	1	712.2	712.2	712.2	0	712.2	712.2	>
2022-05-27 16:51:43	520	<	999	0.1291	1	0	0.3353	0.4645	-0.2062	>	<	1	3.2	3.2	3.2	0	3.2	3.2	>	<	1	712.3	712.3	712.3	0	712.3	712.3	>
2022-05-27 16:51:44	521	<	999	0.2653	1	0	0.4415	0.7067	-0.1762	>	<	1	2.6	2.6	2.6	0	2.6	2.6	>	<	1	712.3	712.3	712.3	0	712.3	712.3	>
2022-05-27 16:51:45	522	<	1001	0.2088	1	0	0.4064	0.6152	-0.1977	>	<	1	2.85	2.85	2.85	0	2.85	2.85	>	<	1	712.3	712.3	712.3	0	712.3	712.3	>
2022-05-27 16:51:46	523	<	1000	0.133	1	0	0.3396	0.4726	-0.2066	>	<	1	2.65	2.65	2.65	0	2.65	2.65	>	<	1	712.3	712.3	712.3	0	712.3	712.3	>
2022-05-27 16:51:47	524	<	1002	0.2375	1	0	0.4256	0.6631	-0.188	>	<	1	3.6	3.6	3.6	0	3.6	3.6	>	<	1	712.3	712.3	712.3	0	712.3	712.3	>
2022-05-27 16:51:48	525	<	950	0.2453	1	0	0.4302	0.6755	-0.185	>	<	1	2.8	2.8	2.8	0	2.8	2.8	>	<	1	712.3	712.3	712.3	0	712.3	712.3	>
2022-05-27 16:51:49	526	<	1046	0.0029	1	0	0.0535	0.0563	-0.0506	>	<	1	2.7	2.7	2.7	0	2.7	2.7	>	<	1	712.3	712.3	712.3	0	712.3	712.3	>
2022-05-27 16:51:50	527	<	999	0.007	1	0	0.0834	0.0904	-0.0764	>	<	1	2.45	2.45	2.45	0	2.45	2.45	>	<	1	712.3	712.3	712.3	0	712.3	712.3	>
2022-05-27 16:51:51	528	<	1003	0.003	1	0	0.0546	0.0576	-0.0516	>	<	1	3.3	3.3	3.3	0	3.3	3.3	>	<	1	712.3	712.3	712.3	0	712.3	712.3	>
2022-05-27 16:51:52	529	<	998	0.007	1	0	0.0835	0.0905	-0.0764	>	<	1	2.5	2.5	2.5	0	2.5	2.5	>	<	1	712.3	712.3	712.3	0	712.3	712.3	>
2022-05-27 16:51:53	530	<	1001	0.0879	1	0	0.2832	0.3711	-0.1953	>	<	1	2.75	2.75	2.75	0	2.75	2.75	>	<	1	712.3	712.3	712.3	0	712.3	712.3	>
2022-05-27 16:51:54	531	<	999	0.023	1	0	0.15	0.173	-0.127	>	<	1	2.75	2.75	2.75	0	2.75	2.75	>	<	1	712.3	712.3	712.3	0	712.3	712.3	>
2022-05-27 16:51:55	532	<	1003	0.008	1	0	0.089	0.0969	-0.081	>	<	1	2.45	2.45	2.45	0	2.45	2.45	>	<	1	712.3	712.3	712.3	0	712.3	712.3	>
2022-05-27 16:51:56	533	<	999	0.002	1	0	0.0447	0.0467	-0.0427	>	<	1	5.95	5.95	5.95	0	5.95	5.95	>	<	1	712.3	712.3	712.3	0	712.3	712.3	>
2022-05-27 16:51:57	534	<	1000	0.003	1	0	0.0547	0.0577	-0.0517	>	<	1	2.4	2.4	2.4	0	2.4	2.4	>	<	1	712.3	712.3	712.3	0	712.3	712.3	>
2022-05-27 16:51:58	535	<	999	0.008	1	0	0.0891	0.0971	-0.0811	>	<	1	2.45	2.45	2.45	0	2.45	2.45	>	<	1	712.3	712.3	712.3	0	712.3	712.3	>
2022-05-27 16:51:59	536	<	1001	0.0609	1	0	0.2392	0.3002	-0.1783	>	<	1	2.95	2.95	2.95	0	2.95	2.95	>	<	1	712.3	712.3	712.3	0	712.3	712.3	>
2022-05-27 16:52:00	537	<	1001	0.3796	1	0	0.4853	0.8649	-0.1057	>	<	1	3.35	3.35	3.35	0	3.35	3.35	>	<	1	712.4	712.4	712.4	0	712.4	712.4	>
2022-05-27 16:52:01	538	<	1000	0.131	1	0	0.3374	0.4684	-0.2064	>	<	1	2.8	2.8	2.8	0	2.8	2.8	>	<	1	712.4	712.4	712.4	0	712.4	712.4	>
2022-05-27 16:52:02	539	<	1000	0.022	1	0	0.1467	0.1687	-0.1247	>	<	1	2.5	2.5	2.5	0	2.5	2.5	>	<	1	712.4	712.4	712.4	0	712.4	712.4	>
2022-05-27 16:52:03	540	<	998	0.2776	1	0	0.4478	0.7253	-0.1702	>	<	1	2.75	2.75	2.75	0	2.75	2.75	>	<	1	712.4	712.4	712.4	0	712.4	712.4	>
2022-05-27 16:52:04	541	<	1001	0.0979	1	0	0.2972	0.3951	-0.1993	>	<	1	2.8	2.8	2.8	0	2.8	2.8	>	<	1	712.4	712.4	712.4	0	712.4	712.4	>
2022-05-27 16:52:05	542	<	998	0.0611	1	0	0.2396	0.3007	-0.1784	>	<	1	3.4	3.4	3.4	0	3.4	3.4	>	<	1	712.4	712.4	712.4	0	712.4	712.4	>
2022-05-27 16:52:06	543	<	1002	0.0629	1	0	0.2427	0.3056	-0.1799	>	<	1	2.85	2.85	2.85	0	2.85	2.85	>	<	1	712.4	712.4	712.4	0	712.4	712.4	>
2022-05-27 16:52:07	544	<	1000	0.044	1	0	0.2051	0.2491	-0.1611	>	<	1	2.8	2.8	2.8	0	2.8	2.8	>	<	1	712.4	712.4	712.4	0	712.4	712.4	>
2022-05-27 16:52:08	545	<	998	0.0411	1	0	0.1985	0.2396	-0.1574	>	<	1	2.65	2.65	2.65	0	2.65	2.65	>	<	1	712.4	712.4	712.4	0	712.4	712.4	>
2022-05-27 16:52:09	546	<	1002	0.018	1	0	0.1328	0.1508	-0.1149	>	<	1	2.45	2.45	2.45	0	2.45	2.45	>	<	1	712.4	712.4	712.4	0	712.4	712.4	>
2022-05-27 16:52:10	547	<	1000	0.121	1	0	0.3261	0.4471	-0.2051	>	<	1	3.4	3.4	3.4	0	3.4	3.4	>	<	1	712.4	712.4	712.4	0	712.4	712.4	>
2022-05-27 16:52:11	548	<	1000	0.02	1	0	0.14	0.16	-0.12	>	<	1	2.8	2.8	2.8	0	2.8	2.8	>	<	1	712.4	712.4	712.4	0	712.4	712.4	>
2022-05-27 16:52:12	549	<	1000	0.023	1	0	0.1499	0.1729	-0.1269	>	<	1	3.25	3.25	3.25	0	3.25	3.25	>	<	1	712.4	712.4	712.4	0	712.4	712.4	>
2022-05-27 16:52:13	550	<	998	0.017	1	0	0.1294	0.1464	-0.1124	>	<	1	2.6	2.6	2.6	0	2.6	2.6	>	<	1	712.4	712.4	712.4	0	712.4	712.4	>
2022-05-27 16:52:14	551	<	1002	0.012	1	0	0.1088	0.1208	-0.0968	>	<	1	3.85	3.85	3.85	0	3.85	3.85	>	<	1	712.4	712.4	712.4	0	712.4	712.4	>
2022-05-27 16:52:15	552	<	1000	0.102	1	0	0.3026	0.4046	-0.2006	>	<	1	2.85	2.85	2.85	0	2.85	2.85	>	<	1	712.4	712.4	712.4	0	712.4	712.4	>
2022-05-27 16:52:16	553	<	999	0.023	1	0	0.15	0.173	-0.127	>	<	1	2.75	2.75	2.75	0	2.75	2.75	>	<	1	712.4	712.4	712.4	0	712.4	712.4	>
2022-05-27 16:52:17	554	<	1001	0.024	1	0	0.153	0.177	-0.129	>	<	1	2.8	2.8	2.8	0	2.8	2.8	>	<	1	712.4	712.4	712.4	0	712.4	712.4	>
2022-05-27 16:52:18	555	<	1000	0.013	1	0	0.1133	0.1263	-0.1003	>	<	1	2.65	2.65	2.65	0	2.65	2.65	>	<	1	712.4	712.4	712.4	0	712.4	712.4	>
2022-05-27 16:52:19	556	<	999	0.018	1	0	0.133	0.151	-0.115	>	<	1	6.05	6.05	6.05	0	6.05	6.05	>	<	1	712.4	712.4	712.4	0	712.4	712.4	>
2022-05-27 16:52:20	557	<	1001	0.011	1	0	0.1043	0.1152	-0.0933	>	<	1	2.65	2.65	2.65	0	2.65	2.65	>	<	1	712.4	712.4	712.4	0	712.4	712.4	>
2022-05-27 16:52:21	558	<	998	0.003	1	0	0.0547	0.0578	-0.0517	>	<	1	2.6	2.6	2.6	0	2.6	2.6	>	<	1	712.4	712.4	712.4	0	712.4	712.4	>
2022-05-27 16:52:22	559	<	1002	0.0679	1	0	0.2515	0.3194	-0.1836	>	<	1	2.35	2.35	2.35	0	2.35	2.35	>	<	1	712.4	712.4	712.4	0	712.4	712.4	>
2022-05-27 16:52:23	560	<	1000	0.236	1	0	0.4246	0.6606	-0.1886	>	<	1	3.2	3.2	3.2	0	3.2	3.2	>	<	1	712.4	712.4	712.4	0	712.4	712.4	>
2022-05-27 16:52:24	561	<	1000	0.094	1	0	0.2918	0.3858	-0.1978	>	<	1	2.85	2.85	2.85	0	2.85	2.85	>	<	1	712.4	712.4	712.4	0	712.4	712.4	>
2022-05-27 16:52:25	562	<	1000	0.015	1	0	0.1216	0.1366	-0.1066	>	<	1	2.65	2.65	2.65	0	2.65	2.65	>	<	1	712.4	712.4	712.4	0	712.4	712.4	>
2022-05-27 16:52:26	563	<	1000	0.01	1	0	0.0995	0.1095	-0.0895	>	<	1	2.6	2.6	2.6	0	2.6	2.6	>	<	1	712.4	712.4	712.4	0	712.4	712.4	>
2022-05-27 16:52:27	564	<	1000	0.02	1	0	0.14	0.16	-0.12	>	<	1	2.55	2.55	2.55	0	2.55	2.55	>	<	1	712.4	712.4	712.4	0	712.4	712.4	>
2022-05-27 16:52:28	565	<	999	0.0501	1	0	0.218	0.2681	-0.168	>	<	1	3.4	3.4	3.4	0	3.4	3.4	>	<	1	712.4	712.4	712.4	0	712.4	712.4	>
2022-05-27 16:52:29	566	<	1000	0.038	1	0	0.1912	0.2292	-0.1532	>	<	1	2.65	2.65	2.65	0	2.65	2.65	>	<	1	712.4	712.4	712.4	0	712.4	712.4	>
2022-05-27 16:52:30	567	<	1000	0.16	1	0	0.3666	0.5266	-0.2066	>	<	1	2.6	2.6	2.6	0	2.6	2.6	>	<	1	712.4	712.4	712.4	0	712.4	712.4	>
2022-05-27 16:52:31	568	<	1000	0.203	1	0	0.4022	0.6052	-0.1992	>	<	1	2.75	2.75	2.75	0	2.75	2.75	>	<	1	712.4	712.4	712.4	0	712.4	712.4	>
2022-05-27 16:52:32	569	<	999	0.1982	1	0	0.3986	0.5968	-0.2004	>	<	1	3.65	3.65	3.65	0	3.65	3.65	>	<	1	712.4	712.4	712.4	0	712.4	712.4	>
2022-05-27 16:52:33	570	<	1002	0.0998	1	0	0.2997	0.3995	-0.1999	>	<	1	2.8	2.8	2.8	0	2.8	2.8	>	<	1	712.4	712.4	712.4	0	712.4	712.4	>
2022-05-27 16:52:34	571	<	999	0.032	1	0	0.1761	0.2081	-0.1441	>	<	1	2.65	2.65	2.65	0	2.65	2.65	>	<	1	712.4	712.4	712.4	0	712.4	712.4	>
2022-05-27 16:52:35	572	<	1001	0.038	1	0	0.1911	0.2291	-0.1531	>	<	1	2.75	2.75	2.75	0	2.75	2.75	>	<	1	712.4	712.4	712.4	0	712.4	712.4	>
2022-05-27 16:52:36	573	<	988	0.0415	13	0	0.4446	0.4861	-0.4031	>	<	1	2.8	2.8	2.8	0	2.8	2.8	>	<	1	712.4	712.4	712.4	0	712.4	712.4	>
2022-05-27 16:52:37	574	<	1010	0.0208	1	0	0.1427	0.1635	-0.1219	>	<	1	3.6	3.6	3.6	0	3.6	3.6	>	<	1	712.4	712.4	712.4	0	712.4	712.4	>
2022-05-27 16:52:38	575	<	1001	0.018	1	0	0.1329	0.1509	-0.1149	>	<	1	2.8	2.8	2.8	0	2.8	2.8	>	<	1	712.4	712.4	712.4	0	712.4	712.4	>
2022-05-27 16:52:39	576	<	1000	0.003	1	0	0.0547	0.0577	-0.0517	>	<	1	2.75	2.75	2.75	0	2.75	2.75	>	<	1	712.4	712.4	712.4	0	712.4	712.4	>
2022-05-27 16:52:40	577	<	1000	0.006	1	0	0.0772	0.0832	-0.0712	>	<	1	2.75	2.75	2.75	0	2.75	2.75	>	<	1	712.4	712.4	712.4	0	712.4	712.4	>
2022-05-27 16:52:41	578	<	1001	0.1119	1	0	0.3152	0.4271	-0.2033	>	<	1	5.8	5.8	5.8	0	5.8	5.8	>	<	1	712.4	712.4	712.4	0	712.4	712.4	>
2022-05-27 16:52:42	579	<	1000	0.064	1	0	0.2448	0.3088	-0.1808	>	<	1	3.2	3.2	3.2	0	3.2	3.2	>	<	1	712.4	712.4	712.4	0	712.4	712.4	>
2022-05-27 16:52:43	580	<	1000	0.012	1	0	0.1089	0.1209	-0.0969	>	<	1	2.8	2.8	2.8	0	2.8	2.8	>	<	1	712.4	712.4	712.4	0	712.4	712.4	>
2022-05-27 16:52:44	581	<	998	0.0601	1	0	0.2377	0.2978	-0.1776	>	<	1	2.45	2.45	2.45	0	2.45	2.45	>	<	1	712.4	712.4	712.4	0	712.4	712.4	>
2022-05-27 16:52:45	582	<	1003	0.0179	1	0	0.1328	0.1507	-0.1148	>	<	1	2.65	2.65	2.65	0	2.65	2.65	>	<	1	712.4	712.4	712.4	0	712.4	712.4	>
2022-05-27 16:52:46	583	<	999	0.001	1	0	0.0316	0.0326	-0.0306	>	<	1	3.45	3.45	3.45	0	3.45	3.45	>	<	1	712.4	712.4	712.4	0	712.4	712.4	>
2022-05-27 16:52:47	584	<	999	0.031	1	0	0.1734	0.2044	-0.1424	>	<	1	2.65	2.65	2.65	0	2.65	2.65	>	<	1	712.4	712.4	712.4	0	712.4	712.4	>
2022-05-27 16:52:48	585	<	1001	0.039	1	0	0.1935	0.2325	-0.1545	>	<	1	2.7	2.7	2.7	0	2.7	2.7	>	<	1	712.4	712.4	712.4	0	712.4	712.4	>
2022-05-27 16:52:49	586	<	1000	0.017	1	0	0.1293	0.1463	-0.1123	>	<	1	2.85	2.85	2.85	0	2.85	2.85	>	<	1	712.4	712.4	712.4	0	712.4	712.4	>
2022-05-27 16:52:50	587	<	999	0.008	1	0	0.0891	0.0971	-0.0811	>	<	1	2.8	2.8	2.8	0	2.8	2.8	>	<	1	712.4	712.4	712.4	0	712.4	712.4	>
2022-05-27 16:52:51	588	<	1000	0.007	1	0	0.0834	0.0904	-0.0764	>	<	1	3.5	3.5	3.5	0	3.5	3.5	>	<	1	712.4	712.4	712.4	0	712.4	712.4	>
2022-05-27 16:52:52	589	<	999	0.007	1	0	0.0834	0.0904	-0.0764	>	<	1	2.45	2.45	2.45	0	2.45	2.45	>	<	1	712.4	712.4	712.4	0	712.4	712.4	>
2022-05-27 16:52:53	590	<	1001	0.017	1	0	0.1292	0.1462	-0.1122	>	<	1	2.55	2.55	2.55	0	2.55	2.55	>	<	1	712.4	712.4	712.4	0	712.4	712.4	>
2022-05-27 16:52:54	591	<	1001	0.0929	15	0	0.5423	0.6352	-0.4494	>	<	1	2.75	2.75	2.75	0	2.75	2.75	>	<	1	712.4	712.4	712.4	0	712.4	712.4	>
2022-05-27 16:52:55	592	<	1001	0.0829	1	0	0.2758	0.3587	-0.1928	>	<	1	3.75	3.75	3.75	0	3.75	3.75	>	<	1	712.4	712.4	712.4	0	712.4	712.4	>
2022-05-27 16:52:56	593	<	999	0.0821	1	0	0.2745	0.3566	-0.1924	>	<	1	2.8	2.8	2.8	0	2.8	2.8	>	<	1	712.4	712.4	712.4	0	712.4	712.4	>
2022-05-27 16:52:57	594	<	999	0.039	1	0	0.1937	0.2327	-0.1546	>	<	1	2.8	2.8	2.8	0	2.8	2.8	>	<	1	712.4	712.4	712.4	0	712.4	712.4	>
2022-05-27 16:52:58	595	<	1001	0.046	1	0	0.2094	0.2553	-0.1634	>	<	1	2.75	2.75	2.75	0	2.75	2.75	>	<	1	712.4	712.4	712.4	0	712.4	712.4	>
2022-05-27 16:52:59	596	<	1000	0.037	1	0	0.1888	0.2258	-0.1518	>	<	1	2.85	2.85	2.85	0	2.85	2.85	>	<	1	712.4	712.4	712.4	0	712.4	712.4	>
2022-05-27 16:53:00	597	<	999	0.016	1	0	0.1255	0.1416	-0.1095	>	<	1	3.75	3.75	3.75	0	3.75	3.75	>	<	1	712.4	712.4	712.4	0	712.4	712.4	>
2022-05-27 16:53:01	598	<	1000	0.015	1	0	0.1216	0.1366	-0.1066	>	<	1	2.8	2.8	2.8	0	2.8	2.8	>	<	1	712.4	712.4	712.4	0	712.4	712.4	>
2022-05-27 16:53:02	599	<	1000	0.028	1	0	0.165	0.193	-0.137	>	<	1	2.8	2.8	2.8	0	2.8	2.8	>	<	1	712.4	712.4	712.4	0	712.4	712.4	>
2022-05-27 16:53:03	600	<	1000	0.109	1	0	0.3116	0.4206	-0.2026	>	<	1	2.8	2.8	2.8	0	2.8	2.8	>	<	1	712.4	712.4	712.4	0	712.4	712.4	>
2022-05-27 16:53:04	601	<	1001	0.011	1	0	0.1043	0.1152	-0.0933	>	<	1	6.15	6.15	6.15	0	6.15	6.15	>	<	1	712.4	712.4	712.4	0	712.4	712.4	>
2022-05-27 16:53:05	602	<	1000	0.012	1	0	0.1089	0.1209	-0.0969	>	<	1	2.75	2.75	2.75	0	2.75	2.75	>	<	1	712.4	712.4	712.4	0	712.4	712.4	>
2022-05-27 16:53:06	603	<	1000	0.004	1	0	0.0631	0.0671	-0.0591	>	<	1	2.65	2.65	2.65	0	2.65	2.65	>	<	1	712.4	712.4	712.4	0	712.4	712.4	>
2022-05-27 16:53:07	604	<	1000	0.004	1	0	0.0631	0.0671	-0.0591	>	<	1	2.5	2.5	2.5	0	2.5	2.5	>	<	1	712.4	712.4	712.4	0	712.4	712.4	>
2022-05-27 16:53:08	605	<	1000	0.124	1	0	0.3296	0.4536	-0.2056	>	<	1	3.3	3.3	3.3	0	3.3	3.3	>	<	1	712.4	712.4	712.4	0	712.4	712.4	>
2022-05-27 16:53:09	606	<	995	0.0322	1	0	0.1764	0.2086	-0.1443	>	<	1	3.3	3.3	3.3	0	3.3	3.3	>	<	1	712.4	712.4	712.4	0	712.4	712.4	>
2022-05-27 16:53:10	607	<	1003	0	0	0	0	0	0	>	<	1	2.75	2.75	2.75	0	2.75	2.75	>	<	1	712.4	712.4	712.4	0	712.4	712.4	>
2022-05-27 16:53:11	608	<	1003	0.003	1	0	0.0546	0.0576	-0.0516	>	<	1	2.8	2.8	2.8	0	2.8	2.8	>	<	1	712.4	712.4	712.4	0	712.4	712.4	>
2022-05-27 16:53:12	609	<	1000	0.009	1	0	0.0944	0.1034	-0.0854	>	<	1	2.85	2.85	2.85	0	2.85	2.85	>	<	1	712.4	712.4	712.4	0	712.4	712.4	>
2022-05-27 16:53:13	610	<	1000	0.008	1	0	0.0891	0.0971	-0.0811	>	<	1	3.05	3.05	3.05	0	3.05	3.05	>	<	1	712.4	712.4	712.4	0	712.4	712.4	>
2022-05-27 16:53:14	611	<	998	0.1082	1	0	0.3107	0.4189	-0.2024	>	<	1	2.8	2.8	2.8	0	2.8	2.8	>	<	1	712.4	712.4	712.4	0	712.4	712.4	>
2022-05-27 16:53:15	612	<	1000	0.093	1	0	0.2904	0.3834	-0.1974	>	<	1	2.8	2.8	2.8	0	2.8	2.8	>	<	1	712.4	712.4	712.4	0	712.4	712.4	>
2022-05-27 16:53:16	613	<	999	0.0511	1	0	0.2201	0.2712	-0.1691	>	<	1	2.85	2.85	2.85	0	2.85	2.85	>	<	1	712.4	712.4	712.4	0	712.4	712.4	>
2022-05-27 16:53:17	614	<	1001	0.0509	1	0	0.2199	0.2708	-0.1689	>	<	1	2.8	2.8	2.8	0	2.8	2.8	>	<	1	712.4	712.4	712.4	0	712.4	712.4	>
2022-05-27 16:53:18	615	<	1000	0.027	1	0	0.1621	0.1891	-0.1351	>	<	1	3.4	3.4	3.4	0	3.4	3.4	>	<	1	712.4	712.4	712.4	0	712.4	712.4	>
2022-05-27 16:53:19	616	<	998	0.014	1	0	0.1176	0.1316	-0.1036	>	<	1	2.85	2.85	2.85	0	2.85	2.85	>	<	1	712.4	712.4	712.4	0	712.4	712.4	>
2022-05-27 16:53:20	617	<	1003	0.008	1	0	0.089	0.0969	-0.081	>	<	1	2.85	2.85	2.85	0	2.85	2.85	>	<	1	712.4	712.4	712.4	0	712.4	712.4	>
2022-05-27 16:53:21	618	<	1000	0.002	1	0	0.0447	0.0467	-0.0427	>	<	1	2.65	2.65	2.65	0	2.65	2.65	>	<	1	712.4	712.4	712.4	0	712.4	712.4	>
2022-05-27 16:53:22	619	<	999	0.006	1	0	0.0773	0.0833	-0.0713	>	<	1	3.5	3.5	3.5	0	3.5	3.5	>	<	1	712.4	712.4	712.4	0	712.4	712.4	>
2022-05-27 16:53:23	620	<	1001	0.007	1	0	0.0833	0.0903	-0.0763	>	<	1	3.35	3.35	3.35	0	3.35	3.35	>	<	1	712.4	712.4	712.4	0	712.4	712.4	>
2022-05-27 16:53:24	621	<	999	0.003	1	0	0.0547	0.0577	-0.0517	>	<	1	2.95	2.95	2.95	0	2.95	2.95	>	<	1	712.4	712.4	712.4	0	712.4	712.4	>
2022-05-27 16:53:25	622	<	1000	0.002	1	0	0.0447	0.0467	-0.0427	>	<	1	2.55	2.55	2.55	0	2.55	2.55	>	<	1	712.4	712.4	712.4	0	712.4	712.4	>
2022-05-27 16:53:26	623	<	997	0.001	1	0	0.0317	0.0327	-0.0307	>	<	1	2.45	2.45	2.45	0	2.45	2.45	>	<	1	712.4	712.4	712.4	0	712.4	712.4	>
2022-05-27 16:53:27	624	<	1005	0	0	0	0	0	0	>	<	1	3.2	3.2	3.2	0	3.2	3.2	>	<	1	712.4	712.4	712.4	0	712.4	712.4	>
2022-05-27 16:53:28	625	<	998	0.002	1	0	0.0447	0.0467	-0.0427	>	<	1	2.4	2.4	2.4	0	2.4	2.4	>	<	1	712.4	712.4	712.4	0	712.4	712.4	>
2022-05-27 16:53:29	626	<	993	0	0	0	0	0	0	>	<	1	2.45	2.45	2.45	0	2.45	2.45	>	<	1	712.4	712.4	712.4	0	712.4	712.4	>
2022-05-27 16:53:30	627	<	1008	0.0337	1	0	0.1805	0.2143	-0.1468	>	<	1	2.4	2.4	2.4	0	2.4	2.4	>	<	1	712.4	712.4	712.4	0	712.4	712.4	>
2022-05-27 16:53:31	628	<	999	0.004	1	0	0.0632	0.0672	-0.0591	>	<	1	3.5	3.5	3.5	0	3.5	3.5	>	<	1	712.4	712.4	712.4	0	712.4	712.4	>
2022-05-27 16:53:32	629	<	1001	0	0	0	0	0	0	>	<	1	2.4	2.4	2.4	0	2.4	2.4	>	<	1	712.4	712.4	712.4	0	712.4	712.4	>
2022-05-27 16:53:33	630	<	1000	0.002	1	0	0.0447	0.0467	-0.0427	>	<	1	2.4	2.4	2.4	0	2.4	2.4	>	<	1	712.4	712.4	712.4	0	712.4	712.4	>
2022-05-27 16:53:34	631	<	1000	0.014	1	0	0.1175	0.1315	-0.1035	>	<	1	2.4	2.4	2.4	0	2.4	2.4	>	<	1	712.4	712.4	712.4	0	712.4	712.4	>
2022-05-27 16:53:35	632	<	1000	0.01	1	0	0.0995	0.1095	-0.0895	>	<	1	2.55	2.55	2.55	0	2.55	2.55	>	<	1	712.4	712.4	712.4	0	712.4	712.4	>
2022-05-27 16:53:36	633	<	999	0.008	1	0	0.0891	0.0971	-0.0811	>	<	1	3.25	3.25	3.25	0	3.25	3.25	>	<	1	712.4	712.4	712.4	0	712.4	712.4	>
2022-05-27 16:53:37	634	<	1001	0.009	1	0	0.0944	0.1034	-0.0854	>	<	1	2.55	2.55	2.55	0	2.55	2.55	>	<	1	712.4	712.4	712.4	0	712.4	712.4	>
2022-05-27 16:53:38	635	<	999	0.02	1	0	0.1401	0.1601	-0.12	>	<	1	2.4	2.4	2.4	0	2.4	2.4	>	<	1	712.4	712.4	712.4	0	712.4	712.4	>
2022-05-27 16:53:39	636	<	1001	0.006	1	0	0.0772	0.0832	-0.0712	>	<	1	2.55	2.55	2.55	0	2.55	2.55	>	<	1	712.4	712.4	712.4	0	712.4	712.4	>
2022-05-27 16:53:40	637	<	999	0.008	1	0	0.0891	0.0971	-0.0811	>	<	1	3.05	3.05	3.05	0	3.05	3.05	>	<	1	712.4	712.4	712.4	0	712.4	712.4	>
2022-05-27 16:53:41	638	<	1001	0.005	1	0	0.0705	0.0755	-0.0655	>	<	1	2.5	2.5	2.5	0	2.5	2.5	>	<	1	712.4	712.4	712.4	0	712.4	712.4	>
2022-05-27 16:53:42	639	<	1000	0.001	1	0	0.0316	0.0326	-0.0306	>	<	1	2.45	2.45	2.45	0	2.45	2.45	>	<	1	712.4	712.4	712.4	0	712.4	712.4	>
2022-05-27 16:53:43	640	<	1000	0.003	1	0	0.0547	0.0577	-0.0517	>	<	1	3.15	3.15	3.15	0	3.15	3.15	>	<	1	712.4	712.4	712.4	0	712.4	712.4	>
2022-05-27 16:53:44	641	<	1001	0.001	1	0	0.0316	0.0326	-0.0306	>	<	1	2.5	2.5	2.5	0	2.5	2.5	>	<	1	712.4	712.4	712.4	0	712.4	712.4	>
2022-05-27 16:53:45	642	<	995	0.002	1	0	0.0448	0.0468	-0.0428	>	<	1	2.4	2.4	2.4	0	2.4	2.4	>	<	1	712.4	712.4	712.4	0	712.4	712.4	>
2022-05-27 16:53:46	643	<	1005	0	0	0	0	0	0	>	<	1	2.45	2.45	2.45	0	2.45	2.45	>	<	1	712.4	712.4	712.4	0	712.4	712.4	>
2022-05-27 16:53:47	644	<	999	0.002	1	0	0.0447	0.0467	-0.0427	>	<	1	3.05	3.05	3.05	0	3.05	3.05	>	<	1	712.4	712.4	712.4	0	712.4	712.4	>
2022-05-27 16:53:48	645	<	997	0.004	1	0	0.0632	0.0672	-0.0592	>	<	1	2.35	2.35	2.35	0	2.35	2.35	>	<	1	712.4	712.4	712.4	0	712.4	712.4	>
2022-05-27 16:53:49	646	<	1002	0.001	1	0	0.0316	0.0326	-0.0306	>	<	1	2.4	2.4	2.4	0	2.4	2.4	>	<	1	712.4	712.4	712.4	0	712.4	712.4	>
2022-05-27 16:53:50	647	<	1001	0	0	0	0	0	0	>	<	1	2.45	2.45	2.45	0	2.45	2.45	>	<	1	712.4	712.4	712.4	0	712.4	712.4	>
2022-05-27 16:53:51	648	<	1000	0.002	1	0	0.0447	0.0467	-0.0427	>	<	1	3.15	3.15	3.15	0	3.15	3.15	>	<	1	712.4	712.4	712.4	0	712.4	712.4	>
2022-05-27 16:53:52	649	<	1000	0	0	0	0	0	0	>	<	1	2.35	2.35	2.35	0	2.35	2.35	>	<	1	712.4	712.4	712.4	0	712.4	712.4	>
2022-05-27 16:53:53	650	<	999	0.001	1	0	0.0316	0.0326	-0.0306	>	<	1	2.4	2.4	2.4	0	2.4	2.4	>	<	1	712.4	712.4	712.4	0	712.4	712.4	>
2022-05-27 16:53:54	651	<	1001	0.01	9	0	0.286	0.296	-0.276	>	<	1	3.05	3.05	3.05	0	3.05	3.05	>	<	1	712.4	712.4	712.4	0	712.4	712.4	>
2022-05-27 16:53:55	652	<	1000	0.002	1	0	0.0447	0.0467	-0.0427	>	<	1	2.6	2.6	2.6	0	2.6	2.6	>	<	1	712.4	712.4	712.4	0	712.4	712.4	>
2022-05-27 16:53:56	653	<	997	0.002	1	0	0.0447	0.0467	-0.0427	>	<	1	2.65	2.65	2.65	0	2.65	2.65	>	<	1	712.4	712.4	712.4	0	712.4	712.4	>
2022-05-27 16:53:57	654	<	1001	0.002	1	0	0.0447	0.0467	-0.0427	>	<	1	2.6	2.6	2.6	0	2.6	2.6	>	<	1	712.4	712.4	712.4	0	712.4	712.4	>
2022-05-27 16:53:58	655	<	1002	0.007	1	0	0.0833	0.0903	-0.0763	>	<	1	3.15	3.15	3.15	0	3.15	3.15	>	<	1	712.4	712.4	712.4	0	712.4	712.4	>
2022-05-27 16:53:59	656	<	1000	0.005	1	0	0.0705	0.0755	-0.0655	>	<	1	2.55	2.55	2.55	0	2.55	2.55	>	<	1	712.4	712.4	712.4	0	712.4	712.4	>
2022-05-27 16:54:00	657	<	1000	0.019	1	0	0.1365	0.1555	-0.1175	>	<	1	2.45	2.45	2.45	0	2.45	2.45	>	<	1	712.4	712.4	712.4	0	712.4	712.4	>
2022-05-27 16:54:01	658	<	1000	0.105	1	0	0.3066	0.4116	-0.2016	>	<	1	3.25	3.25	3.25	0	3.25	3.25	>	<	1	712.4	712.4	712.4	0	712.4	712.4	>
2022-05-27 16:54:02	659	<	1000	0.087	1	0	0.2818	0.3688	-0.1948	>	<	1	2.8	2.8	2.8	0	2.8	2.8	>	<	1	712.4	712.4	712.4	0	712.4	712.4	>
2022-05-27 16:54:03	660	<	598	0.0686	1	0	0.2527	0.3213	-0.1841	>	<	1	2.8	2.8	2.8	0	2.8	2.8	>	<	1	712.4	712.4	712.4	0	712.4	712.4	>

## Sheet: Conf1_10000
		<	Processing Time							>	<	CPU1							>	<	MEM1							>
Time	Id	<	Cont	Average	Max	Min	DesvTip	DTTop	DTDown	>	<	Cont	Average	Max	Min	DesvTip	DTTop	DTDown	>	<	Cont	Average	Max	Min	DesvTip	DTTop	DTDown	>
P6_Conf1_10000	Tot	<	1319976	0.0377	16	0	0.195	0.2327	-0.1573	>	<	659	4.9	21.3	3.5	1.67	6.57	3.24	>	<	659	727.07	746.9	308.6	45.61	772.68	681.46	>
2022-05-27 17:09:24	0	<	19	0.8947	8	0	1.7739	2.6687	-0.8792	>	<	0	0			0	0	0	>	<	0	0			0	0	0	>
2022-05-27 17:09:25	1	<	1513	0.0588	1	0	0.2353	0.2941	-0.1765	>	<	0	0			0	0	0	>	<	0	0			0	0	0	>
2022-05-27 17:09:26	2	<	1348	0.0341	1	0	0.1815	0.2157	-0.1474	>	<	1	21.3	21.3	21.3	0	21.3	21.3	>	<	1	308.6	308.6	308.6	0	308.6	308.6	>
2022-05-27 17:09:27	3	<	1930	0.0508	1	0	0.2195	0.2703	-0.1688	>	<	1	7.1	7.1	7.1	0	7.1	7.1	>	<	1	333.5	333.5	333.5	0	333.5	333.5	>
2022-05-27 17:09:28	4	<	2519	0.05	1	0	0.218	0.268	-0.168	>	<	1	7	7	7	0	7	7	>	<	1	361.7	361.7	361.7	0	361.7	361.7	>
2022-05-27 17:09:29	5	<	2447	0.0343	1	0	0.1821	0.2164	-0.1477	>	<	1	5.95	5.95	5.95	0	5.95	5.95	>	<	1	436.8	436.8	436.8	0	436.8	436.8	>
2022-05-27 17:09:30	6	<	1969	0.1056	1	0	0.3074	0.413	-0.2017	>	<	1	6.35	6.35	6.35	0	6.35	6.35	>	<	1	538.4	538.4	538.4	0	538.4	538.4	>
2022-05-27 17:09:31	7	<	2069	0.1271	1	0	0.3331	0.4602	-0.206	>	<	1	4.4	4.4	4.4	0	4.4	4.4	>	<	1	538.4	538.4	538.4	0	538.4	538.4	>
2022-05-27 17:09:32	8	<	2233	0.0099	1	0	0.0988	0.1086	-0.0889	>	<	1	4.6	4.6	4.6	0	4.6	4.6	>	<	1	539.7	539.7	539.7	0	539.7	539.7	>
2022-05-27 17:09:33	9	<	2017	0.0223	1	0	0.1477	0.17	-0.1254	>	<	1	4.55	4.55	4.55	0	4.55	4.55	>	<	1	539.7	539.7	539.7	0	539.7	539.7	>
2022-05-27 17:09:34	10	<	1995	0.0426	1	0	0.202	0.2446	-0.1594	>	<	1	5.15	5.15	5.15	0	5.15	5.15	>	<	1	553.9	553.9	553.9	0	553.9	553.9	>
2022-05-27 17:09:35	11	<	2058	0.033	1	0	0.1787	0.2118	-0.1457	>	<	1	4.25	4.25	4.25	0	4.25	4.25	>	<	1	553.9	553.9	553.9	0	553.9	553.9	>
2022-05-27 17:09:36	12	<	2013	0.0427	1	0	0.2022	0.245	-0.1595	>	<	1	4.15	4.15	4.15	0	4.15	4.15	>	<	1	553.9	553.9	553.9	0	553.9	553.9	>
2022-05-27 17:09:37	13	<	2075	0.0453	1	0	0.208	0.2533	-0.1627	>	<	1	5.5	5.5	5.5	0	5.5	5.5	>	<	1	574.1	574.1	574.1	0	574.1	574.1	>
2022-05-27 17:09:38	14	<	2107	0.0299	1	0	0.1703	0.2002	-0.1404	>	<	1	4.4	4.4	4.4	0	4.4	4.4	>	<	1	574.1	574.1	574.1	0	574.1	574.1	>
2022-05-27 17:09:39	15	<	1997	0.0581	1	0	0.2339	0.292	-0.1758	>	<	1	3.85	3.85	3.85	0	3.85	3.85	>	<	1	574.1	574.1	574.1	0	574.1	574.1	>
2022-05-27 17:09:40	16	<	1998	0.0596	1	0	0.2367	0.2962	-0.1771	>	<	1	4.7	4.7	4.7	0	4.7	4.7	>	<	1	575.1	575.1	575.1	0	575.1	575.1	>
2022-05-27 17:09:41	17	<	2003	0.0709	1	0	0.2566	0.3275	-0.1858	>	<	1	3.7	3.7	3.7	0	3.7	3.7	>	<	1	575.1	575.1	575.1	0	575.1	575.1	>
2022-05-27 17:09:42	18	<	1986	0.0906	1	0	0.2871	0.3777	-0.1965	>	<	1	3.65	3.65	3.65	0	3.65	3.65	>	<	1	575.1	575.1	575.1	0	575.1	575.1	>
2022-05-27 17:09:43	19	<	2016	0.0774	1	0	0.2672	0.3446	-0.1898	>	<	1	4.7	4.7	4.7	0	4.7	4.7	>	<	1	585.2	585.2	585.2	0	585.2	585.2	>
2022-05-27 17:09:44	20	<	1994	0.0657	1	0	0.2478	0.3134	-0.1821	>	<	1	3.8	3.8	3.8	0	3.8	3.8	>	<	1	585.2	585.2	585.2	0	585.2	585.2	>
2022-05-27 17:09:45	21	<	2008	0.0543	1	0	0.2266	0.2809	-0.1723	>	<	1	3.75	3.75	3.75	0	3.75	3.75	>	<	1	585.3	585.3	585.3	0	585.3	585.3	>
2022-05-27 17:09:46	22	<	1999	0.046	1	0	0.2095	0.2556	-0.1635	>	<	1	4.9	4.9	4.9	0	4.9	4.9	>	<	1	594.5	594.5	594.5	0	594.5	594.5	>
2022-05-27 17:09:47	23	<	1999	0.0315	1	0	0.1747	0.2062	-0.1432	>	<	1	3.7	3.7	3.7	0	3.7	3.7	>	<	1	594.5	594.5	594.5	0	594.5	594.5	>
2022-05-27 17:09:48	24	<	2002	0.0275	1	0	0.1635	0.1909	-0.136	>	<	1	3.85	3.85	3.85	0	3.85	3.85	>	<	1	594.5	594.5	594.5	0	594.5	594.5	>
2022-05-27 17:09:49	25	<	1993	0.0602	1	0	0.2379	0.2981	-0.1777	>	<	1	4.7	4.7	4.7	0	4.7	4.7	>	<	1	604.1	604.1	604.1	0	604.1	604.1	>
2022-05-27 17:09:50	26	<	2003	0.0909	1	0	0.2874	0.3783	-0.1966	>	<	1	3.65	3.65	3.65	0	3.65	3.65	>	<	1	604.1	604.1	604.1	0	604.1	604.1	>
2022-05-27 17:09:51	27	<	2000	0.063	16	0	0.4231	0.4861	-0.3601	>	<	1	3.75	3.75	3.75	0	3.75	3.75	>	<	1	604.1	604.1	604.1	0	604.1	604.1	>
2022-05-27 17:09:52	28	<	2000	0.04	1	0	0.196	0.236	-0.156	>	<	1	3.7	3.7	3.7	0	3.7	3.7	>	<	1	604.1	604.1	604.1	0	604.1	604.1	>
2022-05-27 17:09:53	29	<	1999	0.043	1	0	0.2029	0.2459	-0.1599	>	<	1	5	5	5	0	5	5	>	<	1	613.4	613.4	613.4	0	613.4	613.4	>
2022-05-27 17:09:54	30	<	1997	0.0541	1	0	0.2262	0.2803	-0.1721	>	<	1	3.75	3.75	3.75	0	3.75	3.75	>	<	1	613.4	613.4	613.4	0	613.4	613.4	>
2022-05-27 17:09:55	31	<	2007	0.0438	1	0	0.2048	0.2486	-0.1609	>	<	1	3.9	3.9	3.9	0	3.9	3.9	>	<	1	613.4	613.4	613.4	0	613.4	613.4	>
2022-05-27 17:09:56	32	<	1996	0.0145	1	0	0.1197	0.1342	-0.1051	>	<	1	4.9	4.9	4.9	0	4.9	4.9	>	<	1	623.5	623.5	623.5	0	623.5	623.5	>
2022-05-27 17:09:57	33	<	2005	0.0234	1	0	0.1513	0.1747	-0.1279	>	<	1	3.8	3.8	3.8	0	3.8	3.8	>	<	1	623.5	623.5	623.5	0	623.5	623.5	>
2022-05-27 17:09:58	34	<	1993	0.0512	1	0	0.2204	0.2715	-0.1692	>	<	1	3.9	3.9	3.9	0	3.9	3.9	>	<	1	623.5	623.5	623.5	0	623.5	623.5	>
2022-05-27 17:09:59	35	<	2008	0.0488	1	0	0.2155	0.2643	-0.1667	>	<	1	5	5	5	0	5	5	>	<	1	632.5	632.5	632.5	0	632.5	632.5	>
2022-05-27 17:10:00	36	<	1999	0.066	1	0	0.2483	0.3144	-0.1823	>	<	1	3.85	3.85	3.85	0	3.85	3.85	>	<	1	632.5	632.5	632.5	0	632.5	632.5	>
2022-05-27 17:10:01	37	<	2000	0.0605	1	0	0.2384	0.2989	-0.1779	>	<	1	3.9	3.9	3.9	0	3.9	3.9	>	<	1	632.5	632.5	632.5	0	632.5	632.5	>
2022-05-27 17:10:02	38	<	2001	0.07	1	0	0.2551	0.3251	-0.1851	>	<	1	4.75	4.75	4.75	0	4.75	4.75	>	<	1	642.2	642.2	642.2	0	642.2	642.2	>
2022-05-27 17:10:03	39	<	2000	0.0615	1	0	0.2402	0.3017	-0.1787	>	<	1	3.95	3.95	3.95	0	3.95	3.95	>	<	1	642.3	642.3	642.3	0	642.3	642.3	>
2022-05-27 17:10:04	40	<	1995	0.0862	1	0	0.2807	0.3669	-0.1945	>	<	1	3.7	3.7	3.7	0	3.7	3.7	>	<	1	642.3	642.3	642.3	0	642.3	642.3	>
2022-05-27 17:10:05	41	<	2001	0.091	1	0	0.2875	0.3785	-0.1966	>	<	1	4.8	4.8	4.8	0	4.8	4.8	>	<	1	651.5	651.5	651.5	0	651.5	651.5	>
2022-05-27 17:10:06	42	<	2002	0.0739	1	0	0.2617	0.3356	-0.1877	>	<	1	3.7	3.7	3.7	0	3.7	3.7	>	<	1	651.5	651.5	651.5	0	651.5	651.5	>
2022-05-27 17:10:07	43	<	1999	0.072	1	0	0.2585	0.3306	-0.1865	>	<	1	3.75	3.75	3.75	0	3.75	3.75	>	<	1	651.5	651.5	651.5	0	651.5	651.5	>
2022-05-27 17:10:08	44	<	2001	0.0645	1	0	0.2456	0.3101	-0.1811	>	<	1	4.85	4.85	4.85	0	4.85	4.85	>	<	1	661.1	661.1	661.1	0	661.1	661.1	>
2022-05-27 17:10:09	45	<	2001	0.0705	1	0	0.2559	0.3264	-0.1855	>	<	1	3.9	3.9	3.9	0	3.9	3.9	>	<	1	661.1	661.1	661.1	0	661.1	661.1	>
2022-05-27 17:10:10	46	<	1999	0.0305	1	0	0.172	0.2025	-0.1415	>	<	1	3.8	3.8	3.8	0	3.8	3.8	>	<	1	661.1	661.1	661.1	0	661.1	661.1	>
2022-05-27 17:10:11	47	<	2003	0.0524	1	0	0.2229	0.2753	-0.1705	>	<	1	5	5	5	0	5	5	>	<	1	670.9	670.9	670.9	0	670.9	670.9	>
2022-05-27 17:10:12	48	<	1997	0.0846	1	0	0.2783	0.363	-0.1937	>	<	1	3.75	3.75	3.75	0	3.75	3.75	>	<	1	670.9	670.9	670.9	0	670.9	670.9	>
2022-05-27 17:10:13	49	<	2001	0.066	1	0	0.2482	0.3142	-0.1823	>	<	1	3.75	3.75	3.75	0	3.75	3.75	>	<	1	670.9	670.9	670.9	0	670.9	670.9	>
2022-05-27 17:10:14	50	<	1996	0.0812	1	0	0.2731	0.3542	-0.1919	>	<	1	5.05	5.05	5.05	0	5.05	5.05	>	<	1	680.3	680.3	680.3	0	680.3	680.3	>
2022-05-27 17:10:15	51	<	1996	0.0752	1	0	0.2636	0.3388	-0.1885	>	<	1	3.95	3.95	3.95	0	3.95	3.95	>	<	1	680.3	680.3	680.3	0	680.3	680.3	>
2022-05-27 17:10:16	52	<	2003	0.0769	1	0	0.2664	0.3433	-0.1895	>	<	1	3.65	3.65	3.65	0	3.65	3.65	>	<	1	680.3	680.3	680.3	0	680.3	680.3	>
2022-05-27 17:10:17	53	<	2007	0.0493	1	0	0.2166	0.2659	-0.1672	>	<	1	4.95	4.95	4.95	0	4.95	4.95	>	<	1	699.4	699.4	699.4	0	699.4	699.4	>
2022-05-27 17:10:18	54	<	1999	0.052	1	0	0.2221	0.2741	-0.1701	>	<	1	3.95	3.95	3.95	0	3.95	3.95	>	<	1	699.4	699.4	699.4	0	699.4	699.4	>
2022-05-27 17:10:19	55	<	1996	0.0561	1	0	0.2301	0.2863	-0.174	>	<	1	3.95	3.95	3.95	0	3.95	3.95	>	<	1	699.4	699.4	699.4	0	699.4	699.4	>
2022-05-27 17:10:20	56	<	2004	0.0569	1	0	0.2316	0.2885	-0.1747	>	<	1	4.75	4.75	4.75	0	4.75	4.75	>	<	1	708.7	708.7	708.7	0	708.7	708.7	>
2022-05-27 17:10:21	57	<	1973	0.0441	1	0	0.2053	0.2494	-0.1612	>	<	1	3.85	3.85	3.85	0	3.85	3.85	>	<	1	708.7	708.7	708.7	0	708.7	708.7	>
2022-05-27 17:10:22	58	<	2011	0.0557	1	0	0.2293	0.285	-0.1736	>	<	1	4	4	4	0	4	4	>	<	1	708.7	708.7	708.7	0	708.7	708.7	>
2022-05-27 17:10:23	59	<	2013	0.0576	1	0	0.233	0.2907	-0.1754	>	<	1	4.85	4.85	4.85	0	4.85	4.85	>	<	1	717.2	717.2	717.2	0	717.2	717.2	>
2022-05-27 17:10:24	60	<	1991	0.0568	1	0	0.2314	0.2881	-0.1746	>	<	1	3.8	3.8	3.8	0	3.8	3.8	>	<	1	717.2	717.2	717.2	0	717.2	717.2	>
2022-05-27 17:10:25	61	<	2008	0.0154	1	0	0.1233	0.1387	-0.1078	>	<	1	3.75	3.75	3.75	0	3.75	3.75	>	<	1	717.2	717.2	717.2	0	717.2	717.2	>
2022-05-27 17:10:26	62	<	2003	0.011	1	0	0.1042	0.1152	-0.0932	>	<	1	4.5	4.5	4.5	0	4.5	4.5	>	<	1	717.2	717.2	717.2	0	717.2	717.2	>
2022-05-27 17:10:27	63	<	2001	0.0085	1	0	0.0918	0.1003	-0.0833	>	<	1	3.6	3.6	3.6	0	3.6	3.6	>	<	1	717.2	717.2	717.2	0	717.2	717.2	>
2022-05-27 17:10:28	64	<	2002	0.032	1	0	0.1759	0.2079	-0.1439	>	<	1	3.6	3.6	3.6	0	3.6	3.6	>	<	1	717.2	717.2	717.2	0	717.2	717.2	>
2022-05-27 17:10:29	65	<	1996	0.0807	1	0	0.2723	0.353	-0.1917	>	<	1	4.3	4.3	4.3	0	4.3	4.3	>	<	1	717.2	717.2	717.2	0	717.2	717.2	>
2022-05-27 17:10:30	66	<	1996	0.012	1	0	0.109	0.121	-0.097	>	<	1	3.6	3.6	3.6	0	3.6	3.6	>	<	1	717.2	717.2	717.2	0	717.2	717.2	>
2022-05-27 17:10:31	67	<	1999	0.0175	1	0	0.1312	0.1487	-0.1136	>	<	1	4.4	4.4	4.4	0	4.4	4.4	>	<	1	717.2	717.2	717.2	0	717.2	717.2	>
2022-05-27 17:10:32	68	<	1999	0.0175	1	0	0.1312	0.1487	-0.1136	>	<	1	3.65	3.65	3.65	0	3.65	3.65	>	<	1	717.2	717.2	717.2	0	717.2	717.2	>
2022-05-27 17:10:33	69	<	2008	0.0169	1	0	0.129	0.1459	-0.1121	>	<	1	3.7	3.7	3.7	0	3.7	3.7	>	<	1	717.2	717.2	717.2	0	717.2	717.2	>
2022-05-27 17:10:34	70	<	1998	0.0721	1	0	0.2586	0.3307	-0.1865	>	<	1	4.45	4.45	4.45	0	4.45	4.45	>	<	1	717.2	717.2	717.2	0	717.2	717.2	>
2022-05-27 17:10:35	71	<	1970	0.0386	1	0	0.1926	0.2312	-0.154	>	<	1	3.8	3.8	3.8	0	3.8	3.8	>	<	1	717.2	717.2	717.2	0	717.2	717.2	>
2022-05-27 17:10:36	72	<	2024	0.0534	1	0	0.2247	0.2781	-0.1714	>	<	1	4.65	4.65	4.65	0	4.65	4.65	>	<	1	717.2	717.2	717.2	0	717.2	717.2	>
2022-05-27 17:10:37	73	<	1997	0.0571	1	0	0.232	0.2891	-0.1749	>	<	1	3.7	3.7	3.7	0	3.7	3.7	>	<	1	717.2	717.2	717.2	0	717.2	717.2	>
2022-05-27 17:10:38	74	<	2009	0.0259	1	0	0.1588	0.1847	-0.1329	>	<	1	4.6	4.6	4.6	0	4.6	4.6	>	<	1	717.2	717.2	717.2	0	717.2	717.2	>
2022-05-27 17:10:39	75	<	2001	0.034	1	0	0.1812	0.2152	-0.1472	>	<	1	3.7	3.7	3.7	0	3.7	3.7	>	<	1	717.2	717.2	717.2	0	717.2	717.2	>
2022-05-27 17:10:40	76	<	1999	0.1416	1	0	0.3486	0.4902	-0.207	>	<	1	3.6	3.6	3.6	0	3.6	3.6	>	<	1	717.2	717.2	717.2	0	717.2	717.2	>
2022-05-27 17:10:41	77	<	2000	0.188	1	0	0.3907	0.5787	-0.2027	>	<	1	8.6	8.6	8.6	0	8.6	8.6	>	<	1	726.2	726.2	726.2	0	726.2	726.2	>
2022-05-27 17:10:42	78	<	1995	0.0561	1	0	0.2302	0.2863	-0.1741	>	<	1	4.3	4.3	4.3	0	4.3	4.3	>	<	1	726.2	726.2	726.2	0	726.2	726.2	>
2022-05-27 17:10:43	79	<	2008	0.0603	1	0	0.238	0.2982	-0.1777	>	<	1	4.65	4.65	4.65	0	4.65	4.65	>	<	1	726.2	726.2	726.2	0	726.2	726.2	>
2022-05-27 17:10:44	80	<	1999	0.0635	2	0	0.246	0.3095	-0.1824	>	<	1	3.85	3.85	3.85	0	3.85	3.85	>	<	1	726.2	726.2	726.2	0	726.2	726.2	>
2022-05-27 17:10:45	81	<	1999	0.0815	1	0	0.2737	0.3552	-0.1921	>	<	1	8.5	8.5	8.5	0	8.5	8.5	>	<	1	726.2	726.2	726.2	0	726.2	726.2	>
2022-05-27 17:10:46	82	<	1997	0.0581	1	0	0.2339	0.292	-0.1758	>	<	1	3.75	3.75	3.75	0	3.75	3.75	>	<	1	726.2	726.2	726.2	0	726.2	726.2	>
2022-05-27 17:10:47	83	<	2002	0.1294	1	0	0.3356	0.465	-0.2062	>	<	1	4.4	4.4	4.4	0	4.4	4.4	>	<	1	726.2	726.2	726.2	0	726.2	726.2	>
2022-05-27 17:10:48	84	<	1983	0.0782	1	0	0.2684	0.3466	-0.1903	>	<	1	3.85	3.85	3.85	0	3.85	3.85	>	<	1	726.2	726.2	726.2	0	726.2	726.2	>
2022-05-27 17:10:49	85	<	2017	0.0699	1	0	0.255	0.3249	-0.1851	>	<	1	8.1	8.1	8.1	0	8.1	8.1	>	<	1	726.2	726.2	726.2	0	726.2	726.2	>
2022-05-27 17:10:50	86	<	2002	0.0155	1	0	0.1235	0.139	-0.108	>	<	1	3.85	3.85	3.85	0	3.85	3.85	>	<	1	726.2	726.2	726.2	0	726.2	726.2	>
2022-05-27 17:10:51	87	<	2000	0.057	2	0	0.234	0.291	-0.177	>	<	1	4.3	4.3	4.3	0	4.3	4.3	>	<	1	726.2	726.2	726.2	0	726.2	726.2	>
2022-05-27 17:10:52	88	<	1967	0.0142	1	0	0.1185	0.1327	-0.1042	>	<	1	4.95	4.95	4.95	0	4.95	4.95	>	<	1	726.2	726.2	726.2	0	726.2	726.2	>
2022-05-27 17:10:53	89	<	2033	0.0212	1	0	0.1439	0.165	-0.1227	>	<	1	6.9	6.9	6.9	0	6.9	6.9	>	<	1	726.2	726.2	726.2	0	726.2	726.2	>
2022-05-27 17:10:54	90	<	2000	0.056	1	0	0.2299	0.2859	-0.1739	>	<	1	4.15	4.15	4.15	0	4.15	4.15	>	<	1	726.2	726.2	726.2	0	726.2	726.2	>
2022-05-27 17:10:55	91	<	1983	0.0151	1	0	0.1221	0.1372	-0.1069	>	<	1	3.55	3.55	3.55	0	3.55	3.55	>	<	1	726.2	726.2	726.2	0	726.2	726.2	>
2022-05-27 17:10:56	92	<	2002	0.0694	1	0	0.2542	0.3236	-0.1848	>	<	1	8.35	8.35	8.35	0	8.35	8.35	>	<	1	726.2	726.2	726.2	0	726.2	726.2	>
2022-05-27 17:10:57	93	<	2015	0.07	1	0	0.2551	0.3251	-0.1851	>	<	1	3.65	3.65	3.65	0	3.65	3.65	>	<	1	726.2	726.2	726.2	0	726.2	726.2	>
2022-05-27 17:10:58	94	<	1997	0.032	1	0	0.1761	0.2082	-0.1441	>	<	1	4.35	4.35	4.35	0	4.35	4.35	>	<	1	726.2	726.2	726.2	0	726.2	726.2	>
2022-05-27 17:10:59	95	<	1988	0.0594	1	0	0.2363	0.2956	-0.1769	>	<	1	8.45	8.45	8.45	0	8.45	8.45	>	<	1	726.2	726.2	726.2	0	726.2	726.2	>
2022-05-27 17:11:00	96	<	2013	0.0467	1	0	0.211	0.2577	-0.1643	>	<	1	3.5	3.5	3.5	0	3.5	3.5	>	<	1	726.2	726.2	726.2	0	726.2	726.2	>
2022-05-27 17:11:01	97	<	1984	0.0242	1	0	0.1536	0.1778	-0.1295	>	<	1	4.2	4.2	4.2	0	4.2	4.2	>	<	1	726.2	726.2	726.2	0	726.2	726.2	>
2022-05-27 17:11:02	98	<	2016	0.0397	7	0	0.2428	0.2825	-0.2031	>	<	1	8.65	8.65	8.65	0	8.65	8.65	>	<	1	726.2	726.2	726.2	0	726.2	726.2	>
2022-05-27 17:11:03	99	<	1973	0.0917	1	0	0.2887	0.3804	-0.1969	>	<	1	4.25	4.25	4.25	0	4.25	4.25	>	<	1	726.2	726.2	726.2	0	726.2	726.2	>
2022-05-27 17:11:04	100	<	2025	0.0563	1	0	0.2305	0.2868	-0.1742	>	<	1	3.65	3.65	3.65	0	3.65	3.65	>	<	1	726.2	726.2	726.2	0	726.2	726.2	>
2022-05-27 17:11:05	101	<	2000	0.0555	1	0	0.229	0.2845	-0.1735	>	<	1	9.1	9.1	9.1	0	9.1	9.1	>	<	1	726.2	726.2	726.2	0	726.2	726.2	>
2022-05-27 17:11:06	102	<	2005	0.0474	1	0	0.2125	0.2598	-0.1651	>	<	1	4.35	4.35	4.35	0	4.35	4.35	>	<	1	726.2	726.2	726.2	0	726.2	726.2	>
2022-05-27 17:11:07	103	<	1999	0.0115	1	0	0.1066	0.1182	-0.0951	>	<	1	4.85	4.85	4.85	0	4.85	4.85	>	<	1	726.2	726.2	726.2	0	726.2	726.2	>
2022-05-27 17:11:08	104	<	2000	0.074	1	0	0.2618	0.3358	-0.1878	>	<	1	7.65	7.65	7.65	0	7.65	7.65	>	<	1	726.2	726.2	726.2	0	726.2	726.2	>
2022-05-27 17:11:09	105	<	2000	0.0395	1	0	0.1948	0.2343	-0.1553	>	<	1	4.4	4.4	4.4	0	4.4	4.4	>	<	1	726.2	726.2	726.2	0	726.2	726.2	>
2022-05-27 17:11:10	106	<	2001	0.064	1	0	0.2447	0.3087	-0.1807	>	<	1	9.3	9.3	9.3	0	9.3	9.3	>	<	1	726.2	726.2	726.2	0	726.2	726.2	>
2022-05-27 17:11:11	107	<	1995	0.0677	1	0	0.2512	0.3188	-0.1835	>	<	1	4.3	4.3	4.3	0	4.3	4.3	>	<	1	726.2	726.2	726.2	0	726.2	726.2	>
2022-05-27 17:11:12	108	<	2002	0.0385	1	0	0.1923	0.2308	-0.1538	>	<	1	8.9	8.9	8.9	0	8.9	8.9	>	<	1	726.2	726.2	726.2	0	726.2	726.2	>
2022-05-27 17:11:13	109	<	2002	0.0589	1	0	0.2355	0.2945	-0.1766	>	<	1	4.4	4.4	4.4	0	4.4	4.4	>	<	1	726.2	726.2	726.2	0	726.2	726.2	>
2022-05-27 17:11:14	110	<	1999	0.058	1	0	0.2338	0.2918	-0.1758	>	<	1	9.3	9.3	9.3	0	9.3	9.3	>	<	1	726.2	726.2	726.2	0	726.2	726.2	>
2022-05-27 17:11:15	111	<	2000	0.1005	8	0	0.3441	0.4446	-0.2436	>	<	1	4.2	4.2	4.2	0	4.2	4.2	>	<	1	726.2	726.2	726.2	0	726.2	726.2	>
2022-05-27 17:11:16	112	<	2000	0.0495	1	0	0.2169	0.2664	-0.1674	>	<	1	9.65	9.65	9.65	0	9.65	9.65	>	<	1	726.2	726.2	726.2	0	726.2	726.2	>
2022-05-27 17:11:17	113	<	1999	0.0695	1	0	0.2544	0.3239	-0.1848	>	<	1	4.25	4.25	4.25	0	4.25	4.25	>	<	1	726.2	726.2	726.2	0	726.2	726.2	>
2022-05-27 17:11:18	114	<	1998	0.0881	1	0	0.2834	0.3715	-0.1953	>	<	1	9.35	9.35	9.35	0	9.35	9.35	>	<	1	726.3	726.3	726.3	0	726.3	726.3	>
2022-05-27 17:11:19	115	<	2003	0.0859	1	0	0.2802	0.366	-0.1943	>	<	1	4.1	4.1	4.1	0	4.1	4.1	>	<	1	726.3	726.3	726.3	0	726.3	726.3	>
2022-05-27 17:11:20	116	<	2002	0.0614	1	0	0.2401	0.3016	-0.1787	>	<	1	9.65	9.65	9.65	0	9.65	9.65	>	<	1	726.3	726.3	726.3	0	726.3	726.3	>
2022-05-27 17:11:21	117	<	1999	0.066	6	0	0.2769	0.3429	-0.2109	>	<	1	9.55	9.55	9.55	0	9.55	9.55	>	<	1	726.3	726.3	726.3	0	726.3	726.3	>
2022-05-27 17:11:22	118	<	2000	0.073	1	0	0.2601	0.3331	-0.1871	>	<	1	4.05	4.05	4.05	0	4.05	4.05	>	<	1	726.3	726.3	726.3	0	726.3	726.3	>
2022-05-27 17:11:23	119	<	2000	0.0555	1	0	0.229	0.2845	-0.1735	>	<	1	9.75	9.75	9.75	0	9.75	9.75	>	<	1	726.3	726.3	726.3	0	726.3	726.3	>
2022-05-27 17:11:24	120	<	2000	0.064	1	0	0.2448	0.3088	-0.1808	>	<	1	9.8	9.8	9.8	0	9.8	9.8	>	<	1	726.3	726.3	726.3	0	726.3	726.3	>
2022-05-27 17:11:25	121	<	2001	0.0915	1	0	0.2883	0.3797	-0.1968	>	<	1	9	9	9	0	9	9	>	<	1	726.7	726.7	726.7	0	726.7	726.7	>
2022-05-27 17:11:26	122	<	1995	0.0647	1	0	0.2459	0.3106	-0.1813	>	<	1	8.25	8.25	8.25	0	8.25	8.25	>	<	1	731.7	731.7	731.7	0	731.7	731.7	>
2022-05-27 17:11:27	123	<	2003	0.0794	1	0	0.2703	0.3497	-0.191	>	<	1	8.75	8.75	8.75	0	8.75	8.75	>	<	1	731.7	731.7	731.7	0	731.7	731.7	>
2022-05-27 17:11:28	124	<	1978	0.048	5	0	0.2363	0.2843	-0.1883	>	<	1	9.85	9.85	9.85	0	9.85	9.85	>	<	1	732.4	732.4	732.4	0	732.4	732.4	>
2022-05-27 17:11:29	125	<	2016	0.0744	1	0	0.2624	0.3368	-0.188	>	<	1	9.85	9.85	9.85	0	9.85	9.85	>	<	1	726.8	726.8	726.8	0	726.8	726.8	>
2022-05-27 17:11:30	126	<	2008	0.0667	1	0	0.2496	0.3163	-0.1828	>	<	1	5.4	5.4	5.4	0	5.4	5.4	>	<	1	726.8	726.8	726.8	0	726.8	726.8	>
2022-05-27 17:11:31	127	<	1999	0.083	1	0	0.2759	0.359	-0.1929	>	<	1	8.75	8.75	8.75	0	8.75	8.75	>	<	1	726.8	726.8	726.8	0	726.8	726.8	>
2022-05-27 17:11:32	128	<	2000	0.046	1	0	0.2095	0.2555	-0.1635	>	<	1	4.5	4.5	4.5	0	4.5	4.5	>	<	1	726.9	726.9	726.9	0	726.9	726.9	>
2022-05-27 17:11:33	129	<	2001	0.0345	1	0	0.1825	0.2169	-0.148	>	<	1	4.35	4.35	4.35	0	4.35	4.35	>	<	1	728	728	728	0	728	728	>
2022-05-27 17:11:34	130	<	1999	0.06	1	0	0.2375	0.2976	-0.1775	>	<	1	4.2	4.2	4.2	0	4.2	4.2	>	<	1	728	728	728	0	728	728	>
2022-05-27 17:11:35	131	<	1998	0.0536	4	0	0.2381	0.2917	-0.1845	>	<	1	4.3	4.3	4.3	0	4.3	4.3	>	<	1	728	728	728	0	728	728	>
2022-05-27 17:11:36	132	<	2002	0.0654	1	0	0.2473	0.3127	-0.1819	>	<	1	4.65	4.65	4.65	0	4.65	4.65	>	<	1	728	728	728	0	728	728	>
2022-05-27 17:11:37	133	<	1998	0.0686	3	0	0.2586	0.3272	-0.19	>	<	1	4.35	4.35	4.35	0	4.35	4.35	>	<	1	728	728	728	0	728	728	>
2022-05-27 17:11:38	134	<	2002	0.0634	3	0	0.2518	0.3152	-0.1884	>	<	1	4.35	4.35	4.35	0	4.35	4.35	>	<	1	728	728	728	0	728	728	>
2022-05-27 17:11:39	135	<	1989	0.0699	3	0	0.2608	0.3307	-0.1909	>	<	1	4.25	4.25	4.25	0	4.25	4.25	>	<	1	728	728	728	0	728	728	>
2022-05-27 17:11:40	136	<	1979	0.0718	3	0	0.2639	0.3356	-0.1921	>	<	1	4.45	4.45	4.45	0	4.45	4.45	>	<	1	728	728	728	0	728	728	>
2022-05-27 17:11:41	137	<	2031	0.095	1	0	0.2933	0.3883	-0.1982	>	<	1	4.5	4.5	4.5	0	4.5	4.5	>	<	1	728	728	728	0	728	728	>
2022-05-27 17:11:42	138	<	1994	0.0737	3	0	0.2781	0.3518	-0.2043	>	<	1	4.3	4.3	4.3	0	4.3	4.3	>	<	1	728	728	728	0	728	728	>
2022-05-27 17:11:43	139	<	2002	0.0634	3	0	0.2557	0.3192	-0.1923	>	<	1	4.4	4.4	4.4	0	4.4	4.4	>	<	1	728	728	728	0	728	728	>
2022-05-27 17:11:44	140	<	2000	0.0805	3	0	0.2793	0.3598	-0.1988	>	<	1	4.5	4.5	4.5	0	4.5	4.5	>	<	1	728.2	728.2	728.2	0	728.2	728.2	>
2022-05-27 17:11:45	141	<	1968	0.0772	1	0	0.267	0.3442	-0.1897	>	<	1	4.35	4.35	4.35	0	4.35	4.35	>	<	1	728.2	728.2	728.2	0	728.2	728.2	>
2022-05-27 17:11:46	142	<	2019	0.0664	1	0	0.2489	0.3153	-0.1826	>	<	1	4.4	4.4	4.4	0	4.4	4.4	>	<	1	728.2	728.2	728.2	0	728.2	728.2	>
2022-05-27 17:11:47	143	<	2012	0.0696	2	0	0.2583	0.3279	-0.1887	>	<	1	4.3	4.3	4.3	0	4.3	4.3	>	<	1	728.2	728.2	728.2	0	728.2	728.2	>
2022-05-27 17:11:48	144	<	1994	0.0888	3	0	0.2896	0.3784	-0.2009	>	<	1	10.1	10.1	10.1	0	10.1	10.1	>	<	1	728.2	728.2	728.2	0	728.2	728.2	>
2022-05-27 17:11:49	145	<	2007	0.0713	1	0	0.2572	0.3285	-0.186	>	<	1	4.25	4.25	4.25	0	4.25	4.25	>	<	1	728.2	728.2	728.2	0	728.2	728.2	>
2022-05-27 17:11:50	146	<	2002	0.0579	1	0	0.2336	0.2916	-0.1757	>	<	1	4.1	4.1	4.1	0	4.1	4.1	>	<	1	728.2	728.2	728.2	0	728.2	728.2	>
2022-05-27 17:11:51	147	<	2001	0.0505	1	0	0.2189	0.2694	-0.1684	>	<	1	4.35	4.35	4.35	0	4.35	4.35	>	<	1	728.3	728.3	728.3	0	728.3	728.3	>
2022-05-27 17:11:52	148	<	1987	0.0473	4	0	0.2261	0.2734	-0.1788	>	<	1	4.15	4.15	4.15	0	4.15	4.15	>	<	1	728.6	728.6	728.6	0	728.6	728.6	>
2022-05-27 17:11:53	149	<	2011	0.0428	1	0	0.2023	0.2451	-0.1596	>	<	1	4.55	4.55	4.55	0	4.55	4.55	>	<	1	728.6	728.6	728.6	0	728.6	728.6	>
2022-05-27 17:11:54	150	<	1977	0.0703	1	0	0.2557	0.326	-0.1854	>	<	1	4.4	4.4	4.4	0	4.4	4.4	>	<	1	728.6	728.6	728.6	0	728.6	728.6	>
2022-05-27 17:11:55	151	<	2024	0.0583	1	0	0.2343	0.2926	-0.176	>	<	1	4.3	4.3	4.3	0	4.3	4.3	>	<	1	728.6	728.6	728.6	0	728.6	728.6	>
2022-05-27 17:11:56	152	<	2003	0.0859	1	0	0.2802	0.366	-0.1943	>	<	1	4.5	4.5	4.5	0	4.5	4.5	>	<	1	728.6	728.6	728.6	0	728.6	728.6	>
2022-05-27 17:11:57	153	<	1981	0.1156	2	0	0.3213	0.4369	-0.2057	>	<	1	4.55	4.55	4.55	0	4.55	4.55	>	<	1	728.8	728.8	728.8	0	728.8	728.8	>
2022-05-27 17:11:58	154	<	2016	0.0526	1	0	0.2232	0.2758	-0.1706	>	<	1	4.75	4.75	4.75	0	4.75	4.75	>	<	1	729.6	729.6	729.6	0	729.6	729.6	>
2022-05-27 17:11:59	155	<	2000	0.053	1	0	0.224	0.277	-0.171	>	<	1	4.4	4.4	4.4	0	4.4	4.4	>	<	1	729.6	729.6	729.6	0	729.6	729.6	>
2022-05-27 17:12:00	156	<	2003	0.0404	3	0	0.2069	0.2473	-0.1664	>	<	1	4.35	4.35	4.35	0	4.35	4.35	>	<	1	729.6	729.6	729.6	0	729.6	729.6	>
2022-05-27 17:12:01	157	<	1996	0.0401	1	0	0.1961	0.2362	-0.1561	>	<	1	4.4	4.4	4.4	0	4.4	4.4	>	<	1	729.6	729.6	729.6	0	729.6	729.6	>
2022-05-27 17:12:02	158	<	1994	0.0627	3	0	0.2485	0.3112	-0.1858	>	<	1	4.65	4.65	4.65	0	4.65	4.65	>	<	1	729.6	729.6	729.6	0	729.6	729.6	>
2022-05-27 17:12:03	159	<	2011	0.0676	3	0	0.257	0.3246	-0.1894	>	<	1	4.7	4.7	4.7	0	4.7	4.7	>	<	1	730.6	730.6	730.6	0	730.6	730.6	>
2022-05-27 17:12:04	160	<	1984	0.061	3	0	0.2455	0.3065	-0.1846	>	<	1	4.4	4.4	4.4	0	4.4	4.4	>	<	1	731.2	731.2	731.2	0	731.2	731.2	>
2022-05-27 17:12:05	161	<	2014	0.069	1	0	0.2535	0.3225	-0.1845	>	<	1	9.85	9.85	9.85	0	9.85	9.85	>	<	1	731.2	731.2	731.2	0	731.2	731.2	>
2022-05-27 17:12:06	162	<	1992	0.0467	1	0	0.211	0.2577	-0.1643	>	<	1	4	4	4	0	4	4	>	<	1	731.2	731.2	731.2	0	731.2	731.2	>
2022-05-27 17:12:07	163	<	2009	0.0433	1	0	0.2035	0.2468	-0.1602	>	<	1	4.25	4.25	4.25	0	4.25	4.25	>	<	1	731.7	731.7	731.7	0	731.7	731.7	>
2022-05-27 17:12:08	164	<	2000	0.077	1	0	0.2666	0.3436	-0.1896	>	<	1	4.15	4.15	4.15	0	4.15	4.15	>	<	1	731.7	731.7	731.7	0	731.7	731.7	>
2022-05-27 17:12:09	165	<	1995	0.0466	1	0	0.2108	0.2574	-0.1642	>	<	1	4.4	4.4	4.4	0	4.4	4.4	>	<	1	731.7	731.7	731.7	0	731.7	731.7	>
2022-05-27 17:12:10	166	<	2005	0.0195	1	0	0.1381	0.1576	-0.1187	>	<	1	4.55	4.55	4.55	0	4.55	4.55	>	<	1	732	732	732	0	732	732	>
2022-05-27 17:12:11	167	<	1998	0.04	1	0	0.1961	0.2361	-0.156	>	<	1	4.35	4.35	4.35	0	4.35	4.35	>	<	1	732	732	732	0	732	732	>
2022-05-27 17:12:12	168	<	1995	0.0501	1	0	0.2182	0.2683	-0.1681	>	<	1	4.25	4.25	4.25	0	4.25	4.25	>	<	1	732	732	732	0	732	732	>
2022-05-27 17:12:13	169	<	2000	0.0575	3	0	0.2392	0.2967	-0.1817	>	<	1	4.25	4.25	4.25	0	4.25	4.25	>	<	1	733.2	733.2	733.2	0	733.2	733.2	>
2022-05-27 17:12:14	170	<	2007	0.0424	3	0	0.218	0.2604	-0.1757	>	<	1	4.55	4.55	4.55	0	4.55	4.55	>	<	1	733.2	733.2	733.2	0	733.2	733.2	>
2022-05-27 17:12:15	171	<	2000	0.043	3	0	0.2101	0.2531	-0.1671	>	<	1	4.45	4.45	4.45	0	4.45	4.45	>	<	1	733.7	733.7	733.7	0	733.7	733.7	>
2022-05-27 17:12:16	172	<	1993	0.0537	1	0	0.2254	0.2791	-0.1717	>	<	1	4.4	4.4	4.4	0	4.4	4.4	>	<	1	734	734	734	0	734	734	>
2022-05-27 17:12:17	173	<	1968	0.0407	3	0	0.2124	0.253	-0.1717	>	<	1	4.15	4.15	4.15	0	4.15	4.15	>	<	1	734	734	734	0	734	734	>
2022-05-27 17:12:18	174	<	2036	0.0354	1	0	0.1847	0.2201	-0.1493	>	<	1	4.55	4.55	4.55	0	4.55	4.55	>	<	1	734.5	734.5	734.5	0	734.5	734.5	>
2022-05-27 17:12:19	175	<	1998	0.0455	1	0	0.2085	0.254	-0.163	>	<	1	4.6	4.6	4.6	0	4.6	4.6	>	<	1	735	735	735	0	735	735	>
2022-05-27 17:12:20	176	<	2002	0.05	3	0	0.2268	0.2768	-0.1769	>	<	1	4.35	4.35	4.35	0	4.35	4.35	>	<	1	735	735	735	0	735	735	>
2022-05-27 17:12:21	177	<	2002	0.0534	3	0	0.2379	0.2913	-0.1844	>	<	1	4.55	4.55	4.55	0	4.55	4.55	>	<	1	735	735	735	0	735	735	>
2022-05-27 17:12:22	178	<	1993	0.0667	1	0	0.2496	0.3163	-0.1828	>	<	1	10.45	10.45	10.45	0	10.45	10.45	>	<	1	735.3	735.3	735.3	0	735.3	735.3	>
2022-05-27 17:12:23	179	<	2007	0.0419	1	0	0.2003	0.2421	-0.1584	>	<	1	4.1	4.1	4.1	0	4.1	4.1	>	<	1	735.3	735.3	735.3	0	735.3	735.3	>
2022-05-27 17:12:24	180	<	1976	0.0557	1	0	0.2293	0.2849	-0.1736	>	<	1	4.35	4.35	4.35	0	4.35	4.35	>	<	1	735.3	735.3	735.3	0	735.3	735.3	>
2022-05-27 17:12:25	181	<	2026	0.0424	1	0	0.2016	0.2441	-0.1592	>	<	1	4.5	4.5	4.5	0	4.5	4.5	>	<	1	735.3	735.3	735.3	0	735.3	735.3	>
2022-05-27 17:12:26	182	<	1986	0.0524	1	0	0.2228	0.2751	-0.1704	>	<	1	4.3	4.3	4.3	0	4.3	4.3	>	<	1	735.3	735.3	735.3	0	735.3	735.3	>
2022-05-27 17:12:27	183	<	2010	0.0592	1	0	0.236	0.2952	-0.1768	>	<	1	4.55	4.55	4.55	0	4.55	4.55	>	<	1	735.3	735.3	735.3	0	735.3	735.3	>
2022-05-27 17:12:28	184	<	2003	0.0399	1	0	0.1958	0.2358	-0.1559	>	<	1	4.65	4.65	4.65	0	4.65	4.65	>	<	1	735.8	735.8	735.8	0	735.8	735.8	>
2022-05-27 17:12:29	185	<	1997	0.0426	1	0	0.2019	0.2444	-0.1593	>	<	1	4.65	4.65	4.65	0	4.65	4.65	>	<	1	735.8	735.8	735.8	0	735.8	735.8	>
2022-05-27 17:12:30	186	<	1992	0.0397	2	0	0.1977	0.2374	-0.1581	>	<	1	4.75	4.75	4.75	0	4.75	4.75	>	<	1	736	736	736	0	736	736	>
2022-05-27 17:12:31	187	<	2000	0.0375	1	0	0.19	0.2275	-0.1525	>	<	1	4.55	4.55	4.55	0	4.55	4.55	>	<	1	737.3	737.3	737.3	0	737.3	737.3	>
2022-05-27 17:12:32	188	<	2002	0.0315	1	0	0.1746	0.206	-0.1431	>	<	1	4.3	4.3	4.3	0	4.3	4.3	>	<	1	737.3	737.3	737.3	0	737.3	737.3	>
2022-05-27 17:12:33	189	<	2003	0.0404	3	0	0.2044	0.2449	-0.164	>	<	1	4.45	4.45	4.45	0	4.45	4.45	>	<	1	737.3	737.3	737.3	0	737.3	737.3	>
2022-05-27 17:12:34	190	<	2002	0.044	3	0	0.2122	0.2561	-0.1682	>	<	1	4.4	4.4	4.4	0	4.4	4.4	>	<	1	737.8	737.8	737.8	0	737.8	737.8	>
2022-05-27 17:12:35	191	<	1999	0.052	3	0	0.2287	0.2808	-0.1767	>	<	1	4.45	4.45	4.45	0	4.45	4.45	>	<	1	737.8	737.8	737.8	0	737.8	737.8	>
2022-05-27 17:12:36	192	<	2001	0.0405	3	0	0.2045	0.245	-0.1641	>	<	1	4.35	4.35	4.35	0	4.35	4.35	>	<	1	737.8	737.8	737.8	0	737.8	737.8	>
2022-05-27 17:12:37	193	<	2000	0.0635	3	0	0.2499	0.3134	-0.1864	>	<	1	8.85	8.85	8.85	0	8.85	8.85	>	<	1	737.8	737.8	737.8	0	737.8	737.8	>
2022-05-27 17:12:38	194	<	2003	0.0504	1	0	0.2188	0.2692	-0.1684	>	<	1	5.35	5.35	5.35	0	5.35	5.35	>	<	1	737.8	737.8	737.8	0	737.8	737.8	>
2022-05-27 17:12:39	195	<	1998	0.0435	1	0	0.2041	0.2476	-0.1605	>	<	1	4.5	4.5	4.5	0	4.5	4.5	>	<	1	737.8	737.8	737.8	0	737.8	737.8	>
2022-05-27 17:12:40	196	<	2002	0.049	1	0	0.2158	0.2647	-0.1668	>	<	1	4.25	4.25	4.25	0	4.25	4.25	>	<	1	737.8	737.8	737.8	0	737.8	737.8	>
2022-05-27 17:12:41	197	<	1997	0.0716	1	0	0.2578	0.3294	-0.1862	>	<	1	4.55	4.55	4.55	0	4.55	4.55	>	<	1	737.8	737.8	737.8	0	737.8	737.8	>
2022-05-27 17:12:42	198	<	1993	0.0532	3	0	0.231	0.2842	-0.1778	>	<	1	4.15	4.15	4.15	0	4.15	4.15	>	<	1	737.8	737.8	737.8	0	737.8	737.8	>
2022-05-27 17:12:43	199	<	2000	0.0445	1	0	0.2062	0.2507	-0.1617	>	<	1	4.45	4.45	4.45	0	4.45	4.45	>	<	1	737.8	737.8	737.8	0	737.8	737.8	>
2022-05-27 17:12:44	200	<	2004	0.0464	3	0	0.2174	0.2638	-0.171	>	<	1	4.6	4.6	4.6	0	4.6	4.6	>	<	1	737.8	737.8	737.8	0	737.8	737.8	>
2022-05-27 17:12:45	201	<	2000	0.0135	1	0	0.1154	0.1289	-0.1019	>	<	1	4.3	4.3	4.3	0	4.3	4.3	>	<	1	737.8	737.8	737.8	0	737.8	737.8	>
2022-05-27 17:12:46	202	<	2002	0.046	3	0	0.2187	0.2647	-0.1728	>	<	1	4.7	4.7	4.7	0	4.7	4.7	>	<	1	737.8	737.8	737.8	0	737.8	737.8	>
2022-05-27 17:12:47	203	<	1991	0.0537	3	0	0.2342	0.288	-0.1805	>	<	1	4.45	4.45	4.45	0	4.45	4.45	>	<	1	737.8	737.8	737.8	0	737.8	737.8	>
2022-05-27 17:12:48	204	<	2001	0.0265	3	0	0.1783	0.2048	-0.1518	>	<	1	4.3	4.3	4.3	0	4.3	4.3	>	<	1	737.8	737.8	737.8	0	737.8	737.8	>
2022-05-27 17:12:49	205	<	2002	0.0599	2	0	0.2395	0.2994	-0.1795	>	<	1	4.45	4.45	4.45	0	4.45	4.45	>	<	1	737.8	737.8	737.8	0	737.8	737.8	>
2022-05-27 17:12:50	206	<	2002	0.0265	2	0	0.1636	0.1901	-0.1371	>	<	1	4.5	4.5	4.5	0	4.5	4.5	>	<	1	737.8	737.8	737.8	0	737.8	737.8	>
2022-05-27 17:12:51	207	<	2004	0.0269	1	0	0.1619	0.1889	-0.135	>	<	1	4.55	4.55	4.55	0	4.55	4.55	>	<	1	737.8	737.8	737.8	0	737.8	737.8	>
2022-05-27 17:12:52	208	<	1751	0.0445	3	0	0.2144	0.259	-0.1699	>	<	1	4.3	4.3	4.3	0	4.3	4.3	>	<	1	737.8	737.8	737.8	0	737.8	737.8	>
2022-05-27 17:12:53	209	<	2252	0.0573	2	0	0.2343	0.2916	-0.177	>	<	1	5.9	5.9	5.9	0	5.9	5.9	>	<	1	737.8	737.8	737.8	0	737.8	737.8	>
2022-05-27 17:12:54	210	<	1999	0.083	4	0	0.2866	0.3697	-0.2036	>	<	1	8.05	8.05	8.05	0	8.05	8.05	>	<	1	737.8	737.8	737.8	0	737.8	737.8	>
2022-05-27 17:12:55	211	<	2002	0.0504	1	0	0.2189	0.2693	-0.1684	>	<	1	4.05	4.05	4.05	0	4.05	4.05	>	<	1	737.8	737.8	737.8	0	737.8	737.8	>
2022-05-27 17:12:56	212	<	1993	0.0567	1	0	0.2313	0.288	-0.1746	>	<	1	4.3	4.3	4.3	0	4.3	4.3	>	<	1	738	738	738	0	738	738	>
2022-05-27 17:12:57	213	<	2006	0.0329	1	0	0.1784	0.2113	-0.1455	>	<	1	4.25	4.25	4.25	0	4.25	4.25	>	<	1	738	738	738	0	738	738	>
2022-05-27 17:12:58	214	<	1995	0.0827	3	0	0.2808	0.3636	-0.1981	>	<	1	4.3	4.3	4.3	0	4.3	4.3	>	<	1	738	738	738	0	738	738	>
2022-05-27 17:12:59	215	<	2005	0.0658	3	0	0.254	0.3198	-0.1881	>	<	1	4.35	4.35	4.35	0	4.35	4.35	>	<	1	738	738	738	0	738	738	>
2022-05-27 17:13:00	216	<	2003	0.0724	3	0	0.2649	0.3372	-0.1925	>	<	1	4.5	4.5	4.5	0	4.5	4.5	>	<	1	738	738	738	0	738	738	>
2022-05-27 17:13:01	217	<	2000	0.063	3	0	0.2491	0.3121	-0.1861	>	<	1	4.4	4.4	4.4	0	4.4	4.4	>	<	1	738	738	738	0	738	738	>
2022-05-27 17:13:02	218	<	1998	0.0606	2	0	0.2406	0.3012	-0.1801	>	<	1	4.45	4.45	4.45	0	4.45	4.45	>	<	1	738	738	738	0	738	738	>
2022-05-27 17:13:03	219	<	2002	0.0684	2	0	0.2564	0.3248	-0.188	>	<	1	4.4	4.4	4.4	0	4.4	4.4	>	<	1	738	738	738	0	738	738	>
2022-05-27 17:13:04	220	<	2002	0.0734	3	0	0.2665	0.3399	-0.1931	>	<	1	4.4	4.4	4.4	0	4.4	4.4	>	<	1	738	738	738	0	738	738	>
2022-05-27 17:13:05	221	<	1998	0.0851	3	0	0.2843	0.3694	-0.1993	>	<	1	4.3	4.3	4.3	0	4.3	4.3	>	<	1	738	738	738	0	738	738	>
2022-05-27 17:13:06	222	<	1994	0.0527	3	0	0.23	0.2826	-0.1773	>	<	1	4.2	4.2	4.2	0	4.2	4.2	>	<	1	738	738	738	0	738	738	>
2022-05-27 17:13:07	223	<	2004	0.0459	1	0	0.2093	0.2552	-0.1634	>	<	1	4.35	4.35	4.35	0	4.35	4.35	>	<	1	738	738	738	0	738	738	>
2022-05-27 17:13:08	224	<	2002	0.0405	3	0	0.2045	0.245	-0.164	>	<	1	4.45	4.45	4.45	0	4.45	4.45	>	<	1	738	738	738	0	738	738	>
2022-05-27 17:13:09	225	<	1996	0.0621	1	0	0.2414	0.3035	-0.1793	>	<	1	10.1	10.1	10.1	0	10.1	10.1	>	<	1	738	738	738	0	738	738	>
2022-05-27 17:13:10	226	<	2002	0.0435	4	0	0.2181	0.2615	-0.1746	>	<	1	4.3	4.3	4.3	0	4.3	4.3	>	<	1	738	738	738	0	738	738	>
2022-05-27 17:13:11	227	<	2000	0.069	4	0	0.265	0.334	-0.196	>	<	1	4.45	4.45	4.45	0	4.45	4.45	>	<	1	738	738	738	0	738	738	>
2022-05-27 17:13:12	228	<	2000	0.058	4	0	0.2462	0.3042	-0.1882	>	<	1	4.55	4.55	4.55	0	4.55	4.55	>	<	1	738	738	738	0	738	738	>
2022-05-27 17:13:13	229	<	1994	0.0532	1	0	0.2244	0.2775	-0.1712	>	<	1	4.15	4.15	4.15	0	4.15	4.15	>	<	1	738	738	738	0	738	738	>
2022-05-27 17:13:14	230	<	2009	0.0717	3	0	0.2637	0.3354	-0.192	>	<	1	4.4	4.4	4.4	0	4.4	4.4	>	<	1	738	738	738	0	738	738	>
2022-05-27 17:13:15	231	<	1999	0.072	1	0	0.2585	0.3306	-0.1865	>	<	1	4.4	4.4	4.4	0	4.4	4.4	>	<	1	738	738	738	0	738	738	>
2022-05-27 17:13:16	232	<	2000	0.0715	3	0	0.2634	0.3349	-0.1919	>	<	1	4.15	4.15	4.15	0	4.15	4.15	>	<	1	738	738	738	0	738	738	>
2022-05-27 17:13:17	233	<	1999	0.055	3	0	0.2345	0.2896	-0.1795	>	<	1	4.4	4.4	4.4	0	4.4	4.4	>	<	1	738.3	738.3	738.3	0	738.3	738.3	>
2022-05-27 17:13:18	234	<	1998	0.0485	3	0	0.2218	0.2703	-0.1732	>	<	1	4.35	4.35	4.35	0	4.35	4.35	>	<	1	738.3	738.3	738.3	0	738.3	738.3	>
2022-05-27 17:13:19	235	<	2000	0.1085	3	0	0.3174	0.4259	-0.2089	>	<	1	4.15	4.15	4.15	0	4.15	4.15	>	<	1	738.3	738.3	738.3	0	738.3	738.3	>
2022-05-27 17:13:20	236	<	1987	0.0433	1	0	0.2035	0.2468	-0.1602	>	<	1	4.3	4.3	4.3	0	4.3	4.3	>	<	1	738.3	738.3	738.3	0	738.3	738.3	>
2022-05-27 17:13:21	237	<	2012	0.0746	3	0	0.2701	0.3447	-0.1956	>	<	1	4.25	4.25	4.25	0	4.25	4.25	>	<	1	738.3	738.3	738.3	0	738.3	738.3	>
2022-05-27 17:13:22	238	<	2004	0.0843	3	0	0.2832	0.3676	-0.1989	>	<	1	4.45	4.45	4.45	0	4.45	4.45	>	<	1	738.3	738.3	738.3	0	738.3	738.3	>
2022-05-27 17:13:23	239	<	1999	0.0995	3	0	0.3044	0.4039	-0.2048	>	<	1	4.45	4.45	4.45	0	4.45	4.45	>	<	1	738.3	738.3	738.3	0	738.3	738.3	>
2022-05-27 17:13:24	240	<	2002	0.0769	3	0	0.272	0.349	-0.1951	>	<	1	4.3	4.3	4.3	0	4.3	4.3	>	<	1	738.3	738.3	738.3	0	738.3	738.3	>
2022-05-27 17:13:25	241	<	1996	0.0476	4	0	0.2266	0.2742	-0.179	>	<	1	10.15	10.15	10.15	0	10.15	10.15	>	<	1	738.3	738.3	738.3	0	738.3	738.3	>
2022-05-27 17:13:26	242	<	1986	0.0463	1	0	0.2102	0.2565	-0.1639	>	<	1	4.4	4.4	4.4	0	4.4	4.4	>	<	1	738.3	738.3	738.3	0	738.3	738.3	>
2022-05-27 17:13:27	243	<	2009	0.0727	4	0	0.2709	0.3435	-0.1982	>	<	1	4.6	4.6	4.6	0	4.6	4.6	>	<	1	738.3	738.3	738.3	0	738.3	738.3	>
2022-05-27 17:13:28	244	<	2008	0.0632	3	0	0.2495	0.3127	-0.1862	>	<	1	4.3	4.3	4.3	0	4.3	4.3	>	<	1	738.3	738.3	738.3	0	738.3	738.3	>
2022-05-27 17:13:29	245	<	2000	0.029	3	0	0.1765	0.2055	-0.1475	>	<	1	4.4	4.4	4.4	0	4.4	4.4	>	<	1	738.3	738.3	738.3	0	738.3	738.3	>
2022-05-27 17:13:30	246	<	2000	0.057	3	0	0.2444	0.3014	-0.1874	>	<	1	4.2	4.2	4.2	0	4.2	4.2	>	<	1	738.3	738.3	738.3	0	738.3	738.3	>
2022-05-27 17:13:31	247	<	2000	0.044	1	0	0.2051	0.2491	-0.1611	>	<	1	4.15	4.15	4.15	0	4.15	4.15	>	<	1	738.3	738.3	738.3	0	738.3	738.3	>
2022-05-27 17:13:32	248	<	1996	0.0646	1	0	0.2459	0.3105	-0.1812	>	<	1	4.35	4.35	4.35	0	4.35	4.35	>	<	1	738.3	738.3	738.3	0	738.3	738.3	>
2022-05-27 17:13:33	249	<	1987	0.0488	1	0	0.2155	0.2643	-0.1667	>	<	1	4.35	4.35	4.35	0	4.35	4.35	>	<	1	738.3	738.3	738.3	0	738.3	738.3	>
2022-05-27 17:13:34	250	<	2014	0.0263	1	0	0.1601	0.1864	-0.1338	>	<	1	4.2	4.2	4.2	0	4.2	4.2	>	<	1	738.5	738.5	738.5	0	738.5	738.5	>
2022-05-27 17:13:35	251	<	1995	0.019	3	0	0.1473	0.1663	-0.1282	>	<	1	4.3	4.3	4.3	0	4.3	4.3	>	<	1	738.5	738.5	738.5	0	738.5	738.5	>
2022-05-27 17:13:36	252	<	2008	0.0234	3	0	0.1608	0.1842	-0.1374	>	<	1	4.45	4.45	4.45	0	4.45	4.45	>	<	1	738.5	738.5	738.5	0	738.5	738.5	>
2022-05-27 17:13:37	253	<	1998	0.032	1	0	0.1761	0.2081	-0.1441	>	<	1	4.4	4.4	4.4	0	4.4	4.4	>	<	1	738.5	738.5	738.5	0	738.5	738.5	>
2022-05-27 17:13:38	254	<	2001	0.009	1	0	0.0944	0.1034	-0.0854	>	<	1	4.45	4.45	4.45	0	4.45	4.45	>	<	1	738.5	738.5	738.5	0	738.5	738.5	>
2022-05-27 17:13:39	255	<	2000	0.0575	1	0	0.2328	0.2903	-0.1753	>	<	1	4.45	4.45	4.45	0	4.45	4.45	>	<	1	738.8	738.8	738.8	0	738.8	738.8	>
2022-05-27 17:13:40	256	<	1999	0.05	1	0	0.218	0.268	-0.168	>	<	1	4.5	4.5	4.5	0	4.5	4.5	>	<	1	738.8	738.8	738.8	0	738.8	738.8	>
2022-05-27 17:13:41	257	<	1897	0.0448	3	0	0.2144	0.2592	-0.1696	>	<	1	9.7	9.7	9.7	0	9.7	9.7	>	<	1	738.8	738.8	738.8	0	738.8	738.8	>
2022-05-27 17:13:42	258	<	2103	0.0485	1	0	0.2148	0.2633	-0.1663	>	<	1	4.35	4.35	4.35	0	4.35	4.35	>	<	1	738.8	738.8	738.8	0	738.8	738.8	>
2022-05-27 17:13:43	259	<	1998	0.0445	1	0	0.2063	0.2508	-0.1618	>	<	1	4.45	4.45	4.45	0	4.45	4.45	>	<	1	738.8	738.8	738.8	0	738.8	738.8	>
2022-05-27 17:13:44	260	<	2003	0.0275	3	0	0.1723	0.1998	-0.1449	>	<	1	4.5	4.5	4.5	0	4.5	4.5	>	<	1	738.8	738.8	738.8	0	738.8	738.8	>
2022-05-27 17:13:45	261	<	1998	0.015	1	0	0.1216	0.1366	-0.1066	>	<	1	4.25	4.25	4.25	0	4.25	4.25	>	<	1	738.8	738.8	738.8	0	738.8	738.8	>
2022-05-27 17:13:46	262	<	2003	0.025	1	0	0.156	0.181	-0.131	>	<	1	4.35	4.35	4.35	0	4.35	4.35	>	<	1	738.8	738.8	738.8	0	738.8	738.8	>
2022-05-27 17:13:47	263	<	1997	0.024	3	0	0.1717	0.1957	-0.1476	>	<	1	4.35	4.35	4.35	0	4.35	4.35	>	<	1	738.8	738.8	738.8	0	738.8	738.8	>
2022-05-27 17:13:48	264	<	1987	0.0136	1	0	0.1158	0.1294	-0.1022	>	<	1	4.25	4.25	4.25	0	4.25	4.25	>	<	1	738.8	738.8	738.8	0	738.8	738.8	>
2022-05-27 17:13:49	265	<	2008	0.0578	2	0	0.2354	0.2932	-0.1777	>	<	1	4.25	4.25	4.25	0	4.25	4.25	>	<	1	739	739	739	0	739	739	>
2022-05-27 17:13:50	266	<	1998	0.0701	1	0	0.2553	0.3253	-0.1852	>	<	1	4.25	4.25	4.25	0	4.25	4.25	>	<	1	739	739	739	0	739	739	>
2022-05-27 17:13:51	267	<	2010	0.0527	3	0	0.2301	0.2828	-0.1774	>	<	1	4.4	4.4	4.4	0	4.4	4.4	>	<	1	739	739	739	0	739	739	>
2022-05-27 17:13:52	268	<	1997	0.0616	3	0	0.2486	0.3102	-0.187	>	<	1	4.45	4.45	4.45	0	4.45	4.45	>	<	1	739	739	739	0	739	739	>
2022-05-27 17:13:53	269	<	2002	0.0889	3	0	0.2916	0.3805	-0.2026	>	<	1	4.2	4.2	4.2	0	4.2	4.2	>	<	1	739	739	739	0	739	739	>
2022-05-27 17:13:54	270	<	1998	0.039	3	0	0.2013	0.2403	-0.1623	>	<	1	4.3	4.3	4.3	0	4.3	4.3	>	<	1	739	739	739	0	739	739	>
2022-05-27 17:13:55	271	<	2001	0.054	3	0	0.2325	0.2865	-0.1785	>	<	1	9.9	9.9	9.9	0	9.9	9.9	>	<	1	739	739	739	0	739	739	>
2022-05-27 17:13:56	272	<	1999	0.042	3	0	0.208	0.25	-0.166	>	<	1	4.35	4.35	4.35	0	4.35	4.35	>	<	1	739	739	739	0	739	739	>
2022-05-27 17:13:57	273	<	2001	0.009	1	0	0.0944	0.1034	-0.0854	>	<	1	4.4	4.4	4.4	0	4.4	4.4	>	<	1	739	739	739	0	739	739	>
2022-05-27 17:13:58	274	<	1950	0.0113	3	0	0.1193	0.1306	-0.108	>	<	1	4.15	4.15	4.15	0	4.15	4.15	>	<	1	739	739	739	0	739	739	>
2022-05-27 17:13:59	275	<	2046	0.0147	3	0	0.1318	0.1465	-0.1172	>	<	1	4.2	4.2	4.2	0	4.2	4.2	>	<	1	739	739	739	0	739	739	>
2022-05-27 17:14:00	276	<	1997	0.0346	3	0	0.1907	0.2252	-0.1561	>	<	1	4.45	4.45	4.45	0	4.45	4.45	>	<	1	739	739	739	0	739	739	>
2022-05-27 17:14:01	277	<	2007	0.0204	3	0	0.1612	0.1816	-0.1408	>	<	1	4.35	4.35	4.35	0	4.35	4.35	>	<	1	739	739	739	0	739	739	>
2022-05-27 17:14:02	278	<	1995	0.0261	1	0	0.1593	0.1854	-0.1333	>	<	1	4.3	4.3	4.3	0	4.3	4.3	>	<	1	739	739	739	0	739	739	>
2022-05-27 17:14:03	279	<	1986	0.0156	1	0	0.124	0.1396	-0.1083	>	<	1	4.45	4.45	4.45	0	4.45	4.45	>	<	1	739	739	739	0	739	739	>
2022-05-27 17:14:04	280	<	2019	0.0282	2	0	0.1686	0.1968	-0.1404	>	<	1	4.4	4.4	4.4	0	4.4	4.4	>	<	1	739	739	739	0	739	739	>
2022-05-27 17:14:05	281	<	1992	0.0351	3	0	0.1947	0.2299	-0.1596	>	<	1	4.35	4.35	4.35	0	4.35	4.35	>	<	1	739	739	739	0	739	739	>
2022-05-27 17:14:06	282	<	2008	0.0125	1	0	0.1109	0.1233	-0.0984	>	<	1	4.2	4.2	4.2	0	4.2	4.2	>	<	1	739	739	739	0	739	739	>
2022-05-27 17:14:07	283	<	1998	0.0265	1	0	0.1607	0.1872	-0.1342	>	<	1	4.25	4.25	4.25	0	4.25	4.25	>	<	1	739	739	739	0	739	739	>
2022-05-27 17:14:08	284	<	2002	0.0305	3	0	0.1831	0.2136	-0.1527	>	<	1	9.85	9.85	9.85	0	9.85	9.85	>	<	1	739	739	739	0	739	739	>
2022-05-27 17:14:09	285	<	1998	0.0125	1	0	0.1112	0.1237	-0.0986	>	<	1	3.95	3.95	3.95	0	3.95	3.95	>	<	1	739	739	739	0	739	739	>
2022-05-27 17:14:10	286	<	2000	0.0395	1	0	0.1948	0.2343	-0.1553	>	<	1	4.3	4.3	4.3	0	4.3	4.3	>	<	1	739	739	739	0	739	739	>
2022-05-27 17:14:11	287	<	2000	0.0385	1	0	0.1924	0.2309	-0.1539	>	<	1	4.5	4.5	4.5	0	4.5	4.5	>	<	1	739	739	739	0	739	739	>
2022-05-27 17:14:12	288	<	2003	0.0624	1	0	0.2419	0.3043	-0.1795	>	<	1	4.45	4.45	4.45	0	4.45	4.45	>	<	1	739	739	739	0	739	739	>
2022-05-27 17:14:13	289	<	1992	0.0607	1	0	0.2389	0.2996	-0.1781	>	<	1	4.15	4.15	4.15	0	4.15	4.15	>	<	1	739	739	739	0	739	739	>
2022-05-27 17:14:14	290	<	2008	0.0224	1	0	0.148	0.1704	-0.1256	>	<	1	4.4	4.4	4.4	0	4.4	4.4	>	<	1	739.3	739.3	739.3	0	739.3	739.3	>
2022-05-27 17:14:15	291	<	1997	0.0561	3	0	0.2428	0.2989	-0.1867	>	<	1	4.55	4.55	4.55	0	4.55	4.55	>	<	1	739.5	739.5	739.5	0	739.5	739.5	>
2022-05-27 17:14:16	292	<	2002	0.031	2	0	0.1761	0.2071	-0.1451	>	<	1	4.6	4.6	4.6	0	4.6	4.6	>	<	1	739.5	739.5	739.5	0	739.5	739.5	>
2022-05-27 17:14:17	293	<	1948	0.0411	3	0	0.2134	0.2545	-0.1723	>	<	1	4.35	4.35	4.35	0	4.35	4.35	>	<	1	739.5	739.5	739.5	0	739.5	739.5	>
2022-05-27 17:14:18	294	<	2045	0.0543	1	0	0.2266	0.2808	-0.1723	>	<	1	4.45	4.45	4.45	0	4.45	4.45	>	<	1	739.5	739.5	739.5	0	739.5	739.5	>
2022-05-27 17:14:19	295	<	2005	0.0359	1	0	0.1861	0.222	-0.1502	>	<	1	4.45	4.45	4.45	0	4.45	4.45	>	<	1	739.5	739.5	739.5	0	739.5	739.5	>
2022-05-27 17:14:20	296	<	2000	0.043	3	0	0.2101	0.2531	-0.1671	>	<	1	4.45	4.45	4.45	0	4.45	4.45	>	<	1	739.5	739.5	739.5	0	739.5	739.5	>
2022-05-27 17:14:21	297	<	2000	0.0405	1	0	0.1971	0.2376	-0.1566	>	<	1	4.35	4.35	4.35	0	4.35	4.35	>	<	1	739.5	739.5	739.5	0	739.5	739.5	>
2022-05-27 17:14:22	298	<	1997	0.0536	1	0	0.2252	0.2788	-0.1716	>	<	1	10	10	10	0	10	10	>	<	1	739.5	739.5	739.5	0	739.5	739.5	>
2022-05-27 17:14:23	299	<	1998	0.0676	1	0	0.251	0.3186	-0.1834	>	<	1	4.45	4.45	4.45	0	4.45	4.45	>	<	1	739.5	739.5	739.5	0	739.5	739.5	>
2022-05-27 17:14:24	300	<	2004	0.0085	3	0	0.1068	0.1153	-0.0983	>	<	1	4.25	4.25	4.25	0	4.25	4.25	>	<	1	739.5	739.5	739.5	0	739.5	739.5	>
2022-05-27 17:14:25	301	<	2004	0.017	3	0	0.1403	0.1572	-0.1233	>	<	1	4.35	4.35	4.35	0	4.35	4.35	>	<	1	739.5	739.5	739.5	0	739.5	739.5	>
2022-05-27 17:14:26	302	<	1998	0.016	3	0	0.137	0.153	-0.121	>	<	1	4.35	4.35	4.35	0	4.35	4.35	>	<	1	739.5	739.5	739.5	0	739.5	739.5	>
2022-05-27 17:14:27	303	<	2002	0.036	3	0	0.1941	0.23	-0.1581	>	<	1	4.4	4.4	4.4	0	4.4	4.4	>	<	1	739.8	739.8	739.8	0	739.8	739.8	>
2022-05-27 17:14:28	304	<	1992	0.0713	1	0	0.2573	0.3286	-0.186	>	<	1	4.45	4.45	4.45	0	4.45	4.45	>	<	1	739.8	739.8	739.8	0	739.8	739.8	>
2022-05-27 17:14:29	305	<	2001	0.023	1	0	0.1499	0.1729	-0.1269	>	<	1	4.4	4.4	4.4	0	4.4	4.4	>	<	1	739.8	739.8	739.8	0	739.8	739.8	>
2022-05-27 17:14:30	306	<	2000	0.0595	2	0	0.2387	0.2982	-0.1792	>	<	1	4.45	4.45	4.45	0	4.45	4.45	>	<	1	739.8	739.8	739.8	0	739.8	739.8	>
2022-05-27 17:14:31	307	<	1993	0.0376	3	0	0.2055	0.2431	-0.1679	>	<	1	4.35	4.35	4.35	0	4.35	4.35	>	<	1	739.8	739.8	739.8	0	739.8	739.8	>
2022-05-27 17:14:32	308	<	2011	0.0433	3	0	0.2107	0.2539	-0.1674	>	<	1	4.65	4.65	4.65	0	4.65	4.65	>	<	1	739.8	739.8	739.8	0	739.8	739.8	>
2022-05-27 17:14:33	309	<	2001	0.0755	1	0	0.2641	0.3396	-0.1887	>	<	1	4.2	4.2	4.2	0	4.2	4.2	>	<	1	739.8	739.8	739.8	0	739.8	739.8	>
2022-05-27 17:14:34	310	<	1992	0.0291	1	0	0.1681	0.1972	-0.139	>	<	1	4.25	4.25	4.25	0	4.25	4.25	>	<	1	739.8	739.8	739.8	0	739.8	739.8	>
2022-05-27 17:14:35	311	<	2002	0.045	1	0	0.2072	0.2522	-0.1623	>	<	1	4.35	4.35	4.35	0	4.35	4.35	>	<	1	739.8	739.8	739.8	0	739.8	739.8	>
2022-05-27 17:14:36	312	<	2007	0.0374	1	0	0.1897	0.227	-0.1523	>	<	1	10.15	10.15	10.15	0	10.15	10.15	>	<	1	739.8	739.8	739.8	0	739.8	739.8	>
2022-05-27 17:14:37	313	<	1991	0.0552	1	0	0.2285	0.2837	-0.1732	>	<	1	4.4	4.4	4.4	0	4.4	4.4	>	<	1	739.8	739.8	739.8	0	739.8	739.8	>
2022-05-27 17:14:38	314	<	2004	0.0424	1	0	0.2015	0.2439	-0.1591	>	<	1	4.3	4.3	4.3	0	4.3	4.3	>	<	1	739.8	739.8	739.8	0	739.8	739.8	>
2022-05-27 17:14:39	315	<	2001	0.0375	1	0	0.1899	0.2274	-0.1525	>	<	1	4.5	4.5	4.5	0	4.5	4.5	>	<	1	739.8	739.8	739.8	0	739.8	739.8	>
2022-05-27 17:14:40	316	<	2004	0.0674	3	0	0.2566	0.3239	-0.1892	>	<	1	4.55	4.55	4.55	0	4.55	4.55	>	<	1	739.8	739.8	739.8	0	739.8	739.8	>
2022-05-27 17:14:41	317	<	1994	0.0782	1	0	0.2685	0.3468	-0.1903	>	<	1	4.25	4.25	4.25	0	4.25	4.25	>	<	1	739.8	739.8	739.8	0	739.8	739.8	>
2022-05-27 17:14:42	318	<	2006	0.0374	3	0	0.1999	0.2373	-0.1626	>	<	1	4.6	4.6	4.6	0	4.6	4.6	>	<	1	739.8	739.8	739.8	0	739.8	739.8	>
2022-05-27 17:14:43	319	<	2000	0.0245	2	0	0.1578	0.1823	-0.1333	>	<	1	4.35	4.35	4.35	0	4.35	4.35	>	<	1	739.8	739.8	739.8	0	739.8	739.8	>
2022-05-27 17:14:44	320	<	1998	0.0536	1	0	0.2251	0.2787	-0.1716	>	<	1	4.75	4.75	4.75	0	4.75	4.75	>	<	1	739.8	739.8	739.8	0	739.8	739.8	>
2022-05-27 17:14:45	321	<	2003	0.0479	3	0	0.2272	0.2751	-0.1793	>	<	1	4.6	4.6	4.6	0	4.6	4.6	>	<	1	740	740	740	0	740	740	>
2022-05-27 17:14:46	322	<	1998	0.0305	3	0	0.1806	0.2111	-0.15	>	<	1	4.75	4.75	4.75	0	4.75	4.75	>	<	1	740	740	740	0	740	740	>
2022-05-27 17:14:47	323	<	1998	0.0551	3	0	0.2346	0.2896	-0.1795	>	<	1	4.55	4.55	4.55	0	4.55	4.55	>	<	1	740	740	740	0	740	740	>
2022-05-27 17:14:48	324	<	2001	0.046	1	0	0.2094	0.2554	-0.1635	>	<	1	4.55	4.55	4.55	0	4.55	4.55	>	<	1	740	740	740	0	740	740	>
2022-05-27 17:14:49	325	<	2004	0.0125	3	0	0.1237	0.1362	-0.1113	>	<	1	10.15	10.15	10.15	0	10.15	10.15	>	<	1	740	740	740	0	740	740	>
2022-05-27 17:14:50	326	<	1995	0.0531	1	0	0.2243	0.2774	-0.1712	>	<	1	4.4	4.4	4.4	0	4.4	4.4	>	<	1	740	740	740	0	740	740	>
2022-05-27 17:14:51	327	<	1969	0.0635	3	0	0.25	0.3135	-0.1865	>	<	1	4.35	4.35	4.35	0	4.35	4.35	>	<	1	740	740	740	0	740	740	>
2022-05-27 17:14:52	328	<	2028	0.0444	1	0	0.2059	0.2503	-0.1616	>	<	1	4.7	4.7	4.7	0	4.7	4.7	>	<	1	740	740	740	0	740	740	>
2022-05-27 17:14:53	329	<	1998	0.0691	3	0	0.2594	0.3285	-0.1904	>	<	1	4.3	4.3	4.3	0	4.3	4.3	>	<	1	740	740	740	0	740	740	>
2022-05-27 17:14:54	330	<	2002	0.0175	3	0	0.142	0.1595	-0.1246	>	<	1	4.25	4.25	4.25	0	4.25	4.25	>	<	1	740	740	740	0	740	740	>
2022-05-27 17:14:55	331	<	2005	0.0678	1	0	0.2515	0.3193	-0.1836	>	<	1	4.35	4.35	4.35	0	4.35	4.35	>	<	1	740.3	740.3	740.3	0	740.3	740.3	>
2022-05-27 17:14:56	332	<	2002	0.0639	1	0	0.2446	0.3086	-0.1807	>	<	1	4.35	4.35	4.35	0	4.35	4.35	>	<	1	740.3	740.3	740.3	0	740.3	740.3	>
2022-05-27 17:14:57	333	<	1997	0.0576	1	0	0.233	0.2905	-0.1754	>	<	1	4.35	4.35	4.35	0	4.35	4.35	>	<	1	740.3	740.3	740.3	0	740.3	740.3	>
2022-05-27 17:14:58	334	<	1998	0.0465	1	0	0.2107	0.2572	-0.1641	>	<	1	4.3	4.3	4.3	0	4.3	4.3	>	<	1	740.3	740.3	740.3	0	740.3	740.3	>
2022-05-27 17:14:59	335	<	1999	0.0275	3	0	0.1725	0.2	-0.145	>	<	1	4.55	4.55	4.55	0	4.55	4.55	>	<	1	740.3	740.3	740.3	0	740.3	740.3	>
2022-05-27 17:15:00	336	<	1998	0.046	2	0	0.212	0.258	-0.1659	>	<	1	4.4	4.4	4.4	0	4.4	4.4	>	<	1	740.3	740.3	740.3	0	740.3	740.3	>
2022-05-27 17:15:01	337	<	2008	0.0388	3	0	0.2008	0.2397	-0.162	>	<	1	4.5	4.5	4.5	0	4.5	4.5	>	<	1	740.3	740.3	740.3	0	740.3	740.3	>
2022-05-27 17:15:02	338	<	1989	0.0146	2	0	0.124	0.1386	-0.1094	>	<	1	4.5	4.5	4.5	0	4.5	4.5	>	<	1	740.3	740.3	740.3	0	740.3	740.3	>
2022-05-27 17:15:03	339	<	2005	0.0454	1	0	0.2082	0.2535	-0.1628	>	<	1	9.85	9.85	9.85	0	9.85	9.85	>	<	1	740.3	740.3	740.3	0	740.3	740.3	>
2022-05-27 17:15:04	340	<	2003	0.0145	1	0	0.1195	0.1339	-0.105	>	<	1	4.45	4.45	4.45	0	4.45	4.45	>	<	1	740.3	740.3	740.3	0	740.3	740.3	>
2022-05-27 17:15:05	341	<	1994	0.0311	1	0	0.1736	0.2047	-0.1425	>	<	1	4.3	4.3	4.3	0	4.3	4.3	>	<	1	740.3	740.3	740.3	0	740.3	740.3	>
2022-05-27 17:15:06	342	<	2007	0.0304	3	0	0.1802	0.2106	-0.1498	>	<	1	4.6	4.6	4.6	0	4.6	4.6	>	<	1	740.3	740.3	740.3	0	740.3	740.3	>
2022-05-27 17:15:07	343	<	1996	0.012	1	0	0.109	0.121	-0.097	>	<	1	4.4	4.4	4.4	0	4.4	4.4	>	<	1	740.3	740.3	740.3	0	740.3	740.3	>
2022-05-27 17:15:08	344	<	1991	0.0301	3	0	0.1823	0.2125	-0.1522	>	<	1	4.5	4.5	4.5	0	4.5	4.5	>	<	1	740.3	740.3	740.3	0	740.3	740.3	>
2022-05-27 17:15:09	345	<	2012	0.0084	3	0	0.1111	0.1196	-0.1027	>	<	1	4.5	4.5	4.5	0	4.5	4.5	>	<	1	740.3	740.3	740.3	0	740.3	740.3	>
2022-05-27 17:15:10	346	<	1999	0.072	2	0	0.2624	0.3344	-0.1904	>	<	1	4.35	4.35	4.35	0	4.35	4.35	>	<	1	740.3	740.3	740.3	0	740.3	740.3	>
2022-05-27 17:15:11	347	<	1984	0.0413	3	0	0.2089	0.2503	-0.1676	>	<	1	4.5	4.5	4.5	0	4.5	4.5	>	<	1	740.3	740.3	740.3	0	740.3	740.3	>
2022-05-27 17:15:12	348	<	2020	0.0287	3	0	0.1757	0.2044	-0.147	>	<	1	4.3	4.3	4.3	0	4.3	4.3	>	<	1	740.3	740.3	740.3	0	740.3	740.3	>
2022-05-27 17:15:13	349	<	1996	0.018	2	0	0.1368	0.1548	-0.1188	>	<	1	4.45	4.45	4.45	0	4.45	4.45	>	<	1	740.3	740.3	740.3	0	740.3	740.3	>
2022-05-27 17:15:14	350	<	2003	0.0075	2	0	0.0971	0.1046	-0.0896	>	<	1	4.35	4.35	4.35	0	4.35	4.35	>	<	1	740.3	740.3	740.3	0	740.3	740.3	>
2022-05-27 17:15:15	351	<	1976	0.041	2	0	0.2033	0.2443	-0.1623	>	<	1	4.4	4.4	4.4	0	4.4	4.4	>	<	1	740.3	740.3	740.3	0	740.3	740.3	>
2022-05-27 17:15:16	352	<	1742	0.0344	1	0	0.1824	0.2168	-0.1479	>	<	1	9.95	9.95	9.95	0	9.95	9.95	>	<	1	740.3	740.3	740.3	0	740.3	740.3	>
2022-05-27 17:15:17	353	<	2279	0.0417	1	0	0.1999	0.2416	-0.1582	>	<	1	4.2	4.2	4.2	0	4.2	4.2	>	<	1	740.3	740.3	740.3	0	740.3	740.3	>
2022-05-27 17:15:18	354	<	2002	0.0614	4	0	0.2523	0.3137	-0.1909	>	<	1	4.5	4.5	4.5	0	4.5	4.5	>	<	1	740.3	740.3	740.3	0	740.3	740.3	>
2022-05-27 17:15:19	355	<	2001	0.0435	1	0	0.2039	0.2474	-0.1605	>	<	1	4.6	4.6	4.6	0	4.6	4.6	>	<	1	740.3	740.3	740.3	0	740.3	740.3	>
2022-05-27 17:15:20	356	<	2002	0.0619	3	0	0.2532	0.3151	-0.1912	>	<	1	4.65	4.65	4.65	0	4.65	4.65	>	<	1	740.3	740.3	740.3	0	740.3	740.3	>
2022-05-27 17:15:21	357	<	1994	0.0446	3	0	0.2137	0.2583	-0.169	>	<	1	4.45	4.45	4.45	0	4.45	4.45	>	<	1	740.3	740.3	740.3	0	740.3	740.3	>
2022-05-27 17:15:22	358	<	1998	0.035	1	0	0.1839	0.2189	-0.1488	>	<	1	4.3	4.3	4.3	0	4.3	4.3	>	<	1	740.3	740.3	740.3	0	740.3	740.3	>
2022-05-27 17:15:23	359	<	1996	0.0481	1	0	0.214	0.2621	-0.1659	>	<	1	4.35	4.35	4.35	0	4.35	4.35	>	<	1	740.3	740.3	740.3	0	740.3	740.3	>
2022-05-27 17:15:24	360	<	2009	0.0264	2	0	0.1633	0.1897	-0.137	>	<	1	4.15	4.15	4.15	0	4.15	4.15	>	<	1	740.6	740.6	740.6	0	740.6	740.6	>
2022-05-27 17:15:25	361	<	1999	0.042	3	0	0.2151	0.2571	-0.1731	>	<	1	4.2	4.2	4.2	0	4.2	4.2	>	<	1	740.6	740.6	740.6	0	740.6	740.6	>
2022-05-27 17:15:26	362	<	2003	0.0334	2	0	0.1826	0.216	-0.1491	>	<	1	4.35	4.35	4.35	0	4.35	4.35	>	<	1	740.6	740.6	740.6	0	740.6	740.6	>
2022-05-27 17:15:27	363	<	2000	0.029	2	0	0.1708	0.1998	-0.1418	>	<	1	4.25	4.25	4.25	0	4.25	4.25	>	<	1	740.6	740.6	740.6	0	740.6	740.6	>
2022-05-27 17:15:28	364	<	2001	0.05	3	0	0.2247	0.2746	-0.1747	>	<	1	4.35	4.35	4.35	0	4.35	4.35	>	<	1	740.8	740.8	740.8	0	740.8	740.8	>
2022-05-27 17:15:29	365	<	1995	0.0165	3	0	0.1493	0.1658	-0.1327	>	<	1	9.9	9.9	9.9	0	9.9	9.9	>	<	1	740.8	740.8	740.8	0	740.8	740.8	>
2022-05-27 17:15:30	366	<	2002	0.0709	1	0	0.2567	0.3276	-0.1858	>	<	1	4.2	4.2	4.2	0	4.2	4.2	>	<	1	740.8	740.8	740.8	0	740.8	740.8	>
2022-05-27 17:15:31	367	<	1997	0.0426	3	0	0.2092	0.2517	-0.1666	>	<	1	4.35	4.35	4.35	0	4.35	4.35	>	<	1	740.8	740.8	740.8	0	740.8	740.8	>
2022-05-27 17:15:32	368	<	2005	0.0349	3	0	0.1915	0.2264	-0.1566	>	<	1	4.35	4.35	4.35	0	4.35	4.35	>	<	1	740.8	740.8	740.8	0	740.8	740.8	>
2022-05-27 17:15:33	369	<	1997	0.004	1	0	0.0632	0.0672	-0.0592	>	<	1	4.4	4.4	4.4	0	4.4	4.4	>	<	1	740.8	740.8	740.8	0	740.8	740.8	>
2022-05-27 17:15:34	370	<	2001	0.05	3	0	0.2247	0.2746	-0.1747	>	<	1	4.35	4.35	4.35	0	4.35	4.35	>	<	1	740.8	740.8	740.8	0	740.8	740.8	>
2022-05-27 17:15:35	371	<	1999	0.0645	2	0	0.2477	0.3123	-0.1832	>	<	1	4.5	4.5	4.5	0	4.5	4.5	>	<	1	740.8	740.8	740.8	0	740.8	740.8	>
2022-05-27 17:15:36	372	<	2003	0.0205	1	0	0.1416	0.1621	-0.1211	>	<	1	4.25	4.25	4.25	0	4.25	4.25	>	<	1	740.8	740.8	740.8	0	740.8	740.8	>
2022-05-27 17:15:37	373	<	1999	0.0785	3	0	0.2853	0.3638	-0.2067	>	<	1	4.35	4.35	4.35	0	4.35	4.35	>	<	1	741.1	741.1	741.1	0	741.1	741.1	>
2022-05-27 17:15:38	374	<	2000	0.076	1	0	0.265	0.341	-0.189	>	<	1	4.35	4.35	4.35	0	4.35	4.35	>	<	1	741.1	741.1	741.1	0	741.1	741.1	>
2022-05-27 17:15:39	375	<	1997	0.0125	1	0	0.1112	0.1237	-0.0987	>	<	1	4.4	4.4	4.4	0	4.4	4.4	>	<	1	741.1	741.1	741.1	0	741.1	741.1	>
2022-05-27 17:15:40	376	<	2005	0.0329	2	0	0.1812	0.2141	-0.1483	>	<	1	4.45	4.45	4.45	0	4.45	4.45	>	<	1	741.1	741.1	741.1	0	741.1	741.1	>
2022-05-27 17:15:41	377	<	1997	0.03	1	0	0.1707	0.2008	-0.1407	>	<	1	6.4	6.4	6.4	0	6.4	6.4	>	<	1	741.1	741.1	741.1	0	741.1	741.1	>
2022-05-27 17:15:42	378	<	1995	0.0311	1	0	0.1735	0.2046	-0.1425	>	<	1	7.65	7.65	7.65	0	7.65	7.65	>	<	1	741.3	741.3	741.3	0	741.3	741.3	>
2022-05-27 17:15:43	379	<	2006	0.0464	1	0	0.2103	0.2566	-0.1639	>	<	1	4.25	4.25	4.25	0	4.25	4.25	>	<	1	741.3	741.3	741.3	0	741.3	741.3	>
2022-05-27 17:15:44	380	<	1994	0.0722	3	0	0.2646	0.3368	-0.1924	>	<	1	4.2	4.2	4.2	0	4.2	4.2	>	<	1	741.3	741.3	741.3	0	741.3	741.3	>
2022-05-27 17:15:45	381	<	2001	0.0645	1	0	0.2456	0.3101	-0.1811	>	<	1	4.45	4.45	4.45	0	4.45	4.45	>	<	1	741.3	741.3	741.3	0	741.3	741.3	>
2022-05-27 17:15:46	382	<	1999	0.026	1	0	0.1592	0.1852	-0.1332	>	<	1	4.3	4.3	4.3	0	4.3	4.3	>	<	1	741.3	741.3	741.3	0	741.3	741.3	>
2022-05-27 17:15:47	383	<	1991	0.0156	1	0	0.1238	0.1394	-0.1082	>	<	1	4.55	4.55	4.55	0	4.55	4.55	>	<	1	741.3	741.3	741.3	0	741.3	741.3	>
2022-05-27 17:15:48	384	<	2016	0.0655	3	0	0.2533	0.3188	-0.1878	>	<	1	4.35	4.35	4.35	0	4.35	4.35	>	<	1	741.3	741.3	741.3	0	741.3	741.3	>
2022-05-27 17:15:49	385	<	1999	0.034	1	0	0.1813	0.2153	-0.1473	>	<	1	4.3	4.3	4.3	0	4.3	4.3	>	<	1	741.3	741.3	741.3	0	741.3	741.3	>
2022-05-27 17:15:50	386	<	1987	0.0785	3	0	0.2764	0.3549	-0.1978	>	<	1	4.4	4.4	4.4	0	4.4	4.4	>	<	1	741.3	741.3	741.3	0	741.3	741.3	>
2022-05-27 17:15:51	387	<	2011	0.0766	1	0	0.2659	0.3425	-0.1893	>	<	1	4.35	4.35	4.35	0	4.35	4.35	>	<	1	741.6	741.6	741.6	0	741.6	741.6	>
2022-05-27 17:15:52	388	<	2002	0.0654	1	0	0.2473	0.3127	-0.1819	>	<	1	4.55	4.55	4.55	0	4.55	4.55	>	<	1	741.6	741.6	741.6	0	741.6	741.6	>
2022-05-27 17:15:53	389	<	1999	0.046	1	0	0.2095	0.2556	-0.1635	>	<	1	6.35	6.35	6.35	0	6.35	6.35	>	<	1	741.6	741.6	741.6	0	741.6	741.6	>
2022-05-27 17:15:54	390	<	2001	0.011	1	0	0.1043	0.1153	-0.0933	>	<	1	7.75	7.75	7.75	0	7.75	7.75	>	<	1	741.6	741.6	741.6	0	741.6	741.6	>
2022-05-27 17:15:55	391	<	1997	0.02	1	0	0.1401	0.1601	-0.1201	>	<	1	4.3	4.3	4.3	0	4.3	4.3	>	<	1	741.6	741.6	741.6	0	741.6	741.6	>
2022-05-27 17:15:56	392	<	1994	0.0231	3	0	0.1629	0.186	-0.1399	>	<	1	4.35	4.35	4.35	0	4.35	4.35	>	<	1	741.6	741.6	741.6	0	741.6	741.6	>
2022-05-27 17:15:57	393	<	2010	0.0308	2	0	0.1786	0.2094	-0.1477	>	<	1	4.35	4.35	4.35	0	4.35	4.35	>	<	1	741.6	741.6	741.6	0	741.6	741.6	>
2022-05-27 17:15:58	394	<	1999	0.0455	2	0	0.2108	0.2564	-0.1653	>	<	1	4.15	4.15	4.15	0	4.15	4.15	>	<	1	741.6	741.6	741.6	0	741.6	741.6	>
2022-05-27 17:15:59	395	<	1977	0.0137	2	0	0.1203	0.134	-0.1067	>	<	1	4.3	4.3	4.3	0	4.3	4.3	>	<	1	741.6	741.6	741.6	0	741.6	741.6	>
2022-05-27 17:16:00	396	<	2025	0.0178	1	0	0.1321	0.1499	-0.1144	>	<	1	4.25	4.25	4.25	0	4.25	4.25	>	<	1	741.8	741.8	741.8	0	741.8	741.8	>
2022-05-27 17:16:01	397	<	2000	0.009	3	0	0.1092	0.1182	-0.1002	>	<	1	4.55	4.55	4.55	0	4.55	4.55	>	<	1	742.1	742.1	742.1	0	742.1	742.1	>
2022-05-27 17:16:02	398	<	2001	0.07	3	0	0.2609	0.3309	-0.1909	>	<	1	4.2	4.2	4.2	0	4.2	4.2	>	<	1	742.1	742.1	742.1	0	742.1	742.1	>
2022-05-27 17:16:03	399	<	1996	0.1067	1	0	0.3087	0.4155	-0.202	>	<	1	4.4	4.4	4.4	0	4.4	4.4	>	<	1	742.1	742.1	742.1	0	742.1	742.1	>
2022-05-27 17:16:04	400	<	1998	0.017	1	0	0.1293	0.1464	-0.1123	>	<	1	4.45	4.45	4.45	0	4.45	4.45	>	<	1	742.1	742.1	742.1	0	742.1	742.1	>
2022-05-27 17:16:05	401	<	1997	0.006	1	0	0.0773	0.0833	-0.0713	>	<	1	10.1	10.1	10.1	0	10.1	10.1	>	<	1	742.1	742.1	742.1	0	742.1	742.1	>
2022-05-27 17:16:06	402	<	2008	0.0174	1	0	0.1309	0.1483	-0.1134	>	<	1	4.15	4.15	4.15	0	4.15	4.15	>	<	1	742.1	742.1	742.1	0	742.1	742.1	>
2022-05-27 17:16:07	403	<	2000	0.0585	3	0	0.2471	0.3056	-0.1886	>	<	1	4.45	4.45	4.45	0	4.45	4.45	>	<	1	742.1	742.1	742.1	0	742.1	742.1	>
2022-05-27 17:16:08	404	<	1997	0.0556	1	0	0.2291	0.2847	-0.1735	>	<	1	4.1	4.1	4.1	0	4.1	4.1	>	<	1	742.1	742.1	742.1	0	742.1	742.1	>
2022-05-27 17:16:09	405	<	2004	0.01	2	0	0.1043	0.1143	-0.0943	>	<	1	4.3	4.3	4.3	0	4.3	4.3	>	<	1	742.1	742.1	742.1	0	742.1	742.1	>
2022-05-27 17:16:10	406	<	1995	0.0075	1	0	0.0864	0.0939	-0.0789	>	<	1	4.3	4.3	4.3	0	4.3	4.3	>	<	1	742.1	742.1	742.1	0	742.1	742.1	>
2022-05-27 17:16:11	407	<	2002	0.0085	1	0	0.0918	0.1002	-0.0833	>	<	1	4.5	4.5	4.5	0	4.5	4.5	>	<	1	742.1	742.1	742.1	0	742.1	742.1	>
2022-05-27 17:16:12	408	<	1990	0.0543	3	0	0.2353	0.2895	-0.181	>	<	1	4.15	4.15	4.15	0	4.15	4.15	>	<	1	742.1	742.1	742.1	0	742.1	742.1	>
2022-05-27 17:16:13	409	<	2012	0.0482	2	0	0.2165	0.2647	-0.1683	>	<	1	4.3	4.3	4.3	0	4.3	4.3	>	<	1	742.1	742.1	742.1	0	742.1	742.1	>
2022-05-27 17:16:14	410	<	1995	0.0095	2	0	0.1022	0.1117	-0.0926	>	<	1	4.3	4.3	4.3	0	4.3	4.3	>	<	1	742.1	742.1	742.1	0	742.1	742.1	>
2022-05-27 17:16:15	411	<	1993	0.006	1	0	0.0774	0.0834	-0.0713	>	<	1	4.25	4.25	4.25	0	4.25	4.25	>	<	1	742.1	742.1	742.1	0	742.1	742.1	>
2022-05-27 17:16:16	412	<	2011	0.0348	2	0	0.186	0.2208	-0.1512	>	<	1	4.5	4.5	4.5	0	4.5	4.5	>	<	1	742.1	742.1	742.1	0	742.1	742.1	>
2022-05-27 17:16:17	413	<	1997	0.0346	1	0	0.1826	0.2172	-0.1481	>	<	1	9.6	9.6	9.6	0	9.6	9.6	>	<	1	742.1	742.1	742.1	0	742.1	742.1	>
2022-05-27 17:16:18	414	<	2001	0.0285	3	0	0.1751	0.2036	-0.1467	>	<	1	4.25	4.25	4.25	0	4.25	4.25	>	<	1	742.1	742.1	742.1	0	742.1	742.1	>
2022-05-27 17:16:19	415	<	2003	0.0035	3	0	0.0805	0.084	-0.077	>	<	1	4.3	4.3	4.3	0	4.3	4.3	>	<	1	742.1	742.1	742.1	0	742.1	742.1	>
2022-05-27 17:16:20	416	<	1999	0.0025	1	0	0.0499	0.0525	-0.0474	>	<	1	4.1	4.1	4.1	0	4.1	4.1	>	<	1	742.1	742.1	742.1	0	742.1	742.1	>
2022-05-27 17:16:21	417	<	1996	0.0421	2	0	0.2033	0.2453	-0.1612	>	<	1	4.4	4.4	4.4	0	4.4	4.4	>	<	1	742.1	742.1	742.1	0	742.1	742.1	>
2022-05-27 17:16:22	418	<	2002	0.041	3	0	0.2128	0.2537	-0.1718	>	<	1	4.25	4.25	4.25	0	4.25	4.25	>	<	1	742.1	742.1	742.1	0	742.1	742.1	>
2022-05-27 17:16:23	419	<	2001	0.0345	3	0	0.1905	0.225	-0.156	>	<	1	4.15	4.15	4.15	0	4.15	4.15	>	<	1	742.1	742.1	742.1	0	742.1	742.1	>
2022-05-27 17:16:24	420	<	2000	0.0065	2	0	0.0864	0.0929	-0.0799	>	<	1	4.15	4.15	4.15	0	4.15	4.15	>	<	1	742.1	742.1	742.1	0	742.1	742.1	>
2022-05-27 17:16:25	421	<	1996	0.0431	2	0	0.2055	0.2486	-0.1624	>	<	1	4.15	4.15	4.15	0	4.15	4.15	>	<	1	742.1	742.1	742.1	0	742.1	742.1	>
2022-05-27 17:16:26	422	<	2006	0.0429	2	0	0.205	0.2479	-0.1621	>	<	1	4.3	4.3	4.3	0	4.3	4.3	>	<	1	742.1	742.1	742.1	0	742.1	742.1	>
2022-05-27 17:16:27	423	<	1999	0.1026	3	0	0.3083	0.4108	-0.2057	>	<	1	4.3	4.3	4.3	0	4.3	4.3	>	<	1	742.1	742.1	742.1	0	742.1	742.1	>
2022-05-27 17:16:28	424	<	2000	0.0415	1	0	0.1994	0.2409	-0.1579	>	<	1	8.5	8.5	8.5	0	8.5	8.5	>	<	1	742.1	742.1	742.1	0	742.1	742.1	>
2022-05-27 17:16:29	425	<	1987	0.001	1	0	0.0317	0.0327	-0.0307	>	<	1	5.7	5.7	5.7	0	5.7	5.7	>	<	1	742.1	742.1	742.1	0	742.1	742.1	>
2022-05-27 17:16:30	426	<	1999	0.0485	3	0	0.2217	0.2703	-0.1732	>	<	1	4.35	4.35	4.35	0	4.35	4.35	>	<	1	742.1	742.1	742.1	0	742.1	742.1	>
2022-05-27 17:16:31	427	<	2003	0.0354	3	0	0.1928	0.2283	-0.1574	>	<	1	4.1	4.1	4.1	0	4.1	4.1	>	<	1	742.1	742.1	742.1	0	742.1	742.1	>
2022-05-27 17:16:32	428	<	2011	0.0129	3	0	0.1332	0.1461	-0.1202	>	<	1	4.25	4.25	4.25	0	4.25	4.25	>	<	1	742.1	742.1	742.1	0	742.1	742.1	>
2022-05-27 17:16:33	429	<	1997	0.0075	2	0	0.092	0.0995	-0.0844	>	<	1	4.1	4.1	4.1	0	4.1	4.1	>	<	1	742.1	742.1	742.1	0	742.1	742.1	>
2022-05-27 17:16:34	430	<	1987	0.0151	2	0	0.1299	0.145	-0.1148	>	<	1	4.4	4.4	4.4	0	4.4	4.4	>	<	1	742.1	742.1	742.1	0	742.1	742.1	>
2022-05-27 17:16:35	431	<	2010	0.0393	1	0	0.1943	0.2336	-0.155	>	<	1	4.4	4.4	4.4	0	4.4	4.4	>	<	1	742.3	742.3	742.3	0	742.3	742.3	>
2022-05-27 17:16:36	432	<	1979	0.0298	3	0	0.1871	0.2169	-0.1572	>	<	1	4.6	4.6	4.6	0	4.6	4.6	>	<	1	742.3	742.3	742.3	0	742.3	742.3	>
2022-05-27 17:16:37	433	<	2014	0.0065	3	0	0.1067	0.1131	-0.1002	>	<	1	4.3	4.3	4.3	0	4.3	4.3	>	<	1	742.3	742.3	742.3	0	742.3	742.3	>
2022-05-27 17:16:38	434	<	2009	0.0244	2	0	0.1575	0.1818	-0.1331	>	<	1	4.5	4.5	4.5	0	4.5	4.5	>	<	1	742.3	742.3	742.3	0	742.3	742.3	>
2022-05-27 17:16:39	435	<	1996	0.0105	3	0	0.1158	0.1264	-0.1053	>	<	1	4.4	4.4	4.4	0	4.4	4.4	>	<	1	742.6	742.6	742.6	0	742.6	742.6	>
2022-05-27 17:16:40	436	<	2008	0.0154	1	0	0.1233	0.1387	-0.1078	>	<	1	10.15	10.15	10.15	0	10.15	10.15	>	<	1	742.6	742.6	742.6	0	742.6	742.6	>
2022-05-27 17:16:41	437	<	1992	0.0156	1	0	0.1238	0.1393	-0.1082	>	<	1	4.15	4.15	4.15	0	4.15	4.15	>	<	1	742.6	742.6	742.6	0	742.6	742.6	>
2022-05-27 17:16:42	438	<	2009	0.0119	1	0	0.1086	0.1206	-0.0967	>	<	1	4.8	4.8	4.8	0	4.8	4.8	>	<	1	742.9	742.9	742.9	0	742.9	742.9	>
2022-05-27 17:16:43	439	<	1991	0.0201	3	0	0.1507	0.1708	-0.1306	>	<	1	4.35	4.35	4.35	0	4.35	4.35	>	<	1	742.9	742.9	742.9	0	742.9	742.9	>
2022-05-27 17:16:44	440	<	2003	0.0105	3	0	0.1199	0.1304	-0.1094	>	<	1	4.2	4.2	4.2	0	4.2	4.2	>	<	1	742.9	742.9	742.9	0	742.9	742.9	>
2022-05-27 17:16:45	441	<	2005	0.0344	3	0	0.198	0.2324	-0.1636	>	<	1	4.25	4.25	4.25	0	4.25	4.25	>	<	1	742.9	742.9	742.9	0	742.9	742.9	>
2022-05-27 17:16:46	442	<	1996	0.0366	1	0	0.1877	0.2243	-0.1511	>	<	1	4.25	4.25	4.25	0	4.25	4.25	>	<	1	742.9	742.9	742.9	0	742.9	742.9	>
2022-05-27 17:16:47	443	<	2005	0.014	3	0	0.1295	0.1434	-0.1155	>	<	1	4.9	4.9	4.9	0	4.9	4.9	>	<	1	742.9	742.9	742.9	0	742.9	742.9	>
2022-05-27 17:16:48	444	<	1993	0.0522	1	0	0.2224	0.2746	-0.1702	>	<	1	4.4	4.4	4.4	0	4.4	4.4	>	<	1	742.9	742.9	742.9	0	742.9	742.9	>
2022-05-27 17:16:49	445	<	2008	0.012	3	0	0.1216	0.1336	-0.1097	>	<	1	4.3	4.3	4.3	0	4.3	4.3	>	<	1	742.9	742.9	742.9	0	742.9	742.9	>
2022-05-27 17:16:50	446	<	1957	0.0118	2	0	0.1124	0.1242	-0.1007	>	<	1	4.2	4.2	4.2	0	4.2	4.2	>	<	1	742.9	742.9	742.9	0	742.9	742.9	>
2022-05-27 17:16:51	447	<	2040	0.0181	3	0	0.144	0.1622	-0.1259	>	<	1	4.65	4.65	4.65	0	4.65	4.65	>	<	1	742.9	742.9	742.9	0	742.9	742.9	>
2022-05-27 17:16:52	448	<	2002	0.0375	3	0	0.1976	0.2351	-0.1602	>	<	1	9.45	9.45	9.45	0	9.45	9.45	>	<	1	742.9	742.9	742.9	0	742.9	742.9	>
2022-05-27 17:16:53	449	<	1996	0.0135	1	0	0.1155	0.129	-0.102	>	<	1	4.2	4.2	4.2	0	4.2	4.2	>	<	1	742.9	742.9	742.9	0	742.9	742.9	>
2022-05-27 17:16:54	450	<	2000	0.024	1	0	0.153	0.177	-0.129	>	<	1	4.3	4.3	4.3	0	4.3	4.3	>	<	1	742.9	742.9	742.9	0	742.9	742.9	>
2022-05-27 17:16:55	451	<	1983	0.0292	3	0	0.1773	0.2065	-0.148	>	<	1	4.3	4.3	4.3	0	4.3	4.3	>	<	1	742.9	742.9	742.9	0	742.9	742.9	>
2022-05-27 17:16:56	452	<	2020	0.0099	2	0	0.1039	0.1138	-0.094	>	<	1	4.3	4.3	4.3	0	4.3	4.3	>	<	1	742.9	742.9	742.9	0	742.9	742.9	>
2022-05-27 17:16:57	453	<	1996	0.007	2	0	0.0893	0.0963	-0.0822	>	<	1	4.3	4.3	4.3	0	4.3	4.3	>	<	1	742.9	742.9	742.9	0	742.9	742.9	>
2022-05-27 17:16:58	454	<	2000	0.012	1	0	0.1089	0.1209	-0.0969	>	<	1	4.3	4.3	4.3	0	4.3	4.3	>	<	1	742.9	742.9	742.9	0	742.9	742.9	>
2022-05-27 17:16:59	455	<	2004	0.0065	3	0	0.1022	0.1086	-0.0957	>	<	1	4.45	4.45	4.45	0	4.45	4.45	>	<	1	742.9	742.9	742.9	0	742.9	742.9	>
2022-05-27 17:17:00	456	<	2001	0.029	3	0	0.1875	0.2164	-0.1585	>	<	1	4.45	4.45	4.45	0	4.45	4.45	>	<	1	742.9	742.9	742.9	0	742.9	742.9	>
2022-05-27 17:17:01	457	<	1995	0.0416	1	0	0.1997	0.2413	-0.1581	>	<	1	4.35	4.35	4.35	0	4.35	4.35	>	<	1	742.9	742.9	742.9	0	742.9	742.9	>
2022-05-27 17:17:02	458	<	2001	0.028	3	0	0.1738	0.2018	-0.1458	>	<	1	4.45	4.45	4.45	0	4.45	4.45	>	<	1	742.9	742.9	742.9	0	742.9	742.9	>
2022-05-27 17:17:03	459	<	2004	0.0195	1	0	0.1381	0.1576	-0.1187	>	<	1	9.9	9.9	9.9	0	9.9	9.9	>	<	1	742.9	742.9	742.9	0	742.9	742.9	>
2022-05-27 17:17:04	460	<	1997	0.0506	1	0	0.2191	0.2697	-0.1686	>	<	1	4.35	4.35	4.35	0	4.35	4.35	>	<	1	742.9	742.9	742.9	0	742.9	742.9	>
2022-05-27 17:17:05	461	<	2001	0.0905	1	0	0.2868	0.3773	-0.1964	>	<	1	4.5	4.5	4.5	0	4.5	4.5	>	<	1	742.9	742.9	742.9	0	742.9	742.9	>
2022-05-27 17:17:06	462	<	1967	0.0691	3	0	0.2596	0.3288	-0.1905	>	<	1	4.3	4.3	4.3	0	4.3	4.3	>	<	1	742.9	742.9	742.9	0	742.9	742.9	>
2022-05-27 17:17:07	463	<	2027	0.108	3	0	0.3183	0.4263	-0.2102	>	<	1	4.5	4.5	4.5	0	4.5	4.5	>	<	1	742.9	742.9	742.9	0	742.9	742.9	>
2022-05-27 17:17:08	464	<	2001	0.0825	3	0	0.2805	0.3629	-0.198	>	<	1	4.55	4.55	4.55	0	4.55	4.55	>	<	1	742.9	742.9	742.9	0	742.9	742.9	>
2022-05-27 17:17:09	465	<	1998	0.029	2	0	0.1708	0.1999	-0.1418	>	<	1	4.4	4.4	4.4	0	4.4	4.4	>	<	1	742.9	742.9	742.9	0	742.9	742.9	>
2022-05-27 17:17:10	466	<	2005	0.0244	1	0	0.1544	0.1788	-0.13	>	<	1	4.4	4.4	4.4	0	4.4	4.4	>	<	1	742.9	742.9	742.9	0	742.9	742.9	>
2022-05-27 17:17:11	467	<	1999	0.036	1	0	0.1863	0.2224	-0.1503	>	<	1	4.45	4.45	4.45	0	4.45	4.45	>	<	1	742.9	742.9	742.9	0	742.9	742.9	>
2022-05-27 17:17:12	468	<	2003	0.032	3	0	0.1842	0.2161	-0.1522	>	<	1	4.45	4.45	4.45	0	4.45	4.45	>	<	1	742.9	742.9	742.9	0	742.9	742.9	>
2022-05-27 17:17:13	469	<	1995	0.017	2	0	0.1406	0.1576	-0.1235	>	<	1	4.3	4.3	4.3	0	4.3	4.3	>	<	1	742.9	742.9	742.9	0	742.9	742.9	>
2022-05-27 17:17:14	470	<	2001	0.0055	1	0	0.0739	0.0794	-0.0684	>	<	1	6.75	6.75	6.75	0	6.75	6.75	>	<	1	742.9	742.9	742.9	0	742.9	742.9	>
2022-05-27 17:17:15	471	<	2003	0.001	1	0	0.0316	0.0326	-0.0306	>	<	1	7.45	7.45	7.45	0	7.45	7.45	>	<	1	742.9	742.9	742.9	0	742.9	742.9	>
2022-05-27 17:17:16	472	<	1989	0.0015	1	0	0.0388	0.0403	-0.0373	>	<	1	4.4	4.4	4.4	0	4.4	4.4	>	<	1	742.9	742.9	742.9	0	742.9	742.9	>
2022-05-27 17:17:17	473	<	2004	0.0369	2	0	0.1912	0.2281	-0.1543	>	<	1	4.6	4.6	4.6	0	4.6	4.6	>	<	1	742.9	742.9	742.9	0	742.9	742.9	>
2022-05-27 17:17:18	474	<	2001	0.0035	1	0	0.059	0.0625	-0.0555	>	<	1	4.45	4.45	4.45	0	4.45	4.45	>	<	1	742.9	742.9	742.9	0	742.9	742.9	>
2022-05-27 17:17:19	475	<	2004	0.0075	1	0	0.0862	0.0937	-0.0787	>	<	1	4.5	4.5	4.5	0	4.5	4.5	>	<	1	742.9	742.9	742.9	0	742.9	742.9	>
2022-05-27 17:17:20	476	<	2002	0.022	1	0	0.1466	0.1686	-0.1246	>	<	1	4.85	4.85	4.85	0	4.85	4.85	>	<	1	742.9	742.9	742.9	0	742.9	742.9	>
2022-05-27 17:17:21	477	<	1999	0.007	2	0	0.0892	0.0962	-0.0822	>	<	1	4.65	4.65	4.65	0	4.65	4.65	>	<	1	742.9	742.9	742.9	0	742.9	742.9	>
2022-05-27 17:17:22	478	<	1994	0.006	1	0	0.0773	0.0834	-0.0713	>	<	1	4.2	4.2	4.2	0	4.2	4.2	>	<	1	742.9	742.9	742.9	0	742.9	742.9	>
2022-05-27 17:17:23	479	<	2009	0.0254	3	0	0.1695	0.1949	-0.1441	>	<	1	4.35	4.35	4.35	0	4.35	4.35	>	<	1	742.9	742.9	742.9	0	742.9	742.9	>
2022-05-27 17:17:24	480	<	2000	0.0095	3	0	0.1114	0.1209	-0.1019	>	<	1	4.4	4.4	4.4	0	4.4	4.4	>	<	1	742.9	742.9	742.9	0	742.9	742.9	>
2022-05-27 17:17:25	481	<	1998	0.0305	3	0	0.186	0.2166	-0.1555	>	<	1	4.6	4.6	4.6	0	4.6	4.6	>	<	1	743.1	743.1	743.1	0	743.1	743.1	>
2022-05-27 17:17:26	482	<	1985	0.0181	3	0	0.1443	0.1625	-0.1262	>	<	1	9.75	9.75	9.75	0	9.75	9.75	>	<	1	743.1	743.1	743.1	0	743.1	743.1	>
2022-05-27 17:17:27	483	<	2009	0.0149	1	0	0.1213	0.1362	-0.1064	>	<	1	4.25	4.25	4.25	0	4.25	4.25	>	<	1	743.1	743.1	743.1	0	743.1	743.1	>
2022-05-27 17:17:28	484	<	2007	0.005	3	0	0.0891	0.0941	-0.0842	>	<	1	4.4	4.4	4.4	0	4.4	4.4	>	<	1	743.1	743.1	743.1	0	743.1	743.1	>
2022-05-27 17:17:29	485	<	1996	0.004	3	0	0.0837	0.0877	-0.0796	>	<	1	4.2	4.2	4.2	0	4.2	4.2	>	<	1	743.1	743.1	743.1	0	743.1	743.1	>
2022-05-27 17:17:30	486	<	2001	0.0065	3	0	0.0972	0.1037	-0.0907	>	<	1	4.4	4.4	4.4	0	4.4	4.4	>	<	1	743.1	743.1	743.1	0	743.1	743.1	>
2022-05-27 17:17:31	487	<	2003	0.012	1	0	0.1088	0.1208	-0.0968	>	<	1	4.2	4.2	4.2	0	4.2	4.2	>	<	1	743.1	743.1	743.1	0	743.1	743.1	>
2022-05-27 17:17:32	488	<	1997	0.0215	1	0	0.1452	0.1667	-0.1236	>	<	1	4.5	4.5	4.5	0	4.5	4.5	>	<	1	743.1	743.1	743.1	0	743.1	743.1	>
2022-05-27 17:17:33	489	<	1985	0.0297	1	0	0.1698	0.1995	-0.1401	>	<	1	4.45	4.45	4.45	0	4.45	4.45	>	<	1	743.1	743.1	743.1	0	743.1	743.1	>
2022-05-27 17:17:34	490	<	1985	0.0065	1	0	0.0807	0.0872	-0.0741	>	<	1	4.3	4.3	4.3	0	4.3	4.3	>	<	1	743.1	743.1	743.1	0	743.1	743.1	>
2022-05-27 17:17:35	491	<	2033	0.0157	1	0	0.1245	0.1402	-0.1087	>	<	1	4.2	4.2	4.2	0	4.2	4.2	>	<	1	743.1	743.1	743.1	0	743.1	743.1	>
2022-05-27 17:17:36	492	<	1999	0.029	1	0	0.1678	0.1969	-0.1388	>	<	1	4.55	4.55	4.55	0	4.55	4.55	>	<	1	743.1	743.1	743.1	0	743.1	743.1	>
2022-05-27 17:17:37	493	<	2002	0.011	3	0	0.1178	0.1287	-0.1068	>	<	1	4.55	4.55	4.55	0	4.55	4.55	>	<	1	743.1	743.1	743.1	0	743.1	743.1	>
2022-05-27 17:17:38	494	<	1994	0.0652	1	0	0.2469	0.3121	-0.1817	>	<	1	10	10	10	0	10	10	>	<	1	743.1	743.1	743.1	0	743.1	743.1	>
2022-05-27 17:17:39	495	<	2001	0.017	3	0	0.1404	0.1574	-0.1234	>	<	1	4.45	4.45	4.45	0	4.45	4.45	>	<	1	743.1	743.1	743.1	0	743.1	743.1	>
2022-05-27 17:17:40	496	<	1987	0.0196	3	0	0.1492	0.1688	-0.1296	>	<	1	4.5	4.5	4.5	0	4.5	4.5	>	<	1	743.1	743.1	743.1	0	743.1	743.1	>
2022-05-27 17:17:41	497	<	2018	0.0228	3	0	0.1589	0.1817	-0.1361	>	<	1	4.4	4.4	4.4	0	4.4	4.4	>	<	1	743.1	743.1	743.1	0	743.1	743.1	>
2022-05-27 17:17:42	498	<	1996	0.0065	1	0	0.0804	0.087	-0.0739	>	<	1	4.2	4.2	4.2	0	4.2	4.2	>	<	1	743.1	743.1	743.1	0	743.1	743.1	>
2022-05-27 17:17:43	499	<	2004	0.024	2	0	0.1593	0.1832	-0.1353	>	<	1	4.2	4.2	4.2	0	4.2	4.2	>	<	1	743.1	743.1	743.1	0	743.1	743.1	>
2022-05-27 17:17:44	500	<	1992	0.0216	1	0	0.1453	0.1669	-0.1237	>	<	1	4.15	4.15	4.15	0	4.15	4.15	>	<	1	743.1	743.1	743.1	0	743.1	743.1	>
2022-05-27 17:17:45	501	<	2003	0.0155	3	0	0.1387	0.1542	-0.1232	>	<	1	4.4	4.4	4.4	0	4.4	4.4	>	<	1	743.1	743.1	743.1	0	743.1	743.1	>
2022-05-27 17:17:46	502	<	1993	0.0075	2	0	0.0921	0.0996	-0.0845	>	<	1	4.1	4.1	4.1	0	4.1	4.1	>	<	1	743.1	743.1	743.1	0	743.1	743.1	>
2022-05-27 17:17:47	503	<	2003	0.0339	1	0	0.1811	0.215	-0.1471	>	<	1	4.2	4.2	4.2	0	4.2	4.2	>	<	1	743.1	743.1	743.1	0	743.1	743.1	>
2022-05-27 17:17:48	504	<	1971	0.0203	1	0	0.141	0.1613	-0.1207	>	<	1	4.4	4.4	4.4	0	4.4	4.4	>	<	1	743.1	743.1	743.1	0	743.1	743.1	>
2022-05-27 17:17:49	505	<	2032	0.0212	1	0	0.1439	0.1651	-0.1228	>	<	1	9.2	9.2	9.2	0	9.2	9.2	>	<	1	743.1	743.1	743.1	0	743.1	743.1	>
2022-05-27 17:17:50	506	<	1997	0.0616	4	0	0.2526	0.3142	-0.191	>	<	1	5.55	5.55	5.55	0	5.55	5.55	>	<	1	743.1	743.1	743.1	0	743.1	743.1	>
2022-05-27 17:17:51	507	<	2008	0.0702	4	0	0.2725	0.3427	-0.2023	>	<	1	4.85	4.85	4.85	0	4.85	4.85	>	<	1	743.1	743.1	743.1	0	743.1	743.1	>
2022-05-27 17:17:52	508	<	1996	0.0757	1	0	0.2644	0.3401	-0.1888	>	<	1	4.4	4.4	4.4	0	4.4	4.4	>	<	1	743.1	743.1	743.1	0	743.1	743.1	>
2022-05-27 17:17:53	509	<	1997	0.0686	1	0	0.2528	0.3214	-0.1842	>	<	1	4.35	4.35	4.35	0	4.35	4.35	>	<	1	743.1	743.1	743.1	0	743.1	743.1	>
2022-05-27 17:17:54	510	<	1984	0.0318	3	0	0.1865	0.2182	-0.1547	>	<	1	4.3	4.3	4.3	0	4.3	4.3	>	<	1	743.3	743.3	743.3	0	743.3	743.3	>
2022-05-27 17:17:55	511	<	2024	0.0227	3	0	0.1587	0.1814	-0.1359	>	<	1	4.35	4.35	4.35	0	4.35	4.35	>	<	1	743.3	743.3	743.3	0	743.3	743.3	>
2022-05-27 17:17:56	512	<	1998	0.019	3	0	0.157	0.1761	-0.138	>	<	1	4.35	4.35	4.35	0	4.35	4.35	>	<	1	743.3	743.3	743.3	0	743.3	743.3	>
2022-05-27 17:17:57	513	<	2003	0.0265	3	0	0.1696	0.196	-0.1431	>	<	1	4.35	4.35	4.35	0	4.35	4.35	>	<	1	743.3	743.3	743.3	0	743.3	743.3	>
2022-05-27 17:17:58	514	<	1998	0.0175	3	0	0.1422	0.1597	-0.1247	>	<	1	4.45	4.45	4.45	0	4.45	4.45	>	<	1	743.3	743.3	743.3	0	743.3	743.3	>
2022-05-27 17:17:59	515	<	2000	0.016	2	0	0.1294	0.1454	-0.1134	>	<	1	4.3	4.3	4.3	0	4.3	4.3	>	<	1	743.3	743.3	743.3	0	743.3	743.3	>
2022-05-27 17:18:00	516	<	1990	0.0131	2	0	0.1179	0.131	-0.1048	>	<	1	4.45	4.45	4.45	0	4.45	4.45	>	<	1	743.3	743.3	743.3	0	743.3	743.3	>
2022-05-27 17:18:01	517	<	1984	0.0055	2	0	0.0808	0.0863	-0.0752	>	<	1	9.9	9.9	9.9	0	9.9	9.9	>	<	1	743.3	743.3	743.3	0	743.3	743.3	>
2022-05-27 17:18:02	518	<	2020	0.0381	3	0	0.1991	0.2372	-0.161	>	<	1	4.6	4.6	4.6	0	4.6	4.6	>	<	1	743.3	743.3	743.3	0	743.3	743.3	>
2022-05-27 17:18:03	519	<	1977	0.0106	3	0	0.1164	0.127	-0.1058	>	<	1	4.15	4.15	4.15	0	4.15	4.15	>	<	1	743.3	743.3	743.3	0	743.3	743.3	>
2022-05-27 17:18:04	520	<	2022	0.0158	1	0	0.1248	0.1406	-0.109	>	<	1	4.05	4.05	4.05	0	4.05	4.05	>	<	1	743.3	743.3	743.3	0	743.3	743.3	>
2022-05-27 17:18:05	521	<	853	0.0059	1	0	0.0763	0.0822	-0.0705	>	<	1	4.25	4.25	4.25	0	4.25	4.25	>	<	1	743.3	743.3	743.3	0	743.3	743.3	>
2022-05-27 17:18:06	522	<	3156	0.0158	2	0	0.1274	0.1432	-0.1115	>	<	1	4.3	4.3	4.3	0	4.3	4.3	>	<	1	743.3	743.3	743.3	0	743.3	743.3	>
2022-05-27 17:18:07	523	<	1975	0.0056	2	0	0.087	0.0925	-0.0814	>	<	1	4.3	4.3	4.3	0	4.3	4.3	>	<	1	743.3	743.3	743.3	0	743.3	743.3	>
2022-05-27 17:18:08	524	<	2014	0.004	3	0	0.0996	0.1035	-0.0956	>	<	1	4.95	4.95	4.95	0	4.95	4.95	>	<	1	743.3	743.3	743.3	0	743.3	743.3	>
2022-05-27 17:18:09	525	<	1919	0.0052	2	0	0.0789	0.0841	-0.0737	>	<	1	4.35	4.35	4.35	0	4.35	4.35	>	<	1	743.3	743.3	743.3	0	743.3	743.3	>
2022-05-27 17:18:10	526	<	2079	0.0091	1	0	0.0952	0.1043	-0.086	>	<	1	4.45	4.45	4.45	0	4.45	4.45	>	<	1	743.6	743.6	743.6	0	743.6	743.6	>
2022-05-27 17:18:11	527	<	2011	0.0075	1	0	0.086	0.0935	-0.0786	>	<	1	4.35	4.35	4.35	0	4.35	4.35	>	<	1	743.6	743.6	743.6	0	743.6	743.6	>
2022-05-27 17:18:12	528	<	1971	0.0101	2	0	0.1052	0.1153	-0.095	>	<	1	4.5	4.5	4.5	0	4.5	4.5	>	<	1	743.6	743.6	743.6	0	743.6	743.6	>
2022-05-27 17:18:13	529	<	2018	0.004	3	0	0.0832	0.0872	-0.0792	>	<	1	10	10	10	0	10	10	>	<	1	743.6	743.6	743.6	0	743.6	743.6	>
2022-05-27 17:18:14	530	<	2011	0.0035	3	0	0.0803	0.0838	-0.0768	>	<	1	4.6	4.6	4.6	0	4.6	4.6	>	<	1	743.6	743.6	743.6	0	743.6	743.6	>
2022-05-27 17:18:15	531	<	1966	0.0478	3	0	0.2204	0.2682	-0.1726	>	<	1	4.4	4.4	4.4	0	4.4	4.4	>	<	1	743.6	743.6	743.6	0	743.6	743.6	>
2022-05-27 17:18:16	532	<	2025	0.039	1	0	0.1936	0.2326	-0.1546	>	<	1	4.4	4.4	4.4	0	4.4	4.4	>	<	1	743.6	743.6	743.6	0	743.6	743.6	>
2022-05-27 17:18:17	533	<	1991	0.001	1	0	0.0317	0.0327	-0.0307	>	<	1	4.35	4.35	4.35	0	4.35	4.35	>	<	1	743.6	743.6	743.6	0	743.6	743.6	>
2022-05-27 17:18:18	534	<	2009	0.0204	1	0	0.1414	0.1618	-0.121	>	<	1	4.35	4.35	4.35	0	4.35	4.35	>	<	1	743.6	743.6	743.6	0	743.6	743.6	>
2022-05-27 17:18:19	535	<	2006	0.0244	2	0	0.1576	0.182	-0.1331	>	<	1	4.25	4.25	4.25	0	4.25	4.25	>	<	1	743.6	743.6	743.6	0	743.6	743.6	>
2022-05-27 17:18:20	536	<	1993	0.004	2	0	0.0707	0.0747	-0.0667	>	<	1	4.25	4.25	4.25	0	4.25	4.25	>	<	1	743.6	743.6	743.6	0	743.6	743.6	>
2022-05-27 17:18:21	537	<	2005	0.0135	1	0	0.1153	0.1287	-0.1018	>	<	1	4.3	4.3	4.3	0	4.3	4.3	>	<	1	743.6	743.6	743.6	0	743.6	743.6	>
2022-05-27 17:18:22	538	<	2005	0.0175	3	0	0.1454	0.1629	-0.1279	>	<	1	4.2	4.2	4.2	0	4.2	4.2	>	<	1	743.6	743.6	743.6	0	743.6	743.6	>
2022-05-27 17:18:23	539	<	1999	0.052	3	0	0.2287	0.2808	-0.1767	>	<	1	4.5	4.5	4.5	0	4.5	4.5	>	<	1	743.7	743.7	743.7	0	743.7	743.7	>
2022-05-27 17:18:24	540	<	2001	0.013	2	0	0.1176	0.1306	-0.1046	>	<	1	5.1	5.1	5.1	0	5.1	5.1	>	<	1	743.7	743.7	743.7	0	743.7	743.7	>
2022-05-27 17:18:25	541	<	1998	0.005	3	0	0.0893	0.0944	-0.0843	>	<	1	10.2	10.2	10.2	0	10.2	10.2	>	<	1	743.7	743.7	743.7	0	743.7	743.7	>
2022-05-27 17:18:26	542	<	2001	0.008	1	0	0.0891	0.0971	-0.0811	>	<	1	4.35	4.35	4.35	0	4.35	4.35	>	<	1	743.7	743.7	743.7	0	743.7	743.7	>
2022-05-27 17:18:27	543	<	2003	0.001	1	0	0.0316	0.0326	-0.0306	>	<	1	4.45	4.45	4.45	0	4.45	4.45	>	<	1	743.7	743.7	743.7	0	743.7	743.7	>
2022-05-27 17:18:28	544	<	1991	0.0095	1	0	0.0972	0.1068	-0.0877	>	<	1	4.6	4.6	4.6	0	4.6	4.6	>	<	1	743.7	743.7	743.7	0	743.7	743.7	>
2022-05-27 17:18:29	545	<	2008	0.009	1	0	0.0943	0.1032	-0.0853	>	<	1	4.65	4.65	4.65	0	4.65	4.65	>	<	1	744	744	744	0	744	744	>
2022-05-27 17:18:30	546	<	1991	0.0748	2	0	0.265	0.3399	-0.1902	>	<	1	4.3	4.3	4.3	0	4.3	4.3	>	<	1	744	744	744	0	744	744	>
2022-05-27 17:18:31	547	<	2009	0.0398	3	0	0.203	0.2429	-0.1632	>	<	1	4.4	4.4	4.4	0	4.4	4.4	>	<	1	744	744	744	0	744	744	>
2022-05-27 17:18:32	548	<	1995	0.005	1	0	0.0706	0.0756	-0.0656	>	<	1	4.4	4.4	4.4	0	4.4	4.4	>	<	1	744	744	744	0	744	744	>
2022-05-27 17:18:33	549	<	2002	0.044	3	0	0.2145	0.2585	-0.1706	>	<	1	4.55	4.55	4.55	0	4.55	4.55	>	<	1	744	744	744	0	744	744	>
2022-05-27 17:18:34	550	<	1999	0.0015	2	0	0.05	0.0515	-0.0485	>	<	1	4.25	4.25	4.25	0	4.25	4.25	>	<	1	744	744	744	0	744	744	>
2022-05-27 17:18:35	551	<	2004	0.0269	3	0	0.1849	0.2119	-0.158	>	<	1	4.45	4.45	4.45	0	4.45	4.45	>	<	1	744	744	744	0	744	744	>
2022-05-27 17:18:36	552	<	2000	0.0145	3	0	0.1315	0.146	-0.117	>	<	1	9.7	9.7	9.7	0	9.7	9.7	>	<	1	744	744	744	0	744	744	>
2022-05-27 17:18:37	553	<	1998	0.0526	1	0	0.2231	0.2757	-0.1706	>	<	1	4.75	4.75	4.75	0	4.75	4.75	>	<	1	744	744	744	0	744	744	>
2022-05-27 17:18:38	554	<	1998	0.0666	1	0	0.2493	0.3158	-0.1827	>	<	1	4.2	4.2	4.2	0	4.2	4.2	>	<	1	744	744	744	0	744	744	>
2022-05-27 17:18:39	555	<	2004	0.0409	3	0	0.2055	0.2464	-0.1646	>	<	1	4.4	4.4	4.4	0	4.4	4.4	>	<	1	744	744	744	0	744	744	>
2022-05-27 17:18:40	556	<	1993	0.0542	3	0	0.2329	0.2871	-0.1788	>	<	1	4.5	4.5	4.5	0	4.5	4.5	>	<	1	744	744	744	0	744	744	>
2022-05-27 17:18:41	557	<	2008	0.0324	3	0	0.1852	0.2176	-0.1529	>	<	1	4.45	4.45	4.45	0	4.45	4.45	>	<	1	744	744	744	0	744	744	>
2022-05-27 17:18:42	558	<	1998	0.0275	3	0	0.1754	0.203	-0.1479	>	<	1	4.45	4.45	4.45	0	4.45	4.45	>	<	1	744	744	744	0	744	744	>
2022-05-27 17:18:43	559	<	1993	0.0447	3	0	0.2137	0.2584	-0.1691	>	<	1	4.35	4.35	4.35	0	4.35	4.35	>	<	1	744	744	744	0	744	744	>
2022-05-27 17:18:44	560	<	2005	0.0204	1	0	0.1415	0.162	-0.1211	>	<	1	4.3	4.3	4.3	0	4.3	4.3	>	<	1	744	744	744	0	744	744	>
2022-05-27 17:18:45	561	<	1999	0.023	2	0	0.1565	0.1795	-0.1335	>	<	1	4.25	4.25	4.25	0	4.25	4.25	>	<	1	744	744	744	0	744	744	>
2022-05-27 17:18:46	562	<	2004	0.0185	2	0	0.1383	0.1567	-0.1198	>	<	1	4.35	4.35	4.35	0	4.35	4.35	>	<	1	744	744	744	0	744	744	>
2022-05-27 17:18:47	563	<	1994	0.015	2	0	0.1258	0.1408	-0.1107	>	<	1	5.15	5.15	5.15	0	5.15	5.15	>	<	1	744	744	744	0	744	744	>
2022-05-27 17:18:48	564	<	2000	0.017	1	0	0.1293	0.1463	-0.1123	>	<	1	9.05	9.05	9.05	0	9.05	9.05	>	<	1	744	744	744	0	744	744	>
2022-05-27 17:18:49	565	<	1994	0.007	1	0	0.0835	0.0905	-0.0765	>	<	1	4.25	4.25	4.25	0	4.25	4.25	>	<	1	744	744	744	0	744	744	>
2022-05-27 17:18:50	566	<	2007	0.0264	3	0	0.1694	0.1958	-0.143	>	<	1	4.3	4.3	4.3	0	4.3	4.3	>	<	1	744	744	744	0	744	744	>
2022-05-27 17:18:51	567	<	1989	0.0156	1	0	0.1239	0.1395	-0.1083	>	<	1	4.3	4.3	4.3	0	4.3	4.3	>	<	1	744	744	744	0	744	744	>
2022-05-27 17:18:52	568	<	2017	0.0198	1	0	0.1394	0.1593	-0.1196	>	<	1	4.45	4.45	4.45	0	4.45	4.45	>	<	1	744	744	744	0	744	744	>
2022-05-27 17:18:53	569	<	1999	0.071	3	0	0.2683	0.3393	-0.1973	>	<	1	4.6	4.6	4.6	0	4.6	4.6	>	<	1	744	744	744	0	744	744	>
2022-05-27 17:18:54	570	<	1998	0.0475	1	0	0.2128	0.2604	-0.1653	>	<	1	4.65	4.65	4.65	0	4.65	4.65	>	<	1	744	744	744	0	744	744	>
2022-05-27 17:18:55	571	<	2003	0.0035	1	0	0.059	0.0625	-0.0555	>	<	1	4.55	4.55	4.55	0	4.55	4.55	>	<	1	744	744	744	0	744	744	>
2022-05-27 17:18:56	572	<	1960	0.0005	1	0	0.0226	0.0231	-0.0221	>	<	1	4.25	4.25	4.25	0	4.25	4.25	>	<	1	744.3	744.3	744.3	0	744.3	744.3	>
2022-05-27 17:18:57	573	<	2040	0.0172	3	0	0.1508	0.168	-0.1337	>	<	1	4.35	4.35	4.35	0	4.35	4.35	>	<	1	744.3	744.3	744.3	0	744.3	744.3	>
2022-05-27 17:18:58	574	<	1997	0.018	1	0	0.133	0.1511	-0.115	>	<	1	4.4	4.4	4.4	0	4.4	4.4	>	<	1	744.3	744.3	744.3	0	744.3	744.3	>
2022-05-27 17:18:59	575	<	2000	0.002	3	0	0.0707	0.0727	-0.0687	>	<	1	10.05	10.05	10.05	0	10.05	10.05	>	<	1	744.3	744.3	744.3	0	744.3	744.3	>
2022-05-27 17:19:00	576	<	2001	0.003	1	0	0.0547	0.0577	-0.0517	>	<	1	4.45	4.45	4.45	0	4.45	4.45	>	<	1	744.3	744.3	744.3	0	744.3	744.3	>
2022-05-27 17:19:01	577	<	2002	0.0045	2	0	0.0805	0.085	-0.076	>	<	1	4.45	4.45	4.45	0	4.45	4.45	>	<	1	744.3	744.3	744.3	0	744.3	744.3	>
2022-05-27 17:19:02	578	<	1998	0.003	2	0	0.0632	0.0662	-0.0602	>	<	1	4.2	4.2	4.2	0	4.2	4.2	>	<	1	744.3	744.3	744.3	0	744.3	744.3	>
2022-05-27 17:19:03	579	<	2002	0.019	2	0	0.1401	0.1591	-0.1211	>	<	1	4.4	4.4	4.4	0	4.4	4.4	>	<	1	744.3	744.3	744.3	0	744.3	744.3	>
2022-05-27 17:19:04	580	<	2001	0.001	1	0	0.0316	0.0326	-0.0306	>	<	1	4.45	4.45	4.45	0	4.45	4.45	>	<	1	744.3	744.3	744.3	0	744.3	744.3	>
2022-05-27 17:19:05	581	<	1998	0.006	1	0	0.0773	0.0833	-0.0713	>	<	1	4.35	4.35	4.35	0	4.35	4.35	>	<	1	744.3	744.3	744.3	0	744.3	744.3	>
2022-05-27 17:19:06	582	<	1999	0.0055	1	0	0.074	0.0795	-0.0685	>	<	1	4.3	4.3	4.3	0	4.3	4.3	>	<	1	744.6	744.6	744.6	0	744.6	744.6	>
2022-05-27 17:19:07	583	<	2000	0.002	3	0	0.0707	0.0727	-0.0687	>	<	1	4.15	4.15	4.15	0	4.15	4.15	>	<	1	744.6	744.6	744.6	0	744.6	744.6	>
2022-05-27 17:19:08	584	<	2002	0.003	2	0	0.0631	0.0661	-0.0601	>	<	1	4.2	4.2	4.2	0	4.2	4.2	>	<	1	744.6	744.6	744.6	0	744.6	744.6	>
2022-05-27 17:19:09	585	<	1997	0.002	1	0	0.0447	0.0467	-0.0427	>	<	1	4.55	4.55	4.55	0	4.55	4.55	>	<	1	744.8	744.8	744.8	0	744.8	744.8	>
2022-05-27 17:19:10	586	<	2000	0.003	3	0	0.0774	0.0804	-0.0744	>	<	1	10.15	10.15	10.15	0	10.15	10.15	>	<	1	744.8	744.8	744.8	0	744.8	744.8	>
2022-05-27 17:19:11	587	<	2003	0.0035	3	0	0.0805	0.084	-0.077	>	<	1	4.4	4.4	4.4	0	4.4	4.4	>	<	1	744.8	744.8	744.8	0	744.8	744.8	>
2022-05-27 17:19:12	588	<	1993	0.0025	3	0	0.0742	0.0768	-0.0717	>	<	1	4.3	4.3	4.3	0	4.3	4.3	>	<	1	744.8	744.8	744.8	0	744.8	744.8	>
2022-05-27 17:19:13	589	<	2007	0.002	3	0	0.0706	0.0726	-0.0686	>	<	1	4.5	4.5	4.5	0	4.5	4.5	>	<	1	744.8	744.8	744.8	0	744.8	744.8	>
2022-05-27 17:19:14	590	<	1972	0.0076	2	0	0.0925	0.1001	-0.0849	>	<	1	4.3	4.3	4.3	0	4.3	4.3	>	<	1	744.8	744.8	744.8	0	744.8	744.8	>
2022-05-27 17:19:15	591	<	2027	0.0039	2	0	0.0701	0.0741	-0.0662	>	<	1	4.6	4.6	4.6	0	4.6	4.6	>	<	1	744.8	744.8	744.8	0	744.8	744.8	>
2022-05-27 17:19:16	592	<	2000	0.0035	1	0	0.0591	0.0626	-0.0556	>	<	1	4.5	4.5	4.5	0	4.5	4.5	>	<	1	744.8	744.8	744.8	0	744.8	744.8	>
2022-05-27 17:19:17	593	<	2000	0.004	3	0	0.0894	0.0934	-0.0854	>	<	1	4.4	4.4	4.4	0	4.4	4.4	>	<	1	744.8	744.8	744.8	0	744.8	744.8	>
2022-05-27 17:19:18	594	<	1999	0.0015	1	0	0.0387	0.0402	-0.0372	>	<	1	4.45	4.45	4.45	0	4.45	4.45	>	<	1	744.8	744.8	744.8	0	744.8	744.8	>
2022-05-27 17:19:19	595	<	2000	0.0015	1	0	0.0387	0.0402	-0.0372	>	<	1	4.5	4.5	4.5	0	4.5	4.5	>	<	1	744.8	744.8	744.8	0	744.8	744.8	>
2022-05-27 17:19:20	596	<	2000	0.0085	1	0	0.0918	0.1003	-0.0833	>	<	1	4.4	4.4	4.4	0	4.4	4.4	>	<	1	744.8	744.8	744.8	0	744.8	744.8	>
2022-05-27 17:19:21	597	<	2001	0.008	3	0	0.1045	0.1125	-0.0966	>	<	1	10.05	10.05	10.05	0	10.05	10.05	>	<	1	744.8	744.8	744.8	0	744.8	744.8	>
2022-05-27 17:19:22	598	<	1997	0.0215	3	0	0.1646	0.1861	-0.143	>	<	1	4.4	4.4	4.4	0	4.4	4.4	>	<	1	745.1	745.1	745.1	0	745.1	745.1	>
2022-05-27 17:19:23	599	<	2001	0.0175	3	0	0.1421	0.1596	-0.1246	>	<	1	4.3	4.3	4.3	0	4.3	4.3	>	<	1	745.1	745.1	745.1	0	745.1	745.1	>
2022-05-27 17:19:24	600	<	2001	0.0055	3	0	0.1071	0.1126	-0.1016	>	<	1	4.45	4.45	4.45	0	4.45	4.45	>	<	1	745.1	745.1	745.1	0	745.1	745.1	>
2022-05-27 17:19:25	601	<	2000	0.0035	2	0	0.0741	0.0776	-0.0706	>	<	1	4.45	4.45	4.45	0	4.45	4.45	>	<	1	745.3	745.3	745.3	0	745.3	745.3	>
2022-05-27 17:19:26	602	<	1986	0.0015	1	0	0.0388	0.0403	-0.0373	>	<	1	4.55	4.55	4.55	0	4.55	4.55	>	<	1	745.3	745.3	745.3	0	745.3	745.3	>
2022-05-27 17:19:27	603	<	2016	0.0005	1	0	0.0223	0.0228	-0.0218	>	<	1	4.35	4.35	4.35	0	4.35	4.35	>	<	1	745.3	745.3	745.3	0	745.3	745.3	>
2022-05-27 17:19:28	604	<	2000	0.0055	3	0	0.092	0.0975	-0.0865	>	<	1	4.35	4.35	4.35	0	4.35	4.35	>	<	1	745.3	745.3	745.3	0	745.3	745.3	>
2022-05-27 17:19:29	605	<	2001	0.005	2	0	0.0835	0.0885	-0.0785	>	<	1	4.45	4.45	4.45	0	4.45	4.45	>	<	1	745.3	745.3	745.3	0	745.3	745.3	>
2022-05-27 17:19:30	606	<	1998	0.006	1	0	0.0773	0.0833	-0.0713	>	<	1	4.3	4.3	4.3	0	4.3	4.3	>	<	1	745.3	745.3	745.3	0	745.3	745.3	>
2022-05-27 17:19:31	607	<	2001	0.003	2	0	0.0632	0.0662	-0.0602	>	<	1	4.15	4.15	4.15	0	4.15	4.15	>	<	1	745.3	745.3	745.3	0	745.3	745.3	>
2022-05-27 17:19:32	608	<	1995	0.0075	2	0	0.0973	0.1048	-0.0898	>	<	1	6.5	6.5	6.5	0	6.5	6.5	>	<	1	745.3	745.3	745.3	0	745.3	745.3	>
2022-05-27 17:19:33	609	<	1995	0.0095	3	0	0.1243	0.1338	-0.1148	>	<	1	8.05	8.05	8.05	0	8.05	8.05	>	<	1	745.3	745.3	745.3	0	745.3	745.3	>
2022-05-27 17:19:34	610	<	1994	0.004	1	0	0.0632	0.0672	-0.0592	>	<	1	4.25	4.25	4.25	0	4.25	4.25	>	<	1	745.3	745.3	745.3	0	745.3	745.3	>
2022-05-27 17:19:35	611	<	2008	0.0015	2	0	0.0499	0.0514	-0.0484	>	<	1	4.35	4.35	4.35	0	4.35	4.35	>	<	1	745.3	745.3	745.3	0	745.3	745.3	>
2022-05-27 17:19:36	612	<	2007	0.002	1	0	0.0446	0.0466	-0.0426	>	<	1	4.05	4.05	4.05	0	4.05	4.05	>	<	1	745.3	745.3	745.3	0	745.3	745.3	>
2022-05-27 17:19:37	613	<	2001	0.0015	1	0	0.0387	0.0402	-0.0372	>	<	1	4.2	4.2	4.2	0	4.2	4.2	>	<	1	745.3	745.3	745.3	0	745.3	745.3	>
2022-05-27 17:19:38	614	<	1992	0.002	1	0	0.0448	0.0468	-0.0428	>	<	1	4.35	4.35	4.35	0	4.35	4.35	>	<	1	745.3	745.3	745.3	0	745.3	745.3	>
2022-05-27 17:19:39	615	<	2008	0.0025	2	0	0.059	0.0615	-0.0565	>	<	1	4.3	4.3	4.3	0	4.3	4.3	>	<	1	745.3	745.3	745.3	0	745.3	745.3	>
2022-05-27 17:19:40	616	<	1997	0.029	3	0	0.1766	0.2057	-0.1476	>	<	1	4.6	4.6	4.6	0	4.6	4.6	>	<	1	745.3	745.3	745.3	0	745.3	745.3	>
2022-05-27 17:19:41	617	<	1999	0.0175	2	0	0.1349	0.1524	-0.1174	>	<	1	4.5	4.5	4.5	0	4.5	4.5	>	<	1	745.3	745.3	745.3	0	745.3	745.3	>
2022-05-27 17:19:42	618	<	2004	0.0005	1	0	0.0223	0.0228	-0.0218	>	<	1	4.35	4.35	4.35	0	4.35	4.35	>	<	1	745.3	745.3	745.3	0	745.3	745.3	>
2022-05-27 17:19:43	619	<	2000	0.002	2	0	0.0547	0.0567	-0.0527	>	<	1	4.4	4.4	4.4	0	4.4	4.4	>	<	1	745.3	745.3	745.3	0	745.3	745.3	>
2022-05-27 17:19:44	620	<	1998	0.003	3	0	0.0774	0.0804	-0.0744	>	<	1	10.1	10.1	10.1	0	10.1	10.1	>	<	1	745.3	745.3	745.3	0	745.3	745.3	>
2022-05-27 17:19:45	621	<	2002	0.0005	1	0	0.0223	0.0228	-0.0218	>	<	1	4.25	4.25	4.25	0	4.25	4.25	>	<	1	745.3	745.3	745.3	0	745.3	745.3	>
2022-05-27 17:19:46	622	<	2000	0.0035	3	0	0.0805	0.084	-0.077	>	<	1	4.5	4.5	4.5	0	4.5	4.5	>	<	1	745.3	745.3	745.3	0	745.3	745.3	>
2022-05-27 17:19:47	623	<	1998	0.027	1	0	0.1622	0.1892	-0.1351	>	<	1	4.3	4.3	4.3	0	4.3	4.3	>	<	1	745.3	745.3	745.3	0	745.3	745.3	>
2022-05-27 17:19:48	624	<	2001	0.0025	1	0	0.0499	0.0524	-0.0474	>	<	1	4.65	4.65	4.65	0	4.65	4.65	>	<	1	745.3	745.3	745.3	0	745.3	745.3	>
2022-05-27 17:19:49	625	<	1998	0.0035	2	0	0.067	0.0705	-0.0635	>	<	1	4.6	4.6	4.6	0	4.6	4.6	>	<	1	745.3	745.3	745.3	0	745.3	745.3	>
2022-05-27 17:19:50	626	<	2000	0.0045	3	0	0.0865	0.091	-0.082	>	<	1	4.4	4.4	4.4	0	4.4	4.4	>	<	1	745.3	745.3	745.3	0	745.3	745.3	>
2022-05-27 17:19:51	627	<	2003	0.0025	2	0	0.0591	0.0616	-0.0566	>	<	1	4.3	4.3	4.3	0	4.3	4.3	>	<	1	745.3	745.3	745.3	0	745.3	745.3	>
2022-05-27 17:19:52	628	<	2000	0.003	2	0	0.0632	0.0662	-0.0602	>	<	1	4.25	4.25	4.25	0	4.25	4.25	>	<	1	745.3	745.3	745.3	0	745.3	745.3	>
2022-05-27 17:19:53	629	<	2000	0.003	3	0	0.0774	0.0804	-0.0744	>	<	1	4.45	4.45	4.45	0	4.45	4.45	>	<	1	745.3	745.3	745.3	0	745.3	745.3	>
2022-05-27 17:19:54	630	<	1995	0.0075	3	0	0.1023	0.1098	-0.0948	>	<	1	4.5	4.5	4.5	0	4.5	4.5	>	<	1	745.3	745.3	745.3	0	745.3	745.3	>
2022-05-27 17:19:55	631	<	2007	0.004	2	0	0.0705	0.0745	-0.0665	>	<	1	4.4	4.4	4.4	0	4.4	4.4	>	<	1	745.3	745.3	745.3	0	745.3	745.3	>
2022-05-27 17:19:56	632	<	1995	0.0005	1	0	0.0224	0.0229	-0.0219	>	<	1	9.95	9.95	9.95	0	9.95	9.95	>	<	1	745.6	745.6	745.6	0	745.6	745.6	>
2022-05-27 17:19:57	633	<	2004	0.003	1	0	0.0546	0.0576	-0.0516	>	<	1	4.45	4.45	4.45	0	4.45	4.45	>	<	1	745.6	745.6	745.6	0	745.6	745.6	>
2022-05-27 17:19:58	634	<	1998	0.007	3	0	0.0998	0.1068	-0.0928	>	<	1	4.35	4.35	4.35	0	4.35	4.35	>	<	1	745.6	745.6	745.6	0	745.6	745.6	>
2022-05-27 17:19:59	635	<	1999	0.002	1	0	0.0447	0.0467	-0.0427	>	<	1	4.5	4.5	4.5	0	4.5	4.5	>	<	1	745.6	745.6	745.6	0	745.6	745.6	>
2022-05-27 17:20:00	636	<	1988	0.0075	2	0	0.0922	0.0997	-0.0846	>	<	1	4.45	4.45	4.45	0	4.45	4.45	>	<	1	745.6	745.6	745.6	0	745.6	745.6	>
2022-05-27 17:20:01	637	<	2008	0.0144	1	0	0.1193	0.1337	-0.1049	>	<	1	4.3	4.3	4.3	0	4.3	4.3	>	<	1	745.6	745.6	745.6	0	745.6	745.6	>
2022-05-27 17:20:02	638	<	2005	0.001	1	0	0.0316	0.0326	-0.0306	>	<	1	4.35	4.35	4.35	0	4.35	4.35	>	<	1	745.6	745.6	745.6	0	745.6	745.6	>
2022-05-27 17:20:03	639	<	1998	0.0035	1	0	0.0591	0.0626	-0.0556	>	<	1	4.5	4.5	4.5	0	4.5	4.5	>	<	1	745.6	745.6	745.6	0	745.6	745.6	>
2022-05-27 17:20:04	640	<	2000	0.004	1	0	0.0631	0.0671	-0.0591	>	<	1	4.4	4.4	4.4	0	4.4	4.4	>	<	1	745.6	745.6	745.6	0	745.6	745.6	>
2022-05-27 17:20:05	641	<	2002	0.0035	2	0	0.067	0.0705	-0.0635	>	<	1	4.35	4.35	4.35	0	4.35	4.35	>	<	1	745.6	745.6	745.6	0	745.6	745.6	>
2022-05-27 17:20:06	642	<	1998	0.002	2	0	0.0548	0.0568	-0.0528	>	<	1	4.35	4.35	4.35	0	4.35	4.35	>	<	1	745.6	745.6	745.6	0	745.6	745.6	>
2022-05-27 17:20:07	643	<	1989	0.003	3	0	0.0776	0.0806	-0.0746	>	<	1	8.9	8.9	8.9	0	8.9	8.9	>	<	1	745.6	745.6	745.6	0	745.6	745.6	>
2022-05-27 17:20:08	644	<	2011	0.0045	4	0	0.1021	0.1066	-0.0976	>	<	1	5.2	5.2	5.2	0	5.2	5.2	>	<	1	745.6	745.6	745.6	0	745.6	745.6	>
2022-05-27 17:20:09	645	<	2000	0.0005	1	0	0.0224	0.0229	-0.0219	>	<	1	4.15	4.15	4.15	0	4.15	4.15	>	<	1	745.6	745.6	745.6	0	745.6	745.6	>
2022-05-27 17:20:10	646	<	2005	0.0015	3	0	0.067	0.0685	-0.0655	>	<	1	4.1	4.1	4.1	0	4.1	4.1	>	<	1	745.6	745.6	745.6	0	745.6	745.6	>
2022-05-27 17:20:11	647	<	1991	0	0	0	0	0	0	>	<	1	4.4	4.4	4.4	0	4.4	4.4	>	<	1	745.9	745.9	745.9	0	745.9	745.9	>
2022-05-27 17:20:12	648	<	2002	0.0015	1	0	0.0387	0.0402	-0.0372	>	<	1	4.5	4.5	4.5	0	4.5	4.5	>	<	1	745.9	745.9	745.9	0	745.9	745.9	>
2022-05-27 17:20:13	649	<	2005	0.01	3	0	0.1178	0.1277	-0.1078	>	<	1	4.35	4.35	4.35	0	4.35	4.35	>	<	1	746.1	746.1	746.1	0	746.1	746.1	>
2022-05-27 17:20:14	650	<	1998	0.0015	1	0	0.0387	0.0402	-0.0372	>	<	1	4.35	4.35	4.35	0	4.35	4.35	>	<	1	746.4	746.4	746.4	0	746.4	746.4	>
2022-05-27 17:20:15	651	<	2001	0.004	2	0	0.0773	0.0813	-0.0733	>	<	1	4.4	4.4	4.4	0	4.4	4.4	>	<	1	746.4	746.4	746.4	0	746.4	746.4	>
2022-05-27 17:20:16	652	<	2002	0.002	2	0	0.0547	0.0567	-0.0527	>	<	1	4.35	4.35	4.35	0	4.35	4.35	>	<	1	746.4	746.4	746.4	0	746.4	746.4	>
2022-05-27 17:20:17	653	<	1999	0.002	1	0	0.0447	0.0467	-0.0427	>	<	1	4.5	4.5	4.5	0	4.5	4.5	>	<	1	746.6	746.6	746.6	0	746.6	746.6	>
2022-05-27 17:20:18	654	<	2001	0.0035	2	0	0.067	0.0705	-0.0635	>	<	1	4.35	4.35	4.35	0	4.35	4.35	>	<	1	746.6	746.6	746.6	0	746.6	746.6	>
2022-05-27 17:20:19	655	<	1997	0.002	3	0	0.0707	0.0727	-0.0687	>	<	1	10.1	10.1	10.1	0	10.1	10.1	>	<	1	746.6	746.6	746.6	0	746.6	746.6	>
2022-05-27 17:20:20	656	<	1998	0.001	1	0	0.0316	0.0326	-0.0306	>	<	1	4.6	4.6	4.6	0	4.6	4.6	>	<	1	746.6	746.6	746.6	0	746.6	746.6	>
2022-05-27 17:20:21	657	<	2004	0.0055	3	0	0.107	0.1125	-0.1015	>	<	1	4.3	4.3	4.3	0	4.3	4.3	>	<	1	746.6	746.6	746.6	0	746.6	746.6	>
2022-05-27 17:20:22	658	<	1998	0.004	3	0	0.0894	0.0934	-0.0854	>	<	1	4.5	4.5	4.5	0	4.5	4.5	>	<	1	746.9	746.9	746.9	0	746.9	746.9	>
2022-05-27 17:20:23	659	<	1998	0.0225	2	0	0.1517	0.1742	-0.1292	>	<	1	4.5	4.5	4.5	0	4.5	4.5	>	<	1	746.9	746.9	746.9	0	746.9	746.9	>
2022-05-27 17:20:24	660	<	1664	0.0012	2	0	0.049	0.0502	-0.0478	>	<	1	4.25	4.25	4.25	0	4.25	4.25	>	<	1	746.9	746.9	746.9	0	746.9	746.9	>

## Sheet: Conf1_15000
		<	Processing Time							>	<	CPU1							>	<	MEM1							>
Time	Id	<	Cont	Average	Max	Min	DesvTip	DTTop	DTDown	>	<	Cont	Average	Max	Min	DesvTip	DTTop	DTDown	>	<	Cont	Average	Max	Min	DesvTip	DTTop	DTDown	>
P6_Conf1_15000	Tot	<	1979988	0.041	1917	0	5.1247	5.1656	-5.0837	>	<	661	9.87	26.2	0	5.9	15.77	3.98	>	<	661	859.55	924.2	310.7	91.18	950.73	768.37	>
2022-05-29 16:22:21	0	<	288	0.1215	7	0	0.5026	0.6241	-0.3811	>	<	1	23.05	23.05	23.05	0	23.05	23.05	>	<	1	310.7	310.7	310.7	0	310.7	310.7	>
2022-05-29 16:22:22	1	<	586	0.0341	1	0	0.1816	0.2157	-0.1474	>	<	1	8.55	8.55	8.55	0	8.55	8.55	>	<	1	352.2	352.2	352.2	0	352.2	352.2	>
2022-05-29 16:22:23	2	<	454	0.0396	1	0	0.1951	0.2348	-0.1555	>	<	1	4.3	4.3	4.3	0	4.3	4.3	>	<	1	465.2	465.2	465.2	0	465.2	465.2	>
2022-05-29 16:22:24	3	<	3388	0.0449	1	0	0.207	0.2519	-0.1621	>	<	1	5.3	5.3	5.3	0	5.3	5.3	>	<	1	511	511	511	0	511	511	>
2022-05-29 16:22:25	4	<	7243	0.0853	420	0	4.9372	5.0225	-4.8519	>	<	1	1.75	1.75	1.75	0	1.75	1.75	>	<	1	511.5	511.5	511.5	0	511.5	511.5	>
2022-05-29 16:22:26	5	<	2699	0.0122	1	0	0.1099	0.1221	-0.0977	>	<	1	4.25	4.25	4.25	0	4.25	4.25	>	<	1	565	565	565	0	565	565	>
2022-05-29 16:22:27	6	<	2185	0.0307	1	0	0.1724	0.2031	-0.1417	>	<	1	3.85	3.85	3.85	0	3.85	3.85	>	<	1	565	565	565	0	565	565	>
2022-05-29 16:22:28	7	<	3669	0.0218	1	0	0.146	0.1678	-0.1242	>	<	1	2.7	2.7	2.7	0	2.7	2.7	>	<	1	552.1	552.1	552.1	0	552.1	552.1	>
2022-05-29 16:22:29	8	<	4175	0.0232	1	0	0.1506	0.1739	-0.1274	>	<	1	2.15	2.15	2.15	0	2.15	2.15	>	<	1	552.2	552.2	552.2	0	552.2	552.2	>
2022-05-29 16:22:30	9	<	1833	0.0115	1	0	0.1064	0.1179	-0.095	>	<	1	5.25	5.25	5.25	0	5.25	5.25	>	<	1	569.9	569.9	569.9	0	569.9	569.9	>
2022-05-29 16:22:31	10	<	4170	0.0235	1	0	0.1515	0.175	-0.128	>	<	1	3.05	3.05	3.05	0	3.05	3.05	>	<	1	569.9	569.9	569.9	0	569.9	569.9	>
2022-05-29 16:22:32	11	<	2520	0.0234	1	0	0.1512	0.1746	-0.1278	>	<	1	2.5	2.5	2.5	0	2.5	2.5	>	<	1	572	572	572	0	572	572	>
2022-05-29 16:22:33	12	<	4271	0.1833	697	0	10.6645	10.8479	-10.4812	>	<	1	3.45	3.45	3.45	0	3.45	3.45	>	<	1	567.8	567.8	567.8	0	567.8	567.8	>
2022-05-29 16:22:34	13	<	1272	0.0126	1	0	0.1114	0.124	-0.0989	>	<	1	4.6	4.6	4.6	0	4.6	4.6	>	<	1	586.8	586.8	586.8	0	586.8	586.8	>
2022-05-29 16:22:35	14	<	3013	0.0209	1	0	0.1431	0.164	-0.1222	>	<	1	1.6	1.6	1.6	0	1.6	1.6	>	<	1	586.8	586.8	586.8	0	586.8	586.8	>
2022-05-29 16:22:36	15	<	4285	0.0194	1	0	0.1378	0.1572	-0.1185	>	<	1	2.55	2.55	2.55	0	2.55	2.55	>	<	1	586.8	586.8	586.8	0	586.8	586.8	>
2022-05-29 16:22:37	16	<	2793	0.0111	1	0	0.1048	0.1159	-0.0937	>	<	1	5	5	5	0	5	5	>	<	1	596.6	596.6	596.6	0	596.6	596.6	>
2022-05-29 16:22:38	17	<	1740	0.0368	1	0	0.1882	0.225	-0.1514	>	<	1	2.95	2.95	2.95	0	2.95	2.95	>	<	1	605.7	605.7	605.7	0	605.7	605.7	>
2022-05-29 16:22:39	18	<	4069	0.0167	1	0	0.1282	0.1449	-0.1115	>	<	1	1.95	1.95	1.95	0	1.95	1.95	>	<	1	605.7	605.7	605.7	0	605.7	605.7	>
2022-05-29 16:22:40	19	<	4274	0.0131	1	0	0.1137	0.1268	-0.1006	>	<	1	3.9	3.9	3.9	0	3.9	3.9	>	<	1	605.7	605.7	605.7	0	605.7	605.7	>
2022-05-29 16:22:41	20	<	476	0.0126	1	0	0.1116	0.1242	-0.099	>	<	1	3.85	3.85	3.85	0	3.85	3.85	>	<	1	615.2	615.2	615.2	0	615.2	615.2	>
2022-05-29 16:22:42	21	<	3883	0.0203	1	0	0.1412	0.1615	-0.1208	>	<	1	1.55	1.55	1.55	0	1.55	1.55	>	<	1	615.2	615.2	615.2	0	615.2	615.2	>
2022-05-29 16:22:43	22	<	2462	0.0142	1	0	0.1184	0.1326	-0.1042	>	<	1	4.45	4.45	4.45	0	4.45	4.45	>	<	1	625.5	625.5	625.5	0	625.5	625.5	>
2022-05-29 16:22:44	23	<	2151	0.0344	1	0	0.1823	0.2167	-0.1479	>	<	1	3.85	3.85	3.85	0	3.85	3.85	>	<	1	625.5	625.5	625.5	0	625.5	625.5	>
2022-05-29 16:22:45	24	<	4064	0.0261	1	0	0.1594	0.1855	-0.1333	>	<	1	2.95	2.95	2.95	0	2.95	2.95	>	<	1	634.8	634.8	634.8	0	634.8	634.8	>
2022-05-29 16:22:46	25	<	4333	0.0219	1	0	0.1464	0.1684	-0.1245	>	<	1	2.75	2.75	2.75	0	2.75	2.75	>	<	1	634.8	634.8	634.8	0	634.8	634.8	>
2022-05-29 16:22:47	26	<	473	0.0148	1	0	0.1207	0.1355	-0.1059	>	<	1	5.05	5.05	5.05	0	5.05	5.05	>	<	1	645.1	645.1	645.1	0	645.1	645.1	>
2022-05-29 16:22:48	27	<	3893	0.0252	1	0	0.1567	0.1818	-0.1315	>	<	1	1.85	1.85	1.85	0	1.85	1.85	>	<	1	645.2	645.2	645.2	0	645.2	645.2	>
2022-05-29 16:22:49	28	<	4347	0.0133	1	0	0.1147	0.1281	-0.1014	>	<	1	2.25	2.25	2.25	0	2.25	2.25	>	<	1	645.2	645.2	645.2	0	645.2	645.2	>
2022-05-29 16:22:50	29	<	272	0.0294	1	0	0.169	0.1984	-0.1395	>	<	1	4.4	4.4	4.4	0	4.4	4.4	>	<	1	654.5	654.5	654.5	0	654.5	654.5	>
2022-05-29 16:22:51	30	<	4093	0.0178	1	0	0.1324	0.1502	-0.1145	>	<	1	1.35	1.35	1.35	0	1.35	1.35	>	<	1	654.5	654.5	654.5	0	654.5	654.5	>
2022-05-29 16:22:52	31	<	4378	0.0144	1	0	0.1191	0.1335	-0.1047	>	<	1	2.75	2.75	2.75	0	2.75	2.75	>	<	1	664	664	664	0	664	664	>
2022-05-29 16:22:53	32	<	3733	0.0158	1	0	0.1247	0.1405	-0.1089	>	<	1	3.85	3.85	3.85	0	3.85	3.85	>	<	1	664	664	664	0	664	664	>
2022-05-29 16:22:54	33	<	0	0			0	0	0	>	<	1	3.5	3.5	3.5	0	3.5	3.5	>	<	1	674.6	674.6	674.6	0	674.6	674.6	>
2022-05-29 16:22:55	34	<	5042	0.0256	14	0	0.247	0.2726	-0.2215	>	<	1	1.5	1.5	1.5	0	1.5	1.5	>	<	1	674.6	674.6	674.6	0	674.6	674.6	>
2022-05-29 16:22:56	35	<	4397	0.1822	718	0	10.8273	11.0095	-10.6451	>	<	1	4.8	4.8	4.8	0	4.8	4.8	>	<	1	684.1	684.1	684.1	0	684.1	684.1	>
2022-05-29 16:22:57	36	<	1687	0.0113	1	0	0.1055	0.1168	-0.0943	>	<	1	4.35	4.35	4.35	0	4.35	4.35	>	<	1	693.7	693.7	693.7	0	693.7	693.7	>
2022-05-29 16:22:58	37	<	2723	0.0308	1	0	0.1729	0.2038	-0.1421	>	<	1	1.6	1.6	1.6	0	1.6	1.6	>	<	1	693.7	693.7	693.7	0	693.7	693.7	>
2022-05-29 16:22:59	38	<	4412	0.0254	1	0	0.1573	0.1827	-0.1319	>	<	1	3.45	3.45	3.45	0	3.45	3.45	>	<	1	693.7	693.7	693.7	0	693.7	693.7	>
2022-05-29 16:23:00	39	<	1360	0.0096	1	0	0.0973	0.1069	-0.0877	>	<	1	4.05	4.05	4.05	0	4.05	4.05	>	<	1	700.4	700.4	700.4	0	700.4	700.4	>
2022-05-29 16:23:01	40	<	3066	0.0173	1	0	0.1303	0.1476	-0.113	>	<	1	0.95	0.95	0.95	0	0.95	0.95	>	<	1	700.4	700.4	700.4	0	700.4	700.4	>
2022-05-29 16:23:02	41	<	4428	0.0163	1	0	0.1265	0.1427	-0.1102	>	<	1	4.2	4.2	4.2	0	4.2	4.2	>	<	1	700.6	700.6	700.6	0	700.6	700.6	>
2022-05-29 16:23:03	42	<	332	0.0241	1	0	0.1533	0.1774	-0.1293	>	<	1	3.95	3.95	3.95	0	3.95	3.95	>	<	1	700.6	700.6	700.6	0	700.6	700.6	>
2022-05-29 16:23:04	43	<	4108	0.0197	11	0	0.2147	0.2344	-0.195	>	<	1	1	1	1	0	1	1	>	<	1	700.6	700.6	700.6	0	700.6	700.6	>
2022-05-29 16:23:05	44	<	3062	0.0105	1	0	0.1017	0.1121	-0.0912	>	<	1	3.9	3.9	3.9	0	3.9	3.9	>	<	1	700.6	700.6	700.6	0	700.6	700.6	>
2022-05-29 16:23:06	45	<	2582	0.024	1	0	0.1531	0.1771	-0.1291	>	<	1	4.35	4.35	4.35	0	4.35	4.35	>	<	1	700.6	700.6	700.6	0	700.6	700.6	>
2022-05-29 16:23:07	46	<	3258	0.0218	10	0	0.2212	0.243	-0.1994	>	<	1	1.05	1.05	1.05	0	1.05	1.05	>	<	1	700.6	700.6	700.6	0	700.6	700.6	>
2022-05-29 16:23:08	47	<	4460	0.2043	841	0	12.5919	12.7962	-12.3877	>	<	1	3.6	3.6	3.6	0	3.6	3.6	>	<	1	700.6	700.6	700.6	0	700.6	700.6	>
2022-05-29 16:23:09	48	<	1031	0.0184	1	0	0.1345	0.1529	-0.1161	>	<	1	4.45	4.45	4.45	0	4.45	4.45	>	<	1	700.6	700.6	700.6	0	700.6	700.6	>
2022-05-29 16:23:10	49	<	3441	0.0212	1	0	0.1441	0.1653	-0.1229	>	<	1	1.5	1.5	1.5	0	1.5	1.5	>	<	1	700.6	700.6	700.6	0	700.6	700.6	>
2022-05-29 16:23:11	50	<	4433	0.0149	1	0	0.1211	0.136	-0.1062	>	<	1	6.8	6.8	6.8	0	6.8	6.8	>	<	1	709.1	709.1	709.1	0	709.1	709.1	>
2022-05-29 16:23:12	51	<	1465	0.0218	1	0	0.1462	0.168	-0.1243	>	<	1	4.45	4.45	4.45	0	4.45	4.45	>	<	1	709.1	709.1	709.1	0	709.1	709.1	>
2022-05-29 16:23:13	52	<	3066	0.0166	1	0	0.1279	0.1445	-0.1113	>	<	1	1.4	1.4	1.4	0	1.4	1.4	>	<	1	709.1	709.1	709.1	0	709.1	709.1	>
2022-05-29 16:23:14	53	<	4491	0.0187	1	0	0.1355	0.1542	-0.1168	>	<	1	6.65	6.65	6.65	0	6.65	6.65	>	<	1	709.1	709.1	709.1	0	709.1	709.1	>
2022-05-29 16:23:15	54	<	2118	0.0104	1	0	0.1014	0.1118	-0.091	>	<	1	4.35	4.35	4.35	0	4.35	4.35	>	<	1	709.1	709.1	709.1	0	709.1	709.1	>
2022-05-29 16:23:16	55	<	2386	0.0302	1	0	0.1711	0.2012	-0.1409	>	<	1	4.4	4.4	4.4	0	4.4	4.4	>	<	1	709.1	709.1	709.1	0	709.1	709.1	>
2022-05-29 16:23:17	56	<	4508	0.0253	1	0	0.157	0.1823	-0.1317	>	<	1	4.2	4.2	4.2	0	4.2	4.2	>	<	1	709.1	709.1	709.1	0	709.1	709.1	>
2022-05-29 16:23:18	57	<	3052	0.0111	1	0	0.105	0.1161	-0.0938	>	<	1	6.65	6.65	6.65	0	6.65	6.65	>	<	1	709.1	709.1	709.1	0	709.1	709.1	>
2022-05-29 16:23:19	58	<	1468	0.0157	1	0	0.1242	0.1399	-0.1085	>	<	1	4.05	4.05	4.05	0	4.05	4.05	>	<	1	709.1	709.1	709.1	0	709.1	709.1	>
2022-05-29 16:23:20	59	<	3486	0.0106	1	0	0.1025	0.1131	-0.0919	>	<	1	3	3	3	0	3	3	>	<	1	709.1	709.1	709.1	0	709.1	709.1	>
2022-05-29 16:23:21	60	<	3743	0.0286	1	0	0.1666	0.1952	-0.1381	>	<	1	8.5	8.5	8.5	0	8.5	8.5	>	<	1	709.1	709.1	709.1	0	709.1	709.1	>
2022-05-29 16:23:22	61	<	1829	0.012	1	0	0.109	0.121	-0.097	>	<	1	1.2	1.2	1.2	0	1.2	1.2	>	<	1	709.1	709.1	709.1	0	709.1	709.1	>
2022-05-29 16:23:23	62	<	3973	0.0113	1	0	0.1058	0.1171	-0.0945	>	<	1	7.55	7.55	7.55	0	7.55	7.55	>	<	1	709.1	709.1	709.1	0	709.1	709.1	>
2022-05-29 16:23:24	63	<	1297	0.0224	1	0	0.1478	0.1702	-0.1255	>	<	1	4.4	4.4	4.4	0	4.4	4.4	>	<	1	709.1	709.1	709.1	0	709.1	709.1	>
2022-05-29 16:23:25	64	<	3820	0.0217	1	0	0.1458	0.1675	-0.1241	>	<	1	3.65	3.65	3.65	0	3.65	3.65	>	<	1	709.1	709.1	709.1	0	709.1	709.1	>
2022-05-29 16:23:26	65	<	4554	0.0228	1	0	0.1494	0.1722	-0.1265	>	<	1	6.15	6.15	6.15	0	6.15	6.15	>	<	1	709.1	709.1	709.1	0	709.1	709.1	>
2022-05-29 16:23:27	66	<	630	0.0143	1	0	0.1187	0.133	-0.1044	>	<	1	9.65	9.65	9.65	0	9.65	9.65	>	<	1	709.1	709.1	709.1	0	709.1	709.1	>
2022-05-29 16:23:28	67	<	3938	0.0269	8	0	0.201	0.2279	-0.1741	>	<	1	3.6	3.6	3.6	0	3.6	3.6	>	<	1	709.1	709.1	709.1	0	709.1	709.1	>
2022-05-29 16:23:29	68	<	4570	0.0252	1	0	0.1566	0.1818	-0.1315	>	<	1	6.45	6.45	6.45	0	6.45	6.45	>	<	1	709.4	709.4	709.4	0	709.4	709.4	>
2022-05-29 16:23:30	69	<	1023	0.0147	1	0	0.1202	0.1349	-0.1055	>	<	1	9.85	9.85	9.85	0	9.85	9.85	>	<	1	709.6	709.6	709.6	0	709.6	709.6	>
2022-05-29 16:23:31	70	<	3560	0.027	1	0	0.162	0.189	-0.135	>	<	1	3.45	3.45	3.45	0	3.45	3.45	>	<	1	709.6	709.6	709.6	0	709.6	709.6	>
2022-05-29 16:23:32	71	<	4585	0.0168	2	0	0.1302	0.147	-0.1134	>	<	1	7	7	7	0	7	7	>	<	1	709.6	709.6	709.6	0	709.6	709.6	>
2022-05-29 16:23:33	72	<	420	0.0238	1	0	0.1525	0.1763	-0.1286	>	<	1	9.55	9.55	9.55	0	9.55	9.55	>	<	1	709.9	709.9	709.9	0	709.9	709.9	>
2022-05-29 16:23:34	73	<	4179	0.0261	1	0	0.1594	0.1855	-0.1333	>	<	1	2.35	2.35	2.35	0	2.35	2.35	>	<	1	709.9	709.9	709.9	0	709.9	709.9	>
2022-05-29 16:23:35	74	<	3913	0.0197	1	0	0.1389	0.1586	-0.1192	>	<	1	9.15	9.15	9.15	0	9.15	9.15	>	<	1	709.9	709.9	709.9	0	709.9	709.9	>
2022-05-29 16:23:36	75	<	1292	0.0511	1	0	0.2202	0.2713	-0.1691	>	<	1	9.25	9.25	9.25	0	9.25	9.25	>	<	1	709.9	709.9	709.9	0	709.9	709.9	>
2022-05-29 16:23:37	76	<	4011	0.0217	1	0	0.1457	0.1674	-0.124	>	<	1	1.8	1.8	1.8	0	1.8	1.8	>	<	1	709.9	709.9	709.9	0	709.9	709.9	>
2022-05-29 16:23:38	77	<	3134	0.0124	4	0	0.127	0.1394	-0.1145	>	<	1	10.15	10.15	10.15	0	10.15	10.15	>	<	1	709.9	709.9	709.9	0	709.9	709.9	>
2022-05-29 16:23:39	78	<	1624	0.0554	1	0	0.2288	0.2842	-0.1734	>	<	1	9.35	9.35	9.35	0	9.35	9.35	>	<	1	709.9	709.9	709.9	0	709.9	709.9	>
2022-05-29 16:23:40	79	<	4490	0.029	3	0	0.1716	0.2006	-0.1427	>	<	1	4.35	4.35	4.35	0	4.35	4.35	>	<	1	709.9	709.9	709.9	0	709.9	709.9	>
2022-05-29 16:23:41	80	<	3698	0.0243	2	0	0.1558	0.1802	-0.1315	>	<	1	14.8	14.8	14.8	0	14.8	14.8	>	<	1	710.1	710.1	710.1	0	710.1	710.1	>
2022-05-29 16:23:42	81	<	1458	0.0206	1	0	0.142	0.1625	-0.1214	>	<	1	10.1	10.1	10.1	0	10.1	10.1	>	<	1	710.1	710.1	710.1	0	710.1	710.1	>
2022-05-29 16:23:43	82	<	4123	0.0216	1	0	0.1453	0.1669	-0.1237	>	<	1	8.5	8.5	8.5	0	8.5	8.5	>	<	1	710.1	710.1	710.1	0	710.1	710.1	>
2022-05-29 16:23:44	83	<	3848	0.0208	2	0	0.1445	0.1653	-0.1237	>	<	1	16	16	16	0	16	16	>	<	1	710.1	710.1	710.1	0	710.1	710.1	>
2022-05-29 16:23:45	84	<	829	0.0217	1	0	0.1457	0.1675	-0.124	>	<	1	10.25	10.25	10.25	0	10.25	10.25	>	<	1	710.1	710.1	710.1	0	710.1	710.1	>
2022-05-29 16:23:46	85	<	4633	0.0246	1	0	0.1549	0.1795	-0.1303	>	<	1	8.6	8.6	8.6	0	8.6	8.6	>	<	1	710.1	710.1	710.1	0	710.1	710.1	>
2022-05-29 16:23:47	86	<	3517	0.0165	2	0	0.1296	0.1461	-0.1131	>	<	1	17.95	17.95	17.95	0	17.95	17.95	>	<	1	710.1	710.1	710.1	0	710.1	710.1	>
2022-05-29 16:23:48	87	<	1148	0.0462	2	0	0.214	0.2601	-0.1678	>	<	1	6.25	6.25	6.25	0	6.25	6.25	>	<	1	710.1	710.1	710.1	0	710.1	710.1	>
2022-05-29 16:23:49	88	<	4413	0.0254	3	0	0.1684	0.1938	-0.143	>	<	1	12.45	12.45	12.45	0	12.45	12.45	>	<	1	710.3	710.3	710.3	0	710.3	710.3	>
2022-05-29 16:23:50	89	<	823	0.0182	1	0	0.1338	0.152	-0.1155	>	<	1	11.05	11.05	11.05	0	11.05	11.05	>	<	1	710.8	710.8	710.8	0	710.8	710.8	>
2022-05-29 16:23:51	90	<	4121	0.0189	2	0	0.138	0.157	-0.1191	>	<	1	7.55	7.55	7.55	0	7.55	7.55	>	<	1	710.8	710.8	710.8	0	710.8	710.8	>
2022-05-29 16:23:52	91	<	4433	0.0192	5	0	0.1527	0.1719	-0.1335	>	<	1	17.25	17.25	17.25	0	17.25	17.25	>	<	1	711.9	711.9	711.9	0	711.9	711.9	>
2022-05-29 16:23:53	92	<	426	0.0164	1	0	0.1271	0.1436	-0.1107	>	<	1	10.9	10.9	10.9	0	10.9	10.9	>	<	1	711.9	711.9	711.9	0	711.9	711.9	>
2022-05-29 16:23:54	93	<	4531	0.0212	3	0	0.15	0.1712	-0.1288	>	<	1	8.25	8.25	8.25	0	8.25	8.25	>	<	1	712.1	712.1	712.1	0	712.1	712.1	>
2022-05-29 16:23:55	94	<	2306	0.0152	2	0	0.1258	0.1409	-0.1106	>	<	1	18.25	18.25	18.25	0	18.25	18.25	>	<	1	712.1	712.1	712.1	0	712.1	712.1	>
2022-05-29 16:23:56	95	<	2986	0.0315	1	0	0.1746	0.2061	-0.1431	>	<	1	10.4	10.4	10.4	0	10.4	10.4	>	<	1	712.6	712.6	712.6	0	712.6	712.6	>
2022-05-29 16:23:57	96	<	4128	0.0233	2	0	0.1539	0.1772	-0.1306	>	<	1	8.7	8.7	8.7	0	8.7	8.7	>	<	1	712.6	712.6	712.6	0	712.6	712.6	>
2022-05-29 16:23:58	97	<	1849	0.0119	1	0	0.1084	0.1203	-0.0965	>	<	1	18.5	18.5	18.5	0	18.5	18.5	>	<	1	713.3	713.3	713.3	0	713.3	713.3	>
2022-05-29 16:23:59	98	<	2876	0.0306	1	0	0.1722	0.2028	-0.1416	>	<	1	7.45	7.45	7.45	0	7.45	7.45	>	<	1	716.6	716.6	716.6	0	716.6	716.6	>
2022-05-29 16:24:00	99	<	3067	0.268	767	0	13.8479	14.1159	-13.5798	>	<	1	13.35	13.35	13.35	0	13.35	13.35	>	<	1	721.3	721.3	721.3	0	721.3	721.3	>
2022-05-29 16:24:01	100	<	3249	0.0249	2	0	0.1579	0.1828	-0.1329	>	<	1	12.75	12.75	12.75	0	12.75	12.75	>	<	1	730	730	730	0	730	730	>
2022-05-29 16:24:02	101	<	3152	0.0244	2	0	0.1564	0.1808	-0.132	>	<	1	7.85	7.85	7.85	0	7.85	7.85	>	<	1	732.4	732.4	732.4	0	732.4	732.4	>
2022-05-29 16:24:03	102	<	4308	0.0207	1	0	0.1422	0.1629	-0.1216	>	<	1	18.35	18.35	18.35	0	18.35	18.35	>	<	1	739	739	739	0	739	739	>
2022-05-29 16:24:04	103	<	700	0.0329	1	0	0.1783	0.2111	-0.1454	>	<	1	11.45	11.45	11.45	0	11.45	11.45	>	<	1	745	745	745	0	745	745	>
2022-05-29 16:24:05	104	<	4491	0.0216	3	0	0.1499	0.1715	-0.1283	>	<	1	9.15	9.15	9.15	0	9.15	9.15	>	<	1	747	747	747	0	747	747	>
2022-05-29 16:24:06	105	<	3615	0.013	4	0	0.1271	0.1401	-0.1141	>	<	1	19.25	19.25	19.25	0	19.25	19.25	>	<	1	755.4	755.4	755.4	0	755.4	755.4	>
2022-05-29 16:24:07	106	<	1201	0.0516	1	0	0.2213	0.2729	-0.1696	>	<	1	11	11	11	0	11	11	>	<	1	761.5	761.5	761.5	0	761.5	761.5	>
2022-05-29 16:24:08	107	<	4715	0.0187	3	0	0.1415	0.1601	-0.1228	>	<	1	10.5	10.5	10.5	0	10.5	10.5	>	<	1	764.1	764.1	764.1	0	764.1	764.1	>
2022-05-29 16:24:09	108	<	1749	0.0114	3	0	0.1214	0.1328	-0.11	>	<	1	15.8	15.8	15.8	0	15.8	15.8	>	<	1	771.2	771.2	771.2	0	771.2	771.2	>
2022-05-29 16:24:10	109	<	3027	0.0268	1	0	0.1614	0.1881	-0.1346	>	<	1	11.05	11.05	11.05	0	11.05	11.05	>	<	1	776.9	776.9	776.9	0	776.9	776.9	>
2022-05-29 16:24:11	110	<	4686	0.0201	3	0	0.1447	0.1648	-0.1246	>	<	1	15.05	15.05	15.05	0	15.05	15.05	>	<	1	780.3	780.3	780.3	0	780.3	780.3	>
2022-05-29 16:24:12	111	<	1014	0.0108	1	0	0.1036	0.1144	-0.0927	>	<	1	12	12	12	0	12	12	>	<	1	788.3	788.3	788.3	0	788.3	788.3	>
2022-05-29 16:24:13	112	<	3878	0.0224	2	0	0.1515	0.174	-0.1291	>	<	1	10.6	10.6	10.6	0	10.6	10.6	>	<	1	792.7	792.7	792.7	0	792.7	792.7	>
2022-05-29 16:24:14	113	<	3725	0.0142	1	0	0.1184	0.1327	-0.1042	>	<	1	19.8	19.8	19.8	0	19.8	19.8	>	<	1	798.5	798.5	798.5	0	798.5	798.5	>
2022-05-29 16:24:15	114	<	1262	0.0499	1	0	0.2178	0.2677	-0.1679	>	<	1	11.8	11.8	11.8	0	11.8	11.8	>	<	1	804.7	804.7	804.7	0	804.7	804.7	>
2022-05-29 16:24:16	115	<	4623	0.0171	1	0	0.1296	0.1467	-0.1125	>	<	1	11	11	11	0	11	11	>	<	1	808.6	808.6	808.6	0	808.6	808.6	>
2022-05-29 16:24:17	116	<	3518	0.0199	3	0	0.1456	0.1655	-0.1257	>	<	1	21	21	21	0	21	21	>	<	1	814.9	814.9	814.9	0	814.9	814.9	>
2022-05-29 16:24:18	117	<	1301	0.0338	1	0	0.1808	0.2146	-0.1469	>	<	1	8.2	8.2	8.2	0	8.2	8.2	>	<	1	820	820	820	0	820	820	>
2022-05-29 16:24:19	118	<	4658	0.1625	676	0	9.9045	10.067	-9.742	>	<	1	15	15	15	0	15	15	>	<	1	824.4	824.4	824.4	0	824.4	824.4	>
2022-05-29 16:24:20	119	<	297	0.0269	2	0	0.1815	0.2084	-0.1546	>	<	1	12.65	12.65	12.65	0	12.65	12.65	>	<	1	832.8	832.8	832.8	0	832.8	832.8	>
2022-05-29 16:24:21	120	<	4702	0.0194	4	0	0.1524	0.1718	-0.1331	>	<	1	12.55	12.55	12.55	0	12.55	12.55	>	<	1	848.4	848.4	848.4	0	848.4	848.4	>
2022-05-29 16:24:22	121	<	2818	0.2938	778	0	14.6536	14.9474	-14.3598	>	<	1	18.7	18.7	18.7	0	18.7	18.7	>	<	1	855.3	855.3	855.3	0	855.3	855.3	>
2022-05-29 16:24:23	122	<	2020	0.0243	4	0	0.1721	0.1963	-0.1478	>	<	1	10.45	10.45	10.45	0	10.45	10.45	>	<	1	855.7	855.7	855.7	0	855.7	855.7	>
2022-05-29 16:24:24	123	<	4851	0.0227	3	0	0.1543	0.177	-0.1316	>	<	1	6.95	6.95	6.95	0	6.95	6.95	>	<	1	860.8	860.8	860.8	0	860.8	860.8	>
2022-05-29 16:24:25	124	<	225	0.0133	1	0	0.1147	0.128	-0.1014	>	<	1	13.25	13.25	13.25	0	13.25	13.25	>	<	1	862.2	862.2	862.2	0	862.2	862.2	>
2022-05-29 16:24:26	125	<	4628	0.0184	3	0	0.139	0.1574	-0.1207	>	<	1	2.55	2.55	2.55	0	2.55	2.55	>	<	1	862.8	862.8	862.8	0	862.8	862.8	>
2022-05-29 16:24:27	126	<	4469	0.0183	3	0	0.1391	0.1575	-0.1208	>	<	1	11.95	11.95	11.95	0	11.95	11.95	>	<	1	864.3	864.3	864.3	0	864.3	864.3	>
2022-05-29 16:24:28	127	<	565	0.0265	1	0	0.1608	0.1873	-0.1342	>	<	1	12.15	12.15	12.15	0	12.15	12.15	>	<	1	858.1	858.1	858.1	0	858.1	858.1	>
2022-05-29 16:24:29	128	<	4702	0.0191	4	0	0.1475	0.1666	-0.1283	>	<	1	1.95	1.95	1.95	0	1.95	1.95	>	<	1	861	861	861	0	861	861	>
2022-05-29 16:24:30	129	<	895	0.0156	1	0	0.1241	0.1397	-0.1084	>	<	1	16	16	16	0	16	16	>	<	1	862.6	862.6	862.6	0	862.6	862.6	>
2022-05-29 16:24:31	130	<	3988	0.0241	1	0	0.1533	0.1773	-0.1292	>	<	1	9.05	9.05	9.05	0	9.05	9.05	>	<	1	862.6	862.6	862.6	0	862.6	862.6	>
2022-05-29 16:24:32	131	<	4476	0.0154	3	0	0.1285	0.1439	-0.1131	>	<	1	10.3	10.3	10.3	0	10.3	10.3	>	<	1	862.6	862.6	862.6	0	862.6	862.6	>
2022-05-29 16:24:33	132	<	1857	0.0248	1	0	0.1554	0.1802	-0.1307	>	<	1	13.4	13.4	13.4	0	13.4	13.4	>	<	1	863.1	863.1	863.1	0	863.1	863.1	>
2022-05-29 16:24:34	133	<	3449	0.0293	1	0	0.1686	0.1979	-0.1393	>	<	1	10.5	10.5	10.5	0	10.5	10.5	>	<	1	863.6	863.6	863.6	0	863.6	863.6	>
2022-05-29 16:24:35	134	<	2091	0.0134	1	0	0.1149	0.1283	-0.1016	>	<	1	13.2	13.2	13.2	0	13.2	13.2	>	<	1	864.3	864.3	864.3	0	864.3	864.3	>
2022-05-29 16:24:36	135	<	2811	0.0253	1	0	0.1569	0.1822	-0.1316	>	<	1	11.15	11.15	11.15	0	11.15	11.15	>	<	1	864.4	864.4	864.4	0	864.4	864.4	>
2022-05-29 16:24:37	136	<	4573	0.0184	3	0	0.1391	0.1574	-0.1207	>	<	1	11.7	11.7	11.7	0	11.7	11.7	>	<	1	864.9	864.9	864.9	0	864.9	864.9	>
2022-05-29 16:24:38	137	<	633	0.0269	1	0	0.1617	0.1885	-0.1348	>	<	1	13.6	13.6	13.6	0	13.6	13.6	>	<	1	865.6	865.6	865.6	0	865.6	865.6	>
2022-05-29 16:24:39	138	<	4624	0.0279	2	0	0.1673	0.1952	-0.1394	>	<	1	6.9	6.9	6.9	0	6.9	6.9	>	<	1	866.2	866.2	866.2	0	866.2	866.2	>
2022-05-29 16:24:40	139	<	4088	0.0196	2	0	0.1403	0.1598	-0.1207	>	<	1	16.3	16.3	16.3	0	16.3	16.3	>	<	1	866.2	866.2	866.2	0	866.2	866.2	>
2022-05-29 16:24:41	140	<	873	0.0252	1	0	0.1567	0.1819	-0.1315	>	<	1	12.45	12.45	12.45	0	12.45	12.45	>	<	1	867.4	867.4	867.4	0	867.4	867.4	>
2022-05-29 16:24:42	141	<	4901	0.0206	1	0	0.1421	0.1627	-0.1215	>	<	1	10.45	10.45	10.45	0	10.45	10.45	>	<	1	867.4	867.4	867.4	0	867.4	867.4	>
2022-05-29 16:24:43	142	<	1269	0.0095	1	0	0.0968	0.1062	-0.0873	>	<	1	16.95	16.95	16.95	0	16.95	16.95	>	<	1	867.9	867.9	867.9	0	867.9	867.9	>
2022-05-29 16:24:44	143	<	3676	0.0231	1	0	0.1503	0.1734	-0.1272	>	<	1	13.15	13.15	13.15	0	13.15	13.15	>	<	1	868.4	868.4	868.4	0	868.4	868.4	>
2022-05-29 16:24:45	144	<	4218	0.1761	642	0	9.8848	10.0609	-9.7086	>	<	1	15.5	15.5	15.5	0	15.5	15.5	>	<	1	868.4	868.4	868.4	0	868.4	868.4	>
2022-05-29 16:24:46	145	<	1261	0.0357	1	0	0.1855	0.2212	-0.1498	>	<	1	13.7	13.7	13.7	0	13.7	13.7	>	<	1	868.4	868.4	868.4	0	868.4	868.4	>
2022-05-29 16:24:47	146	<	4431	0.0251	2	0	0.1577	0.1828	-0.1327	>	<	1	10.6	10.6	10.6	0	10.6	10.6	>	<	1	868.4	868.4	868.4	0	868.4	868.4	>
2022-05-29 16:24:48	147	<	3333	0.0138	1	0	0.1167	0.1305	-0.1029	>	<	1	17.7	17.7	17.7	0	17.7	17.7	>	<	1	869.4	869.4	869.4	0	869.4	869.4	>
2022-05-29 16:24:49	148	<	1630	0.0264	1	0	0.1603	0.1866	-0.1339	>	<	1	14.1	14.1	14.1	0	14.1	14.1	>	<	1	869.9	869.9	869.9	0	869.9	869.9	>
2022-05-29 16:24:50	149	<	4682	0.0201	4	0	0.1491	0.1692	-0.129	>	<	1	13.5	13.5	13.5	0	13.5	13.5	>	<	1	870.6	870.6	870.6	0	870.6	870.6	>
2022-05-29 16:24:51	150	<	404	0.0173	1	0	0.1305	0.1478	-0.1132	>	<	1	12.9	12.9	12.9	0	12.9	12.9	>	<	1	871.5	871.5	871.5	0	871.5	871.5	>
2022-05-29 16:24:52	151	<	4871	0.0189	1	0	0.1361	0.155	-0.1172	>	<	1	9.85	9.85	9.85	0	9.85	9.85	>	<	1	871.5	871.5	871.5	0	871.5	871.5	>
2022-05-29 16:24:53	152	<	399	0.0351	1	0	0.184	0.2191	-0.1489	>	<	1	13.3	13.3	13.3	0	13.3	13.3	>	<	1	872.3	872.3	872.3	0	872.3	872.3	>
2022-05-29 16:24:54	153	<	4593	0.0168	2	0	0.1301	0.1468	-0.1133	>	<	1	4.7	4.7	4.7	0	4.7	4.7	>	<	1	872.3	872.3	872.3	0	872.3	872.3	>
2022-05-29 16:24:55	154	<	3322	0.0102	2	0	0.1036	0.1138	-0.0934	>	<	1	17.45	17.45	17.45	0	17.45	17.45	>	<	1	872.5	872.5	872.5	0	872.5	872.5	>
2022-05-29 16:24:56	155	<	1693	0.0201	1	0	0.1403	0.1604	-0.1202	>	<	1	12.1	12.1	12.1	0	12.1	12.1	>	<	1	873.5	873.5	873.5	0	873.5	873.5	>
2022-05-29 16:24:57	156	<	4989	0.0233	1	0	0.1507	0.174	-0.1274	>	<	1	10.1	10.1	10.1	0	10.1	10.1	>	<	1	873.5	873.5	873.5	0	873.5	873.5	>
2022-05-29 16:24:58	157	<	0	0			0	0	0	>	<	1	0	0	0	0	0	0	>	<	1	873.5	873.5	873.5	0	873.5	873.5	>
2022-05-29 16:24:59	158	<	0	0			0	0	0	>	<	1	7.95	7.95	7.95	0	7.95	7.95	>	<	1	873.7	873.7	873.7	0	873.7	873.7	>
2022-05-29 16:25:00	159	<	3199	0.0109	1	0	0.104	0.115	-0.0931	>	<	1	21.6	21.6	21.6	0	21.6	21.6	>	<	1	874	874	874	0	874	874	>
2022-05-29 16:25:01	160	<	6618	0.0133	3	0	0.1197	0.133	-0.1064	>	<	1	10.2	10.2	10.2	0	10.2	10.2	>	<	1	874.2	874.2	874.2	0	874.2	874.2	>
2022-05-29 16:25:02	161	<	3711	0.011	1	0	0.1045	0.1156	-0.0935	>	<	1	15.35	15.35	15.35	0	15.35	15.35	>	<	1	874.2	874.2	874.2	0	874.2	874.2	>
2022-05-29 16:25:03	162	<	2045	0.0117	1	0	0.1077	0.1194	-0.096	>	<	1	13	13	13	0	13	13	>	<	1	874.5	874.5	874.5	0	874.5	874.5	>
2022-05-29 16:25:04	163	<	4484	0.0169	2	0	0.1308	0.1477	-0.1138	>	<	1	0.3	0.3	0.3	0	0.3	0.3	>	<	1	874.5	874.5	874.5	0	874.5	874.5	>
2022-05-29 16:25:05	164	<	2441	0.0123	2	0	0.1138	0.1261	-0.1015	>	<	1	12.7	12.7	12.7	0	12.7	12.7	>	<	1	874.9	874.9	874.9	0	874.9	874.9	>
2022-05-29 16:25:06	165	<	2587	0.017	1	0	0.1293	0.1463	-0.1123	>	<	1	9	9	9	0	9	9	>	<	1	874.9	874.9	874.9	0	874.9	874.9	>
2022-05-29 16:25:07	166	<	5039	0.0167	1	0	0.128	0.1447	-0.1114	>	<	1	12.45	12.45	12.45	0	12.45	12.45	>	<	1	874.9	874.9	874.9	0	874.9	874.9	>
2022-05-29 16:25:08	167	<	457	0.0175	1	0	0.1311	0.1487	-0.1136	>	<	1	13.5	13.5	13.5	0	13.5	13.5	>	<	1	874.9	874.9	874.9	0	874.9	874.9	>
2022-05-29 16:25:09	168	<	4586	0.0222	2	0	0.1489	0.1712	-0.1267	>	<	1	2.6	2.6	2.6	0	2.6	2.6	>	<	1	874.9	874.9	874.9	0	874.9	874.9	>
2022-05-29 16:25:10	169	<	2368	0.0101	1	0	0.1002	0.1103	-0.09	>	<	1	18.45	18.45	18.45	0	18.45	18.45	>	<	1	874.9	874.9	874.9	0	874.9	874.9	>
2022-05-29 16:25:11	170	<	2687	0.0227	1	0	0.149	0.1717	-0.1262	>	<	1	10.6	10.6	10.6	0	10.6	10.6	>	<	1	874.9	874.9	874.9	0	874.9	874.9	>
2022-05-29 16:25:12	171	<	5059	0.0261	3	0	0.1631	0.1892	-0.137	>	<	1	12.25	12.25	12.25	0	12.25	12.25	>	<	1	874.9	874.9	874.9	0	874.9	874.9	>
2022-05-29 16:25:13	172	<	392	0.0153	1	0	0.1228	0.1381	-0.1075	>	<	1	13.55	13.55	13.55	0	13.55	13.55	>	<	1	874.9	874.9	874.9	0	874.9	874.9	>
2022-05-29 16:25:14	173	<	4679	0.0242	3	0	0.1576	0.1818	-0.1335	>	<	1	11.8	11.8	11.8	0	11.8	11.8	>	<	1	875.4	875.4	875.4	0	875.4	875.4	>
2022-05-29 16:25:15	174	<	4004	0.0145	3	0	0.1314	0.1459	-0.1169	>	<	1	18.2	18.2	18.2	0	18.2	18.2	>	<	1	875.6	875.6	875.6	0	875.6	875.6	>
2022-05-29 16:25:16	175	<	1416	0.0473	1	0	0.2123	0.2596	-0.165	>	<	1	13.85	13.85	13.85	0	13.85	13.85	>	<	1	875.6	875.6	875.6	0	875.6	875.6	>
2022-05-29 16:25:17	176	<	4741	0.0181	3	0	0.1381	0.1563	-0.12	>	<	1	10.9	10.9	10.9	0	10.9	10.9	>	<	1	875.6	875.6	875.6	0	875.6	875.6	>
2022-05-29 16:25:18	177	<	1915	0.0157	3	0	0.1508	0.1664	-0.1351	>	<	1	14.7	14.7	14.7	0	14.7	14.7	>	<	1	875.9	875.9	875.9	0	875.9	875.9	>
2022-05-29 16:25:19	178	<	3176	0.0183	1	0	0.1339	0.1522	-0.1156	>	<	1	9.6	9.6	9.6	0	9.6	9.6	>	<	1	875.9	875.9	875.9	0	875.9	875.9	>
2022-05-29 16:25:20	179	<	3817	0.0157	1	0	0.1244	0.1401	-0.1087	>	<	1	20.05	20.05	20.05	0	20.05	20.05	>	<	1	875.9	875.9	875.9	0	875.9	875.9	>
2022-05-29 16:25:21	180	<	1284	0.0241	1	0	0.1535	0.1776	-0.1294	>	<	1	9.15	9.15	9.15	0	9.15	9.15	>	<	1	875.9	875.9	875.9	0	875.9	875.9	>
2022-05-29 16:25:22	181	<	4681	0.0173	2	0	0.132	0.1493	-0.1147	>	<	1	14.55	14.55	14.55	0	14.55	14.55	>	<	1	875.9	875.9	875.9	0	875.9	875.9	>
2022-05-29 16:25:23	182	<	426	0.0376	1	0	0.1901	0.2277	-0.1526	>	<	1	11.55	11.55	11.55	0	11.55	11.55	>	<	1	875.9	875.9	875.9	0	875.9	875.9	>
2022-05-29 16:25:24	183	<	5117	0.2087	964	0	13.4754	13.6841	-13.2667	>	<	1	1.95	1.95	1.95	0	1.95	1.95	>	<	1	875.9	875.9	875.9	0	875.9	875.9	>
2022-05-29 16:25:25	184	<	325	0.0031	1	0	0.0554	0.0585	-0.0523	>	<	1	13.35	13.35	13.35	0	13.35	13.35	>	<	1	875.9	875.9	875.9	0	875.9	875.9	>
2022-05-29 16:25:26	185	<	4798	0.015	3	0	0.1266	0.1416	-0.1116	>	<	1	3	3	3	0	3	3	>	<	1	876.1	876.1	876.1	0	876.1	876.1	>
2022-05-29 16:25:27	186	<	4254	0.0153	2	0	0.1264	0.1417	-0.1112	>	<	1	18.75	18.75	18.75	0	18.75	18.75	>	<	1	876.1	876.1	876.1	0	876.1	876.1	>
2022-05-29 16:25:28	187	<	880	0.0466	2	0	0.2161	0.2627	-0.1695	>	<	1	8.7	8.7	8.7	0	8.7	8.7	>	<	1	876.1	876.1	876.1	0	876.1	876.1	>
2022-05-29 16:25:29	188	<	5138	0.0181	2	0	0.1348	0.1529	-0.1167	>	<	1	4.8	4.8	4.8	0	4.8	4.8	>	<	1	876.1	876.1	876.1	0	876.1	876.1	>
2022-05-29 16:25:30	189	<	368	0.0109	1	0	0.1037	0.1146	-0.0928	>	<	1	15.5	15.5	15.5	0	15.5	15.5	>	<	1	876.3	876.3	876.3	0	876.3	876.3	>
2022-05-29 16:25:31	190	<	4781	0.0238	2	0	0.1553	0.1791	-0.1314	>	<	1	8.95	8.95	8.95	0	8.95	8.95	>	<	1	876.3	876.3	876.3	0	876.3	876.3	>
2022-05-29 16:25:32	191	<	2943	0.0129	1	0	0.1129	0.1258	-0.1	>	<	1	17.75	17.75	17.75	0	17.75	17.75	>	<	1	876.3	876.3	876.3	0	876.3	876.3	>
2022-05-29 16:25:33	192	<	2211	0.0443	1	0	0.2058	0.2501	-0.1615	>	<	1	12.1	12.1	12.1	0	12.1	12.1	>	<	1	876.5	876.5	876.5	0	876.5	876.5	>
2022-05-29 16:25:34	193	<	5110	0.0202	1	0	0.1405	0.1607	-0.1204	>	<	1	13.65	13.65	13.65	0	13.65	13.65	>	<	1	876.8	876.8	876.8	0	876.8	876.8	>
2022-05-29 16:25:35	194	<	276	0.0362	1	0	0.1869	0.2231	-0.1506	>	<	1	13.6	13.6	13.6	0	13.6	13.6	>	<	1	877	877	877	0	877	877	>
2022-05-29 16:25:36	195	<	4948	0.0212	3	0	0.1496	0.1708	-0.1284	>	<	1	9.45	9.45	9.45	0	9.45	9.45	>	<	1	877	877	877	0	877	877	>
2022-05-29 16:25:37	196	<	304	0.0197	1	0	0.1391	0.1588	-0.1194	>	<	1	14.1	14.1	14.1	0	14.1	14.1	>	<	1	877	877	877	0	877	877	>
2022-05-29 16:25:38	197	<	4877	0.0207	1	0	0.1424	0.1631	-0.1217	>	<	1	5.4	5.4	5.4	0	5.4	5.4	>	<	1	877	877	877	0	877	877	>
2022-05-29 16:25:39	198	<	2804	0.0107	2	0	0.1096	0.1203	-0.0989	>	<	1	17.2	17.2	17.2	0	17.2	17.2	>	<	1	877	877	877	0	877	877	>
2022-05-29 16:25:40	199	<	2381	0.0336	1	0	0.1802	0.2138	-0.1466	>	<	1	11.35	11.35	11.35	0	11.35	11.35	>	<	1	877	877	877	0	877	877	>
2022-05-29 16:25:41	200	<	5180	0.0208	1	0	0.1429	0.1637	-0.122	>	<	1	11.15	11.15	11.15	0	11.15	11.15	>	<	1	877	877	877	0	877	877	>
2022-05-29 16:25:42	201	<	486	0.0185	3	0	0.1747	0.1932	-0.1562	>	<	1	14.1	14.1	14.1	0	14.1	14.1	>	<	1	877	877	877	0	877	877	>
2022-05-29 16:25:43	202	<	4731	0.019	4	0	0.1456	0.1646	-0.1266	>	<	1	9.15	9.15	9.15	0	9.15	9.15	>	<	1	877	877	877	0	877	877	>
2022-05-29 16:25:44	203	<	1438	0.0167	1	0	0.1281	0.1448	-0.1114	>	<	1	20.8	20.8	20.8	0	20.8	20.8	>	<	1	877	877	877	0	877	877	>
2022-05-29 16:25:45	204	<	3775	0.0289	3	0	0.1752	0.2041	-0.1463	>	<	1	6.35	6.35	6.35	0	6.35	6.35	>	<	1	877	877	877	0	877	877	>
2022-05-29 16:25:46	205	<	4780	0.0167	2	0	0.1299	0.1466	-0.1132	>	<	1	17.1	17.1	17.1	0	17.1	17.1	>	<	1	877	877	877	0	877	877	>
2022-05-29 16:25:47	206	<	585	0.0239	1	0	0.1528	0.1768	-0.1289	>	<	1	12.55	12.55	12.55	0	12.55	12.55	>	<	1	877.2	877.2	877.2	0	877.2	877.2	>
2022-05-29 16:25:48	207	<	5079	0.0258	2	0	0.1598	0.1855	-0.134	>	<	1	10.05	10.05	10.05	0	10.05	10.05	>	<	1	877.2	877.2	877.2	0	877.2	877.2	>
2022-05-29 16:25:49	208	<	1750	0.0097	2	0	0.1037	0.1135	-0.094	>	<	1	17.4	17.4	17.4	0	17.4	17.4	>	<	1	877.5	877.5	877.5	0	877.5	877.5	>
2022-05-29 16:25:50	209	<	3484	0.0227	1	0	0.1489	0.1715	-0.1262	>	<	1	8.9	8.9	8.9	0	8.9	8.9	>	<	1	877.5	877.5	877.5	0	877.5	877.5	>
2022-05-29 16:25:51	210	<	4116	0.017	3	0	0.1384	0.1554	-0.1214	>	<	1	17.7	17.7	17.7	0	17.7	17.7	>	<	1	877.7	877.7	877.7	0	877.7	877.7	>
2022-05-29 16:25:52	211	<	1127	0.0222	1	0	0.1473	0.1695	-0.1251	>	<	1	9.55	9.55	9.55	0	9.55	9.55	>	<	1	877.7	877.7	877.7	0	877.7	877.7	>
2022-05-29 16:25:53	212	<	1847	0.4705	845	0	19.6565	20.127	-19.186	>	<	1	15.45	15.45	15.45	0	15.45	15.45	>	<	1	877.7	877.7	877.7	0	877.7	877.7	>
2022-05-29 16:25:54	213	<	3435	0.016	2	0	0.1278	0.1438	-0.1118	>	<	1	13.1	13.1	13.1	0	13.1	13.1	>	<	1	878	878	878	0	878	878	>
2022-05-29 16:25:55	214	<	5226	0.0184	3	0	0.1426	0.1609	-0.1242	>	<	1	11.7	11.7	11.7	0	11.7	11.7	>	<	1	878	878	878	0	878	878	>
2022-05-29 16:25:56	215	<	3369	0.0154	1	0	0.1233	0.1387	-0.1078	>	<	1	19.85	19.85	19.85	0	19.85	19.85	>	<	1	878	878	878	0	878	878	>
2022-05-29 16:25:57	216	<	1895	0.028	4	0	0.1831	0.211	-0.1551	>	<	1	13.85	13.85	13.85	0	13.85	13.85	>	<	1	878	878	878	0	878	878	>
2022-05-29 16:25:58	217	<	4107	0.0183	3	0	0.1392	0.1575	-0.121	>	<	1	13.5	13.5	13.5	0	13.5	13.5	>	<	1	878.1	878.1	878.1	0	878.1	878.1	>
2022-05-29 16:25:59	218	<	1168	0.024	1	0	0.153	0.1769	-0.129	>	<	1	11.9	11.9	11.9	0	11.9	11.9	>	<	1	878.1	878.1	878.1	0	878.1	878.1	>
2022-05-29 16:26:00	219	<	4327	0.0173	1	0	0.1305	0.1478	-0.1132	>	<	1	11.55	11.55	11.55	0	11.55	11.55	>	<	1	878.1	878.1	878.1	0	878.1	878.1	>
2022-05-29 16:26:01	220	<	1141	0.5968	647	0	19.1456	19.7424	-18.5487	>	<	1	13.1	13.1	13.1	0	13.1	13.1	>	<	1	878.4	878.4	878.4	0	878.4	878.4	>
2022-05-29 16:26:02	221	<	5103	0.0218	2	0	0.1472	0.169	-0.1255	>	<	1	10.5	10.5	10.5	0	10.5	10.5	>	<	1	878.4	878.4	878.4	0	878.4	878.4	>
2022-05-29 16:26:03	222	<	2835	0.0131	1	0	0.1135	0.1265	-0.1004	>	<	1	20.35	20.35	20.35	0	20.35	20.35	>	<	1	878.6	878.6	878.6	0	878.6	878.6	>
2022-05-29 16:26:04	223	<	2461	0.0305	2	0	0.1742	0.2047	-0.1438	>	<	1	4.25	4.25	4.25	0	4.25	4.25	>	<	1	878.6	878.6	878.6	0	878.6	878.6	>
2022-05-29 16:26:05	224	<	475	0.0063	1	0	0.0792	0.0855	-0.0729	>	<	1	18.7	18.7	18.7	0	18.7	18.7	>	<	1	878.6	878.6	878.6	0	878.6	878.6	>
2022-05-29 16:26:06	225	<	2224	0.0117	1	0	0.1075	0.1192	-0.0958	>	<	1	11.95	11.95	11.95	0	11.95	11.95	>	<	1	878.6	878.6	878.6	0	878.6	878.6	>
2022-05-29 16:26:07	226	<	1720	0.0285	2	0	0.1698	0.1983	-0.1413	>	<	1	3.5	3.5	3.5	0	3.5	3.5	>	<	1	878.6	878.6	878.6	0	878.6	878.6	>
2022-05-29 16:26:08	227	<	1597	0.0307	1	0	0.1725	0.2031	-0.1418	>	<	1	10.1	10.1	10.1	0	10.1	10.1	>	<	1	878.6	878.6	878.6	0	878.6	878.6	>
2022-05-29 16:26:09	228	<	0	0			0	0	0	>	<	1	4.75	4.75	4.75	0	4.75	4.75	>	<	1	878.6	878.6	878.6	0	878.6	878.6	>
2022-05-29 16:26:10	229	<	3997	0.0275	3	0	0.1711	0.1986	-0.1435	>	<	1	15.95	15.95	15.95	0	15.95	15.95	>	<	1	878.9	878.9	878.9	0	878.9	878.9	>
2022-05-29 16:26:11	230	<	1402	0.0164	3	0	0.1429	0.1593	-0.1265	>	<	1	2.2	2.2	2.2	0	2.2	2.2	>	<	1	878.9	878.9	878.9	0	878.9	878.9	>
2022-05-29 16:26:12	231	<	3697	0.0195	4	0	0.1978	0.2172	-0.1783	>	<	1	9.3	9.3	9.3	0	9.3	9.3	>	<	1	878.9	878.9	878.9	0	878.9	878.9	>
2022-05-29 16:26:13	232	<	831	0.0542	5	0	0.3581	0.4123	-0.3039	>	<	1	12.3	12.3	12.3	0	12.3	12.3	>	<	1	879.1	879.1	879.1	0	879.1	879.1	>
2022-05-29 16:26:14	233	<	4648	0.0157	4	0	0.1451	0.1608	-0.1294	>	<	1	0.55	0.55	0.55	0	0.55	0.55	>	<	1	879.1	879.1	879.1	0	879.1	879.1	>
2022-05-29 16:26:15	234	<	661	0.0378	5	0	0.3812	0.419	-0.3434	>	<	1	20.05	20.05	20.05	0	20.05	20.05	>	<	1	879.4	879.4	879.4	0	879.4	879.4	>
2022-05-29 16:26:16	235	<	4793	0.0117	3	0	0.1131	0.1248	-0.1014	>	<	1	0.75	0.75	0.75	0	0.75	0.75	>	<	1	879.4	879.4	879.4	0	879.4	879.4	>
2022-05-29 16:26:17	236	<	1274	0.0126	1	0	0.1114	0.1239	-0.0988	>	<	1	11.4	11.4	11.4	0	11.4	11.4	>	<	1	879.4	879.4	879.4	0	879.4	879.4	>
2022-05-29 16:26:18	237	<	4550	0.0097	1	0	0.0979	0.1075	-0.0882	>	<	1	12.15	12.15	12.15	0	12.15	12.15	>	<	1	879.9	879.9	879.9	0	879.9	879.9	>
2022-05-29 16:26:19	238	<	3644	0.0104	1	0	0.1016	0.112	-0.0912	>	<	1	0.25	0.25	0.25	0	0.25	0.25	>	<	1	879.9	879.9	879.9	0	879.9	879.9	>
2022-05-29 16:26:20	239	<	1994	0.013	1	0	0.1134	0.1265	-0.1004	>	<	1	12.4	12.4	12.4	0	12.4	12.4	>	<	1	879.9	879.9	879.9	0	879.9	879.9	>
2022-05-29 16:26:21	240	<	4981	0.0104	2	0	0.1036	0.114	-0.0932	>	<	1	4.7	4.7	4.7	0	4.7	4.7	>	<	1	880.2	880.2	880.2	0	880.2	880.2	>
2022-05-29 16:26:22	241	<	3066	0.0114	3	0	0.1151	0.1265	-0.1037	>	<	0	0			0	0	0	>	<	0	0			0	0	0	>
2022-05-29 16:26:23	242	<	2242	0.0089	1	0	0.094	0.1029	-0.0851	>	<	1	7.5	7.5	7.5	0	7.5	7.5	>	<	1	880.2	880.2	880.2	0	880.2	880.2	>
2022-05-29 16:26:24	243	<	5310	0.0122	3	0	0.1166	0.1289	-0.1044	>	<	1	12.45	12.45	12.45	0	12.45	12.45	>	<	1	880.2	880.2	880.2	0	880.2	880.2	>
2022-05-29 16:26:25	244	<	450	0.0022	1	0	0.0471	0.0493	-0.0449	>	<	1	0	0	0	0	0	0	>	<	1	880.2	880.2	880.2	0	880.2	880.2	>
2022-05-29 16:26:26	245	<	4874	0.0109	2	0	0.1057	0.1165	-0.0948	>	<	1	12.4	12.4	12.4	0	12.4	12.4	>	<	1	880.2	880.2	880.2	0	880.2	880.2	>
2022-05-29 16:26:27	246	<	3884	0.0118	2	0	0.1105	0.1224	-0.0987	>	<	1	1.75	1.75	1.75	0	1.75	1.75	>	<	1	880.2	880.2	880.2	0	880.2	880.2	>
2022-05-29 16:26:28	247	<	1441	0.0076	1	0	0.087	0.0947	-0.0794	>	<	1	10.7	10.7	10.7	0	10.7	10.7	>	<	1	880.4	880.4	880.4	0	880.4	880.4	>
2022-05-29 16:26:29	248	<	3761	0.0093	1	0	0.096	0.1053	-0.0867	>	<	1	6.8	6.8	6.8	0	6.8	6.8	>	<	1	880.4	880.4	880.4	0	880.4	880.4	>
2022-05-29 16:26:30	249	<	1579	0.0139	3	0	0.1324	0.1464	-0.1185	>	<	1	5.9	5.9	5.9	0	5.9	5.9	>	<	1	880.4	880.4	880.4	0	880.4	880.4	>
2022-05-29 16:26:31	250	<	5342	0.0099	2	0	0.101	0.1109	-0.0911	>	<	1	12.3	12.3	12.3	0	12.3	12.3	>	<	1	880.4	880.4	880.4	0	880.4	880.4	>
2022-05-29 16:26:32	251	<	21	0.0952	1	0	0.2935	0.3888	-0.1983	>	<	1	0	0	0	0	0	0	>	<	1	880.4	880.4	880.4	0	880.4	880.4	>
2022-05-29 16:26:33	252	<	5335	0.0101	3	0	0.1056	0.1157	-0.0954	>	<	1	12.4	12.4	12.4	0	12.4	12.4	>	<	1	880.4	880.4	880.4	0	880.4	880.4	>
2022-05-29 16:26:34	253	<	339	0.0118	1	0	0.108	0.1198	-0.0962	>	<	1	0.05	0.05	0.05	0	0.05	0.05	>	<	1	880.4	880.4	880.4	0	880.4	880.4	>
2022-05-29 16:26:35	254	<	5017	0.0096	2	0	0.0994	0.1089	-0.0898	>	<	1	12.25	12.25	12.25	0	12.25	12.25	>	<	1	880.4	880.4	880.4	0	880.4	880.4	>
2022-05-29 16:26:36	255	<	4475	0.2762	1189	0	17.7722	18.0484	-17.496	>	<	1	5.3	5.3	5.3	0	5.3	5.3	>	<	1	880.4	880.4	880.4	0	880.4	880.4	>
2022-05-29 16:26:37	256	<	897	0.0078	1	0	0.088	0.0958	-0.0802	>	<	1	15.45	15.45	15.45	0	15.45	15.45	>	<	1	880.7	880.7	880.7	0	880.7	880.7	>
2022-05-29 16:26:38	257	<	5372	0.0102	3	0	0.1078	0.118	-0.0976	>	<	1	12.2	12.2	12.2	0	12.2	12.2	>	<	1	880.9	880.9	880.9	0	880.9	880.9	>
2022-05-29 16:26:39	258	<	286	0.0105	1	0	0.1019	0.1124	-0.0914	>	<	1	0.55	0.55	0.55	0	0.55	0.55	>	<	1	880.9	880.9	880.9	0	880.9	880.9	>
2022-05-29 16:26:40	259	<	5102	0.0102	2	0	0.1024	0.1126	-0.0922	>	<	1	12.45	12.45	12.45	0	12.45	12.45	>	<	1	880.9	880.9	880.9	0	880.9	880.9	>
2022-05-29 16:26:41	260	<	1323	0.941	1231	0	33.8308	34.7718	-32.8898	>	<	1	1.05	1.05	1.05	0	1.05	1.05	>	<	1	880.9	880.9	880.9	0	880.9	880.9	>
2022-05-29 16:26:42	261	<	4064	0.0079	1	0	0.0884	0.0963	-0.0805	>	<	1	11.45	11.45	11.45	0	11.45	11.45	>	<	1	880.9	880.9	880.9	0	880.9	880.9	>
2022-05-29 16:26:43	262	<	5405	0.0115	1	0	0.1065	0.118	-0.095	>	<	1	8.85	8.85	8.85	0	8.85	8.85	>	<	1	881.2	881.2	881.2	0	881.2	881.2	>
2022-05-29 16:26:44	263	<	0	0			0	0	0	>	<	1	3.8	3.8	3.8	0	3.8	3.8	>	<	1	881.2	881.2	881.2	0	881.2	881.2	>
2022-05-29 16:26:45	264	<	5403	0.0122	2	0	0.1115	0.1237	-0.0993	>	<	1	13.3	13.3	13.3	0	13.3	13.3	>	<	1	881.5	881.5	881.5	0	881.5	881.5	>
2022-05-29 16:26:46	265	<	143	0.028	1	0	0.1649	0.1929	-0.1369	>	<	1	7.65	7.65	7.65	0	7.65	7.65	>	<	1	881.5	881.5	881.5	0	881.5	881.5	>
2022-05-29 16:26:47	266	<	5276	0.0085	2	0	0.094	0.1025	-0.0855	>	<	1	12.65	12.65	12.65	0	12.65	12.65	>	<	1	881.7	881.7	881.7	0	881.7	881.7	>
2022-05-29 16:26:48	267	<	556	0.0216	1	0	0.1453	0.1669	-0.1237	>	<	1	0.35	0.35	0.35	0	0.35	0.35	>	<	1	881.7	881.7	881.7	0	881.7	881.7	>
2022-05-29 16:26:49	268	<	4864	0.0132	2	0	0.1157	0.1289	-0.1026	>	<	1	12.05	12.05	12.05	0	12.05	12.05	>	<	1	881.7	881.7	881.7	0	881.7	881.7	>
2022-05-29 16:26:50	269	<	1673	0.0072	1	0	0.0844	0.0916	-0.0772	>	<	1	1.85	1.85	1.85	0	1.85	1.85	>	<	1	881.7	881.7	881.7	0	881.7	881.7	>
2022-05-29 16:26:51	270	<	3762	0.0098	1	0	0.0987	0.1085	-0.0888	>	<	1	10.7	10.7	10.7	0	10.7	10.7	>	<	1	881.7	881.7	881.7	0	881.7	881.7	>
2022-05-29 16:26:52	271	<	4763	0.0124	2	0	0.1125	0.1249	-0.1001	>	<	1	5.8	5.8	5.8	0	5.8	5.8	>	<	1	881.7	881.7	881.7	0	881.7	881.7	>
2022-05-29 16:26:53	272	<	671	0.0104	1	0	0.1016	0.112	-0.0912	>	<	1	14.9	14.9	14.9	0	14.9	14.9	>	<	1	882	882	882	0	882	882	>
2022-05-29 16:26:54	273	<	5451	0.0101	2	0	0.1018	0.1118	-0.0917	>	<	1	11.35	11.35	11.35	0	11.35	11.35	>	<	1	882	882	882	0	882	882	>
2022-05-29 16:26:55	274	<	71	0.0141	1	0	0.1178	0.1319	-0.1038	>	<	1	1.6	1.6	1.6	0	1.6	1.6	>	<	1	882	882	882	0	882	882	>
2022-05-29 16:26:56	275	<	5380	0.0108	3	0	0.1102	0.121	-0.0995	>	<	1	12.45	12.45	12.45	0	12.45	12.45	>	<	1	882.5	882.5	882.5	0	882.5	882.5	>
2022-05-29 16:26:57	276	<	1837	0.0109	1	0	0.1038	0.1147	-0.0929	>	<	1	0.25	0.25	0.25	0	0.25	0.25	>	<	1	882.5	882.5	882.5	0	882.5	882.5	>
2022-05-29 16:26:58	277	<	3630	0.0096	1	0	0.0977	0.1074	-0.0881	>	<	1	20.15	20.15	20.15	0	20.15	20.15	>	<	1	882.7	882.7	882.7	0	882.7	882.7	>
2022-05-29 16:26:59	278	<	1886	0.0122	1	0	0.1098	0.122	-0.0976	>	<	1	5.2	5.2	5.2	0	5.2	5.2	>	<	1	882.7	882.7	882.7	0	882.7	882.7	>
2022-05-29 16:27:00	279	<	3581	0.0109	2	0	0.1064	0.1173	-0.0956	>	<	1	7.45	7.45	7.45	0	7.45	7.45	>	<	1	883	883	883	0	883	883	>
2022-05-29 16:27:01	280	<	5481	0.0099	4	0	0.1142	0.124	-0.1043	>	<	1	12.65	12.65	12.65	0	12.65	12.65	>	<	1	883	883	883	0	883	883	>
2022-05-29 16:27:02	281	<	372	0.0081	1	0	0.0894	0.0975	-0.0814	>	<	1	0	0	0	0	0	0	>	<	1	883	883	883	0	883	883	>
2022-05-29 16:27:03	282	<	5112	0.0121	3	0	0.1147	0.1268	-0.1026	>	<	1	13.4	13.4	13.4	0	13.4	13.4	>	<	1	883	883	883	0	883	883	>
2022-05-29 16:27:04	283	<	1190	0.0084	1	0	0.0913	0.0997	-0.0829	>	<	1	0.35	0.35	0.35	0	0.35	0.35	>	<	1	883	883	883	0	883	883	>
2022-05-29 16:27:05	284	<	4308	0.0109	2	0	0.1061	0.117	-0.0952	>	<	1	20.6	20.6	20.6	0	20.6	20.6	>	<	1	883.3	883.3	883.3	0	883.3	883.3	>
2022-05-29 16:27:06	285	<	359	0.0251	1	0	0.1563	0.1814	-0.1313	>	<	1	1.65	1.65	1.65	0	1.65	1.65	>	<	1	883.3	883.3	883.3	0	883.3	883.3	>
2022-05-29 16:27:07	286	<	5138	0.0109	1	0	0.1038	0.1147	-0.0929	>	<	1	11	11	11	0	11	11	>	<	1	883.3	883.3	883.3	0	883.3	883.3	>
2022-05-29 16:27:08	287	<	5515	0.0114	2	0	0.108	0.1194	-0.0965	>	<	1	9.55	9.55	9.55	0	9.55	9.55	>	<	1	883.3	883.3	883.3	0	883.3	883.3	>
2022-05-29 16:27:09	288	<	0	0			0	0	0	>	<	1	11.35	11.35	11.35	0	11.35	11.35	>	<	1	883.3	883.3	883.3	0	883.3	883.3	>
2022-05-29 16:27:10	289	<	5513	0.0107	2	0	0.1046	0.1153	-0.0939	>	<	1	13.2	13.2	13.2	0	13.2	13.2	>	<	1	883.3	883.3	883.3	0	883.3	883.3	>
2022-05-29 16:27:11	290	<	244	5.1189	1242	0	79.3464	84.4653	-74.2276	>	<	1	0.15	0.15	0.15	0	0.15	0.15	>	<	1	883.3	883.3	883.3	0	883.3	883.3	>
2022-05-29 16:27:12	291	<	5286	0.0096	1	0	0.0977	0.1074	-0.0881	>	<	1	12.55	12.55	12.55	0	12.55	12.55	>	<	1	883.3	883.3	883.3	0	883.3	883.3	>
2022-05-29 16:27:13	292	<	281	0.0249	1	0	0.1559	0.1808	-0.1309	>	<	1	0	0	0	0	0	0	>	<	1	883.3	883.3	883.3	0	883.3	883.3	>
2022-05-29 16:27:14	293	<	5249	0.011	2	0	0.1063	0.1174	-0.0953	>	<	1	19.95	19.95	19.95	0	19.95	19.95	>	<	1	883.3	883.3	883.3	0	883.3	883.3	>
2022-05-29 16:27:15	294	<	2805	0.0103	2	0	0.1046	0.115	-0.0943	>	<	1	4.8	4.8	4.8	0	4.8	4.8	>	<	1	883.3	883.3	883.3	0	883.3	883.3	>
2022-05-29 16:27:16	295	<	2739	0.0146	1	0	0.12	0.1346	-0.1054	>	<	1	8.75	8.75	8.75	0	8.75	8.75	>	<	1	883.8	883.8	883.8	0	883.8	883.8	>
2022-05-29 16:27:17	296	<	5546	0.0103	1	0	0.1009	0.1111	-0.0906	>	<	1	12.4	12.4	12.4	0	12.4	12.4	>	<	1	883.8	883.8	883.8	0	883.8	883.8	>
2022-05-29 16:27:18	297	<	13	0	0	0	0	0	0	>	<	1	0.3	0.3	0.3	0	0.3	0.3	>	<	1	883.8	883.8	883.8	0	883.8	883.8	>
2022-05-29 16:27:19	298	<	5548	0.0121	3	0	0.1156	0.1277	-0.1036	>	<	1	12.95	12.95	12.95	0	12.95	12.95	>	<	1	884	884	884	0	884	884	>
2022-05-29 16:27:20	299	<	507	2.4438	1230	0	54.5717	57.0155	-52.1279	>	<	1	0.05	0.05	0.05	0	0.05	0.05	>	<	1	884	884	884	0	884	884	>
2022-05-29 16:27:21	300	<	5054	0.0123	3	0	0.1153	0.1276	-0.1031	>	<	1	12.75	12.75	12.75	0	12.75	12.75	>	<	1	884	884	884	0	884	884	>
2022-05-29 16:27:22	301	<	466	0.0172	1	0	0.1299	0.1471	-0.1127	>	<	1	1.9	1.9	1.9	0	1.9	1.9	>	<	1	884	884	884	0	884	884	>
2022-05-29 16:27:23	302	<	5111	0.0104	1	0	0.1013	0.1117	-0.0909	>	<	1	19.15	19.15	19.15	0	19.15	19.15	>	<	1	884	884	884	0	884	884	>
2022-05-29 16:27:24	303	<	1189	1.0774	1271	0	36.8443	37.9217	-35.7669	>	<	1	3.85	3.85	3.85	0	3.85	3.85	>	<	1	884	884	884	0	884	884	>
2022-05-29 16:27:25	304	<	4388	0.0098	1	0	0.0985	0.1083	-0.0887	>	<	1	8.7	8.7	8.7	0	8.7	8.7	>	<	1	884	884	884	0	884	884	>
2022-05-29 16:27:26	305	<	5593	0.234	1248	0	16.6862	16.9203	-16.4522	>	<	1	9.05	9.05	9.05	0	9.05	9.05	>	<	1	884.3	884.3	884.3	0	884.3	884.3	>
2022-05-29 16:27:27	306	<	0	0			0	0	0	>	<	1	3.7	3.7	3.7	0	3.7	3.7	>	<	1	884.3	884.3	884.3	0	884.3	884.3	>
2022-05-29 16:27:28	307	<	5592	0.0114	2	0	0.108	0.1195	-0.0966	>	<	1	12.85	12.85	12.85	0	12.85	12.85	>	<	1	884.3	884.3	884.3	0	884.3	884.3	>
2022-05-29 16:27:29	308	<	21	0.0952	1	0	0.2935	0.3888	-0.1983	>	<	1	0.05	0.05	0.05	0	0.05	0.05	>	<	1	884.3	884.3	884.3	0	884.3	884.3	>
2022-05-29 16:27:30	309	<	5587	0.0082	1	0	0.0904	0.0986	-0.0821	>	<	1	12.65	12.65	12.65	0	12.65	12.65	>	<	1	884.6	884.6	884.6	0	884.6	884.6	>
2022-05-29 16:27:31	310	<	2528	0.0119	1	0	0.1083	0.1202	-0.0964	>	<	1	2.55	2.55	2.55	0	2.55	2.55	>	<	1	884.6	884.6	884.6	0	884.6	884.6	>
2022-05-29 16:27:32	311	<	3081	0.0101	2	0	0.1061	0.1162	-0.096	>	<	1	18.85	18.85	18.85	0	18.85	18.85	>	<	1	884.8	884.8	884.8	0	884.8	884.8	>
2022-05-29 16:27:33	312	<	4867	0.0103	1	0	0.1008	0.1111	-0.0906	>	<	1	6.2	6.2	6.2	0	6.2	6.2	>	<	1	884.8	884.8	884.8	0	884.8	884.8	>
2022-05-29 16:27:34	313	<	757	0.0106	1	0	0.1023	0.1128	-0.0917	>	<	1	6.55	6.55	6.55	0	6.55	6.55	>	<	1	884.8	884.8	884.8	0	884.8	884.8	>
2022-05-29 16:27:35	314	<	5624	0.22	1186	0	15.8135	16.0334	-15.5935	>	<	1	12.65	12.65	12.65	0	12.65	12.65	>	<	1	884.8	884.8	884.8	0	884.8	884.8	>
2022-05-29 16:27:36	315	<	0	0			0	0	0	>	<	1	0.35	0.35	0.35	0	0.35	0.35	>	<	1	884.8	884.8	884.8	0	884.8	884.8	>
2022-05-29 16:27:37	316	<	5640	0.0113	1	0	0.1059	0.1173	-0.0946	>	<	1	12.7	12.7	12.7	0	12.7	12.7	>	<	1	884.8	884.8	884.8	0	884.8	884.8	>
2022-05-29 16:27:38	317	<	276	4.6413	1278	0	76.7865	81.4278	-72.1452	>	<	1	0.05	0.05	0.05	0	0.05	0.05	>	<	1	884.8	884.8	884.8	0	884.8	884.8	>
2022-05-29 16:27:39	318	<	5364	0.0106	3	0	0.1079	0.1185	-0.0972	>	<	1	18.3	18.3	18.3	0	18.3	18.3	>	<	1	887.2	887.2	887.2	0	887.2	887.2	>
2022-05-29 16:27:40	319	<	1378	0.9361	1270	0	34.1995	35.1357	-33.2634	>	<	1	2.95	2.95	2.95	0	2.95	2.95	>	<	1	887.2	887.2	887.2	0	887.2	887.2	>
2022-05-29 16:27:41	320	<	4278	0.0091	2	0	0.0975	0.1066	-0.0884	>	<	1	13.15	13.15	13.15	0	13.15	13.15	>	<	1	888.3	888.3	888.3	0	888.3	888.3	>
2022-05-29 16:27:42	321	<	1161	0.0129	3	0	0.1339	0.1468	-0.1209	>	<	1	0.55	0.55	0.55	0	0.55	0.55	>	<	1	888.3	888.3	888.3	0	888.3	888.3	>
2022-05-29 16:27:43	322	<	4494	0.008	1	0	0.0891	0.0972	-0.0811	>	<	1	12.4	12.4	12.4	0	12.4	12.4	>	<	1	890.1	890.1	890.1	0	890.1	890.1	>
2022-05-29 16:27:44	323	<	2692	0.0156	1	0	0.1239	0.1395	-0.1083	>	<	1	6.9	6.9	6.9	0	6.9	6.9	>	<	1	890.1	890.1	890.1	0	890.1	890.1	>
2022-05-29 16:27:45	324	<	2979	0.0101	1	0	0.0998	0.1099	-0.0898	>	<	1	6.1	6.1	6.1	0	6.1	6.1	>	<	1	890.4	890.4	890.4	0	890.4	890.4	>
2022-05-29 16:27:46	325	<	4947	0.0097	2	0	0.1001	0.1098	-0.0904	>	<	1	12.4	12.4	12.4	0	12.4	12.4	>	<	1	890.4	890.4	890.4	0	890.4	890.4	>
2022-05-29 16:27:47	326	<	725	0.0069	1	0	0.0828	0.0897	-0.0759	>	<	1	8.95	8.95	8.95	0	8.95	8.95	>	<	1	890.4	890.4	890.4	0	890.4	890.4	>
2022-05-29 16:27:48	327	<	5687	0.0127	1	0	0.1118	0.1245	-0.0991	>	<	1	12.95	12.95	12.95	0	12.95	12.95	>	<	1	890.4	890.4	890.4	0	890.4	890.4	>
2022-05-29 16:27:49	328	<	20	64.05	1280	0	278.958	343.008	-214.908	>	<	1	0	0	0	0	0	0	>	<	1	890.4	890.4	890.4	0	890.4	890.4	>
2022-05-29 16:27:50	329	<	2404	0.0104	1	0	0.1014	0.1118	-0.091	>	<	1	12.8	12.8	12.8	0	12.8	12.8	>	<	1	890.4	890.4	890.4	0	890.4	890.4	>
2022-05-29 16:27:51	330	<	3263	0.0135	1	0	0.1153	0.1288	-0.1019	>	<	1	0	0	0	0	0	0	>	<	1	890.4	890.4	890.4	0	890.4	890.4	>
2022-05-29 16:27:52	331	<	1307	0.0138	1	0	0.1165	0.1303	-0.1028	>	<	1	20.6	20.6	20.6	0	20.6	20.6	>	<	1	890.4	890.4	890.4	0	890.4	890.4	>
2022-05-29 16:27:53	332	<	2742	0.0128	1	0	0.1123	0.125	-0.0995	>	<	1	3.7	3.7	3.7	0	3.7	3.7	>	<	1	890.4	890.4	890.4	0	890.4	890.4	>
2022-05-29 16:27:54	333	<	5040	0.2421	1140	0	16.0568	16.2989	-15.8148	>	<	1	9.5	9.5	9.5	0	9.5	9.5	>	<	1	890.4	890.4	890.4	0	890.4	890.4	>
2022-05-29 16:27:55	334	<	2312	0.0156	6	0	0.1922	0.2078	-0.1767	>	<	1	9.55	9.55	9.55	0	9.55	9.55	>	<	1	890.4	890.4	890.4	0	890.4	890.4	>
2022-05-29 16:27:56	335	<	0	0			0	0	0	>	<	1	8.45	8.45	8.45	0	8.45	8.45	>	<	1	890.4	890.4	890.4	0	890.4	890.4	>
2022-05-29 16:27:57	336	<	3247	0.008	1	0	0.0891	0.0971	-0.0811	>	<	1	10.9	10.9	10.9	0	10.9	10.9	>	<	1	890.4	890.4	890.4	0	890.4	890.4	>
2022-05-29 16:27:58	337	<	2455	0.0248	5	0	0.2851	0.3099	-0.2602	>	<	1	2.05	2.05	2.05	0	2.05	2.05	>	<	1	890.4	890.4	890.4	0	890.4	890.4	>
2022-05-29 16:27:59	338	<	1261	0.0103	1	0	0.101	0.1113	-0.0907	>	<	1	11.4	11.4	11.4	0	11.4	11.4	>	<	1	890.4	890.4	890.4	0	890.4	890.4	>
2022-05-29 16:28:00	339	<	4013	0.014	5	0	0.1556	0.1696	-0.1417	>	<	1	9.75	9.75	9.75	0	9.75	9.75	>	<	1	890.4	890.4	890.4	0	890.4	890.4	>
2022-05-29 16:28:01	340	<	429	0.0093	1	0	0.0961	0.1054	-0.0868	>	<	1	0	0	0	0	0	0	>	<	1	890.4	890.4	890.4	0	890.4	890.4	>
2022-05-29 16:28:02	341	<	1506	1.2835	1917	0	49.3815	50.665	-48.0979	>	<	1	12.45	12.45	12.45	0	12.45	12.45	>	<	1	890.6	890.6	890.6	0	890.6	890.6	>
2022-05-29 16:28:03	342	<	4197	0.011	1	0	0.1041	0.1151	-0.0932	>	<	1	0.05	0.05	0.05	0	0.05	0.05	>	<	1	890.6	890.6	890.6	0	890.6	890.6	>
2022-05-29 16:28:04	343	<	5533	0.2454	1289	0	17.3276	17.573	-17.0821	>	<	1	12.7	12.7	12.7	0	12.7	12.7	>	<	1	890.6	890.6	890.6	0	890.6	890.6	>
2022-05-29 16:28:05	344	<	169	0.0118	1	0	0.1081	0.12	-0.0963	>	<	1	0.05	0.05	0.05	0	0.05	0.05	>	<	1	890.6	890.6	890.6	0	890.6	890.6	>
2022-05-29 16:28:06	345	<	5703	0.0109	1	0	0.1037	0.1146	-0.0928	>	<	1	12.65	12.65	12.65	0	12.65	12.65	>	<	1	890.6	890.6	890.6	0	890.6	890.6	>
2022-05-29 16:28:07	346	<	786	0.0102	1	0	0.1004	0.1106	-0.0902	>	<	1	0	0	0	0	0	0	>	<	1	890.6	890.6	890.6	0	890.6	890.6	>
2022-05-29 16:28:08	347	<	4917	0.0092	2	0	0.0973	0.1065	-0.0882	>	<	1	21.05	21.05	21.05	0	21.05	21.05	>	<	1	890.9	890.9	890.9	0	890.9	890.9	>
2022-05-29 16:28:09	348	<	1936	0.0114	1	0	0.106	0.1174	-0.0946	>	<	1	3.4	3.4	3.4	0	3.4	3.4	>	<	1	890.9	890.9	890.9	0	890.9	890.9	>
2022-05-29 16:28:10	349	<	3784	0.009	1	0	0.0944	0.1033	-0.0854	>	<	1	9.7	9.7	9.7	0	9.7	9.7	>	<	1	890.9	890.9	890.9	0	890.9	890.9	>
2022-05-29 16:28:11	350	<	2280	0.0118	1	0	0.1082	0.12	-0.0963	>	<	1	8.35	8.35	8.35	0	8.35	8.35	>	<	1	891.1	891.1	891.1	0	891.1	891.1	>
2022-05-29 16:28:12	351	<	3438	0.0073	1	0	0.085	0.0922	-0.0777	>	<	1	4.5	4.5	4.5	0	4.5	4.5	>	<	1	891.1	891.1	891.1	0	891.1	891.1	>
2022-05-29 16:28:13	352	<	5734	0.0101	2	0	0.1018	0.1119	-0.0917	>	<	1	13.05	13.05	13.05	0	13.05	13.05	>	<	1	891.8	891.8	891.8	0	891.8	891.8	>
2022-05-29 16:28:14	353	<	0	0			0	0	0	>	<	1	8.35	8.35	8.35	0	8.35	8.35	>	<	1	891.8	891.8	891.8	0	891.8	891.8	>
2022-05-29 16:28:15	354	<	5735	0.0124	3	0	0.1167	0.1291	-0.1043	>	<	1	13.2	13.2	13.2	0	13.2	13.2	>	<	1	897.7	897.7	897.7	0	897.7	897.7	>
2022-05-29 16:28:16	355	<	108	0	0	0	0	0	0	>	<	1	0.05	0.05	0.05	0	0.05	0.05	>	<	1	897.7	897.7	897.7	0	897.7	897.7	>
2022-05-29 16:28:17	356	<	5642	0.0101	2	0	0.1018	0.1119	-0.0917	>	<	1	12.8	12.8	12.8	0	12.8	12.8	>	<	1	898.2	898.2	898.2	0	898.2	898.2	>
2022-05-29 16:28:18	357	<	674	0.0134	1	0	0.1148	0.1281	-0.1014	>	<	1	1.05	1.05	1.05	0	1.05	1.05	>	<	1	898.2	898.2	898.2	0	898.2	898.2	>
2022-05-29 16:28:19	358	<	5076	0.011	3	0	0.1117	0.1228	-0.1007	>	<	1	20.35	20.35	20.35	0	20.35	20.35	>	<	1	898.9	898.9	898.9	0	898.9	898.9	>
2022-05-29 16:28:20	359	<	3725	0.32	1151	0	18.8563	19.1763	-18.5363	>	<	1	5.15	5.15	5.15	0	5.15	5.15	>	<	1	899.2	899.2	899.2	0	899.2	899.2	>
2022-05-29 16:28:21	360	<	2041	0.0118	1	0	0.1078	0.1196	-0.096	>	<	1	16.3	16.3	16.3	0	16.3	16.3	>	<	1	899.2	899.2	899.2	0	899.2	899.2	>
2022-05-29 16:28:22	361	<	5049	0.2557	1231	0	17.3228	17.5785	-17.0671	>	<	1	8.4	8.4	8.4	0	8.4	8.4	>	<	1	899.2	899.2	899.2	0	899.2	899.2	>
2022-05-29 16:28:23	362	<	716	0.0126	1	0	0.1114	0.124	-0.0988	>	<	1	5	5	5	0	5	5	>	<	1	899.2	899.2	899.2	0	899.2	899.2	>
2022-05-29 16:28:24	363	<	5783	0.0138	1	0	0.1168	0.1306	-0.103	>	<	1	13.55	13.55	13.55	0	13.55	13.55	>	<	1	899.2	899.2	899.2	0	899.2	899.2	>
2022-05-29 16:28:25	364	<	0	0			0	0	0	>	<	1	8.1	8.1	8.1	0	8.1	8.1	>	<	1	899.2	899.2	899.2	0	899.2	899.2	>
2022-05-29 16:28:26	365	<	5781	0.0133	3	0	0.1205	0.1338	-0.1072	>	<	1	13.5	13.5	13.5	0	13.5	13.5	>	<	1	899.2	899.2	899.2	0	899.2	899.2	>
2022-05-29 16:28:27	366	<	274	0.0109	1	0	0.1041	0.115	-0.0931	>	<	1	0	0	0	0	0	0	>	<	1	899.2	899.2	899.2	0	899.2	899.2	>
2022-05-29 16:28:28	367	<	5523	0.0103	2	0	0.1028	0.1132	-0.0925	>	<	1	20.6	20.6	20.6	0	20.6	20.6	>	<	1	899.2	899.2	899.2	0	899.2	899.2	>
2022-05-29 16:28:29	368	<	451	0.0067	1	0	0.0813	0.0879	-0.0746	>	<	1	1.95	1.95	1.95	0	1.95	1.95	>	<	1	899.2	899.2	899.2	0	899.2	899.2	>
2022-05-29 16:28:30	369	<	5347	0.0092	2	0	0.0972	0.1064	-0.0881	>	<	1	12.05	12.05	12.05	0	12.05	12.05	>	<	1	899.2	899.2	899.2	0	899.2	899.2	>
2022-05-29 16:28:31	370	<	1980	0.0096	1	0	0.0975	0.1071	-0.0879	>	<	1	6.5	6.5	6.5	0	6.5	6.5	>	<	1	899.2	899.2	899.2	0	899.2	899.2	>
2022-05-29 16:28:32	371	<	3833	0.007	1	0	0.0836	0.0907	-0.0766	>	<	1	6.65	6.65	6.65	0	6.65	6.65	>	<	1	899.2	899.2	899.2	0	899.2	899.2	>
2022-05-29 16:28:33	372	<	5627	0.2394	1283	0	17.1023	17.3417	-16.8629	>	<	1	10.7	10.7	10.7	0	10.7	10.7	>	<	1	899.2	899.2	899.2	0	899.2	899.2	>
2022-05-29 16:28:34	373	<	186	0	0	0	0	0	0	>	<	1	10.55	10.55	10.55	0	10.55	10.55	>	<	1	899.2	899.2	899.2	0	899.2	899.2	>
2022-05-29 16:28:35	374	<	5830	0.0118	2	0	0.1097	0.1216	-0.0979	>	<	1	13.25	13.25	13.25	0	13.25	13.25	>	<	1	899.2	899.2	899.2	0	899.2	899.2	>
2022-05-29 16:28:36	375	<	0	0			0	0	0	>	<	1	0.05	0.05	0.05	0	0.05	0.05	>	<	1	899.2	899.2	899.2	0	899.2	899.2	>
2022-05-29 16:28:37	376	<	5828	0.0101	3	0	0.1051	0.1152	-0.095	>	<	1	13.05	13.05	13.05	0	13.05	13.05	>	<	1	899.2	899.2	899.2	0	899.2	899.2	>
2022-05-29 16:28:38	377	<	4	327.5	1310	0	567.247	894.747	-239.747	>	<	1	0.05	0.05	0.05	0	0.05	0.05	>	<	1	899.2	899.2	899.2	0	899.2	899.2	>
2022-05-29 16:28:39	378	<	5841	0.0101	1	0	0.1	0.1101	-0.0899	>	<	1	18.55	18.55	18.55	0	18.55	18.55	>	<	1	899.2	899.2	899.2	0	899.2	899.2	>
2022-05-29 16:28:40	379	<	377	0.0186	1	0	0.135	0.1536	-0.1164	>	<	1	2.8	2.8	2.8	0	2.8	2.8	>	<	1	899.2	899.2	899.2	0	899.2	899.2	>
2022-05-29 16:28:41	380	<	5468	0.0132	1	0	0.114	0.1272	-0.1008	>	<	1	13.05	13.05	13.05	0	13.05	13.05	>	<	1	900.3	900.3	900.3	0	900.3	900.3	>
2022-05-29 16:28:42	381	<	198	0.0051	1	0	0.0709	0.0759	-0.0658	>	<	1	1	1	1	0	1	1	>	<	1	900.3	900.3	900.3	0	900.3	900.3	>
2022-05-29 16:28:43	382	<	5662	0.0127	3	0	0.1296	0.1423	-0.1169	>	<	1	20.35	20.35	20.35	0	20.35	20.35	>	<	1	900.3	900.3	900.3	0	900.3	900.3	>
2022-05-29 16:28:44	383	<	903	1.5947	1434	0	47.6939	49.2886	-46.0993	>	<	1	0.2	0.2	0.2	0	0.2	0.2	>	<	1	900.3	900.3	900.3	0	900.3	900.3	>
2022-05-29 16:28:45	384	<	4958	0.0113	1	0	0.1057	0.117	-0.0944	>	<	1	12.9	12.9	12.9	0	12.9	12.9	>	<	1	900.9	900.9	900.9	0	900.9	900.9	>
2022-05-29 16:28:46	385	<	406	0.0099	1	0	0.0988	0.1086	-0.0889	>	<	1	0.7	0.7	0.7	0	0.7	0.7	>	<	1	900.9	900.9	900.9	0	900.9	900.9	>
2022-05-29 16:28:47	386	<	5470	0.0102	1	0	0.1007	0.1109	-0.0904	>	<	1	21.05	21.05	21.05	0	21.05	21.05	>	<	1	902.4	902.4	902.4	0	902.4	902.4	>
2022-05-29 16:28:48	387	<	3231	0.009	1	0	0.0943	0.1033	-0.0853	>	<	1	3.5	3.5	3.5	0	3.5	3.5	>	<	1	902.4	902.4	902.4	0	902.4	902.4	>
2022-05-29 16:28:49	388	<	2644	0.011	2	0	0.1077	0.1187	-0.0968	>	<	1	9.45	9.45	9.45	0	9.45	9.45	>	<	1	902.4	902.4	902.4	0	902.4	902.4	>
2022-05-29 16:28:50	389	<	1944	0.0118	1	0	0.1081	0.12	-0.0963	>	<	1	6.65	6.65	6.65	0	6.65	6.65	>	<	1	902.4	902.4	902.4	0	902.4	902.4	>
2022-05-29 16:28:51	390	<	3948	0.0081	1	0	0.0897	0.0978	-0.0816	>	<	1	6.6	6.6	6.6	0	6.6	6.6	>	<	1	902.4	902.4	902.4	0	902.4	902.4	>
2022-05-29 16:28:52	391	<	1436	0.016	1	0	0.1255	0.1416	-0.1095	>	<	1	6.5	6.5	6.5	0	6.5	6.5	>	<	1	903.1	903.1	903.1	0	903.1	903.1	>
2022-05-29 16:28:53	392	<	4456	0.0092	3	0	0.1023	0.1115	-0.0931	>	<	1	14.9	14.9	14.9	0	14.9	14.9	>	<	1	903.6	903.6	903.6	0	903.6	903.6	>
2022-05-29 16:28:54	393	<	3696	0.01	2	0	0.1022	0.1122	-0.0922	>	<	1	9.05	9.05	9.05	0	9.05	9.05	>	<	1	903.6	903.6	903.6	0	903.6	903.6	>
2022-05-29 16:28:55	394	<	2213	0.0077	2	0	0.0923	0.1	-0.0847	>	<	1	4.25	4.25	4.25	0	4.25	4.25	>	<	1	903.6	903.6	903.6	0	903.6	903.6	>
2022-05-29 16:28:56	395	<	5838	0.0091	2	0	0.0966	0.1057	-0.0876	>	<	1	12.55	12.55	12.55	0	12.55	12.55	>	<	1	903.6	903.6	903.6	0	903.6	903.6	>
2022-05-29 16:28:57	396	<	69	0	0	0	0	0	0	>	<	1	8.95	8.95	8.95	0	8.95	8.95	>	<	1	903.6	903.6	903.6	0	903.6	903.6	>
2022-05-29 16:28:58	397	<	5923	0.0101	1	0	0.1001	0.1103	-0.09	>	<	1	13.15	13.15	13.15	0	13.15	13.15	>	<	1	903.6	903.6	903.6	0	903.6	903.6	>
2022-05-29 16:28:59	398	<	0	0			0	0	0	>	<	1	0	0	0	0	0	0	>	<	1	903.6	903.6	903.6	0	903.6	903.6	>
2022-05-29 16:29:00	399	<	5924	0.011	1	0	0.1042	0.1151	-0.0932	>	<	1	16.95	16.95	16.95	0	16.95	16.95	>	<	1	903.6	903.6	903.6	0	903.6	903.6	>
2022-05-29 16:29:01	400	<	157	0.0127	1	0	0.1121	0.1249	-0.0994	>	<	1	4.6	4.6	4.6	0	4.6	4.6	>	<	1	903.6	903.6	903.6	0	903.6	903.6	>
2022-05-29 16:29:02	401	<	5782	0.0099	3	0	0.1056	0.1154	-0.0957	>	<	1	13.8	13.8	13.8	0	13.8	13.8	>	<	1	903.6	903.6	903.6	0	903.6	903.6	>
2022-05-29 16:29:03	402	<	89	14.9101	1325	0	139.656	154.566	-124.746	>	<	1	0	0	0	0	0	0	>	<	1	903.6	903.6	903.6	0	903.6	903.6	>
2022-05-29 16:29:04	403	<	5850	0.0126	1	0	0.1118	0.1244	-0.0991	>	<	1	21.15	21.15	21.15	0	21.15	21.15	>	<	1	903.6	903.6	903.6	0	903.6	903.6	>
2022-05-29 16:29:05	404	<	289	0.0138	1	0	0.1168	0.1307	-0.103	>	<	1	0.75	0.75	0.75	0	0.75	0.75	>	<	1	903.6	903.6	903.6	0	903.6	903.6	>
2022-05-29 16:29:06	405	<	5667	0.0104	1	0	0.1015	0.1119	-0.0911	>	<	1	12.65	12.65	12.65	0	12.65	12.65	>	<	1	903.6	903.6	903.6	0	903.6	903.6	>
2022-05-29 16:29:07	406	<	1005	0.0139	1	0	0.1172	0.1311	-0.1033	>	<	1	2.3	2.3	2.3	0	2.3	2.3	>	<	1	903.6	903.6	903.6	0	903.6	903.6	>
2022-05-29 16:29:08	407	<	4950	0.0081	3	0	0.0961	0.1041	-0.088	>	<	1	19.1	19.1	19.1	0	19.1	19.1	>	<	1	903.6	903.6	903.6	0	903.6	903.6	>
2022-05-29 16:29:09	408	<	1025	0.0137	1	0	0.1161	0.1297	-0.1024	>	<	1	2.3	2.3	2.3	0	2.3	2.3	>	<	1	903.6	903.6	903.6	0	903.6	903.6	>
2022-05-29 16:29:10	409	<	4945	0.0101	1	0	0.1	0.1102	-0.0899	>	<	1	10.95	10.95	10.95	0	10.95	10.95	>	<	1	903.6	903.6	903.6	0	903.6	903.6	>
2022-05-29 16:29:11	410	<	208	0.0144	1	0	0.1192	0.1336	-0.1048	>	<	1	3.9	3.9	3.9	0	3.9	3.9	>	<	1	903.6	903.6	903.6	0	903.6	903.6	>
2022-05-29 16:29:12	411	<	5763	0.0109	3	0	0.1089	0.1198	-0.0979	>	<	1	17.6	17.6	17.6	0	17.6	17.6	>	<	1	905.9	905.9	905.9	0	905.9	905.9	>
2022-05-29 16:29:13	412	<	2213	0.0104	1	0	0.1014	0.1118	-0.091	>	<	1	6.2	6.2	6.2	0	6.2	6.2	>	<	1	905.9	905.9	905.9	0	905.9	905.9	>
2022-05-29 16:29:14	413	<	3773	0.0117	1	0	0.1074	0.119	-0.0957	>	<	1	6.85	6.85	6.85	0	6.85	6.85	>	<	1	905.9	905.9	905.9	0	905.9	905.9	>
2022-05-29 16:29:15	414	<	5987	0.2076	1170	0	15.12	15.3276	-14.9124	>	<	1	12.75	12.75	12.75	0	12.75	12.75	>	<	1	906.5	906.5	906.5	0	906.5	906.5	>
2022-05-29 16:29:16	415	<	0	0			0	0	0	>	<	1	8.95	8.95	8.95	0	8.95	8.95	>	<	1	906.5	906.5	906.5	0	906.5	906.5	>
2022-05-29 16:29:17	416	<	6002	0.0125	3	0	0.1155	0.128	-0.103	>	<	1	13.3	13.3	13.3	0	13.3	13.3	>	<	1	906.5	906.5	906.5	0	906.5	906.5	>
2022-05-29 16:29:18	417	<	0	0			0	0	0	>	<	1	8.7	8.7	8.7	0	8.7	8.7	>	<	1	906.5	906.5	906.5	0	906.5	906.5	>
2022-05-29 16:29:19	418	<	6002	0.0168	4	0	0.1422	0.159	-0.1253	>	<	1	14.2	14.2	14.2	0	14.2	14.2	>	<	1	906.5	906.5	906.5	0	906.5	906.5	>
2022-05-29 16:29:20	419	<	0	0			0	0	0	>	<	1	9	9	9	0	9	9	>	<	1	906.5	906.5	906.5	0	906.5	906.5	>
2022-05-29 16:29:21	420	<	6018	0.1939	1068	0	13.7666	13.9605	-13.5726	>	<	1	14.65	14.65	14.65	0	14.65	14.65	>	<	1	906.5	906.5	906.5	0	906.5	906.5	>
2022-05-29 16:29:22	421	<	142	6.6549	942	0	78.7704	85.4253	-72.1155	>	<	1	8.6	8.6	8.6	0	8.6	8.6	>	<	1	906.5	906.5	906.5	0	906.5	906.5	>
2022-05-29 16:29:23	422	<	5876	0.0167	2	0	0.1307	0.1474	-0.114	>	<	1	17.3	17.3	17.3	0	17.3	17.3	>	<	1	906.5	906.5	906.5	0	906.5	906.5	>
2022-05-29 16:29:24	423	<	208	4.2308	877	0	60.6618	64.8925	-56.431	>	<	1	6.55	6.55	6.55	0	6.55	6.55	>	<	1	906.5	906.5	906.5	0	906.5	906.5	>
2022-05-29 16:29:25	424	<	5826	0.0179	2	0	0.1337	0.1516	-0.1158	>	<	1	19.45	19.45	19.45	0	19.45	19.45	>	<	1	906.5	906.5	906.5	0	906.5	906.5	>
2022-05-29 16:29:26	425	<	105	0	0	0	0	0	0	>	<	1	4.4	4.4	4.4	0	4.4	4.4	>	<	1	906.5	906.5	906.5	0	906.5	906.5	>
2022-05-29 16:29:27	426	<	5867	0.0177	3	0	0.1358	0.1535	-0.118	>	<	1	17.8	17.8	17.8	0	17.8	17.8	>	<	1	906.5	906.5	906.5	0	906.5	906.5	>
2022-05-29 16:29:28	427	<	413	0.0145	1	0	0.1197	0.1342	-0.1051	>	<	1	7.05	7.05	7.05	0	7.05	7.05	>	<	1	906.5	906.5	906.5	0	906.5	906.5	>
2022-05-29 16:29:29	428	<	5697	0.0156	3	0	0.1295	0.1452	-0.1139	>	<	1	19.6	19.6	19.6	0	19.6	19.6	>	<	1	906.5	906.5	906.5	0	906.5	906.5	>
2022-05-29 16:29:30	429	<	82	0	0	0	0	0	0	>	<	1	4.15	4.15	4.15	0	4.15	4.15	>	<	1	906.5	906.5	906.5	0	906.5	906.5	>
2022-05-29 16:29:31	430	<	5211	0.0165	1	0	0.1274	0.1439	-0.1109	>	<	1	18.15	18.15	18.15	0	18.15	18.15	>	<	1	906.5	906.5	906.5	0	906.5	906.5	>
2022-05-29 16:29:32	431	<	948	0.0295	2	0	0.1754	0.205	-0.1459	>	<	1	6.2	6.2	6.2	0	6.2	6.2	>	<	1	906.5	906.5	906.5	0	906.5	906.5	>
2022-05-29 16:29:33	432	<	5864	0.0203	3	0	0.1458	0.1661	-0.1255	>	<	1	15.85	15.85	15.85	0	15.85	15.85	>	<	1	906.5	906.5	906.5	0	906.5	906.5	>
2022-05-29 16:29:34	433	<	107	0.028	1	0	0.1651	0.1931	-0.137	>	<	1	8.1	8.1	8.1	0	8.1	8.1	>	<	1	906.5	906.5	906.5	0	906.5	906.5	>
2022-05-29 16:29:35	434	<	5890	0.0188	1	0	0.136	0.1548	-0.1171	>	<	1	17.85	17.85	17.85	0	17.85	17.85	>	<	1	906.5	906.5	906.5	0	906.5	906.5	>
2022-05-29 16:29:36	435	<	450	0.0111	1	0	0.1048	0.1159	-0.0937	>	<	1	6.8	6.8	6.8	0	6.8	6.8	>	<	1	906.5	906.5	906.5	0	906.5	906.5	>
2022-05-29 16:29:37	436	<	5526	0.0199	3	0	0.1485	0.1684	-0.1286	>	<	1	20.15	20.15	20.15	0	20.15	20.15	>	<	1	906.5	906.5	906.5	0	906.5	906.5	>
2022-05-29 16:29:38	437	<	475	0.0168	1	0	0.1287	0.1455	-0.1118	>	<	1	4.7	4.7	4.7	0	4.7	4.7	>	<	1	906.5	906.5	906.5	0	906.5	906.5	>
2022-05-29 16:29:39	438	<	5551	0.0198	3	0	0.1494	0.1692	-0.1295	>	<	1	21.65	21.65	21.65	0	21.65	21.65	>	<	1	906.5	906.5	906.5	0	906.5	906.5	>
2022-05-29 16:29:40	439	<	509	0.0196	1	0	0.1388	0.1584	-0.1191	>	<	1	2.3	2.3	2.3	0	2.3	2.3	>	<	1	906.5	906.5	906.5	0	906.5	906.5	>
2022-05-29 16:29:41	440	<	5483	0.0192	4	0	0.1498	0.1689	-0.1306	>	<	1	20.05	20.05	20.05	0	20.05	20.05	>	<	1	906.5	906.5	906.5	0	906.5	906.5	>
2022-05-29 16:29:42	441	<	349	0.0057	1	0	0.0755	0.0812	-0.0698	>	<	1	4.25	4.25	4.25	0	4.25	4.25	>	<	1	906.5	906.5	906.5	0	906.5	906.5	>
2022-05-29 16:29:43	442	<	5625	0.0158	1	0	0.1248	0.1406	-0.109	>	<	1	14.2	14.2	14.2	0	14.2	14.2	>	<	1	906.5	906.5	906.5	0	906.5	906.5	>
2022-05-29 16:29:44	443	<	467	0.0257	2	0	0.1712	0.1969	-0.1455	>	<	1	9.9	9.9	9.9	0	9.9	9.9	>	<	1	906.5	906.5	906.5	0	906.5	906.5	>
2022-05-29 16:29:45	444	<	2995	0.0093	1	0	0.0962	0.1056	-0.0869	>	<	1	13.3	13.3	13.3	0	13.3	13.3	>	<	1	906.5	906.5	906.5	0	906.5	906.5	>
2022-05-29 16:29:46	445	<	3116	0.0189	1	0	0.1363	0.1552	-0.1174	>	<	1	10.4	10.4	10.4	0	10.4	10.4	>	<	1	906.5	906.5	906.5	0	906.5	906.5	>
2022-05-29 16:29:47	446	<	4331	0.012	2	0	0.111	0.123	-0.099	>	<	1	13.05	13.05	13.05	0	13.05	13.05	>	<	1	906.5	906.5	906.5	0	906.5	906.5	>
2022-05-29 16:29:48	447	<	1783	0.0258	4	0	0.1785	0.2043	-0.1527	>	<	1	10.5	10.5	10.5	0	10.5	10.5	>	<	1	906.5	906.5	906.5	0	906.5	906.5	>
2022-05-29 16:29:49	448	<	1496	0.0154	1	0	0.123	0.1384	-0.1077	>	<	1	10.35	10.35	10.35	0	10.35	10.35	>	<	1	906.5	906.5	906.5	0	906.5	906.5	>
2022-05-29 16:29:50	449	<	4632	0.0173	2	0	0.1336	0.1508	-0.1163	>	<	1	12.6	12.6	12.6	0	12.6	12.6	>	<	1	906.5	906.5	906.5	0	906.5	906.5	>
2022-05-29 16:29:51	450	<	1732	0.0104	2	0	0.107	0.1173	-0.0966	>	<	1	10.15	10.15	10.15	0	10.15	10.15	>	<	1	906.5	906.5	906.5	0	906.5	906.5	>
2022-05-29 16:29:52	451	<	4395	0.0193	4	0	0.1563	0.1756	-0.137	>	<	1	12.65	12.65	12.65	0	12.65	12.65	>	<	1	906.5	906.5	906.5	0	906.5	906.5	>
2022-05-29 16:29:53	452	<	3319	0.0118	1	0	0.1078	0.1195	-0.096	>	<	1	11.8	11.8	11.8	0	11.8	11.8	>	<	1	906.5	906.5	906.5	0	906.5	906.5	>
2022-05-29 16:29:54	453	<	2825	0.0205	1	0	0.1418	0.1623	-0.1213	>	<	1	11.7	11.7	11.7	0	11.7	11.7	>	<	1	906.5	906.5	906.5	0	906.5	906.5	>
2022-05-29 16:29:55	454	<	905	0.0122	3	0	0.1365	0.1487	-0.1244	>	<	1	12.4	12.4	12.4	0	12.4	12.4	>	<	1	906.5	906.5	906.5	0	906.5	906.5	>
2022-05-29 16:29:56	455	<	5239	0.0145	1	0	0.1196	0.1341	-0.1051	>	<	1	11.6	11.6	11.6	0	11.6	11.6	>	<	1	906.5	906.5	906.5	0	906.5	906.5	>
2022-05-29 16:29:57	456	<	1756	0.0148	1	0	0.1208	0.1356	-0.106	>	<	1	11.6	11.6	11.6	0	11.6	11.6	>	<	1	906.5	906.5	906.5	0	906.5	906.5	>
2022-05-29 16:29:58	457	<	4405	0.0159	1	0	0.1251	0.1409	-0.1092	>	<	1	12.75	12.75	12.75	0	12.75	12.75	>	<	1	906.5	906.5	906.5	0	906.5	906.5	>
2022-05-29 16:29:59	458	<	4209	0.0162	2	0	0.1298	0.1459	-0.1136	>	<	1	10.9	10.9	10.9	0	10.9	10.9	>	<	1	906.5	906.5	906.5	0	906.5	906.5	>
2022-05-29 16:30:00	459	<	1951	0.0384	3	0	0.2026	0.2411	-0.1642	>	<	1	13.45	13.45	13.45	0	13.45	13.45	>	<	1	906.5	906.5	906.5	0	906.5	906.5	>
2022-05-29 16:30:01	460	<	4203	0.0131	2	0	0.1178	0.1308	-0.1047	>	<	1	10.25	10.25	10.25	0	10.25	10.25	>	<	1	906.5	906.5	906.5	0	906.5	906.5	>
2022-05-29 16:30:02	461	<	1971	0.0264	1	0	0.1603	0.1867	-0.1339	>	<	1	14.9	14.9	14.9	0	14.9	14.9	>	<	1	909.2	909.2	909.2	0	909.2	909.2	>
2022-05-29 16:30:03	462	<	907	0.0232	1	0	0.1504	0.1735	-0.1272	>	<	1	6.25	6.25	6.25	0	6.25	6.25	>	<	1	909.2	909.2	909.2	0	909.2	909.2	>
2022-05-29 16:30:04	463	<	5270	0.0159	3	0	0.1326	0.1485	-0.1167	>	<	1	17.85	17.85	17.85	0	17.85	17.85	>	<	1	911.9	911.9	911.9	0	911.9	911.9	>
2022-05-29 16:30:05	464	<	448	0.0223	1	0	0.1477	0.17	-0.1254	>	<	1	2.65	2.65	2.65	0	2.65	2.65	>	<	1	911.9	911.9	911.9	0	911.9	911.9	>
2022-05-29 16:30:06	465	<	5743	0.0157	2	0	0.127	0.1426	-0.1113	>	<	1	20.9	20.9	20.9	0	20.9	20.9	>	<	1	913.2	913.2	913.2	0	913.2	913.2	>
2022-05-29 16:30:07	466	<	124	0.0081	1	0	0.0894	0.0975	-0.0814	>	<	1	2.5	2.5	2.5	0	2.5	2.5	>	<	1	913.2	913.2	913.2	0	913.2	913.2	>
2022-05-29 16:30:08	467	<	6066	0.0163	4	0	0.1343	0.1506	-0.118	>	<	1	19.8	19.8	19.8	0	19.8	19.8	>	<	1	913.5	913.5	913.5	0	913.5	913.5	>
2022-05-29 16:30:09	468	<	151	0.0199	1	0	0.1395	0.1594	-0.1197	>	<	1	5.05	5.05	5.05	0	5.05	5.05	>	<	1	913.5	913.5	913.5	0	913.5	913.5	>
2022-05-29 16:30:10	469	<	6056	0.0172	3	0	0.1337	0.1508	-0.1165	>	<	1	26.2	26.2	26.2	0	26.2	26.2	>	<	1	924.2	924.2	924.2	0	924.2	924.2	>
2022-05-29 16:30:11	470	<	129	0.0465	4	0	0.3706	0.4171	-0.3241	>	<	1	0.8	0.8	0.8	0	0.8	0.8	>	<	1	924.2	924.2	924.2	0	924.2	924.2	>
2022-05-29 16:30:12	471	<	6078	0.0148	2	0	0.1248	0.1396	-0.11	>	<	1	21.4	21.4	21.4	0	21.4	21.4	>	<	1	924.2	924.2	924.2	0	924.2	924.2	>
2022-05-29 16:30:13	472	<	179	0.0223	1	0	0.1478	0.1702	-0.1255	>	<	1	2.75	2.75	2.75	0	2.75	2.75	>	<	1	924.2	924.2	924.2	0	924.2	924.2	>
2022-05-29 16:30:14	473	<	6045	0.0134	2	0	0.1164	0.1298	-0.103	>	<	1	19.2	19.2	19.2	0	19.2	19.2	>	<	1	916.3	916.3	916.3	0	916.3	916.3	>
2022-05-29 16:30:15	474	<	104	0.0192	1	0	0.1373	0.1566	-0.1181	>	<	1	4.7	4.7	4.7	0	4.7	4.7	>	<	1	916.3	916.3	916.3	0	916.3	916.3	>
2022-05-29 16:30:16	475	<	3734	0.0121	2	0	0.1115	0.1236	-0.0995	>	<	1	12	12	12	0	12	12	>	<	1	916.3	916.3	916.3	0	916.3	916.3	>
2022-05-29 16:30:17	476	<	0	0			0	0	0	>	<	1	0	0	0	0	0	0	>	<	1	916.3	916.3	916.3	0	916.3	916.3	>
2022-05-29 16:30:18	477	<	125	0.032	1	0	0.176	0.208	-0.144	>	<	1	0.8	0.8	0.8	0	0.8	0.8	>	<	1	916.3	916.3	916.3	0	916.3	916.3	>
2022-05-29 16:30:19	478	<	8497	0.0109	4	0	0.1127	0.1237	-0.1018	>	<	1	23.3	23.3	23.3	0	23.3	23.3	>	<	1	916.3	916.3	916.3	0	916.3	916.3	>
2022-05-29 16:30:20	479	<	5589	0.0113	2	0	0.1089	0.1202	-0.0976	>	<	1	13.4	13.4	13.4	0	13.4	13.4	>	<	1	916.3	916.3	916.3	0	916.3	916.3	>
2022-05-29 16:30:21	480	<	648	0.0216	1	0	0.1454	0.167	-0.1238	>	<	1	10.3	10.3	10.3	0	10.3	10.3	>	<	1	916.3	916.3	916.3	0	916.3	916.3	>
2022-05-29 16:30:22	481	<	1460	0.0192	1	0	0.1372	0.1563	-0.118	>	<	1	13.55	13.55	13.55	0	13.55	13.55	>	<	1	916.3	916.3	916.3	0	916.3	916.3	>
2022-05-29 16:30:23	482	<	4780	0.0153	3	0	0.1276	0.1429	-0.1124	>	<	1	10.7	10.7	10.7	0	10.7	10.7	>	<	1	916.3	916.3	916.3	0	916.3	916.3	>
2022-05-29 16:30:24	483	<	3458	0.0121	2	0	0.1147	0.1268	-0.1025	>	<	1	11.8	11.8	11.8	0	11.8	11.8	>	<	1	916.3	916.3	916.3	0	916.3	916.3	>
2022-05-29 16:30:25	484	<	2796	0.0179	1	0	0.1325	0.1504	-0.1146	>	<	1	12.1	12.1	12.1	0	12.1	12.1	>	<	1	916.3	916.3	916.3	0	916.3	916.3	>
2022-05-29 16:30:26	485	<	2915	0.0113	3	0	0.1151	0.1264	-0.1038	>	<	1	12	12	12	0	12	12	>	<	1	916.3	916.3	916.3	0	916.3	916.3	>
2022-05-29 16:30:27	486	<	3341	0.0207	1	0	0.1422	0.1629	-0.1216	>	<	1	12.3	12.3	12.3	0	12.3	12.3	>	<	1	916.3	916.3	916.3	0	916.3	916.3	>
2022-05-29 16:30:28	487	<	4351	0.0099	2	0	0.1012	0.1111	-0.0913	>	<	1	11.8	11.8	11.8	0	11.8	11.8	>	<	1	916.3	916.3	916.3	0	916.3	916.3	>
2022-05-29 16:30:29	488	<	1916	0.0193	1	0	0.1376	0.1569	-0.1183	>	<	1	13	13	13	0	13	13	>	<	1	916.3	916.3	916.3	0	916.3	916.3	>
2022-05-29 16:30:30	489	<	1170	0.0145	1	0	0.1197	0.1342	-0.1051	>	<	1	9.4	9.4	9.4	0	9.4	9.4	>	<	1	916.3	916.3	916.3	0	916.3	916.3	>
2022-05-29 16:30:31	490	<	5103	0.0174	1	0	0.1309	0.1483	-0.1135	>	<	1	15.05	15.05	15.05	0	15.05	15.05	>	<	1	916.3	916.3	916.3	0	916.3	916.3	>
2022-05-29 16:30:32	491	<	321	0.0093	1	0	0.0962	0.1056	-0.0869	>	<	1	6.4	6.4	6.4	0	6.4	6.4	>	<	1	916.3	916.3	916.3	0	916.3	916.3	>
2022-05-29 16:30:33	492	<	5963	0.0151	4	0	0.1299	0.145	-0.1148	>	<	1	17.85	17.85	17.85	0	17.85	17.85	>	<	1	916.3	916.3	916.3	0	916.3	916.3	>
2022-05-29 16:30:34	493	<	757	0.0172	1	0	0.1299	0.1471	-0.1127	>	<	1	6.4	6.4	6.4	0	6.4	6.4	>	<	1	916.3	916.3	916.3	0	916.3	916.3	>
2022-05-29 16:30:35	494	<	5530	0.0221	3	0	0.1564	0.1785	-0.1344	>	<	1	18.2	18.2	18.2	0	18.2	18.2	>	<	1	916.3	916.3	916.3	0	916.3	916.3	>
2022-05-29 16:30:36	495	<	235	3.6298	850	0	55.3291	58.9589	-51.6993	>	<	1	3.9	3.9	3.9	0	3.9	3.9	>	<	1	916.3	916.3	916.3	0	916.3	916.3	>
2022-05-29 16:30:37	496	<	6064	0.0198	3	0	0.1439	0.1637	-0.1241	>	<	1	20.75	20.75	20.75	0	20.75	20.75	>	<	1	916.3	916.3	916.3	0	916.3	916.3	>
2022-05-29 16:30:38	497	<	169	0.0118	1	0	0.1081	0.12	-0.0963	>	<	1	0.4	0.4	0.4	0	0.4	0.4	>	<	1	916.3	916.3	916.3	0	916.3	916.3	>
2022-05-29 16:30:39	498	<	6062	0.0216	3	0	0.1499	0.1715	-0.1283	>	<	1	18.3	18.3	18.3	0	18.3	18.3	>	<	1	916.3	916.3	916.3	0	916.3	916.3	>
2022-05-29 16:30:40	499	<	357	2.3277	824	0	43.5488	45.8765	-41.221	>	<	1	6.45	6.45	6.45	0	6.45	6.45	>	<	1	916.3	916.3	916.3	0	916.3	916.3	>
2022-05-29 16:30:41	500	<	5664	0.0219	2	0	0.1475	0.1694	-0.1256	>	<	1	19.75	19.75	19.75	0	19.75	19.75	>	<	1	916.3	916.3	916.3	0	916.3	916.3	>
2022-05-29 16:30:42	501	<	514	0.0389	1	0	0.1934	0.2323	-0.1545	>	<	1	4.9	4.9	4.9	0	4.9	4.9	>	<	1	916.3	916.3	916.3	0	916.3	916.3	>
2022-05-29 16:30:43	502	<	5405	0.0231	3	0	0.154	0.1771	-0.1308	>	<	1	17.05	17.05	17.05	0	17.05	17.05	>	<	1	916.3	916.3	916.3	0	916.3	916.3	>
2022-05-29 16:30:44	503	<	768	0.0599	1	0	0.2373	0.2972	-0.1774	>	<	1	7.35	7.35	7.35	0	7.35	7.35	>	<	1	916.3	916.3	916.3	0	916.3	916.3	>
[truncated: 158 more rows]

## Sheet: Conf1_20000
		<	Processing Time							>	<	CPU1							>	<	MEM1							>
[truncated: 948 more rows]

[truncated: 11 more sheets: Conf2_100, Conf2_1000, Conf2_5000, Conf2_10000, Conf2_15000, Conf3_100, Conf3_1000, Conf3_5000, Conf3_10000, Conf3_15000, Conf3_20000]
