# Supplementary material for: Evaluating the integration of Esper complex event processing engine and message brokers
Source: PeerJ Comput Sci. 2023 Jul 12;9:e1437. doi: 10.7717/peerj-cs.1437 (PMC10403187; doi:10.7717/peerj-cs.1437)
Supplement: Supplemental Information 6 [file peerj-cs-09-1437-s006.zip › Rawdata/Test_P7__(1Sg).xlsx]

## Sheet: Conf1_100
		<	Processing Time							>	<	CPU1							>	<	MEM1							>
Time	Id	<	Cont	Average	Max	Min	DesvTip	DTTop	DTDown	>	<	Cont	Average	Max	Min	DesvTip	DTTop	DTDown	>	<	Cont	Average	Max	Min	DesvTip	DTTop	DTDown	>
P7_Conf1_100	Tot	<	13173	0.0034	13	0	0.1324	0.1358	-0.129	>	<	659	0.18	3.55	0.1	0.2	0.38	-0.02	>	<	659	311.15	383.8	210	52.47	363.63	258.68	>
2022-06-08 13:50:59	0	<	15	0.8667	6	0	1.4545	2.3212	-0.5878	>	<	0	0			0	0	0	>	<	0	0			0	0	0	>
2022-06-08 13:51:00	1	<	20	0.05	1	0	0.2179	0.2679	-0.1679	>	<	1	1.85	1.85	1.85	0	1.85	1.85	>	<	1	210	210	210	0	210	210	>
2022-06-08 13:51:01	2	<	20	0.05	1	0	0.2179	0.2679	-0.1679	>	<	1	1.05	1.05	1.05	0	1.05	1.05	>	<	1	210.3	210.3	210.3	0	210.3	210.3	>
2022-06-08 13:51:02	3	<	20	0.05	1	0	0.2179	0.2679	-0.1679	>	<	1	1.5	1.5	1.5	0	1.5	1.5	>	<	1	211.1	211.1	211.1	0	211.1	211.1	>
2022-06-08 13:51:03	4	<	20	0	0	0	0	0	0	>	<	1	0.85	0.85	0.85	0	0.85	0.85	>	<	1	218.4	218.4	218.4	0	218.4	218.4	>
2022-06-08 13:51:04	5	<	20	0	0	0	0	0	0	>	<	1	0.75	0.75	0.75	0	0.75	0.75	>	<	1	218.7	218.7	218.7	0	218.7	218.7	>
2022-06-08 13:51:05	6	<	20	0	0	0	0	0	0	>	<	1	1.05	1.05	1.05	0	1.05	1.05	>	<	1	218.9	218.9	218.9	0	218.9	218.9	>
2022-06-08 13:51:06	7	<	20	0	0	0	0	0	0	>	<	1	0.65	0.65	0.65	0	0.65	0.65	>	<	1	218.9	218.9	218.9	0	218.9	218.9	>
2022-06-08 13:51:07	8	<	20	0	0	0	0	0	0	>	<	1	1.2	1.2	1.2	0	1.2	1.2	>	<	1	222.5	222.5	222.5	0	222.5	222.5	>
2022-06-08 13:51:08	9	<	20	0	0	0	0	0	0	>	<	1	0.25	0.25	0.25	0	0.25	0.25	>	<	1	222.5	222.5	222.5	0	222.5	222.5	>
2022-06-08 13:51:09	10	<	20	0	0	0	0	0	0	>	<	1	0.3	0.3	0.3	0	0.3	0.3	>	<	1	222.5	222.5	222.5	0	222.5	222.5	>
2022-06-08 13:51:10	11	<	20	0	0	0	0	0	0	>	<	1	0.35	0.35	0.35	0	0.35	0.35	>	<	1	222.5	222.5	222.5	0	222.5	222.5	>
2022-06-08 13:51:11	12	<	20	0	0	0	0	0	0	>	<	1	0.65	0.65	0.65	0	0.65	0.65	>	<	1	223.3	223.3	223.3	0	223.3	223.3	>
2022-06-08 13:51:12	13	<	20	0	0	0	0	0	0	>	<	1	0.5	0.5	0.5	0	0.5	0.5	>	<	1	223.4	223.4	223.4	0	223.4	223.4	>
2022-06-08 13:51:13	14	<	20	0	0	0	0	0	0	>	<	1	0.3	0.3	0.3	0	0.3	0.3	>	<	1	223.4	223.4	223.4	0	223.4	223.4	>
2022-06-08 13:51:14	15	<	20	0.05	1	0	0.2179	0.2679	-0.1679	>	<	1	0.45	0.45	0.45	0	0.45	0.45	>	<	1	223.6	223.6	223.6	0	223.6	223.6	>
2022-06-08 13:51:15	16	<	20	0	0	0	0	0	0	>	<	1	0.45	0.45	0.45	0	0.45	0.45	>	<	1	223.7	223.7	223.7	0	223.7	223.7	>
2022-06-08 13:51:16	17	<	20	0	0	0	0	0	0	>	<	1	0.2	0.2	0.2	0	0.2	0.2	>	<	1	223.7	223.7	223.7	0	223.7	223.7	>
2022-06-08 13:51:17	18	<	20	0	0	0	0	0	0	>	<	1	0.4	0.4	0.4	0	0.4	0.4	>	<	1	223.9	223.9	223.9	0	223.9	223.9	>
2022-06-08 13:51:18	19	<	20	0	0	0	0	0	0	>	<	1	0.7	0.7	0.7	0	0.7	0.7	>	<	1	223.9	223.9	223.9	0	223.9	223.9	>
2022-06-08 13:51:19	20	<	20	0	0	0	0	0	0	>	<	1	0.35	0.35	0.35	0	0.35	0.35	>	<	1	223.9	223.9	223.9	0	223.9	223.9	>
2022-06-08 13:51:20	21	<	20	0	0	0	0	0	0	>	<	1	0.2	0.2	0.2	0	0.2	0.2	>	<	1	224	224	224	0	224	224	>
2022-06-08 13:51:21	22	<	20	0.05	1	0	0.2179	0.2679	-0.1679	>	<	1	0.2	0.2	0.2	0	0.2	0.2	>	<	1	224	224	224	0	224	224	>
2022-06-08 13:51:22	23	<	20	0	0	0	0	0	0	>	<	1	0.2	0.2	0.2	0	0.2	0.2	>	<	1	224	224	224	0	224	224	>
2022-06-08 13:51:23	24	<	20	0	0	0	0	0	0	>	<	1	0.25	0.25	0.25	0	0.25	0.25	>	<	1	224	224	224	0	224	224	>
2022-06-08 13:51:24	25	<	20	0	0	0	0	0	0	>	<	1	0.3	0.3	0.3	0	0.3	0.3	>	<	1	224	224	224	0	224	224	>
2022-06-08 13:51:25	26	<	20	0	0	0	0	0	0	>	<	1	0.4	0.4	0.4	0	0.4	0.4	>	<	1	224	224	224	0	224	224	>
2022-06-08 13:51:26	27	<	20	0	0	0	0	0	0	>	<	1	0.2	0.2	0.2	0	0.2	0.2	>	<	1	224.1	224.1	224.1	0	224.1	224.1	>
2022-06-08 13:51:27	28	<	20	0	0	0	0	0	0	>	<	1	0.35	0.35	0.35	0	0.35	0.35	>	<	1	224.1	224.1	224.1	0	224.1	224.1	>
2022-06-08 13:51:28	29	<	20	0	0	0	0	0	0	>	<	1	0.3	0.3	0.3	0	0.3	0.3	>	<	1	224.2	224.2	224.2	0	224.2	224.2	>
2022-06-08 13:51:29	30	<	20	0	0	0	0	0	0	>	<	1	0.25	0.25	0.25	0	0.25	0.25	>	<	1	224.2	224.2	224.2	0	224.2	224.2	>
2022-06-08 13:51:30	31	<	20	0	0	0	0	0	0	>	<	1	0.2	0.2	0.2	0	0.2	0.2	>	<	1	224.2	224.2	224.2	0	224.2	224.2	>
2022-06-08 13:51:31	32	<	20	0	0	0	0	0	0	>	<	1	0.35	0.35	0.35	0	0.35	0.35	>	<	1	224.2	224.2	224.2	0	224.2	224.2	>
2022-06-08 13:51:32	33	<	20	0	0	0	0	0	0	>	<	1	0.35	0.35	0.35	0	0.35	0.35	>	<	1	224.3	224.3	224.3	0	224.3	224.3	>
2022-06-08 13:51:33	34	<	20	0	0	0	0	0	0	>	<	1	0.25	0.25	0.25	0	0.25	0.25	>	<	1	224.6	224.6	224.6	0	224.6	224.6	>
2022-06-08 13:51:34	35	<	20	0	0	0	0	0	0	>	<	1	0.2	0.2	0.2	0	0.2	0.2	>	<	1	224.8	224.8	224.8	0	224.8	224.8	>
2022-06-08 13:51:35	36	<	20	0	0	0	0	0	0	>	<	1	0.15	0.15	0.15	0	0.15	0.15	>	<	1	224.8	224.8	224.8	0	224.8	224.8	>
2022-06-08 13:51:36	37	<	20	0	0	0	0	0	0	>	<	1	0.2	0.2	0.2	0	0.2	0.2	>	<	1	225.1	225.1	225.1	0	225.1	225.1	>
2022-06-08 13:51:37	38	<	20	0	0	0	0	0	0	>	<	1	0.3	0.3	0.3	0	0.3	0.3	>	<	1	225.8	225.8	225.8	0	225.8	225.8	>
2022-06-08 13:51:38	39	<	20	0	0	0	0	0	0	>	<	1	0.25	0.25	0.25	0	0.25	0.25	>	<	1	226.1	226.1	226.1	0	226.1	226.1	>
2022-06-08 13:51:39	40	<	20	0	0	0	0	0	0	>	<	1	0.15	0.15	0.15	0	0.15	0.15	>	<	1	226.6	226.6	226.6	0	226.6	226.6	>
2022-06-08 13:51:40	41	<	20	0	0	0	0	0	0	>	<	1	0.25	0.25	0.25	0	0.25	0.25	>	<	1	227.6	227.6	227.6	0	227.6	227.6	>
2022-06-08 13:51:41	42	<	20	0	0	0	0	0	0	>	<	1	0.15	0.15	0.15	0	0.15	0.15	>	<	1	227.6	227.6	227.6	0	227.6	227.6	>
2022-06-08 13:51:42	43	<	20	0.65	13	0	2.8333	3.4833	-2.1833	>	<	1	0.2	0.2	0.2	0	0.2	0.2	>	<	1	228.1	228.1	228.1	0	228.1	228.1	>
2022-06-08 13:51:43	44	<	20	0	0	0	0	0	0	>	<	1	1.1	1.1	1.1	0	1.1	1.1	>	<	1	236.4	236.4	236.4	0	236.4	236.4	>
2022-06-08 13:51:44	45	<	20	0	0	0	0	0	0	>	<	1	0.55	0.55	0.55	0	0.55	0.55	>	<	1	236.4	236.4	236.4	0	236.4	236.4	>
2022-06-08 13:51:45	46	<	20	0	0	0	0	0	0	>	<	1	0.6	0.6	0.6	0	0.6	0.6	>	<	1	241.8	241.8	241.8	0	241.8	241.8	>
2022-06-08 13:51:46	47	<	20	0	0	0	0	0	0	>	<	1	0.45	0.45	0.45	0	0.45	0.45	>	<	1	241.8	241.8	241.8	0	241.8	241.8	>
2022-06-08 13:51:47	48	<	20	0	0	0	0	0	0	>	<	1	0.25	0.25	0.25	0	0.25	0.25	>	<	1	237.9	237.9	237.9	0	237.9	237.9	>
2022-06-08 13:51:48	49	<	20	0	0	0	0	0	0	>	<	1	0.2	0.2	0.2	0	0.2	0.2	>	<	1	237.9	237.9	237.9	0	237.9	237.9	>
2022-06-08 13:51:49	50	<	20	0	0	0	0	0	0	>	<	1	0.15	0.15	0.15	0	0.15	0.15	>	<	1	237.9	237.9	237.9	0	237.9	237.9	>
2022-06-08 13:51:50	51	<	20	0	0	0	0	0	0	>	<	1	0.25	0.25	0.25	0	0.25	0.25	>	<	1	237.9	237.9	237.9	0	237.9	237.9	>
2022-06-08 13:51:51	52	<	20	0	0	0	0	0	0	>	<	1	0.15	0.15	0.15	0	0.15	0.15	>	<	1	237.9	237.9	237.9	0	237.9	237.9	>
2022-06-08 13:51:52	53	<	20	0	0	0	0	0	0	>	<	1	0.15	0.15	0.15	0	0.15	0.15	>	<	1	237.9	237.9	237.9	0	237.9	237.9	>
2022-06-08 13:51:53	54	<	20	0	0	0	0	0	0	>	<	1	1.45	1.45	1.45	0	1.45	1.45	>	<	1	248.4	248.4	248.4	0	248.4	248.4	>
2022-06-08 13:51:54	55	<	20	0	0	0	0	0	0	>	<	1	0.4	0.4	0.4	0	0.4	0.4	>	<	1	250	250	250	0	250	250	>
2022-06-08 13:51:55	56	<	20	0	0	0	0	0	0	>	<	1	0.2	0.2	0.2	0	0.2	0.2	>	<	1	250	250	250	0	250	250	>
2022-06-08 13:51:56	57	<	20	0	0	0	0	0	0	>	<	1	0.15	0.15	0.15	0	0.15	0.15	>	<	1	250	250	250	0	250	250	>
2022-06-08 13:51:57	58	<	20	0	0	0	0	0	0	>	<	1	0.2	0.2	0.2	0	0.2	0.2	>	<	1	250	250	250	0	250	250	>
2022-06-08 13:51:58	59	<	20	0	0	0	0	0	0	>	<	1	0.15	0.15	0.15	0	0.15	0.15	>	<	1	250	250	250	0	250	250	>
2022-06-08 13:51:59	60	<	20	0	0	0	0	0	0	>	<	1	0.2	0.2	0.2	0	0.2	0.2	>	<	1	250	250	250	0	250	250	>
2022-06-08 13:52:00	61	<	20	0	0	0	0	0	0	>	<	1	0.15	0.15	0.15	0	0.15	0.15	>	<	1	250	250	250	0	250	250	>
2022-06-08 13:52:01	62	<	20	0	0	0	0	0	0	>	<	1	0.15	0.15	0.15	0	0.15	0.15	>	<	1	250	250	250	0	250	250	>
2022-06-08 13:52:02	63	<	20	0	0	0	0	0	0	>	<	1	0.2	0.2	0.2	0	0.2	0.2	>	<	1	250	250	250	0	250	250	>
2022-06-08 13:52:03	64	<	20	0	0	0	0	0	0	>	<	1	0.15	0.15	0.15	0	0.15	0.15	>	<	1	250	250	250	0	250	250	>
2022-06-08 13:52:04	65	<	20	0	0	0	0	0	0	>	<	1	3.55	3.55	3.55	0	3.55	3.55	>	<	1	274.2	274.2	274.2	0	274.2	274.2	>
2022-06-08 13:52:05	66	<	20	0	0	0	0	0	0	>	<	1	0.15	0.15	0.15	0	0.15	0.15	>	<	1	274.2	274.2	274.2	0	274.2	274.2	>
2022-06-08 13:52:06	67	<	20	0	0	0	0	0	0	>	<	1	0.2	0.2	0.2	0	0.2	0.2	>	<	1	274.2	274.2	274.2	0	274.2	274.2	>
2022-06-08 13:52:07	68	<	20	0	0	0	0	0	0	>	<	1	0.15	0.15	0.15	0	0.15	0.15	>	<	1	258.4	258.4	258.4	0	258.4	258.4	>
2022-06-08 13:52:08	69	<	20	0	0	0	0	0	0	>	<	1	0.2	0.2	0.2	0	0.2	0.2	>	<	1	258.4	258.4	258.4	0	258.4	258.4	>
2022-06-08 13:52:09	70	<	20	0	0	0	0	0	0	>	<	1	0.15	0.15	0.15	0	0.15	0.15	>	<	1	258.4	258.4	258.4	0	258.4	258.4	>
2022-06-08 13:52:10	71	<	20	0	0	0	0	0	0	>	<	1	0.15	0.15	0.15	0	0.15	0.15	>	<	1	258.4	258.4	258.4	0	258.4	258.4	>
2022-06-08 13:52:11	72	<	20	0	0	0	0	0	0	>	<	1	0.45	0.45	0.45	0	0.45	0.45	>	<	1	258.7	258.7	258.7	0	258.7	258.7	>
2022-06-08 13:52:12	73	<	20	0	0	0	0	0	0	>	<	1	0.1	0.1	0.1	0	0.1	0.1	>	<	1	250	250	250	0	250	250	>
2022-06-08 13:52:13	74	<	20	0	0	0	0	0	0	>	<	1	0.15	0.15	0.15	0	0.15	0.15	>	<	1	250	250	250	0	250	250	>
2022-06-08 13:52:14	75	<	20	0	0	0	0	0	0	>	<	1	0.35	0.35	0.35	0	0.35	0.35	>	<	1	250	250	250	0	250	250	>
2022-06-08 13:52:15	76	<	20	0	0	0	0	0	0	>	<	1	0.1	0.1	0.1	0	0.1	0.1	>	<	1	250	250	250	0	250	250	>
2022-06-08 13:52:16	77	<	20	0	0	0	0	0	0	>	<	1	0.15	0.15	0.15	0	0.15	0.15	>	<	1	250	250	250	0	250	250	>
2022-06-08 13:52:17	78	<	20	0	0	0	0	0	0	>	<	1	0.2	0.2	0.2	0	0.2	0.2	>	<	1	250	250	250	0	250	250	>
2022-06-08 13:52:18	79	<	20	0	0	0	0	0	0	>	<	1	0.15	0.15	0.15	0	0.15	0.15	>	<	1	250	250	250	0	250	250	>
2022-06-08 13:52:19	80	<	20	0	0	0	0	0	0	>	<	1	0.15	0.15	0.15	0	0.15	0.15	>	<	1	250	250	250	0	250	250	>
2022-06-08 13:52:20	81	<	20	0	0	0	0	0	0	>	<	1	0.15	0.15	0.15	0	0.15	0.15	>	<	1	250	250	250	0	250	250	>
2022-06-08 13:52:21	82	<	20	0	0	0	0	0	0	>	<	1	0.15	0.15	0.15	0	0.15	0.15	>	<	1	250	250	250	0	250	250	>
2022-06-08 13:52:22	83	<	20	0	0	0	0	0	0	>	<	1	0.2	0.2	0.2	0	0.2	0.2	>	<	1	250	250	250	0	250	250	>
2022-06-08 13:52:23	84	<	20	0	0	0	0	0	0	>	<	1	0.15	0.15	0.15	0	0.15	0.15	>	<	1	250	250	250	0	250	250	>
2022-06-08 13:52:24	85	<	20	0	0	0	0	0	0	>	<	1	0.15	0.15	0.15	0	0.15	0.15	>	<	1	250	250	250	0	250	250	>
2022-06-08 13:52:25	86	<	20	0	0	0	0	0	0	>	<	1	0.15	0.15	0.15	0	0.15	0.15	>	<	1	250	250	250	0	250	250	>
2022-06-08 13:52:26	87	<	20	0	0	0	0	0	0	>	<	1	0.15	0.15	0.15	0	0.15	0.15	>	<	1	250	250	250	0	250	250	>
2022-06-08 13:52:27	88	<	20	0	0	0	0	0	0	>	<	1	0.15	0.15	0.15	0	0.15	0.15	>	<	1	250	250	250	0	250	250	>
2022-06-08 13:52:28	89	<	20	0	0	0	0	0	0	>	<	1	0.2	0.2	0.2	0	0.2	0.2	>	<	1	250	250	250	0	250	250	>
2022-06-08 13:52:29	90	<	20	0	0	0	0	0	0	>	<	1	0.2	0.2	0.2	0	0.2	0.2	>	<	1	250	250	250	0	250	250	>
2022-06-08 13:52:30	91	<	20	0	0	0	0	0	0	>	<	1	0.15	0.15	0.15	0	0.15	0.15	>	<	1	250	250	250	0	250	250	>
2022-06-08 13:52:31	92	<	20	0	0	0	0	0	0	>	<	1	0.2	0.2	0.2	0	0.2	0.2	>	<	1	250	250	250	0	250	250	>
2022-06-08 13:52:32	93	<	20	0	0	0	0	0	0	>	<	1	0.1	0.1	0.1	0	0.1	0.1	>	<	1	250	250	250	0	250	250	>
2022-06-08 13:52:33	94	<	20	0	0	0	0	0	0	>	<	1	0.15	0.15	0.15	0	0.15	0.15	>	<	1	250	250	250	0	250	250	>
2022-06-08 13:52:34	95	<	20	0	0	0	0	0	0	>	<	1	0.1	0.1	0.1	0	0.1	0.1	>	<	1	250	250	250	0	250	250	>
2022-06-08 13:52:35	96	<	20	0	0	0	0	0	0	>	<	1	0.15	0.15	0.15	0	0.15	0.15	>	<	1	250	250	250	0	250	250	>
2022-06-08 13:52:36	97	<	20	0	0	0	0	0	0	>	<	1	0.15	0.15	0.15	0	0.15	0.15	>	<	1	250	250	250	0	250	250	>
2022-06-08 13:52:37	98	<	20	0.05	1	0	0.2179	0.2679	-0.1679	>	<	1	0.15	0.15	0.15	0	0.15	0.15	>	<	1	250	250	250	0	250	250	>
2022-06-08 13:52:38	99	<	20	0	0	0	0	0	0	>	<	1	0.15	0.15	0.15	0	0.15	0.15	>	<	1	250	250	250	0	250	250	>
2022-06-08 13:52:39	100	<	20	0	0	0	0	0	0	>	<	1	0.1	0.1	0.1	0	0.1	0.1	>	<	1	250	250	250	0	250	250	>
2022-06-08 13:52:40	101	<	20	0	0	0	0	0	0	>	<	1	0.15	0.15	0.15	0	0.15	0.15	>	<	1	250	250	250	0	250	250	>
2022-06-08 13:52:41	102	<	20	0	0	0	0	0	0	>	<	1	0.15	0.15	0.15	0	0.15	0.15	>	<	1	250	250	250	0	250	250	>
2022-06-08 13:52:42	103	<	20	0	0	0	0	0	0	>	<	1	0.25	0.25	0.25	0	0.25	0.25	>	<	1	250	250	250	0	250	250	>
2022-06-08 13:52:43	104	<	20	0	0	0	0	0	0	>	<	1	0.15	0.15	0.15	0	0.15	0.15	>	<	1	250	250	250	0	250	250	>
2022-06-08 13:52:44	105	<	20	0	0	0	0	0	0	>	<	1	0.1	0.1	0.1	0	0.1	0.1	>	<	1	250	250	250	0	250	250	>
2022-06-08 13:52:45	106	<	20	0	0	0	0	0	0	>	<	1	0.2	0.2	0.2	0	0.2	0.2	>	<	1	250	250	250	0	250	250	>
2022-06-08 13:52:46	107	<	20	0	0	0	0	0	0	>	<	1	0.15	0.15	0.15	0	0.15	0.15	>	<	1	250	250	250	0	250	250	>
2022-06-08 13:52:47	108	<	20	0	0	0	0	0	0	>	<	1	0.1	0.1	0.1	0	0.1	0.1	>	<	1	250	250	250	0	250	250	>
2022-06-08 13:52:48	109	<	20	0	0	0	0	0	0	>	<	1	0.15	0.15	0.15	0	0.15	0.15	>	<	1	250	250	250	0	250	250	>
2022-06-08 13:52:49	110	<	20	0	0	0	0	0	0	>	<	1	0.15	0.15	0.15	0	0.15	0.15	>	<	1	250	250	250	0	250	250	>
2022-06-08 13:52:50	111	<	20	0	0	0	0	0	0	>	<	1	0.1	0.1	0.1	0	0.1	0.1	>	<	1	250	250	250	0	250	250	>
2022-06-08 13:52:51	112	<	20	0	0	0	0	0	0	>	<	1	0.15	0.15	0.15	0	0.15	0.15	>	<	1	250	250	250	0	250	250	>
2022-06-08 13:52:52	113	<	20	0	0	0	0	0	0	>	<	1	0.15	0.15	0.15	0	0.15	0.15	>	<	1	250	250	250	0	250	250	>
2022-06-08 13:52:53	114	<	20	0	0	0	0	0	0	>	<	1	0.1	0.1	0.1	0	0.1	0.1	>	<	1	250	250	250	0	250	250	>
2022-06-08 13:52:54	115	<	20	0	0	0	0	0	0	>	<	1	0.15	0.15	0.15	0	0.15	0.15	>	<	1	250	250	250	0	250	250	>
2022-06-08 13:52:55	116	<	20	0	0	0	0	0	0	>	<	1	0.2	0.2	0.2	0	0.2	0.2	>	<	1	250	250	250	0	250	250	>
2022-06-08 13:52:56	117	<	20	0	0	0	0	0	0	>	<	1	0.15	0.15	0.15	0	0.15	0.15	>	<	1	250	250	250	0	250	250	>
2022-06-08 13:52:57	118	<	20	0	0	0	0	0	0	>	<	1	0.15	0.15	0.15	0	0.15	0.15	>	<	1	250.2	250.2	250.2	0	250.2	250.2	>
2022-06-08 13:52:58	119	<	20	0	0	0	0	0	0	>	<	1	0.1	0.1	0.1	0	0.1	0.1	>	<	1	250.2	250.2	250.2	0	250.2	250.2	>
2022-06-08 13:52:59	120	<	20	0.05	1	0	0.2179	0.2679	-0.1679	>	<	1	0.15	0.15	0.15	0	0.15	0.15	>	<	1	250.7	250.7	250.7	0	250.7	250.7	>
2022-06-08 13:53:00	121	<	20	0	0	0	0	0	0	>	<	1	0.15	0.15	0.15	0	0.15	0.15	>	<	1	251	251	251	0	251	251	>
2022-06-08 13:53:01	122	<	20	0	0	0	0	0	0	>	<	1	0.1	0.1	0.1	0	0.1	0.1	>	<	1	251	251	251	0	251	251	>
2022-06-08 13:53:02	123	<	20	0	0	0	0	0	0	>	<	1	0.15	0.15	0.15	0	0.15	0.15	>	<	1	251.2	251.2	251.2	0	251.2	251.2	>
2022-06-08 13:53:03	124	<	20	0	0	0	0	0	0	>	<	1	0.15	0.15	0.15	0	0.15	0.15	>	<	1	251.5	251.5	251.5	0	251.5	251.5	>
2022-06-08 13:53:04	125	<	20	0	0	0	0	0	0	>	<	1	0.15	0.15	0.15	0	0.15	0.15	>	<	1	252.3	252.3	252.3	0	252.3	252.3	>
2022-06-08 13:53:05	126	<	20	0	0	0	0	0	0	>	<	1	0.2	0.2	0.2	0	0.2	0.2	>	<	1	252.5	252.5	252.5	0	252.5	252.5	>
2022-06-08 13:53:06	127	<	20	0	0	0	0	0	0	>	<	1	0.15	0.15	0.15	0	0.15	0.15	>	<	1	253.3	253.3	253.3	0	253.3	253.3	>
2022-06-08 13:53:07	128	<	20	0	0	0	0	0	0	>	<	1	0.15	0.15	0.15	0	0.15	0.15	>	<	1	254.3	254.3	254.3	0	254.3	254.3	>
2022-06-08 13:53:08	129	<	20	0	0	0	0	0	0	>	<	1	0.1	0.1	0.1	0	0.1	0.1	>	<	1	254.8	254.8	254.8	0	254.8	254.8	>
2022-06-08 13:53:09	130	<	20	0	0	0	0	0	0	>	<	1	0.15	0.15	0.15	0	0.15	0.15	>	<	1	256.3	256.3	256.3	0	256.3	256.3	>
2022-06-08 13:53:10	131	<	20	0	0	0	0	0	0	>	<	1	0.15	0.15	0.15	0	0.15	0.15	>	<	1	256.8	256.8	256.8	0	256.8	256.8	>
2022-06-08 13:53:11	132	<	20	0	0	0	0	0	0	>	<	1	0.25	0.25	0.25	0	0.25	0.25	>	<	1	257.1	257.1	257.1	0	257.1	257.1	>
2022-06-08 13:53:12	133	<	20	0	0	0	0	0	0	>	<	1	0.15	0.15	0.15	0	0.15	0.15	>	<	1	258.1	258.1	258.1	0	258.1	258.1	>
2022-06-08 13:53:13	134	<	20	0	0	0	0	0	0	>	<	1	0.15	0.15	0.15	0	0.15	0.15	>	<	1	258.8	258.8	258.8	0	258.8	258.8	>
2022-06-08 13:53:14	135	<	20	0.05	1	0	0.2179	0.2679	-0.1679	>	<	1	0.2	0.2	0.2	0	0.2	0.2	>	<	1	259.6	259.6	259.6	0	259.6	259.6	>
2022-06-08 13:53:15	136	<	20	0	0	0	0	0	0	>	<	1	0.15	0.15	0.15	0	0.15	0.15	>	<	1	261.3	261.3	261.3	0	261.3	261.3	>
2022-06-08 13:53:16	137	<	20	0	0	0	0	0	0	>	<	1	0.15	0.15	0.15	0	0.15	0.15	>	<	1	263.4	263.4	263.4	0	263.4	263.4	>
2022-06-08 13:53:17	138	<	20	0	0	0	0	0	0	>	<	1	0.1	0.1	0.1	0	0.1	0.1	>	<	1	264.4	264.4	264.4	0	264.4	264.4	>
2022-06-08 13:53:18	139	<	20	0	0	0	0	0	0	>	<	1	0.15	0.15	0.15	0	0.15	0.15	>	<	1	265.2	265.2	265.2	0	265.2	265.2	>
2022-06-08 13:53:19	140	<	20	0	0	0	0	0	0	>	<	1	0.5	0.5	0.5	0	0.5	0.5	>	<	1	269.1	269.1	269.1	0	269.1	269.1	>
2022-06-08 13:53:20	141	<	20	0	0	0	0	0	0	>	<	1	0.1	0.1	0.1	0	0.1	0.1	>	<	1	269.1	269.1	269.1	0	269.1	269.1	>
2022-06-08 13:53:21	142	<	20	0	0	0	0	0	0	>	<	1	0.15	0.15	0.15	0	0.15	0.15	>	<	1	269.1	269.1	269.1	0	269.1	269.1	>
2022-06-08 13:53:22	143	<	20	0	0	0	0	0	0	>	<	1	0.15	0.15	0.15	0	0.15	0.15	>	<	1	269.1	269.1	269.1	0	269.1	269.1	>
2022-06-08 13:53:23	144	<	20	0	0	0	0	0	0	>	<	1	0.15	0.15	0.15	0	0.15	0.15	>	<	1	269.1	269.1	269.1	0	269.1	269.1	>
2022-06-08 13:53:24	145	<	20	0	0	0	0	0	0	>	<	1	0.15	0.15	0.15	0	0.15	0.15	>	<	1	269.1	269.1	269.1	0	269.1	269.1	>
2022-06-08 13:53:25	146	<	20	0	0	0	0	0	0	>	<	1	0.15	0.15	0.15	0	0.15	0.15	>	<	1	269.1	269.1	269.1	0	269.1	269.1	>
2022-06-08 13:53:26	147	<	20	0	0	0	0	0	0	>	<	1	0.1	0.1	0.1	0	0.1	0.1	>	<	1	269.1	269.1	269.1	0	269.1	269.1	>
2022-06-08 13:53:27	148	<	20	0	0	0	0	0	0	>	<	1	0.15	0.15	0.15	0	0.15	0.15	>	<	1	269.1	269.1	269.1	0	269.1	269.1	>
2022-06-08 13:53:28	149	<	20	0	0	0	0	0	0	>	<	1	0.15	0.15	0.15	0	0.15	0.15	>	<	1	269.1	269.1	269.1	0	269.1	269.1	>
2022-06-08 13:53:29	150	<	20	0	0	0	0	0	0	>	<	1	0.15	0.15	0.15	0	0.15	0.15	>	<	1	269.1	269.1	269.1	0	269.1	269.1	>
2022-06-08 13:53:30	151	<	20	0	0	0	0	0	0	>	<	1	0.15	0.15	0.15	0	0.15	0.15	>	<	1	269.1	269.1	269.1	0	269.1	269.1	>
2022-06-08 13:53:31	152	<	20	0	0	0	0	0	0	>	<	1	0.1	0.1	0.1	0	0.1	0.1	>	<	1	269.1	269.1	269.1	0	269.1	269.1	>
2022-06-08 13:53:32	153	<	20	0	0	0	0	0	0	>	<	1	0.2	0.2	0.2	0	0.2	0.2	>	<	1	269.1	269.1	269.1	0	269.1	269.1	>
2022-06-08 13:53:33	154	<	20	0	0	0	0	0	0	>	<	1	0.15	0.15	0.15	0	0.15	0.15	>	<	1	269.1	269.1	269.1	0	269.1	269.1	>
2022-06-08 13:53:34	155	<	20	0	0	0	0	0	0	>	<	1	0.1	0.1	0.1	0	0.1	0.1	>	<	1	269.1	269.1	269.1	0	269.1	269.1	>
2022-06-08 13:53:35	156	<	20	0	0	0	0	0	0	>	<	1	0.15	0.15	0.15	0	0.15	0.15	>	<	1	269.1	269.1	269.1	0	269.1	269.1	>
2022-06-08 13:53:36	157	<	20	0	0	0	0	0	0	>	<	1	0.15	0.15	0.15	0	0.15	0.15	>	<	1	269.1	269.1	269.1	0	269.1	269.1	>
2022-06-08 13:53:37	158	<	20	0	0	0	0	0	0	>	<	1	0.15	0.15	0.15	0	0.15	0.15	>	<	1	269.1	269.1	269.1	0	269.1	269.1	>
2022-06-08 13:53:38	159	<	20	0	0	0	0	0	0	>	<	1	0.1	0.1	0.1	0	0.1	0.1	>	<	1	269.1	269.1	269.1	0	269.1	269.1	>
2022-06-08 13:53:39	160	<	20	0	0	0	0	0	0	>	<	1	0.1	0.1	0.1	0	0.1	0.1	>	<	1	269.1	269.1	269.1	0	269.1	269.1	>
2022-06-08 13:53:40	161	<	20	0	0	0	0	0	0	>	<	1	0.2	0.2	0.2	0	0.2	0.2	>	<	1	269.1	269.1	269.1	0	269.1	269.1	>
2022-06-08 13:53:41	162	<	20	0	0	0	0	0	0	>	<	1	0.15	0.15	0.15	0	0.15	0.15	>	<	1	269.1	269.1	269.1	0	269.1	269.1	>
2022-06-08 13:53:42	163	<	18	0	0	0	0	0	0	>	<	1	0.1	0.1	0.1	0	0.1	0.1	>	<	1	269.1	269.1	269.1	0	269.1	269.1	>
2022-06-08 13:53:43	164	<	22	0	0	0	0	0	0	>	<	1	0.15	0.15	0.15	0	0.15	0.15	>	<	1	269.1	269.1	269.1	0	269.1	269.1	>
2022-06-08 13:53:44	165	<	20	0	0	0	0	0	0	>	<	1	0.15	0.15	0.15	0	0.15	0.15	>	<	1	269.1	269.1	269.1	0	269.1	269.1	>
2022-06-08 13:53:45	166	<	20	0	0	0	0	0	0	>	<	1	0.1	0.1	0.1	0	0.1	0.1	>	<	1	269.1	269.1	269.1	0	269.1	269.1	>
2022-06-08 13:53:46	167	<	20	0	0	0	0	0	0	>	<	1	0.15	0.15	0.15	0	0.15	0.15	>	<	1	269.1	269.1	269.1	0	269.1	269.1	>
2022-06-08 13:53:47	168	<	20	0	0	0	0	0	0	>	<	1	0.15	0.15	0.15	0	0.15	0.15	>	<	1	269.1	269.1	269.1	0	269.1	269.1	>
2022-06-08 13:53:48	169	<	20	0	0	0	0	0	0	>	<	1	0.1	0.1	0.1	0	0.1	0.1	>	<	1	269.1	269.1	269.1	0	269.1	269.1	>
2022-06-08 13:53:49	170	<	20	0	0	0	0	0	0	>	<	1	0.15	0.15	0.15	0	0.15	0.15	>	<	1	269.1	269.1	269.1	0	269.1	269.1	>
2022-06-08 13:53:50	171	<	20	0	0	0	0	0	0	>	<	1	0.15	0.15	0.15	0	0.15	0.15	>	<	1	269.1	269.1	269.1	0	269.1	269.1	>
2022-06-08 13:53:51	172	<	20	0.1	1	0	0.3	0.4	-0.2	>	<	1	0.2	0.2	0.2	0	0.2	0.2	>	<	1	269.1	269.1	269.1	0	269.1	269.1	>
2022-06-08 13:53:52	173	<	20	0	0	0	0	0	0	>	<	1	0.15	0.15	0.15	0	0.15	0.15	>	<	1	269.1	269.1	269.1	0	269.1	269.1	>
2022-06-08 13:53:53	174	<	20	0	0	0	0	0	0	>	<	1	0.15	0.15	0.15	0	0.15	0.15	>	<	1	269.1	269.1	269.1	0	269.1	269.1	>
2022-06-08 13:53:54	175	<	20	0	0	0	0	0	0	>	<	1	0.15	0.15	0.15	0	0.15	0.15	>	<	1	269.1	269.1	269.1	0	269.1	269.1	>
2022-06-08 13:53:55	176	<	20	0	0	0	0	0	0	>	<	1	0.1	0.1	0.1	0	0.1	0.1	>	<	1	269.1	269.1	269.1	0	269.1	269.1	>
2022-06-08 13:53:56	177	<	20	0	0	0	0	0	0	>	<	1	0.15	0.15	0.15	0	0.15	0.15	>	<	1	269.1	269.1	269.1	0	269.1	269.1	>
2022-06-08 13:53:57	178	<	20	0	0	0	0	0	0	>	<	1	0.2	0.2	0.2	0	0.2	0.2	>	<	1	269.1	269.1	269.1	0	269.1	269.1	>
2022-06-08 13:53:58	179	<	20	0	0	0	0	0	0	>	<	1	0.1	0.1	0.1	0	0.1	0.1	>	<	1	269.1	269.1	269.1	0	269.1	269.1	>
2022-06-08 13:53:59	180	<	20	0	0	0	0	0	0	>	<	1	0.15	0.15	0.15	0	0.15	0.15	>	<	1	269.1	269.1	269.1	0	269.1	269.1	>
2022-06-08 13:54:00	181	<	20	0	0	0	0	0	0	>	<	1	0.1	0.1	0.1	0	0.1	0.1	>	<	1	269.1	269.1	269.1	0	269.1	269.1	>
2022-06-08 13:54:01	182	<	20	0	0	0	0	0	0	>	<	1	0.15	0.15	0.15	0	0.15	0.15	>	<	1	269.1	269.1	269.1	0	269.1	269.1	>
2022-06-08 13:54:02	183	<	20	0	0	0	0	0	0	>	<	1	0.15	0.15	0.15	0	0.15	0.15	>	<	1	269.1	269.1	269.1	0	269.1	269.1	>
2022-06-08 13:54:03	184	<	20	0	0	0	0	0	0	>	<	1	0.15	0.15	0.15	0	0.15	0.15	>	<	1	269.1	269.1	269.1	0	269.1	269.1	>
2022-06-08 13:54:04	185	<	20	0	0	0	0	0	0	>	<	1	0.15	0.15	0.15	0	0.15	0.15	>	<	1	269.1	269.1	269.1	0	269.1	269.1	>
2022-06-08 13:54:05	186	<	20	0	0	0	0	0	0	>	<	1	0.15	0.15	0.15	0	0.15	0.15	>	<	1	269.1	269.1	269.1	0	269.1	269.1	>
2022-06-08 13:54:06	187	<	20	0	0	0	0	0	0	>	<	1	0.2	0.2	0.2	0	0.2	0.2	>	<	1	269.1	269.1	269.1	0	269.1	269.1	>
2022-06-08 13:54:07	188	<	20	0	0	0	0	0	0	>	<	1	0.15	0.15	0.15	0	0.15	0.15	>	<	1	269.1	269.1	269.1	0	269.1	269.1	>
2022-06-08 13:54:08	189	<	20	0	0	0	0	0	0	>	<	1	0.15	0.15	0.15	0	0.15	0.15	>	<	1	269.1	269.1	269.1	0	269.1	269.1	>
2022-06-08 13:54:09	190	<	20	0	0	0	0	0	0	>	<	1	0.15	0.15	0.15	0	0.15	0.15	>	<	1	269.1	269.1	269.1	0	269.1	269.1	>
2022-06-08 13:54:10	191	<	20	0	0	0	0	0	0	>	<	1	0.15	0.15	0.15	0	0.15	0.15	>	<	1	269.1	269.1	269.1	0	269.1	269.1	>
2022-06-08 13:54:11	192	<	20	0	0	0	0	0	0	>	<	1	0.15	0.15	0.15	0	0.15	0.15	>	<	1	269.1	269.1	269.1	0	269.1	269.1	>
2022-06-08 13:54:12	193	<	20	0	0	0	0	0	0	>	<	1	0.15	0.15	0.15	0	0.15	0.15	>	<	1	269.1	269.1	269.1	0	269.1	269.1	>
2022-06-08 13:54:13	194	<	20	0	0	0	0	0	0	>	<	1	0.15	0.15	0.15	0	0.15	0.15	>	<	1	269.1	269.1	269.1	0	269.1	269.1	>
2022-06-08 13:54:14	195	<	20	0.05	1	0	0.2179	0.2679	-0.1679	>	<	1	0.2	0.2	0.2	0	0.2	0.2	>	<	1	269.1	269.1	269.1	0	269.1	269.1	>
2022-06-08 13:54:15	196	<	20	0	0	0	0	0	0	>	<	1	0.15	0.15	0.15	0	0.15	0.15	>	<	1	269.1	269.1	269.1	0	269.1	269.1	>
2022-06-08 13:54:16	197	<	20	0	0	0	0	0	0	>	<	1	0.15	0.15	0.15	0	0.15	0.15	>	<	1	269.1	269.1	269.1	0	269.1	269.1	>
2022-06-08 13:54:17	198	<	20	0	0	0	0	0	0	>	<	1	0.15	0.15	0.15	0	0.15	0.15	>	<	1	269.1	269.1	269.1	0	269.1	269.1	>
2022-06-08 13:54:18	199	<	20	0	0	0	0	0	0	>	<	1	0.2	0.2	0.2	0	0.2	0.2	>	<	1	269.1	269.1	269.1	0	269.1	269.1	>
2022-06-08 13:54:19	200	<	20	0	0	0	0	0	0	>	<	1	0.15	0.15	0.15	0	0.15	0.15	>	<	1	269.1	269.1	269.1	0	269.1	269.1	>
2022-06-08 13:54:20	201	<	20	0	0	0	0	0	0	>	<	1	0.15	0.15	0.15	0	0.15	0.15	>	<	1	269.1	269.1	269.1	0	269.1	269.1	>
2022-06-08 13:54:21	202	<	20	0	0	0	0	0	0	>	<	1	0.15	0.15	0.15	0	0.15	0.15	>	<	1	269.1	269.1	269.1	0	269.1	269.1	>
2022-06-08 13:54:22	203	<	20	0	0	0	0	0	0	>	<	1	0.2	0.2	0.2	0	0.2	0.2	>	<	1	269.1	269.1	269.1	0	269.1	269.1	>
2022-06-08 13:54:23	204	<	20	0	0	0	0	0	0	>	<	1	0.15	0.15	0.15	0	0.15	0.15	>	<	1	269.1	269.1	269.1	0	269.1	269.1	>
2022-06-08 13:54:24	205	<	20	0	0	0	0	0	0	>	<	1	0.15	0.15	0.15	0	0.15	0.15	>	<	1	269.1	269.1	269.1	0	269.1	269.1	>
2022-06-08 13:54:25	206	<	20	0	0	0	0	0	0	>	<	1	0.2	0.2	0.2	0	0.2	0.2	>	<	1	269.1	269.1	269.1	0	269.1	269.1	>
2022-06-08 13:54:26	207	<	20	0	0	0	0	0	0	>	<	1	0.15	0.15	0.15	0	0.15	0.15	>	<	1	269.1	269.1	269.1	0	269.1	269.1	>
2022-06-08 13:54:27	208	<	20	0	0	0	0	0	0	>	<	1	0.4	0.4	0.4	0	0.4	0.4	>	<	1	270.4	270.4	270.4	0	270.4	270.4	>
2022-06-08 13:54:28	209	<	20	0	0	0	0	0	0	>	<	1	0.4	0.4	0.4	0	0.4	0.4	>	<	1	270.4	270.4	270.4	0	270.4	270.4	>
2022-06-08 13:54:29	210	<	20	0	0	0	0	0	0	>	<	1	0.15	0.15	0.15	0	0.15	0.15	>	<	1	270.4	270.4	270.4	0	270.4	270.4	>
2022-06-08 13:54:30	211	<	20	0	0	0	0	0	0	>	<	1	0.15	0.15	0.15	0	0.15	0.15	>	<	1	270.4	270.4	270.4	0	270.4	270.4	>
2022-06-08 13:54:31	212	<	20	0	0	0	0	0	0	>	<	1	0.15	0.15	0.15	0	0.15	0.15	>	<	1	270.4	270.4	270.4	0	270.4	270.4	>
2022-06-08 13:54:32	213	<	20	0	0	0	0	0	0	>	<	1	0.15	0.15	0.15	0	0.15	0.15	>	<	1	270.4	270.4	270.4	0	270.4	270.4	>
2022-06-08 13:54:33	214	<	20	0	0	0	0	0	0	>	<	1	0.15	0.15	0.15	0	0.15	0.15	>	<	1	270.4	270.4	270.4	0	270.4	270.4	>
2022-06-08 13:54:34	215	<	20	0	0	0	0	0	0	>	<	1	0.15	0.15	0.15	0	0.15	0.15	>	<	1	270.4	270.4	270.4	0	270.4	270.4	>
2022-06-08 13:54:35	216	<	20	0	0	0	0	0	0	>	<	1	0.2	0.2	0.2	0	0.2	0.2	>	<	1	270.4	270.4	270.4	0	270.4	270.4	>
2022-06-08 13:54:36	217	<	20	0	0	0	0	0	0	>	<	1	0.2	0.2	0.2	0	0.2	0.2	>	<	1	270.4	270.4	270.4	0	270.4	270.4	>
2022-06-08 13:54:37	218	<	20	0	0	0	0	0	0	>	<	1	0.15	0.15	0.15	0	0.15	0.15	>	<	1	270.4	270.4	270.4	0	270.4	270.4	>
2022-06-08 13:54:38	219	<	20	0	0	0	0	0	0	>	<	1	0.15	0.15	0.15	0	0.15	0.15	>	<	1	270.4	270.4	270.4	0	270.4	270.4	>
2022-06-08 13:54:39	220	<	20	0	0	0	0	0	0	>	<	1	0.15	0.15	0.15	0	0.15	0.15	>	<	1	270.4	270.4	270.4	0	270.4	270.4	>
2022-06-08 13:54:40	221	<	20	0	0	0	0	0	0	>	<	1	0.15	0.15	0.15	0	0.15	0.15	>	<	1	270.4	270.4	270.4	0	270.4	270.4	>
2022-06-08 13:54:41	222	<	20	0	0	0	0	0	0	>	<	1	0.15	0.15	0.15	0	0.15	0.15	>	<	1	270.4	270.4	270.4	0	270.4	270.4	>
2022-06-08 13:54:42	223	<	20	0	0	0	0	0	0	>	<	1	0.15	0.15	0.15	0	0.15	0.15	>	<	1	270.4	270.4	270.4	0	270.4	270.4	>
2022-06-08 13:54:43	224	<	20	0	0	0	0	0	0	>	<	1	0.2	0.2	0.2	0	0.2	0.2	>	<	1	270.4	270.4	270.4	0	270.4	270.4	>
2022-06-08 13:54:44	225	<	20	0	0	0	0	0	0	>	<	1	0.15	0.15	0.15	0	0.15	0.15	>	<	1	270.4	270.4	270.4	0	270.4	270.4	>
2022-06-08 13:54:45	226	<	20	0	0	0	0	0	0	>	<	1	0.15	0.15	0.15	0	0.15	0.15	>	<	1	270.4	270.4	270.4	0	270.4	270.4	>
2022-06-08 13:54:46	227	<	20	0	0	0	0	0	0	>	<	1	0.15	0.15	0.15	0	0.15	0.15	>	<	1	270.4	270.4	270.4	0	270.4	270.4	>
2022-06-08 13:54:47	228	<	20	0	0	0	0	0	0	>	<	1	0.15	0.15	0.15	0	0.15	0.15	>	<	1	270.4	270.4	270.4	0	270.4	270.4	>
2022-06-08 13:54:48	229	<	20	0	0	0	0	0	0	>	<	1	0.15	0.15	0.15	0	0.15	0.15	>	<	1	270.4	270.4	270.4	0	270.4	270.4	>
2022-06-08 13:54:49	230	<	20	0	0	0	0	0	0	>	<	1	0.15	0.15	0.15	0	0.15	0.15	>	<	1	270.4	270.4	270.4	0	270.4	270.4	>
2022-06-08 13:54:50	231	<	20	0	0	0	0	0	0	>	<	1	0.15	0.15	0.15	0	0.15	0.15	>	<	1	270.4	270.4	270.4	0	270.4	270.4	>
2022-06-08 13:54:51	232	<	20	0	0	0	0	0	0	>	<	1	0.15	0.15	0.15	0	0.15	0.15	>	<	1	270.4	270.4	270.4	0	270.4	270.4	>
2022-06-08 13:54:52	233	<	20	0	0	0	0	0	0	>	<	1	0.15	0.15	0.15	0	0.15	0.15	>	<	1	270.6	270.6	270.6	0	270.6	270.6	>
2022-06-08 13:54:53	234	<	20	0	0	0	0	0	0	>	<	1	0.15	0.15	0.15	0	0.15	0.15	>	<	1	270.6	270.6	270.6	0	270.6	270.6	>
2022-06-08 13:54:54	235	<	20	0.05	1	0	0.2179	0.2679	-0.1679	>	<	1	0.2	0.2	0.2	0	0.2	0.2	>	<	1	270.6	270.6	270.6	0	270.6	270.6	>
2022-06-08 13:54:55	236	<	20	0	0	0	0	0	0	>	<	1	0.2	0.2	0.2	0	0.2	0.2	>	<	1	271.1	271.1	271.1	0	271.1	271.1	>
2022-06-08 13:54:56	237	<	20	0	0	0	0	0	0	>	<	1	0.15	0.15	0.15	0	0.15	0.15	>	<	1	271.1	271.1	271.1	0	271.1	271.1	>
2022-06-08 13:54:57	238	<	20	0	0	0	0	0	0	>	<	1	0.15	0.15	0.15	0	0.15	0.15	>	<	1	271.1	271.1	271.1	0	271.1	271.1	>
2022-06-08 13:54:58	239	<	20	0	0	0	0	0	0	>	<	1	0.15	0.15	0.15	0	0.15	0.15	>	<	1	271.1	271.1	271.1	0	271.1	271.1	>
2022-06-08 13:54:59	240	<	20	0	0	0	0	0	0	>	<	1	0.15	0.15	0.15	0	0.15	0.15	>	<	1	271.7	271.7	271.7	0	271.7	271.7	>
2022-06-08 13:55:00	241	<	20	0	0	0	0	0	0	>	<	1	0.15	0.15	0.15	0	0.15	0.15	>	<	1	272.4	272.4	272.4	0	272.4	272.4	>
2022-06-08 13:55:01	242	<	20	0	0	0	0	0	0	>	<	1	0.15	0.15	0.15	0	0.15	0.15	>	<	1	273.4	273.4	273.4	0	273.4	273.4	>
2022-06-08 13:55:02	243	<	20	0	0	0	0	0	0	>	<	1	0.25	0.25	0.25	0	0.25	0.25	>	<	1	273.7	273.7	273.7	0	273.7	273.7	>
2022-06-08 13:55:03	244	<	20	0	0	0	0	0	0	>	<	1	0.15	0.15	0.15	0	0.15	0.15	>	<	1	273.9	273.9	273.9	0	273.9	273.9	>
2022-06-08 13:55:04	245	<	20	0	0	0	0	0	0	>	<	1	0.15	0.15	0.15	0	0.15	0.15	>	<	1	274.7	274.7	274.7	0	274.7	274.7	>
2022-06-08 13:55:05	246	<	20	0	0	0	0	0	0	>	<	1	0.2	0.2	0.2	0	0.2	0.2	>	<	1	275.7	275.7	275.7	0	275.7	275.7	>
2022-06-08 13:55:06	247	<	20	0	0	0	0	0	0	>	<	1	0.1	0.1	0.1	0	0.1	0.1	>	<	1	276.4	276.4	276.4	0	276.4	276.4	>
2022-06-08 13:55:07	248	<	20	0	0	0	0	0	0	>	<	1	0.15	0.15	0.15	0	0.15	0.15	>	<	1	277.2	277.2	277.2	0	277.2	277.2	>
2022-06-08 13:55:08	249	<	20	0	0	0	0	0	0	>	<	1	0.15	0.15	0.15	0	0.15	0.15	>	<	1	279	279	279	0	279	279	>
2022-06-08 13:55:09	250	<	20	0	0	0	0	0	0	>	<	1	0.15	0.15	0.15	0	0.15	0.15	>	<	1	279.5	279.5	279.5	0	279.5	279.5	>
2022-06-08 13:55:10	251	<	20	0	0	0	0	0	0	>	<	1	0.15	0.15	0.15	0	0.15	0.15	>	<	1	280.3	280.3	280.3	0	280.3	280.3	>
2022-06-08 13:55:11	252	<	20	0	0	0	0	0	0	>	<	1	0.15	0.15	0.15	0	0.15	0.15	>	<	1	280.5	280.5	280.5	0	280.5	280.5	>
2022-06-08 13:55:12	253	<	20	0	0	0	0	0	0	>	<	1	0.1	0.1	0.1	0	0.1	0.1	>	<	1	281.3	281.3	281.3	0	281.3	281.3	>
2022-06-08 13:55:13	254	<	20	0	0	0	0	0	0	>	<	1	0.15	0.15	0.15	0	0.15	0.15	>	<	1	282.1	282.1	282.1	0	282.1	282.1	>
2022-06-08 13:55:14	255	<	20	0	0	0	0	0	0	>	<	1	0.2	0.2	0.2	0	0.2	0.2	>	<	1	282.6	282.6	282.6	0	282.6	282.6	>
2022-06-08 13:55:15	256	<	20	0	0	0	0	0	0	>	<	1	0.2	0.2	0.2	0	0.2	0.2	>	<	1	284.4	284.4	284.4	0	284.4	284.4	>
2022-06-08 13:55:16	257	<	20	0	0	0	0	0	0	>	<	1	0.2	0.2	0.2	0	0.2	0.2	>	<	1	284.6	284.6	284.6	0	284.6	284.6	>
2022-06-08 13:55:17	258	<	20	0	0	0	0	0	0	>	<	1	0.15	0.15	0.15	0	0.15	0.15	>	<	1	286.4	286.4	286.4	0	286.4	286.4	>
2022-06-08 13:55:18	259	<	20	0	0	0	0	0	0	>	<	1	0.85	0.85	0.85	0	0.85	0.85	>	<	1	288.2	288.2	288.2	0	288.2	288.2	>
2022-06-08 13:55:19	260	<	20	0	0	0	0	0	0	>	<	1	0.15	0.15	0.15	0	0.15	0.15	>	<	1	289	289	289	0	289	289	>
2022-06-08 13:55:20	261	<	20	0	0	0	0	0	0	>	<	1	0.15	0.15	0.15	0	0.15	0.15	>	<	1	290.3	290.3	290.3	0	290.3	290.3	>
2022-06-08 13:55:21	262	<	20	0	0	0	0	0	0	>	<	1	0.15	0.15	0.15	0	0.15	0.15	>	<	1	290.8	290.8	290.8	0	290.8	290.8	>
2022-06-08 13:55:22	263	<	20	0	0	0	0	0	0	>	<	1	0.15	0.15	0.15	0	0.15	0.15	>	<	1	291	291	291	0	291	291	>
2022-06-08 13:55:23	264	<	20	0	0	0	0	0	0	>	<	1	0.15	0.15	0.15	0	0.15	0.15	>	<	1	292.6	292.6	292.6	0	292.6	292.6	>
2022-06-08 13:55:24	265	<	20	0	0	0	0	0	0	>	<	1	0.1	0.1	0.1	0	0.1	0.1	>	<	1	293.3	293.3	293.3	0	293.3	293.3	>
2022-06-08 13:55:25	266	<	20	0	0	0	0	0	0	>	<	1	0.15	0.15	0.15	0	0.15	0.15	>	<	1	294.1	294.1	294.1	0	294.1	294.1	>
2022-06-08 13:55:26	267	<	20	0	0	0	0	0	0	>	<	1	0.15	0.15	0.15	0	0.15	0.15	>	<	1	295.7	295.7	295.7	0	295.7	295.7	>
2022-06-08 13:55:27	268	<	20	0	0	0	0	0	0	>	<	1	0.15	0.15	0.15	0	0.15	0.15	>	<	1	296.7	296.7	296.7	0	296.7	296.7	>
2022-06-08 13:55:28	269	<	20	0	0	0	0	0	0	>	<	1	0.45	0.45	0.45	0	0.45	0.45	>	<	1	297.2	297.2	297.2	0	297.2	297.2	>
2022-06-08 13:55:29	270	<	20	0	0	0	0	0	0	>	<	1	0.3	0.3	0.3	0	0.3	0.3	>	<	1	297.7	297.7	297.7	0	297.7	297.7	>
2022-06-08 13:55:30	271	<	20	0	0	0	0	0	0	>	<	1	0.15	0.15	0.15	0	0.15	0.15	>	<	1	299	299	299	0	299	299	>
2022-06-08 13:55:31	272	<	20	0	0	0	0	0	0	>	<	1	0.2	0.2	0.2	0	0.2	0.2	>	<	1	299	299	299	0	299	299	>
2022-06-08 13:55:32	273	<	20	0	0	0	0	0	0	>	<	1	0.1	0.1	0.1	0	0.1	0.1	>	<	1	299.5	299.5	299.5	0	299.5	299.5	>
2022-06-08 13:55:33	274	<	20	0	0	0	0	0	0	>	<	1	0.15	0.15	0.15	0	0.15	0.15	>	<	1	301.1	301.1	301.1	0	301.1	301.1	>
2022-06-08 13:55:34	275	<	20	0	0	0	0	0	0	>	<	1	0.25	0.25	0.25	0	0.25	0.25	>	<	1	301.8	301.8	301.8	0	301.8	301.8	>
2022-06-08 13:55:35	276	<	20	0	0	0	0	0	0	>	<	1	0.15	0.15	0.15	0	0.15	0.15	>	<	1	303.4	303.4	303.4	0	303.4	303.4	>
2022-06-08 13:55:36	277	<	20	0	0	0	0	0	0	>	<	1	0.15	0.15	0.15	0	0.15	0.15	>	<	1	304.4	304.4	304.4	0	304.4	304.4	>
2022-06-08 13:55:37	278	<	20	0	0	0	0	0	0	>	<	1	0.15	0.15	0.15	0	0.15	0.15	>	<	1	305.7	305.7	305.7	0	305.7	305.7	>
2022-06-08 13:55:38	279	<	20	0	0	0	0	0	0	>	<	1	0.1	0.1	0.1	0	0.1	0.1	>	<	1	307	307	307	0	307	307	>
2022-06-08 13:55:39	280	<	20	0	0	0	0	0	0	>	<	1	0.15	0.15	0.15	0	0.15	0.15	>	<	1	307.7	307.7	307.7	0	307.7	307.7	>
2022-06-08 13:55:40	281	<	20	0	0	0	0	0	0	>	<	1	0.15	0.15	0.15	0	0.15	0.15	>	<	1	308	308	308	0	308	308	>
2022-06-08 13:55:41	282	<	20	0	0	0	0	0	0	>	<	1	0.25	0.25	0.25	0	0.25	0.25	>	<	1	309	309	309	0	309	309	>
2022-06-08 13:55:42	283	<	20	0	0	0	0	0	0	>	<	1	0.15	0.15	0.15	0	0.15	0.15	>	<	1	309.8	309.8	309.8	0	309.8	309.8	>
2022-06-08 13:55:43	284	<	20	0	0	0	0	0	0	>	<	1	0.15	0.15	0.15	0	0.15	0.15	>	<	1	310.8	310.8	310.8	0	310.8	310.8	>
2022-06-08 13:55:44	285	<	20	0	0	0	0	0	0	>	<	1	0.15	0.15	0.15	0	0.15	0.15	>	<	1	312.1	312.1	312.1	0	312.1	312.1	>
2022-06-08 13:55:45	286	<	20	0	0	0	0	0	0	>	<	1	0.45	0.45	0.45	0	0.45	0.45	>	<	1	317	317	317	0	317	317	>
2022-06-08 13:55:46	287	<	20	0	0	0	0	0	0	>	<	1	0.15	0.15	0.15	0	0.15	0.15	>	<	1	317	317	317	0	317	317	>
2022-06-08 13:55:47	288	<	20	0	0	0	0	0	0	>	<	1	0.1	0.1	0.1	0	0.1	0.1	>	<	1	317	317	317	0	317	317	>
2022-06-08 13:55:48	289	<	20	0	0	0	0	0	0	>	<	1	0.2	0.2	0.2	0	0.2	0.2	>	<	1	317	317	317	0	317	317	>
2022-06-08 13:55:49	290	<	20	0	0	0	0	0	0	>	<	1	0.1	0.1	0.1	0	0.1	0.1	>	<	1	317	317	317	0	317	317	>
2022-06-08 13:55:50	291	<	20	0	0	0	0	0	0	>	<	1	0.15	0.15	0.15	0	0.15	0.15	>	<	1	317	317	317	0	317	317	>
2022-06-08 13:55:51	292	<	20	0	0	0	0	0	0	>	<	1	0.1	0.1	0.1	0	0.1	0.1	>	<	1	317	317	317	0	317	317	>
2022-06-08 13:55:52	293	<	20	0	0	0	0	0	0	>	<	1	0.15	0.15	0.15	0	0.15	0.15	>	<	1	317	317	317	0	317	317	>
2022-06-08 13:55:53	294	<	20	0	0	0	0	0	0	>	<	1	0.15	0.15	0.15	0	0.15	0.15	>	<	1	317	317	317	0	317	317	>
2022-06-08 13:55:54	295	<	20	0	0	0	0	0	0	>	<	1	0.1	0.1	0.1	0	0.1	0.1	>	<	1	317	317	317	0	317	317	>
2022-06-08 13:55:55	296	<	20	0	0	0	0	0	0	>	<	1	0.15	0.15	0.15	0	0.15	0.15	>	<	1	317	317	317	0	317	317	>
2022-06-08 13:55:56	297	<	20	0	0	0	0	0	0	>	<	1	0.15	0.15	0.15	0	0.15	0.15	>	<	1	317	317	317	0	317	317	>
2022-06-08 13:55:57	298	<	20	0	0	0	0	0	0	>	<	1	0.1	0.1	0.1	0	0.1	0.1	>	<	1	317	317	317	0	317	317	>
2022-06-08 13:55:58	299	<	20	0	0	0	0	0	0	>	<	1	0.15	0.15	0.15	0	0.15	0.15	>	<	1	317	317	317	0	317	317	>
2022-06-08 13:55:59	300	<	20	0	0	0	0	0	0	>	<	1	0.1	0.1	0.1	0	0.1	0.1	>	<	1	317	317	317	0	317	317	>
2022-06-08 13:56:00	301	<	20	0	0	0	0	0	0	>	<	1	0.2	0.2	0.2	0	0.2	0.2	>	<	1	317	317	317	0	317	317	>
2022-06-08 13:56:01	302	<	20	0	0	0	0	0	0	>	<	1	0.1	0.1	0.1	0	0.1	0.1	>	<	1	317	317	317	0	317	317	>
2022-06-08 13:56:02	303	<	20	0	0	0	0	0	0	>	<	1	0.15	0.15	0.15	0	0.15	0.15	>	<	1	317	317	317	0	317	317	>
2022-06-08 13:56:03	304	<	20	0	0	0	0	0	0	>	<	1	0.15	0.15	0.15	0	0.15	0.15	>	<	1	317	317	317	0	317	317	>
2022-06-08 13:56:04	305	<	20	0	0	0	0	0	0	>	<	1	0.1	0.1	0.1	0	0.1	0.1	>	<	1	317	317	317	0	317	317	>
2022-06-08 13:56:05	306	<	20	0	0	0	0	0	0	>	<	1	0.15	0.15	0.15	0	0.15	0.15	>	<	1	317	317	317	0	317	317	>
2022-06-08 13:56:06	307	<	20	0	0	0	0	0	0	>	<	1	0.1	0.1	0.1	0	0.1	0.1	>	<	1	317	317	317	0	317	317	>
2022-06-08 13:56:07	308	<	20	0	0	0	0	0	0	>	<	1	0.15	0.15	0.15	0	0.15	0.15	>	<	1	317	317	317	0	317	317	>
2022-06-08 13:56:08	309	<	20	0	0	0	0	0	0	>	<	1	0.1	0.1	0.1	0	0.1	0.1	>	<	1	317	317	317	0	317	317	>
2022-06-08 13:56:09	310	<	20	0	0	0	0	0	0	>	<	1	0.2	0.2	0.2	0	0.2	0.2	>	<	1	317	317	317	0	317	317	>
2022-06-08 13:56:10	311	<	20	0	0	0	0	0	0	>	<	1	0.15	0.15	0.15	0	0.15	0.15	>	<	1	317	317	317	0	317	317	>
2022-06-08 13:56:11	312	<	20	0	0	0	0	0	0	>	<	1	0.1	0.1	0.1	0	0.1	0.1	>	<	1	317	317	317	0	317	317	>
2022-06-08 13:56:12	313	<	20	0	0	0	0	0	0	>	<	1	0.15	0.15	0.15	0	0.15	0.15	>	<	1	317	317	317	0	317	317	>
2022-06-08 13:56:13	314	<	20	0	0	0	0	0	0	>	<	1	0.1	0.1	0.1	0	0.1	0.1	>	<	1	317	317	317	0	317	317	>
2022-06-08 13:56:14	315	<	20	0	0	0	0	0	0	>	<	1	0.15	0.15	0.15	0	0.15	0.15	>	<	1	317	317	317	0	317	317	>
2022-06-08 13:56:15	316	<	20	0	0	0	0	0	0	>	<	1	0.15	0.15	0.15	0	0.15	0.15	>	<	1	317	317	317	0	317	317	>
2022-06-08 13:56:16	317	<	20	0	0	0	0	0	0	>	<	1	0.1	0.1	0.1	0	0.1	0.1	>	<	1	317	317	317	0	317	317	>
2022-06-08 13:56:17	318	<	20	0	0	0	0	0	0	>	<	1	0.15	0.15	0.15	0	0.15	0.15	>	<	1	317	317	317	0	317	317	>
2022-06-08 13:56:18	319	<	20	0	0	0	0	0	0	>	<	1	0.1	0.1	0.1	0	0.1	0.1	>	<	1	317	317	317	0	317	317	>
2022-06-08 13:56:19	320	<	19	0	0	0	0	0	0	>	<	1	0.2	0.2	0.2	0	0.2	0.2	>	<	1	317	317	317	0	317	317	>
2022-06-08 13:56:20	321	<	21	0	0	0	0	0	0	>	<	1	0.15	0.15	0.15	0	0.15	0.15	>	<	1	317	317	317	0	317	317	>
2022-06-08 13:56:21	322	<	20	0	0	0	0	0	0	>	<	1	0.15	0.15	0.15	0	0.15	0.15	>	<	1	317	317	317	0	317	317	>
2022-06-08 13:56:22	323	<	20	0	0	0	0	0	0	>	<	1	0.1	0.1	0.1	0	0.1	0.1	>	<	1	317	317	317	0	317	317	>
2022-06-08 13:56:23	324	<	20	0	0	0	0	0	0	>	<	1	0.15	0.15	0.15	0	0.15	0.15	>	<	1	317	317	317	0	317	317	>
2022-06-08 13:56:24	325	<	20	0	0	0	0	0	0	>	<	1	0.1	0.1	0.1	0	0.1	0.1	>	<	1	317	317	317	0	317	317	>
2022-06-08 13:56:25	326	<	20	0	0	0	0	0	0	>	<	1	0.15	0.15	0.15	0	0.15	0.15	>	<	1	317	317	317	0	317	317	>
2022-06-08 13:56:26	327	<	20	0	0	0	0	0	0	>	<	1	0.1	0.1	0.1	0	0.1	0.1	>	<	1	317	317	317	0	317	317	>
2022-06-08 13:56:27	328	<	20	0	0	0	0	0	0	>	<	1	0.15	0.15	0.15	0	0.15	0.15	>	<	1	317	317	317	0	317	317	>
2022-06-08 13:56:28	329	<	20	0	0	0	0	0	0	>	<	1	0.1	0.1	0.1	0	0.1	0.1	>	<	1	317	317	317	0	317	317	>
2022-06-08 13:56:29	330	<	20	0	0	0	0	0	0	>	<	1	0.2	0.2	0.2	0	0.2	0.2	>	<	1	317	317	317	0	317	317	>
2022-06-08 13:56:30	331	<	20	0	0	0	0	0	0	>	<	1	0.15	0.15	0.15	0	0.15	0.15	>	<	1	317	317	317	0	317	317	>
2022-06-08 13:56:31	332	<	20	0	0	0	0	0	0	>	<	1	0.1	0.1	0.1	0	0.1	0.1	>	<	1	317	317	317	0	317	317	>
2022-06-08 13:56:32	333	<	20	0	0	0	0	0	0	>	<	1	1	1	1	0	1	1	>	<	1	317	317	317	0	317	317	>
2022-06-08 13:56:33	334	<	20	0	0	0	0	0	0	>	<	1	0.15	0.15	0.15	0	0.15	0.15	>	<	1	317	317	317	0	317	317	>
2022-06-08 13:56:34	335	<	20	0	0	0	0	0	0	>	<	1	0.15	0.15	0.15	0	0.15	0.15	>	<	1	317	317	317	0	317	317	>
2022-06-08 13:56:35	336	<	20	0	0	0	0	0	0	>	<	1	0.1	0.1	0.1	0	0.1	0.1	>	<	1	317	317	317	0	317	317	>
2022-06-08 13:56:36	337	<	20	0	0	0	0	0	0	>	<	1	0.15	0.15	0.15	0	0.15	0.15	>	<	1	317	317	317	0	317	317	>
2022-06-08 13:56:37	338	<	20	0.05	1	0	0.2179	0.2679	-0.1679	>	<	1	0.2	0.2	0.2	0	0.2	0.2	>	<	1	317	317	317	0	317	317	>
2022-06-08 13:56:38	339	<	20	0	0	0	0	0	0	>	<	1	0.1	0.1	0.1	0	0.1	0.1	>	<	1	317	317	317	0	317	317	>
2022-06-08 13:56:39	340	<	20	0	0	0	0	0	0	>	<	1	0.15	0.15	0.15	0	0.15	0.15	>	<	1	317	317	317	0	317	317	>
2022-06-08 13:56:40	341	<	20	0	0	0	0	0	0	>	<	1	0.1	0.1	0.1	0	0.1	0.1	>	<	1	317	317	317	0	317	317	>
2022-06-08 13:56:41	342	<	20	0	0	0	0	0	0	>	<	1	0.15	0.15	0.15	0	0.15	0.15	>	<	1	317	317	317	0	317	317	>
2022-06-08 13:56:42	343	<	20	0	0	0	0	0	0	>	<	1	0.15	0.15	0.15	0	0.15	0.15	>	<	1	317	317	317	0	317	317	>
2022-06-08 13:56:43	344	<	20	0	0	0	0	0	0	>	<	1	0.1	0.1	0.1	0	0.1	0.1	>	<	1	317	317	317	0	317	317	>
2022-06-08 13:56:44	345	<	20	0	0	0	0	0	0	>	<	1	0.15	0.15	0.15	0	0.15	0.15	>	<	1	317	317	317	0	317	317	>
2022-06-08 13:56:45	346	<	20	0	0	0	0	0	0	>	<	1	0.15	0.15	0.15	0	0.15	0.15	>	<	1	317	317	317	0	317	317	>
2022-06-08 13:56:46	347	<	20	0	0	0	0	0	0	>	<	1	0.15	0.15	0.15	0	0.15	0.15	>	<	1	317	317	317	0	317	317	>
2022-06-08 13:56:47	348	<	20	0	0	0	0	0	0	>	<	1	0.1	0.1	0.1	0	0.1	0.1	>	<	1	317	317	317	0	317	317	>
2022-06-08 13:56:48	349	<	20	0	0	0	0	0	0	>	<	1	0.15	0.15	0.15	0	0.15	0.15	>	<	1	317	317	317	0	317	317	>
2022-06-08 13:56:49	350	<	20	0	0	0	0	0	0	>	<	1	0.1	0.1	0.1	0	0.1	0.1	>	<	1	317	317	317	0	317	317	>
2022-06-08 13:56:50	351	<	20	0	0	0	0	0	0	>	<	1	0.15	0.15	0.15	0	0.15	0.15	>	<	1	317	317	317	0	317	317	>
2022-06-08 13:56:51	352	<	20	0.05	1	0	0.2179	0.2679	-0.1679	>	<	1	0.15	0.15	0.15	0	0.15	0.15	>	<	1	317	317	317	0	317	317	>
2022-06-08 13:56:52	353	<	20	0	0	0	0	0	0	>	<	1	0.1	0.1	0.1	0	0.1	0.1	>	<	1	317	317	317	0	317	317	>
2022-06-08 13:56:53	354	<	20	0	0	0	0	0	0	>	<	1	0.15	0.15	0.15	0	0.15	0.15	>	<	1	317	317	317	0	317	317	>
2022-06-08 13:56:54	355	<	20	0	0	0	0	0	0	>	<	1	0.1	0.1	0.1	0	0.1	0.1	>	<	1	317	317	317	0	317	317	>
2022-06-08 13:56:55	356	<	20	0	0	0	0	0	0	>	<	1	0.15	0.15	0.15	0	0.15	0.15	>	<	1	317	317	317	0	317	317	>
2022-06-08 13:56:56	357	<	20	0	0	0	0	0	0	>	<	1	0.1	0.1	0.1	0	0.1	0.1	>	<	1	317	317	317	0	317	317	>
2022-06-08 13:56:57	358	<	20	0	0	0	0	0	0	>	<	1	0.2	0.2	0.2	0	0.2	0.2	>	<	1	317	317	317	0	317	317	>
2022-06-08 13:56:58	359	<	20	0	0	0	0	0	0	>	<	1	0.1	0.1	0.1	0	0.1	0.1	>	<	1	317	317	317	0	317	317	>
2022-06-08 13:56:59	360	<	20	0	0	0	0	0	0	>	<	1	0.15	0.15	0.15	0	0.15	0.15	>	<	1	317	317	317	0	317	317	>
2022-06-08 13:57:00	361	<	20	0	0	0	0	0	0	>	<	1	0.25	0.25	0.25	0	0.25	0.25	>	<	1	317	317	317	0	317	317	>
2022-06-08 13:57:01	362	<	20	0	0	0	0	0	0	>	<	1	0.15	0.15	0.15	0	0.15	0.15	>	<	1	317	317	317	0	317	317	>
2022-06-08 13:57:02	363	<	20	0	0	0	0	0	0	>	<	1	0.1	0.1	0.1	0	0.1	0.1	>	<	1	317	317	317	0	317	317	>
2022-06-08 13:57:03	364	<	20	0	0	0	0	0	0	>	<	1	0.15	0.15	0.15	0	0.15	0.15	>	<	1	317	317	317	0	317	317	>
2022-06-08 13:57:04	365	<	20	0	0	0	0	0	0	>	<	1	0.1	0.1	0.1	0	0.1	0.1	>	<	1	317	317	317	0	317	317	>
2022-06-08 13:57:05	366	<	20	0	0	0	0	0	0	>	<	1	0.15	0.15	0.15	0	0.15	0.15	>	<	1	317	317	317	0	317	317	>
2022-06-08 13:57:06	367	<	20	0	0	0	0	0	0	>	<	1	0.15	0.15	0.15	0	0.15	0.15	>	<	1	317	317	317	0	317	317	>
2022-06-08 13:57:07	368	<	20	0	0	0	0	0	0	>	<	1	0.1	0.1	0.1	0	0.1	0.1	>	<	1	317	317	317	0	317	317	>
2022-06-08 13:57:08	369	<	20	0	0	0	0	0	0	>	<	1	0.15	0.15	0.15	0	0.15	0.15	>	<	1	317	317	317	0	317	317	>
2022-06-08 13:57:09	370	<	20	0	0	0	0	0	0	>	<	1	0.15	0.15	0.15	0	0.15	0.15	>	<	1	317	317	317	0	317	317	>
2022-06-08 13:57:10	371	<	20	0	0	0	0	0	0	>	<	1	0.15	0.15	0.15	0	0.15	0.15	>	<	1	317	317	317	0	317	317	>
2022-06-08 13:57:11	372	<	20	0	0	0	0	0	0	>	<	1	0.15	0.15	0.15	0	0.15	0.15	>	<	1	317	317	317	0	317	317	>
2022-06-08 13:57:12	373	<	20	0	0	0	0	0	0	>	<	1	0.1	0.1	0.1	0	0.1	0.1	>	<	1	317	317	317	0	317	317	>
2022-06-08 13:57:13	374	<	20	0	0	0	0	0	0	>	<	1	0.15	0.15	0.15	0	0.15	0.15	>	<	1	317	317	317	0	317	317	>
2022-06-08 13:57:14	375	<	20	0	0	0	0	0	0	>	<	1	0.1	0.1	0.1	0	0.1	0.1	>	<	1	317	317	317	0	317	317	>
2022-06-08 13:57:15	376	<	20	0	0	0	0	0	0	>	<	1	0.15	0.15	0.15	0	0.15	0.15	>	<	1	317	317	317	0	317	317	>
2022-06-08 13:57:16	377	<	20	0	0	0	0	0	0	>	<	1	0.1	0.1	0.1	0	0.1	0.1	>	<	1	317	317	317	0	317	317	>
2022-06-08 13:57:17	378	<	20	0	0	0	0	0	0	>	<	1	0.15	0.15	0.15	0	0.15	0.15	>	<	1	317	317	317	0	317	317	>
2022-06-08 13:57:18	379	<	20	0	0	0	0	0	0	>	<	1	0.1	0.1	0.1	0	0.1	0.1	>	<	1	317	317	317	0	317	317	>
2022-06-08 13:57:19	380	<	20	0	0	0	0	0	0	>	<	1	0.15	0.15	0.15	0	0.15	0.15	>	<	1	317	317	317	0	317	317	>
2022-06-08 13:57:20	381	<	20	0	0	0	0	0	0	>	<	1	0.15	0.15	0.15	0	0.15	0.15	>	<	1	317	317	317	0	317	317	>
2022-06-08 13:57:21	382	<	20	0	0	0	0	0	0	>	<	1	0.15	0.15	0.15	0	0.15	0.15	>	<	1	317	317	317	0	317	317	>
2022-06-08 13:57:22	383	<	20	0	0	0	0	0	0	>	<	1	0.15	0.15	0.15	0	0.15	0.15	>	<	1	317	317	317	0	317	317	>
2022-06-08 13:57:23	384	<	20	0	0	0	0	0	0	>	<	1	0.2	0.2	0.2	0	0.2	0.2	>	<	1	317	317	317	0	317	317	>
2022-06-08 13:57:24	385	<	20	0	0	0	0	0	0	>	<	1	0.1	0.1	0.1	0	0.1	0.1	>	<	1	317	317	317	0	317	317	>
2022-06-08 13:57:25	386	<	20	0	0	0	0	0	0	>	<	1	0.15	0.15	0.15	0	0.15	0.15	>	<	1	317	317	317	0	317	317	>
2022-06-08 13:57:26	387	<	20	0	0	0	0	0	0	>	<	1	0.15	0.15	0.15	0	0.15	0.15	>	<	1	317	317	317	0	317	317	>
2022-06-08 13:57:27	388	<	20	0	0	0	0	0	0	>	<	1	0.1	0.1	0.1	0	0.1	0.1	>	<	1	317	317	317	0	317	317	>
2022-06-08 13:57:28	389	<	20	0	0	0	0	0	0	>	<	1	0.15	0.15	0.15	0	0.15	0.15	>	<	1	317	317	317	0	317	317	>
2022-06-08 13:57:29	390	<	20	0	0	0	0	0	0	>	<	1	0.1	0.1	0.1	0	0.1	0.1	>	<	1	317	317	317	0	317	317	>
2022-06-08 13:57:30	391	<	20	0	0	0	0	0	0	>	<	1	0.15	0.15	0.15	0	0.15	0.15	>	<	1	317	317	317	0	317	317	>
2022-06-08 13:57:31	392	<	20	0	0	0	0	0	0	>	<	1	0.15	0.15	0.15	0	0.15	0.15	>	<	1	317.2	317.2	317.2	0	317.2	317.2	>
2022-06-08 13:57:32	393	<	20	0	0	0	0	0	0	>	<	1	0.1	0.1	0.1	0	0.1	0.1	>	<	1	317.5	317.5	317.5	0	317.5	317.5	>
2022-06-08 13:57:33	394	<	20	0	0	0	0	0	0	>	<	1	0.2	0.2	0.2	0	0.2	0.2	>	<	1	317.5	317.5	317.5	0	317.5	317.5	>
2022-06-08 13:57:34	395	<	20	0	0	0	0	0	0	>	<	1	0.1	0.1	0.1	0	0.1	0.1	>	<	1	317.5	317.5	317.5	0	317.5	317.5	>
2022-06-08 13:57:35	396	<	20	0	0	0	0	0	0	>	<	1	0.15	0.15	0.15	0	0.15	0.15	>	<	1	317.5	317.5	317.5	0	317.5	317.5	>
2022-06-08 13:57:36	397	<	20	0	0	0	0	0	0	>	<	1	0.1	0.1	0.1	0	0.1	0.1	>	<	1	317.5	317.5	317.5	0	317.5	317.5	>
2022-06-08 13:57:37	398	<	20	0	0	0	0	0	0	>	<	1	0.15	0.15	0.15	0	0.15	0.15	>	<	1	317.5	317.5	317.5	0	317.5	317.5	>
2022-06-08 13:57:38	399	<	20	0	0	0	0	0	0	>	<	1	0.1	0.1	0.1	0	0.1	0.1	>	<	1	317.5	317.5	317.5	0	317.5	317.5	>
2022-06-08 13:57:39	400	<	20	0	0	0	0	0	0	>	<	1	0.15	0.15	0.15	0	0.15	0.15	>	<	1	317.5	317.5	317.5	0	317.5	317.5	>
2022-06-08 13:57:40	401	<	20	0	0	0	0	0	0	>	<	1	0.1	0.1	0.1	0	0.1	0.1	>	<	1	317.5	317.5	317.5	0	317.5	317.5	>
2022-06-08 13:57:41	402	<	20	0	0	0	0	0	0	>	<	1	0.15	0.15	0.15	0	0.15	0.15	>	<	1	317.7	317.7	317.7	0	317.7	317.7	>
2022-06-08 13:57:42	403	<	20	0	0	0	0	0	0	>	<	1	0.15	0.15	0.15	0	0.15	0.15	>	<	1	317.7	317.7	317.7	0	317.7	317.7	>
2022-06-08 13:57:43	404	<	20	0	0	0	0	0	0	>	<	1	0.15	0.15	0.15	0	0.15	0.15	>	<	1	317.7	317.7	317.7	0	317.7	317.7	>
2022-06-08 13:57:44	405	<	20	0	0	0	0	0	0	>	<	1	0.15	0.15	0.15	0	0.15	0.15	>	<	1	317.7	317.7	317.7	0	317.7	317.7	>
2022-06-08 13:57:45	406	<	20	0	0	0	0	0	0	>	<	1	0.1	0.1	0.1	0	0.1	0.1	>	<	1	317.7	317.7	317.7	0	317.7	317.7	>
2022-06-08 13:57:46	407	<	20	0	0	0	0	0	0	>	<	1	0.15	0.15	0.15	0	0.15	0.15	>	<	1	317.7	317.7	317.7	0	317.7	317.7	>
2022-06-08 13:57:47	408	<	20	0	0	0	0	0	0	>	<	1	0.15	0.15	0.15	0	0.15	0.15	>	<	1	317.7	317.7	317.7	0	317.7	317.7	>
2022-06-08 13:57:48	409	<	20	0	0	0	0	0	0	>	<	1	0.1	0.1	0.1	0	0.1	0.1	>	<	1	317.7	317.7	317.7	0	317.7	317.7	>
2022-06-08 13:57:49	410	<	20	0	0	0	0	0	0	>	<	1	0.15	0.15	0.15	0	0.15	0.15	>	<	1	317.7	317.7	317.7	0	317.7	317.7	>
2022-06-08 13:57:50	411	<	20	0	0	0	0	0	0	>	<	1	0.1	0.1	0.1	0	0.1	0.1	>	<	1	318	318	318	0	318	318	>
2022-06-08 13:57:51	412	<	20	0.05	1	0	0.2179	0.2679	-0.1679	>	<	1	0.15	0.15	0.15	0	0.15	0.15	>	<	1	318	318	318	0	318	318	>
2022-06-08 13:57:52	413	<	20	0	0	0	0	0	0	>	<	1	0.1	0.1	0.1	0	0.1	0.1	>	<	1	318	318	318	0	318	318	>
2022-06-08 13:57:53	414	<	20	0	0	0	0	0	0	>	<	1	0.15	0.15	0.15	0	0.15	0.15	>	<	1	318	318	318	0	318	318	>
2022-06-08 13:57:54	415	<	20	0	0	0	0	0	0	>	<	1	0.15	0.15	0.15	0	0.15	0.15	>	<	1	318	318	318	0	318	318	>
2022-06-08 13:57:55	416	<	20	0	0	0	0	0	0	>	<	1	0.15	0.15	0.15	0	0.15	0.15	>	<	1	318	318	318	0	318	318	>
2022-06-08 13:57:56	417	<	20	0	0	0	0	0	0	>	<	1	0.1	0.1	0.1	0	0.1	0.1	>	<	1	318	318	318	0	318	318	>
2022-06-08 13:57:57	418	<	20	0	0	0	0	0	0	>	<	1	0.15	0.15	0.15	0	0.15	0.15	>	<	1	318	318	318	0	318	318	>
2022-06-08 13:57:58	419	<	20	0	0	0	0	0	0	>	<	1	0.15	0.15	0.15	0	0.15	0.15	>	<	1	318	318	318	0	318	318	>
2022-06-08 13:57:59	420	<	20	0	0	0	0	0	0	>	<	1	0.1	0.1	0.1	0	0.1	0.1	>	<	1	318	318	318	0	318	318	>
2022-06-08 13:58:00	421	<	20	0	0	0	0	0	0	>	<	1	0.15	0.15	0.15	0	0.15	0.15	>	<	1	318	318	318	0	318	318	>
2022-06-08 13:58:01	422	<	20	0	0	0	0	0	0	>	<	1	0.1	0.1	0.1	0	0.1	0.1	>	<	1	318	318	318	0	318	318	>
2022-06-08 13:58:02	423	<	20	0	0	0	0	0	0	>	<	1	0.15	0.15	0.15	0	0.15	0.15	>	<	1	318	318	318	0	318	318	>
2022-06-08 13:58:03	424	<	20	0	0	0	0	0	0	>	<	1	0.1	0.1	0.1	0	0.1	0.1	>	<	1	318	318	318	0	318	318	>
2022-06-08 13:58:04	425	<	20	0	0	0	0	0	0	>	<	1	0.2	0.2	0.2	0	0.2	0.2	>	<	1	318	318	318	0	318	318	>
2022-06-08 13:58:05	426	<	20	0	0	0	0	0	0	>	<	1	0.1	0.1	0.1	0	0.1	0.1	>	<	1	318	318	318	0	318	318	>
2022-06-08 13:58:06	427	<	20	0	0	0	0	0	0	>	<	1	0.15	0.15	0.15	0	0.15	0.15	>	<	1	318	318	318	0	318	318	>
2022-06-08 13:58:07	428	<	20	0	0	0	0	0	0	>	<	1	0.15	0.15	0.15	0	0.15	0.15	>	<	1	318	318	318	0	318	318	>
2022-06-08 13:58:08	429	<	20	0	0	0	0	0	0	>	<	1	0.1	0.1	0.1	0	0.1	0.1	>	<	1	318	318	318	0	318	318	>
2022-06-08 13:58:09	430	<	20	0	0	0	0	0	0	>	<	1	0.15	0.15	0.15	0	0.15	0.15	>	<	1	318.2	318.2	318.2	0	318.2	318.2	>
2022-06-08 13:58:10	431	<	20	0	0	0	0	0	0	>	<	1	0.1	0.1	0.1	0	0.1	0.1	>	<	1	318.2	318.2	318.2	0	318.2	318.2	>
2022-06-08 13:58:11	432	<	20	0	0	0	0	0	0	>	<	1	0.15	0.15	0.15	0	0.15	0.15	>	<	1	318.5	318.5	318.5	0	318.5	318.5	>
2022-06-08 13:58:12	433	<	20	0	0	0	0	0	0	>	<	1	0.1	0.1	0.1	0	0.1	0.1	>	<	1	318.5	318.5	318.5	0	318.5	318.5	>
2022-06-08 13:58:13	434	<	20	0	0	0	0	0	0	>	<	1	0.2	0.2	0.2	0	0.2	0.2	>	<	1	318.7	318.7	318.7	0	318.7	318.7	>
2022-06-08 13:58:14	435	<	20	0	0	0	0	0	0	>	<	1	0.15	0.15	0.15	0	0.15	0.15	>	<	1	319	319	319	0	319	319	>
2022-06-08 13:58:15	436	<	20	0	0	0	0	0	0	>	<	1	0.1	0.1	0.1	0	0.1	0.1	>	<	1	319.3	319.3	319.3	0	319.3	319.3	>
2022-06-08 13:58:16	437	<	20	0	0	0	0	0	0	>	<	1	0.15	0.15	0.15	0	0.15	0.15	>	<	1	320	320	320	0	320	320	>
2022-06-08 13:58:17	438	<	20	0	0	0	0	0	0	>	<	1	0.15	0.15	0.15	0	0.15	0.15	>	<	1	320	320	320	0	320	320	>
2022-06-08 13:58:18	439	<	20	0	0	0	0	0	0	>	<	1	0.1	0.1	0.1	0	0.1	0.1	>	<	1	320.3	320.3	320.3	0	320.3	320.3	>
2022-06-08 13:58:19	440	<	20	0	0	0	0	0	0	>	<	1	0.15	0.15	0.15	0	0.15	0.15	>	<	1	320.8	320.8	320.8	0	320.8	320.8	>
2022-06-08 13:58:20	441	<	20	0	0	0	0	0	0	>	<	1	0.15	0.15	0.15	0	0.15	0.15	>	<	1	321	321	321	0	321	321	>
2022-06-08 13:58:21	442	<	20	0	0	0	0	0	0	>	<	1	0.1	0.1	0.1	0	0.1	0.1	>	<	1	321.8	321.8	321.8	0	321.8	321.8	>
2022-06-08 13:58:22	443	<	20	0	0	0	0	0	0	>	<	1	0.2	0.2	0.2	0	0.2	0.2	>	<	1	323.1	323.1	323.1	0	323.1	323.1	>
2022-06-08 13:58:23	444	<	20	0	0	0	0	0	0	>	<	1	0.15	0.15	0.15	0	0.15	0.15	>	<	1	323.1	323.1	323.1	0	323.1	323.1	>
2022-06-08 13:58:24	445	<	20	0	0	0	0	0	0	>	<	1	0.1	0.1	0.1	0	0.1	0.1	>	<	1	324.4	324.4	324.4	0	324.4	324.4	>
2022-06-08 13:58:25	446	<	20	0	0	0	0	0	0	>	<	1	0.15	0.15	0.15	0	0.15	0.15	>	<	1	325.4	325.4	325.4	0	325.4	325.4	>
2022-06-08 13:58:26	447	<	20	0	0	0	0	0	0	>	<	1	0.15	0.15	0.15	0	0.15	0.15	>	<	1	326.2	326.2	326.2	0	326.2	326.2	>
2022-06-08 13:58:27	448	<	20	0	0	0	0	0	0	>	<	1	0.15	0.15	0.15	0	0.15	0.15	>	<	1	327.5	327.5	327.5	0	327.5	327.5	>
2022-06-08 13:58:28	449	<	20	0	0	0	0	0	0	>	<	1	0.1	0.1	0.1	0	0.1	0.1	>	<	1	328.3	328.3	328.3	0	328.3	328.3	>
2022-06-08 13:58:29	450	<	20	0	0	0	0	0	0	>	<	1	0.15	0.15	0.15	0	0.15	0.15	>	<	1	328.8	328.8	328.8	0	328.8	328.8	>
2022-06-08 13:58:30	451	<	20	0	0	0	0	0	0	>	<	1	0.15	0.15	0.15	0	0.15	0.15	>	<	1	329.5	329.5	329.5	0	329.5	329.5	>
2022-06-08 13:58:31	452	<	20	0	0	0	0	0	0	>	<	1	0.2	0.2	0.2	0	0.2	0.2	>	<	1	330.6	330.6	330.6	0	330.6	330.6	>
2022-06-08 13:58:32	453	<	20	0	0	0	0	0	0	>	<	1	0.1	0.1	0.1	0	0.1	0.1	>	<	1	331.6	331.6	331.6	0	331.6	331.6	>
2022-06-08 13:58:33	454	<	20	0	0	0	0	0	0	>	<	1	0.15	0.15	0.15	0	0.15	0.15	>	<	1	332.6	332.6	332.6	0	332.6	332.6	>
2022-06-08 13:58:34	455	<	20	0	0	0	0	0	0	>	<	1	0.15	0.15	0.15	0	0.15	0.15	>	<	1	333.9	333.9	333.9	0	333.9	333.9	>
2022-06-08 13:58:35	456	<	20	0	0	0	0	0	0	>	<	1	0.15	0.15	0.15	0	0.15	0.15	>	<	1	334.9	334.9	334.9	0	334.9	334.9	>
2022-06-08 13:58:36	457	<	20	0	0	0	0	0	0	>	<	1	0.1	0.1	0.1	0	0.1	0.1	>	<	1	336	336	336	0	336	336	>
2022-06-08 13:58:37	458	<	20	0	0	0	0	0	0	>	<	1	0.15	0.15	0.15	0	0.15	0.15	>	<	1	336.7	336.7	336.7	0	336.7	336.7	>
2022-06-08 13:58:38	459	<	20	0	0	0	0	0	0	>	<	1	0.15	0.15	0.15	0	0.15	0.15	>	<	1	336.7	336.7	336.7	0	336.7	336.7	>
2022-06-08 13:58:39	460	<	20	0	0	0	0	0	0	>	<	1	0.1	0.1	0.1	0	0.1	0.1	>	<	1	337.5	337.5	337.5	0	337.5	337.5	>
2022-06-08 13:58:40	461	<	20	0	0	0	0	0	0	>	<	1	0.2	0.2	0.2	0	0.2	0.2	>	<	1	339.1	339.1	339.1	0	339.1	339.1	>
2022-06-08 13:58:41	462	<	20	0	0	0	0	0	0	>	<	1	0.15	0.15	0.15	0	0.15	0.15	>	<	1	339.3	339.3	339.3	0	339.3	339.3	>
2022-06-08 13:58:42	463	<	20	0	0	0	0	0	0	>	<	1	0.1	0.1	0.1	0	0.1	0.1	>	<	1	340.9	340.9	340.9	0	340.9	340.9	>
2022-06-08 13:58:43	464	<	20	0	0	0	0	0	0	>	<	1	0.15	0.15	0.15	0	0.15	0.15	>	<	1	341.6	341.6	341.6	0	341.6	341.6	>
2022-06-08 13:58:44	465	<	20	0	0	0	0	0	0	>	<	1	0.15	0.15	0.15	0	0.15	0.15	>	<	1	342.9	342.9	342.9	0	342.9	342.9	>
2022-06-08 13:58:45	466	<	20	0	0	0	0	0	0	>	<	1	0.15	0.15	0.15	0	0.15	0.15	>	<	1	343.2	343.2	343.2	0	343.2	343.2	>
2022-06-08 13:58:46	467	<	20	0	0	0	0	0	0	>	<	1	0.1	0.1	0.1	0	0.1	0.1	>	<	1	344.2	344.2	344.2	0	344.2	344.2	>
2022-06-08 13:58:47	468	<	20	0	0	0	0	0	0	>	<	1	0.15	0.15	0.15	0	0.15	0.15	>	<	1	344.7	344.7	344.7	0	344.7	344.7	>
2022-06-08 13:58:48	469	<	20	0	0	0	0	0	0	>	<	1	0.15	0.15	0.15	0	0.15	0.15	>	<	1	345.5	345.5	345.5	0	345.5	345.5	>
2022-06-08 13:58:49	470	<	20	0	0	0	0	0	0	>	<	1	0.15	0.15	0.15	0	0.15	0.15	>	<	1	346.8	346.8	346.8	0	346.8	346.8	>
2022-06-08 13:58:50	471	<	20	0	0	0	0	0	0	>	<	1	0.1	0.1	0.1	0	0.1	0.1	>	<	1	347.6	347.6	347.6	0	347.6	347.6	>
2022-06-08 13:58:51	472	<	20	0	0	0	0	0	0	>	<	1	0.2	0.2	0.2	0	0.2	0.2	>	<	1	348.9	348.9	348.9	0	348.9	348.9	>
2022-06-08 13:58:52	473	<	20	0	0	0	0	0	0	>	<	1	0.15	0.15	0.15	0	0.15	0.15	>	<	1	350.1	350.1	350.1	0	350.1	350.1	>
2022-06-08 13:58:53	474	<	20	0	0	0	0	0	0	>	<	1	0.15	0.15	0.15	0	0.15	0.15	>	<	1	350.9	350.9	350.9	0	350.9	350.9	>
2022-06-08 13:58:54	475	<	20	0	0	0	0	0	0	>	<	1	0.1	0.1	0.1	0	0.1	0.1	>	<	1	351.7	351.7	351.7	0	351.7	351.7	>
2022-06-08 13:58:55	476	<	20	0	0	0	0	0	0	>	<	1	0.15	0.15	0.15	0	0.15	0.15	>	<	1	352.7	352.7	352.7	0	352.7	352.7	>
2022-06-08 13:58:56	477	<	20	0	0	0	0	0	0	>	<	1	0.15	0.15	0.15	0	0.15	0.15	>	<	1	353	353	353	0	353	353	>
2022-06-08 13:58:57	478	<	20	0.05	1	0	0.2179	0.2679	-0.1679	>	<	1	0.15	0.15	0.15	0	0.15	0.15	>	<	1	353.8	353.8	353.8	0	353.8	353.8	>
2022-06-08 13:58:58	479	<	20	0	0	0	0	0	0	>	<	1	0.1	0.1	0.1	0	0.1	0.1	>	<	1	355.3	355.3	355.3	0	355.3	355.3	>
2022-06-08 13:58:59	480	<	20	0	0	0	0	0	0	>	<	1	0.15	0.15	0.15	0	0.15	0.15	>	<	1	355.8	355.8	355.8	0	355.8	355.8	>
2022-06-08 13:59:00	481	<	20	0	0	0	0	0	0	>	<	1	0.2	0.2	0.2	0	0.2	0.2	>	<	1	356.8	356.8	356.8	0	356.8	356.8	>
2022-06-08 13:59:01	482	<	20	0	0	0	0	0	0	>	<	1	0.15	0.15	0.15	0	0.15	0.15	>	<	1	357.4	357.4	357.4	0	357.4	357.4	>
2022-06-08 13:59:02	483	<	20	0	0	0	0	0	0	>	<	1	0.1	0.1	0.1	0	0.1	0.1	>	<	1	358.6	358.6	358.6	0	358.6	358.6	>
2022-06-08 13:59:03	484	<	20	0	0	0	0	0	0	>	<	1	0.15	0.15	0.15	0	0.15	0.15	>	<	1	359.2	359.2	359.2	0	359.2	359.2	>
2022-06-08 13:59:04	485	<	20	0	0	0	0	0	0	>	<	1	0.15	0.15	0.15	0	0.15	0.15	>	<	1	360.4	360.4	360.4	0	360.4	360.4	>
2022-06-08 13:59:05	486	<	20	0	0	0	0	0	0	>	<	1	0.15	0.15	0.15	0	0.15	0.15	>	<	1	361	361	361	0	361	361	>
2022-06-08 13:59:06	487	<	20	0	0	0	0	0	0	>	<	1	0.15	0.15	0.15	0	0.15	0.15	>	<	1	361.7	361.7	361.7	0	361.7	361.7	>
2022-06-08 13:59:07	488	<	20	0	0	0	0	0	0	>	<	1	0.1	0.1	0.1	0	0.1	0.1	>	<	1	363	363	363	0	363	363	>
2022-06-08 13:59:08	489	<	20	0	0	0	0	0	0	>	<	1	0.15	0.15	0.15	0	0.15	0.15	>	<	1	363.8	363.8	363.8	0	363.8	363.8	>
2022-06-08 13:59:09	490	<	20	0	0	0	0	0	0	>	<	1	0.15	0.15	0.15	0	0.15	0.15	>	<	1	364.6	364.6	364.6	0	364.6	364.6	>
2022-06-08 13:59:10	491	<	20	0	0	0	0	0	0	>	<	1	0.15	0.15	0.15	0	0.15	0.15	>	<	1	365.6	365.6	365.6	0	365.6	365.6	>
2022-06-08 13:59:11	492	<	20	0	0	0	0	0	0	>	<	1	0.1	0.1	0.1	0	0.1	0.1	>	<	1	366.9	366.9	366.9	0	366.9	366.9	>
2022-06-08 13:59:12	493	<	20	0	0	0	0	0	0	>	<	1	0.2	0.2	0.2	0	0.2	0.2	>	<	1	367.9	367.9	367.9	0	367.9	367.9	>
2022-06-08 13:59:13	494	<	20	0	0	0	0	0	0	>	<	1	0.15	0.15	0.15	0	0.15	0.15	>	<	1	368.7	368.7	368.7	0	368.7	368.7	>
2022-06-08 13:59:14	495	<	20	0	0	0	0	0	0	>	<	1	0.15	0.15	0.15	0	0.15	0.15	>	<	1	369.5	369.5	369.5	0	369.5	369.5	>
2022-06-08 13:59:15	496	<	20	0	0	0	0	0	0	>	<	1	0.1	0.1	0.1	0	0.1	0.1	>	<	1	370.2	370.2	370.2	0	370.2	370.2	>
2022-06-08 13:59:16	497	<	20	0	0	0	0	0	0	>	<	1	0.15	0.15	0.15	0	0.15	0.15	>	<	1	371	371	371	0	371	371	>
2022-06-08 13:59:17	498	<	20	0	0	0	0	0	0	>	<	1	0.15	0.15	0.15	0	0.15	0.15	>	<	1	371.8	371.8	371.8	0	371.8	371.8	>
2022-06-08 13:59:18	499	<	20	0	0	0	0	0	0	>	<	1	0.15	0.15	0.15	0	0.15	0.15	>	<	1	372.6	372.6	372.6	0	372.6	372.6	>
2022-06-08 13:59:19	500	<	20	0	0	0	0	0	0	>	<	1	0.1	0.1	0.1	0	0.1	0.1	>	<	1	373.3	373.3	373.3	0	373.3	373.3	>
2022-06-08 13:59:20	501	<	20	0	0	0	0	0	0	>	<	1	0.2	0.2	0.2	0	0.2	0.2	>	<	1	374.9	374.9	374.9	0	374.9	374.9	>
2022-06-08 13:59:21	502	<	20	0	0	0	0	0	0	>	<	1	0.15	0.15	0.15	0	0.15	0.15	>	<	1	375.7	375.7	375.7	0	375.7	375.7	>
2022-06-08 13:59:22	503	<	20	0	0	0	0	0	0	>	<	1	0.1	0.1	0.1	0	0.1	0.1	>	<	1	376.9	376.9	376.9	0	376.9	376.9	>
2022-06-08 13:59:23	504	<	20	0	0	0	0	0	0	>	<	1	0.15	0.15	0.15	0	0.15	0.15	>	<	1	377.2	377.2	377.2	0	377.2	377.2	>
2022-06-08 13:59:24	505	<	20	0	0	0	0	0	0	>	<	1	0.15	0.15	0.15	0	0.15	0.15	>	<	1	377.7	377.7	377.7	0	377.7	377.7	>
2022-06-08 13:59:25	506	<	20	0	0	0	0	0	0	>	<	1	0.15	0.15	0.15	0	0.15	0.15	>	<	1	378.8	378.8	378.8	0	378.8	378.8	>
2022-06-08 13:59:26	507	<	20	0	0	0	0	0	0	>	<	1	0.4	0.4	0.4	0	0.4	0.4	>	<	1	379.9	379.9	379.9	0	379.9	379.9	>
2022-06-08 13:59:27	508	<	20	0	0	0	0	0	0	>	<	1	0.45	0.45	0.45	0	0.45	0.45	>	<	1	383.7	383.7	383.7	0	383.7	383.7	>
2022-06-08 13:59:28	509	<	20	0	0	0	0	0	0	>	<	1	0.15	0.15	0.15	0	0.15	0.15	>	<	1	383.7	383.7	383.7	0	383.7	383.7	>
2022-06-08 13:59:29	510	<	20	0	0	0	0	0	0	>	<	1	0.15	0.15	0.15	0	0.15	0.15	>	<	1	383.7	383.7	383.7	0	383.7	383.7	>
2022-06-08 13:59:30	511	<	20	0	0	0	0	0	0	>	<	1	0.4	0.4	0.4	0	0.4	0.4	>	<	1	383.7	383.7	383.7	0	383.7	383.7	>
2022-06-08 13:59:31	512	<	20	0	0	0	0	0	0	>	<	1	0.1	0.1	0.1	0	0.1	0.1	>	<	1	383.7	383.7	383.7	0	383.7	383.7	>
2022-06-08 13:59:32	513	<	20	0	0	0	0	0	0	>	<	1	0.15	0.15	0.15	0	0.15	0.15	>	<	1	383.7	383.7	383.7	0	383.7	383.7	>
2022-06-08 13:59:33	514	<	20	0	0	0	0	0	0	>	<	1	0.15	0.15	0.15	0	0.15	0.15	>	<	1	383.7	383.7	383.7	0	383.7	383.7	>
2022-06-08 13:59:34	515	<	20	0	0	0	0	0	0	>	<	1	0.1	0.1	0.1	0	0.1	0.1	>	<	1	383.7	383.7	383.7	0	383.7	383.7	>
2022-06-08 13:59:35	516	<	20	0	0	0	0	0	0	>	<	1	0.15	0.15	0.15	0	0.15	0.15	>	<	1	383.7	383.7	383.7	0	383.7	383.7	>
2022-06-08 13:59:36	517	<	20	0	0	0	0	0	0	>	<	1	0.15	0.15	0.15	0	0.15	0.15	>	<	1	383.7	383.7	383.7	0	383.7	383.7	>
2022-06-08 13:59:37	518	<	20	0	0	0	0	0	0	>	<	1	0.1	0.1	0.1	0	0.1	0.1	>	<	1	383.7	383.7	383.7	0	383.7	383.7	>
2022-06-08 13:59:38	519	<	20	0	0	0	0	0	0	>	<	1	0.15	0.15	0.15	0	0.15	0.15	>	<	1	383.7	383.7	383.7	0	383.7	383.7	>
2022-06-08 13:59:39	520	<	20	0	0	0	0	0	0	>	<	1	0.1	0.1	0.1	0	0.1	0.1	>	<	1	383.7	383.7	383.7	0	383.7	383.7	>
2022-06-08 13:59:40	521	<	20	0	0	0	0	0	0	>	<	1	0.15	0.15	0.15	0	0.15	0.15	>	<	1	383.7	383.7	383.7	0	383.7	383.7	>
2022-06-08 13:59:41	522	<	20	0	0	0	0	0	0	>	<	1	0.1	0.1	0.1	0	0.1	0.1	>	<	1	383.7	383.7	383.7	0	383.7	383.7	>
2022-06-08 13:59:42	523	<	20	0	0	0	0	0	0	>	<	1	0.15	0.15	0.15	0	0.15	0.15	>	<	1	383.7	383.7	383.7	0	383.7	383.7	>
2022-06-08 13:59:43	524	<	20	0	0	0	0	0	0	>	<	1	0.2	0.2	0.2	0	0.2	0.2	>	<	1	383.7	383.7	383.7	0	383.7	383.7	>
2022-06-08 13:59:44	525	<	20	0	0	0	0	0	0	>	<	1	0.1	0.1	0.1	0	0.1	0.1	>	<	1	383.7	383.7	383.7	0	383.7	383.7	>
2022-06-08 13:59:45	526	<	20	0	0	0	0	0	0	>	<	1	0.15	0.15	0.15	0	0.15	0.15	>	<	1	383.7	383.7	383.7	0	383.7	383.7	>
2022-06-08 13:59:46	527	<	20	0	0	0	0	0	0	>	<	1	0.1	0.1	0.1	0	0.1	0.1	>	<	1	383.7	383.7	383.7	0	383.7	383.7	>
2022-06-08 13:59:47	528	<	20	0	0	0	0	0	0	>	<	1	0.15	0.15	0.15	0	0.15	0.15	>	<	1	383.7	383.7	383.7	0	383.7	383.7	>
2022-06-08 13:59:48	529	<	20	0	0	0	0	0	0	>	<	1	0.1	0.1	0.1	0	0.1	0.1	>	<	1	383.7	383.7	383.7	0	383.7	383.7	>
2022-06-08 13:59:49	530	<	20	0	0	0	0	0	0	>	<	1	0.15	0.15	0.15	0	0.15	0.15	>	<	1	383.7	383.7	383.7	0	383.7	383.7	>
2022-06-08 13:59:50	531	<	20	0	0	0	0	0	0	>	<	1	0.1	0.1	0.1	0	0.1	0.1	>	<	1	383.7	383.7	383.7	0	383.7	383.7	>
2022-06-08 13:59:51	532	<	20	0	0	0	0	0	0	>	<	1	0.15	0.15	0.15	0	0.15	0.15	>	<	1	383.7	383.7	383.7	0	383.7	383.7	>
2022-06-08 13:59:52	533	<	20	0	0	0	0	0	0	>	<	1	0.1	0.1	0.1	0	0.1	0.1	>	<	1	383.7	383.7	383.7	0	383.7	383.7	>
2022-06-08 13:59:53	534	<	20	0	0	0	0	0	0	>	<	1	0.2	0.2	0.2	0	0.2	0.2	>	<	1	383.7	383.7	383.7	0	383.7	383.7	>
2022-06-08 13:59:54	535	<	20	0	0	0	0	0	0	>	<	1	0.1	0.1	0.1	0	0.1	0.1	>	<	1	383.7	383.7	383.7	0	383.7	383.7	>
2022-06-08 13:59:55	536	<	20	0	0	0	0	0	0	>	<	1	0.15	0.15	0.15	0	0.15	0.15	>	<	1	383.7	383.7	383.7	0	383.7	383.7	>
2022-06-08 13:59:56	537	<	20	0	0	0	0	0	0	>	<	1	0.15	0.15	0.15	0	0.15	0.15	>	<	1	383.7	383.7	383.7	0	383.7	383.7	>
2022-06-08 13:59:57	538	<	20	0	0	0	0	0	0	>	<	1	0.15	0.15	0.15	0	0.15	0.15	>	<	1	383.7	383.7	383.7	0	383.7	383.7	>
2022-06-08 13:59:58	539	<	20	0	0	0	0	0	0	>	<	1	0.1	0.1	0.1	0	0.1	0.1	>	<	1	383.7	383.7	383.7	0	383.7	383.7	>
2022-06-08 13:59:59	540	<	20	0	0	0	0	0	0	>	<	1	0.15	0.15	0.15	0	0.15	0.15	>	<	1	383.7	383.7	383.7	0	383.7	383.7	>
2022-06-08 14:00:00	541	<	20	0	0	0	0	0	0	>	<	1	0.15	0.15	0.15	0	0.15	0.15	>	<	1	383.7	383.7	383.7	0	383.7	383.7	>
2022-06-08 14:00:01	542	<	20	0	0	0	0	0	0	>	<	1	0.2	0.2	0.2	0	0.2	0.2	>	<	1	383.7	383.7	383.7	0	383.7	383.7	>
2022-06-08 14:00:02	543	<	20	0	0	0	0	0	0	>	<	1	0.15	0.15	0.15	0	0.15	0.15	>	<	1	383.7	383.7	383.7	0	383.7	383.7	>
2022-06-08 14:00:03	544	<	20	0	0	0	0	0	0	>	<	1	0.15	0.15	0.15	0	0.15	0.15	>	<	1	383.7	383.7	383.7	0	383.7	383.7	>
2022-06-08 14:00:04	545	<	20	0	0	0	0	0	0	>	<	1	0.15	0.15	0.15	0	0.15	0.15	>	<	1	383.7	383.7	383.7	0	383.7	383.7	>
2022-06-08 14:00:05	546	<	20	0	0	0	0	0	0	>	<	1	0.15	0.15	0.15	0	0.15	0.15	>	<	1	383.7	383.7	383.7	0	383.7	383.7	>
2022-06-08 14:00:06	547	<	20	0	0	0	0	0	0	>	<	1	0.15	0.15	0.15	0	0.15	0.15	>	<	1	383.7	383.7	383.7	0	383.7	383.7	>
2022-06-08 14:00:07	548	<	20	0	0	0	0	0	0	>	<	1	0.15	0.15	0.15	0	0.15	0.15	>	<	1	383.7	383.7	383.7	0	383.7	383.7	>
2022-06-08 14:00:08	549	<	20	0	0	0	0	0	0	>	<	1	0.15	0.15	0.15	0	0.15	0.15	>	<	1	383.7	383.7	383.7	0	383.7	383.7	>
2022-06-08 14:00:09	550	<	20	0	0	0	0	0	0	>	<	1	0.2	0.2	0.2	0	0.2	0.2	>	<	1	383.7	383.7	383.7	0	383.7	383.7	>
2022-06-08 14:00:10	551	<	20	0	0	0	0	0	0	>	<	1	0.15	0.15	0.15	0	0.15	0.15	>	<	1	383.7	383.7	383.7	0	383.7	383.7	>
2022-06-08 14:00:11	552	<	20	0	0	0	0	0	0	>	<	1	0.15	0.15	0.15	0	0.15	0.15	>	<	1	383.7	383.7	383.7	0	383.7	383.7	>
2022-06-08 14:00:12	553	<	20	0	0	0	0	0	0	>	<	1	0.15	0.15	0.15	0	0.15	0.15	>	<	1	383.7	383.7	383.7	0	383.7	383.7	>
2022-06-08 14:00:13	554	<	20	0	0	0	0	0	0	>	<	1	0.15	0.15	0.15	0	0.15	0.15	>	<	1	383.7	383.7	383.7	0	383.7	383.7	>
2022-06-08 14:00:14	555	<	20	0	0	0	0	0	0	>	<	1	0.15	0.15	0.15	0	0.15	0.15	>	<	1	383.7	383.7	383.7	0	383.7	383.7	>
2022-06-08 14:00:15	556	<	20	0	0	0	0	0	0	>	<	1	0.15	0.15	0.15	0	0.15	0.15	>	<	1	383.8	383.8	383.8	0	383.8	383.8	>
2022-06-08 14:00:16	557	<	20	0	0	0	0	0	0	>	<	1	0.2	0.2	0.2	0	0.2	0.2	>	<	1	383.8	383.8	383.8	0	383.8	383.8	>
2022-06-08 14:00:17	558	<	20	0	0	0	0	0	0	>	<	1	0.15	0.15	0.15	0	0.15	0.15	>	<	1	383.8	383.8	383.8	0	383.8	383.8	>
2022-06-08 14:00:18	559	<	20	0	0	0	0	0	0	>	<	1	0.15	0.15	0.15	0	0.15	0.15	>	<	1	383.8	383.8	383.8	0	383.8	383.8	>
2022-06-08 14:00:19	560	<	20	0	0	0	0	0	0	>	<	1	0.15	0.15	0.15	0	0.15	0.15	>	<	1	383.8	383.8	383.8	0	383.8	383.8	>
2022-06-08 14:00:20	561	<	20	0	0	0	0	0	0	>	<	1	0.15	0.15	0.15	0	0.15	0.15	>	<	1	383.8	383.8	383.8	0	383.8	383.8	>
2022-06-08 14:00:21	562	<	20	0	0	0	0	0	0	>	<	1	0.15	0.15	0.15	0	0.15	0.15	>	<	1	383.8	383.8	383.8	0	383.8	383.8	>
2022-06-08 14:00:22	563	<	20	0	0	0	0	0	0	>	<	1	0.1	0.1	0.1	0	0.1	0.1	>	<	1	383.8	383.8	383.8	0	383.8	383.8	>
2022-06-08 14:00:23	564	<	20	0	0	0	0	0	0	>	<	1	0.15	0.15	0.15	0	0.15	0.15	>	<	1	383.8	383.8	383.8	0	383.8	383.8	>
2022-06-08 14:00:24	565	<	20	0	0	0	0	0	0	>	<	1	0.15	0.15	0.15	0	0.15	0.15	>	<	1	383.8	383.8	383.8	0	383.8	383.8	>
2022-06-08 14:00:25	566	<	20	0	0	0	0	0	0	>	<	1	0.15	0.15	0.15	0	0.15	0.15	>	<	1	383.8	383.8	383.8	0	383.8	383.8	>
2022-06-08 14:00:26	567	<	20	0	0	0	0	0	0	>	<	1	0.1	0.1	0.1	0	0.1	0.1	>	<	1	383.8	383.8	383.8	0	383.8	383.8	>
2022-06-08 14:00:27	568	<	20	0	0	0	0	0	0	>	<	1	0.15	0.15	0.15	0	0.15	0.15	>	<	1	383.8	383.8	383.8	0	383.8	383.8	>
2022-06-08 14:00:28	569	<	20	0	0	0	0	0	0	>	<	1	0.1	0.1	0.1	0	0.1	0.1	>	<	1	383.8	383.8	383.8	0	383.8	383.8	>
2022-06-08 14:00:29	570	<	20	0	0	0	0	0	0	>	<	1	0.15	0.15	0.15	0	0.15	0.15	>	<	1	383.8	383.8	383.8	0	383.8	383.8	>
2022-06-08 14:00:30	571	<	20	0	0	0	0	0	0	>	<	1	0.1	0.1	0.1	0	0.1	0.1	>	<	1	383.8	383.8	383.8	0	383.8	383.8	>
2022-06-08 14:00:31	572	<	20	0	0	0	0	0	0	>	<	1	0.15	0.15	0.15	0	0.15	0.15	>	<	1	383.8	383.8	383.8	0	383.8	383.8	>
2022-06-08 14:00:32	573	<	20	0	0	0	0	0	0	>	<	1	0.1	0.1	0.1	0	0.1	0.1	>	<	1	383.8	383.8	383.8	0	383.8	383.8	>
2022-06-08 14:00:33	574	<	20	0	0	0	0	0	0	>	<	1	0.2	0.2	0.2	0	0.2	0.2	>	<	1	383.8	383.8	383.8	0	383.8	383.8	>
2022-06-08 14:00:34	575	<	20	0	0	0	0	0	0	>	<	1	0.1	0.1	0.1	0	0.1	0.1	>	<	1	383.8	383.8	383.8	0	383.8	383.8	>
2022-06-08 14:00:35	576	<	20	0	0	0	0	0	0	>	<	1	0.1	0.1	0.1	0	0.1	0.1	>	<	1	383.8	383.8	383.8	0	383.8	383.8	>
2022-06-08 14:00:36	577	<	20	0	0	0	0	0	0	>	<	1	0.15	0.15	0.15	0	0.15	0.15	>	<	1	383.8	383.8	383.8	0	383.8	383.8	>
2022-06-08 14:00:37	578	<	20	0	0	0	0	0	0	>	<	1	0.1	0.1	0.1	0	0.1	0.1	>	<	1	383.8	383.8	383.8	0	383.8	383.8	>
2022-06-08 14:00:38	579	<	20	0	0	0	0	0	0	>	<	1	0.15	0.15	0.15	0	0.15	0.15	>	<	1	383.8	383.8	383.8	0	383.8	383.8	>
2022-06-08 14:00:39	580	<	20	0	0	0	0	0	0	>	<	1	0.1	0.1	0.1	0	0.1	0.1	>	<	1	383.8	383.8	383.8	0	383.8	383.8	>
2022-06-08 14:00:40	581	<	20	0	0	0	0	0	0	>	<	1	0.15	0.15	0.15	0	0.15	0.15	>	<	1	383.8	383.8	383.8	0	383.8	383.8	>
2022-06-08 14:00:41	582	<	20	0	0	0	0	0	0	>	<	1	0.1	0.1	0.1	0	0.1	0.1	>	<	1	383.8	383.8	383.8	0	383.8	383.8	>
2022-06-08 14:00:42	583	<	20	0	0	0	0	0	0	>	<	1	0.2	0.2	0.2	0	0.2	0.2	>	<	1	383.8	383.8	383.8	0	383.8	383.8	>
2022-06-08 14:00:43	584	<	20	0	0	0	0	0	0	>	<	1	0.1	0.1	0.1	0	0.1	0.1	>	<	1	383.8	383.8	383.8	0	383.8	383.8	>
2022-06-08 14:00:44	585	<	20	0	0	0	0	0	0	>	<	1	0.15	0.15	0.15	0	0.15	0.15	>	<	1	383.8	383.8	383.8	0	383.8	383.8	>
2022-06-08 14:00:45	586	<	20	0	0	0	0	0	0	>	<	1	0.1	0.1	0.1	0	0.1	0.1	>	<	1	383.8	383.8	383.8	0	383.8	383.8	>
2022-06-08 14:00:46	587	<	20	0	0	0	0	0	0	>	<	1	0.15	0.15	0.15	0	0.15	0.15	>	<	1	383.8	383.8	383.8	0	383.8	383.8	>
2022-06-08 14:00:47	588	<	20	0	0	0	0	0	0	>	<	1	0.1	0.1	0.1	0	0.1	0.1	>	<	1	383.8	383.8	383.8	0	383.8	383.8	>
2022-06-08 14:00:48	589	<	20	0	0	0	0	0	0	>	<	1	0.15	0.15	0.15	0	0.15	0.15	>	<	1	383.8	383.8	383.8	0	383.8	383.8	>
2022-06-08 14:00:49	590	<	20	0	0	0	0	0	0	>	<	1	0.1	0.1	0.1	0	0.1	0.1	>	<	1	383.8	383.8	383.8	0	383.8	383.8	>
2022-06-08 14:00:50	591	<	20	0	0	0	0	0	0	>	<	1	0.2	0.2	0.2	0	0.2	0.2	>	<	1	383.8	383.8	383.8	0	383.8	383.8	>
2022-06-08 14:00:51	592	<	20	0	0	0	0	0	0	>	<	1	0.1	0.1	0.1	0	0.1	0.1	>	<	1	383.8	383.8	383.8	0	383.8	383.8	>
2022-06-08 14:00:52	593	<	20	0	0	0	0	0	0	>	<	1	0.15	0.15	0.15	0	0.15	0.15	>	<	1	383.8	383.8	383.8	0	383.8	383.8	>
2022-06-08 14:00:53	594	<	20	0	0	0	0	0	0	>	<	1	0.1	0.1	0.1	0	0.1	0.1	>	<	1	383.8	383.8	383.8	0	383.8	383.8	>
2022-06-08 14:00:54	595	<	20	0	0	0	0	0	0	>	<	1	0.15	0.15	0.15	0	0.15	0.15	>	<	1	383.8	383.8	383.8	0	383.8	383.8	>
2022-06-08 14:00:55	596	<	20	0	0	0	0	0	0	>	<	1	0.1	0.1	0.1	0	0.1	0.1	>	<	1	383.8	383.8	383.8	0	383.8	383.8	>
2022-06-08 14:00:56	597	<	20	0	0	0	0	0	0	>	<	1	0.15	0.15	0.15	0	0.15	0.15	>	<	1	383.8	383.8	383.8	0	383.8	383.8	>
2022-06-08 14:00:57	598	<	20	0	0	0	0	0	0	>	<	1	0.1	0.1	0.1	0	0.1	0.1	>	<	1	383.8	383.8	383.8	0	383.8	383.8	>
2022-06-08 14:00:58	599	<	20	0	0	0	0	0	0	>	<	1	0.15	0.15	0.15	0	0.15	0.15	>	<	1	383.8	383.8	383.8	0	383.8	383.8	>
2022-06-08 14:00:59	600	<	20	0	0	0	0	0	0	>	<	1	0.1	0.1	0.1	0	0.1	0.1	>	<	1	383.8	383.8	383.8	0	383.8	383.8	>
2022-06-08 14:01:00	601	<	20	0	0	0	0	0	0	>	<	1	0.2	0.2	0.2	0	0.2	0.2	>	<	1	383.8	383.8	383.8	0	383.8	383.8	>
2022-06-08 14:01:01	602	<	20	0	0	0	0	0	0	>	<	1	0.1	0.1	0.1	0	0.1	0.1	>	<	1	383.8	383.8	383.8	0	383.8	383.8	>
2022-06-08 14:01:02	603	<	20	0	0	0	0	0	0	>	<	1	0.15	0.15	0.15	0	0.15	0.15	>	<	1	383.8	383.8	383.8	0	383.8	383.8	>
2022-06-08 14:01:03	604	<	20	0	0	0	0	0	0	>	<	1	0.1	0.1	0.1	0	0.1	0.1	>	<	1	383.8	383.8	383.8	0	383.8	383.8	>
2022-06-08 14:01:04	605	<	20	0	0	0	0	0	0	>	<	1	0.1	0.1	0.1	0	0.1	0.1	>	<	1	383.8	383.8	383.8	0	383.8	383.8	>
2022-06-08 14:01:05	606	<	20	0	0	0	0	0	0	>	<	1	0.15	0.15	0.15	0	0.15	0.15	>	<	1	383.8	383.8	383.8	0	383.8	383.8	>
2022-06-08 14:01:06	607	<	20	0	0	0	0	0	0	>	<	1	0.1	0.1	0.1	0	0.1	0.1	>	<	1	383.8	383.8	383.8	0	383.8	383.8	>
2022-06-08 14:01:07	608	<	20	0	0	0	0	0	0	>	<	1	0.15	0.15	0.15	0	0.15	0.15	>	<	1	383.8	383.8	383.8	0	383.8	383.8	>
2022-06-08 14:01:08	609	<	20	0.05	1	0	0.2179	0.2679	-0.1679	>	<	1	0.2	0.2	0.2	0	0.2	0.2	>	<	1	383.8	383.8	383.8	0	383.8	383.8	>
2022-06-08 14:01:09	610	<	20	0	0	0	0	0	0	>	<	1	0.15	0.15	0.15	0	0.15	0.15	>	<	1	383.8	383.8	383.8	0	383.8	383.8	>
2022-06-08 14:01:10	611	<	20	0	0	0	0	0	0	>	<	1	0.15	0.15	0.15	0	0.15	0.15	>	<	1	383.8	383.8	383.8	0	383.8	383.8	>
2022-06-08 14:01:11	612	<	20	0	0	0	0	0	0	>	<	1	0.15	0.15	0.15	0	0.15	0.15	>	<	1	383.8	383.8	383.8	0	383.8	383.8	>
2022-06-08 14:01:12	613	<	20	0	0	0	0	0	0	>	<	1	0.1	0.1	0.1	0	0.1	0.1	>	<	1	383.8	383.8	383.8	0	383.8	383.8	>
2022-06-08 14:01:13	614	<	20	0	0	0	0	0	0	>	<	1	0.15	0.15	0.15	0	0.15	0.15	>	<	1	383.8	383.8	383.8	0	383.8	383.8	>
2022-06-08 14:01:14	615	<	20	0	0	0	0	0	0	>	<	1	0.1	0.1	0.1	0	0.1	0.1	>	<	1	383.8	383.8	383.8	0	383.8	383.8	>
2022-06-08 14:01:15	616	<	20	0	0	0	0	0	0	>	<	1	0.15	0.15	0.15	0	0.15	0.15	>	<	1	383.8	383.8	383.8	0	383.8	383.8	>
2022-06-08 14:01:16	617	<	20	0	0	0	0	0	0	>	<	1	0.1	0.1	0.1	0	0.1	0.1	>	<	1	383.8	383.8	383.8	0	383.8	383.8	>
2022-06-08 14:01:17	618	<	20	0	0	0	0	0	0	>	<	1	0.15	0.15	0.15	0	0.15	0.15	>	<	1	383.8	383.8	383.8	0	383.8	383.8	>
2022-06-08 14:01:18	619	<	20	0	0	0	0	0	0	>	<	1	0.1	0.1	0.1	0	0.1	0.1	>	<	1	383.8	383.8	383.8	0	383.8	383.8	>
2022-06-08 14:01:19	620	<	20	0	0	0	0	0	0	>	<	1	0.15	0.15	0.15	0	0.15	0.15	>	<	1	383.8	383.8	383.8	0	383.8	383.8	>
2022-06-08 14:01:20	621	<	20	0	0	0	0	0	0	>	<	1	0.25	0.25	0.25	0	0.25	0.25	>	<	1	383.8	383.8	383.8	0	383.8	383.8	>
2022-06-08 14:01:21	622	<	20	0	0	0	0	0	0	>	<	1	0.15	0.15	0.15	0	0.15	0.15	>	<	1	383.8	383.8	383.8	0	383.8	383.8	>
2022-06-08 14:01:22	623	<	20	0	0	0	0	0	0	>	<	1	0.15	0.15	0.15	0	0.15	0.15	>	<	1	383.8	383.8	383.8	0	383.8	383.8	>
2022-06-08 14:01:23	624	<	20	0	0	0	0	0	0	>	<	1	0.1	0.1	0.1	0	0.1	0.1	>	<	1	383.8	383.8	383.8	0	383.8	383.8	>
2022-06-08 14:01:24	625	<	20	0	0	0	0	0	0	>	<	1	0.15	0.15	0.15	0	0.15	0.15	>	<	1	383.8	383.8	383.8	0	383.8	383.8	>
2022-06-08 14:01:25	626	<	20	0	0	0	0	0	0	>	<	1	0.1	0.1	0.1	0	0.1	0.1	>	<	1	383.8	383.8	383.8	0	383.8	383.8	>
2022-06-08 14:01:26	627	<	20	0	0	0	0	0	0	>	<	1	0.15	0.15	0.15	0	0.15	0.15	>	<	1	383.8	383.8	383.8	0	383.8	383.8	>
2022-06-08 14:01:27	628	<	20	0	0	0	0	0	0	>	<	1	0.15	0.15	0.15	0	0.15	0.15	>	<	1	383.8	383.8	383.8	0	383.8	383.8	>
2022-06-08 14:01:28	629	<	20	0.05	1	0	0.2179	0.2679	-0.1679	>	<	1	0.1	0.1	0.1	0	0.1	0.1	>	<	1	383.8	383.8	383.8	0	383.8	383.8	>
2022-06-08 14:01:29	630	<	20	0	0	0	0	0	0	>	<	1	0.15	0.15	0.15	0	0.15	0.15	>	<	1	383.8	383.8	383.8	0	383.8	383.8	>
2022-06-08 14:01:30	631	<	20	0	0	0	0	0	0	>	<	1	0.2	0.2	0.2	0	0.2	0.2	>	<	1	383.8	383.8	383.8	0	383.8	383.8	>
2022-06-08 14:01:31	632	<	20	0.05	1	0	0.2179	0.2679	-0.1679	>	<	1	0.1	0.1	0.1	0	0.1	0.1	>	<	1	383.8	383.8	383.8	0	383.8	383.8	>
2022-06-08 14:01:32	633	<	20	0	0	0	0	0	0	>	<	1	0.15	0.15	0.15	0	0.15	0.15	>	<	1	383.8	383.8	383.8	0	383.8	383.8	>
2022-06-08 14:01:33	634	<	20	0	0	0	0	0	0	>	<	1	0.1	0.1	0.1	0	0.1	0.1	>	<	1	383.8	383.8	383.8	0	383.8	383.8	>
2022-06-08 14:01:34	635	<	20	0	0	0	0	0	0	>	<	1	0.15	0.15	0.15	0	0.15	0.15	>	<	1	383.8	383.8	383.8	0	383.8	383.8	>
2022-06-08 14:01:35	636	<	20	0	0	0	0	0	0	>	<	1	0.1	0.1	0.1	0	0.1	0.1	>	<	1	383.8	383.8	383.8	0	383.8	383.8	>
2022-06-08 14:01:36	637	<	20	0	0	0	0	0	0	>	<	1	0.15	0.15	0.15	0	0.15	0.15	>	<	1	383.8	383.8	383.8	0	383.8	383.8	>
2022-06-08 14:01:37	638	<	20	0	0	0	0	0	0	>	<	1	0.1	0.1	0.1	0	0.1	0.1	>	<	1	383.8	383.8	383.8	0	383.8	383.8	>
2022-06-08 14:01:38	639	<	20	0	0	0	0	0	0	>	<	1	0.15	0.15	0.15	0	0.15	0.15	>	<	1	383.8	383.8	383.8	0	383.8	383.8	>
2022-06-08 14:01:39	640	<	20	0	0	0	0	0	0	>	<	1	0.15	0.15	0.15	0	0.15	0.15	>	<	1	383.8	383.8	383.8	0	383.8	383.8	>
2022-06-08 14:01:40	641	<	20	0	0	0	0	0	0	>	<	1	0.15	0.15	0.15	0	0.15	0.15	>	<	1	383.8	383.8	383.8	0	383.8	383.8	>
2022-06-08 14:01:41	642	<	20	0	0	0	0	0	0	>	<	1	0.1	0.1	0.1	0	0.1	0.1	>	<	1	383.8	383.8	383.8	0	383.8	383.8	>
2022-06-08 14:01:42	643	<	20	0	0	0	0	0	0	>	<	1	0.15	0.15	0.15	0	0.15	0.15	>	<	1	383.8	383.8	383.8	0	383.8	383.8	>
2022-06-08 14:01:43	644	<	20	0	0	0	0	0	0	>	<	1	0.1	0.1	0.1	0	0.1	0.1	>	<	1	383.8	383.8	383.8	0	383.8	383.8	>
2022-06-08 14:01:44	645	<	20	0	0	0	0	0	0	>	<	1	0.15	0.15	0.15	0	0.15	0.15	>	<	1	383.8	383.8	383.8	0	383.8	383.8	>
2022-06-08 14:01:45	646	<	20	0	0	0	0	0	0	>	<	1	0.1	0.1	0.1	0	0.1	0.1	>	<	1	383.8	383.8	383.8	0	383.8	383.8	>
2022-06-08 14:01:46	647	<	20	0	0	0	0	0	0	>	<	1	0.15	0.15	0.15	0	0.15	0.15	>	<	1	383.8	383.8	383.8	0	383.8	383.8	>
2022-06-08 14:01:47	648	<	20	0	0	0	0	0	0	>	<	1	0.1	0.1	0.1	0	0.1	0.1	>	<	1	383.8	383.8	383.8	0	383.8	383.8	>
2022-06-08 14:01:48	649	<	20	0	0	0	0	0	0	>	<	1	0.2	0.2	0.2	0	0.2	0.2	>	<	1	383.8	383.8	383.8	0	383.8	383.8	>
2022-06-08 14:01:49	650	<	20	0	0	0	0	0	0	>	<	1	0.1	0.1	0.1	0	0.1	0.1	>	<	1	383.8	383.8	383.8	0	383.8	383.8	>
2022-06-08 14:01:50	651	<	20	0	0	0	0	0	0	>	<	1	0.15	0.15	0.15	0	0.15	0.15	>	<	1	383.8	383.8	383.8	0	383.8	383.8	>
2022-06-08 14:01:51	652	<	20	0	0	0	0	0	0	>	<	1	0.1	0.1	0.1	0	0.1	0.1	>	<	1	383.8	383.8	383.8	0	383.8	383.8	>
2022-06-08 14:01:52	653	<	20	0	0	0	0	0	0	>	<	1	0.15	0.15	0.15	0	0.15	0.15	>	<	1	383.8	383.8	383.8	0	383.8	383.8	>
2022-06-08 14:01:53	654	<	20	0	0	0	0	0	0	>	<	1	0.1	0.1	0.1	0	0.1	0.1	>	<	1	383.8	383.8	383.8	0	383.8	383.8	>
2022-06-08 14:01:54	655	<	20	0	0	0	0	0	0	>	<	1	0.15	0.15	0.15	0	0.15	0.15	>	<	1	383.8	383.8	383.8	0	383.8	383.8	>
2022-06-08 14:01:55	656	<	20	0	0	0	0	0	0	>	<	1	0.1	0.1	0.1	0	0.1	0.1	>	<	1	383.8	383.8	383.8	0	383.8	383.8	>
2022-06-08 14:01:56	657	<	20	0	0	0	0	0	0	>	<	1	0.2	0.2	0.2	0	0.2	0.2	>	<	1	383.8	383.8	383.8	0	383.8	383.8	>
2022-06-08 14:01:57	658	<	18	0	0	0	0	0	0	>	<	1	0.1	0.1	0.1	0	0.1	0.1	>	<	1	383.8	383.8	383.8	0	383.8	383.8	>
2022-06-08 14:01:58	659	<	0	0			0	0	0	>	<	1	0.15	0.15	0.15	0	0.15	0.15	>	<	1	383.8	383.8	383.8	0	383.8	383.8	>

## Sheet: Conf1_1000
		<	Processing Time							>	<	CPU1							>	<	MEM1							>
Time	Id	<	Cont	Average	Max	Min	DesvTip	DTTop	DTDown	>	<	Cont	Average	Max	Min	DesvTip	DTTop	DTDown	>	<	Cont	Average	Max	Min	DesvTip	DTTop	DTDown	>
P7_Conf1_1000	Tot	<	131972	0.011	12	0	0.1129	0.1239	-0.1019	>	<	660	1.36	6.2	0.5	0.3	1.66	1.05	>	<	660	489.17	508.7	248.9	41.49	530.66	447.68	>
2022-06-08 14:33:08	0	<	72	0.4028	8	0	1.0091	1.4119	-0.6063	>	<	0	0			0	0	0	>	<	0	0			0	0	0	>
2022-06-08 14:33:09	1	<	205	0.2341	1	0	0.4235	0.6576	-0.1893	>	<	1	6.2	6.2	6.2	0	6.2	6.2	>	<	1	248.9	248.9	248.9	0	248.9	248.9	>
2022-06-08 14:33:10	2	<	200	0.005	1	0	0.0705	0.0755	-0.0655	>	<	1	4.35	4.35	4.35	0	4.35	4.35	>	<	1	251.5	251.5	251.5	0	251.5	251.5	>
2022-06-08 14:33:11	3	<	200	0	0	0	0	0	0	>	<	1	2.8	2.8	2.8	0	2.8	2.8	>	<	1	253.1	253.1	253.1	0	253.1	253.1	>
2022-06-08 14:33:12	4	<	200	0	0	0	0	0	0	>	<	1	1.95	1.95	1.95	0	1.95	1.95	>	<	1	253.9	253.9	253.9	0	253.9	253.9	>
2022-06-08 14:33:13	5	<	200	0	0	0	0	0	0	>	<	1	2.55	2.55	2.55	0	2.55	2.55	>	<	1	267	267	267	0	267	267	>
2022-06-08 14:33:14	6	<	200	0	0	0	0	0	0	>	<	1	3.1	3.1	3.1	0	3.1	3.1	>	<	1	279.5	279.5	279.5	0	279.5	279.5	>
2022-06-08 14:33:15	7	<	200	0.06	12	0	0.8464	0.9064	-0.7864	>	<	1	4.25	4.25	4.25	0	4.25	4.25	>	<	1	295.1	295.1	295.1	0	295.1	295.1	>
2022-06-08 14:33:16	8	<	200	0	0	0	0	0	0	>	<	1	1.45	1.45	1.45	0	1.45	1.45	>	<	1	295.3	295.3	295.3	0	295.3	295.3	>
2022-06-08 14:33:17	9	<	200	0	0	0	0	0	0	>	<	1	1.35	1.35	1.35	0	1.35	1.35	>	<	1	295.3	295.3	295.3	0	295.3	295.3	>
2022-06-08 14:33:18	10	<	200	0	0	0	0	0	0	>	<	1	1.5	1.5	1.5	0	1.5	1.5	>	<	1	295.3	295.3	295.3	0	295.3	295.3	>
2022-06-08 14:33:19	11	<	200	0.025	1	0	0.1561	0.1811	-0.1311	>	<	1	1.45	1.45	1.45	0	1.45	1.45	>	<	1	295.3	295.3	295.3	0	295.3	295.3	>
2022-06-08 14:33:20	12	<	200	0.115	1	0	0.319	0.434	-0.204	>	<	1	1.5	1.5	1.5	0	1.5	1.5	>	<	1	278.4	278.4	278.4	0	278.4	278.4	>
2022-06-08 14:33:21	13	<	200	0.105	1	0	0.3066	0.4116	-0.2016	>	<	1	1.2	1.2	1.2	0	1.2	1.2	>	<	1	278.4	278.4	278.4	0	278.4	278.4	>
2022-06-08 14:33:22	14	<	200	0.07	1	0	0.2551	0.3251	-0.1851	>	<	1	1.35	1.35	1.35	0	1.35	1.35	>	<	1	278.9	278.9	278.9	0	278.9	278.9	>
2022-06-08 14:33:23	15	<	200	0.075	1	0	0.2634	0.3384	-0.1884	>	<	1	1.25	1.25	1.25	0	1.25	1.25	>	<	1	280.2	280.2	280.2	0	280.2	280.2	>
2022-06-08 14:33:24	16	<	200	0.02	1	0	0.14	0.16	-0.12	>	<	1	1.2	1.2	1.2	0	1.2	1.2	>	<	1	281.5	281.5	281.5	0	281.5	281.5	>
2022-06-08 14:33:25	17	<	200	0	0	0	0	0	0	>	<	1	1.35	1.35	1.35	0	1.35	1.35	>	<	1	286.1	286.1	286.1	0	286.1	286.1	>
2022-06-08 14:33:26	18	<	200	0	0	0	0	0	0	>	<	1	1.55	1.55	1.55	0	1.55	1.55	>	<	1	293.4	293.4	293.4	0	293.4	293.4	>
2022-06-08 14:33:27	19	<	200	0	0	0	0	0	0	>	<	1	1.6	1.6	1.6	0	1.6	1.6	>	<	1	301.7	301.7	301.7	0	301.7	301.7	>
2022-06-08 14:33:28	20	<	200	0	0	0	0	0	0	>	<	1	1.55	1.55	1.55	0	1.55	1.55	>	<	1	311	311	311	0	311	311	>
2022-06-08 14:33:29	21	<	200	0	0	0	0	0	0	>	<	1	1.65	1.65	1.65	0	1.65	1.65	>	<	1	319.7	319.7	319.7	0	319.7	319.7	>
2022-06-08 14:33:30	22	<	200	0	0	0	0	0	0	>	<	1	1.25	1.25	1.25	0	1.25	1.25	>	<	1	329	329	329	0	329	329	>
2022-06-08 14:33:31	23	<	200	0	0	0	0	0	0	>	<	1	1.55	1.55	1.55	0	1.55	1.55	>	<	1	337.8	337.8	337.8	0	337.8	337.8	>
2022-06-08 14:33:32	24	<	200	0	0	0	0	0	0	>	<	1	1.45	1.45	1.45	0	1.45	1.45	>	<	1	346	346	346	0	346	346	>
2022-06-08 14:33:33	25	<	199	0	0	0	0	0	0	>	<	1	1.6	1.6	1.6	0	1.6	1.6	>	<	1	356.1	356.1	356.1	0	356.1	356.1	>
2022-06-08 14:33:34	26	<	200	0.04	1	0	0.196	0.236	-0.156	>	<	1	1.7	1.7	1.7	0	1.7	1.7	>	<	1	363.8	363.8	363.8	0	363.8	363.8	>
2022-06-08 14:33:35	27	<	200	0.095	1	0	0.2932	0.3882	-0.1982	>	<	1	2.25	2.25	2.25	0	2.25	2.25	>	<	1	376.9	376.9	376.9	0	376.9	376.9	>
2022-06-08 14:33:36	28	<	200	0.1	1	0	0.3	0.4	-0.2	>	<	1	1.95	1.95	1.95	0	1.95	1.95	>	<	1	385.4	385.4	385.4	0	385.4	385.4	>
2022-06-08 14:33:37	29	<	200	0.105	1	0	0.3066	0.4116	-0.2016	>	<	1	2.1	2.1	2.1	0	2.1	2.1	>	<	1	395.5	395.5	395.5	0	395.5	395.5	>
2022-06-08 14:33:38	30	<	200	0.105	1	0	0.3066	0.4116	-0.2016	>	<	1	1.5	1.5	1.5	0	1.5	1.5	>	<	1	403.8	403.8	403.8	0	403.8	403.8	>
2022-06-08 14:33:39	31	<	200	0.045	1	0	0.2073	0.2523	-0.1623	>	<	1	1.5	1.5	1.5	0	1.5	1.5	>	<	1	412.8	412.8	412.8	0	412.8	412.8	>
2022-06-08 14:33:40	32	<	200	0	0	0	0	0	0	>	<	1	1.45	1.45	1.45	0	1.45	1.45	>	<	1	416.4	416.4	416.4	0	416.4	416.4	>
2022-06-08 14:33:41	33	<	200	0	0	0	0	0	0	>	<	1	1.6	1.6	1.6	0	1.6	1.6	>	<	1	424.9	424.9	424.9	0	424.9	424.9	>
2022-06-08 14:33:42	34	<	201	0	0	0	0	0	0	>	<	1	1.6	1.6	1.6	0	1.6	1.6	>	<	1	435	435	435	0	435	435	>
2022-06-08 14:33:43	35	<	199	0	0	0	0	0	0	>	<	1	1.6	1.6	1.6	0	1.6	1.6	>	<	1	443.8	443.8	443.8	0	443.8	443.8	>
2022-06-08 14:33:44	36	<	200	0	0	0	0	0	0	>	<	1	1.3	1.3	1.3	0	1.3	1.3	>	<	1	451.2	451.2	451.2	0	451.2	451.2	>
2022-06-08 14:33:45	37	<	200	0	0	0	0	0	0	>	<	1	1.4	1.4	1.4	0	1.4	1.4	>	<	1	462.1	462.1	462.1	0	462.1	462.1	>
2022-06-08 14:33:46	38	<	200	0	0	0	0	0	0	>	<	1	1.4	1.4	1.4	0	1.4	1.4	>	<	1	469.5	469.5	469.5	0	469.5	469.5	>
2022-06-08 14:33:47	39	<	200	0.03	6	0	0.4232	0.4532	-0.3932	>	<	1	1.55	1.55	1.55	0	1.55	1.55	>	<	1	478.8	478.8	478.8	0	478.8	478.8	>
2022-06-08 14:33:48	40	<	200	0	0	0	0	0	0	>	<	1	1.45	1.45	1.45	0	1.45	1.45	>	<	1	487.3	487.3	487.3	0	487.3	487.3	>
2022-06-08 14:33:49	41	<	199	0	0	0	0	0	0	>	<	1	1.2	1.2	1.2	0	1.2	1.2	>	<	1	487.3	487.3	487.3	0	487.3	487.3	>
2022-06-08 14:33:50	42	<	201	0	0	0	0	0	0	>	<	1	1.15	1.15	1.15	0	1.15	1.15	>	<	1	487.3	487.3	487.3	0	487.3	487.3	>
2022-06-08 14:33:51	43	<	201	0	0	0	0	0	0	>	<	1	1.2	1.2	1.2	0	1.2	1.2	>	<	1	487.3	487.3	487.3	0	487.3	487.3	>
2022-06-08 14:33:52	44	<	200	0	0	0	0	0	0	>	<	1	1.4	1.4	1.4	0	1.4	1.4	>	<	1	487.3	487.3	487.3	0	487.3	487.3	>
2022-06-08 14:33:53	45	<	199	0	0	0	0	0	0	>	<	1	1.5	1.5	1.5	0	1.5	1.5	>	<	1	487.3	487.3	487.3	0	487.3	487.3	>
2022-06-08 14:33:54	46	<	199	0	0	0	0	0	0	>	<	1	1.45	1.45	1.45	0	1.45	1.45	>	<	1	487.3	487.3	487.3	0	487.3	487.3	>
2022-06-08 14:33:55	47	<	201	0	0	0	0	0	0	>	<	1	1.4	1.4	1.4	0	1.4	1.4	>	<	1	487.3	487.3	487.3	0	487.3	487.3	>
2022-06-08 14:33:56	48	<	201	0	0	0	0	0	0	>	<	1	1.2	1.2	1.2	0	1.2	1.2	>	<	1	487.3	487.3	487.3	0	487.3	487.3	>
2022-06-08 14:33:57	49	<	199	0	0	0	0	0	0	>	<	1	1.2	1.2	1.2	0	1.2	1.2	>	<	1	487.3	487.3	487.3	0	487.3	487.3	>
2022-06-08 14:33:58	50	<	200	0	0	0	0	0	0	>	<	1	1.15	1.15	1.15	0	1.15	1.15	>	<	1	487.5	487.5	487.5	0	487.5	487.5	>
2022-06-08 14:33:59	51	<	200	0	0	0	0	0	0	>	<	1	1.25	1.25	1.25	0	1.25	1.25	>	<	1	487.5	487.5	487.5	0	487.5	487.5	>
2022-06-08 14:34:00	52	<	200	0	0	0	0	0	0	>	<	1	1.35	1.35	1.35	0	1.35	1.35	>	<	1	487.6	487.6	487.6	0	487.6	487.6	>
2022-06-08 14:34:01	53	<	201	0	0	0	0	0	0	>	<	1	1.35	1.35	1.35	0	1.35	1.35	>	<	1	487.6	487.6	487.6	0	487.6	487.6	>
2022-06-08 14:34:02	54	<	200	0	0	0	0	0	0	>	<	1	1.35	1.35	1.35	0	1.35	1.35	>	<	1	487.6	487.6	487.6	0	487.6	487.6	>
2022-06-08 14:34:03	55	<	200	0	0	0	0	0	0	>	<	1	1.3	1.3	1.3	0	1.3	1.3	>	<	1	487.6	487.6	487.6	0	487.6	487.6	>
2022-06-08 14:34:04	56	<	200	0.03	1	0	0.1706	0.2006	-0.1406	>	<	1	1.35	1.35	1.35	0	1.35	1.35	>	<	1	488.1	488.1	488.1	0	488.1	488.1	>
2022-06-08 14:34:05	57	<	200	0.045	1	0	0.2073	0.2523	-0.1623	>	<	1	1.4	1.4	1.4	0	1.4	1.4	>	<	1	488.1	488.1	488.1	0	488.1	488.1	>
2022-06-08 14:34:06	58	<	200	0.055	1	0	0.228	0.283	-0.173	>	<	1	1.35	1.35	1.35	0	1.35	1.35	>	<	1	488.1	488.1	488.1	0	488.1	488.1	>
2022-06-08 14:34:07	59	<	200	0.075	1	0	0.2634	0.3384	-0.1884	>	<	1	1.35	1.35	1.35	0	1.35	1.35	>	<	1	488.1	488.1	488.1	0	488.1	488.1	>
2022-06-08 14:34:08	60	<	200	0.03	1	0	0.1706	0.2006	-0.1406	>	<	1	1.4	1.4	1.4	0	1.4	1.4	>	<	1	488.1	488.1	488.1	0	488.1	488.1	>
2022-06-08 14:34:09	61	<	200	0.025	1	0	0.1561	0.1811	-0.1311	>	<	1	1.35	1.35	1.35	0	1.35	1.35	>	<	1	488.1	488.1	488.1	0	488.1	488.1	>
2022-06-08 14:34:10	62	<	200	0	0	0	0	0	0	>	<	1	1.4	1.4	1.4	0	1.4	1.4	>	<	1	488.2	488.2	488.2	0	488.2	488.2	>
2022-06-08 14:34:11	63	<	200	0	0	0	0	0	0	>	<	1	1.35	1.35	1.35	0	1.35	1.35	>	<	1	488.2	488.2	488.2	0	488.2	488.2	>
2022-06-08 14:34:12	64	<	200	0	0	0	0	0	0	>	<	1	1.35	1.35	1.35	0	1.35	1.35	>	<	1	488.2	488.2	488.2	0	488.2	488.2	>
2022-06-08 14:34:13	65	<	200	0	0	0	0	0	0	>	<	1	1.4	1.4	1.4	0	1.4	1.4	>	<	1	488.4	488.4	488.4	0	488.4	488.4	>
2022-06-08 14:34:14	66	<	200	0	0	0	0	0	0	>	<	1	1.35	1.35	1.35	0	1.35	1.35	>	<	1	488.4	488.4	488.4	0	488.4	488.4	>
2022-06-08 14:34:15	67	<	200	0	0	0	0	0	0	>	<	1	1.3	1.3	1.3	0	1.3	1.3	>	<	1	488.4	488.4	488.4	0	488.4	488.4	>
2022-06-08 14:34:16	68	<	200	0	0	0	0	0	0	>	<	1	1.4	1.4	1.4	0	1.4	1.4	>	<	1	488.4	488.4	488.4	0	488.4	488.4	>
2022-06-08 14:34:17	69	<	200	0	0	0	0	0	0	>	<	1	1.35	1.35	1.35	0	1.35	1.35	>	<	1	488.4	488.4	488.4	0	488.4	488.4	>
2022-06-08 14:34:18	70	<	200	0	0	0	0	0	0	>	<	1	1.4	1.4	1.4	0	1.4	1.4	>	<	1	488.4	488.4	488.4	0	488.4	488.4	>
2022-06-08 14:34:19	71	<	200	0	0	0	0	0	0	>	<	1	1.35	1.35	1.35	0	1.35	1.35	>	<	1	488.9	488.9	488.9	0	488.9	488.9	>
2022-06-08 14:34:20	72	<	200	0	0	0	0	0	0	>	<	1	1.35	1.35	1.35	0	1.35	1.35	>	<	1	491	491	491	0	491	491	>
2022-06-08 14:34:21	73	<	200	0	0	0	0	0	0	>	<	1	1.7	1.7	1.7	0	1.7	1.7	>	<	1	494.1	494.1	494.1	0	494.1	494.1	>
2022-06-08 14:34:22	74	<	200	0.05	1	0	0.2179	0.2679	-0.1679	>	<	1	1.15	1.15	1.15	0	1.15	1.15	>	<	1	494.1	494.1	494.1	0	494.1	494.1	>
2022-06-08 14:34:23	75	<	200	0.09	1	0	0.2862	0.3762	-0.1962	>	<	1	1.1	1.1	1.1	0	1.1	1.1	>	<	1	494.1	494.1	494.1	0	494.1	494.1	>
2022-06-08 14:34:24	76	<	200	0.04	1	0	0.196	0.236	-0.156	>	<	1	1.15	1.15	1.15	0	1.15	1.15	>	<	1	494.1	494.1	494.1	0	494.1	494.1	>
2022-06-08 14:34:25	77	<	200	0	0	0	0	0	0	>	<	1	1.15	1.15	1.15	0	1.15	1.15	>	<	1	494.1	494.1	494.1	0	494.1	494.1	>
2022-06-08 14:34:26	78	<	200	0	0	0	0	0	0	>	<	1	1.15	1.15	1.15	0	1.15	1.15	>	<	1	494.1	494.1	494.1	0	494.1	494.1	>
2022-06-08 14:34:27	79	<	200	0	0	0	0	0	0	>	<	1	1.25	1.25	1.25	0	1.25	1.25	>	<	1	494.1	494.1	494.1	0	494.1	494.1	>
2022-06-08 14:34:28	80	<	200	0	0	0	0	0	0	>	<	1	1.3	1.3	1.3	0	1.3	1.3	>	<	1	494.1	494.1	494.1	0	494.1	494.1	>
2022-06-08 14:34:29	81	<	200	0	0	0	0	0	0	>	<	1	1.3	1.3	1.3	0	1.3	1.3	>	<	1	494.1	494.1	494.1	0	494.1	494.1	>
2022-06-08 14:34:30	82	<	200	0	0	0	0	0	0	>	<	1	1.35	1.35	1.35	0	1.35	1.35	>	<	1	494.1	494.1	494.1	0	494.1	494.1	>
2022-06-08 14:34:31	83	<	200	0	0	0	0	0	0	>	<	1	1.3	1.3	1.3	0	1.3	1.3	>	<	1	494.1	494.1	494.1	0	494.1	494.1	>
2022-06-08 14:34:32	84	<	199	0	0	0	0	0	0	>	<	1	1.35	1.35	1.35	0	1.35	1.35	>	<	1	494.1	494.1	494.1	0	494.1	494.1	>
2022-06-08 14:34:33	85	<	200	0	0	0	0	0	0	>	<	1	1.1	1.1	1.1	0	1.1	1.1	>	<	1	494.1	494.1	494.1	0	494.1	494.1	>
2022-06-08 14:34:34	86	<	200	0	0	0	0	0	0	>	<	1	1.15	1.15	1.15	0	1.15	1.15	>	<	1	494.1	494.1	494.1	0	494.1	494.1	>
2022-06-08 14:34:35	87	<	200	0	0	0	0	0	0	>	<	1	1.15	1.15	1.15	0	1.15	1.15	>	<	1	494.1	494.1	494.1	0	494.1	494.1	>
2022-06-08 14:34:36	88	<	200	0	0	0	0	0	0	>	<	1	1.15	1.15	1.15	0	1.15	1.15	>	<	1	494.1	494.1	494.1	0	494.1	494.1	>
2022-06-08 14:34:37	89	<	200	0	0	0	0	0	0	>	<	1	1.45	1.45	1.45	0	1.45	1.45	>	<	1	494.1	494.1	494.1	0	494.1	494.1	>
2022-06-08 14:34:38	90	<	200	0	0	0	0	0	0	>	<	1	1.15	1.15	1.15	0	1.15	1.15	>	<	1	494.1	494.1	494.1	0	494.1	494.1	>
2022-06-08 14:34:39	91	<	200	0	0	0	0	0	0	>	<	1	1.3	1.3	1.3	0	1.3	1.3	>	<	1	494.1	494.1	494.1	0	494.1	494.1	>
2022-06-08 14:34:40	92	<	200	0.005	1	0	0.0705	0.0755	-0.0655	>	<	1	1.4	1.4	1.4	0	1.4	1.4	>	<	1	494.1	494.1	494.1	0	494.1	494.1	>
2022-06-08 14:34:41	93	<	200	0	0	0	0	0	0	>	<	1	1.45	1.45	1.45	0	1.45	1.45	>	<	1	494.1	494.1	494.1	0	494.1	494.1	>
2022-06-08 14:34:42	94	<	200	0	0	0	0	0	0	>	<	1	1.4	1.4	1.4	0	1.4	1.4	>	<	1	494.1	494.1	494.1	0	494.1	494.1	>
2022-06-08 14:34:43	95	<	200	0	0	0	0	0	0	>	<	1	1.45	1.45	1.45	0	1.45	1.45	>	<	1	494.1	494.1	494.1	0	494.1	494.1	>
2022-06-08 14:34:44	96	<	200	0	0	0	0	0	0	>	<	1	1.25	1.25	1.25	0	1.25	1.25	>	<	1	494.1	494.1	494.1	0	494.1	494.1	>
2022-06-08 14:34:45	97	<	200	0	0	0	0	0	0	>	<	1	1.15	1.15	1.15	0	1.15	1.15	>	<	1	494.1	494.1	494.1	0	494.1	494.1	>
2022-06-08 14:34:46	98	<	200	0	0	0	0	0	0	>	<	1	1.4	1.4	1.4	0	1.4	1.4	>	<	1	494.1	494.1	494.1	0	494.1	494.1	>
2022-06-08 14:34:47	99	<	201	0	0	0	0	0	0	>	<	1	1.4	1.4	1.4	0	1.4	1.4	>	<	1	494.1	494.1	494.1	0	494.1	494.1	>
2022-06-08 14:34:48	100	<	200	0	0	0	0	0	0	>	<	1	1.45	1.45	1.45	0	1.45	1.45	>	<	1	494.1	494.1	494.1	0	494.1	494.1	>
2022-06-08 14:34:49	101	<	199	0	0	0	0	0	0	>	<	1	1.45	1.45	1.45	0	1.45	1.45	>	<	1	494.1	494.1	494.1	0	494.1	494.1	>
2022-06-08 14:34:50	102	<	201	0	0	0	0	0	0	>	<	1	1.3	1.3	1.3	0	1.3	1.3	>	<	1	494.1	494.1	494.1	0	494.1	494.1	>
2022-06-08 14:34:51	103	<	199	0	0	0	0	0	0	>	<	1	1.3	1.3	1.3	0	1.3	1.3	>	<	1	494.1	494.1	494.1	0	494.1	494.1	>
2022-06-08 14:34:52	104	<	200	0	0	0	0	0	0	>	<	1	1.3	1.3	1.3	0	1.3	1.3	>	<	1	494.1	494.1	494.1	0	494.1	494.1	>
2022-06-08 14:34:53	105	<	200	0	0	0	0	0	0	>	<	1	1.4	1.4	1.4	0	1.4	1.4	>	<	1	494.3	494.3	494.3	0	494.3	494.3	>
2022-06-08 14:34:54	106	<	200	0	0	0	0	0	0	>	<	1	1.9	1.9	1.9	0	1.9	1.9	>	<	1	495.1	495.1	495.1	0	495.1	495.1	>
2022-06-08 14:34:55	107	<	200	0	0	0	0	0	0	>	<	1	1.4	1.4	1.4	0	1.4	1.4	>	<	1	495.1	495.1	495.1	0	495.1	495.1	>
2022-06-08 14:34:56	108	<	201	0	0	0	0	0	0	>	<	1	1.3	1.3	1.3	0	1.3	1.3	>	<	1	495.1	495.1	495.1	0	495.1	495.1	>
2022-06-08 14:34:57	109	<	199	0	0	0	0	0	0	>	<	1	1.15	1.15	1.15	0	1.15	1.15	>	<	1	495.1	495.1	495.1	0	495.1	495.1	>
2022-06-08 14:34:58	110	<	200	0	0	0	0	0	0	>	<	1	1.2	1.2	1.2	0	1.2	1.2	>	<	1	495.1	495.1	495.1	0	495.1	495.1	>
2022-06-08 14:34:59	111	<	201	0	0	0	0	0	0	>	<	1	1.15	1.15	1.15	0	1.15	1.15	>	<	1	495.1	495.1	495.1	0	495.1	495.1	>
2022-06-08 14:35:00	112	<	200	0	0	0	0	0	0	>	<	1	1.15	1.15	1.15	0	1.15	1.15	>	<	1	495.1	495.1	495.1	0	495.1	495.1	>
2022-06-08 14:35:01	113	<	199	0	0	0	0	0	0	>	<	1	1.2	1.2	1.2	0	1.2	1.2	>	<	1	495.1	495.1	495.1	0	495.1	495.1	>
2022-06-08 14:35:02	114	<	200	0	0	0	0	0	0	>	<	1	1.2	1.2	1.2	0	1.2	1.2	>	<	1	495.1	495.1	495.1	0	495.1	495.1	>
2022-06-08 14:35:03	115	<	200	0	0	0	0	0	0	>	<	1	1.2	1.2	1.2	0	1.2	1.2	>	<	1	495.1	495.1	495.1	0	495.1	495.1	>
2022-06-08 14:35:04	116	<	200	0	0	0	0	0	0	>	<	1	1.2	1.2	1.2	0	1.2	1.2	>	<	1	495.1	495.1	495.1	0	495.1	495.1	>
2022-06-08 14:35:05	117	<	200	0.005	1	0	0.0705	0.0755	-0.0655	>	<	1	1.2	1.2	1.2	0	1.2	1.2	>	<	1	495.1	495.1	495.1	0	495.1	495.1	>
2022-06-08 14:35:06	118	<	200	0	0	0	0	0	0	>	<	1	1.55	1.55	1.55	0	1.55	1.55	>	<	1	495.1	495.1	495.1	0	495.1	495.1	>
2022-06-08 14:35:07	119	<	199	0	0	0	0	0	0	>	<	1	1.3	1.3	1.3	0	1.3	1.3	>	<	1	495.1	495.1	495.1	0	495.1	495.1	>
2022-06-08 14:35:08	120	<	202	0	0	0	0	0	0	>	<	1	1.45	1.45	1.45	0	1.45	1.45	>	<	1	495.1	495.1	495.1	0	495.1	495.1	>
2022-06-08 14:35:09	121	<	199	0	0	0	0	0	0	>	<	1	1.35	1.35	1.35	0	1.35	1.35	>	<	1	495.1	495.1	495.1	0	495.1	495.1	>
2022-06-08 14:35:10	122	<	201	0	0	0	0	0	0	>	<	1	1.45	1.45	1.45	0	1.45	1.45	>	<	1	495.1	495.1	495.1	0	495.1	495.1	>
2022-06-08 14:35:11	123	<	199	0	0	0	0	0	0	>	<	1	1.4	1.4	1.4	0	1.4	1.4	>	<	1	495.1	495.1	495.1	0	495.1	495.1	>
2022-06-08 14:35:12	124	<	200	0	0	0	0	0	0	>	<	1	1.3	1.3	1.3	0	1.3	1.3	>	<	1	495.1	495.1	495.1	0	495.1	495.1	>
2022-06-08 14:35:13	125	<	201	0	0	0	0	0	0	>	<	1	1.15	1.15	1.15	0	1.15	1.15	>	<	1	495.1	495.1	495.1	0	495.1	495.1	>
2022-06-08 14:35:14	126	<	199	0	0	0	0	0	0	>	<	1	1.2	1.2	1.2	0	1.2	1.2	>	<	1	495.1	495.1	495.1	0	495.1	495.1	>
2022-06-08 14:35:15	127	<	200	0	0	0	0	0	0	>	<	1	1.15	1.15	1.15	0	1.15	1.15	>	<	1	495.1	495.1	495.1	0	495.1	495.1	>
2022-06-08 14:35:16	128	<	200	0	0	0	0	0	0	>	<	1	1.15	1.15	1.15	0	1.15	1.15	>	<	1	495.1	495.1	495.1	0	495.1	495.1	>
2022-06-08 14:35:17	129	<	200	0	0	0	0	0	0	>	<	1	1.15	1.15	1.15	0	1.15	1.15	>	<	1	495.1	495.1	495.1	0	495.1	495.1	>
2022-06-08 14:35:18	130	<	200	0	0	0	0	0	0	>	<	1	1.2	1.2	1.2	0	1.2	1.2	>	<	1	495.1	495.1	495.1	0	495.1	495.1	>
2022-06-08 14:35:19	131	<	200	0	0	0	0	0	0	>	<	1	1.2	1.2	1.2	0	1.2	1.2	>	<	1	495.1	495.1	495.1	0	495.1	495.1	>
2022-06-08 14:35:20	132	<	200	0	0	0	0	0	0	>	<	1	1.2	1.2	1.2	0	1.2	1.2	>	<	1	495.1	495.1	495.1	0	495.1	495.1	>
2022-06-08 14:35:21	133	<	200	0	0	0	0	0	0	>	<	1	1.15	1.15	1.15	0	1.15	1.15	>	<	1	495.1	495.1	495.1	0	495.1	495.1	>
2022-06-08 14:35:22	134	<	200	0.03	1	0	0.1706	0.2006	-0.1406	>	<	1	1.15	1.15	1.15	0	1.15	1.15	>	<	1	495.1	495.1	495.1	0	495.1	495.1	>
2022-06-08 14:35:23	135	<	200	0.105	1	0	0.3066	0.4116	-0.2016	>	<	1	1.2	1.2	1.2	0	1.2	1.2	>	<	1	495.1	495.1	495.1	0	495.1	495.1	>
2022-06-08 14:35:24	136	<	201	0.0896	1	0	0.2855	0.3751	-0.196	>	<	1	1.15	1.15	1.15	0	1.15	1.15	>	<	1	495.1	495.1	495.1	0	495.1	495.1	>
2022-06-08 14:35:25	137	<	199	0	0	0	0	0	0	>	<	1	1.15	1.15	1.15	0	1.15	1.15	>	<	1	495.1	495.1	495.1	0	495.1	495.1	>
2022-06-08 14:35:26	138	<	201	0	0	0	0	0	0	>	<	1	1.15	1.15	1.15	0	1.15	1.15	>	<	1	495.1	495.1	495.1	0	495.1	495.1	>
2022-06-08 14:35:27	139	<	200	0	0	0	0	0	0	>	<	1	1.6	1.6	1.6	0	1.6	1.6	>	<	1	495.6	495.6	495.6	0	495.6	495.6	>
2022-06-08 14:35:28	140	<	199	0	0	0	0	0	0	>	<	1	1.4	1.4	1.4	0	1.4	1.4	>	<	1	495.6	495.6	495.6	0	495.6	495.6	>
2022-06-08 14:35:29	141	<	200	0	0	0	0	0	0	>	<	1	1.45	1.45	1.45	0	1.45	1.45	>	<	1	495.6	495.6	495.6	0	495.6	495.6	>
2022-06-08 14:35:30	142	<	200	0	0	0	0	0	0	>	<	1	1.4	1.4	1.4	0	1.4	1.4	>	<	1	495.6	495.6	495.6	0	495.6	495.6	>
2022-06-08 14:35:31	143	<	201	0	0	0	0	0	0	>	<	1	1.4	1.4	1.4	0	1.4	1.4	>	<	1	495.6	495.6	495.6	0	495.6	495.6	>
2022-06-08 14:35:32	144	<	199	0	0	0	0	0	0	>	<	1	1.4	1.4	1.4	0	1.4	1.4	>	<	1	495.6	495.6	495.6	0	495.6	495.6	>
2022-06-08 14:35:33	145	<	200	0	0	0	0	0	0	>	<	1	1.35	1.35	1.35	0	1.35	1.35	>	<	1	495.6	495.6	495.6	0	495.6	495.6	>
2022-06-08 14:35:34	146	<	200	0.03	1	0	0.1706	0.2006	-0.1406	>	<	1	1.45	1.45	1.45	0	1.45	1.45	>	<	1	495.6	495.6	495.6	0	495.6	495.6	>
2022-06-08 14:35:35	147	<	200	0.055	1	0	0.228	0.283	-0.173	>	<	1	1.35	1.35	1.35	0	1.35	1.35	>	<	1	495.6	495.6	495.6	0	495.6	495.6	>
2022-06-08 14:35:36	148	<	200	0.06	1	0	0.2375	0.2975	-0.1775	>	<	1	1.4	1.4	1.4	0	1.4	1.4	>	<	1	495.6	495.6	495.6	0	495.6	495.6	>
2022-06-08 14:35:37	149	<	200	0.095	1	0	0.2932	0.3882	-0.1982	>	<	1	1.15	1.15	1.15	0	1.15	1.15	>	<	1	495.6	495.6	495.6	0	495.6	495.6	>
2022-06-08 14:35:38	150	<	201	0.0348	1	0	0.1833	0.2182	-0.1485	>	<	1	1.2	1.2	1.2	0	1.2	1.2	>	<	1	495.6	495.6	495.6	0	495.6	495.6	>
2022-06-08 14:35:39	151	<	199	0	0	0	0	0	0	>	<	1	1.2	1.2	1.2	0	1.2	1.2	>	<	1	495.6	495.6	495.6	0	495.6	495.6	>
2022-06-08 14:35:40	152	<	200	0	0	0	0	0	0	>	<	1	1.1	1.1	1.1	0	1.1	1.1	>	<	1	495.6	495.6	495.6	0	495.6	495.6	>
2022-06-08 14:35:41	153	<	201	0	0	0	0	0	0	>	<	1	1.3	1.3	1.3	0	1.3	1.3	>	<	1	495.6	495.6	495.6	0	495.6	495.6	>
2022-06-08 14:35:42	154	<	199	0	0	0	0	0	0	>	<	1	1.2	1.2	1.2	0	1.2	1.2	>	<	1	495.6	495.6	495.6	0	495.6	495.6	>
2022-06-08 14:35:43	155	<	200	0	0	0	0	0	0	>	<	1	1.25	1.25	1.25	0	1.25	1.25	>	<	1	495.6	495.6	495.6	0	495.6	495.6	>
2022-06-08 14:35:44	156	<	200	0	0	0	0	0	0	>	<	1	1.4	1.4	1.4	0	1.4	1.4	>	<	1	495.6	495.6	495.6	0	495.6	495.6	>
2022-06-08 14:35:45	157	<	200	0	0	0	0	0	0	>	<	1	1.45	1.45	1.45	0	1.45	1.45	>	<	1	495.6	495.6	495.6	0	495.6	495.6	>
2022-06-08 14:35:46	158	<	201	0	0	0	0	0	0	>	<	1	1.45	1.45	1.45	0	1.45	1.45	>	<	1	495.6	495.6	495.6	0	495.6	495.6	>
2022-06-08 14:35:47	159	<	199	0	0	0	0	0	0	>	<	1	1.45	1.45	1.45	0	1.45	1.45	>	<	1	495.6	495.6	495.6	0	495.6	495.6	>
2022-06-08 14:35:48	160	<	200	0	0	0	0	0	0	>	<	1	1.6	1.6	1.6	0	1.6	1.6	>	<	1	495.6	495.6	495.6	0	495.6	495.6	>
2022-06-08 14:35:49	161	<	200	0	0	0	0	0	0	>	<	1	1.4	1.4	1.4	0	1.4	1.4	>	<	1	495.6	495.6	495.6	0	495.6	495.6	>
2022-06-08 14:35:50	162	<	200	0	0	0	0	0	0	>	<	1	1.45	1.45	1.45	0	1.45	1.45	>	<	1	495.6	495.6	495.6	0	495.6	495.6	>
2022-06-08 14:35:51	163	<	200	0	0	0	0	0	0	>	<	1	1.4	1.4	1.4	0	1.4	1.4	>	<	1	495.6	495.6	495.6	0	495.6	495.6	>
2022-06-08 14:35:52	164	<	200	0	0	0	0	0	0	>	<	1	1.4	1.4	1.4	0	1.4	1.4	>	<	1	495.6	495.6	495.6	0	495.6	495.6	>
2022-06-08 14:35:53	165	<	200	0	0	0	0	0	0	>	<	1	1.45	1.45	1.45	0	1.45	1.45	>	<	1	495.6	495.6	495.6	0	495.6	495.6	>
2022-06-08 14:35:54	166	<	200	0.015	1	0	0.1216	0.1366	-0.1066	>	<	1	1.35	1.35	1.35	0	1.35	1.35	>	<	1	495.6	495.6	495.6	0	495.6	495.6	>
2022-06-08 14:35:55	167	<	200	0.12	1	0	0.325	0.445	-0.205	>	<	1	1.4	1.4	1.4	0	1.4	1.4	>	<	1	495.6	495.6	495.6	0	495.6	495.6	>
2022-06-08 14:35:56	168	<	200	0.115	1	0	0.319	0.434	-0.204	>	<	1	1.4	1.4	1.4	0	1.4	1.4	>	<	1	495.6	495.6	495.6	0	495.6	495.6	>
2022-06-08 14:35:57	169	<	200	0.095	1	0	0.2932	0.3882	-0.1982	>	<	1	1.4	1.4	1.4	0	1.4	1.4	>	<	1	495.6	495.6	495.6	0	495.6	495.6	>
2022-06-08 14:35:58	170	<	200	0.055	1	0	0.228	0.283	-0.173	>	<	1	1.35	1.35	1.35	0	1.35	1.35	>	<	1	495.6	495.6	495.6	0	495.6	495.6	>
2022-06-08 14:35:59	171	<	200	0.025	1	0	0.1561	0.1811	-0.1311	>	<	1	1.3	1.3	1.3	0	1.3	1.3	>	<	1	495.6	495.6	495.6	0	495.6	495.6	>
2022-06-08 14:36:00	172	<	200	0	0	0	0	0	0	>	<	1	1.35	1.35	1.35	0	1.35	1.35	>	<	1	495.6	495.6	495.6	0	495.6	495.6	>
2022-06-08 14:36:01	173	<	200	0.005	1	0	0.0705	0.0755	-0.0655	>	<	1	1.8	1.8	1.8	0	1.8	1.8	>	<	1	495.9	495.9	495.9	0	495.9	495.9	>
2022-06-08 14:36:02	174	<	201	0	0	0	0	0	0	>	<	1	1.4	1.4	1.4	0	1.4	1.4	>	<	1	495.9	495.9	495.9	0	495.9	495.9	>
2022-06-08 14:36:03	175	<	200	0	0	0	0	0	0	>	<	1	1.4	1.4	1.4	0	1.4	1.4	>	<	1	495.9	495.9	495.9	0	495.9	495.9	>
2022-06-08 14:36:04	176	<	200	0.005	1	0	0.0705	0.0755	-0.0655	>	<	1	1.4	1.4	1.4	0	1.4	1.4	>	<	1	495.9	495.9	495.9	0	495.9	495.9	>
2022-06-08 14:36:05	177	<	200	0.055	1	0	0.228	0.283	-0.173	>	<	1	1.4	1.4	1.4	0	1.4	1.4	>	<	1	495.9	495.9	495.9	0	495.9	495.9	>
2022-06-08 14:36:06	178	<	200	0.115	1	0	0.319	0.434	-0.204	>	<	1	1.25	1.25	1.25	0	1.25	1.25	>	<	1	495.9	495.9	495.9	0	495.9	495.9	>
2022-06-08 14:36:07	179	<	200	0.07	1	0	0.2551	0.3251	-0.1851	>	<	1	1.25	1.25	1.25	0	1.25	1.25	>	<	1	495.9	495.9	495.9	0	495.9	495.9	>
2022-06-08 14:36:08	180	<	200	0.075	1	0	0.2634	0.3384	-0.1884	>	<	1	1.25	1.25	1.25	0	1.25	1.25	>	<	1	495.9	495.9	495.9	0	495.9	495.9	>
2022-06-08 14:36:09	181	<	200	0.075	1	0	0.2634	0.3384	-0.1884	>	<	1	1.35	1.35	1.35	0	1.35	1.35	>	<	1	495.9	495.9	495.9	0	495.9	495.9	>
2022-06-08 14:36:10	182	<	200	0	0	0	0	0	0	>	<	1	1.4	1.4	1.4	0	1.4	1.4	>	<	1	495.9	495.9	495.9	0	495.9	495.9	>
2022-06-08 14:36:11	183	<	200	0	0	0	0	0	0	>	<	1	1.45	1.45	1.45	0	1.45	1.45	>	<	1	495.9	495.9	495.9	0	495.9	495.9	>
2022-06-08 14:36:12	184	<	198	0	0	0	0	0	0	>	<	1	1.4	1.4	1.4	0	1.4	1.4	>	<	1	495.9	495.9	495.9	0	495.9	495.9	>
2022-06-08 14:36:13	185	<	202	0	0	0	0	0	0	>	<	1	1.4	1.4	1.4	0	1.4	1.4	>	<	1	495.9	495.9	495.9	0	495.9	495.9	>
2022-06-08 14:36:14	186	<	200	0	0	0	0	0	0	>	<	1	1.4	1.4	1.4	0	1.4	1.4	>	<	1	495.9	495.9	495.9	0	495.9	495.9	>
2022-06-08 14:36:15	187	<	198	0	0	0	0	0	0	>	<	1	1.4	1.4	1.4	0	1.4	1.4	>	<	1	495.9	495.9	495.9	0	495.9	495.9	>
2022-06-08 14:36:16	188	<	202	0	0	0	0	0	0	>	<	1	1.35	1.35	1.35	0	1.35	1.35	>	<	1	495.9	495.9	495.9	0	495.9	495.9	>
2022-06-08 14:36:17	189	<	200	0	0	0	0	0	0	>	<	1	1.4	1.4	1.4	0	1.4	1.4	>	<	1	495.9	495.9	495.9	0	495.9	495.9	>
2022-06-08 14:36:18	190	<	200	0	0	0	0	0	0	>	<	1	1.4	1.4	1.4	0	1.4	1.4	>	<	1	495.9	495.9	495.9	0	495.9	495.9	>
2022-06-08 14:36:19	191	<	200	0	0	0	0	0	0	>	<	1	1.4	1.4	1.4	0	1.4	1.4	>	<	1	495.9	495.9	495.9	0	495.9	495.9	>
2022-06-08 14:36:20	192	<	200	0.005	1	0	0.0705	0.0755	-0.0655	>	<	1	1.35	1.35	1.35	0	1.35	1.35	>	<	1	495.9	495.9	495.9	0	495.9	495.9	>
2022-06-08 14:36:21	193	<	200	0	0	0	0	0	0	>	<	1	1.4	1.4	1.4	0	1.4	1.4	>	<	1	495.9	495.9	495.9	0	495.9	495.9	>
2022-06-08 14:36:22	194	<	200	0.005	1	0	0.0705	0.0755	-0.0655	>	<	1	1.3	1.3	1.3	0	1.3	1.3	>	<	1	495.9	495.9	495.9	0	495.9	495.9	>
2022-06-08 14:36:23	195	<	200	0.07	1	0	0.2551	0.3251	-0.1851	>	<	1	1.3	1.3	1.3	0	1.3	1.3	>	<	1	495.9	495.9	495.9	0	495.9	495.9	>
2022-06-08 14:36:24	196	<	200	0.04	1	0	0.196	0.236	-0.156	>	<	1	1.3	1.3	1.3	0	1.3	1.3	>	<	1	495.9	495.9	495.9	0	495.9	495.9	>
2022-06-08 14:36:25	197	<	200	0	0	0	0	0	0	>	<	1	1.3	1.3	1.3	0	1.3	1.3	>	<	1	495.9	495.9	495.9	0	495.9	495.9	>
2022-06-08 14:36:26	198	<	200	0	0	0	0	0	0	>	<	1	1.35	1.35	1.35	0	1.35	1.35	>	<	1	495.9	495.9	495.9	0	495.9	495.9	>
2022-06-08 14:36:27	199	<	200	0	0	0	0	0	0	>	<	1	1.3	1.3	1.3	0	1.3	1.3	>	<	1	495.9	495.9	495.9	0	495.9	495.9	>
2022-06-08 14:36:28	200	<	200	0	0	0	0	0	0	>	<	1	1.3	1.3	1.3	0	1.3	1.3	>	<	1	495.9	495.9	495.9	0	495.9	495.9	>
2022-06-08 14:36:29	201	<	200	0	0	0	0	0	0	>	<	1	1.35	1.35	1.35	0	1.35	1.35	>	<	1	495.9	495.9	495.9	0	495.9	495.9	>
2022-06-08 14:36:30	202	<	200	0	0	0	0	0	0	>	<	1	1.3	1.3	1.3	0	1.3	1.3	>	<	1	495.9	495.9	495.9	0	495.9	495.9	>
2022-06-08 14:36:31	203	<	200	0	0	0	0	0	0	>	<	1	1.15	1.15	1.15	0	1.15	1.15	>	<	1	495.9	495.9	495.9	0	495.9	495.9	>
2022-06-08 14:36:32	204	<	199	0	0	0	0	0	0	>	<	1	1.15	1.15	1.15	0	1.15	1.15	>	<	1	495.9	495.9	495.9	0	495.9	495.9	>
2022-06-08 14:36:33	205	<	200	0	0	0	0	0	0	>	<	1	1.15	1.15	1.15	0	1.15	1.15	>	<	1	495.9	495.9	495.9	0	495.9	495.9	>
2022-06-08 14:36:34	206	<	200	0	0	0	0	0	0	>	<	1	1.6	1.6	1.6	0	1.6	1.6	>	<	1	496.1	496.1	496.1	0	496.1	496.1	>
2022-06-08 14:36:35	207	<	200	0	0	0	0	0	0	>	<	1	1.45	1.45	1.45	0	1.45	1.45	>	<	1	496.1	496.1	496.1	0	496.1	496.1	>
2022-06-08 14:36:36	208	<	200	0.005	1	0	0.0705	0.0755	-0.0655	>	<	1	1.35	1.35	1.35	0	1.35	1.35	>	<	1	496.1	496.1	496.1	0	496.1	496.1	>
2022-06-08 14:36:37	209	<	200	0	0	0	0	0	0	>	<	1	1.45	1.45	1.45	0	1.45	1.45	>	<	1	496.1	496.1	496.1	0	496.1	496.1	>
2022-06-08 14:36:38	210	<	200	0	0	0	0	0	0	>	<	1	1.4	1.4	1.4	0	1.4	1.4	>	<	1	496.1	496.1	496.1	0	496.1	496.1	>
2022-06-08 14:36:39	211	<	200	0	0	0	0	0	0	>	<	1	1.4	1.4	1.4	0	1.4	1.4	>	<	1	496.1	496.1	496.1	0	496.1	496.1	>
2022-06-08 14:36:40	212	<	201	0	0	0	0	0	0	>	<	1	1.45	1.45	1.45	0	1.45	1.45	>	<	1	496.1	496.1	496.1	0	496.1	496.1	>
2022-06-08 14:36:41	213	<	199	0	0	0	0	0	0	>	<	1	1.35	1.35	1.35	0	1.35	1.35	>	<	1	496.1	496.1	496.1	0	496.1	496.1	>
2022-06-08 14:36:42	214	<	200	0	0	0	0	0	0	>	<	1	1.4	1.4	1.4	0	1.4	1.4	>	<	1	496.1	496.1	496.1	0	496.1	496.1	>
2022-06-08 14:36:43	215	<	201	0	0	0	0	0	0	>	<	1	1.4	1.4	1.4	0	1.4	1.4	>	<	1	496.1	496.1	496.1	0	496.1	496.1	>
2022-06-08 14:36:44	216	<	199	0	0	0	0	0	0	>	<	1	1.4	1.4	1.4	0	1.4	1.4	>	<	1	496.1	496.1	496.1	0	496.1	496.1	>
2022-06-08 14:36:45	217	<	200	0	0	0	0	0	0	>	<	1	1.4	1.4	1.4	0	1.4	1.4	>	<	1	496.1	496.1	496.1	0	496.1	496.1	>
2022-06-08 14:36:46	218	<	200	0	0	0	0	0	0	>	<	1	1.4	1.4	1.4	0	1.4	1.4	>	<	1	496.1	496.1	496.1	0	496.1	496.1	>
2022-06-08 14:36:47	219	<	200	0	0	0	0	0	0	>	<	1	1.25	1.25	1.25	0	1.25	1.25	>	<	1	496.1	496.1	496.1	0	496.1	496.1	>
2022-06-08 14:36:48	220	<	200	0.005	1	0	0.0705	0.0755	-0.0655	>	<	1	1.35	1.35	1.35	0	1.35	1.35	>	<	1	496.1	496.1	496.1	0	496.1	496.1	>
2022-06-08 14:36:49	221	<	200	0	0	0	0	0	0	>	<	1	1.3	1.3	1.3	0	1.3	1.3	>	<	1	496.1	496.1	496.1	0	496.1	496.1	>
2022-06-08 14:36:50	222	<	200	0	0	0	0	0	0	>	<	1	1.35	1.35	1.35	0	1.35	1.35	>	<	1	496.1	496.1	496.1	0	496.1	496.1	>
2022-06-08 14:36:51	223	<	200	0	0	0	0	0	0	>	<	1	1.4	1.4	1.4	0	1.4	1.4	>	<	1	496.1	496.1	496.1	0	496.1	496.1	>
2022-06-08 14:36:52	224	<	200	0	0	0	0	0	0	>	<	1	1.35	1.35	1.35	0	1.35	1.35	>	<	1	496.1	496.1	496.1	0	496.1	496.1	>
2022-06-08 14:36:53	225	<	200	0	0	0	0	0	0	>	<	1	1.35	1.35	1.35	0	1.35	1.35	>	<	1	496.1	496.1	496.1	0	496.1	496.1	>
2022-06-08 14:36:54	226	<	200	0	0	0	0	0	0	>	<	1	1.3	1.3	1.3	0	1.3	1.3	>	<	1	496.1	496.1	496.1	0	496.1	496.1	>
2022-06-08 14:36:55	227	<	200	0	0	0	0	0	0	>	<	1	1.35	1.35	1.35	0	1.35	1.35	>	<	1	496.1	496.1	496.1	0	496.1	496.1	>
2022-06-08 14:36:56	228	<	200	0	0	0	0	0	0	>	<	1	1.35	1.35	1.35	0	1.35	1.35	>	<	1	496.1	496.1	496.1	0	496.1	496.1	>
2022-06-08 14:36:57	229	<	200	0	0	0	0	0	0	>	<	1	1.3	1.3	1.3	0	1.3	1.3	>	<	1	496.1	496.1	496.1	0	496.1	496.1	>
2022-06-08 14:36:58	230	<	201	0	0	0	0	0	0	>	<	1	1.3	1.3	1.3	0	1.3	1.3	>	<	1	496.1	496.1	496.1	0	496.1	496.1	>
2022-06-08 14:36:59	231	<	199	0	0	0	0	0	0	>	<	1	1.35	1.35	1.35	0	1.35	1.35	>	<	1	496.1	496.1	496.1	0	496.1	496.1	>
2022-06-08 14:37:00	232	<	200	0	0	0	0	0	0	>	<	1	1.3	1.3	1.3	0	1.3	1.3	>	<	1	496.1	496.1	496.1	0	496.1	496.1	>
2022-06-08 14:37:01	233	<	201	0	0	0	0	0	0	>	<	1	1.45	1.45	1.45	0	1.45	1.45	>	<	1	496.1	496.1	496.1	0	496.1	496.1	>
2022-06-08 14:37:02	234	<	200	0	0	0	0	0	0	>	<	1	1.4	1.4	1.4	0	1.4	1.4	>	<	1	496.1	496.1	496.1	0	496.1	496.1	>
2022-06-08 14:37:03	235	<	199	0	0	0	0	0	0	>	<	1	1.35	1.35	1.35	0	1.35	1.35	>	<	1	496.1	496.1	496.1	0	496.1	496.1	>
2022-06-08 14:37:04	236	<	200	0	0	0	0	0	0	>	<	1	1.3	1.3	1.3	0	1.3	1.3	>	<	1	496.1	496.1	496.1	0	496.1	496.1	>
2022-06-08 14:37:05	237	<	201	0	0	0	0	0	0	>	<	1	1.4	1.4	1.4	0	1.4	1.4	>	<	1	496.1	496.1	496.1	0	496.1	496.1	>
2022-06-08 14:37:06	238	<	199	0	0	0	0	0	0	>	<	1	1.35	1.35	1.35	0	1.35	1.35	>	<	1	496.3	496.3	496.3	0	496.3	496.3	>
2022-06-08 14:37:07	239	<	200	0	0	0	0	0	0	>	<	1	1.45	1.45	1.45	0	1.45	1.45	>	<	1	496.6	496.6	496.6	0	496.6	496.6	>
2022-06-08 14:37:08	240	<	201	0	0	0	0	0	0	>	<	1	1.8	1.8	1.8	0	1.8	1.8	>	<	1	496.6	496.6	496.6	0	496.6	496.6	>
2022-06-08 14:37:09	241	<	199	0	0	0	0	0	0	>	<	1	1.25	1.25	1.25	0	1.25	1.25	>	<	1	496.6	496.6	496.6	0	496.6	496.6	>
2022-06-08 14:37:10	242	<	200	0	0	0	0	0	0	>	<	1	1.35	1.35	1.35	0	1.35	1.35	>	<	1	496.6	496.6	496.6	0	496.6	496.6	>
2022-06-08 14:37:11	243	<	200	0	0	0	0	0	0	>	<	1	1.45	1.45	1.45	0	1.45	1.45	>	<	1	496.6	496.6	496.6	0	496.6	496.6	>
2022-06-08 14:37:12	244	<	200	0	0	0	0	0	0	>	<	1	1.35	1.35	1.35	0	1.35	1.35	>	<	1	496.6	496.6	496.6	0	496.6	496.6	>
2022-06-08 14:37:13	245	<	200	0	0	0	0	0	0	>	<	1	1.45	1.45	1.45	0	1.45	1.45	>	<	1	496.6	496.6	496.6	0	496.6	496.6	>
2022-06-08 14:37:14	246	<	200	0.045	1	0	0.2073	0.2523	-0.1623	>	<	1	1.45	1.45	1.45	0	1.45	1.45	>	<	1	496.6	496.6	496.6	0	496.6	496.6	>
2022-06-08 14:37:15	247	<	200	0.105	1	0	0.3066	0.4116	-0.2016	>	<	1	1.4	1.4	1.4	0	1.4	1.4	>	<	1	496.6	496.6	496.6	0	496.6	496.6	>
2022-06-08 14:37:16	248	<	200	0.1	1	0	0.3	0.4	-0.2	>	<	1	1.45	1.45	1.45	0	1.45	1.45	>	<	1	496.6	496.6	496.6	0	496.6	496.6	>
2022-06-08 14:37:17	249	<	200	0.09	1	0	0.2862	0.3762	-0.1962	>	<	1	1.4	1.4	1.4	0	1.4	1.4	>	<	1	496.6	496.6	496.6	0	496.6	496.6	>
2022-06-08 14:37:18	250	<	200	0.055	1	0	0.228	0.283	-0.173	>	<	1	1.4	1.4	1.4	0	1.4	1.4	>	<	1	496.9	496.9	496.9	0	496.9	496.9	>
2022-06-08 14:37:19	251	<	200	0.06	1	0	0.2375	0.2975	-0.1775	>	<	1	1.45	1.45	1.45	0	1.45	1.45	>	<	1	496.9	496.9	496.9	0	496.9	496.9	>
2022-06-08 14:37:20	252	<	200	0	0	0	0	0	0	>	<	1	1.45	1.45	1.45	0	1.45	1.45	>	<	1	496.9	496.9	496.9	0	496.9	496.9	>
2022-06-08 14:37:21	253	<	200	0	0	0	0	0	0	>	<	1	1.45	1.45	1.45	0	1.45	1.45	>	<	1	496.9	496.9	496.9	0	496.9	496.9	>
2022-06-08 14:37:22	254	<	200	0	0	0	0	0	0	>	<	1	1.35	1.35	1.35	0	1.35	1.35	>	<	1	496.9	496.9	496.9	0	496.9	496.9	>
2022-06-08 14:37:23	255	<	200	0.065	1	0	0.2465	0.3115	-0.1815	>	<	1	1.35	1.35	1.35	0	1.35	1.35	>	<	1	496.9	496.9	496.9	0	496.9	496.9	>
2022-06-08 14:37:24	256	<	201	0.0796	1	0	0.2707	0.3503	-0.1911	>	<	1	1.4	1.4	1.4	0	1.4	1.4	>	<	1	496.9	496.9	496.9	0	496.9	496.9	>
2022-06-08 14:37:25	257	<	199	0	0	0	0	0	0	>	<	1	1.35	1.35	1.35	0	1.35	1.35	>	<	1	496.9	496.9	496.9	0	496.9	496.9	>
2022-06-08 14:37:26	258	<	200	0	0	0	0	0	0	>	<	1	1.35	1.35	1.35	0	1.35	1.35	>	<	1	496.9	496.9	496.9	0	496.9	496.9	>
2022-06-08 14:37:27	259	<	200	0	0	0	0	0	0	>	<	1	1.4	1.4	1.4	0	1.4	1.4	>	<	1	496.9	496.9	496.9	0	496.9	496.9	>
2022-06-08 14:37:28	260	<	200	0	0	0	0	0	0	>	<	1	1.3	1.3	1.3	0	1.3	1.3	>	<	1	496.9	496.9	496.9	0	496.9	496.9	>
2022-06-08 14:37:29	261	<	200	0	0	0	0	0	0	>	<	1	1.4	1.4	1.4	0	1.4	1.4	>	<	1	496.9	496.9	496.9	0	496.9	496.9	>
2022-06-08 14:37:30	262	<	200	0	0	0	0	0	0	>	<	1	1.3	1.3	1.3	0	1.3	1.3	>	<	1	496.9	496.9	496.9	0	496.9	496.9	>
2022-06-08 14:37:31	263	<	200	0	0	0	0	0	0	>	<	1	1.45	1.45	1.45	0	1.45	1.45	>	<	1	496.9	496.9	496.9	0	496.9	496.9	>
2022-06-08 14:37:32	264	<	200	0	0	0	0	0	0	>	<	1	1.4	1.4	1.4	0	1.4	1.4	>	<	1	496.9	496.9	496.9	0	496.9	496.9	>
2022-06-08 14:37:33	265	<	200	0	0	0	0	0	0	>	<	1	1.4	1.4	1.4	0	1.4	1.4	>	<	1	496.9	496.9	496.9	0	496.9	496.9	>
2022-06-08 14:37:34	266	<	200	0.03	1	0	0.1706	0.2006	-0.1406	>	<	1	1.4	1.4	1.4	0	1.4	1.4	>	<	1	496.9	496.9	496.9	0	496.9	496.9	>
2022-06-08 14:37:35	267	<	200	0.105	1	0	0.3066	0.4116	-0.2016	>	<	1	1.35	1.35	1.35	0	1.35	1.35	>	<	1	496.9	496.9	496.9	0	496.9	496.9	>
2022-06-08 14:37:36	268	<	200	0.125	1	0	0.3307	0.4557	-0.2057	>	<	1	1.35	1.35	1.35	0	1.35	1.35	>	<	1	496.9	496.9	496.9	0	496.9	496.9	>
2022-06-08 14:37:37	269	<	200	0.135	1	0	0.3417	0.4767	-0.2067	>	<	1	1.4	1.4	1.4	0	1.4	1.4	>	<	1	496.9	496.9	496.9	0	496.9	496.9	>
2022-06-08 14:37:38	270	<	200	0.16	1	0	0.3666	0.5266	-0.2066	>	<	1	1.4	1.4	1.4	0	1.4	1.4	>	<	1	496.9	496.9	496.9	0	496.9	496.9	>
2022-06-08 14:37:39	271	<	200	0.075	1	0	0.2634	0.3384	-0.1884	>	<	1	1.35	1.35	1.35	0	1.35	1.35	>	<	1	496.9	496.9	496.9	0	496.9	496.9	>
2022-06-08 14:37:40	272	<	200	0	0	0	0	0	0	>	<	1	1.4	1.4	1.4	0	1.4	1.4	>	<	1	496.9	496.9	496.9	0	496.9	496.9	>
2022-06-08 14:37:41	273	<	200	0	0	0	0	0	0	>	<	1	1.7	1.7	1.7	0	1.7	1.7	>	<	1	496.9	496.9	496.9	0	496.9	496.9	>
2022-06-08 14:37:42	274	<	200	0	0	0	0	0	0	>	<	1	1.45	1.45	1.45	0	1.45	1.45	>	<	1	496.9	496.9	496.9	0	496.9	496.9	>
2022-06-08 14:37:43	275	<	200	0	0	0	0	0	0	>	<	1	1.45	1.45	1.45	0	1.45	1.45	>	<	1	496.9	496.9	496.9	0	496.9	496.9	>
2022-06-08 14:37:44	276	<	200	0	0	0	0	0	0	>	<	1	1.45	1.45	1.45	0	1.45	1.45	>	<	1	496.9	496.9	496.9	0	496.9	496.9	>
2022-06-08 14:37:45	277	<	200	0	0	0	0	0	0	>	<	1	1.45	1.45	1.45	0	1.45	1.45	>	<	1	496.9	496.9	496.9	0	496.9	496.9	>
2022-06-08 14:37:46	278	<	200	0	0	0	0	0	0	>	<	1	1.4	1.4	1.4	0	1.4	1.4	>	<	1	496.9	496.9	496.9	0	496.9	496.9	>
2022-06-08 14:37:47	279	<	200	0	0	0	0	0	0	>	<	1	1.45	1.45	1.45	0	1.45	1.45	>	<	1	496.9	496.9	496.9	0	496.9	496.9	>
2022-06-08 14:37:48	280	<	200	0	0	0	0	0	0	>	<	1	1.4	1.4	1.4	0	1.4	1.4	>	<	1	496.9	496.9	496.9	0	496.9	496.9	>
2022-06-08 14:37:49	281	<	200	0	0	0	0	0	0	>	<	1	1.45	1.45	1.45	0	1.45	1.45	>	<	1	496.9	496.9	496.9	0	496.9	496.9	>
2022-06-08 14:37:50	282	<	200	0	0	0	0	0	0	>	<	1	1.4	1.4	1.4	0	1.4	1.4	>	<	1	496.9	496.9	496.9	0	496.9	496.9	>
2022-06-08 14:37:51	283	<	201	0	0	0	0	0	0	>	<	1	1.45	1.45	1.45	0	1.45	1.45	>	<	1	496.9	496.9	496.9	0	496.9	496.9	>
2022-06-08 14:37:52	284	<	199	0	0	0	0	0	0	>	<	1	1.45	1.45	1.45	0	1.45	1.45	>	<	1	496.9	496.9	496.9	0	496.9	496.9	>
2022-06-08 14:37:53	285	<	200	0	0	0	0	0	0	>	<	1	1.35	1.35	1.35	0	1.35	1.35	>	<	1	496.9	496.9	496.9	0	496.9	496.9	>
2022-06-08 14:37:54	286	<	200	0	0	0	0	0	0	>	<	1	1.35	1.35	1.35	0	1.35	1.35	>	<	1	496.9	496.9	496.9	0	496.9	496.9	>
2022-06-08 14:37:55	287	<	200	0	0	0	0	0	0	>	<	1	1.3	1.3	1.3	0	1.3	1.3	>	<	1	496.9	496.9	496.9	0	496.9	496.9	>
2022-06-08 14:37:56	288	<	200	0	0	0	0	0	0	>	<	1	1.35	1.35	1.35	0	1.35	1.35	>	<	1	496.9	496.9	496.9	0	496.9	496.9	>
2022-06-08 14:37:57	289	<	200	0	0	0	0	0	0	>	<	1	1.35	1.35	1.35	0	1.35	1.35	>	<	1	496.9	496.9	496.9	0	496.9	496.9	>
2022-06-08 14:37:58	290	<	200	0	0	0	0	0	0	>	<	1	1.3	1.3	1.3	0	1.3	1.3	>	<	1	496.9	496.9	496.9	0	496.9	496.9	>
2022-06-08 14:37:59	291	<	200	0	0	0	0	0	0	>	<	1	1.35	1.35	1.35	0	1.35	1.35	>	<	1	496.9	496.9	496.9	0	496.9	496.9	>
2022-06-08 14:38:00	292	<	200	0	0	0	0	0	0	>	<	1	1.35	1.35	1.35	0	1.35	1.35	>	<	1	497.1	497.1	497.1	0	497.1	497.1	>
2022-06-08 14:38:01	293	<	200	0	0	0	0	0	0	>	<	1	1.35	1.35	1.35	0	1.35	1.35	>	<	1	497.1	497.1	497.1	0	497.1	497.1	>
2022-06-08 14:38:02	294	<	201	0	0	0	0	0	0	>	<	1	1.45	1.45	1.45	0	1.45	1.45	>	<	1	497.1	497.1	497.1	0	497.1	497.1	>
2022-06-08 14:38:03	295	<	199	0	0	0	0	0	0	>	<	1	1.4	1.4	1.4	0	1.4	1.4	>	<	1	497.1	497.1	497.1	0	497.1	497.1	>
2022-06-08 14:38:04	296	<	200	0.015	1	0	0.1216	0.1366	-0.1066	>	<	1	1.4	1.4	1.4	0	1.4	1.4	>	<	1	497.1	497.1	497.1	0	497.1	497.1	>
2022-06-08 14:38:05	297	<	200	0.06	1	0	0.2375	0.2975	-0.1775	>	<	1	1.35	1.35	1.35	0	1.35	1.35	>	<	1	497.1	497.1	497.1	0	497.1	497.1	>
2022-06-08 14:38:06	298	<	200	0.06	1	0	0.2375	0.2975	-0.1775	>	<	1	1.35	1.35	1.35	0	1.35	1.35	>	<	1	497.1	497.1	497.1	0	497.1	497.1	>
2022-06-08 14:38:07	299	<	200	0.07	1	0	0.2551	0.3251	-0.1851	>	<	1	1.35	1.35	1.35	0	1.35	1.35	>	<	1	497.1	497.1	497.1	0	497.1	497.1	>
2022-06-08 14:38:08	300	<	200	0.085	1	0	0.2789	0.3639	-0.1939	>	<	1	1.35	1.35	1.35	0	1.35	1.35	>	<	1	497.1	497.1	497.1	0	497.1	497.1	>
2022-06-08 14:38:09	301	<	200	0.035	1	0	0.1838	0.2188	-0.1488	>	<	1	1.15	1.15	1.15	0	1.15	1.15	>	<	1	497.1	497.1	497.1	0	497.1	497.1	>
2022-06-08 14:38:10	302	<	200	0	0	0	0	0	0	>	<	1	1.15	1.15	1.15	0	1.15	1.15	>	<	1	497.1	497.1	497.1	0	497.1	497.1	>
2022-06-08 14:38:11	303	<	200	0	0	0	0	0	0	>	<	1	1.2	1.2	1.2	0	1.2	1.2	>	<	1	497.1	497.1	497.1	0	497.1	497.1	>
2022-06-08 14:38:12	304	<	200	0	0	0	0	0	0	>	<	1	1.1	1.1	1.1	0	1.1	1.1	>	<	1	497.1	497.1	497.1	0	497.1	497.1	>
2022-06-08 14:38:13	305	<	200	0	0	0	0	0	0	>	<	1	1.15	1.15	1.15	0	1.15	1.15	>	<	1	497.1	497.1	497.1	0	497.1	497.1	>
2022-06-08 14:38:14	306	<	200	0.03	1	0	0.1706	0.2006	-0.1406	>	<	1	1.55	1.55	1.55	0	1.55	1.55	>	<	1	497.1	497.1	497.1	0	497.1	497.1	>
2022-06-08 14:38:15	307	<	200	0.07	1	0	0.2551	0.3251	-0.1851	>	<	1	1.3	1.3	1.3	0	1.3	1.3	>	<	1	497.1	497.1	497.1	0	497.1	497.1	>
2022-06-08 14:38:16	308	<	200	0.07	1	0	0.2551	0.3251	-0.1851	>	<	1	1.25	1.25	1.25	0	1.25	1.25	>	<	1	497.1	497.1	497.1	0	497.1	497.1	>
2022-06-08 14:38:17	309	<	200	0.105	1	0	0.3066	0.4116	-0.2016	>	<	1	1.3	1.3	1.3	0	1.3	1.3	>	<	1	497.1	497.1	497.1	0	497.1	497.1	>
2022-06-08 14:38:18	310	<	200	0.065	1	0	0.2465	0.3115	-0.1815	>	<	1	1.25	1.25	1.25	0	1.25	1.25	>	<	1	497.1	497.1	497.1	0	497.1	497.1	>
2022-06-08 14:38:19	311	<	201	0.1144	1	0	0.3183	0.4328	-0.2039	>	<	1	1.3	1.3	1.3	0	1.3	1.3	>	<	1	497.1	497.1	497.1	0	497.1	497.1	>
2022-06-08 14:38:20	312	<	199	0	0	0	0	0	0	>	<	1	1.4	1.4	1.4	0	1.4	1.4	>	<	1	497.1	497.1	497.1	0	497.1	497.1	>
2022-06-08 14:38:21	313	<	201	0	0	0	0	0	0	>	<	1	1.4	1.4	1.4	0	1.4	1.4	>	<	1	497.1	497.1	497.1	0	497.1	497.1	>
2022-06-08 14:38:22	314	<	200	0	0	0	0	0	0	>	<	1	1.3	1.3	1.3	0	1.3	1.3	>	<	1	497.1	497.1	497.1	0	497.1	497.1	>
2022-06-08 14:38:23	315	<	199	0.0402	1	0	0.1964	0.2366	-0.1562	>	<	1	1.4	1.4	1.4	0	1.4	1.4	>	<	1	497.1	497.1	497.1	0	497.1	497.1	>
2022-06-08 14:38:24	316	<	200	0.085	1	0	0.2789	0.3639	-0.1939	>	<	1	1.35	1.35	1.35	0	1.35	1.35	>	<	1	497.1	497.1	497.1	0	497.1	497.1	>
2022-06-08 14:38:25	317	<	200	0.1	1	0	0.3	0.4	-0.2	>	<	1	1.3	1.3	1.3	0	1.3	1.3	>	<	1	497.1	497.1	497.1	0	497.1	497.1	>
2022-06-08 14:38:26	318	<	200	0.05	1	0	0.2179	0.2679	-0.1679	>	<	1	1.35	1.35	1.35	0	1.35	1.35	>	<	1	497.1	497.1	497.1	0	497.1	497.1	>
2022-06-08 14:38:27	319	<	200	0.115	1	0	0.319	0.434	-0.204	>	<	1	1.35	1.35	1.35	0	1.35	1.35	>	<	1	497.1	497.1	497.1	0	497.1	497.1	>
2022-06-08 14:38:28	320	<	196	0.0918	1	0	0.2888	0.3806	-0.197	>	<	1	1.3	1.3	1.3	0	1.3	1.3	>	<	1	497.1	497.1	497.1	0	497.1	497.1	>
2022-06-08 14:38:29	321	<	204	0	0	0	0	0	0	>	<	1	1.2	1.2	1.2	0	1.2	1.2	>	<	1	497.1	497.1	497.1	0	497.1	497.1	>
2022-06-08 14:38:30	322	<	200	0	0	0	0	0	0	>	<	1	1.15	1.15	1.15	0	1.15	1.15	>	<	1	497.1	497.1	497.1	0	497.1	497.1	>
2022-06-08 14:38:31	323	<	200	0	0	0	0	0	0	>	<	1	1.2	1.2	1.2	0	1.2	1.2	>	<	1	497.1	497.1	497.1	0	497.1	497.1	>
2022-06-08 14:38:32	324	<	201	0	0	0	0	0	0	>	<	1	1.2	1.2	1.2	0	1.2	1.2	>	<	1	497.1	497.1	497.1	0	497.1	497.1	>
2022-06-08 14:38:33	325	<	199	0	0	0	0	0	0	>	<	1	1.15	1.15	1.15	0	1.15	1.15	>	<	1	497.1	497.1	497.1	0	497.1	497.1	>
2022-06-08 14:38:34	326	<	200	0	0	0	0	0	0	>	<	1	1.3	1.3	1.3	0	1.3	1.3	>	<	1	497.1	497.1	497.1	0	497.1	497.1	>
2022-06-08 14:38:35	327	<	200	0	0	0	0	0	0	>	<	1	1.15	1.15	1.15	0	1.15	1.15	>	<	1	497.1	497.1	497.1	0	497.1	497.1	>
2022-06-08 14:38:36	328	<	200	0	0	0	0	0	0	>	<	1	1.15	1.15	1.15	0	1.15	1.15	>	<	1	497.1	497.1	497.1	0	497.1	497.1	>
2022-06-08 14:38:37	329	<	201	0	0	0	0	0	0	>	<	1	1.3	1.3	1.3	0	1.3	1.3	>	<	1	497.1	497.1	497.1	0	497.1	497.1	>
2022-06-08 14:38:38	330	<	199	0	0	0	0	0	0	>	<	1	1.3	1.3	1.3	0	1.3	1.3	>	<	1	497.1	497.1	497.1	0	497.1	497.1	>
2022-06-08 14:38:39	331	<	200	0	0	0	0	0	0	>	<	1	1.25	1.25	1.25	0	1.25	1.25	>	<	1	497.1	497.1	497.1	0	497.1	497.1	>
2022-06-08 14:38:40	332	<	200	0	0	0	0	0	0	>	<	1	1.35	1.35	1.35	0	1.35	1.35	>	<	1	497.1	497.1	497.1	0	497.1	497.1	>
2022-06-08 14:38:41	333	<	200	0	0	0	0	0	0	>	<	1	1.15	1.15	1.15	0	1.15	1.15	>	<	1	497.1	497.1	497.1	0	497.1	497.1	>
2022-06-08 14:38:42	334	<	200	0	0	0	0	0	0	>	<	1	1.2	1.2	1.2	0	1.2	1.2	>	<	1	497.1	497.1	497.1	0	497.1	497.1	>
2022-06-08 14:38:43	335	<	200	0.005	1	0	0.0705	0.0755	-0.0655	>	<	1	1.35	1.35	1.35	0	1.35	1.35	>	<	1	497.1	497.1	497.1	0	497.1	497.1	>
2022-06-08 14:38:44	336	<	200	0	0	0	0	0	0	>	<	1	1.45	1.45	1.45	0	1.45	1.45	>	<	1	497.1	497.1	497.1	0	497.1	497.1	>
2022-06-08 14:38:45	337	<	200	0	0	0	0	0	0	>	<	1	1.4	1.4	1.4	0	1.4	1.4	>	<	1	497.1	497.1	497.1	0	497.1	497.1	>
2022-06-08 14:38:46	338	<	201	0	0	0	0	0	0	>	<	1	1.15	1.15	1.15	0	1.15	1.15	>	<	1	497.1	497.1	497.1	0	497.1	497.1	>
2022-06-08 14:38:47	339	<	199	0	0	0	0	0	0	>	<	1	1.15	1.15	1.15	0	1.15	1.15	>	<	1	497.1	497.1	497.1	0	497.1	497.1	>
2022-06-08 14:38:48	340	<	201	0.0299	6	0	0.4222	0.452	-0.3923	>	<	1	1.65	1.65	1.65	0	1.65	1.65	>	<	1	497.4	497.4	497.4	0	497.4	497.4	>
2022-06-08 14:38:49	341	<	200	0	0	0	0	0	0	>	<	1	1.4	1.4	1.4	0	1.4	1.4	>	<	1	497.4	497.4	497.4	0	497.4	497.4	>
2022-06-08 14:38:50	342	<	199	0	0	0	0	0	0	>	<	0	0			0	0	0	>	<	0	0			0	0	0	>
2022-06-08 14:38:51	343	<	200	0	0	0	0	0	0	>	<	1	1.4	1.4	1.4	0	1.4	1.4	>	<	1	497.4	497.4	497.4	0	497.4	497.4	>
2022-06-08 14:38:52	344	<	200	0	0	0	0	0	0	>	<	1	1.4	1.4	1.4	0	1.4	1.4	>	<	1	497.4	497.4	497.4	0	497.4	497.4	>
2022-06-08 14:38:53	345	<	200	0	0	0	0	0	0	>	<	1	1.45	1.45	1.45	0	1.45	1.45	>	<	1	497.4	497.4	497.4	0	497.4	497.4	>
2022-06-08 14:38:54	346	<	200	0	0	0	0	0	0	>	<	1	1.4	1.4	1.4	0	1.4	1.4	>	<	1	497.4	497.4	497.4	0	497.4	497.4	>
2022-06-08 14:38:55	347	<	200	0	0	0	0	0	0	>	<	1	1.4	1.4	1.4	0	1.4	1.4	>	<	1	497.4	497.4	497.4	0	497.4	497.4	>
2022-06-08 14:38:56	348	<	200	0	0	0	0	0	0	>	<	1	1.4	1.4	1.4	0	1.4	1.4	>	<	1	497.4	497.4	497.4	0	497.4	497.4	>
2022-06-08 14:38:57	349	<	200	0	0	0	0	0	0	>	<	1	1.45	1.45	1.45	0	1.45	1.45	>	<	1	497.4	497.4	497.4	0	497.4	497.4	>
2022-06-08 14:38:58	350	<	200	0	0	0	0	0	0	>	<	1	1.4	1.4	1.4	0	1.4	1.4	>	<	1	497.4	497.4	497.4	0	497.4	497.4	>
2022-06-08 14:38:59	351	<	200	0	0	0	0	0	0	>	<	1	1.4	1.4	1.4	0	1.4	1.4	>	<	1	497.4	497.4	497.4	0	497.4	497.4	>
2022-06-08 14:39:00	352	<	201	0	0	0	0	0	0	>	<	1	1.45	1.45	1.45	0	1.45	1.45	>	<	1	497.4	497.4	497.4	0	497.4	497.4	>
2022-06-08 14:39:01	353	<	200	0	0	0	0	0	0	>	<	1	1.4	1.4	1.4	0	1.4	1.4	>	<	1	497.4	497.4	497.4	0	497.4	497.4	>
2022-06-08 14:39:02	354	<	200	0	0	0	0	0	0	>	<	1	1.4	1.4	1.4	0	1.4	1.4	>	<	1	497.4	497.4	497.4	0	497.4	497.4	>
2022-06-08 14:39:03	355	<	200	0	0	0	0	0	0	>	<	1	1.4	1.4	1.4	0	1.4	1.4	>	<	1	497.4	497.4	497.4	0	497.4	497.4	>
2022-06-08 14:39:04	356	<	200	0	0	0	0	0	0	>	<	1	1.4	1.4	1.4	0	1.4	1.4	>	<	1	497.4	497.4	497.4	0	497.4	497.4	>
2022-06-08 14:39:05	357	<	200	0	0	0	0	0	0	>	<	1	1.4	1.4	1.4	0	1.4	1.4	>	<	1	497.4	497.4	497.4	0	497.4	497.4	>
2022-06-08 14:39:06	358	<	200	0	0	0	0	0	0	>	<	1	1.5	1.5	1.5	0	1.5	1.5	>	<	1	497.4	497.4	497.4	0	497.4	497.4	>
2022-06-08 14:39:07	359	<	200	0	0	0	0	0	0	>	<	1	1.4	1.4	1.4	0	1.4	1.4	>	<	1	497.4	497.4	497.4	0	497.4	497.4	>
2022-06-08 14:39:08	360	<	200	0	0	0	0	0	0	>	<	1	1.4	1.4	1.4	0	1.4	1.4	>	<	1	497.4	497.4	497.4	0	497.4	497.4	>
2022-06-08 14:39:09	361	<	200	0	0	0	0	0	0	>	<	1	1.15	1.15	1.15	0	1.15	1.15	>	<	1	497.4	497.4	497.4	0	497.4	497.4	>
2022-06-08 14:39:10	362	<	200	0	0	0	0	0	0	>	<	1	1.2	1.2	1.2	0	1.2	1.2	>	<	1	497.4	497.4	497.4	0	497.4	497.4	>
2022-06-08 14:39:11	363	<	200	0	0	0	0	0	0	>	<	1	1.15	1.15	1.15	0	1.15	1.15	>	<	1	497.4	497.4	497.4	0	497.4	497.4	>
2022-06-08 14:39:12	364	<	200	0	0	0	0	0	0	>	<	1	1.25	1.25	1.25	0	1.25	1.25	>	<	1	497.4	497.4	497.4	0	497.4	497.4	>
2022-06-08 14:39:13	365	<	200	0	0	0	0	0	0	>	<	1	1.35	1.35	1.35	0	1.35	1.35	>	<	1	497.4	497.4	497.4	0	497.4	497.4	>
2022-06-08 14:39:14	366	<	200	0	0	0	0	0	0	>	<	1	1.45	1.45	1.45	0	1.45	1.45	>	<	1	497.4	497.4	497.4	0	497.4	497.4	>
2022-06-08 14:39:15	367	<	200	0	0	0	0	0	0	>	<	1	1.4	1.4	1.4	0	1.4	1.4	>	<	1	497.4	497.4	497.4	0	497.4	497.4	>
2022-06-08 14:39:16	368	<	198	0	0	0	0	0	0	>	<	1	1.15	1.15	1.15	0	1.15	1.15	>	<	1	497.4	497.4	497.4	0	497.4	497.4	>
2022-06-08 14:39:17	369	<	202	0	0	0	0	0	0	>	<	1	1.3	1.3	1.3	0	1.3	1.3	>	<	1	497.4	497.4	497.4	0	497.4	497.4	>
2022-06-08 14:39:18	370	<	200	0	0	0	0	0	0	>	<	1	1.25	1.25	1.25	0	1.25	1.25	>	<	1	497.4	497.4	497.4	0	497.4	497.4	>
2022-06-08 14:39:19	371	<	200	0	0	0	0	0	0	>	<	1	1.35	1.35	1.35	0	1.35	1.35	>	<	1	497.4	497.4	497.4	0	497.4	497.4	>
2022-06-08 14:39:20	372	<	199	0	0	0	0	0	0	>	<	1	1.35	1.35	1.35	0	1.35	1.35	>	<	1	497.4	497.4	497.4	0	497.4	497.4	>
2022-06-08 14:39:21	373	<	201	0	0	0	0	0	0	>	<	1	1.3	1.3	1.3	0	1.3	1.3	>	<	1	497.4	497.4	497.4	0	497.4	497.4	>
2022-06-08 14:39:22	374	<	200	0	0	0	0	0	0	>	<	1	1.7	1.7	1.7	0	1.7	1.7	>	<	1	497.4	497.4	497.4	0	497.4	497.4	>
2022-06-08 14:39:23	375	<	200	0.055	1	0	0.228	0.283	-0.173	>	<	1	1.4	1.4	1.4	0	1.4	1.4	>	<	1	497.4	497.4	497.4	0	497.4	497.4	>
2022-06-08 14:39:24	376	<	200	0.105	1	0	0.3066	0.4116	-0.2016	>	<	1	1.45	1.45	1.45	0	1.45	1.45	>	<	1	497.4	497.4	497.4	0	497.4	497.4	>
2022-06-08 14:39:25	377	<	200	0	0	0	0	0	0	>	<	1	1.4	1.4	1.4	0	1.4	1.4	>	<	1	497.4	497.4	497.4	0	497.4	497.4	>
2022-06-08 14:39:26	378	<	200	0	0	0	0	0	0	>	<	1	1.5	1.5	1.5	0	1.5	1.5	>	<	1	497.4	497.4	497.4	0	497.4	497.4	>
2022-06-08 14:39:27	379	<	200	0	0	0	0	0	0	>	<	1	1.45	1.45	1.45	0	1.45	1.45	>	<	1	497.4	497.4	497.4	0	497.4	497.4	>
2022-06-08 14:39:28	380	<	199	0	0	0	0	0	0	>	<	1	1.45	1.45	1.45	0	1.45	1.45	>	<	1	497.4	497.4	497.4	0	497.4	497.4	>
2022-06-08 14:39:29	381	<	201	0	0	0	0	0	0	>	<	1	1.4	1.4	1.4	0	1.4	1.4	>	<	1	497.4	497.4	497.4	0	497.4	497.4	>
2022-06-08 14:39:30	382	<	200	0	0	0	0	0	0	>	<	1	1.45	1.45	1.45	0	1.45	1.45	>	<	1	497.4	497.4	497.4	0	497.4	497.4	>
2022-06-08 14:39:31	383	<	200	0	0	0	0	0	0	>	<	1	1.4	1.4	1.4	0	1.4	1.4	>	<	1	497.4	497.4	497.4	0	497.4	497.4	>
2022-06-08 14:39:32	384	<	199	0	0	0	0	0	0	>	<	1	1.5	1.5	1.5	0	1.5	1.5	>	<	1	497.4	497.4	497.4	0	497.4	497.4	>
2022-06-08 14:39:33	385	<	201	0	0	0	0	0	0	>	<	1	1.35	1.35	1.35	0	1.35	1.35	>	<	1	497.4	497.4	497.4	0	497.4	497.4	>
2022-06-08 14:39:34	386	<	199	0	0	0	0	0	0	>	<	1	1.4	1.4	1.4	0	1.4	1.4	>	<	1	497.4	497.4	497.4	0	497.4	497.4	>
2022-06-08 14:39:35	387	<	200	0	0	0	0	0	0	>	<	1	1.35	1.35	1.35	0	1.35	1.35	>	<	1	497.4	497.4	497.4	0	497.4	497.4	>
2022-06-08 14:39:36	388	<	201	0	0	0	0	0	0	>	<	1	1.45	1.45	1.45	0	1.45	1.45	>	<	1	497.4	497.4	497.4	0	497.4	497.4	>
2022-06-08 14:39:37	389	<	199	0	0	0	0	0	0	>	<	1	1.4	1.4	1.4	0	1.4	1.4	>	<	1	497.4	497.4	497.4	0	497.4	497.4	>
2022-06-08 14:39:38	390	<	200	0	0	0	0	0	0	>	<	1	1.4	1.4	1.4	0	1.4	1.4	>	<	1	497.4	497.4	497.4	0	497.4	497.4	>
2022-06-08 14:39:39	391	<	200	0	0	0	0	0	0	>	<	1	1.4	1.4	1.4	0	1.4	1.4	>	<	1	497.4	497.4	497.4	0	497.4	497.4	>
2022-06-08 14:39:40	392	<	200	0	0	0	0	0	0	>	<	1	1.4	1.4	1.4	0	1.4	1.4	>	<	1	497.4	497.4	497.4	0	497.4	497.4	>
2022-06-08 14:39:41	393	<	170	0	0	0	0	0	0	>	<	1	1.45	1.45	1.45	0	1.45	1.45	>	<	1	497.4	497.4	497.4	0	497.4	497.4	>
2022-06-08 14:39:42	394	<	230	0	0	0	0	0	0	>	<	1	1.4	1.4	1.4	0	1.4	1.4	>	<	1	497.4	497.4	497.4	0	497.4	497.4	>
2022-06-08 14:39:43	395	<	200	0	0	0	0	0	0	>	<	1	1.45	1.45	1.45	0	1.45	1.45	>	<	1	497.4	497.4	497.4	0	497.4	497.4	>
2022-06-08 14:39:44	396	<	200	0	0	0	0	0	0	>	<	1	1.4	1.4	1.4	0	1.4	1.4	>	<	1	497.4	497.4	497.4	0	497.4	497.4	>
2022-06-08 14:39:45	397	<	200	0	0	0	0	0	0	>	<	1	1.4	1.4	1.4	0	1.4	1.4	>	<	1	497.4	497.4	497.4	0	497.4	497.4	>
2022-06-08 14:39:46	398	<	200	0	0	0	0	0	0	>	<	1	1.45	1.45	1.45	0	1.45	1.45	>	<	1	497.4	497.4	497.4	0	497.4	497.4	>
2022-06-08 14:39:47	399	<	200	0	0	0	0	0	0	>	<	1	1.25	1.25	1.25	0	1.25	1.25	>	<	1	497.4	497.4	497.4	0	497.4	497.4	>
2022-06-08 14:39:48	400	<	200	0	0	0	0	0	0	>	<	1	1.2	1.2	1.2	0	1.2	1.2	>	<	1	497.4	497.4	497.4	0	497.4	497.4	>
2022-06-08 14:39:49	401	<	200	0	0	0	0	0	0	>	<	1	1.15	1.15	1.15	0	1.15	1.15	>	<	1	497.4	497.4	497.4	0	497.4	497.4	>
2022-06-08 14:39:50	402	<	200	0	0	0	0	0	0	>	<	1	1.2	1.2	1.2	0	1.2	1.2	>	<	1	497.4	497.4	497.4	0	497.4	497.4	>
2022-06-08 14:39:51	403	<	200	0	0	0	0	0	0	>	<	1	1.15	1.15	1.15	0	1.15	1.15	>	<	1	497.4	497.4	497.4	0	497.4	497.4	>
2022-06-08 14:39:52	404	<	200	0	0	0	0	0	0	>	<	1	1.15	1.15	1.15	0	1.15	1.15	>	<	1	497.4	497.4	497.4	0	497.4	497.4	>
2022-06-08 14:39:53	405	<	200	0	0	0	0	0	0	>	<	1	1.2	1.2	1.2	0	1.2	1.2	>	<	1	497.4	497.4	497.4	0	497.4	497.4	>
2022-06-08 14:39:54	406	<	201	0	0	0	0	0	0	>	<	1	1.2	1.2	1.2	0	1.2	1.2	>	<	1	497.4	497.4	497.4	0	497.4	497.4	>
2022-06-08 14:39:55	407	<	199	0	0	0	0	0	0	>	<	1	1.15	1.15	1.15	0	1.15	1.15	>	<	1	497.4	497.4	497.4	0	497.4	497.4	>
2022-06-08 14:39:56	408	<	200	0	0	0	0	0	0	>	<	1	1.7	1.7	1.7	0	1.7	1.7	>	<	1	497.4	497.4	497.4	0	497.4	497.4	>
2022-06-08 14:39:57	409	<	201	0	0	0	0	0	0	>	<	1	1.45	1.45	1.45	0	1.45	1.45	>	<	1	497.4	497.4	497.4	0	497.4	497.4	>
2022-06-08 14:39:58	410	<	199	0	0	0	0	0	0	>	<	1	1.35	1.35	1.35	0	1.35	1.35	>	<	1	497.4	497.4	497.4	0	497.4	497.4	>
2022-06-08 14:39:59	411	<	201	0	0	0	0	0	0	>	<	1	1.4	1.4	1.4	0	1.4	1.4	>	<	1	497.4	497.4	497.4	0	497.4	497.4	>
2022-06-08 14:40:00	412	<	200	0	0	0	0	0	0	>	<	1	1.4	1.4	1.4	0	1.4	1.4	>	<	1	497.4	497.4	497.4	0	497.4	497.4	>
2022-06-08 14:40:01	413	<	200	0.005	1	0	0.0705	0.0755	-0.0655	>	<	1	1.45	1.45	1.45	0	1.45	1.45	>	<	1	497.4	497.4	497.4	0	497.4	497.4	>
2022-06-08 14:40:02	414	<	200	0	0	0	0	0	0	>	<	1	1.3	1.3	1.3	0	1.3	1.3	>	<	1	497.4	497.4	497.4	0	497.4	497.4	>
2022-06-08 14:40:03	415	<	200	0	0	0	0	0	0	>	<	1	1.25	1.25	1.25	0	1.25	1.25	>	<	1	497.4	497.4	497.4	0	497.4	497.4	>
2022-06-08 14:40:04	416	<	200	0	0	0	0	0	0	>	<	1	1.4	1.4	1.4	0	1.4	1.4	>	<	1	497.4	497.4	497.4	0	497.4	497.4	>
2022-06-08 14:40:05	417	<	200	0	0	0	0	0	0	>	<	1	1.4	1.4	1.4	0	1.4	1.4	>	<	1	497.4	497.4	497.4	0	497.4	497.4	>
2022-06-08 14:40:06	418	<	200	0	0	0	0	0	0	>	<	1	1.25	1.25	1.25	0	1.25	1.25	>	<	1	497.4	497.4	497.4	0	497.4	497.4	>
2022-06-08 14:40:07	419	<	200	0	0	0	0	0	0	>	<	1	1.15	1.15	1.15	0	1.15	1.15	>	<	1	497.4	497.4	497.4	0	497.4	497.4	>
2022-06-08 14:40:08	420	<	200	0	0	0	0	0	0	>	<	1	1.1	1.1	1.1	0	1.1	1.1	>	<	1	497.4	497.4	497.4	0	497.4	497.4	>
2022-06-08 14:40:09	421	<	200	0	0	0	0	0	0	>	<	1	1.15	1.15	1.15	0	1.15	1.15	>	<	1	497.4	497.4	497.4	0	497.4	497.4	>
2022-06-08 14:40:10	422	<	200	0	0	0	0	0	0	>	<	1	1.2	1.2	1.2	0	1.2	1.2	>	<	1	497.4	497.4	497.4	0	497.4	497.4	>
2022-06-08 14:40:11	423	<	200	0	0	0	0	0	0	>	<	1	1.1	1.1	1.1	0	1.1	1.1	>	<	1	497.4	497.4	497.4	0	497.4	497.4	>
2022-06-08 14:40:12	424	<	200	0	0	0	0	0	0	>	<	1	1.25	1.25	1.25	0	1.25	1.25	>	<	1	497.4	497.4	497.4	0	497.4	497.4	>
2022-06-08 14:40:13	425	<	200	0	0	0	0	0	0	>	<	1	1.45	1.45	1.45	0	1.45	1.45	>	<	1	497.4	497.4	497.4	0	497.4	497.4	>
2022-06-08 14:40:14	426	<	200	0	0	0	0	0	0	>	<	1	1.2	1.2	1.2	0	1.2	1.2	>	<	1	497.4	497.4	497.4	0	497.4	497.4	>
2022-06-08 14:40:15	427	<	200	0	0	0	0	0	0	>	<	1	1.4	1.4	1.4	0	1.4	1.4	>	<	1	497.4	497.4	497.4	0	497.4	497.4	>
2022-06-08 14:40:16	428	<	200	0	0	0	0	0	0	>	<	1	1.45	1.45	1.45	0	1.45	1.45	>	<	1	497.4	497.4	497.4	0	497.4	497.4	>
2022-06-08 14:40:17	429	<	200	0	0	0	0	0	0	>	<	1	1.4	1.4	1.4	0	1.4	1.4	>	<	1	497.4	497.4	497.4	0	497.4	497.4	>
2022-06-08 14:40:18	430	<	200	0	0	0	0	0	0	>	<	1	1.4	1.4	1.4	0	1.4	1.4	>	<	1	497.4	497.4	497.4	0	497.4	497.4	>
2022-06-08 14:40:19	431	<	200	0	0	0	0	0	0	>	<	1	1.45	1.45	1.45	0	1.45	1.45	>	<	1	497.4	497.4	497.4	0	497.4	497.4	>
2022-06-08 14:40:20	432	<	200	0	0	0	0	0	0	>	<	1	1.2	1.2	1.2	0	1.2	1.2	>	<	1	497.4	497.4	497.4	0	497.4	497.4	>
2022-06-08 14:40:21	433	<	200	0	0	0	0	0	0	>	<	1	1.1	1.1	1.1	0	1.1	1.1	>	<	1	497.4	497.4	497.4	0	497.4	497.4	>
2022-06-08 14:40:22	434	<	200	0	0	0	0	0	0	>	<	1	1.2	1.2	1.2	0	1.2	1.2	>	<	1	497.4	497.4	497.4	0	497.4	497.4	>
2022-06-08 14:40:23	435	<	200	0.02	1	0	0.14	0.16	-0.12	>	<	1	1.15	1.15	1.15	0	1.15	1.15	>	<	1	497.4	497.4	497.4	0	497.4	497.4	>
2022-06-08 14:40:24	436	<	200	0	0	0	0	0	0	>	<	1	1.15	1.15	1.15	0	1.15	1.15	>	<	1	497.4	497.4	497.4	0	497.4	497.4	>
2022-06-08 14:40:25	437	<	200	0	0	0	0	0	0	>	<	1	1.15	1.15	1.15	0	1.15	1.15	>	<	1	497.4	497.4	497.4	0	497.4	497.4	>
2022-06-08 14:40:26	438	<	200	0	0	0	0	0	0	>	<	1	1.2	1.2	1.2	0	1.2	1.2	>	<	1	497.6	497.6	497.6	0	497.6	497.6	>
2022-06-08 14:40:27	439	<	200	0	0	0	0	0	0	>	<	1	1.35	1.35	1.35	0	1.35	1.35	>	<	1	497.6	497.6	497.6	0	497.6	497.6	>
2022-06-08 14:40:28	440	<	200	0	0	0	0	0	0	>	<	1	1.45	1.45	1.45	0	1.45	1.45	>	<	1	497.6	497.6	497.6	0	497.6	497.6	>
2022-06-08 14:40:29	441	<	200	0	0	0	0	0	0	>	<	1	1.6	1.6	1.6	0	1.6	1.6	>	<	1	497.6	497.6	497.6	0	497.6	497.6	>
2022-06-08 14:40:30	442	<	200	0	0	0	0	0	0	>	<	1	1.35	1.35	1.35	0	1.35	1.35	>	<	1	497.6	497.6	497.6	0	497.6	497.6	>
2022-06-08 14:40:31	443	<	200	0	0	0	0	0	0	>	<	1	1.2	1.2	1.2	0	1.2	1.2	>	<	1	497.9	497.9	497.9	0	497.9	497.9	>
2022-06-08 14:40:32	444	<	199	0	0	0	0	0	0	>	<	1	1.4	1.4	1.4	0	1.4	1.4	>	<	1	497.9	497.9	497.9	0	497.9	497.9	>
2022-06-08 14:40:33	445	<	200	0.005	1	0	0.0705	0.0755	-0.0655	>	<	1	1.3	1.3	1.3	0	1.3	1.3	>	<	1	497.9	497.9	497.9	0	497.9	497.9	>
2022-06-08 14:40:34	446	<	200	0	0	0	0	0	0	>	<	1	1.2	1.2	1.2	0	1.2	1.2	>	<	1	497.9	497.9	497.9	0	497.9	497.9	>
2022-06-08 14:40:35	447	<	201	0	0	0	0	0	0	>	<	1	1.3	1.3	1.3	0	1.3	1.3	>	<	1	497.9	497.9	497.9	0	497.9	497.9	>
2022-06-08 14:40:36	448	<	199	0	0	0	0	0	0	>	<	1	1.35	1.35	1.35	0	1.35	1.35	>	<	1	497.9	497.9	497.9	0	497.9	497.9	>
2022-06-08 14:40:37	449	<	201	0	0	0	0	0	0	>	<	1	1.4	1.4	1.4	0	1.4	1.4	>	<	1	497.9	497.9	497.9	0	497.9	497.9	>
2022-06-08 14:40:38	450	<	199	0	0	0	0	0	0	>	<	1	1.45	1.45	1.45	0	1.45	1.45	>	<	1	497.9	497.9	497.9	0	497.9	497.9	>
2022-06-08 14:40:39	451	<	201	0	0	0	0	0	0	>	<	1	1.4	1.4	1.4	0	1.4	1.4	>	<	1	497.9	497.9	497.9	0	497.9	497.9	>
2022-06-08 14:40:40	452	<	199	0	0	0	0	0	0	>	<	1	1.45	1.45	1.45	0	1.45	1.45	>	<	1	497.9	497.9	497.9	0	497.9	497.9	>
2022-06-08 14:40:41	453	<	201	0	0	0	0	0	0	>	<	1	1.4	1.4	1.4	0	1.4	1.4	>	<	1	497.9	497.9	497.9	0	497.9	497.9	>
2022-06-08 14:40:42	454	<	200	0	0	0	0	0	0	>	<	1	1.4	1.4	1.4	0	1.4	1.4	>	<	1	497.9	497.9	497.9	0	497.9	497.9	>
2022-06-08 14:40:43	455	<	200	0	0	0	0	0	0	>	<	1	1.45	1.45	1.45	0	1.45	1.45	>	<	1	497.9	497.9	497.9	0	497.9	497.9	>
2022-06-08 14:40:44	456	<	200	0	0	0	0	0	0	>	<	1	1.4	1.4	1.4	0	1.4	1.4	>	<	1	497.9	497.9	497.9	0	497.9	497.9	>
2022-06-08 14:40:45	457	<	200	0	0	0	0	0	0	>	<	1	1.4	1.4	1.4	0	1.4	1.4	>	<	1	497.9	497.9	497.9	0	497.9	497.9	>
2022-06-08 14:40:46	458	<	200	0	0	0	0	0	0	>	<	1	1.45	1.45	1.45	0	1.45	1.45	>	<	1	497.9	497.9	497.9	0	497.9	497.9	>
2022-06-08 14:40:47	459	<	199	0	0	0	0	0	0	>	<	1	1.35	1.35	1.35	0	1.35	1.35	>	<	1	497.9	497.9	497.9	0	497.9	497.9	>
2022-06-08 14:40:48	460	<	201	0	0	0	0	0	0	>	<	1	1.2	1.2	1.2	0	1.2	1.2	>	<	1	497.9	497.9	497.9	0	497.9	497.9	>
2022-06-08 14:40:49	461	<	199	0	0	0	0	0	0	>	<	1	1.1	1.1	1.1	0	1.1	1.1	>	<	1	497.9	497.9	497.9	0	497.9	497.9	>
2022-06-08 14:40:50	462	<	201	0	0	0	0	0	0	>	<	1	1.15	1.15	1.15	0	1.15	1.15	>	<	1	497.9	497.9	497.9	0	497.9	497.9	>
2022-06-08 14:40:51	463	<	199	0	0	0	0	0	0	>	<	1	1.15	1.15	1.15	0	1.15	1.15	>	<	1	497.9	497.9	497.9	0	497.9	497.9	>
2022-06-08 14:40:52	464	<	201	0	0	0	0	0	0	>	<	1	1.2	1.2	1.2	0	1.2	1.2	>	<	1	497.9	497.9	497.9	0	497.9	497.9	>
2022-06-08 14:40:53	465	<	199	0.005	1	0	0.0707	0.0757	-0.0657	>	<	1	1.35	1.35	1.35	0	1.35	1.35	>	<	1	497.9	497.9	497.9	0	497.9	497.9	>
2022-06-08 14:40:54	466	<	200	0	0	0	0	0	0	>	<	1	1.4	1.4	1.4	0	1.4	1.4	>	<	1	497.9	497.9	497.9	0	497.9	497.9	>
2022-06-08 14:40:55	467	<	200	0	0	0	0	0	0	>	<	1	1.4	1.4	1.4	0	1.4	1.4	>	<	1	497.9	497.9	497.9	0	497.9	497.9	>
2022-06-08 14:40:56	468	<	200	0	0	0	0	0	0	>	<	1	1.4	1.4	1.4	0	1.4	1.4	>	<	1	497.9	497.9	497.9	0	497.9	497.9	>
2022-06-08 14:40:57	469	<	200	0	0	0	0	0	0	>	<	1	1.2	1.2	1.2	0	1.2	1.2	>	<	1	497.9	497.9	497.9	0	497.9	497.9	>
2022-06-08 14:40:58	470	<	200	0	0	0	0	0	0	>	<	1	1.25	1.25	1.25	0	1.25	1.25	>	<	1	497.9	497.9	497.9	0	497.9	497.9	>
2022-06-08 14:40:59	471	<	200	0	0	0	0	0	0	>	<	1	1.4	1.4	1.4	0	1.4	1.4	>	<	1	497.9	497.9	497.9	0	497.9	497.9	>
2022-06-08 14:41:00	472	<	201	0	0	0	0	0	0	>	<	1	1.15	1.15	1.15	0	1.15	1.15	>	<	1	497.9	497.9	497.9	0	497.9	497.9	>
2022-06-08 14:41:01	473	<	200	0	0	0	0	0	0	>	<	1	1.15	1.15	1.15	0	1.15	1.15	>	<	1	497.9	497.9	497.9	0	497.9	497.9	>
2022-06-08 14:41:02	474	<	200	0	0	0	0	0	0	>	<	1	1.15	1.15	1.15	0	1.15	1.15	>	<	1	497.9	497.9	497.9	0	497.9	497.9	>
2022-06-08 14:41:03	475	<	200	0	0	0	0	0	0	>	<	1	1.55	1.55	1.55	0	1.55	1.55	>	<	1	503	503	503	0	503	503	>
2022-06-08 14:41:04	476	<	197	0	0	0	0	0	0	>	<	1	1.15	1.15	1.15	0	1.15	1.15	>	<	1	503	503	503	0	503	503	>
2022-06-08 14:41:05	477	<	203	0	0	0	0	0	0	>	<	1	1.1	1.1	1.1	0	1.1	1.1	>	<	1	503	503	503	0	503	503	>
2022-06-08 14:41:06	478	<	200	0	0	0	0	0	0	>	<	1	1.15	1.15	1.15	0	1.15	1.15	>	<	1	503	503	503	0	503	503	>
2022-06-08 14:41:07	479	<	200	0	0	0	0	0	0	>	<	1	1.2	1.2	1.2	0	1.2	1.2	>	<	1	503	503	503	0	503	503	>
2022-06-08 14:41:08	480	<	198	0	0	0	0	0	0	>	<	1	1.1	1.1	1.1	0	1.1	1.1	>	<	1	503	503	503	0	503	503	>
2022-06-08 14:41:09	481	<	202	0	0	0	0	0	0	>	<	1	1.3	1.3	1.3	0	1.3	1.3	>	<	1	503	503	503	0	503	503	>
2022-06-08 14:41:10	482	<	200	0	0	0	0	0	0	>	<	1	1.4	1.4	1.4	0	1.4	1.4	>	<	1	503	503	503	0	503	503	>
2022-06-08 14:41:11	483	<	200	0	0	0	0	0	0	>	<	1	1.45	1.45	1.45	0	1.45	1.45	>	<	1	503	503	503	0	503	503	>
2022-06-08 14:41:12	484	<	200	0	0	0	0	0	0	>	<	1	1.35	1.35	1.35	0	1.35	1.35	>	<	1	503	503	503	0	503	503	>
2022-06-08 14:41:13	485	<	200	0	0	0	0	0	0	>	<	1	1.45	1.45	1.45	0	1.45	1.45	>	<	1	503	503	503	0	503	503	>
2022-06-08 14:41:14	486	<	200	0.005	1	0	0.0705	0.0755	-0.0655	>	<	1	1.4	1.4	1.4	0	1.4	1.4	>	<	1	503	503	503	0	503	503	>
2022-06-08 14:41:15	487	<	200	0.095	1	0	0.2932	0.3882	-0.1982	>	<	1	1.4	1.4	1.4	0	1.4	1.4	>	<	1	503	503	503	0	503	503	>
2022-06-08 14:41:16	488	<	200	0.125	1	0	0.3307	0.4557	-0.2057	>	<	1	1.35	1.35	1.35	0	1.35	1.35	>	<	1	503	503	503	0	503	503	>
2022-06-08 14:41:17	489	<	200	0.09	1	0	0.2862	0.3762	-0.1962	>	<	1	1.3	1.3	1.3	0	1.3	1.3	>	<	1	503	503	503	0	503	503	>
2022-06-08 14:41:18	490	<	200	0.11	1	0	0.3129	0.4229	-0.2029	>	<	1	1.35	1.35	1.35	0	1.35	1.35	>	<	1	503	503	503	0	503	503	>
2022-06-08 14:41:19	491	<	200	0.1	1	0	0.3	0.4	-0.2	>	<	1	1.3	1.3	1.3	0	1.3	1.3	>	<	1	503	503	503	0	503	503	>
2022-06-08 14:41:20	492	<	200	0	0	0	0	0	0	>	<	1	1.35	1.35	1.35	0	1.35	1.35	>	<	1	503	503	503	0	503	503	>
2022-06-08 14:41:21	493	<	200	0	0	0	0	0	0	>	<	1	1.35	1.35	1.35	0	1.35	1.35	>	<	1	503	503	503	0	503	503	>
2022-06-08 14:41:22	494	<	200	0	0	0	0	0	0	>	<	1	1.1	1.1	1.1	0	1.1	1.1	>	<	1	503	503	503	0	503	503	>
2022-06-08 14:41:23	495	<	200	0.015	1	0	0.1216	0.1366	-0.1066	>	<	1	1.35	1.35	1.35	0	1.35	1.35	>	<	1	503	503	503	0	503	503	>
2022-06-08 14:41:24	496	<	199	0.0603	1	0	0.238	0.2983	-0.1777	>	<	1	1.35	1.35	1.35	0	1.35	1.35	>	<	1	503	503	503	0	503	503	>
2022-06-08 14:41:25	497	<	201	0	0	0	0	0	0	>	<	1	1.4	1.4	1.4	0	1.4	1.4	>	<	1	503	503	503	0	503	503	>
2022-06-08 14:41:26	498	<	200	0	0	0	0	0	0	>	<	1	1.35	1.35	1.35	0	1.35	1.35	>	<	1	503	503	503	0	503	503	>
2022-06-08 14:41:27	499	<	200	0	0	0	0	0	0	>	<	1	1.1	1.1	1.1	0	1.1	1.1	>	<	1	503	503	503	0	503	503	>
2022-06-08 14:41:28	500	<	200	0	0	0	0	0	0	>	<	1	1.2	1.2	1.2	0	1.2	1.2	>	<	1	503	503	503	0	503	503	>
2022-06-08 14:41:29	501	<	200	0	0	0	0	0	0	>	<	1	1.15	1.15	1.15	0	1.15	1.15	>	<	1	503	503	503	0	503	503	>
2022-06-08 14:41:30	502	<	200	0	0	0	0	0	0	>	<	1	1.15	1.15	1.15	0	1.15	1.15	>	<	1	503	503	503	0	503	503	>
2022-06-08 14:41:31	503	<	200	0	0	0	0	0	0	>	<	1	1.15	1.15	1.15	0	1.15	1.15	>	<	1	503	503	503	0	503	503	>
2022-06-08 14:41:32	504	<	200	0	0	0	0	0	0	>	<	1	1.15	1.15	1.15	0	1.15	1.15	>	<	1	503	503	503	0	503	503	>
2022-06-08 14:41:33	505	<	199	0	0	0	0	0	0	>	<	1	1.1	1.1	1.1	0	1.1	1.1	>	<	1	503	503	503	0	503	503	>
2022-06-08 14:41:34	506	<	200	0	0	0	0	0	0	>	<	1	1.3	1.3	1.3	0	1.3	1.3	>	<	1	503	503	503	0	503	503	>
2022-06-08 14:41:35	507	<	200	0.005	1	0	0.0705	0.0755	-0.0655	>	<	1	1.35	1.35	1.35	0	1.35	1.35	>	<	1	503	503	503	0	503	503	>
2022-06-08 14:41:36	508	<	200	0	0	0	0	0	0	>	<	1	1.55	1.55	1.55	0	1.55	1.55	>	<	1	503.6	503.6	503.6	0	503.6	503.6	>
2022-06-08 14:41:37	509	<	201	0	0	0	0	0	0	>	<	1	1.15	1.15	1.15	0	1.15	1.15	>	<	1	503.6	503.6	503.6	0	503.6	503.6	>
2022-06-08 14:41:38	510	<	199	0	0	0	0	0	0	>	<	1	1.1	1.1	1.1	0	1.1	1.1	>	<	1	503.6	503.6	503.6	0	503.6	503.6	>
2022-06-08 14:41:39	511	<	200	0	0	0	0	0	0	>	<	1	1.2	1.2	1.2	0	1.2	1.2	>	<	1	503.6	503.6	503.6	0	503.6	503.6	>
2022-06-08 14:41:40	512	<	200	0	0	0	0	0	0	>	<	1	1.15	1.15	1.15	0	1.15	1.15	>	<	1	503.6	503.6	503.6	0	503.6	503.6	>
2022-06-08 14:41:41	513	<	201	0	0	0	0	0	0	>	<	1	1.1	1.1	1.1	0	1.1	1.1	>	<	1	503.6	503.6	503.6	0	503.6	503.6	>
2022-06-08 14:41:42	514	<	200	0	0	0	0	0	0	>	<	1	1.15	1.15	1.15	0	1.15	1.15	>	<	1	503.6	503.6	503.6	0	503.6	503.6	>
2022-06-08 14:41:43	515	<	199	0.005	1	0	0.0707	0.0757	-0.0657	>	<	1	1.15	1.15	1.15	0	1.15	1.15	>	<	1	503.6	503.6	503.6	0	503.6	503.6	>
2022-06-08 14:41:44	516	<	200	0	0	0	0	0	0	>	<	1	1.4	1.4	1.4	0	1.4	1.4	>	<	1	503.6	503.6	503.6	0	503.6	503.6	>
2022-06-08 14:41:45	517	<	200	0.005	1	0	0.0705	0.0755	-0.0655	>	<	1	1.15	1.15	1.15	0	1.15	1.15	>	<	1	503.6	503.6	503.6	0	503.6	503.6	>
2022-06-08 14:41:46	518	<	198	0	0	0	0	0	0	>	<	1	1.15	1.15	1.15	0	1.15	1.15	>	<	1	503.6	503.6	503.6	0	503.6	503.6	>
2022-06-08 14:41:47	519	<	201	0	0	0	0	0	0	>	<	1	1.15	1.15	1.15	0	1.15	1.15	>	<	1	503.6	503.6	503.6	0	503.6	503.6	>
2022-06-08 14:41:48	520	<	201	0	0	0	0	0	0	>	<	1	1.15	1.15	1.15	0	1.15	1.15	>	<	1	503.6	503.6	503.6	0	503.6	503.6	>
2022-06-08 14:41:49	521	<	200	0	0	0	0	0	0	>	<	1	1.25	1.25	1.25	0	1.25	1.25	>	<	1	503.6	503.6	503.6	0	503.6	503.6	>
2022-06-08 14:41:50	522	<	201	0	0	0	0	0	0	>	<	1	1.3	1.3	1.3	0	1.3	1.3	>	<	1	503.6	503.6	503.6	0	503.6	503.6	>
2022-06-08 14:41:51	523	<	199	0	0	0	0	0	0	>	<	1	1.3	1.3	1.3	0	1.3	1.3	>	<	1	503.6	503.6	503.6	0	503.6	503.6	>
2022-06-08 14:41:52	524	<	200	0	0	0	0	0	0	>	<	1	1.15	1.15	1.15	0	1.15	1.15	>	<	1	503.6	503.6	503.6	0	503.6	503.6	>
2022-06-08 14:41:53	525	<	200	0	0	0	0	0	0	>	<	1	1.15	1.15	1.15	0	1.15	1.15	>	<	1	503.6	503.6	503.6	0	503.6	503.6	>
2022-06-08 14:41:54	526	<	200	0	0	0	0	0	0	>	<	1	1.15	1.15	1.15	0	1.15	1.15	>	<	1	503.6	503.6	503.6	0	503.6	503.6	>
2022-06-08 14:41:55	527	<	200	0	0	0	0	0	0	>	<	1	1.65	1.65	1.65	0	1.65	1.65	>	<	1	508.7	508.7	508.7	0	508.7	508.7	>
2022-06-08 14:41:56	528	<	200	0	0	0	0	0	0	>	<	1	1.15	1.15	1.15	0	1.15	1.15	>	<	1	508.7	508.7	508.7	0	508.7	508.7	>
2022-06-08 14:41:57	529	<	200	0	0	0	0	0	0	>	<	1	1.15	1.15	1.15	0	1.15	1.15	>	<	1	508.7	508.7	508.7	0	508.7	508.7	>
2022-06-08 14:41:58	530	<	200	0	0	0	0	0	0	>	<	1	1.1	1.1	1.1	0	1.1	1.1	>	<	1	508.7	508.7	508.7	0	508.7	508.7	>
2022-06-08 14:41:59	531	<	200	0	0	0	0	0	0	>	<	1	1.15	1.15	1.15	0	1.15	1.15	>	<	1	508.7	508.7	508.7	0	508.7	508.7	>
2022-06-08 14:42:00	532	<	200	0	0	0	0	0	0	>	<	1	1.2	1.2	1.2	0	1.2	1.2	>	<	1	508.7	508.7	508.7	0	508.7	508.7	>
2022-06-08 14:42:01	533	<	200	0	0	0	0	0	0	>	<	1	1.2	1.2	1.2	0	1.2	1.2	>	<	1	508.7	508.7	508.7	0	508.7	508.7	>
2022-06-08 14:42:02	534	<	201	0	0	0	0	0	0	>	<	1	1.3	1.3	1.3	0	1.3	1.3	>	<	1	508.7	508.7	508.7	0	508.7	508.7	>
2022-06-08 14:42:03	535	<	200	0	0	0	0	0	0	>	<	1	1.25	1.25	1.25	0	1.25	1.25	>	<	1	508.7	508.7	508.7	0	508.7	508.7	>
2022-06-08 14:42:04	536	<	200	0	0	0	0	0	0	>	<	1	1.1	1.1	1.1	0	1.1	1.1	>	<	1	508.7	508.7	508.7	0	508.7	508.7	>
2022-06-08 14:42:05	537	<	200	0	0	0	0	0	0	>	<	1	1.25	1.25	1.25	0	1.25	1.25	>	<	1	508.7	508.7	508.7	0	508.7	508.7	>
2022-06-08 14:42:06	538	<	200	0	0	0	0	0	0	>	<	1	1.4	1.4	1.4	0	1.4	1.4	>	<	1	508.7	508.7	508.7	0	508.7	508.7	>
2022-06-08 14:42:07	539	<	200	0	0	0	0	0	0	>	<	1	1.35	1.35	1.35	0	1.35	1.35	>	<	1	508.7	508.7	508.7	0	508.7	508.7	>
2022-06-08 14:42:08	540	<	200	0	0	0	0	0	0	>	<	1	1.15	1.15	1.15	0	1.15	1.15	>	<	1	508.7	508.7	508.7	0	508.7	508.7	>
2022-06-08 14:42:09	541	<	200	0	0	0	0	0	0	>	<	1	1.15	1.15	1.15	0	1.15	1.15	>	<	1	508.7	508.7	508.7	0	508.7	508.7	>
2022-06-08 14:42:10	542	<	200	0	0	0	0	0	0	>	<	1	1.25	1.25	1.25	0	1.25	1.25	>	<	1	508.7	508.7	508.7	0	508.7	508.7	>
2022-06-08 14:42:11	543	<	200	0	0	0	0	0	0	>	<	1	1.4	1.4	1.4	0	1.4	1.4	>	<	1	508.7	508.7	508.7	0	508.7	508.7	>
2022-06-08 14:42:12	544	<	200	0	0	0	0	0	0	>	<	1	1.4	1.4	1.4	0	1.4	1.4	>	<	1	508.7	508.7	508.7	0	508.7	508.7	>
2022-06-08 14:42:13	545	<	200	0	0	0	0	0	0	>	<	1	1.35	1.35	1.35	0	1.35	1.35	>	<	1	508.7	508.7	508.7	0	508.7	508.7	>
2022-06-08 14:42:14	546	<	200	0	0	0	0	0	0	>	<	1	1.4	1.4	1.4	0	1.4	1.4	>	<	1	508.7	508.7	508.7	0	508.7	508.7	>
2022-06-08 14:42:15	547	<	200	0	0	0	0	0	0	>	<	1	1.4	1.4	1.4	0	1.4	1.4	>	<	1	508.7	508.7	508.7	0	508.7	508.7	>
2022-06-08 14:42:16	548	<	200	0	0	0	0	0	0	>	<	1	1.4	1.4	1.4	0	1.4	1.4	>	<	1	508.7	508.7	508.7	0	508.7	508.7	>
2022-06-08 14:42:17	549	<	200	0	0	0	0	0	0	>	<	1	1.4	1.4	1.4	0	1.4	1.4	>	<	1	508.7	508.7	508.7	0	508.7	508.7	>
2022-06-08 14:42:18	550	<	200	0	0	0	0	0	0	>	<	1	1.35	1.35	1.35	0	1.35	1.35	>	<	1	508.7	508.7	508.7	0	508.7	508.7	>
2022-06-08 14:42:19	551	<	200	0	0	0	0	0	0	>	<	1	1.45	1.45	1.45	0	1.45	1.45	>	<	1	508.7	508.7	508.7	0	508.7	508.7	>
2022-06-08 14:42:20	552	<	200	0	0	0	0	0	0	>	<	1	1.4	1.4	1.4	0	1.4	1.4	>	<	1	508.7	508.7	508.7	0	508.7	508.7	>
2022-06-08 14:42:21	553	<	200	0	0	0	0	0	0	>	<	1	1.4	1.4	1.4	0	1.4	1.4	>	<	1	508.7	508.7	508.7	0	508.7	508.7	>
2022-06-08 14:42:22	554	<	200	0	0	0	0	0	0	>	<	1	1.4	1.4	1.4	0	1.4	1.4	>	<	1	508.7	508.7	508.7	0	508.7	508.7	>
2022-06-08 14:42:23	555	<	200	0	0	0	0	0	0	>	<	1	1.4	1.4	1.4	0	1.4	1.4	>	<	1	508.7	508.7	508.7	0	508.7	508.7	>
2022-06-08 14:42:24	556	<	200	0.095	1	0	0.2932	0.3882	-0.1982	>	<	1	1.4	1.4	1.4	0	1.4	1.4	>	<	1	508.7	508.7	508.7	0	508.7	508.7	>
2022-06-08 14:42:25	557	<	200	0	0	0	0	0	0	>	<	1	1.25	1.25	1.25	0	1.25	1.25	>	<	1	508.7	508.7	508.7	0	508.7	508.7	>
2022-06-08 14:42:26	558	<	200	0	0	0	0	0	0	>	<	1	1.25	1.25	1.25	0	1.25	1.25	>	<	1	508.7	508.7	508.7	0	508.7	508.7	>
2022-06-08 14:42:27	559	<	200	0	0	0	0	0	0	>	<	1	1.3	1.3	1.3	0	1.3	1.3	>	<	1	508.7	508.7	508.7	0	508.7	508.7	>
2022-06-08 14:42:28	560	<	200	0	0	0	0	0	0	>	<	1	1.3	1.3	1.3	0	1.3	1.3	>	<	1	508.7	508.7	508.7	0	508.7	508.7	>
2022-06-08 14:42:29	561	<	200	0	0	0	0	0	0	>	<	1	1.3	1.3	1.3	0	1.3	1.3	>	<	1	508.7	508.7	508.7	0	508.7	508.7	>
2022-06-08 14:42:30	562	<	200	0	0	0	0	0	0	>	<	1	1.3	1.3	1.3	0	1.3	1.3	>	<	1	508.7	508.7	508.7	0	508.7	508.7	>
2022-06-08 14:42:31	563	<	200	0	0	0	0	0	0	>	<	1	1.3	1.3	1.3	0	1.3	1.3	>	<	1	508.7	508.7	508.7	0	508.7	508.7	>
2022-06-08 14:42:32	564	<	199	0	0	0	0	0	0	>	<	1	1.2	1.2	1.2	0	1.2	1.2	>	<	1	508.7	508.7	508.7	0	508.7	508.7	>
2022-06-08 14:42:33	565	<	200	0	0	0	0	0	0	>	<	1	1.2	1.2	1.2	0	1.2	1.2	>	<	1	508.7	508.7	508.7	0	508.7	508.7	>
2022-06-08 14:42:34	566	<	200	0	0	0	0	0	0	>	<	1	1.3	1.3	1.3	0	1.3	1.3	>	<	1	508.7	508.7	508.7	0	508.7	508.7	>
2022-06-08 14:42:35	567	<	200	0.075	1	0	0.2634	0.3384	-0.1884	>	<	1	1.3	1.3	1.3	0	1.3	1.3	>	<	1	508.7	508.7	508.7	0	508.7	508.7	>
2022-06-08 14:42:36	568	<	200	0.08	1	0	0.2713	0.3513	-0.1913	>	<	1	1.35	1.35	1.35	0	1.35	1.35	>	<	1	508.7	508.7	508.7	0	508.7	508.7	>
2022-06-08 14:42:37	569	<	200	0.12	1	0	0.325	0.445	-0.205	>	<	1	1.4	1.4	1.4	0	1.4	1.4	>	<	1	508.7	508.7	508.7	0	508.7	508.7	>
2022-06-08 14:42:38	570	<	200	0.105	1	0	0.3066	0.4116	-0.2016	>	<	1	1.4	1.4	1.4	0	1.4	1.4	>	<	1	508.7	508.7	508.7	0	508.7	508.7	>
2022-06-08 14:42:39	571	<	200	0.105	1	0	0.3066	0.4116	-0.2016	>	<	1	1.4	1.4	1.4	0	1.4	1.4	>	<	1	508.7	508.7	508.7	0	508.7	508.7	>
2022-06-08 14:42:40	572	<	200	0	0	0	0	0	0	>	<	1	1.4	1.4	1.4	0	1.4	1.4	>	<	1	508.7	508.7	508.7	0	508.7	508.7	>
2022-06-08 14:42:41	573	<	200	0	0	0	0	0	0	>	<	1	1.4	1.4	1.4	0	1.4	1.4	>	<	1	508.7	508.7	508.7	0	508.7	508.7	>
2022-06-08 14:42:42	574	<	200	0	0	0	0	0	0	>	<	1	1.45	1.45	1.45	0	1.45	1.45	>	<	1	508.7	508.7	508.7	0	508.7	508.7	>
2022-06-08 14:42:43	575	<	200	0	0	0	0	0	0	>	<	1	1.4	1.4	1.4	0	1.4	1.4	>	<	1	508.7	508.7	508.7	0	508.7	508.7	>
2022-06-08 14:42:44	576	<	197	0	0	0	0	0	0	>	<	1	1.55	1.55	1.55	0	1.55	1.55	>	<	1	508.7	508.7	508.7	0	508.7	508.7	>
2022-06-08 14:42:45	577	<	203	0.0049	1	0	0.07	0.0749	-0.0651	>	<	1	1.4	1.4	1.4	0	1.4	1.4	>	<	1	508.7	508.7	508.7	0	508.7	508.7	>
2022-06-08 14:42:46	578	<	200	0	0	0	0	0	0	>	<	1	1.4	1.4	1.4	0	1.4	1.4	>	<	1	508.7	508.7	508.7	0	508.7	508.7	>
2022-06-08 14:42:47	579	<	200	0	0	0	0	0	0	>	<	1	1.25	1.25	1.25	0	1.25	1.25	>	<	1	503.6	503.6	503.6	0	503.6	503.6	>
2022-06-08 14:42:48	580	<	200	0	0	0	0	0	0	>	<	1	1.15	1.15	1.15	0	1.15	1.15	>	<	1	503.6	503.6	503.6	0	503.6	503.6	>
2022-06-08 14:42:49	581	<	201	0	0	0	0	0	0	>	<	1	1.35	1.35	1.35	0	1.35	1.35	>	<	1	503.6	503.6	503.6	0	503.6	503.6	>
2022-06-08 14:42:50	582	<	199	0	0	0	0	0	0	>	<	1	1.3	1.3	1.3	0	1.3	1.3	>	<	1	503.6	503.6	503.6	0	503.6	503.6	>
2022-06-08 14:42:51	583	<	200	0	0	0	0	0	0	>	<	1	1.35	1.35	1.35	0	1.35	1.35	>	<	1	503.6	503.6	503.6	0	503.6	503.6	>
2022-06-08 14:42:52	584	<	200	0	0	0	0	0	0	>	<	1	1.35	1.35	1.35	0	1.35	1.35	>	<	1	503.6	503.6	503.6	0	503.6	503.6	>
2022-06-08 14:42:53	585	<	200	0	0	0	0	0	0	>	<	1	1.25	1.25	1.25	0	1.25	1.25	>	<	1	503.6	503.6	503.6	0	503.6	503.6	>
2022-06-08 14:42:54	586	<	200	0	0	0	0	0	0	>	<	1	1.35	1.35	1.35	0	1.35	1.35	>	<	1	503.6	503.6	503.6	0	503.6	503.6	>
2022-06-08 14:42:55	587	<	200	0	0	0	0	0	0	>	<	1	1.3	1.3	1.3	0	1.3	1.3	>	<	1	503.6	503.6	503.6	0	503.6	503.6	>
2022-06-08 14:42:56	588	<	201	0	0	0	0	0	0	>	<	1	1.3	1.3	1.3	0	1.3	1.3	>	<	1	503.6	503.6	503.6	0	503.6	503.6	>
2022-06-08 14:42:57	589	<	200	0	0	0	0	0	0	>	<	1	1.25	1.25	1.25	0	1.25	1.25	>	<	1	503.6	503.6	503.6	0	503.6	503.6	>
2022-06-08 14:42:58	590	<	199	0	0	0	0	0	0	>	<	1	1.35	1.35	1.35	0	1.35	1.35	>	<	1	503.6	503.6	503.6	0	503.6	503.6	>
2022-06-08 14:42:59	591	<	200	0	0	0	0	0	0	>	<	1	1.25	1.25	1.25	0	1.25	1.25	>	<	1	503.6	503.6	503.6	0	503.6	503.6	>
2022-06-08 14:43:00	592	<	200	0	0	0	0	0	0	>	<	1	1.3	1.3	1.3	0	1.3	1.3	>	<	1	503.6	503.6	503.6	0	503.6	503.6	>
2022-06-08 14:43:01	593	<	200	0	0	0	0	0	0	>	<	1	1.25	1.25	1.25	0	1.25	1.25	>	<	1	503.6	503.6	503.6	0	503.6	503.6	>
2022-06-08 14:43:02	594	<	201	0	0	0	0	0	0	>	<	1	1.35	1.35	1.35	0	1.35	1.35	>	<	1	503.6	503.6	503.6	0	503.6	503.6	>
2022-06-08 14:43:03	595	<	200	0	0	0	0	0	0	>	<	1	1.25	1.25	1.25	0	1.25	1.25	>	<	1	503.6	503.6	503.6	0	503.6	503.6	>
2022-06-08 14:43:04	596	<	200	0	0	0	0	0	0	>	<	1	1.3	1.3	1.3	0	1.3	1.3	>	<	1	503.6	503.6	503.6	0	503.6	503.6	>
2022-06-08 14:43:05	597	<	200	0	0	0	0	0	0	>	<	1	1.3	1.3	1.3	0	1.3	1.3	>	<	1	503.6	503.6	503.6	0	503.6	503.6	>
2022-06-08 14:43:06	598	<	200	0	0	0	0	0	0	>	<	1	1.3	1.3	1.3	0	1.3	1.3	>	<	1	503.6	503.6	503.6	0	503.6	503.6	>
2022-06-08 14:43:07	599	<	200	0	0	0	0	0	0	>	<	1	1.3	1.3	1.3	0	1.3	1.3	>	<	1	503.6	503.6	503.6	0	503.6	503.6	>
2022-06-08 14:43:08	600	<	200	0	0	0	0	0	0	>	<	1	1.3	1.3	1.3	0	1.3	1.3	>	<	1	503.6	503.6	503.6	0	503.6	503.6	>
2022-06-08 14:43:09	601	<	200	0	0	0	0	0	0	>	<	1	1.25	1.25	1.25	0	1.25	1.25	>	<	1	503.6	503.6	503.6	0	503.6	503.6	>
2022-06-08 14:43:10	602	<	200	0	0	0	0	0	0	>	<	1	1.25	1.25	1.25	0	1.25	1.25	>	<	1	503.6	503.6	503.6	0	503.6	503.6	>
2022-06-08 14:43:11	603	<	200	0	0	0	0	0	0	>	<	1	1.3	1.3	1.3	0	1.3	1.3	>	<	1	503.6	503.6	503.6	0	503.6	503.6	>
2022-06-08 14:43:12	604	<	200	0	0	0	0	0	0	>	<	1	1.3	1.3	1.3	0	1.3	1.3	>	<	1	503.6	503.6	503.6	0	503.6	503.6	>
2022-06-08 14:43:13	605	<	199	0	0	0	0	0	0	>	<	1	1.35	1.35	1.35	0	1.35	1.35	>	<	1	503.6	503.6	503.6	0	503.6	503.6	>
2022-06-08 14:43:14	606	<	201	0	0	0	0	0	0	>	<	1	1.3	1.3	1.3	0	1.3	1.3	>	<	1	503.6	503.6	503.6	0	503.6	503.6	>
2022-06-08 14:43:15	607	<	200	0	0	0	0	0	0	>	<	1	1.35	1.35	1.35	0	1.35	1.35	>	<	1	503.6	503.6	503.6	0	503.6	503.6	>
2022-06-08 14:43:16	608	<	200	0	0	0	0	0	0	>	<	1	1.35	1.35	1.35	0	1.35	1.35	>	<	1	503.6	503.6	503.6	0	503.6	503.6	>
2022-06-08 14:43:17	609	<	200	0.005	1	0	0.0705	0.0755	-0.0655	>	<	1	1.25	1.25	1.25	0	1.25	1.25	>	<	1	503.6	503.6	503.6	0	503.6	503.6	>
2022-06-08 14:43:18	610	<	200	0	0	0	0	0	0	>	<	1	1.35	1.35	1.35	0	1.35	1.35	>	<	1	503.6	503.6	503.6	0	503.6	503.6	>
2022-06-08 14:43:19	611	<	200	0	0	0	0	0	0	>	<	1	1.35	1.35	1.35	0	1.35	1.35	>	<	1	503.6	503.6	503.6	0	503.6	503.6	>
2022-06-08 14:43:20	612	<	200	0.005	1	0	0.0705	0.0755	-0.0655	>	<	1	1.25	1.25	1.25	0	1.25	1.25	>	<	1	503.6	503.6	503.6	0	503.6	503.6	>
2022-06-08 14:43:21	613	<	200	0	0	0	0	0	0	>	<	1	1.35	1.35	1.35	0	1.35	1.35	>	<	1	503.6	503.6	503.6	0	503.6	503.6	>
2022-06-08 14:43:22	614	<	200	0	0	0	0	0	0	>	<	1	1.25	1.25	1.25	0	1.25	1.25	>	<	1	503.6	503.6	503.6	0	503.6	503.6	>
2022-06-08 14:43:23	615	<	200	0	0	0	0	0	0	>	<	1	1.35	1.35	1.35	0	1.35	1.35	>	<	1	503.6	503.6	503.6	0	503.6	503.6	>
2022-06-08 14:43:24	616	<	200	0.035	1	0	0.1838	0.2188	-0.1488	>	<	1	1.25	1.25	1.25	0	1.25	1.25	>	<	1	503.6	503.6	503.6	0	503.6	503.6	>
2022-06-08 14:43:25	617	<	200	0	0	0	0	0	0	>	<	1	1.35	1.35	1.35	0	1.35	1.35	>	<	1	503.6	503.6	503.6	0	503.6	503.6	>
2022-06-08 14:43:26	618	<	200	0	0	0	0	0	0	>	<	1	1.3	1.3	1.3	0	1.3	1.3	>	<	1	503.6	503.6	503.6	0	503.6	503.6	>
2022-06-08 14:43:27	619	<	200	0	0	0	0	0	0	>	<	1	1.3	1.3	1.3	0	1.3	1.3	>	<	1	503.6	503.6	503.6	0	503.6	503.6	>
2022-06-08 14:43:28	620	<	200	0	0	0	0	0	0	>	<	1	1.3	1.3	1.3	0	1.3	1.3	>	<	1	503.6	503.6	503.6	0	503.6	503.6	>
2022-06-08 14:43:29	621	<	199	0	0	0	0	0	0	>	<	1	1.3	1.3	1.3	0	1.3	1.3	>	<	1	503.6	503.6	503.6	0	503.6	503.6	>
2022-06-08 14:43:30	622	<	201	0	0	0	0	0	0	>	<	1	1.3	1.3	1.3	0	1.3	1.3	>	<	1	503.6	503.6	503.6	0	503.6	503.6	>
2022-06-08 14:43:31	623	<	200	0	0	0	0	0	0	>	<	1	1.35	1.35	1.35	0	1.35	1.35	>	<	1	503.6	503.6	503.6	0	503.6	503.6	>
2022-06-08 14:43:32	624	<	199	0	0	0	0	0	0	>	<	1	1.25	1.25	1.25	0	1.25	1.25	>	<	1	503.6	503.6	503.6	0	503.6	503.6	>
2022-06-08 14:43:33	625	<	200	0	0	0	0	0	0	>	<	1	1.1	1.1	1.1	0	1.1	1.1	>	<	1	503.6	503.6	503.6	0	503.6	503.6	>
2022-06-08 14:43:34	626	<	201	0	0	0	0	0	0	>	<	1	1.2	1.2	1.2	0	1.2	1.2	>	<	1	503.6	503.6	503.6	0	503.6	503.6	>
2022-06-08 14:43:35	627	<	199	0	0	0	0	0	0	>	<	1	1.1	1.1	1.1	0	1.1	1.1	>	<	1	503.6	503.6	503.6	0	503.6	503.6	>
2022-06-08 14:43:36	628	<	200	0	0	0	0	0	0	>	<	1	1.45	1.45	1.45	0	1.45	1.45	>	<	1	503.7	503.7	503.7	0	503.7	503.7	>
2022-06-08 14:43:37	629	<	200	0	0	0	0	0	0	>	<	1	1.2	1.2	1.2	0	1.2	1.2	>	<	1	503.7	503.7	503.7	0	503.7	503.7	>
2022-06-08 14:43:38	630	<	201	0	0	0	0	0	0	>	<	1	1.15	1.15	1.15	0	1.15	1.15	>	<	1	503.7	503.7	503.7	0	503.7	503.7	>
2022-06-08 14:43:39	631	<	199	0	0	0	0	0	0	>	<	1	1.15	1.15	1.15	0	1.15	1.15	>	<	1	503.7	503.7	503.7	0	503.7	503.7	>
2022-06-08 14:43:40	632	<	201	0	0	0	0	0	0	>	<	1	1.2	1.2	1.2	0	1.2	1.2	>	<	1	504	504	504	0	504	504	>
2022-06-08 14:43:41	633	<	199	0	0	0	0	0	0	>	<	1	1.15	1.15	1.15	0	1.15	1.15	>	<	1	504	504	504	0	504	504	>
2022-06-08 14:43:42	634	<	200	0	0	0	0	0	0	>	<	1	1.15	1.15	1.15	0	1.15	1.15	>	<	1	504	504	504	0	504	504	>
2022-06-08 14:43:43	635	<	200	0	0	0	0	0	0	>	<	1	1.15	1.15	1.15	0	1.15	1.15	>	<	1	504	504	504	0	504	504	>
2022-06-08 14:43:44	636	<	200	0	0	0	0	0	0	>	<	1	1.25	1.25	1.25	0	1.25	1.25	>	<	1	504	504	504	0	504	504	>
2022-06-08 14:43:45	637	<	200	0	0	0	0	0	0	>	<	1	1.45	1.45	1.45	0	1.45	1.45	>	<	1	504	504	504	0	504	504	>
2022-06-08 14:43:46	638	<	200	0	0	0	0	0	0	>	<	1	1.4	1.4	1.4	0	1.4	1.4	>	<	1	504	504	504	0	504	504	>
2022-06-08 14:43:47	639	<	200	0	0	0	0	0	0	>	<	1	1.3	1.3	1.3	0	1.3	1.3	>	<	1	504	504	504	0	504	504	>
2022-06-08 14:43:48	640	<	201	0	0	0	0	0	0	>	<	1	1.1	1.1	1.1	0	1.1	1.1	>	<	1	504	504	504	0	504	504	>
2022-06-08 14:43:49	641	<	199	0	0	0	0	0	0	>	<	1	1.4	1.4	1.4	0	1.4	1.4	>	<	1	504	504	504	0	504	504	>
2022-06-08 14:43:50	642	<	200	0	0	0	0	0	0	>	<	1	1.4	1.4	1.4	0	1.4	1.4	>	<	1	504	504	504	0	504	504	>
2022-06-08 14:43:51	643	<	200	0	0	0	0	0	0	>	<	1	1.4	1.4	1.4	0	1.4	1.4	>	<	1	504	504	504	0	504	504	>
2022-06-08 14:43:52	644	<	200	0	0	0	0	0	0	>	<	1	1.35	1.35	1.35	0	1.35	1.35	>	<	1	504	504	504	0	504	504	>
2022-06-08 14:43:53	645	<	200	0	0	0	0	0	0	>	<	1	1.3	1.3	1.3	0	1.3	1.3	>	<	1	504	504	504	0	504	504	>
2022-06-08 14:43:54	646	<	200	0	0	0	0	0	0	>	<	1	1.35	1.35	1.35	0	1.35	1.35	>	<	1	504	504	504	0	504	504	>
2022-06-08 14:43:55	647	<	201	0	0	0	0	0	0	>	<	1	1.3	1.3	1.3	0	1.3	1.3	>	<	1	504	504	504	0	504	504	>
2022-06-08 14:43:56	648	<	199	0	0	0	0	0	0	>	<	1	1.35	1.35	1.35	0	1.35	1.35	>	<	1	504	504	504	0	504	504	>
2022-06-08 14:43:57	649	<	200	0	0	0	0	0	0	>	<	1	1.4	1.4	1.4	0	1.4	1.4	>	<	1	504	504	504	0	504	504	>
2022-06-08 14:43:58	650	<	200	0	0	0	0	0	0	>	<	1	1.4	1.4	1.4	0	1.4	1.4	>	<	1	504	504	504	0	504	504	>
2022-06-08 14:43:59	651	<	200	0	0	0	0	0	0	>	<	1	1.3	1.3	1.3	0	1.3	1.3	>	<	1	504	504	504	0	504	504	>
2022-06-08 14:44:00	652	<	200	0	0	0	0	0	0	>	<	1	1.35	1.35	1.35	0	1.35	1.35	>	<	1	504	504	504	0	504	504	>
2022-06-08 14:44:01	653	<	200	0	0	0	0	0	0	>	<	1	1.35	1.35	1.35	0	1.35	1.35	>	<	1	504	504	504	0	504	504	>
2022-06-08 14:44:02	654	<	201	0	0	0	0	0	0	>	<	1	1.3	1.3	1.3	0	1.3	1.3	>	<	1	504	504	504	0	504	504	>
2022-06-08 14:44:03	655	<	200	0	0	0	0	0	0	>	<	1	1.3	1.3	1.3	0	1.3	1.3	>	<	1	504	504	504	0	504	504	>
2022-06-08 14:44:04	656	<	200	0	0	0	0	0	0	>	<	1	1.35	1.35	1.35	0	1.35	1.35	>	<	1	504	504	504	0	504	504	>
2022-06-08 14:44:05	657	<	200	0	0	0	0	0	0	>	<	1	1.25	1.25	1.25	0	1.25	1.25	>	<	1	504	504	504	0	504	504	>
2022-06-08 14:44:06	658	<	200	0	0	0	0	0	0	>	<	1	1.25	1.25	1.25	0	1.25	1.25	>	<	1	504	504	504	0	504	504	>
2022-06-08 14:44:07	659	<	200	0	0	0	0	0	0	>	<	1	1.3	1.3	1.3	0	1.3	1.3	>	<	1	504	504	504	0	504	504	>
2022-06-08 14:44:08	660	<	95	0	0	0	0	0	0	>	<	1	1.3	1.3	1.3	0	1.3	1.3	>	<	1	504	504	504	0	504	504	>
2022-06-08 14:44:09	661	<	0	0			0	0	0	>	<	1	0.5	0.5	0.5	0	0.5	0.5	>	<	1	504	504	504	0	504	504	>

## Sheet: Conf1_5000
		<	Processing Time							>	<	CPU1							>	<	MEM1							>
Time	Id	<	Cont	Average	Max	Min	DesvTip	DTTop	DTDown	>	<	Cont	Average	Max	Min	DesvTip	DTTop	DTDown	>	<	Cont	Average	Max	Min	DesvTip	DTTop	DTDown	>
P7_Conf1_5000	Tot	<	659997	0.0558	94	0	0.2572	0.313	-0.2013	>	<	660	2.67	11.7	0.9	0.51	3.18	2.16	>	<	660	505.63	519.1	237	28.75	534.38	476.88	>
2022-06-08 15:10:57	0	<	1075	0.067	6	0	0.3007	0.3676	-0.2337	>	<	1	9.95	9.95	9.95	0	9.95	9.95	>	<	1	237	237	237	0	237	237	>
2022-06-08 15:10:58	1	<	1058	0.0227	1	0	0.1489	0.1716	-0.1262	>	<	1	11.7	11.7	11.7	0	11.7	11.7	>	<	1	275	275	275	0	275	275	>
2022-06-08 15:10:59	2	<	1002	0.1267	1	0	0.3327	0.4594	-0.2059	>	<	1	5.9	5.9	5.9	0	5.9	5.9	>	<	1	281.2	281.2	281.2	0	281.2	281.2	>
2022-06-08 15:11:00	3	<	999	0.04	1	0	0.1961	0.2361	-0.156	>	<	1	3.95	3.95	3.95	0	3.95	3.95	>	<	1	297.7	297.7	297.7	0	297.7	297.7	>
2022-06-08 15:11:01	4	<	999	0.036	1	0	0.1864	0.2224	-0.1503	>	<	1	3.75	3.75	3.75	0	3.75	3.75	>	<	1	288	288	288	0	288	288	>
2022-06-08 15:11:02	5	<	1001	0.016	1	0	0.1254	0.1414	-0.1094	>	<	1	4	4	4	0	4	4	>	<	1	314.3	314.3	314.3	0	314.3	314.3	>
2022-06-08 15:11:03	6	<	1001	0.005	1	0	0.0705	0.0755	-0.0655	>	<	1	4.3	4.3	4.3	0	4.3	4.3	>	<	1	321.5	321.5	321.5	0	321.5	321.5	>
2022-06-08 15:11:04	7	<	998	0.002	1	0	0.0447	0.0467	-0.0427	>	<	1	2.6	2.6	2.6	0	2.6	2.6	>	<	1	321.5	321.5	321.5	0	321.5	321.5	>
2022-06-08 15:11:05	8	<	1001	0.0599	1	0	0.2374	0.2973	-0.1774	>	<	1	2.75	2.75	2.75	0	2.75	2.75	>	<	1	324.9	324.9	324.9	0	324.9	324.9	>
2022-06-08 15:11:06	9	<	1000	0.115	1	0	0.319	0.434	-0.204	>	<	1	4.2	4.2	4.2	0	4.2	4.2	>	<	1	368.7	368.7	368.7	0	368.7	368.7	>
2022-06-08 15:11:07	10	<	1002	0.0619	1	0	0.2409	0.3028	-0.1791	>	<	1	3.3	3.3	3.3	0	3.3	3.3	>	<	1	385.7	385.7	385.7	0	385.7	385.7	>
2022-06-08 15:11:08	11	<	998	0.0301	1	0	0.1708	0.2008	-0.1407	>	<	1	2.65	2.65	2.65	0	2.65	2.65	>	<	1	385.7	385.7	385.7	0	385.7	385.7	>
2022-06-08 15:11:09	12	<	1001	0.004	1	0	0.0631	0.0671	-0.0591	>	<	1	2.45	2.45	2.45	0	2.45	2.45	>	<	1	385.7	385.7	385.7	0	385.7	385.7	>
2022-06-08 15:11:10	13	<	1000	0.01	1	0	0.0995	0.1095	-0.0895	>	<	1	2.8	2.8	2.8	0	2.8	2.8	>	<	1	386	386	386	0	386	386	>
2022-06-08 15:11:11	14	<	1000	0.19	1	0	0.3923	0.5823	-0.2023	>	<	1	3.05	3.05	3.05	0	3.05	3.05	>	<	1	403.6	403.6	403.6	0	403.6	403.6	>
2022-06-08 15:11:12	15	<	999	0.2853	1	0	0.4516	0.7368	-0.1663	>	<	1	3.15	3.15	3.15	0	3.15	3.15	>	<	1	447.1	447.1	447.1	0	447.1	447.1	>
2022-06-08 15:11:13	16	<	993	0.0957	1	0	0.2941	0.3898	-0.1985	>	<	1	3.3	3.3	3.3	0	3.3	3.3	>	<	1	467.5	467.5	467.5	0	467.5	467.5	>
2022-06-08 15:11:14	17	<	1006	0.0994	1	0	0.2992	0.3986	-0.1998	>	<	1	2.75	2.75	2.75	0	2.75	2.75	>	<	1	467.5	467.5	467.5	0	467.5	467.5	>
2022-06-08 15:11:15	18	<	999	0.0971	1	0	0.2961	0.3932	-0.199	>	<	1	2.7	2.7	2.7	0	2.7	2.7	>	<	1	467.5	467.5	467.5	0	467.5	467.5	>
2022-06-08 15:11:16	19	<	1003	0.1017	1	0	0.3022	0.4039	-0.2006	>	<	1	2.95	2.95	2.95	0	2.95	2.95	>	<	1	467.5	467.5	467.5	0	467.5	467.5	>
2022-06-08 15:11:17	20	<	998	0.0832	1	0	0.2761	0.3593	-0.193	>	<	1	2.7	2.7	2.7	0	2.7	2.7	>	<	1	468.3	468.3	468.3	0	468.3	468.3	>
2022-06-08 15:11:18	21	<	1001	0.0859	1	0	0.2802	0.3662	-0.1943	>	<	1	2.75	2.75	2.75	0	2.75	2.75	>	<	1	468.4	468.4	468.4	0	468.4	468.4	>
2022-06-08 15:11:19	22	<	1001	0.1638	1	0	0.3701	0.534	-0.2063	>	<	1	2.85	2.85	2.85	0	2.85	2.85	>	<	1	487.2	487.2	487.2	0	487.2	487.2	>
2022-06-08 15:11:20	23	<	999	0.039	1	0	0.1937	0.2327	-0.1546	>	<	1	3.1	3.1	3.1	0	3.1	3.1	>	<	1	500.1	500.1	500.1	0	500.1	500.1	>
2022-06-08 15:11:21	24	<	1002	0.1228	1	0	0.3282	0.4509	-0.2054	>	<	1	2.65	2.65	2.65	0	2.65	2.65	>	<	1	496.3	496.3	496.3	0	496.3	496.3	>
2022-06-08 15:11:22	25	<	999	0.1431	1	0	0.3502	0.4934	-0.2071	>	<	1	2.6	2.6	2.6	0	2.6	2.6	>	<	1	496.3	496.3	496.3	0	496.3	496.3	>
2022-06-08 15:11:23	26	<	999	0.1391	1	0	0.3461	0.4852	-0.207	>	<	1	2.65	2.65	2.65	0	2.65	2.65	>	<	1	496.3	496.3	496.3	0	496.3	496.3	>
2022-06-08 15:11:24	27	<	1001	0.1798	1	0	0.384	0.5639	-0.2042	>	<	1	2.8	2.8	2.8	0	2.8	2.8	>	<	1	496.3	496.3	496.3	0	496.3	496.3	>
2022-06-08 15:11:25	28	<	983	0.0315	1	0	0.1748	0.2063	-0.1432	>	<	1	2.65	2.65	2.65	0	2.65	2.65	>	<	1	496.3	496.3	496.3	0	496.3	496.3	>
2022-06-08 15:11:26	29	<	1017	0.0167	1	0	0.1282	0.1449	-0.1115	>	<	1	3	3	3	0	3	3	>	<	1	498.6	498.6	498.6	0	498.6	498.6	>
2022-06-08 15:11:27	30	<	999	0.004	1	0	0.0632	0.0672	-0.0591	>	<	1	2.7	2.7	2.7	0	2.7	2.7	>	<	1	498.6	498.6	498.6	0	498.6	498.6	>
2022-06-08 15:11:28	31	<	996	0.008	1	0	0.0893	0.0973	-0.0812	>	<	1	2.4	2.4	2.4	0	2.4	2.4	>	<	1	498.6	498.6	498.6	0	498.6	498.6	>
2022-06-08 15:11:29	32	<	1002	0.1018	1	0	0.3024	0.4042	-0.2006	>	<	1	2.6	2.6	2.6	0	2.6	2.6	>	<	1	498.6	498.6	498.6	0	498.6	498.6	>
2022-06-08 15:11:30	33	<	1003	0.0608	1	0	0.239	0.2998	-0.1782	>	<	1	2.65	2.65	2.65	0	2.65	2.65	>	<	1	498.6	498.6	498.6	0	498.6	498.6	>
2022-06-08 15:11:31	34	<	999	0.1912	1	0	0.3932	0.5844	-0.202	>	<	1	2.75	2.75	2.75	0	2.75	2.75	>	<	1	498.6	498.6	498.6	0	498.6	498.6	>
2022-06-08 15:11:32	35	<	1001	0.1688	1	0	0.3746	0.5434	-0.2058	>	<	1	2.8	2.8	2.8	0	2.8	2.8	>	<	1	498.6	498.6	498.6	0	498.6	498.6	>
2022-06-08 15:11:33	36	<	999	0.1552	1	0	0.3621	0.5172	-0.2069	>	<	1	3.05	3.05	3.05	0	3.05	3.05	>	<	1	498.6	498.6	498.6	0	498.6	498.6	>
2022-06-08 15:11:34	37	<	1000	0.17	1	0	0.3756	0.5456	-0.2056	>	<	1	2.8	2.8	2.8	0	2.8	2.8	>	<	1	498.6	498.6	498.6	0	498.6	498.6	>
2022-06-08 15:11:35	38	<	999	0.1321	1	0	0.3386	0.4708	-0.2065	>	<	1	2.85	2.85	2.85	0	2.85	2.85	>	<	1	498.7	498.7	498.7	0	498.7	498.7	>
2022-06-08 15:11:36	39	<	1002	0.2455	1	0	0.4304	0.6759	-0.1849	>	<	1	2.85	2.85	2.85	0	2.85	2.85	>	<	1	498.7	498.7	498.7	0	498.7	498.7	>
2022-06-08 15:11:37	40	<	999	0.2633	1	0	0.4404	0.7037	-0.1771	>	<	1	2.7	2.7	2.7	0	2.7	2.7	>	<	1	498.7	498.7	498.7	0	498.7	498.7	>
2022-06-08 15:11:38	41	<	999	0.2352	1	0	0.4241	0.6594	-0.1889	>	<	1	2.75	2.75	2.75	0	2.75	2.75	>	<	1	498.7	498.7	498.7	0	498.7	498.7	>
2022-06-08 15:11:39	42	<	1001	0.2537	1	0	0.4352	0.6889	-0.1814	>	<	1	2.75	2.75	2.75	0	2.75	2.75	>	<	1	498.7	498.7	498.7	0	498.7	498.7	>
2022-06-08 15:11:40	43	<	1000	0.148	1	0	0.3551	0.5031	-0.2071	>	<	1	3.1	3.1	3.1	0	3.1	3.1	>	<	1	499.2	499.2	499.2	0	499.2	499.2	>
2022-06-08 15:11:41	44	<	1001	0.013	1	0	0.1132	0.1262	-0.1002	>	<	1	2.7	2.7	2.7	0	2.7	2.7	>	<	1	499.2	499.2	499.2	0	499.2	499.2	>
2022-06-08 15:11:42	45	<	1000	0.009	1	0	0.0944	0.1034	-0.0854	>	<	1	2.8	2.8	2.8	0	2.8	2.8	>	<	1	499.2	499.2	499.2	0	499.2	499.2	>
2022-06-08 15:11:43	46	<	1000	0.005	1	0	0.0705	0.0755	-0.0655	>	<	1	2.7	2.7	2.7	0	2.7	2.7	>	<	1	499.2	499.2	499.2	0	499.2	499.2	>
2022-06-08 15:11:44	47	<	1000	0.004	1	0	0.0631	0.0671	-0.0591	>	<	1	2.85	2.85	2.85	0	2.85	2.85	>	<	1	499.2	499.2	499.2	0	499.2	499.2	>
2022-06-08 15:11:45	48	<	1000	0.002	1	0	0.0447	0.0467	-0.0427	>	<	1	2.6	2.6	2.6	0	2.6	2.6	>	<	1	499.2	499.2	499.2	0	499.2	499.2	>
2022-06-08 15:11:46	49	<	999	0.003	1	0	0.0547	0.0577	-0.0517	>	<	1	2.5	2.5	2.5	0	2.5	2.5	>	<	1	499.3	499.3	499.3	0	499.3	499.3	>
2022-06-08 15:11:47	50	<	1001	0.029	1	0	0.1677	0.1967	-0.1388	>	<	1	2.95	2.95	2.95	0	2.95	2.95	>	<	1	499.3	499.3	499.3	0	499.3	499.3	>
2022-06-08 15:11:48	51	<	1001	0.0509	1	0	0.2199	0.2708	-0.1689	>	<	1	2.7	2.7	2.7	0	2.7	2.7	>	<	1	499.3	499.3	499.3	0	499.3	499.3	>
2022-06-08 15:11:49	52	<	999	0.0561	1	0	0.23	0.2861	-0.174	>	<	1	2.65	2.65	2.65	0	2.65	2.65	>	<	1	499.3	499.3	499.3	0	499.3	499.3	>
2022-06-08 15:11:50	53	<	999	0.047	1	0	0.2117	0.2588	-0.1647	>	<	1	2.7	2.7	2.7	0	2.7	2.7	>	<	1	499.3	499.3	499.3	0	499.3	499.3	>
2022-06-08 15:11:51	54	<	1001	0.038	1	0	0.1911	0.2291	-0.1531	>	<	1	2.6	2.6	2.6	0	2.6	2.6	>	<	1	499.3	499.3	499.3	0	499.3	499.3	>
2022-06-08 15:11:52	55	<	999	0.0631	1	0	0.2431	0.3061	-0.18	>	<	1	2.6	2.6	2.6	0	2.6	2.6	>	<	1	499.3	499.3	499.3	0	499.3	499.3	>
2022-06-08 15:11:53	56	<	1002	0.0918	7	0	0.354	0.4458	-0.2622	>	<	1	2.5	2.5	2.5	0	2.5	2.5	>	<	1	499.4	499.4	499.4	0	499.4	499.4	>
2022-06-08 15:11:54	57	<	998	0.0912	1	0	0.2879	0.3791	-0.1967	>	<	1	3.1	3.1	3.1	0	3.1	3.1	>	<	1	499.4	499.4	499.4	0	499.4	499.4	>
2022-06-08 15:11:55	58	<	999	0.037	1	0	0.1889	0.2259	-0.1518	>	<	1	2.8	2.8	2.8	0	2.8	2.8	>	<	1	499.4	499.4	499.4	0	499.4	499.4	>
2022-06-08 15:11:56	59	<	1002	0.0858	1	0	0.2801	0.3659	-0.1943	>	<	1	2.45	2.45	2.45	0	2.45	2.45	>	<	1	499.4	499.4	499.4	0	499.4	499.4	>
2022-06-08 15:11:57	60	<	999	0.1712	1	0	0.3767	0.5478	-0.2055	>	<	1	2.75	2.75	2.75	0	2.75	2.75	>	<	1	499.4	499.4	499.4	0	499.4	499.4	>
2022-06-08 15:11:58	61	<	1001	0.1638	1	0	0.3701	0.534	-0.2063	>	<	1	2.8	2.8	2.8	0	2.8	2.8	>	<	1	499.4	499.4	499.4	0	499.4	499.4	>
2022-06-08 15:11:59	62	<	1000	0.148	1	0	0.3551	0.5031	-0.2071	>	<	1	2.7	2.7	2.7	0	2.7	2.7	>	<	1	499.4	499.4	499.4	0	499.4	499.4	>
2022-06-08 15:12:00	63	<	998	0.1693	1	0	0.3751	0.5444	-0.2057	>	<	1	2.75	2.75	2.75	0	2.75	2.75	>	<	1	499.7	499.7	499.7	0	499.7	499.7	>
2022-06-08 15:12:01	64	<	1002	0.0389	1	0	0.1934	0.2323	-0.1545	>	<	1	3.2	3.2	3.2	0	3.2	3.2	>	<	1	499.7	499.7	499.7	0	499.7	499.7	>
2022-06-08 15:12:02	65	<	998	0.1994	1	0	0.3995	0.5989	-0.2001	>	<	1	2.7	2.7	2.7	0	2.7	2.7	>	<	1	499.7	499.7	499.7	0	499.7	499.7	>
2022-06-08 15:12:03	66	<	1001	0.1758	1	0	0.3807	0.5565	-0.2048	>	<	1	2.75	2.75	2.75	0	2.75	2.75	>	<	1	499.7	499.7	499.7	0	499.7	499.7	>
2022-06-08 15:12:04	67	<	990	0.1434	1	0	0.3505	0.4939	-0.2071	>	<	1	2.75	2.75	2.75	0	2.75	2.75	>	<	1	499.7	499.7	499.7	0	499.7	499.7	>
2022-06-08 15:12:05	68	<	1010	0.0257	1	0	0.1584	0.1841	-0.1326	>	<	1	2.7	2.7	2.7	0	2.7	2.7	>	<	1	499.7	499.7	499.7	0	499.7	499.7	>
2022-06-08 15:12:06	69	<	1001	0.036	1	0	0.1862	0.2222	-0.1502	>	<	1	2.8	2.8	2.8	0	2.8	2.8	>	<	1	499.7	499.7	499.7	0	499.7	499.7	>
2022-06-08 15:12:07	70	<	1000	0.041	1	0	0.1983	0.2393	-0.1573	>	<	1	3.1	3.1	3.1	0	3.1	3.1	>	<	1	499.7	499.7	499.7	0	499.7	499.7	>
2022-06-08 15:12:08	71	<	999	0.039	1	0	0.1937	0.2327	-0.1546	>	<	1	2.75	2.75	2.75	0	2.75	2.75	>	<	1	499.7	499.7	499.7	0	499.7	499.7	>
2022-06-08 15:12:09	72	<	1000	0.029	1	0	0.1678	0.1968	-0.1388	>	<	1	2.7	2.7	2.7	0	2.7	2.7	>	<	1	499.7	499.7	499.7	0	499.7	499.7	>
2022-06-08 15:12:10	73	<	1001	0.035	1	0	0.1837	0.2187	-0.1487	>	<	1	2.75	2.75	2.75	0	2.75	2.75	>	<	1	499.7	499.7	499.7	0	499.7	499.7	>
2022-06-08 15:12:11	74	<	1000	0.01	1	0	0.0995	0.1095	-0.0895	>	<	1	2.7	2.7	2.7	0	2.7	2.7	>	<	1	499.7	499.7	499.7	0	499.7	499.7	>
2022-06-08 15:12:12	75	<	999	0.1251	1	0	0.3309	0.456	-0.2057	>	<	1	2.65	2.65	2.65	0	2.65	2.65	>	<	1	499.7	499.7	499.7	0	499.7	499.7	>
2022-06-08 15:12:13	76	<	1001	0.1179	1	0	0.3225	0.4404	-0.2046	>	<	1	2.75	2.75	2.75	0	2.75	2.75	>	<	1	499.7	499.7	499.7	0	499.7	499.7	>
2022-06-08 15:12:14	77	<	1000	0.147	1	0	0.3541	0.5011	-0.2071	>	<	1	3.05	3.05	3.05	0	3.05	3.05	>	<	1	499.7	499.7	499.7	0	499.7	499.7	>
2022-06-08 15:12:15	78	<	999	0.1622	1	0	0.3686	0.5308	-0.2064	>	<	1	2.7	2.7	2.7	0	2.7	2.7	>	<	1	499.7	499.7	499.7	0	499.7	499.7	>
2022-06-08 15:12:16	79	<	1000	0.161	1	0	0.3675	0.5285	-0.2065	>	<	1	2.75	2.75	2.75	0	2.75	2.75	>	<	1	499.7	499.7	499.7	0	499.7	499.7	>
2022-06-08 15:12:17	80	<	999	0.0561	1	0	0.23	0.2861	-0.174	>	<	1	2.65	2.65	2.65	0	2.65	2.65	>	<	1	499.7	499.7	499.7	0	499.7	499.7	>
2022-06-08 15:12:18	81	<	1002	0.0319	1	0	0.1758	0.2078	-0.1439	>	<	1	2.55	2.55	2.55	0	2.55	2.55	>	<	1	499.7	499.7	499.7	0	499.7	499.7	>
2022-06-08 15:12:19	82	<	999	0.029	1	0	0.1679	0.1969	-0.1389	>	<	1	2.5	2.5	2.5	0	2.5	2.5	>	<	1	499.7	499.7	499.7	0	499.7	499.7	>
2022-06-08 15:12:20	83	<	1001	0.0819	1	0	0.2742	0.3562	-0.1923	>	<	1	2.5	2.5	2.5	0	2.5	2.5	>	<	1	499.7	499.7	499.7	0	499.7	499.7	>
2022-06-08 15:12:21	84	<	1000	0.049	6	0	0.2768	0.3258	-0.2278	>	<	1	3.05	3.05	3.05	0	3.05	3.05	>	<	1	504.2	504.2	504.2	0	504.2	504.2	>
2022-06-08 15:12:22	85	<	999	0.032	1	0	0.1761	0.2081	-0.1441	>	<	1	2.8	2.8	2.8	0	2.8	2.8	>	<	1	504.2	504.2	504.2	0	504.2	504.2	>
2022-06-08 15:12:23	86	<	1001	0.0729	1	0	0.26	0.3329	-0.1871	>	<	1	2.7	2.7	2.7	0	2.7	2.7	>	<	1	504.2	504.2	504.2	0	504.2	504.2	>
2022-06-08 15:12:24	87	<	999	0.004	1	0	0.0632	0.0672	-0.0591	>	<	1	2.75	2.75	2.75	0	2.75	2.75	>	<	1	504.2	504.2	504.2	0	504.2	504.2	>
2022-06-08 15:12:25	88	<	1000	0.083	1	0	0.2759	0.3589	-0.1929	>	<	1	2.7	2.7	2.7	0	2.7	2.7	>	<	1	504.2	504.2	504.2	0	504.2	504.2	>
2022-06-08 15:12:26	89	<	1001	0.1269	1	0	0.3328	0.4597	-0.206	>	<	1	2.7	2.7	2.7	0	2.7	2.7	>	<	1	504.2	504.2	504.2	0	504.2	504.2	>
2022-06-08 15:12:27	90	<	994	0	0	0	0	0	0	>	<	1	2.65	2.65	2.65	0	2.65	2.65	>	<	1	504.2	504.2	504.2	0	504.2	504.2	>
2022-06-08 15:12:28	91	<	1005	0.003	1	0	0.0546	0.0575	-0.0516	>	<	1	2.8	2.8	2.8	0	2.8	2.8	>	<	1	505.1	505.1	505.1	0	505.1	505.1	>
2022-06-08 15:12:29	92	<	1000	0.063	1	0	0.243	0.306	-0.18	>	<	1	2.65	2.65	2.65	0	2.65	2.65	>	<	1	505.1	505.1	505.1	0	505.1	505.1	>
2022-06-08 15:12:30	93	<	1001	0.0569	1	0	0.2317	0.2887	-0.1748	>	<	1	2.65	2.65	2.65	0	2.65	2.65	>	<	1	505.1	505.1	505.1	0	505.1	505.1	>
2022-06-08 15:12:31	94	<	999	0.027	1	0	0.1622	0.1892	-0.1351	>	<	1	2.65	2.65	2.65	0	2.65	2.65	>	<	1	505.1	505.1	505.1	0	505.1	505.1	>
2022-06-08 15:12:32	95	<	1001	0.009	1	0	0.0944	0.1034	-0.0854	>	<	1	2.7	2.7	2.7	0	2.7	2.7	>	<	1	505.1	505.1	505.1	0	505.1	505.1	>
2022-06-08 15:12:33	96	<	998	0.0321	1	0	0.1762	0.2082	-0.1441	>	<	1	2.75	2.75	2.75	0	2.75	2.75	>	<	1	505.1	505.1	505.1	0	505.1	505.1	>
2022-06-08 15:12:34	97	<	1001	0.007	1	0	0.0833	0.0903	-0.0763	>	<	1	2.7	2.7	2.7	0	2.7	2.7	>	<	1	505.1	505.1	505.1	0	505.1	505.1	>
2022-06-08 15:12:35	98	<	1000	0.063	1	0	0.243	0.306	-0.18	>	<	1	2.8	2.8	2.8	0	2.8	2.8	>	<	1	505.1	505.1	505.1	0	505.1	505.1	>
2022-06-08 15:12:36	99	<	1000	0.159	1	0	0.3657	0.5247	-0.2067	>	<	1	2.7	2.7	2.7	0	2.7	2.7	>	<	1	505.1	505.1	505.1	0	505.1	505.1	>
2022-06-08 15:12:37	100	<	1000	0.125	1	0	0.3307	0.4557	-0.2057	>	<	1	2.7	2.7	2.7	0	2.7	2.7	>	<	1	505.1	505.1	505.1	0	505.1	505.1	>
2022-06-08 15:12:38	101	<	1001	0.1119	1	0	0.3152	0.4271	-0.2033	>	<	1	2.7	2.7	2.7	0	2.7	2.7	>	<	1	505.1	505.1	505.1	0	505.1	505.1	>
2022-06-08 15:12:39	102	<	1001	0.0979	1	0	0.2972	0.3951	-0.1993	>	<	1	2.65	2.65	2.65	0	2.65	2.65	>	<	1	505.1	505.1	505.1	0	505.1	505.1	>
2022-06-08 15:12:40	103	<	996	0.005	1	0	0.0707	0.0757	-0.0657	>	<	1	2.6	2.6	2.6	0	2.6	2.6	>	<	1	505.1	505.1	505.1	0	505.1	505.1	>
2022-06-08 15:12:41	104	<	1003	0	0	0	0	0	0	>	<	1	2.55	2.55	2.55	0	2.55	2.55	>	<	1	505.1	505.1	505.1	0	505.1	505.1	>
2022-06-08 15:12:42	105	<	998	0.003	1	0	0.0547	0.0578	-0.0517	>	<	1	2.6	2.6	2.6	0	2.6	2.6	>	<	1	505.2	505.2	505.2	0	505.2	505.2	>
2022-06-08 15:12:43	106	<	994	0.008	1	0	0.0894	0.0974	-0.0813	>	<	1	2.5	2.5	2.5	0	2.5	2.5	>	<	1	505.2	505.2	505.2	0	505.2	505.2	>
2022-06-08 15:12:44	107	<	1007	0.0824	1	0	0.275	0.3574	-0.1926	>	<	1	2.6	2.6	2.6	0	2.6	2.6	>	<	1	505.2	505.2	505.2	0	505.2	505.2	>
2022-06-08 15:12:45	108	<	1000	0.141	1	0	0.348	0.489	-0.207	>	<	1	2.65	2.65	2.65	0	2.65	2.65	>	<	1	505.2	505.2	505.2	0	505.2	505.2	>
2022-06-08 15:12:46	109	<	999	0.1902	1	0	0.3925	0.5826	-0.2023	>	<	1	2.7	2.7	2.7	0	2.7	2.7	>	<	1	505.2	505.2	505.2	0	505.2	505.2	>
2022-06-08 15:12:47	110	<	1002	0.1158	1	0	0.3199	0.4357	-0.2042	>	<	1	2.65	2.65	2.65	0	2.65	2.65	>	<	1	505.2	505.2	505.2	0	505.2	505.2	>
2022-06-08 15:12:48	111	<	1000	0.074	2	0	0.2656	0.3396	-0.1916	>	<	1	2.65	2.65	2.65	0	2.65	2.65	>	<	1	505.2	505.2	505.2	0	505.2	505.2	>
2022-06-08 15:12:49	112	<	999	0.0511	1	0	0.2201	0.2712	-0.1691	>	<	1	2.7	2.7	2.7	0	2.7	2.7	>	<	1	505.2	505.2	505.2	0	505.2	505.2	>
2022-06-08 15:12:50	113	<	999	0.1041	1	0	0.3054	0.4095	-0.2013	>	<	1	2.7	2.7	2.7	0	2.7	2.7	>	<	1	505.2	505.2	505.2	0	505.2	505.2	>
2022-06-08 15:12:51	114	<	1000	0.005	1	0	0.0705	0.0755	-0.0655	>	<	1	2.5	2.5	2.5	0	2.5	2.5	>	<	1	505.2	505.2	505.2	0	505.2	505.2	>
2022-06-08 15:12:52	115	<	1002	0.004	1	0	0.0631	0.067	-0.0591	>	<	1	2.5	2.5	2.5	0	2.5	2.5	>	<	1	505.2	505.2	505.2	0	505.2	505.2	>
2022-06-08 15:12:53	116	<	1001	0	0	0	0	0	0	>	<	1	2.65	2.65	2.65	0	2.65	2.65	>	<	1	505.2	505.2	505.2	0	505.2	505.2	>
2022-06-08 15:12:54	117	<	998	0.002	1	0	0.0447	0.0467	-0.0427	>	<	1	2.6	2.6	2.6	0	2.6	2.6	>	<	1	505.2	505.2	505.2	0	505.2	505.2	>
2022-06-08 15:12:55	118	<	999	0.0721	1	0	0.2586	0.3307	-0.1865	>	<	1	2.7	2.7	2.7	0	2.7	2.7	>	<	1	505.2	505.2	505.2	0	505.2	505.2	>
2022-06-08 15:12:56	119	<	1002	0.006	1	0	0.0772	0.0831	-0.0712	>	<	1	2.55	2.55	2.55	0	2.55	2.55	>	<	1	505.2	505.2	505.2	0	505.2	505.2	>
2022-06-08 15:12:57	120	<	999	0.001	1	0	0.0316	0.0326	-0.0306	>	<	1	2.55	2.55	2.55	0	2.55	2.55	>	<	1	505.2	505.2	505.2	0	505.2	505.2	>
2022-06-08 15:12:58	121	<	1000	0.002	1	0	0.0447	0.0467	-0.0427	>	<	1	2.5	2.5	2.5	0	2.5	2.5	>	<	1	505.2	505.2	505.2	0	505.2	505.2	>
2022-06-08 15:12:59	122	<	1000	0	0	0	0	0	0	>	<	1	2.5	2.5	2.5	0	2.5	2.5	>	<	1	505.2	505.2	505.2	0	505.2	505.2	>
2022-06-08 15:13:00	123	<	1002	0.0289	1	0	0.1676	0.1966	-0.1387	>	<	1	2.5	2.5	2.5	0	2.5	2.5	>	<	1	505.2	505.2	505.2	0	505.2	505.2	>
2022-06-08 15:13:01	124	<	999	0.2092	1	0	0.4067	0.616	-0.1975	>	<	1	2.65	2.65	2.65	0	2.65	2.65	>	<	1	505.2	505.2	505.2	0	505.2	505.2	>
2022-06-08 15:13:02	125	<	1001	0.1459	1	0	0.353	0.4988	-0.2071	>	<	1	2.7	2.7	2.7	0	2.7	2.7	>	<	1	505.2	505.2	505.2	0	505.2	505.2	>
2022-06-08 15:13:03	126	<	996	0.0873	1	0	0.2823	0.3697	-0.195	>	<	1	2.4	2.4	2.4	0	2.4	2.4	>	<	1	505.2	505.2	505.2	0	505.2	505.2	>
2022-06-08 15:13:04	127	<	1001	0.1489	1	0	0.3559	0.5048	-0.2071	>	<	1	2.65	2.65	2.65	0	2.65	2.65	>	<	1	505.2	505.2	505.2	0	505.2	505.2	>
2022-06-08 15:13:05	128	<	1002	0.1228	1	0	0.3282	0.4509	-0.2054	>	<	1	2.6	2.6	2.6	0	2.6	2.6	>	<	1	505.2	505.2	505.2	0	505.2	505.2	>
2022-06-08 15:13:06	129	<	1001	0.2338	1	0	0.4232	0.657	-0.1895	>	<	1	2.65	2.65	2.65	0	2.65	2.65	>	<	1	505.2	505.2	505.2	0	505.2	505.2	>
2022-06-08 15:13:07	130	<	999	0.2312	1	0	0.4216	0.6529	-0.1904	>	<	1	2.6	2.6	2.6	0	2.6	2.6	>	<	1	505.2	505.2	505.2	0	505.2	505.2	>
2022-06-08 15:13:08	131	<	1000	0.188	1	0	0.3907	0.5787	-0.2027	>	<	1	2.65	2.65	2.65	0	2.65	2.65	>	<	1	505.2	505.2	505.2	0	505.2	505.2	>
2022-06-08 15:13:09	132	<	997	0.2146	1	0	0.4106	0.6252	-0.1959	>	<	1	2.55	2.55	2.55	0	2.55	2.55	>	<	1	505.2	505.2	505.2	0	505.2	505.2	>
2022-06-08 15:13:10	133	<	1003	0.2283	1	0	0.4197	0.6481	-0.1914	>	<	1	2.55	2.55	2.55	0	2.55	2.55	>	<	1	505.2	505.2	505.2	0	505.2	505.2	>
2022-06-08 15:13:11	134	<	1000	0.152	1	0	0.359	0.511	-0.207	>	<	1	2.6	2.6	2.6	0	2.6	2.6	>	<	1	505.2	505.2	505.2	0	505.2	505.2	>
2022-06-08 15:13:12	135	<	1000	0.045	1	0	0.2073	0.2523	-0.1623	>	<	1	2.6	2.6	2.6	0	2.6	2.6	>	<	1	505.2	505.2	505.2	0	505.2	505.2	>
2022-06-08 15:13:13	136	<	998	0.0691	1	0	0.2537	0.3228	-0.1846	>	<	1	2.65	2.65	2.65	0	2.65	2.65	>	<	1	505.2	505.2	505.2	0	505.2	505.2	>
2022-06-08 15:13:14	137	<	1002	0.022	1	0	0.1465	0.1685	-0.1246	>	<	1	2.4	2.4	2.4	0	2.4	2.4	>	<	1	505.2	505.2	505.2	0	505.2	505.2	>
2022-06-08 15:13:15	138	<	1000	0.012	1	0	0.1089	0.1209	-0.0969	>	<	1	2.55	2.55	2.55	0	2.55	2.55	>	<	1	505.2	505.2	505.2	0	505.2	505.2	>
2022-06-08 15:13:16	139	<	999	0.0751	1	0	0.2635	0.3386	-0.1884	>	<	1	2.6	2.6	2.6	0	2.6	2.6	>	<	1	505.2	505.2	505.2	0	505.2	505.2	>
2022-06-08 15:13:17	140	<	999	0.1962	1	0	0.3971	0.5933	-0.2009	>	<	1	2.65	2.65	2.65	0	2.65	2.65	>	<	1	505.2	505.2	505.2	0	505.2	505.2	>
2022-06-08 15:13:18	141	<	1002	0.2764	1	0	0.4472	0.7237	-0.1708	>	<	1	2.7	2.7	2.7	0	2.7	2.7	>	<	1	505.2	505.2	505.2	0	505.2	505.2	>
2022-06-08 15:13:19	142	<	999	0.2472	1	0	0.4314	0.6787	-0.1842	>	<	1	2.65	2.65	2.65	0	2.65	2.65	>	<	1	505.5	505.5	505.5	0	505.5	505.5	>
2022-06-08 15:13:20	143	<	1001	0.1429	1	0	0.3499	0.4928	-0.2071	>	<	1	2.7	2.7	2.7	0	2.7	2.7	>	<	1	505.5	505.5	505.5	0	505.5	505.5	>
2022-06-08 15:13:21	144	<	993	0.0816	1	0	0.2737	0.3553	-0.1921	>	<	1	2.7	2.7	2.7	0	2.7	2.7	>	<	1	505.5	505.5	505.5	0	505.5	505.5	>
2022-06-08 15:13:22	145	<	1003	0.0808	1	0	0.2725	0.3532	-0.1917	>	<	1	2.6	2.6	2.6	0	2.6	2.6	>	<	1	505.5	505.5	505.5	0	505.5	505.5	>
2022-06-08 15:13:23	146	<	1004	0.2161	1	0	0.4116	0.6277	-0.1955	>	<	1	2.75	2.75	2.75	0	2.75	2.75	>	<	1	505.5	505.5	505.5	0	505.5	505.5	>
2022-06-08 15:13:24	147	<	1000	0.143	1	0	0.3501	0.4931	-0.2071	>	<	1	2.7	2.7	2.7	0	2.7	2.7	>	<	1	505.5	505.5	505.5	0	505.5	505.5	>
2022-06-08 15:13:25	148	<	999	0.1171	1	0	0.3216	0.4387	-0.2044	>	<	1	2.65	2.65	2.65	0	2.65	2.65	>	<	1	505.5	505.5	505.5	0	505.5	505.5	>
2022-06-08 15:13:26	149	<	1000	0.075	1	0	0.2634	0.3384	-0.1884	>	<	1	2.65	2.65	2.65	0	2.65	2.65	>	<	1	505.5	505.5	505.5	0	505.5	505.5	>
2022-06-08 15:13:27	150	<	1001	0.1588	1	0	0.3655	0.5244	-0.2067	>	<	1	2.7	2.7	2.7	0	2.7	2.7	>	<	1	505.5	505.5	505.5	0	505.5	505.5	>
2022-06-08 15:13:28	151	<	999	0.1562	1	0	0.363	0.5192	-0.2068	>	<	1	2.7	2.7	2.7	0	2.7	2.7	>	<	1	505.5	505.5	505.5	0	505.5	505.5	>
2022-06-08 15:13:29	152	<	1000	0.149	1	0	0.3561	0.5051	-0.2071	>	<	1	2.6	2.6	2.6	0	2.6	2.6	>	<	1	505.5	505.5	505.5	0	505.5	505.5	>
2022-06-08 15:13:30	153	<	999	0.1101	1	0	0.313	0.4231	-0.2029	>	<	1	2.65	2.65	2.65	0	2.65	2.65	>	<	1	505.5	505.5	505.5	0	505.5	505.5	>
2022-06-08 15:13:31	154	<	1002	0.1158	1	0	0.3199	0.4357	-0.2042	>	<	1	2.6	2.6	2.6	0	2.6	2.6	>	<	1	505.5	505.5	505.5	0	505.5	505.5	>
2022-06-08 15:13:32	155	<	1000	0.161	1	0	0.3675	0.5285	-0.2065	>	<	1	2.65	2.65	2.65	0	2.65	2.65	>	<	1	505.5	505.5	505.5	0	505.5	505.5	>
2022-06-08 15:13:33	156	<	1000	0.194	1	0	0.3954	0.5894	-0.2014	>	<	1	2.65	2.65	2.65	0	2.65	2.65	>	<	1	505.5	505.5	505.5	0	505.5	505.5	>
2022-06-08 15:13:34	157	<	1001	0.1868	1	0	0.3898	0.5766	-0.2029	>	<	1	2.65	2.65	2.65	0	2.65	2.65	>	<	1	505.5	505.5	505.5	0	505.5	505.5	>
2022-06-08 15:13:35	158	<	998	0.1443	1	0	0.3514	0.4957	-0.2071	>	<	1	2.7	2.7	2.7	0	2.7	2.7	>	<	1	505.5	505.5	505.5	0	505.5	505.5	>
2022-06-08 15:13:36	159	<	1001	0.2248	1	0	0.4174	0.6422	-0.1927	>	<	1	2.65	2.65	2.65	0	2.65	2.65	>	<	1	505.5	505.5	505.5	0	505.5	505.5	>
2022-06-08 15:13:37	160	<	1000	0.23	2	0	0.4232	0.6532	-0.1932	>	<	1	2.65	2.65	2.65	0	2.65	2.65	>	<	1	505.5	505.5	505.5	0	505.5	505.5	>
2022-06-08 15:13:38	161	<	1000	0.325	1	0	0.4684	0.7934	-0.1434	>	<	1	2.7	2.7	2.7	0	2.7	2.7	>	<	1	505.5	505.5	505.5	0	505.5	505.5	>
2022-06-08 15:13:39	162	<	999	0.2943	1	0	0.4557	0.75	-0.1614	>	<	1	2.75	2.75	2.75	0	2.75	2.75	>	<	1	505.5	505.5	505.5	0	505.5	505.5	>
2022-06-08 15:13:40	163	<	1000	0.375	1	0	0.4841	0.8591	-0.1091	>	<	1	2.65	2.65	2.65	0	2.65	2.65	>	<	1	505.5	505.5	505.5	0	505.5	505.5	>
2022-06-08 15:13:41	164	<	1001	0.1389	1	0	0.3458	0.4847	-0.2069	>	<	1	2.7	2.7	2.7	0	2.7	2.7	>	<	1	505.5	505.5	505.5	0	505.5	505.5	>
2022-06-08 15:13:42	165	<	1000	0.283	1	0	0.4505	0.7335	-0.1675	>	<	1	2.75	2.75	2.75	0	2.75	2.75	>	<	1	505.5	505.5	505.5	0	505.5	505.5	>
2022-06-08 15:13:43	166	<	1000	0.318	1	0	0.4657	0.7837	-0.1477	>	<	1	2.7	2.7	2.7	0	2.7	2.7	>	<	1	505.5	505.5	505.5	0	505.5	505.5	>
2022-06-08 15:13:44	167	<	999	0.3273	1	0	0.4692	0.7966	-0.1419	>	<	1	2.75	2.75	2.75	0	2.75	2.75	>	<	1	505.5	505.5	505.5	0	505.5	505.5	>
2022-06-08 15:13:45	168	<	1001	0.2468	1	0	0.4311	0.6779	-0.1844	>	<	1	2.65	2.65	2.65	0	2.65	2.65	>	<	1	505.5	505.5	505.5	0	505.5	505.5	>
2022-06-08 15:13:46	169	<	1000	0.309	1	0	0.4621	0.7711	-0.1531	>	<	1	2.7	2.7	2.7	0	2.7	2.7	>	<	1	505.5	505.5	505.5	0	505.5	505.5	>
2022-06-08 15:13:47	170	<	1000	0.308	1	0	0.4617	0.7697	-0.1537	>	<	1	2.7	2.7	2.7	0	2.7	2.7	>	<	0	0			0	0	0	>
2022-06-08 15:13:48	171	<	999	0.3033	1	0	0.4597	0.763	-0.1564	>	<	0	0			0	0	0	>	<	1	505.5	505.5	505.5	0	505.5	505.5	>
2022-06-08 15:13:49	172	<	1000	0.316	1	0	0.4649	0.7809	-0.1489	>	<	1	2.7	2.7	2.7	0	2.7	2.7	>	<	1	505.5	505.5	505.5	0	505.5	505.5	>
2022-06-08 15:13:50	173	<	1000	0.341	1	0	0.474	0.815	-0.133	>	<	1	2.7	2.7	2.7	0	2.7	2.7	>	<	1	505.5	505.5	505.5	0	505.5	505.5	>
2022-06-08 15:13:51	174	<	1000	0.041	1	0	0.1983	0.2393	-0.1573	>	<	1	2.75	2.75	2.75	0	2.75	2.75	>	<	1	505.5	505.5	505.5	0	505.5	505.5	>
2022-06-08 15:13:52	175	<	1001	0.02	1	0	0.1399	0.1599	-0.12	>	<	1	2.75	2.75	2.75	0	2.75	2.75	>	<	1	505.7	505.7	505.7	0	505.7	505.7	>
2022-06-08 15:13:53	176	<	999	0.2042	1	0	0.4031	0.6073	-0.1989	>	<	1	2.7	2.7	2.7	0	2.7	2.7	>	<	1	505.7	505.7	505.7	0	505.7	505.7	>
2022-06-08 15:13:54	177	<	997	0.2568	1	0	0.4369	0.6936	-0.1801	>	<	1	2.75	2.75	2.75	0	2.75	2.75	>	<	1	505.7	505.7	505.7	0	505.7	505.7	>
2022-06-08 15:13:55	178	<	1003	0.2841	1	0	0.451	0.7352	-0.1669	>	<	1	2.7	2.7	2.7	0	2.7	2.7	>	<	1	505.7	505.7	505.7	0	505.7	505.7	>
2022-06-08 15:13:56	179	<	999	0.2052	1	0	0.4039	0.6091	-0.1986	>	<	1	2.75	2.75	2.75	0	2.75	2.75	>	<	1	505.7	505.7	505.7	0	505.7	505.7	>
2022-06-08 15:13:57	180	<	997	0.0522	1	0	0.2223	0.2745	-0.1702	>	<	1	2.75	2.75	2.75	0	2.75	2.75	>	<	1	505.7	505.7	505.7	0	505.7	505.7	>
2022-06-08 15:13:58	181	<	1004	0.1096	1	0	0.3123	0.4219	-0.2028	>	<	1	2.7	2.7	2.7	0	2.7	2.7	>	<	1	505.7	505.7	505.7	0	505.7	505.7	>
2022-06-08 15:13:59	182	<	996	0.3845	1	0	0.4865	0.871	-0.1019	>	<	1	2.75	2.75	2.75	0	2.75	2.75	>	<	1	505.7	505.7	505.7	0	505.7	505.7	>
2022-06-08 15:14:00	183	<	1004	0.3526	1	0	0.4778	0.8304	-0.1252	>	<	1	2.8	2.8	2.8	0	2.8	2.8	>	<	1	505.7	505.7	505.7	0	505.7	505.7	>
2022-06-08 15:14:01	184	<	1001	0.0689	1	0	0.2533	0.3223	-0.1844	>	<	1	2.7	2.7	2.7	0	2.7	2.7	>	<	1	505.7	505.7	505.7	0	505.7	505.7	>
2022-06-08 15:14:02	185	<	1000	0.051	1	0	0.22	0.271	-0.169	>	<	1	2.75	2.75	2.75	0	2.75	2.75	>	<	1	505.7	505.7	505.7	0	505.7	505.7	>
2022-06-08 15:14:03	186	<	999	0.2613	1	0	0.4393	0.7006	-0.1781	>	<	1	2.55	2.55	2.55	0	2.55	2.55	>	<	1	505.7	505.7	505.7	0	505.7	505.7	>
2022-06-08 15:14:04	187	<	1001	0.2757	1	0	0.4469	0.7226	-0.1712	>	<	1	2.75	2.75	2.75	0	2.75	2.75	>	<	1	505.7	505.7	505.7	0	505.7	505.7	>
2022-06-08 15:14:05	188	<	1000	0.209	1	0	0.4066	0.6156	-0.1976	>	<	1	2.7	2.7	2.7	0	2.7	2.7	>	<	1	505.7	505.7	505.7	0	505.7	505.7	>
2022-06-08 15:14:06	189	<	1000	0.267	1	0	0.4424	0.7094	-0.1754	>	<	1	2.6	2.6	2.6	0	2.6	2.6	>	<	1	505.7	505.7	505.7	0	505.7	505.7	>
2022-06-08 15:14:07	190	<	998	0.2435	1	0	0.4292	0.6727	-0.1857	>	<	1	2.75	2.75	2.75	0	2.75	2.75	>	<	1	505.7	505.7	505.7	0	505.7	505.7	>
2022-06-08 15:14:08	191	<	1001	0.0549	1	0	0.2279	0.2828	-0.1729	>	<	1	2.7	2.7	2.7	0	2.7	2.7	>	<	1	505.7	505.7	505.7	0	505.7	505.7	>
2022-06-08 15:14:09	192	<	1001	0.014	1	0	0.1174	0.1314	-0.1034	>	<	1	2.65	2.65	2.65	0	2.65	2.65	>	<	1	505.7	505.7	505.7	0	505.7	505.7	>
2022-06-08 15:14:10	193	<	1000	0.017	1	0	0.1293	0.1463	-0.1123	>	<	1	2.75	2.75	2.75	0	2.75	2.75	>	<	1	505.7	505.7	505.7	0	505.7	505.7	>
2022-06-08 15:14:11	194	<	1000	0.018	1	0	0.133	0.151	-0.115	>	<	1	2.75	2.75	2.75	0	2.75	2.75	>	<	1	505.7	505.7	505.7	0	505.7	505.7	>
2022-06-08 15:14:12	195	<	999	0.1642	1	0	0.3704	0.5346	-0.2063	>	<	1	2.75	2.75	2.75	0	2.75	2.75	>	<	1	505.7	505.7	505.7	0	505.7	505.7	>
2022-06-08 15:14:13	196	<	1002	0.1956	1	0	0.3967	0.5923	-0.2011	>	<	1	2.7	2.7	2.7	0	2.7	2.7	>	<	1	505.7	505.7	505.7	0	505.7	505.7	>
2022-06-08 15:14:14	197	<	998	0.014	1	0	0.1176	0.1316	-0.1036	>	<	1	2.75	2.75	2.75	0	2.75	2.75	>	<	1	505.7	505.7	505.7	0	505.7	505.7	>
2022-06-08 15:14:15	198	<	1002	0.1427	1	0	0.3498	0.4925	-0.2071	>	<	1	2.35	2.35	2.35	0	2.35	2.35	>	<	1	505.7	505.7	505.7	0	505.7	505.7	>
2022-06-08 15:14:16	199	<	999	0.2232	1	0	0.4164	0.6396	-0.1932	>	<	1	2.65	2.65	2.65	0	2.65	2.65	>	<	1	505.7	505.7	505.7	0	505.7	505.7	>
2022-06-08 15:14:17	200	<	999	0.2262	1	0	0.4184	0.6446	-0.1922	>	<	1	2.7	2.7	2.7	0	2.7	2.7	>	<	1	505.7	505.7	505.7	0	505.7	505.7	>
2022-06-08 15:14:18	201	<	1002	0.0878	1	0	0.283	0.3709	-0.1952	>	<	1	2.75	2.75	2.75	0	2.75	2.75	>	<	1	505.7	505.7	505.7	0	505.7	505.7	>
2022-06-08 15:14:19	202	<	998	0.018	1	0	0.1331	0.1511	-0.115	>	<	1	2.7	2.7	2.7	0	2.7	2.7	>	<	1	505.7	505.7	505.7	0	505.7	505.7	>
2022-06-08 15:14:20	203	<	992	0.0131	1	0	0.1137	0.1268	-0.1006	>	<	1	2.75	2.75	2.75	0	2.75	2.75	>	<	1	505.7	505.7	505.7	0	505.7	505.7	>
2022-06-08 15:14:21	204	<	1008	0.0764	1	0	0.2656	0.342	-0.1892	>	<	1	2.75	2.75	2.75	0	2.75	2.75	>	<	1	505.7	505.7	505.7	0	505.7	505.7	>
2022-06-08 15:14:22	205	<	998	0.1904	1	0	0.3926	0.583	-0.2022	>	<	1	2.75	2.75	2.75	0	2.75	2.75	>	<	1	505.7	505.7	505.7	0	505.7	505.7	>
2022-06-08 15:14:23	206	<	1003	0.3689	1	0	0.4825	0.8514	-0.1136	>	<	1	2.75	2.75	2.75	0	2.75	2.75	>	<	1	505.7	505.7	505.7	0	505.7	505.7	>
2022-06-08 15:14:24	207	<	1000	0.327	1	0	0.4691	0.7961	-0.1421	>	<	1	2.7	2.7	2.7	0	2.7	2.7	>	<	1	505.7	505.7	505.7	0	505.7	505.7	>
2022-06-08 15:14:25	208	<	999	0.0961	1	0	0.2947	0.3908	-0.1986	>	<	1	2.75	2.75	2.75	0	2.75	2.75	>	<	1	505.7	505.7	505.7	0	505.7	505.7	>
2022-06-08 15:14:26	209	<	1001	0.1688	1	0	0.3746	0.5434	-0.2058	>	<	1	2.75	2.75	2.75	0	2.75	2.75	>	<	1	505.7	505.7	505.7	0	505.7	505.7	>
2022-06-08 15:14:27	210	<	993	0.4109	94	0	3.0076	3.4185	-2.5967	>	<	1	2.75	2.75	2.75	0	2.75	2.75	>	<	1	505.7	505.7	505.7	0	505.7	505.7	>
2022-06-08 15:14:28	211	<	1007	0.2959	1	0	0.4565	0.7524	-0.1605	>	<	1	2.6	2.6	2.6	0	2.6	2.6	>	<	1	505.7	505.7	505.7	0	505.7	505.7	>
2022-06-08 15:14:29	212	<	1000	0.401	1	0	0.4901	0.8911	-0.0891	>	<	1	2.7	2.7	2.7	0	2.7	2.7	>	<	1	505.7	505.7	505.7	0	505.7	505.7	>
2022-06-08 15:14:30	213	<	999	0.1261	1	0	0.332	0.4581	-0.2059	>	<	1	2.75	2.75	2.75	0	2.75	2.75	>	<	1	505.7	505.7	505.7	0	505.7	505.7	>
2022-06-08 15:14:31	214	<	1000	0.063	1	0	0.243	0.306	-0.18	>	<	1	2.65	2.65	2.65	0	2.65	2.65	>	<	1	505.7	505.7	505.7	0	505.7	505.7	>
2022-06-08 15:14:32	215	<	1000	0.03	1	0	0.1706	0.2006	-0.1406	>	<	1	2.75	2.75	2.75	0	2.75	2.75	>	<	1	505.7	505.7	505.7	0	505.7	505.7	>
2022-06-08 15:14:33	216	<	1000	0.195	1	0	0.3962	0.5912	-0.2012	>	<	1	2.7	2.7	2.7	0	2.7	2.7	>	<	1	505.7	505.7	505.7	0	505.7	505.7	>
2022-06-08 15:14:34	217	<	1001	0.2018	1	0	0.4013	0.6031	-0.1995	>	<	1	2.7	2.7	2.7	0	2.7	2.7	>	<	1	505.7	505.7	505.7	0	505.7	505.7	>
2022-06-08 15:14:35	218	<	999	0.013	1	0	0.1133	0.1263	-0.1003	>	<	1	2.7	2.7	2.7	0	2.7	2.7	>	<	1	505.7	505.7	505.7	0	505.7	505.7	>
2022-06-08 15:14:36	219	<	1000	0.015	1	0	0.1216	0.1366	-0.1066	>	<	1	2.65	2.65	2.65	0	2.65	2.65	>	<	1	505.7	505.7	505.7	0	505.7	505.7	>
2022-06-08 15:14:37	220	<	1001	0.011	1	0	0.1043	0.1152	-0.0933	>	<	1	2.7	2.7	2.7	0	2.7	2.7	>	<	1	505.7	505.7	505.7	0	505.7	505.7	>
2022-06-08 15:14:38	221	<	1000	0.165	1	0	0.3712	0.5362	-0.2062	>	<	1	2.65	2.65	2.65	0	2.65	2.65	>	<	1	505.7	505.7	505.7	0	505.7	505.7	>
2022-06-08 15:14:39	222	<	998	0.3978	1	0	0.4894	0.8872	-0.0916	>	<	1	2.7	2.7	2.7	0	2.7	2.7	>	<	1	505.7	505.7	505.7	0	505.7	505.7	>
2022-06-08 15:14:40	223	<	1000	0.325	1	0	0.4684	0.7934	-0.1434	>	<	1	2.75	2.75	2.75	0	2.75	2.75	>	<	1	505.7	505.7	505.7	0	505.7	505.7	>
2022-06-08 15:14:41	224	<	1002	0.017	1	0	0.1291	0.1461	-0.1122	>	<	1	2.7	2.7	2.7	0	2.7	2.7	>	<	1	505.7	505.7	505.7	0	505.7	505.7	>
2022-06-08 15:14:42	225	<	1001	0.034	1	0	0.1811	0.2151	-0.1472	>	<	1	2.75	2.75	2.75	0	2.75	2.75	>	<	1	505.7	505.7	505.7	0	505.7	505.7	>
2022-06-08 15:14:43	226	<	999	0.039	1	0	0.1937	0.2327	-0.1546	>	<	1	2.75	2.75	2.75	0	2.75	2.75	>	<	1	505.7	505.7	505.7	0	505.7	505.7	>
2022-06-08 15:14:44	227	<	999	0.03	1	0	0.1707	0.2007	-0.1406	>	<	1	2.75	2.75	2.75	0	2.75	2.75	>	<	1	505.7	505.7	505.7	0	505.7	505.7	>
2022-06-08 15:14:45	228	<	1000	0.031	1	0	0.1733	0.2043	-0.1423	>	<	1	2.75	2.75	2.75	0	2.75	2.75	>	<	1	505.7	505.7	505.7	0	505.7	505.7	>
2022-06-08 15:14:46	229	<	1002	0.0379	1	0	0.191	0.2289	-0.1531	>	<	1	2.75	2.75	2.75	0	2.75	2.75	>	<	1	505.7	505.7	505.7	0	505.7	505.7	>
2022-06-08 15:14:47	230	<	998	0.0481	1	0	0.214	0.2621	-0.1659	>	<	1	2.8	2.8	2.8	0	2.8	2.8	>	<	1	505.7	505.7	505.7	0	505.7	505.7	>
2022-06-08 15:14:48	231	<	1000	0.033	1	0	0.1786	0.2116	-0.1456	>	<	1	2.75	2.75	2.75	0	2.75	2.75	>	<	1	505.7	505.7	505.7	0	505.7	505.7	>
2022-06-08 15:14:49	232	<	1001	0.032	1	0	0.1759	0.2079	-0.1439	>	<	1	2.75	2.75	2.75	0	2.75	2.75	>	<	1	505.7	505.7	505.7	0	505.7	505.7	>
2022-06-08 15:14:50	233	<	1000	0.043	1	0	0.2029	0.2459	-0.1599	>	<	1	2.7	2.7	2.7	0	2.7	2.7	>	<	1	505.7	505.7	505.7	0	505.7	505.7	>
2022-06-08 15:14:51	234	<	1000	0.026	1	0	0.1591	0.1851	-0.1331	>	<	1	2.8	2.8	2.8	0	2.8	2.8	>	<	1	505.7	505.7	505.7	0	505.7	505.7	>
2022-06-08 15:14:52	235	<	1000	0.007	1	0	0.0834	0.0904	-0.0764	>	<	1	2.7	2.7	2.7	0	2.7	2.7	>	<	1	505.7	505.7	505.7	0	505.7	505.7	>
2022-06-08 15:14:53	236	<	999	0.003	1	0	0.0547	0.0577	-0.0517	>	<	1	2.75	2.75	2.75	0	2.75	2.75	>	<	1	505.7	505.7	505.7	0	505.7	505.7	>
2022-06-08 15:14:54	237	<	1001	0.2657	1	0	0.4417	0.7075	-0.176	>	<	1	2.75	2.75	2.75	0	2.75	2.75	>	<	1	505.7	505.7	505.7	0	505.7	505.7	>
2022-06-08 15:14:55	238	<	1000	0.524	1	0	0.4994	1.0234	0.0246	>	<	1	2.75	2.75	2.75	0	2.75	2.75	>	<	1	505.7	505.7	505.7	0	505.7	505.7	>
2022-06-08 15:14:56	239	<	1000	0.336	1	0	0.4723	0.8083	-0.1363	>	<	1	2.8	2.8	2.8	0	2.8	2.8	>	<	1	505.7	505.7	505.7	0	505.7	505.7	>
2022-06-08 15:14:57	240	<	991	0.0585	1	0	0.2347	0.2933	-0.1762	>	<	1	2.7	2.7	2.7	0	2.7	2.7	>	<	1	505.7	505.7	505.7	0	505.7	505.7	>
2022-06-08 15:14:58	241	<	1009	0.0307	1	0	0.1726	0.2033	-0.1418	>	<	1	2.7	2.7	2.7	0	2.7	2.7	>	<	1	505.7	505.7	505.7	0	505.7	505.7	>
2022-06-08 15:14:59	242	<	1000	0.029	1	0	0.1678	0.1968	-0.1388	>	<	1	2.65	2.65	2.65	0	2.65	2.65	>	<	1	505.7	505.7	505.7	0	505.7	505.7	>
2022-06-08 15:15:00	243	<	998	0.0711	1	0	0.2571	0.3282	-0.1859	>	<	1	2.8	2.8	2.8	0	2.8	2.8	>	<	1	505.7	505.7	505.7	0	505.7	505.7	>
2022-06-08 15:15:01	244	<	1002	0.1128	1	0	0.3163	0.4291	-0.2035	>	<	1	2.75	2.75	2.75	0	2.75	2.75	>	<	1	505.7	505.7	505.7	0	505.7	505.7	>
2022-06-08 15:15:02	245	<	1000	0.186	1	0	0.3891	0.5751	-0.2031	>	<	1	2.7	2.7	2.7	0	2.7	2.7	>	<	1	505.7	505.7	505.7	0	505.7	505.7	>
2022-06-08 15:15:03	246	<	1000	0.374	1	0	0.4839	0.8579	-0.1099	>	<	1	2.55	2.55	2.55	0	2.55	2.55	>	<	1	505.7	505.7	505.7	0	505.7	505.7	>
2022-06-08 15:15:04	247	<	1000	0.231	1	0	0.4215	0.6525	-0.1905	>	<	1	2.7	2.7	2.7	0	2.7	2.7	>	<	1	505.7	505.7	505.7	0	505.7	505.7	>
2022-06-08 15:15:05	248	<	999	0.2112	1	0	0.4082	0.6194	-0.197	>	<	1	2.6	2.6	2.6	0	2.6	2.6	>	<	1	505.7	505.7	505.7	0	505.7	505.7	>
2022-06-08 15:15:06	249	<	1001	0.3237	1	0	0.4679	0.7916	-0.1442	>	<	1	2.6	2.6	2.6	0	2.6	2.6	>	<	1	505.7	505.7	505.7	0	505.7	505.7	>
2022-06-08 15:15:07	250	<	999	0.2963	1	0	0.4566	0.7529	-0.1603	>	<	1	2.7	2.7	2.7	0	2.7	2.7	>	<	1	505.7	505.7	505.7	0	505.7	505.7	>
2022-06-08 15:15:08	251	<	1001	0.4905	1	0	0.4999	0.9904	-0.0094	>	<	1	4.1	4.1	4.1	0	4.1	4.1	>	<	1	518.9	518.9	518.9	0	518.9	518.9	>
2022-06-08 15:15:09	252	<	1001	0.4026	1	0	0.4904	0.893	-0.0878	>	<	1	2.8	2.8	2.8	0	2.8	2.8	>	<	1	518.9	518.9	518.9	0	518.9	518.9	>
2022-06-08 15:15:10	253	<	997	0.4423	1	0	0.4967	0.939	-0.0543	>	<	1	2.7	2.7	2.7	0	2.7	2.7	>	<	1	518.9	518.9	518.9	0	518.9	518.9	>
2022-06-08 15:15:11	254	<	1001	0.0959	1	0	0.2945	0.3904	-0.1986	>	<	1	2.8	2.8	2.8	0	2.8	2.8	>	<	1	518.9	518.9	518.9	0	518.9	518.9	>
2022-06-08 15:15:12	255	<	1000	0.362	1	0	0.4806	0.8426	-0.1186	>	<	1	2.75	2.75	2.75	0	2.75	2.75	>	<	1	518.9	518.9	518.9	0	518.9	518.9	>
2022-06-08 15:15:13	256	<	1001	0.4535	1	0	0.4978	0.9514	-0.0443	>	<	1	2.75	2.75	2.75	0	2.75	2.75	>	<	1	518.9	518.9	518.9	0	518.9	518.9	>
2022-06-08 15:15:14	257	<	1000	0.432	1	0	0.4954	0.9274	-0.0634	>	<	1	2.7	2.7	2.7	0	2.7	2.7	>	<	1	518.9	518.9	518.9	0	518.9	518.9	>
2022-06-08 15:15:15	258	<	999	0.4244	1	0	0.4943	0.9187	-0.0698	>	<	1	2.85	2.85	2.85	0	2.85	2.85	>	<	1	518.9	518.9	518.9	0	518.9	518.9	>
2022-06-08 15:15:16	259	<	1001	0.4496	1	0	0.4974	0.947	-0.0479	>	<	1	2.75	2.75	2.75	0	2.75	2.75	>	<	1	518.9	518.9	518.9	0	518.9	518.9	>
2022-06-08 15:15:17	260	<	1001	0.0829	1	0	0.2758	0.3587	-0.1928	>	<	1	2.7	2.7	2.7	0	2.7	2.7	>	<	1	518.9	518.9	518.9	0	518.9	518.9	>
2022-06-08 15:15:18	261	<	998	0.4088	1	0	0.4916	0.9004	-0.0828	>	<	1	2.5	2.5	2.5	0	2.5	2.5	>	<	1	518.9	518.9	518.9	0	518.9	518.9	>
2022-06-08 15:15:19	262	<	1000	0.088	1	0	0.2833	0.3713	-0.1953	>	<	1	2.75	2.75	2.75	0	2.75	2.75	>	<	1	518.9	518.9	518.9	0	518.9	518.9	>
2022-06-08 15:15:20	263	<	999	0.019	1	0	0.1366	0.1556	-0.1176	>	<	1	2.55	2.55	2.55	0	2.55	2.55	>	<	1	518.9	518.9	518.9	0	518.9	518.9	>
2022-06-08 15:15:21	264	<	1000	0.027	1	0	0.1621	0.1891	-0.1351	>	<	1	2.55	2.55	2.55	0	2.55	2.55	>	<	1	518.9	518.9	518.9	0	518.9	518.9	>
2022-06-08 15:15:22	265	<	1001	0.047	1	0	0.2115	0.2585	-0.1646	>	<	1	2.65	2.65	2.65	0	2.65	2.65	>	<	1	518.9	518.9	518.9	0	518.9	518.9	>
2022-06-08 15:15:23	266	<	999	0.039	1	0	0.1937	0.2327	-0.1546	>	<	1	2.7	2.7	2.7	0	2.7	2.7	>	<	1	518.9	518.9	518.9	0	518.9	518.9	>
2022-06-08 15:15:24	267	<	1001	0.031	1	0	0.1732	0.2042	-0.1423	>	<	1	2.75	2.75	2.75	0	2.75	2.75	>	<	1	518.9	518.9	518.9	0	518.9	518.9	>
2022-06-08 15:15:25	268	<	990	0.0242	1	0	0.1538	0.178	-0.1296	>	<	1	2.75	2.75	2.75	0	2.75	2.75	>	<	1	518.9	518.9	518.9	0	518.9	518.9	>
2022-06-08 15:15:26	269	<	1011	0.0148	1	0	0.1209	0.1357	-0.1061	>	<	1	2.75	2.75	2.75	0	2.75	2.75	>	<	1	518.9	518.9	518.9	0	518.9	518.9	>
2022-06-08 15:15:27	270	<	997	0.0401	1	0	0.1962	0.2364	-0.1561	>	<	1	2.75	2.75	2.75	0	2.75	2.75	>	<	1	518.9	518.9	518.9	0	518.9	518.9	>
2022-06-08 15:15:28	271	<	1001	0.032	1	0	0.1759	0.2079	-0.1439	>	<	1	2.75	2.75	2.75	0	2.75	2.75	>	<	1	518.9	518.9	518.9	0	518.9	518.9	>
2022-06-08 15:15:29	272	<	1001	0.004	1	0	0.0631	0.0671	-0.0591	>	<	1	2.7	2.7	2.7	0	2.7	2.7	>	<	1	518.9	518.9	518.9	0	518.9	518.9	>
2022-06-08 15:15:30	273	<	1000	0.053	1	0	0.224	0.277	-0.171	>	<	1	2.5	2.5	2.5	0	2.5	2.5	>	<	1	518.9	518.9	518.9	0	518.9	518.9	>
2022-06-08 15:15:31	274	<	1000	0.047	1	0	0.2116	0.2586	-0.1646	>	<	1	2.65	2.65	2.65	0	2.65	2.65	>	<	1	518.9	518.9	518.9	0	518.9	518.9	>
2022-06-08 15:15:32	275	<	1000	0.021	1	0	0.1434	0.1644	-0.1224	>	<	1	2.75	2.75	2.75	0	2.75	2.75	>	<	1	518.9	518.9	518.9	0	518.9	518.9	>
2022-06-08 15:15:33	276	<	999	0.024	1	0	0.1531	0.1771	-0.1291	>	<	1	2.75	2.75	2.75	0	2.75	2.75	>	<	1	518.9	518.9	518.9	0	518.9	518.9	>
2022-06-08 15:15:34	277	<	1002	0.025	1	0	0.156	0.1809	-0.131	>	<	1	2.7	2.7	2.7	0	2.7	2.7	>	<	1	518.9	518.9	518.9	0	518.9	518.9	>
2022-06-08 15:15:35	278	<	1000	0.029	1	0	0.1678	0.1968	-0.1388	>	<	1	2.75	2.75	2.75	0	2.75	2.75	>	<	1	518.9	518.9	518.9	0	518.9	518.9	>
2022-06-08 15:15:36	279	<	1000	0.024	1	0	0.153	0.177	-0.129	>	<	1	2.75	2.75	2.75	0	2.75	2.75	>	<	1	518.9	518.9	518.9	0	518.9	518.9	>
2022-06-08 15:15:37	280	<	1001	0.0549	1	0	0.2279	0.2828	-0.1729	>	<	1	2.75	2.75	2.75	0	2.75	2.75	>	<	1	518.9	518.9	518.9	0	518.9	518.9	>
2022-06-08 15:15:38	281	<	998	0.0631	1	0	0.2432	0.3063	-0.1801	>	<	1	2.7	2.7	2.7	0	2.7	2.7	>	<	1	518.9	518.9	518.9	0	518.9	518.9	>
2022-06-08 15:15:39	282	<	999	0.047	1	0	0.2117	0.2588	-0.1647	>	<	1	2.7	2.7	2.7	0	2.7	2.7	>	<	1	518.9	518.9	518.9	0	518.9	518.9	>
2022-06-08 15:15:40	283	<	1001	0.0689	1	0	0.2533	0.3223	-0.1844	>	<	1	2.45	2.45	2.45	0	2.45	2.45	>	<	1	518.9	518.9	518.9	0	518.9	518.9	>
2022-06-08 15:15:41	284	<	1001	0.003	1	0	0.0547	0.0577	-0.0517	>	<	1	2.55	2.55	2.55	0	2.55	2.55	>	<	1	518.9	518.9	518.9	0	518.9	518.9	>
2022-06-08 15:15:42	285	<	1000	0	0	0	0	0	0	>	<	1	2.55	2.55	2.55	0	2.55	2.55	>	<	1	518.9	518.9	518.9	0	518.9	518.9	>
2022-06-08 15:15:43	286	<	1001	0	0	0	0	0	0	>	<	1	2.55	2.55	2.55	0	2.55	2.55	>	<	1	518.9	518.9	518.9	0	518.9	518.9	>
2022-06-08 15:15:44	287	<	998	0	0	0	0	0	0	>	<	1	2.55	2.55	2.55	0	2.55	2.55	>	<	1	518.9	518.9	518.9	0	518.9	518.9	>
2022-06-08 15:15:45	288	<	1000	0	0	0	0	0	0	>	<	1	2.5	2.5	2.5	0	2.5	2.5	>	<	1	518.9	518.9	518.9	0	518.9	518.9	>
2022-06-08 15:15:46	289	<	997	0.014	1	0	0.1177	0.1317	-0.1036	>	<	1	2.55	2.55	2.55	0	2.55	2.55	>	<	1	518.9	518.9	518.9	0	518.9	518.9	>
2022-06-08 15:15:47	290	<	1001	0.043	1	0	0.2028	0.2457	-0.1598	>	<	1	2.55	2.55	2.55	0	2.55	2.55	>	<	1	518.9	518.9	518.9	0	518.9	518.9	>
2022-06-08 15:15:48	291	<	1002	0.0269	1	0	0.1619	0.1889	-0.135	>	<	1	2.6	2.6	2.6	0	2.6	2.6	>	<	1	518.9	518.9	518.9	0	518.9	518.9	>
2022-06-08 15:15:49	292	<	1001	0.009	1	0	0.0944	0.1034	-0.0854	>	<	1	2.5	2.5	2.5	0	2.5	2.5	>	<	1	518.9	518.9	518.9	0	518.9	518.9	>
2022-06-08 15:15:50	293	<	1000	0.022	1	0	0.1467	0.1687	-0.1247	>	<	1	2.7	2.7	2.7	0	2.7	2.7	>	<	1	518.9	518.9	518.9	0	518.9	518.9	>
2022-06-08 15:15:51	294	<	1000	0.013	1	0	0.1133	0.1263	-0.1003	>	<	1	2.7	2.7	2.7	0	2.7	2.7	>	<	1	518.9	518.9	518.9	0	518.9	518.9	>
2022-06-08 15:15:52	295	<	999	0.0551	1	0	0.2281	0.2831	-0.173	>	<	1	2.7	2.7	2.7	0	2.7	2.7	>	<	1	518.9	518.9	518.9	0	518.9	518.9	>
2022-06-08 15:15:53	296	<	1001	0.032	1	0	0.1759	0.2079	-0.1439	>	<	1	2.7	2.7	2.7	0	2.7	2.7	>	<	1	518.9	518.9	518.9	0	518.9	518.9	>
2022-06-08 15:15:54	297	<	1000	0.003	1	0	0.0547	0.0577	-0.0517	>	<	1	2.65	2.65	2.65	0	2.65	2.65	>	<	1	518.9	518.9	518.9	0	518.9	518.9	>
2022-06-08 15:15:55	298	<	999	0.002	1	0	0.0447	0.0467	-0.0427	>	<	1	2.55	2.55	2.55	0	2.55	2.55	>	<	1	518.9	518.9	518.9	0	518.9	518.9	>
2022-06-08 15:15:56	299	<	1001	0	0	0	0	0	0	>	<	1	2.45	2.45	2.45	0	2.45	2.45	>	<	1	518.9	518.9	518.9	0	518.9	518.9	>
2022-06-08 15:15:57	300	<	1000	0.002	1	0	0.0447	0.0467	-0.0427	>	<	1	2.5	2.5	2.5	0	2.5	2.5	>	<	1	518.9	518.9	518.9	0	518.9	518.9	>
2022-06-08 15:15:58	301	<	1001	0.001	1	0	0.0316	0.0326	-0.0306	>	<	1	2.5	2.5	2.5	0	2.5	2.5	>	<	1	518.9	518.9	518.9	0	518.9	518.9	>
2022-06-08 15:15:59	302	<	1000	0.002	1	0	0.0447	0.0467	-0.0427	>	<	1	2.5	2.5	2.5	0	2.5	2.5	>	<	1	518.9	518.9	518.9	0	518.9	518.9	>
2022-06-08 15:16:00	303	<	999	0.003	1	0	0.0547	0.0577	-0.0517	>	<	1	2.5	2.5	2.5	0	2.5	2.5	>	<	1	518.9	518.9	518.9	0	518.9	518.9	>
2022-06-08 15:16:01	304	<	999	0.001	1	0	0.0316	0.0326	-0.0306	>	<	1	2.4	2.4	2.4	0	2.4	2.4	>	<	1	518.9	518.9	518.9	0	518.9	518.9	>
2022-06-08 15:16:02	305	<	1000	0	0	0	0	0	0	>	<	1	2.5	2.5	2.5	0	2.5	2.5	>	<	1	518.9	518.9	518.9	0	518.9	518.9	>
2022-06-08 15:16:03	306	<	999	0.006	1	0	0.0773	0.0833	-0.0713	>	<	1	2.4	2.4	2.4	0	2.4	2.4	>	<	1	518.9	518.9	518.9	0	518.9	518.9	>
2022-06-08 15:16:04	307	<	1002	0.006	1	0	0.0772	0.0831	-0.0712	>	<	1	2.6	2.6	2.6	0	2.6	2.6	>	<	1	518.9	518.9	518.9	0	518.9	518.9	>
2022-06-08 15:16:05	308	<	1001	0.007	1	0	0.0833	0.0903	-0.0763	>	<	1	2.65	2.65	2.65	0	2.65	2.65	>	<	1	518.9	518.9	518.9	0	518.9	518.9	>
2022-06-08 15:16:06	309	<	1000	0	0	0	0	0	0	>	<	1	2.7	2.7	2.7	0	2.7	2.7	>	<	1	518.9	518.9	518.9	0	518.9	518.9	>
2022-06-08 15:16:07	310	<	999	0.003	1	0	0.0547	0.0577	-0.0517	>	<	1	2.65	2.65	2.65	0	2.65	2.65	>	<	1	518.9	518.9	518.9	0	518.9	518.9	>
2022-06-08 15:16:08	311	<	996	0.002	1	0	0.0448	0.0468	-0.0428	>	<	1	2.65	2.65	2.65	0	2.65	2.65	>	<	1	518.9	518.9	518.9	0	518.9	518.9	>
2022-06-08 15:16:09	312	<	1003	0.002	1	0	0.0446	0.0466	-0.0426	>	<	1	2.65	2.65	2.65	0	2.65	2.65	>	<	1	518.9	518.9	518.9	0	518.9	518.9	>
2022-06-08 15:16:10	313	<	1000	0.002	1	0	0.0447	0.0467	-0.0427	>	<	1	2.7	2.7	2.7	0	2.7	2.7	>	<	1	518.9	518.9	518.9	0	518.9	518.9	>
2022-06-08 15:16:11	314	<	1002	0.003	1	0	0.0546	0.0576	-0.0516	>	<	1	2.75	2.75	2.75	0	2.75	2.75	>	<	1	518.9	518.9	518.9	0	518.9	518.9	>
2022-06-08 15:16:12	315	<	999	0.002	1	0	0.0447	0.0467	-0.0427	>	<	1	2.7	2.7	2.7	0	2.7	2.7	>	<	1	518.9	518.9	518.9	0	518.9	518.9	>
2022-06-08 15:16:13	316	<	1000	0.001	1	0	0.0316	0.0326	-0.0306	>	<	1	2.75	2.75	2.75	0	2.75	2.75	>	<	1	518.9	518.9	518.9	0	518.9	518.9	>
2022-06-08 15:16:14	317	<	999	0	0	0	0	0	0	>	<	1	2.75	2.75	2.75	0	2.75	2.75	>	<	1	518.9	518.9	518.9	0	518.9	518.9	>
2022-06-08 15:16:15	318	<	1001	0.001	1	0	0.0316	0.0326	-0.0306	>	<	1	2.7	2.7	2.7	0	2.7	2.7	>	<	1	518.9	518.9	518.9	0	518.9	518.9	>
2022-06-08 15:16:16	319	<	1000	0.001	1	0	0.0316	0.0326	-0.0306	>	<	1	2.7	2.7	2.7	0	2.7	2.7	>	<	1	518.9	518.9	518.9	0	518.9	518.9	>
2022-06-08 15:16:17	320	<	1000	0	0	0	0	0	0	>	<	1	2.75	2.75	2.75	0	2.75	2.75	>	<	1	518.9	518.9	518.9	0	518.9	518.9	>
2022-06-08 15:16:18	321	<	999	0.001	1	0	0.0316	0.0326	-0.0306	>	<	1	2.7	2.7	2.7	0	2.7	2.7	>	<	1	518.9	518.9	518.9	0	518.9	518.9	>
2022-06-08 15:16:19	322	<	999	0	0	0	0	0	0	>	<	1	2.55	2.55	2.55	0	2.55	2.55	>	<	1	518.9	518.9	518.9	0	518.9	518.9	>
2022-06-08 15:16:20	323	<	1002	0	0	0	0	0	0	>	<	1	2.55	2.55	2.55	0	2.55	2.55	>	<	1	518.9	518.9	518.9	0	518.9	518.9	>
2022-06-08 15:16:21	324	<	999	0	0	0	0	0	0	>	<	1	2.5	2.5	2.5	0	2.5	2.5	>	<	1	518.9	518.9	518.9	0	518.9	518.9	>
2022-06-08 15:16:22	325	<	1001	0.001	1	0	0.0316	0.0326	-0.0306	>	<	1	2.55	2.55	2.55	0	2.55	2.55	>	<	1	518.9	518.9	518.9	0	518.9	518.9	>
2022-06-08 15:16:23	326	<	999	0.001	1	0	0.0316	0.0326	-0.0306	>	<	1	2.6	2.6	2.6	0	2.6	2.6	>	<	1	518.9	518.9	518.9	0	518.9	518.9	>
2022-06-08 15:16:24	327	<	1001	0.001	1	0	0.0316	0.0326	-0.0306	>	<	1	2.6	2.6	2.6	0	2.6	2.6	>	<	1	518.9	518.9	518.9	0	518.9	518.9	>
2022-06-08 15:16:25	328	<	1000	0.001	1	0	0.0316	0.0326	-0.0306	>	<	1	2.55	2.55	2.55	0	2.55	2.55	>	<	1	518.9	518.9	518.9	0	518.9	518.9	>
2022-06-08 15:16:26	329	<	999	0.001	1	0	0.0316	0.0326	-0.0306	>	<	1	2.55	2.55	2.55	0	2.55	2.55	>	<	1	518.9	518.9	518.9	0	518.9	518.9	>
2022-06-08 15:16:27	330	<	1002	0.001	1	0	0.0316	0.0326	-0.0306	>	<	1	2.55	2.55	2.55	0	2.55	2.55	>	<	1	518.9	518.9	518.9	0	518.9	518.9	>
2022-06-08 15:16:28	331	<	999	0	0	0	0	0	0	>	<	1	2.55	2.55	2.55	0	2.55	2.55	>	<	1	518.9	518.9	518.9	0	518.9	518.9	>
2022-06-08 15:16:29	332	<	999	0.001	1	0	0.0316	0.0326	-0.0306	>	<	1	2.5	2.5	2.5	0	2.5	2.5	>	<	1	518.9	518.9	518.9	0	518.9	518.9	>
2022-06-08 15:16:30	333	<	999	0.013	1	0	0.1133	0.1263	-0.1003	>	<	1	2.55	2.55	2.55	0	2.55	2.55	>	<	1	518.9	518.9	518.9	0	518.9	518.9	>
2022-06-08 15:16:31	334	<	1002	0.023	1	0	0.1498	0.1727	-0.1268	>	<	1	2.6	2.6	2.6	0	2.6	2.6	>	<	1	518.9	518.9	518.9	0	518.9	518.9	>
2022-06-08 15:16:32	335	<	1001	0	0	0	0	0	0	>	<	1	2.6	2.6	2.6	0	2.6	2.6	>	<	1	518.9	518.9	518.9	0	518.9	518.9	>
2022-06-08 15:16:33	336	<	998	0.001	1	0	0.0316	0.0326	-0.0306	>	<	1	2.3	2.3	2.3	0	2.3	2.3	>	<	1	518.9	518.9	518.9	0	518.9	518.9	>
2022-06-08 15:16:34	337	<	1000	0	0	0	0	0	0	>	<	1	2.65	2.65	2.65	0	2.65	2.65	>	<	1	518.9	518.9	518.9	0	518.9	518.9	>
2022-06-08 15:16:35	338	<	1001	0	0	0	0	0	0	>	<	1	2.55	2.55	2.55	0	2.55	2.55	>	<	1	518.9	518.9	518.9	0	518.9	518.9	>
2022-06-08 15:16:36	339	<	998	0.001	1	0	0.0316	0.0326	-0.0306	>	<	1	2.5	2.5	2.5	0	2.5	2.5	>	<	1	518.9	518.9	518.9	0	518.9	518.9	>
2022-06-08 15:16:37	340	<	1002	0.001	1	0	0.0316	0.0326	-0.0306	>	<	1	2.5	2.5	2.5	0	2.5	2.5	>	<	1	518.9	518.9	518.9	0	518.9	518.9	>
2022-06-08 15:16:38	341	<	999	0.001	1	0	0.0316	0.0326	-0.0306	>	<	1	2.7	2.7	2.7	0	2.7	2.7	>	<	1	518.9	518.9	518.9	0	518.9	518.9	>
2022-06-08 15:16:39	342	<	1001	0.001	1	0	0.0316	0.0326	-0.0306	>	<	1	2.75	2.75	2.75	0	2.75	2.75	>	<	1	518.9	518.9	518.9	0	518.9	518.9	>
2022-06-08 15:16:40	343	<	999	0	0	0	0	0	0	>	<	1	2.5	2.5	2.5	0	2.5	2.5	>	<	1	518.9	518.9	518.9	0	518.9	518.9	>
2022-06-08 15:16:41	344	<	1000	0.001	1	0	0.0316	0.0326	-0.0306	>	<	1	2.5	2.5	2.5	0	2.5	2.5	>	<	1	518.9	518.9	518.9	0	518.9	518.9	>
2022-06-08 15:16:42	345	<	1000	0.001	1	0	0.0316	0.0326	-0.0306	>	<	1	2.5	2.5	2.5	0	2.5	2.5	>	<	1	518.9	518.9	518.9	0	518.9	518.9	>
2022-06-08 15:16:43	346	<	1000	0.001	1	0	0.0316	0.0326	-0.0306	>	<	1	2.55	2.55	2.55	0	2.55	2.55	>	<	1	518.9	518.9	518.9	0	518.9	518.9	>
2022-06-08 15:16:44	347	<	1001	0.001	1	0	0.0316	0.0326	-0.0306	>	<	1	2.55	2.55	2.55	0	2.55	2.55	>	<	1	518.9	518.9	518.9	0	518.9	518.9	>
2022-06-08 15:16:45	348	<	1000	0	0	0	0	0	0	>	<	1	2.6	2.6	2.6	0	2.6	2.6	>	<	1	518.9	518.9	518.9	0	518.9	518.9	>
2022-06-08 15:16:46	349	<	995	0	0	0	0	0	0	>	<	1	2.6	2.6	2.6	0	2.6	2.6	>	<	1	518.9	518.9	518.9	0	518.9	518.9	>
2022-06-08 15:16:47	350	<	1005	0.001	1	0	0.0315	0.0325	-0.0305	>	<	1	2.55	2.55	2.55	0	2.55	2.55	>	<	1	518.9	518.9	518.9	0	518.9	518.9	>
2022-06-08 15:16:48	351	<	998	0	0	0	0	0	0	>	<	1	2.6	2.6	2.6	0	2.6	2.6	>	<	1	518.9	518.9	518.9	0	518.9	518.9	>
2022-06-08 15:16:49	352	<	1001	0	0	0	0	0	0	>	<	1	2.55	2.55	2.55	0	2.55	2.55	>	<	1	518.9	518.9	518.9	0	518.9	518.9	>
2022-06-08 15:16:50	353	<	1001	0	0	0	0	0	0	>	<	1	2.55	2.55	2.55	0	2.55	2.55	>	<	1	518.9	518.9	518.9	0	518.9	518.9	>
2022-06-08 15:16:51	354	<	999	0	0	0	0	0	0	>	<	1	2.6	2.6	2.6	0	2.6	2.6	>	<	1	518.9	518.9	518.9	0	518.9	518.9	>
2022-06-08 15:16:52	355	<	1001	0.001	1	0	0.0316	0.0326	-0.0306	>	<	1	2.7	2.7	2.7	0	2.7	2.7	>	<	1	518.9	518.9	518.9	0	518.9	518.9	>
2022-06-08 15:16:53	356	<	999	0.001	1	0	0.0316	0.0326	-0.0306	>	<	1	2.7	2.7	2.7	0	2.7	2.7	>	<	1	518.9	518.9	518.9	0	518.9	518.9	>
2022-06-08 15:16:54	357	<	1000	0	0	0	0	0	0	>	<	1	2.75	2.75	2.75	0	2.75	2.75	>	<	1	518.9	518.9	518.9	0	518.9	518.9	>
2022-06-08 15:16:55	358	<	998	0	0	0	0	0	0	>	<	1	2.6	2.6	2.6	0	2.6	2.6	>	<	1	518.9	518.9	518.9	0	518.9	518.9	>
2022-06-08 15:16:56	359	<	1002	0.001	1	0	0.0316	0.0326	-0.0306	>	<	1	2.5	2.5	2.5	0	2.5	2.5	>	<	1	518.9	518.9	518.9	0	518.9	518.9	>
2022-06-08 15:16:57	360	<	1000	0	0	0	0	0	0	>	<	1	2.55	2.55	2.55	0	2.55	2.55	>	<	1	518.9	518.9	518.9	0	518.9	518.9	>
2022-06-08 15:16:58	361	<	1000	0.001	1	0	0.0316	0.0326	-0.0306	>	<	1	2.35	2.35	2.35	0	2.35	2.35	>	<	1	518.9	518.9	518.9	0	518.9	518.9	>
2022-06-08 15:16:59	362	<	1000	0	0	0	0	0	0	>	<	1	2.4	2.4	2.4	0	2.4	2.4	>	<	1	518.9	518.9	518.9	0	518.9	518.9	>
2022-06-08 15:17:00	363	<	1000	0	0	0	0	0	0	>	<	1	2.6	2.6	2.6	0	2.6	2.6	>	<	1	518.9	518.9	518.9	0	518.9	518.9	>
2022-06-08 15:17:01	364	<	1000	0.003	1	0	0.0547	0.0577	-0.0517	>	<	1	2.7	2.7	2.7	0	2.7	2.7	>	<	1	518.9	518.9	518.9	0	518.9	518.9	>
2022-06-08 15:17:02	365	<	1000	0.004	1	0	0.0631	0.0671	-0.0591	>	<	1	2.5	2.5	2.5	0	2.5	2.5	>	<	1	518.9	518.9	518.9	0	518.9	518.9	>
2022-06-08 15:17:03	366	<	1001	0.008	1	0	0.089	0.097	-0.081	>	<	1	2.7	2.7	2.7	0	2.7	2.7	>	<	1	518.9	518.9	518.9	0	518.9	518.9	>
2022-06-08 15:17:04	367	<	1000	0	0	0	0	0	0	>	<	1	2.65	2.65	2.65	0	2.65	2.65	>	<	1	518.9	518.9	518.9	0	518.9	518.9	>
2022-06-08 15:17:05	368	<	1000	0.002	1	0	0.0447	0.0467	-0.0427	>	<	1	2.65	2.65	2.65	0	2.65	2.65	>	<	1	518.9	518.9	518.9	0	518.9	518.9	>
2022-06-08 15:17:06	369	<	1000	0.001	1	0	0.0316	0.0326	-0.0306	>	<	1	2.55	2.55	2.55	0	2.55	2.55	>	<	1	518.9	518.9	518.9	0	518.9	518.9	>
2022-06-08 15:17:07	370	<	1000	0	0	0	0	0	0	>	<	1	2.7	2.7	2.7	0	2.7	2.7	>	<	1	518.9	518.9	518.9	0	518.9	518.9	>
2022-06-08 15:17:08	371	<	999	0.002	1	0	0.0447	0.0467	-0.0427	>	<	1	2.65	2.65	2.65	0	2.65	2.65	>	<	1	518.9	518.9	518.9	0	518.9	518.9	>
2022-06-08 15:17:09	372	<	1000	0	0	0	0	0	0	>	<	1	2.65	2.65	2.65	0	2.65	2.65	>	<	1	518.9	518.9	518.9	0	518.9	518.9	>
2022-06-08 15:17:10	373	<	1000	0	0	0	0	0	0	>	<	1	2.55	2.55	2.55	0	2.55	2.55	>	<	1	518.9	518.9	518.9	0	518.9	518.9	>
2022-06-08 15:17:11	374	<	1001	0.002	1	0	0.0447	0.0467	-0.0427	>	<	1	2.6	2.6	2.6	0	2.6	2.6	>	<	1	518.9	518.9	518.9	0	518.9	518.9	>
2022-06-08 15:17:12	375	<	999	0	0	0	0	0	0	>	<	1	2.55	2.55	2.55	0	2.55	2.55	>	<	1	518.9	518.9	518.9	0	518.9	518.9	>
2022-06-08 15:17:13	376	<	1001	0.001	1	0	0.0316	0.0326	-0.0306	>	<	1	2.7	2.7	2.7	0	2.7	2.7	>	<	1	518.9	518.9	518.9	0	518.9	518.9	>
2022-06-08 15:17:14	377	<	1001	0.001	1	0	0.0316	0.0326	-0.0306	>	<	1	2.55	2.55	2.55	0	2.55	2.55	>	<	1	518.9	518.9	518.9	0	518.9	518.9	>
2022-06-08 15:17:15	378	<	998	0	0	0	0	0	0	>	<	1	2.55	2.55	2.55	0	2.55	2.55	>	<	1	518.9	518.9	518.9	0	518.9	518.9	>
2022-06-08 15:17:16	379	<	1001	0.001	1	0	0.0316	0.0326	-0.0306	>	<	1	2.55	2.55	2.55	0	2.55	2.55	>	<	1	518.9	518.9	518.9	0	518.9	518.9	>
2022-06-08 15:17:17	380	<	1001	0.002	1	0	0.0447	0.0467	-0.0427	>	<	1	2.6	2.6	2.6	0	2.6	2.6	>	<	1	518.9	518.9	518.9	0	518.9	518.9	>
2022-06-08 15:17:18	381	<	989	0	0	0	0	0	0	>	<	1	2.5	2.5	2.5	0	2.5	2.5	>	<	1	518.9	518.9	518.9	0	518.9	518.9	>
2022-06-08 15:17:19	382	<	1008	0.001	1	0	0.0315	0.0325	-0.0305	>	<	1	2.65	2.65	2.65	0	2.65	2.65	>	<	1	518.9	518.9	518.9	0	518.9	518.9	>
2022-06-08 15:17:20	383	<	1001	0.001	1	0	0.0316	0.0326	-0.0306	>	<	1	2.7	2.7	2.7	0	2.7	2.7	>	<	1	518.9	518.9	518.9	0	518.9	518.9	>
2022-06-08 15:17:21	384	<	999	0	0	0	0	0	0	>	<	1	2.5	2.5	2.5	0	2.5	2.5	>	<	1	518.9	518.9	518.9	0	518.9	518.9	>
2022-06-08 15:17:22	385	<	1002	0.001	1	0	0.0316	0.0326	-0.0306	>	<	1	2.5	2.5	2.5	0	2.5	2.5	>	<	1	518.9	518.9	518.9	0	518.9	518.9	>
2022-06-08 15:17:23	386	<	999	0.001	1	0	0.0316	0.0326	-0.0306	>	<	1	2.55	2.55	2.55	0	2.55	2.55	>	<	1	518.9	518.9	518.9	0	518.9	518.9	>
2022-06-08 15:17:24	387	<	999	0	0	0	0	0	0	>	<	1	2.5	2.5	2.5	0	2.5	2.5	>	<	1	518.9	518.9	518.9	0	518.9	518.9	>
2022-06-08 15:17:25	388	<	1002	0	0	0	0	0	0	>	<	1	2.6	2.6	2.6	0	2.6	2.6	>	<	1	518.9	518.9	518.9	0	518.9	518.9	>
2022-06-08 15:17:26	389	<	999	0	0	0	0	0	0	>	<	1	2.6	2.6	2.6	0	2.6	2.6	>	<	1	518.9	518.9	518.9	0	518.9	518.9	>
2022-06-08 15:17:27	390	<	1000	0.001	1	0	0.0316	0.0326	-0.0306	>	<	1	2.45	2.45	2.45	0	2.45	2.45	>	<	1	518.9	518.9	518.9	0	518.9	518.9	>
2022-06-08 15:17:28	391	<	999	0.001	1	0	0.0316	0.0326	-0.0306	>	<	1	2.35	2.35	2.35	0	2.35	2.35	>	<	1	518.9	518.9	518.9	0	518.9	518.9	>
2022-06-08 15:17:29	392	<	1002	0.001	1	0	0.0316	0.0326	-0.0306	>	<	1	2.35	2.35	2.35	0	2.35	2.35	>	<	1	518.9	518.9	518.9	0	518.9	518.9	>
2022-06-08 15:17:30	393	<	1001	0.006	1	0	0.0772	0.0832	-0.0712	>	<	1	2.4	2.4	2.4	0	2.4	2.4	>	<	1	518.9	518.9	518.9	0	518.9	518.9	>
2022-06-08 15:17:31	394	<	999	0.008	1	0	0.0891	0.0971	-0.0811	>	<	1	2.4	2.4	2.4	0	2.4	2.4	>	<	1	518.9	518.9	518.9	0	518.9	518.9	>
2022-06-08 15:17:32	395	<	998	0	0	0	0	0	0	>	<	1	2.7	2.7	2.7	0	2.7	2.7	>	<	1	518.9	518.9	518.9	0	518.9	518.9	>
2022-06-08 15:17:33	396	<	1001	0	0	0	0	0	0	>	<	1	2.7	2.7	2.7	0	2.7	2.7	>	<	1	518.9	518.9	518.9	0	518.9	518.9	>
2022-06-08 15:17:34	397	<	1001	0	0	0	0	0	0	>	<	1	2.6	2.6	2.6	0	2.6	2.6	>	<	1	518.9	518.9	518.9	0	518.9	518.9	>
2022-06-08 15:17:35	398	<	1000	0	0	0	0	0	0	>	<	1	2.55	2.55	2.55	0	2.55	2.55	>	<	1	518.9	518.9	518.9	0	518.9	518.9	>
2022-06-08 15:17:36	399	<	1001	0	0	0	0	0	0	>	<	1	2.55	2.55	2.55	0	2.55	2.55	>	<	1	518.9	518.9	518.9	0	518.9	518.9	>
2022-06-08 15:17:37	400	<	998	0	0	0	0	0	0	>	<	1	2.5	2.5	2.5	0	2.5	2.5	>	<	1	518.9	518.9	518.9	0	518.9	518.9	>
2022-06-08 15:17:38	401	<	1000	0	0	0	0	0	0	>	<	1	2.5	2.5	2.5	0	2.5	2.5	>	<	1	518.9	518.9	518.9	0	518.9	518.9	>
2022-06-08 15:17:39	402	<	1001	0	0	0	0	0	0	>	<	1	2.55	2.55	2.55	0	2.55	2.55	>	<	1	518.9	518.9	518.9	0	518.9	518.9	>
2022-06-08 15:17:40	403	<	997	0.002	1	0	0.0447	0.0467	-0.0427	>	<	1	2.6	2.6	2.6	0	2.6	2.6	>	<	1	518.9	518.9	518.9	0	518.9	518.9	>
2022-06-08 15:17:41	404	<	1003	0	0	0	0	0	0	>	<	1	2.4	2.4	2.4	0	2.4	2.4	>	<	1	518.9	518.9	518.9	0	518.9	518.9	>
2022-06-08 15:17:42	405	<	999	0	0	0	0	0	0	>	<	1	2.4	2.4	2.4	0	2.4	2.4	>	<	1	518.9	518.9	518.9	0	518.9	518.9	>
2022-06-08 15:17:43	406	<	995	0	0	0	0	0	0	>	<	1	2.45	2.45	2.45	0	2.45	2.45	>	<	1	518.9	518.9	518.9	0	518.9	518.9	>
2022-06-08 15:17:44	407	<	1006	0.001	1	0	0.0315	0.0325	-0.0305	>	<	1	2.4	2.4	2.4	0	2.4	2.4	>	<	1	518.9	518.9	518.9	0	518.9	518.9	>
2022-06-08 15:17:45	408	<	999	0.001	1	0	0.0316	0.0326	-0.0306	>	<	1	2.4	2.4	2.4	0	2.4	2.4	>	<	1	518.9	518.9	518.9	0	518.9	518.9	>
2022-06-08 15:17:46	409	<	1000	0.001	1	0	0.0316	0.0326	-0.0306	>	<	1	2.45	2.45	2.45	0	2.45	2.45	>	<	1	518.9	518.9	518.9	0	518.9	518.9	>
2022-06-08 15:17:47	410	<	995	0.001	1	0	0.0317	0.0327	-0.0307	>	<	1	2.35	2.35	2.35	0	2.35	2.35	>	<	1	518.9	518.9	518.9	0	518.9	518.9	>
2022-06-08 15:17:48	411	<	995	0.001	1	0	0.0317	0.0327	-0.0307	>	<	1	2.4	2.4	2.4	0	2.4	2.4	>	<	1	518.9	518.9	518.9	0	518.9	518.9	>
2022-06-08 15:17:49	412	<	1010	0.002	1	0	0.0445	0.0464	-0.0425	>	<	1	2.45	2.45	2.45	0	2.45	2.45	>	<	1	518.9	518.9	518.9	0	518.9	518.9	>
2022-06-08 15:17:50	413	<	1000	0	0	0	0	0	0	>	<	1	2.45	2.45	2.45	0	2.45	2.45	>	<	1	518.9	518.9	518.9	0	518.9	518.9	>
2022-06-08 15:17:51	414	<	1001	0.031	1	0	0.1732	0.2042	-0.1423	>	<	1	2.45	2.45	2.45	0	2.45	2.45	>	<	1	518.9	518.9	518.9	0	518.9	518.9	>
2022-06-08 15:17:52	415	<	998	0.0511	1	0	0.2202	0.2713	-0.1691	>	<	1	2.4	2.4	2.4	0	2.4	2.4	>	<	1	518.9	518.9	518.9	0	518.9	518.9	>
2022-06-08 15:17:53	416	<	1001	0.05	1	0	0.2178	0.2678	-0.1679	>	<	1	2.45	2.45	2.45	0	2.45	2.45	>	<	1	518.9	518.9	518.9	0	518.9	518.9	>
2022-06-08 15:17:54	417	<	999	0.0601	1	0	0.2376	0.2977	-0.1775	>	<	1	2.45	2.45	2.45	0	2.45	2.45	>	<	1	518.9	518.9	518.9	0	518.9	518.9	>
2022-06-08 15:17:55	418	<	1002	0.0399	1	0	0.1958	0.2357	-0.1559	>	<	1	2.4	2.4	2.4	0	2.4	2.4	>	<	1	518.9	518.9	518.9	0	518.9	518.9	>
2022-06-08 15:17:56	419	<	1000	0.001	1	0	0.0316	0.0326	-0.0306	>	<	1	2.45	2.45	2.45	0	2.45	2.45	>	<	1	519.1	519.1	519.1	0	519.1	519.1	>
2022-06-08 15:17:57	420	<	1000	0	0	0	0	0	0	>	<	1	2.5	2.5	2.5	0	2.5	2.5	>	<	1	519.1	519.1	519.1	0	519.1	519.1	>
2022-06-08 15:17:58	421	<	995	0.001	1	0	0.0317	0.0327	-0.0307	>	<	1	2.4	2.4	2.4	0	2.4	2.4	>	<	1	519.1	519.1	519.1	0	519.1	519.1	>
2022-06-08 15:17:59	422	<	676	0	0	0	0	0	0	>	<	1	2.45	2.45	2.45	0	2.45	2.45	>	<	1	519.1	519.1	519.1	0	519.1	519.1	>
2022-06-08 15:18:00	423	<	1329	0	0	0	0	0	0	>	<	1	2.4	2.4	2.4	0	2.4	2.4	>	<	1	519.1	519.1	519.1	0	519.1	519.1	>
2022-06-08 15:18:01	424	<	1000	0.001	1	0	0.0316	0.0326	-0.0306	>	<	1	2.4	2.4	2.4	0	2.4	2.4	>	<	1	519.1	519.1	519.1	0	519.1	519.1	>
2022-06-08 15:18:02	425	<	999	0.001	1	0	0.0316	0.0326	-0.0306	>	<	1	2.5	2.5	2.5	0	2.5	2.5	>	<	1	519.1	519.1	519.1	0	519.1	519.1	>
2022-06-08 15:18:03	426	<	1000	0.002	1	0	0.0447	0.0467	-0.0427	>	<	1	2.5	2.5	2.5	0	2.5	2.5	>	<	1	519.1	519.1	519.1	0	519.1	519.1	>
2022-06-08 15:18:04	427	<	1001	0	0	0	0	0	0	>	<	1	2.55	2.55	2.55	0	2.55	2.55	>	<	1	519.1	519.1	519.1	0	519.1	519.1	>
2022-06-08 15:18:05	428	<	1000	0	0	0	0	0	0	>	<	1	2.5	2.5	2.5	0	2.5	2.5	>	<	1	519.1	519.1	519.1	0	519.1	519.1	>
2022-06-08 15:18:06	429	<	1000	0	0	0	0	0	0	>	<	1	2.5	2.5	2.5	0	2.5	2.5	>	<	1	519.1	519.1	519.1	0	519.1	519.1	>
2022-06-08 15:18:07	430	<	998	0	0	0	0	0	0	>	<	1	2.6	2.6	2.6	0	2.6	2.6	>	<	1	519.1	519.1	519.1	0	519.1	519.1	>
2022-06-08 15:18:08	431	<	994	0	0	0	0	0	0	>	<	1	2.65	2.65	2.65	0	2.65	2.65	>	<	1	519.1	519.1	519.1	0	519.1	519.1	>
2022-06-08 15:18:09	432	<	1007	0	0	0	0	0	0	>	<	1	2.55	2.55	2.55	0	2.55	2.55	>	<	1	519.1	519.1	519.1	0	519.1	519.1	>
2022-06-08 15:18:10	433	<	1001	0	0	0	0	0	0	>	<	1	2.6	2.6	2.6	0	2.6	2.6	>	<	1	519.1	519.1	519.1	0	519.1	519.1	>
2022-06-08 15:18:11	434	<	999	0.001	1	0	0.0316	0.0326	-0.0306	>	<	1	2.6	2.6	2.6	0	2.6	2.6	>	<	1	519.1	519.1	519.1	0	519.1	519.1	>
2022-06-08 15:18:12	435	<	1000	0	0	0	0	0	0	>	<	1	2.5	2.5	2.5	0	2.5	2.5	>	<	1	519.1	519.1	519.1	0	519.1	519.1	>
2022-06-08 15:18:13	436	<	1000	0	0	0	0	0	0	>	<	1	2.5	2.5	2.5	0	2.5	2.5	>	<	1	519.1	519.1	519.1	0	519.1	519.1	>
2022-06-08 15:18:14	437	<	1002	0	0	0	0	0	0	>	<	1	2.5	2.5	2.5	0	2.5	2.5	>	<	1	519.1	519.1	519.1	0	519.1	519.1	>
2022-06-08 15:18:15	438	<	998	0	0	0	0	0	0	>	<	1	2.65	2.65	2.65	0	2.65	2.65	>	<	1	519.1	519.1	519.1	0	519.1	519.1	>
2022-06-08 15:18:16	439	<	1001	0.001	1	0	0.0316	0.0326	-0.0306	>	<	1	2.6	2.6	2.6	0	2.6	2.6	>	<	1	519.1	519.1	519.1	0	519.1	519.1	>
2022-06-08 15:18:17	440	<	1000	0	0	0	0	0	0	>	<	1	2.6	2.6	2.6	0	2.6	2.6	>	<	1	519.1	519.1	519.1	0	519.1	519.1	>
2022-06-08 15:18:18	441	<	1000	0.001	1	0	0.0316	0.0326	-0.0306	>	<	1	2.65	2.65	2.65	0	2.65	2.65	>	<	1	519.1	519.1	519.1	0	519.1	519.1	>
2022-06-08 15:18:19	442	<	1001	0.001	1	0	0.0316	0.0326	-0.0306	>	<	1	2.6	2.6	2.6	0	2.6	2.6	>	<	1	519.1	519.1	519.1	0	519.1	519.1	>
2022-06-08 15:18:20	443	<	999	0	0	0	0	0	0	>	<	1	2.6	2.6	2.6	0	2.6	2.6	>	<	1	519.1	519.1	519.1	0	519.1	519.1	>
2022-06-08 15:18:21	444	<	1000	0.002	1	0	0.0447	0.0467	-0.0427	>	<	1	2.6	2.6	2.6	0	2.6	2.6	>	<	1	519.1	519.1	519.1	0	519.1	519.1	>
2022-06-08 15:18:22	445	<	998	0	0	0	0	0	0	>	<	1	2.65	2.65	2.65	0	2.65	2.65	>	<	1	519.1	519.1	519.1	0	519.1	519.1	>
2022-06-08 15:18:23	446	<	1001	0.001	1	0	0.0316	0.0326	-0.0306	>	<	1	2.6	2.6	2.6	0	2.6	2.6	>	<	1	519.1	519.1	519.1	0	519.1	519.1	>
2022-06-08 15:18:24	447	<	1001	0.001	1	0	0.0316	0.0326	-0.0306	>	<	1	2.5	2.5	2.5	0	2.5	2.5	>	<	1	519.1	519.1	519.1	0	519.1	519.1	>
2022-06-08 15:18:25	448	<	1001	0	0	0	0	0	0	>	<	1	2.55	2.55	2.55	0	2.55	2.55	>	<	1	519.1	519.1	519.1	0	519.1	519.1	>
2022-06-08 15:18:26	449	<	996	0	0	0	0	0	0	>	<	1	2.55	2.55	2.55	0	2.55	2.55	>	<	1	519.1	519.1	519.1	0	519.1	519.1	>
2022-06-08 15:18:27	450	<	1002	0	0	0	0	0	0	>	<	1	2.55	2.55	2.55	0	2.55	2.55	>	<	1	519.1	519.1	519.1	0	519.1	519.1	>
2022-06-08 15:18:28	451	<	1001	0.002	2	0	0.0632	0.0652	-0.0612	>	<	1	2.6	2.6	2.6	0	2.6	2.6	>	<	1	519.1	519.1	519.1	0	519.1	519.1	>
2022-06-08 15:18:29	452	<	1000	0	0	0	0	0	0	>	<	1	2.65	2.65	2.65	0	2.65	2.65	>	<	1	519.1	519.1	519.1	0	519.1	519.1	>
2022-06-08 15:18:30	453	<	999	0.011	1	0	0.1044	0.1154	-0.0933	>	<	1	2.7	2.7	2.7	0	2.7	2.7	>	<	1	519.1	519.1	519.1	0	519.1	519.1	>
2022-06-08 15:18:31	454	<	1001	0.036	1	0	0.1862	0.2222	-0.1502	>	<	1	2.7	2.7	2.7	0	2.7	2.7	>	<	1	519.1	519.1	519.1	0	519.1	519.1	>
2022-06-08 15:18:32	455	<	999	0.001	1	0	0.0316	0.0326	-0.0306	>	<	1	2.65	2.65	2.65	0	2.65	2.65	>	<	1	519.1	519.1	519.1	0	519.1	519.1	>
2022-06-08 15:18:33	456	<	997	0.003	1	0	0.0548	0.0578	-0.0518	>	<	1	2.7	2.7	2.7	0	2.7	2.7	>	<	1	519.1	519.1	519.1	0	519.1	519.1	>
2022-06-08 15:18:34	457	<	1003	0	0	0	0	0	0	>	<	1	2.7	2.7	2.7	0	2.7	2.7	>	<	1	519.1	519.1	519.1	0	519.1	519.1	>
2022-06-08 15:18:35	458	<	1001	0	0	0	0	0	0	>	<	1	2.55	2.55	2.55	0	2.55	2.55	>	<	1	519.1	519.1	519.1	0	519.1	519.1	>
2022-06-08 15:18:36	459	<	1000	0.001	1	0	0.0316	0.0326	-0.0306	>	<	1	2.6	2.6	2.6	0	2.6	2.6	>	<	1	519.1	519.1	519.1	0	519.1	519.1	>
2022-06-08 15:18:37	460	<	449	0	0	0	0	0	0	>	<	1	2.6	2.6	2.6	0	2.6	2.6	>	<	1	519.1	519.1	519.1	0	519.1	519.1	>
2022-06-08 15:18:38	461	<	1551	0.0013	1	0	0.0359	0.0372	-0.0346	>	<	1	2.5	2.5	2.5	0	2.5	2.5	>	<	1	519.1	519.1	519.1	0	519.1	519.1	>
2022-06-08 15:18:39	462	<	1001	0	0	0	0	0	0	>	<	1	2.55	2.55	2.55	0	2.55	2.55	>	<	1	519.1	519.1	519.1	0	519.1	519.1	>
2022-06-08 15:18:40	463	<	997	0.001	1	0	0.0317	0.0327	-0.0307	>	<	1	2.5	2.5	2.5	0	2.5	2.5	>	<	1	519.1	519.1	519.1	0	519.1	519.1	>
2022-06-08 15:18:41	464	<	996	0	0	0	0	0	0	>	<	1	2.45	2.45	2.45	0	2.45	2.45	>	<	1	519.1	519.1	519.1	0	519.1	519.1	>
2022-06-08 15:18:42	465	<	1005	0	0	0	0	0	0	>	<	1	2.55	2.55	2.55	0	2.55	2.55	>	<	1	519.1	519.1	519.1	0	519.1	519.1	>
2022-06-08 15:18:43	466	<	1001	0.001	1	0	0.0316	0.0326	-0.0306	>	<	1	2.75	2.75	2.75	0	2.75	2.75	>	<	1	519.1	519.1	519.1	0	519.1	519.1	>
2022-06-08 15:18:44	467	<	1000	0	0	0	0	0	0	>	<	1	2.6	2.6	2.6	0	2.6	2.6	>	<	1	519.1	519.1	519.1	0	519.1	519.1	>
2022-06-08 15:18:45	468	<	1000	0.001	1	0	0.0316	0.0326	-0.0306	>	<	1	2.5	2.5	2.5	0	2.5	2.5	>	<	1	519.1	519.1	519.1	0	519.1	519.1	>
2022-06-08 15:18:46	469	<	1000	0	0	0	0	0	0	>	<	1	2.6	2.6	2.6	0	2.6	2.6	>	<	1	519.1	519.1	519.1	0	519.1	519.1	>
2022-06-08 15:18:47	470	<	999	0	0	0	0	0	0	>	<	1	2.5	2.5	2.5	0	2.5	2.5	>	<	1	506	506	506	0	506	506	>
2022-06-08 15:18:48	471	<	998	0	0	0	0	0	0	>	<	1	2.55	2.55	2.55	0	2.55	2.55	>	<	1	506	506	506	0	506	506	>
2022-06-08 15:18:49	472	<	1003	0.001	1	0	0.0316	0.0326	-0.0306	>	<	1	2.55	2.55	2.55	0	2.55	2.55	>	<	1	506	506	506	0	506	506	>
2022-06-08 15:18:50	473	<	990	0	0	0	0	0	0	>	<	1	2.7	2.7	2.7	0	2.7	2.7	>	<	1	506	506	506	0	506	506	>
2022-06-08 15:18:51	474	<	1010	0	0	0	0	0	0	>	<	1	2.7	2.7	2.7	0	2.7	2.7	>	<	1	506	506	506	0	506	506	>
2022-06-08 15:18:52	475	<	999	0	0	0	0	0	0	>	<	1	2.6	2.6	2.6	0	2.6	2.6	>	<	1	506	506	506	0	506	506	>
2022-06-08 15:18:53	476	<	999	0.001	1	0	0.0316	0.0326	-0.0306	>	<	1	2.7	2.7	2.7	0	2.7	2.7	>	<	1	506	506	506	0	506	506	>
2022-06-08 15:18:54	477	<	1001	0	0	0	0	0	0	>	<	1	2.55	2.55	2.55	0	2.55	2.55	>	<	1	506	506	506	0	506	506	>
2022-06-08 15:18:55	478	<	1002	0	0	0	0	0	0	>	<	1	2.65	2.65	2.65	0	2.65	2.65	>	<	1	506	506	506	0	506	506	>
2022-06-08 15:18:56	479	<	1000	0.001	1	0	0.0316	0.0326	-0.0306	>	<	1	2.75	2.75	2.75	0	2.75	2.75	>	<	1	506	506	506	0	506	506	>
2022-06-08 15:18:57	480	<	998	0	0	0	0	0	0	>	<	1	2.7	2.7	2.7	0	2.7	2.7	>	<	1	506	506	506	0	506	506	>
2022-06-08 15:18:58	481	<	1001	0	0	0	0	0	0	>	<	1	2.7	2.7	2.7	0	2.7	2.7	>	<	1	506	506	506	0	506	506	>
2022-06-08 15:18:59	482	<	1000	0	0	0	0	0	0	>	<	1	2.7	2.7	2.7	0	2.7	2.7	>	<	1	506	506	506	0	506	506	>
2022-06-08 15:19:00	483	<	992	0	0	0	0	0	0	>	<	1	2.7	2.7	2.7	0	2.7	2.7	>	<	1	506	506	506	0	506	506	>
2022-06-08 15:19:01	484	<	1008	0.001	1	0	0.0315	0.0325	-0.0305	>	<	1	2.65	2.65	2.65	0	2.65	2.65	>	<	1	506	506	506	0	506	506	>
2022-06-08 15:19:02	485	<	1000	0.001	1	0	0.0316	0.0326	-0.0306	>	<	1	2.75	2.75	2.75	0	2.75	2.75	>	<	1	506	506	506	0	506	506	>
2022-06-08 15:19:03	486	<	999	0	0	0	0	0	0	>	<	1	2.45	2.45	2.45	0	2.45	2.45	>	<	1	506	506	506	0	506	506	>
2022-06-08 15:19:04	487	<	1001	0	0	0	0	0	0	>	<	1	2.75	2.75	2.75	0	2.75	2.75	>	<	1	506	506	506	0	506	506	>
2022-06-08 15:19:05	488	<	999	0	0	0	0	0	0	>	<	1	2.55	2.55	2.55	0	2.55	2.55	>	<	1	506	506	506	0	506	506	>
2022-06-08 15:19:06	489	<	1001	0.001	1	0	0.0316	0.0326	-0.0306	>	<	1	2.65	2.65	2.65	0	2.65	2.65	>	<	1	506	506	506	0	506	506	>
2022-06-08 15:19:07	490	<	1000	0.001	1	0	0.0316	0.0326	-0.0306	>	<	1	2.55	2.55	2.55	0	2.55	2.55	>	<	1	506	506	506	0	506	506	>
2022-06-08 15:19:08	491	<	999	0.002	1	0	0.0447	0.0467	-0.0427	>	<	1	2.6	2.6	2.6	0	2.6	2.6	>	<	1	506	506	506	0	506	506	>
2022-06-08 15:19:09	492	<	1001	0	0	0	0	0	0	>	<	1	2.6	2.6	2.6	0	2.6	2.6	>	<	1	506	506	506	0	506	506	>
2022-06-08 15:19:10	493	<	1000	0	0	0	0	0	0	>	<	1	2.6	2.6	2.6	0	2.6	2.6	>	<	1	506	506	506	0	506	506	>
2022-06-08 15:19:11	494	<	999	0.016	1	0	0.1255	0.1416	-0.1095	>	<	1	2.75	2.75	2.75	0	2.75	2.75	>	<	1	506	506	506	0	506	506	>
2022-06-08 15:19:12	495	<	1000	0.039	1	0	0.1936	0.2326	-0.1546	>	<	1	2.5	2.5	2.5	0	2.5	2.5	>	<	1	506	506	506	0	506	506	>
2022-06-08 15:19:13	496	<	1001	0.042	1	0	0.2005	0.2425	-0.1585	>	<	1	2.4	2.4	2.4	0	2.4	2.4	>	<	1	506	506	506	0	506	506	>
2022-06-08 15:19:14	497	<	1000	0.019	1	0	0.1365	0.1555	-0.1175	>	<	1	2.6	2.6	2.6	0	2.6	2.6	>	<	1	506	506	506	0	506	506	>
2022-06-08 15:19:15	498	<	1000	0.001	1	0	0.0316	0.0326	-0.0306	>	<	1	2.5	2.5	2.5	0	2.5	2.5	>	<	1	506	506	506	0	506	506	>
2022-06-08 15:19:16	499	<	1000	0.001	1	0	0.0316	0.0326	-0.0306	>	<	1	2.45	2.45	2.45	0	2.45	2.45	>	<	1	506	506	506	0	506	506	>
2022-06-08 15:19:17	500	<	1000	0	0	0	0	0	0	>	<	1	2.45	2.45	2.45	0	2.45	2.45	>	<	1	506	506	506	0	506	506	>
2022-06-08 15:19:18	501	<	1000	0.001	1	0	0.0316	0.0326	-0.0306	>	<	1	2.45	2.45	2.45	0	2.45	2.45	>	<	1	506	506	506	0	506	506	>
2022-06-08 15:19:19	502	<	999	0.001	1	0	0.0316	0.0326	-0.0306	>	<	1	2.6	2.6	2.6	0	2.6	2.6	>	<	1	506	506	506	0	506	506	>
2022-06-08 15:19:20	503	<	1000	0	0	0	0	0	0	>	<	1	2.75	2.75	2.75	0	2.75	2.75	>	<	1	506	506	506	0	506	506	>
2022-06-08 15:19:21	504	<	1000	0.001	1	0	0.0316	0.0326	-0.0306	>	<	1	2.6	2.6	2.6	0	2.6	2.6	>	<	1	506	506	506	0	506	506	>
2022-06-08 15:19:22	505	<	1002	0	0	0	0	0	0	>	<	1	2.4	2.4	2.4	0	2.4	2.4	>	<	1	506	506	506	0	506	506	>
2022-06-08 15:19:23	506	<	1000	0	0	0	0	0	0	>	<	1	2.45	2.45	2.45	0	2.45	2.45	>	<	1	506	506	506	0	506	506	>
2022-06-08 15:19:24	507	<	996	0.001	1	0	0.0317	0.0327	-0.0307	>	<	1	2.45	2.45	2.45	0	2.45	2.45	>	<	1	506	506	506	0	506	506	>
2022-06-08 15:19:25	508	<	1003	0	0	0	0	0	0	>	<	1	2.4	2.4	2.4	0	2.4	2.4	>	<	1	506	506	506	0	506	506	>
2022-06-08 15:19:26	509	<	1001	0.001	1	0	0.0316	0.0326	-0.0306	>	<	1	2.4	2.4	2.4	0	2.4	2.4	>	<	1	506	506	506	0	506	506	>
2022-06-08 15:19:27	510	<	999	0	0	0	0	0	0	>	<	1	2.45	2.45	2.45	0	2.45	2.45	>	<	1	506	506	506	0	506	506	>
2022-06-08 15:19:28	511	<	999	0	0	0	0	0	0	>	<	1	2.4	2.4	2.4	0	2.4	2.4	>	<	1	506	506	506	0	506	506	>
2022-06-08 15:19:29	512	<	1001	0	0	0	0	0	0	>	<	1	2.8	2.8	2.8	0	2.8	2.8	>	<	1	506	506	506	0	506	506	>
2022-06-08 15:19:30	513	<	999	0.001	1	0	0.0316	0.0326	-0.0306	>	<	1	2.7	2.7	2.7	0	2.7	2.7	>	<	1	506	506	506	0	506	506	>
2022-06-08 15:19:31	514	<	1001	0.015	1	0	0.1215	0.1365	-0.1065	>	<	1	2.8	2.8	2.8	0	2.8	2.8	>	<	1	506	506	506	0	506	506	>
2022-06-08 15:19:32	515	<	1000	0.001	1	0	0.0316	0.0326	-0.0306	>	<	1	2.75	2.75	2.75	0	2.75	2.75	>	<	1	506	506	506	0	506	506	>
2022-06-08 15:19:33	516	<	999	0.002	1	0	0.0447	0.0467	-0.0427	>	<	1	2.8	2.8	2.8	0	2.8	2.8	>	<	1	506	506	506	0	506	506	>
2022-06-08 15:19:34	517	<	1000	0	0	0	0	0	0	>	<	1	2.7	2.7	2.7	0	2.7	2.7	>	<	1	506	506	506	0	506	506	>
2022-06-08 15:19:35	518	<	1000	0.001	1	0	0.0316	0.0326	-0.0306	>	<	1	2.75	2.75	2.75	0	2.75	2.75	>	<	1	506	506	506	0	506	506	>
2022-06-08 15:19:36	519	<	1000	0.001	1	0	0.0316	0.0326	-0.0306	>	<	1	2.35	2.35	2.35	0	2.35	2.35	>	<	1	506	506	506	0	506	506	>
2022-06-08 15:19:37	520	<	999	0	0	0	0	0	0	>	<	1	2.5	2.5	2.5	0	2.5	2.5	>	<	1	506	506	506	0	506	506	>
2022-06-08 15:19:38	521	<	997	0	0	0	0	0	0	>	<	1	2.5	2.5	2.5	0	2.5	2.5	>	<	1	506	506	506	0	506	506	>
2022-06-08 15:19:39	522	<	1005	0.001	1	0	0.0315	0.0325	-0.0305	>	<	1	2.55	2.55	2.55	0	2.55	2.55	>	<	1	506	506	506	0	506	506	>
2022-06-08 15:19:40	523	<	999	0	0	0	0	0	0	>	<	1	2.65	2.65	2.65	0	2.65	2.65	>	<	1	506	506	506	0	506	506	>
2022-06-08 15:19:41	524	<	1001	0	0	0	0	0	0	>	<	1	3.15	3.15	3.15	0	3.15	3.15	>	<	1	515.6	515.6	515.6	0	515.6	515.6	>
2022-06-08 15:19:42	525	<	1000	0	0	0	0	0	0	>	<	1	2.55	2.55	2.55	0	2.55	2.55	>	<	1	515.6	515.6	515.6	0	515.6	515.6	>
2022-06-08 15:19:43	526	<	996	0.002	1	0	0.0448	0.0468	-0.0428	>	<	1	2.55	2.55	2.55	0	2.55	2.55	>	<	1	515.6	515.6	515.6	0	515.6	515.6	>
2022-06-08 15:19:44	527	<	1001	0	0	0	0	0	0	>	<	1	2.45	2.45	2.45	0	2.45	2.45	>	<	1	515.6	515.6	515.6	0	515.6	515.6	>
2022-06-08 15:19:45	528	<	1000	0.002	1	0	0.0447	0.0467	-0.0427	>	<	1	2.55	2.55	2.55	0	2.55	2.55	>	<	1	515.6	515.6	515.6	0	515.6	515.6	>
2022-06-08 15:19:46	529	<	999	0.003	1	0	0.0547	0.0577	-0.0517	>	<	1	2.7	2.7	2.7	0	2.7	2.7	>	<	1	515.6	515.6	515.6	0	515.6	515.6	>
2022-06-08 15:19:47	530	<	996	0	0	0	0	0	0	>	<	1	2.8	2.8	2.8	0	2.8	2.8	>	<	1	508.3	508.3	508.3	0	508.3	508.3	>
2022-06-08 15:19:48	531	<	1004	0	0	0	0	0	0	>	<	1	2.7	2.7	2.7	0	2.7	2.7	>	<	1	508.3	508.3	508.3	0	508.3	508.3	>
2022-06-08 15:19:49	532	<	999	0	0	0	0	0	0	>	<	1	2.75	2.75	2.75	0	2.75	2.75	>	<	1	508.3	508.3	508.3	0	508.3	508.3	>
2022-06-08 15:19:50	533	<	1001	0.001	1	0	0.0316	0.0326	-0.0306	>	<	1	2.8	2.8	2.8	0	2.8	2.8	>	<	1	508.3	508.3	508.3	0	508.3	508.3	>
2022-06-08 15:19:51	534	<	999	0.021	1	0	0.1435	0.1645	-0.1224	>	<	1	2.7	2.7	2.7	0	2.7	2.7	>	<	1	508.3	508.3	508.3	0	508.3	508.3	>
2022-06-08 15:19:52	535	<	1001	0.045	2	0	0.212	0.2569	-0.167	>	<	1	2.7	2.7	2.7	0	2.7	2.7	>	<	1	508.3	508.3	508.3	0	508.3	508.3	>
2022-06-08 15:19:53	536	<	999	0.048	1	0	0.2139	0.2619	-0.1658	>	<	1	2.5	2.5	2.5	0	2.5	2.5	>	<	1	508.3	508.3	508.3	0	508.3	508.3	>
2022-06-08 15:19:54	537	<	1000	0.016	1	0	0.1255	0.1415	-0.1095	>	<	1	2.65	2.65	2.65	0	2.65	2.65	>	<	1	508.3	508.3	508.3	0	508.3	508.3	>
2022-06-08 15:19:55	538	<	1000	0.002	1	0	0.0447	0.0467	-0.0427	>	<	1	2.75	2.75	2.75	0	2.75	2.75	>	<	1	508.3	508.3	508.3	0	508.3	508.3	>
2022-06-08 15:19:56	539	<	1001	0.002	1	0	0.0447	0.0467	-0.0427	>	<	1	2.75	2.75	2.75	0	2.75	2.75	>	<	1	508.3	508.3	508.3	0	508.3	508.3	>
2022-06-08 15:19:57	540	<	999	0	0	0	0	0	0	>	<	1	2.7	2.7	2.7	0	2.7	2.7	>	<	1	508.3	508.3	508.3	0	508.3	508.3	>
2022-06-08 15:19:58	541	<	1002	0	0	0	0	0	0	>	<	1	2.75	2.75	2.75	0	2.75	2.75	>	<	1	508.3	508.3	508.3	0	508.3	508.3	>
2022-06-08 15:19:59	542	<	999	0	0	0	0	0	0	>	<	1	2.85	2.85	2.85	0	2.85	2.85	>	<	1	508.3	508.3	508.3	0	508.3	508.3	>
2022-06-08 15:20:00	543	<	1000	0.001	1	0	0.0316	0.0326	-0.0306	>	<	1	2.75	2.75	2.75	0	2.75	2.75	>	<	1	508.3	508.3	508.3	0	508.3	508.3	>
2022-06-08 15:20:01	544	<	1000	0	0	0	0	0	0	>	<	1	2.75	2.75	2.75	0	2.75	2.75	>	<	1	508.3	508.3	508.3	0	508.3	508.3	>
2022-06-08 15:20:02	545	<	1001	0.001	1	0	0.0316	0.0326	-0.0306	>	<	1	2.65	2.65	2.65	0	2.65	2.65	>	<	1	508.3	508.3	508.3	0	508.3	508.3	>
2022-06-08 15:20:03	546	<	999	0	0	0	0	0	0	>	<	1	2.65	2.65	2.65	0	2.65	2.65	>	<	1	508.3	508.3	508.3	0	508.3	508.3	>
2022-06-08 15:20:04	547	<	1000	0	0	0	0	0	0	>	<	1	2.55	2.55	2.55	0	2.55	2.55	>	<	1	508.3	508.3	508.3	0	508.3	508.3	>
2022-06-08 15:20:05	548	<	1000	0.001	1	0	0.0316	0.0326	-0.0306	>	<	1	2.55	2.55	2.55	0	2.55	2.55	>	<	1	508.3	508.3	508.3	0	508.3	508.3	>
2022-06-08 15:20:06	549	<	999	0	0	0	0	0	0	>	<	1	2.55	2.55	2.55	0	2.55	2.55	>	<	1	508.3	508.3	508.3	0	508.3	508.3	>
2022-06-08 15:20:07	550	<	1001	0	0	0	0	0	0	>	<	1	2.5	2.5	2.5	0	2.5	2.5	>	<	1	508.3	508.3	508.3	0	508.3	508.3	>
2022-06-08 15:20:08	551	<	999	0	0	0	0	0	0	>	<	1	2.6	2.6	2.6	0	2.6	2.6	>	<	1	508.3	508.3	508.3	0	508.3	508.3	>
2022-06-08 15:20:09	552	<	1001	0	0	0	0	0	0	>	<	1	2.7	2.7	2.7	0	2.7	2.7	>	<	1	508.3	508.3	508.3	0	508.3	508.3	>
2022-06-08 15:20:10	553	<	996	0.001	1	0	0.0317	0.0327	-0.0307	>	<	1	2.65	2.65	2.65	0	2.65	2.65	>	<	1	508.3	508.3	508.3	0	508.3	508.3	>
2022-06-08 15:20:11	554	<	1004	0	0	0	0	0	0	>	<	1	2.55	2.55	2.55	0	2.55	2.55	>	<	1	508.3	508.3	508.3	0	508.3	508.3	>
2022-06-08 15:20:12	555	<	999	0.001	1	0	0.0316	0.0326	-0.0306	>	<	1	2.7	2.7	2.7	0	2.7	2.7	>	<	1	508.3	508.3	508.3	0	508.3	508.3	>
2022-06-08 15:20:13	556	<	1001	0	0	0	0	0	0	>	<	1	2.8	2.8	2.8	0	2.8	2.8	>	<	1	508.3	508.3	508.3	0	508.3	508.3	>
2022-06-08 15:20:14	557	<	1000	0.001	1	0	0.0316	0.0326	-0.0306	>	<	1	2.75	2.75	2.75	0	2.75	2.75	>	<	1	508.3	508.3	508.3	0	508.3	508.3	>
2022-06-08 15:20:15	558	<	1001	0.001	1	0	0.0316	0.0326	-0.0306	>	<	1	2.55	2.55	2.55	0	2.55	2.55	>	<	1	508.3	508.3	508.3	0	508.3	508.3	>
2022-06-08 15:20:16	559	<	999	0.002	1	0	0.0447	0.0467	-0.0427	>	<	1	2.6	2.6	2.6	0	2.6	2.6	>	<	1	508.3	508.3	508.3	0	508.3	508.3	>
2022-06-08 15:20:17	560	<	1000	0	0	0	0	0	0	>	<	1	2.55	2.55	2.55	0	2.55	2.55	>	<	1	508.3	508.3	508.3	0	508.3	508.3	>
2022-06-08 15:20:18	561	<	1000	0	0	0	0	0	0	>	<	1	2.55	2.55	2.55	0	2.55	2.55	>	<	1	508.3	508.3	508.3	0	508.3	508.3	>
2022-06-08 15:20:19	562	<	1000	0	0	0	0	0	0	>	<	1	2.55	2.55	2.55	0	2.55	2.55	>	<	1	508.3	508.3	508.3	0	508.3	508.3	>
2022-06-08 15:20:20	563	<	1000	0	0	0	0	0	0	>	<	1	2.55	2.55	2.55	0	2.55	2.55	>	<	1	508.3	508.3	508.3	0	508.3	508.3	>
2022-06-08 15:20:21	564	<	999	0	0	0	0	0	0	>	<	1	2.45	2.45	2.45	0	2.45	2.45	>	<	1	508.3	508.3	508.3	0	508.3	508.3	>
2022-06-08 15:20:22	565	<	1000	0	0	0	0	0	0	>	<	1	2.4	2.4	2.4	0	2.4	2.4	>	<	1	508.3	508.3	508.3	0	508.3	508.3	>
2022-06-08 15:20:23	566	<	1002	0	0	0	0	0	0	>	<	1	2.45	2.45	2.45	0	2.45	2.45	>	<	1	508.3	508.3	508.3	0	508.3	508.3	>
2022-06-08 15:20:24	567	<	999	0	0	0	0	0	0	>	<	1	2.35	2.35	2.35	0	2.35	2.35	>	<	1	508.3	508.3	508.3	0	508.3	508.3	>
2022-06-08 15:20:25	568	<	998	0	0	0	0	0	0	>	<	1	2.45	2.45	2.45	0	2.45	2.45	>	<	1	508.3	508.3	508.3	0	508.3	508.3	>
2022-06-08 15:20:26	569	<	1001	0.018	1	0	0.1329	0.1509	-0.1149	>	<	1	2.6	2.6	2.6	0	2.6	2.6	>	<	1	508.3	508.3	508.3	0	508.3	508.3	>
2022-06-08 15:20:27	570	<	1000	0.04	1	0	0.196	0.236	-0.156	>	<	1	2.65	2.65	2.65	0	2.65	2.65	>	<	1	508.3	508.3	508.3	0	508.3	508.3	>
2022-06-08 15:20:28	571	<	1000	0.048	1	0	0.2138	0.2618	-0.1658	>	<	1	2.6	2.6	2.6	0	2.6	2.6	>	<	1	508.3	508.3	508.3	0	508.3	508.3	>
2022-06-08 15:20:29	572	<	1001	0.016	1	0	0.1254	0.1414	-0.1094	>	<	1	2.7	2.7	2.7	0	2.7	2.7	>	<	1	508.3	508.3	508.3	0	508.3	508.3	>
2022-06-08 15:20:30	573	<	999	0	0	0	0	0	0	>	<	1	2.65	2.65	2.65	0	2.65	2.65	>	<	1	508.3	508.3	508.3	0	508.3	508.3	>
2022-06-08 15:20:31	574	<	1000	0.004	1	0	0.0631	0.0671	-0.0591	>	<	1	2.65	2.65	2.65	0	2.65	2.65	>	<	1	508.3	508.3	508.3	0	508.3	508.3	>
2022-06-08 15:20:32	575	<	1001	0	0	0	0	0	0	>	<	1	2.65	2.65	2.65	0	2.65	2.65	>	<	1	508.3	508.3	508.3	0	508.3	508.3	>
2022-06-08 15:20:33	576	<	1000	0	0	0	0	0	0	>	<	1	2.65	2.65	2.65	0	2.65	2.65	>	<	1	508.3	508.3	508.3	0	508.3	508.3	>
2022-06-08 15:20:34	577	<	1000	0	0	0	0	0	0	>	<	1	2.6	2.6	2.6	0	2.6	2.6	>	<	1	508.3	508.3	508.3	0	508.3	508.3	>
2022-06-08 15:20:35	578	<	1000	0.001	1	0	0.0316	0.0326	-0.0306	>	<	1	2.65	2.65	2.65	0	2.65	2.65	>	<	1	508.3	508.3	508.3	0	508.3	508.3	>
2022-06-08 15:20:36	579	<	1000	0.001	1	0	0.0316	0.0326	-0.0306	>	<	1	2.6	2.6	2.6	0	2.6	2.6	>	<	1	508.3	508.3	508.3	0	508.3	508.3	>
2022-06-08 15:20:37	580	<	999	0.001	1	0	0.0316	0.0326	-0.0306	>	<	1	2.55	2.55	2.55	0	2.55	2.55	>	<	1	508.3	508.3	508.3	0	508.3	508.3	>
2022-06-08 15:20:38	581	<	1002	0.001	1	0	0.0316	0.0326	-0.0306	>	<	1	2.55	2.55	2.55	0	2.55	2.55	>	<	1	508.3	508.3	508.3	0	508.3	508.3	>
2022-06-08 15:20:39	582	<	1000	0.001	1	0	0.0316	0.0326	-0.0306	>	<	1	2.55	2.55	2.55	0	2.55	2.55	>	<	1	508.3	508.3	508.3	0	508.3	508.3	>
2022-06-08 15:20:40	583	<	998	0.002	1	0	0.0447	0.0467	-0.0427	>	<	1	2.75	2.75	2.75	0	2.75	2.75	>	<	1	508.3	508.3	508.3	0	508.3	508.3	>
2022-06-08 15:20:41	584	<	1001	0	0	0	0	0	0	>	<	1	2.8	2.8	2.8	0	2.8	2.8	>	<	1	508.3	508.3	508.3	0	508.3	508.3	>
2022-06-08 15:20:42	585	<	1000	0	0	0	0	0	0	>	<	1	2.45	2.45	2.45	0	2.45	2.45	>	<	1	508.3	508.3	508.3	0	508.3	508.3	>
2022-06-08 15:20:43	586	<	1001	0	0	0	0	0	0	>	<	1	2.7	2.7	2.7	0	2.7	2.7	>	<	1	508.3	508.3	508.3	0	508.3	508.3	>
2022-06-08 15:20:44	587	<	997	0.001	1	0	0.0317	0.0327	-0.0307	>	<	1	2.55	2.55	2.55	0	2.55	2.55	>	<	1	508.3	508.3	508.3	0	508.3	508.3	>
2022-06-08 15:20:45	588	<	1002	0	0	0	0	0	0	>	<	1	2.55	2.55	2.55	0	2.55	2.55	>	<	1	508.3	508.3	508.3	0	508.3	508.3	>
2022-06-08 15:20:46	589	<	997	0	0	0	0	0	0	>	<	1	2.55	2.55	2.55	0	2.55	2.55	>	<	1	508.3	508.3	508.3	0	508.3	508.3	>
2022-06-08 15:20:47	590	<	1003	0	0	0	0	0	0	>	<	1	2.55	2.55	2.55	0	2.55	2.55	>	<	1	508.3	508.3	508.3	0	508.3	508.3	>
2022-06-08 15:20:48	591	<	999	0	0	0	0	0	0	>	<	1	2.6	2.6	2.6	0	2.6	2.6	>	<	1	508.3	508.3	508.3	0	508.3	508.3	>
2022-06-08 15:20:49	592	<	1001	0.001	1	0	0.0316	0.0326	-0.0306	>	<	1	2.55	2.55	2.55	0	2.55	2.55	>	<	1	508.3	508.3	508.3	0	508.3	508.3	>
2022-06-08 15:20:50	593	<	1000	0.001	1	0	0.0316	0.0326	-0.0306	>	<	1	2.55	2.55	2.55	0	2.55	2.55	>	<	1	508.3	508.3	508.3	0	508.3	508.3	>
2022-06-08 15:20:51	594	<	1000	0	0	0	0	0	0	>	<	1	2.5	2.5	2.5	0	2.5	2.5	>	<	1	508.3	508.3	508.3	0	508.3	508.3	>
2022-06-08 15:20:52	595	<	1000	0	0	0	0	0	0	>	<	1	2.5	2.5	2.5	0	2.5	2.5	>	<	1	508.3	508.3	508.3	0	508.3	508.3	>
2022-06-08 15:20:53	596	<	874	0	0	0	0	0	0	>	<	1	2.45	2.45	2.45	0	2.45	2.45	>	<	1	508.3	508.3	508.3	0	508.3	508.3	>
2022-06-08 15:20:54	597	<	1126	0	0	0	0	0	0	>	<	1	2.6	2.6	2.6	0	2.6	2.6	>	<	1	508.3	508.3	508.3	0	508.3	508.3	>
2022-06-08 15:20:55	598	<	1000	0	0	0	0	0	0	>	<	1	2.45	2.45	2.45	0	2.45	2.45	>	<	1	508.3	508.3	508.3	0	508.3	508.3	>
2022-06-08 15:20:56	599	<	997	0	0	0	0	0	0	>	<	1	2.4	2.4	2.4	0	2.4	2.4	>	<	1	508.3	508.3	508.3	0	508.3	508.3	>
2022-06-08 15:20:57	600	<	1003	0	0	0	0	0	0	>	<	1	2.4	2.4	2.4	0	2.4	2.4	>	<	1	508.3	508.3	508.3	0	508.3	508.3	>
2022-06-08 15:20:58	601	<	1000	0	0	0	0	0	0	>	<	1	2.4	2.4	2.4	0	2.4	2.4	>	<	1	508.3	508.3	508.3	0	508.3	508.3	>
2022-06-08 15:20:59	602	<	1000	0	0	0	0	0	0	>	<	1	2.35	2.35	2.35	0	2.35	2.35	>	<	1	508.3	508.3	508.3	0	508.3	508.3	>
2022-06-08 15:21:00	603	<	998	0	0	0	0	0	0	>	<	1	2.5	2.5	2.5	0	2.5	2.5	>	<	1	508.3	508.3	508.3	0	508.3	508.3	>
2022-06-08 15:21:01	604	<	1002	0	0	0	0	0	0	>	<	1	2.6	2.6	2.6	0	2.6	2.6	>	<	1	508.3	508.3	508.3	0	508.3	508.3	>
2022-06-08 15:21:02	605	<	999	0.001	1	0	0.0316	0.0326	-0.0306	>	<	1	2.55	2.55	2.55	0	2.55	2.55	>	<	1	508.3	508.3	508.3	0	508.3	508.3	>
2022-06-08 15:21:03	606	<	1001	0	0	0	0	0	0	>	<	1	2.65	2.65	2.65	0	2.65	2.65	>	<	1	508.3	508.3	508.3	0	508.3	508.3	>
2022-06-08 15:21:04	607	<	1000	0	0	0	0	0	0	>	<	1	2.6	2.6	2.6	0	2.6	2.6	>	<	1	508.3	508.3	508.3	0	508.3	508.3	>
2022-06-08 15:21:05	608	<	1000	0	0	0	0	0	0	>	<	1	2.55	2.55	2.55	0	2.55	2.55	>	<	1	508.3	508.3	508.3	0	508.3	508.3	>
2022-06-08 15:21:06	609	<	1000	0	0	0	0	0	0	>	<	1	2.5	2.5	2.5	0	2.5	2.5	>	<	1	508.3	508.3	508.3	0	508.3	508.3	>
2022-06-08 15:21:07	610	<	998	0	0	0	0	0	0	>	<	1	2.65	2.65	2.65	0	2.65	2.65	>	<	1	508.3	508.3	508.3	0	508.3	508.3	>
2022-06-08 15:21:08	611	<	1002	0	0	0	0	0	0	>	<	1	2.7	2.7	2.7	0	2.7	2.7	>	<	1	508.3	508.3	508.3	0	508.3	508.3	>
2022-06-08 15:21:09	612	<	1000	0	0	0	0	0	0	>	<	1	2.35	2.35	2.35	0	2.35	2.35	>	<	1	508.3	508.3	508.3	0	508.3	508.3	>
2022-06-08 15:21:10	613	<	1000	0	0	0	0	0	0	>	<	1	2.6	2.6	2.6	0	2.6	2.6	>	<	1	508.3	508.3	508.3	0	508.3	508.3	>
2022-06-08 15:21:11	614	<	999	0	0	0	0	0	0	>	<	1	2.65	2.65	2.65	0	2.65	2.65	>	<	1	508.3	508.3	508.3	0	508.3	508.3	>
2022-06-08 15:21:12	615	<	1001	0	0	0	0	0	0	>	<	1	2.6	2.6	2.6	0	2.6	2.6	>	<	1	508.3	508.3	508.3	0	508.3	508.3	>
2022-06-08 15:21:13	616	<	996	0	0	0	0	0	0	>	<	1	2.6	2.6	2.6	0	2.6	2.6	>	<	1	508.3	508.3	508.3	0	508.3	508.3	>
2022-06-08 15:21:14	617	<	1003	0	0	0	0	0	0	>	<	1	2.45	2.45	2.45	0	2.45	2.45	>	<	1	508.3	508.3	508.3	0	508.3	508.3	>
2022-06-08 15:21:15	618	<	999	0	0	0	0	0	0	>	<	1	2.7	2.7	2.7	0	2.7	2.7	>	<	1	508.3	508.3	508.3	0	508.3	508.3	>
2022-06-08 15:21:16	619	<	1002	0.001	1	0	0.0316	0.0326	-0.0306	>	<	1	2.4	2.4	2.4	0	2.4	2.4	>	<	1	508.3	508.3	508.3	0	508.3	508.3	>
2022-06-08 15:21:17	620	<	1001	0	0	0	0	0	0	>	<	1	2.4	2.4	2.4	0	2.4	2.4	>	<	1	508.3	508.3	508.3	0	508.3	508.3	>
2022-06-08 15:21:18	621	<	997	0	0	0	0	0	0	>	<	1	2.45	2.45	2.45	0	2.45	2.45	>	<	1	508.3	508.3	508.3	0	508.3	508.3	>
2022-06-08 15:21:19	622	<	1002	0	0	0	0	0	0	>	<	1	2.55	2.55	2.55	0	2.55	2.55	>	<	1	508.3	508.3	508.3	0	508.3	508.3	>
2022-06-08 15:21:20	623	<	999	0	0	0	0	0	0	>	<	1	2.55	2.55	2.55	0	2.55	2.55	>	<	1	508.3	508.3	508.3	0	508.3	508.3	>
2022-06-08 15:21:21	624	<	1001	0	0	0	0	0	0	>	<	1	2.6	2.6	2.6	0	2.6	2.6	>	<	1	508.3	508.3	508.3	0	508.3	508.3	>
2022-06-08 15:21:22	625	<	1001	0	0	0	0	0	0	>	<	1	2.75	2.75	2.75	0	2.75	2.75	>	<	1	508.3	508.3	508.3	0	508.3	508.3	>
2022-06-08 15:21:23	626	<	996	0	0	0	0	0	0	>	<	1	2.45	2.45	2.45	0	2.45	2.45	>	<	1	508.3	508.3	508.3	0	508.3	508.3	>
2022-06-08 15:21:24	627	<	1003	0	0	0	0	0	0	>	<	1	2.4	2.4	2.4	0	2.4	2.4	>	<	1	508.3	508.3	508.3	0	508.3	508.3	>
2022-06-08 15:21:25	628	<	1000	0	0	0	0	0	0	>	<	1	2.4	2.4	2.4	0	2.4	2.4	>	<	1	508.3	508.3	508.3	0	508.3	508.3	>
2022-06-08 15:21:26	629	<	1000	0	0	0	0	0	0	>	<	1	2.45	2.45	2.45	0	2.45	2.45	>	<	1	508.3	508.3	508.3	0	508.3	508.3	>
2022-06-08 15:21:27	630	<	1000	0	0	0	0	0	0	>	<	1	2.4	2.4	2.4	0	2.4	2.4	>	<	1	508.3	508.3	508.3	0	508.3	508.3	>
2022-06-08 15:21:28	631	<	1000	0	0	0	0	0	0	>	<	1	2.6	2.6	2.6	0	2.6	2.6	>	<	1	508.3	508.3	508.3	0	508.3	508.3	>
2022-06-08 15:21:29	632	<	1000	0	0	0	0	0	0	>	<	1	2.55	2.55	2.55	0	2.55	2.55	>	<	1	508.3	508.3	508.3	0	508.3	508.3	>
2022-06-08 15:21:30	633	<	999	0	0	0	0	0	0	>	<	1	2.4	2.4	2.4	0	2.4	2.4	>	<	1	508.3	508.3	508.3	0	508.3	508.3	>
2022-06-08 15:21:31	634	<	1001	0	0	0	0	0	0	>	<	1	2.4	2.4	2.4	0	2.4	2.4	>	<	1	508.3	508.3	508.3	0	508.3	508.3	>
2022-06-08 15:21:32	635	<	999	0	0	0	0	0	0	>	<	1	2.4	2.4	2.4	0	2.4	2.4	>	<	1	508.3	508.3	508.3	0	508.3	508.3	>
2022-06-08 15:21:33	636	<	1001	0	0	0	0	0	0	>	<	1	2.55	2.55	2.55	0	2.55	2.55	>	<	1	508.3	508.3	508.3	0	508.3	508.3	>
2022-06-08 15:21:34	637	<	999	0	0	0	0	0	0	>	<	1	2.6	2.6	2.6	0	2.6	2.6	>	<	1	508.3	508.3	508.3	0	508.3	508.3	>
2022-06-08 15:21:35	638	<	1001	0	0	0	0	0	0	>	<	1	2.5	2.5	2.5	0	2.5	2.5	>	<	1	508.3	508.3	508.3	0	508.3	508.3	>
2022-06-08 15:21:36	639	<	999	0	0	0	0	0	0	>	<	1	2.5	2.5	2.5	0	2.5	2.5	>	<	1	508.3	508.3	508.3	0	508.3	508.3	>
2022-06-08 15:21:37	640	<	1001	0	0	0	0	0	0	>	<	1	2.55	2.55	2.55	0	2.55	2.55	>	<	1	508.3	508.3	508.3	0	508.3	508.3	>
2022-06-08 15:21:38	641	<	999	0	0	0	0	0	0	>	<	1	2.6	2.6	2.6	0	2.6	2.6	>	<	1	508.3	508.3	508.3	0	508.3	508.3	>
2022-06-08 15:21:39	642	<	1000	0	0	0	0	0	0	>	<	1	2.6	2.6	2.6	0	2.6	2.6	>	<	1	508.3	508.3	508.3	0	508.3	508.3	>
2022-06-08 15:21:40	643	<	1000	0	0	0	0	0	0	>	<	1	2.45	2.45	2.45	0	2.45	2.45	>	<	1	508.3	508.3	508.3	0	508.3	508.3	>
2022-06-08 15:21:41	644	<	1001	0	0	0	0	0	0	>	<	1	2.4	2.4	2.4	0	2.4	2.4	>	<	1	508.3	508.3	508.3	0	508.3	508.3	>
2022-06-08 15:21:42	645	<	1000	0	0	0	0	0	0	>	<	1	2.45	2.45	2.45	0	2.45	2.45	>	<	1	508.3	508.3	508.3	0	508.3	508.3	>
2022-06-08 15:21:43	646	<	1000	0	0	0	0	0	0	>	<	1	2.45	2.45	2.45	0	2.45	2.45	>	<	1	508.3	508.3	508.3	0	508.3	508.3	>
2022-06-08 15:21:44	647	<	1000	0	0	0	0	0	0	>	<	1	2.65	2.65	2.65	0	2.65	2.65	>	<	1	508.3	508.3	508.3	0	508.3	508.3	>
2022-06-08 15:21:45	648	<	1001	0	0	0	0	0	0	>	<	1	2.45	2.45	2.45	0	2.45	2.45	>	<	1	508.3	508.3	508.3	0	508.3	508.3	>
2022-06-08 15:21:46	649	<	998	0	0	0	0	0	0	>	<	1	2.6	2.6	2.6	0	2.6	2.6	>	<	1	508.3	508.3	508.3	0	508.3	508.3	>
2022-06-08 15:21:47	650	<	1001	0	0	0	0	0	0	>	<	1	2.6	2.6	2.6	0	2.6	2.6	>	<	1	508.3	508.3	508.3	0	508.3	508.3	>
2022-06-08 15:21:48	651	<	999	0.001	1	0	0.0316	0.0326	-0.0306	>	<	1	2.6	2.6	2.6	0	2.6	2.6	>	<	1	508.3	508.3	508.3	0	508.3	508.3	>
2022-06-08 15:21:49	652	<	1001	0	0	0	0	0	0	>	<	1	2.5	2.5	2.5	0	2.5	2.5	>	<	1	508.3	508.3	508.3	0	508.3	508.3	>
2022-06-08 15:21:50	653	<	999	0	0	0	0	0	0	>	<	1	2.65	2.65	2.65	0	2.65	2.65	>	<	1	508.3	508.3	508.3	0	508.3	508.3	>
2022-06-08 15:21:51	654	<	1001	0	0	0	0	0	0	>	<	1	2.6	2.6	2.6	0	2.6	2.6	>	<	1	508.3	508.3	508.3	0	508.3	508.3	>
2022-06-08 15:21:52	655	<	999	0	0	0	0	0	0	>	<	1	2.6	2.6	2.6	0	2.6	2.6	>	<	1	508.3	508.3	508.3	0	508.3	508.3	>
2022-06-08 15:21:53	656	<	1001	0	0	0	0	0	0	>	<	1	2.6	2.6	2.6	0	2.6	2.6	>	<	1	508.3	508.3	508.3	0	508.3	508.3	>
2022-06-08 15:21:54	657	<	1000	0.001	1	0	0.0316	0.0326	-0.0306	>	<	1	2.6	2.6	2.6	0	2.6	2.6	>	<	1	508.3	508.3	508.3	0	508.3	508.3	>
2022-06-08 15:21:55	658	<	1000	0	0	0	0	0	0	>	<	1	2.6	2.6	2.6	0	2.6	2.6	>	<	1	508.3	508.3	508.3	0	508.3	508.3	>
2022-06-08 15:21:56	659	<	866	0	0	0	0	0	0	>	<	1	2.55	2.55	2.55	0	2.55	2.55	>	<	1	508.3	508.3	508.3	0	508.3	508.3	>
2022-06-08 15:21:57	660	<	0	0			0	0	0	>	<	1	0.9	0.9	0.9	0	0.9	0.9	>	<	1	508.3	508.3	508.3	0	508.3	508.3	>

## Sheet: Conf1_10000
		<	Processing Time							>	<	CPU1							>	<	MEM1							>
Time	Id	<	Cont	Average	Max	Min	DesvTip	DTTop	DTDown	>	<	Cont	Average	Max	Min	DesvTip	DTTop	DTDown	>	<	Cont	Average	Max	Min	DesvTip	DTTop	DTDown	>
P7_Conf1_10000	Tot	<	1319994	0.0021	206	0	0.2315	0.2336	-0.2295	>	<	660	3.86	15	1	0.51	4.37	3.35	>	<	660	518.09	528	286.5	16.48	534.57	501.6	>
2022-06-08 15:24:34	0	<	1072	0.0466	7	0	0.2892	0.3359	-0.2426	>	<	1	15	15	15	0	15	15	>	<	1	286.5	286.5	286.5	0	286.5	286.5	>
2022-06-08 15:24:35	1	<	2093	0.0177	1	0	0.1318	0.1495	-0.1141	>	<	1	8.65	8.65	8.65	0	8.65	8.65	>	<	1	313.7	313.7	313.7	0	313.7	313.7	>
2022-06-08 15:24:36	2	<	1931	0.1222	206	0	4.6879	4.8102	-4.5657	>	<	1	3.25	3.25	3.25	0	3.25	3.25	>	<	1	332.2	332.2	332.2	0	332.2	332.2	>
2022-06-08 15:24:37	3	<	2869	0.0568	113	0	2.113	2.1698	-2.0562	>	<	1	4.55	4.55	4.55	0	4.55	4.55	>	<	1	426	426	426	0	426	426	>
2022-06-08 15:24:38	4	<	2193	0.0055	1	0	0.0738	0.0792	-0.0683	>	<	1	4.15	4.15	4.15	0	4.15	4.15	>	<	1	427.3	427.3	427.3	0	427.3	427.3	>
2022-06-08 15:24:39	5	<	2002	0.001	1	0	0.0316	0.0326	-0.0306	>	<	1	4.2	4.2	4.2	0	4.2	4.2	>	<	1	428.3	428.3	428.3	0	428.3	428.3	>
2022-06-08 15:24:40	6	<	1997	0.0025	1	0	0.05	0.0525	-0.0475	>	<	1	3.95	3.95	3.95	0	3.95	3.95	>	<	1	438.1	438.1	438.1	0	438.1	438.1	>
2022-06-08 15:24:41	7	<	2001	0.0015	1	0	0.0387	0.0402	-0.0372	>	<	1	4.5	4.5	4.5	0	4.5	4.5	>	<	1	502	502	502	0	502	502	>
2022-06-08 15:24:42	8	<	2000	0.0015	1	0	0.0387	0.0402	-0.0372	>	<	1	4	4	4	0	4	4	>	<	1	502	502	502	0	502	502	>
2022-06-08 15:24:43	9	<	2000	0.001	1	0	0.0316	0.0326	-0.0306	>	<	1	3.9	3.9	3.9	0	3.9	3.9	>	<	1	502	502	502	0	502	502	>
2022-06-08 15:24:44	10	<	1995	0.003	1	0	0.0548	0.0578	-0.0518	>	<	1	3.9	3.9	3.9	0	3.9	3.9	>	<	1	503.5	503.5	503.5	0	503.5	503.5	>
2022-06-08 15:24:45	11	<	2001	0.0015	1	0	0.0387	0.0402	-0.0372	>	<	1	3.95	3.95	3.95	0	3.95	3.95	>	<	1	506.8	506.8	506.8	0	506.8	506.8	>
2022-06-08 15:24:46	12	<	2004	0	0	0	0	0	0	>	<	1	3.7	3.7	3.7	0	3.7	3.7	>	<	1	506.8	506.8	506.8	0	506.8	506.8	>
2022-06-08 15:24:47	13	<	2002	0.0025	1	0	0.0499	0.0524	-0.0474	>	<	1	3.8	3.8	3.8	0	3.8	3.8	>	<	1	506.8	506.8	506.8	0	506.8	506.8	>
2022-06-08 15:24:48	14	<	1996	0.0035	1	0	0.0591	0.0626	-0.0556	>	<	1	4.7	4.7	4.7	0	4.7	4.7	>	<	1	507.4	507.4	507.4	0	507.4	507.4	>
2022-06-08 15:24:49	15	<	2003	0.0005	1	0	0.0223	0.0228	-0.0218	>	<	1	4.05	4.05	4.05	0	4.05	4.05	>	<	1	507.4	507.4	507.4	0	507.4	507.4	>
2022-06-08 15:24:50	16	<	2000	0.0015	1	0	0.0387	0.0402	-0.0372	>	<	1	3.8	3.8	3.8	0	3.8	3.8	>	<	1	507.4	507.4	507.4	0	507.4	507.4	>
2022-06-08 15:24:51	17	<	1993	0.002	1	0	0.0448	0.0468	-0.0427	>	<	1	4.25	4.25	4.25	0	4.25	4.25	>	<	1	507.4	507.4	507.4	0	507.4	507.4	>
2022-06-08 15:24:52	18	<	2007	0	0	0	0	0	0	>	<	1	3.75	3.75	3.75	0	3.75	3.75	>	<	1	507.4	507.4	507.4	0	507.4	507.4	>
2022-06-08 15:24:53	19	<	2000	0.0005	1	0	0.0224	0.0229	-0.0219	>	<	1	3.95	3.95	3.95	0	3.95	3.95	>	<	1	507.4	507.4	507.4	0	507.4	507.4	>
2022-06-08 15:24:54	20	<	1913	0.0016	1	0	0.0396	0.0411	-0.038	>	<	1	3.85	3.85	3.85	0	3.85	3.85	>	<	1	507.4	507.4	507.4	0	507.4	507.4	>
2022-06-08 15:24:55	21	<	2059	0.0024	1	0	0.0492	0.0516	-0.0468	>	<	1	4.35	4.35	4.35	0	4.35	4.35	>	<	1	507.6	507.6	507.6	0	507.6	507.6	>
2022-06-08 15:24:56	22	<	2028	0.0005	1	0	0.0222	0.0227	-0.0217	>	<	1	3.9	3.9	3.9	0	3.9	3.9	>	<	1	507.7	507.7	507.7	0	507.7	507.7	>
2022-06-08 15:24:57	23	<	1998	0.0025	1	0	0.05	0.0525	-0.0475	>	<	1	3.95	3.95	3.95	0	3.95	3.95	>	<	1	507.7	507.7	507.7	0	507.7	507.7	>
2022-06-08 15:24:58	24	<	1976	0.002	1	0	0.0449	0.047	-0.0429	>	<	1	4.1	4.1	4.1	0	4.1	4.1	>	<	1	507.7	507.7	507.7	0	507.7	507.7	>
2022-06-08 15:24:59	25	<	2027	0.0099	1	0	0.0988	0.1087	-0.089	>	<	1	4.2	4.2	4.2	0	4.2	4.2	>	<	1	507.7	507.7	507.7	0	507.7	507.7	>
2022-06-08 15:25:00	26	<	2001	0.0025	1	0	0.0499	0.0524	-0.0474	>	<	1	4	4	4	0	4	4	>	<	1	507.9	507.9	507.9	0	507.9	507.9	>
2022-06-08 15:25:01	27	<	1998	0.004	1	0	0.0632	0.0672	-0.0591	>	<	1	3.8	3.8	3.8	0	3.8	3.8	>	<	1	508	508	508	0	508	508	>
2022-06-08 15:25:02	28	<	2002	0.0045	1	0	0.0669	0.0714	-0.0624	>	<	1	4.2	4.2	4.2	0	4.2	4.2	>	<	1	508	508	508	0	508	508	>
2022-06-08 15:25:03	29	<	1994	0.0045	1	0	0.067	0.0715	-0.0625	>	<	1	3.85	3.85	3.85	0	3.85	3.85	>	<	1	508	508	508	0	508	508	>
2022-06-08 15:25:04	30	<	1948	0.0015	1	0	0.0392	0.0408	-0.0377	>	<	1	3.85	3.85	3.85	0	3.85	3.85	>	<	1	508	508	508	0	508	508	>
2022-06-08 15:25:05	31	<	2035	0.0029	1	0	0.0542	0.0572	-0.0513	>	<	1	4.15	4.15	4.15	0	4.15	4.15	>	<	1	508	508	508	0	508	508	>
2022-06-08 15:25:06	32	<	2022	0.003	1	0	0.0544	0.0574	-0.0514	>	<	1	4	4	4	0	4	4	>	<	1	508	508	508	0	508	508	>
2022-06-08 15:25:07	33	<	1894	0.0026	1	0	0.0513	0.054	-0.0487	>	<	1	4.15	4.15	4.15	0	4.15	4.15	>	<	1	508	508	508	0	508	508	>
2022-06-08 15:25:08	34	<	2104	0.0029	1	0	0.0533	0.0562	-0.0505	>	<	1	4.1	4.1	4.1	0	4.1	4.1	>	<	1	508.2	508.2	508.2	0	508.2	508.2	>
2022-06-08 15:25:09	35	<	2003	0.002	1	0	0.0446	0.0466	-0.0426	>	<	1	4.15	4.15	4.15	0	4.15	4.15	>	<	1	508.2	508.2	508.2	0	508.2	508.2	>
2022-06-08 15:25:10	36	<	1999	0.003	1	0	0.0547	0.0577	-0.0517	>	<	1	3.95	3.95	3.95	0	3.95	3.95	>	<	1	508.2	508.2	508.2	0	508.2	508.2	>
2022-06-08 15:25:11	37	<	1998	0.0025	1	0	0.05	0.0525	-0.0475	>	<	1	4.05	4.05	4.05	0	4.05	4.05	>	<	1	508.2	508.2	508.2	0	508.2	508.2	>
2022-06-08 15:25:12	38	<	2001	0.002	1	0	0.0447	0.0467	-0.0427	>	<	1	4.4	4.4	4.4	0	4.4	4.4	>	<	1	508.4	508.4	508.4	0	508.4	508.4	>
2022-06-08 15:25:13	39	<	1979	0.0005	1	0	0.0225	0.023	-0.022	>	<	1	4.05	4.05	4.05	0	4.05	4.05	>	<	1	508.4	508.4	508.4	0	508.4	508.4	>
2022-06-08 15:25:14	40	<	2022	0.001	1	0	0.0314	0.0324	-0.0304	>	<	1	3.85	3.85	3.85	0	3.85	3.85	>	<	1	508.4	508.4	508.4	0	508.4	508.4	>
2022-06-08 15:25:15	41	<	2000	0.0015	1	0	0.0387	0.0402	-0.0372	>	<	1	4.1	4.1	4.1	0	4.1	4.1	>	<	1	508.4	508.4	508.4	0	508.4	508.4	>
2022-06-08 15:25:16	42	<	2002	0.0045	1	0	0.0669	0.0714	-0.0624	>	<	1	3.65	3.65	3.65	0	3.65	3.65	>	<	1	508.4	508.4	508.4	0	508.4	508.4	>
2022-06-08 15:25:17	43	<	1997	0.0005	1	0	0.0224	0.0229	-0.0219	>	<	1	3.95	3.95	3.95	0	3.95	3.95	>	<	1	508.4	508.4	508.4	0	508.4	508.4	>
2022-06-08 15:25:18	44	<	2002	0.0005	1	0	0.0223	0.0228	-0.0218	>	<	1	3.55	3.55	3.55	0	3.55	3.55	>	<	1	508.5	508.5	508.5	0	508.5	508.5	>
2022-06-08 15:25:19	45	<	1923	0.0026	1	0	0.0509	0.0535	-0.0483	>	<	1	4.15	4.15	4.15	0	4.15	4.15	>	<	1	513.4	513.4	513.4	0	513.4	513.4	>
2022-06-08 15:25:20	46	<	2076	0.001	1	0	0.031	0.032	-0.0301	>	<	1	4.1	4.1	4.1	0	4.1	4.1	>	<	1	513.4	513.4	513.4	0	513.4	513.4	>
2022-06-08 15:25:21	47	<	2000	0.0015	1	0	0.0387	0.0402	-0.0372	>	<	1	3.85	3.85	3.85	0	3.85	3.85	>	<	1	513.4	513.4	513.4	0	513.4	513.4	>
2022-06-08 15:25:22	48	<	1998	0.0045	4	0	0.1024	0.1069	-0.0979	>	<	1	4.1	4.1	4.1	0	4.1	4.1	>	<	1	514.3	514.3	514.3	0	514.3	514.3	>
2022-06-08 15:25:23	49	<	2004	0.0025	1	0	0.0499	0.0524	-0.0474	>	<	1	3.85	3.85	3.85	0	3.85	3.85	>	<	1	514.3	514.3	514.3	0	514.3	514.3	>
2022-06-08 15:25:24	50	<	1994	0.002	1	0	0.0447	0.0467	-0.0427	>	<	1	3.85	3.85	3.85	0	3.85	3.85	>	<	1	514.3	514.3	514.3	0	514.3	514.3	>
2022-06-08 15:25:25	51	<	2004	0.001	1	0	0.0316	0.0326	-0.0306	>	<	1	3.95	3.95	3.95	0	3.95	3.95	>	<	1	514.3	514.3	514.3	0	514.3	514.3	>
2022-06-08 15:25:26	52	<	1981	0.0005	1	0	0.0225	0.023	-0.022	>	<	1	3.65	3.65	3.65	0	3.65	3.65	>	<	1	514.5	514.5	514.5	0	514.5	514.5	>
2022-06-08 15:25:27	53	<	1958	0.002	1	0	0.0452	0.0472	-0.0431	>	<	0	0			0	0	0	>	<	0	0			0	0	0	>
2022-06-08 15:25:28	54	<	2047	0.001	1	0	0.0312	0.0322	-0.0303	>	<	1	3.7	3.7	3.7	0	3.7	3.7	>	<	1	514.5	514.5	514.5	0	514.5	514.5	>
2022-06-08 15:25:29	55	<	2014	0.0025	1	0	0.0498	0.0522	-0.0473	>	<	1	3.9	3.9	3.9	0	3.9	3.9	>	<	1	514.5	514.5	514.5	0	514.5	514.5	>
2022-06-08 15:25:30	56	<	1967	0.0015	1	0	0.039	0.0405	-0.0375	>	<	1	3.9	3.9	3.9	0	3.9	3.9	>	<	1	514.5	514.5	514.5	0	514.5	514.5	>
2022-06-08 15:25:31	57	<	2027	0.0015	1	0	0.0384	0.0399	-0.037	>	<	1	3.65	3.65	3.65	0	3.65	3.65	>	<	1	514.5	514.5	514.5	0	514.5	514.5	>
2022-06-08 15:25:32	58	<	1964	0.0051	1	0	0.0712	0.0763	-0.0661	>	<	1	3.7	3.7	3.7	0	3.7	3.7	>	<	1	514.5	514.5	514.5	0	514.5	514.5	>
2022-06-08 15:25:33	59	<	2040	0.001	1	0	0.0313	0.0323	-0.0303	>	<	1	3.7	3.7	3.7	0	3.7	3.7	>	<	1	514.5	514.5	514.5	0	514.5	514.5	>
2022-06-08 15:25:34	60	<	1995	0.0005	1	0	0.0224	0.0229	-0.0219	>	<	1	3.8	3.8	3.8	0	3.8	3.8	>	<	1	514.5	514.5	514.5	0	514.5	514.5	>
2022-06-08 15:25:35	61	<	2006	0.001	1	0	0.0316	0.0326	-0.0306	>	<	1	3.7	3.7	3.7	0	3.7	3.7	>	<	1	514.5	514.5	514.5	0	514.5	514.5	>
2022-06-08 15:25:36	62	<	2002	0.001	1	0	0.0316	0.0326	-0.0306	>	<	1	3.95	3.95	3.95	0	3.95	3.95	>	<	1	514.5	514.5	514.5	0	514.5	514.5	>
2022-06-08 15:25:37	63	<	2000	0	0	0	0	0	0	>	<	1	3.8	3.8	3.8	0	3.8	3.8	>	<	1	514.5	514.5	514.5	0	514.5	514.5	>
2022-06-08 15:25:38	64	<	1997	0.002	1	0	0.0447	0.0467	-0.0427	>	<	1	3.9	3.9	3.9	0	3.9	3.9	>	<	1	514.5	514.5	514.5	0	514.5	514.5	>
2022-06-08 15:25:39	65	<	2003	0.0015	1	0	0.0387	0.0402	-0.0372	>	<	1	3.85	3.85	3.85	0	3.85	3.85	>	<	1	514.5	514.5	514.5	0	514.5	514.5	>
2022-06-08 15:25:40	66	<	1992	0	0	0	0	0	0	>	<	1	3.8	3.8	3.8	0	3.8	3.8	>	<	1	514.5	514.5	514.5	0	514.5	514.5	>
2022-06-08 15:25:41	67	<	2007	0.0025	1	0	0.0499	0.0523	-0.0474	>	<	1	4.2	4.2	4.2	0	4.2	4.2	>	<	1	514.5	514.5	514.5	0	514.5	514.5	>
2022-06-08 15:25:42	68	<	1959	0.001	1	0	0.0319	0.033	-0.0309	>	<	1	3.5	3.5	3.5	0	3.5	3.5	>	<	1	514.5	514.5	514.5	0	514.5	514.5	>
2022-06-08 15:25:43	69	<	2014	0.0015	1	0	0.0386	0.0401	-0.0371	>	<	1	3.65	3.65	3.65	0	3.65	3.65	>	<	1	514.5	514.5	514.5	0	514.5	514.5	>
2022-06-08 15:25:44	70	<	2026	0.0005	1	0	0.0222	0.0227	-0.0217	>	<	1	3.9	3.9	3.9	0	3.9	3.9	>	<	1	514.5	514.5	514.5	0	514.5	514.5	>
2022-06-08 15:25:45	71	<	1962	0.0015	1	0	0.0391	0.0406	-0.0375	>	<	1	3.85	3.85	3.85	0	3.85	3.85	>	<	1	514.5	514.5	514.5	0	514.5	514.5	>
2022-06-08 15:25:46	72	<	2038	0.0005	1	0	0.0221	0.0226	-0.0217	>	<	1	4	4	4	0	4	4	>	<	1	514.5	514.5	514.5	0	514.5	514.5	>
2022-06-08 15:25:47	73	<	2000	0.003	1	0	0.0547	0.0577	-0.0517	>	<	1	3.8	3.8	3.8	0	3.8	3.8	>	<	1	514.5	514.5	514.5	0	514.5	514.5	>
2022-06-08 15:25:48	74	<	2000	0.0015	1	0	0.0387	0.0402	-0.0372	>	<	1	4.1	4.1	4.1	0	4.1	4.1	>	<	1	514.5	514.5	514.5	0	514.5	514.5	>
2022-06-08 15:25:49	75	<	2003	0.0005	1	0	0.0223	0.0228	-0.0218	>	<	1	4	4	4	0	4	4	>	<	1	514.5	514.5	514.5	0	514.5	514.5	>
2022-06-08 15:25:50	76	<	1994	0.0015	1	0	0.0388	0.0403	-0.0373	>	<	1	4.05	4.05	4.05	0	4.05	4.05	>	<	1	514.5	514.5	514.5	0	514.5	514.5	>
2022-06-08 15:25:51	77	<	1985	0.001	1	0	0.0317	0.0327	-0.0307	>	<	1	3.8	3.8	3.8	0	3.8	3.8	>	<	1	514.5	514.5	514.5	0	514.5	514.5	>
2022-06-08 15:25:52	78	<	2019	0.0015	1	0	0.0385	0.04	-0.037	>	<	1	3.85	3.85	3.85	0	3.85	3.85	>	<	1	514.5	514.5	514.5	0	514.5	514.5	>
2022-06-08 15:25:53	79	<	2001	0.0025	1	0	0.0499	0.0524	-0.0474	>	<	1	3.75	3.75	3.75	0	3.75	3.75	>	<	1	514.5	514.5	514.5	0	514.5	514.5	>
2022-06-08 15:25:54	80	<	1996	0.004	1	0	0.0632	0.0672	-0.0592	>	<	1	4	4	4	0	4	4	>	<	1	514.5	514.5	514.5	0	514.5	514.5	>
2022-06-08 15:25:55	81	<	2003	0.0015	1	0	0.0387	0.0402	-0.0372	>	<	1	4.2	4.2	4.2	0	4.2	4.2	>	<	1	514.5	514.5	514.5	0	514.5	514.5	>
2022-06-08 15:25:56	82	<	2000	0.0025	1	0	0.0499	0.0524	-0.0474	>	<	1	4.1	4.1	4.1	0	4.1	4.1	>	<	1	514.5	514.5	514.5	0	514.5	514.5	>
2022-06-08 15:25:57	83	<	1994	0.004	1	0	0.0632	0.0672	-0.0592	>	<	1	3.95	3.95	3.95	0	3.95	3.95	>	<	1	514.5	514.5	514.5	0	514.5	514.5	>
2022-06-08 15:25:58	84	<	2006	0.0005	1	0	0.0223	0.0228	-0.0218	>	<	1	3.9	3.9	3.9	0	3.9	3.9	>	<	1	514.5	514.5	514.5	0	514.5	514.5	>
2022-06-08 15:25:59	85	<	1994	0.0005	1	0	0.0224	0.0229	-0.0219	>	<	1	3.95	3.95	3.95	0	3.95	3.95	>	<	1	514.5	514.5	514.5	0	514.5	514.5	>
2022-06-08 15:26:00	86	<	2004	0.003	2	0	0.0631	0.0661	-0.0601	>	<	1	3.75	3.75	3.75	0	3.75	3.75	>	<	1	514.5	514.5	514.5	0	514.5	514.5	>
2022-06-08 15:26:01	87	<	2000	0.0005	1	0	0.0224	0.0229	-0.0219	>	<	1	3.95	3.95	3.95	0	3.95	3.95	>	<	1	514.5	514.5	514.5	0	514.5	514.5	>
2022-06-08 15:26:02	88	<	1992	0.0025	1	0	0.05	0.0525	-0.0475	>	<	1	4	4	4	0	4	4	>	<	1	514.5	514.5	514.5	0	514.5	514.5	>
2022-06-08 15:26:03	89	<	2009	0.0005	1	0	0.0223	0.0228	-0.0218	>	<	1	4.1	4.1	4.1	0	4.1	4.1	>	<	1	514.5	514.5	514.5	0	514.5	514.5	>
2022-06-08 15:26:04	90	<	2001	0.001	1	0	0.0316	0.0326	-0.0306	>	<	1	3.85	3.85	3.85	0	3.85	3.85	>	<	1	514.5	514.5	514.5	0	514.5	514.5	>
2022-06-08 15:26:05	91	<	1996	0.0015	1	0	0.0387	0.0402	-0.0372	>	<	1	3.95	3.95	3.95	0	3.95	3.95	>	<	1	514.5	514.5	514.5	0	514.5	514.5	>
2022-06-08 15:26:06	92	<	2004	0.0065	1	0	0.0803	0.0868	-0.0738	>	<	1	4.1	4.1	4.1	0	4.1	4.1	>	<	1	514.5	514.5	514.5	0	514.5	514.5	>
2022-06-08 15:26:07	93	<	1998	0.0015	1	0	0.0387	0.0402	-0.0372	>	<	1	4.05	4.05	4.05	0	4.05	4.05	>	<	1	514.5	514.5	514.5	0	514.5	514.5	>
2022-06-08 15:26:08	94	<	1999	0.0015	1	0	0.0387	0.0402	-0.0372	>	<	1	4	4	4	0	4	4	>	<	1	514.5	514.5	514.5	0	514.5	514.5	>
2022-06-08 15:26:09	95	<	2002	0.0025	1	0	0.0499	0.0524	-0.0474	>	<	1	3.85	3.85	3.85	0	3.85	3.85	>	<	1	514.5	514.5	514.5	0	514.5	514.5	>
2022-06-08 15:26:10	96	<	1998	0.002	1	0	0.0447	0.0467	-0.0427	>	<	1	4.1	4.1	4.1	0	4.1	4.1	>	<	1	514.5	514.5	514.5	0	514.5	514.5	>
2022-06-08 15:26:11	97	<	2003	0.0015	1	0	0.0387	0.0402	-0.0372	>	<	1	4.05	4.05	4.05	0	4.05	4.05	>	<	1	514.5	514.5	514.5	0	514.5	514.5	>
2022-06-08 15:26:12	98	<	2000	0.001	1	0	0.0316	0.0326	-0.0306	>	<	1	3.85	3.85	3.85	0	3.85	3.85	>	<	1	514.5	514.5	514.5	0	514.5	514.5	>
2022-06-08 15:26:13	99	<	1983	0.0005	1	0	0.0225	0.023	-0.0219	>	<	1	3.85	3.85	3.85	0	3.85	3.85	>	<	1	514.5	514.5	514.5	0	514.5	514.5	>
2022-06-08 15:26:14	100	<	2016	0.002	1	0	0.0445	0.0465	-0.0425	>	<	1	4.1	4.1	4.1	0	4.1	4.1	>	<	1	514.5	514.5	514.5	0	514.5	514.5	>
2022-06-08 15:26:15	101	<	1992	0.002	1	0	0.0448	0.0468	-0.0428	>	<	1	4.05	4.05	4.05	0	4.05	4.05	>	<	1	514.5	514.5	514.5	0	514.5	514.5	>
2022-06-08 15:26:16	102	<	1970	0.002	1	0	0.045	0.047	-0.043	>	<	1	3.95	3.95	3.95	0	3.95	3.95	>	<	1	514.5	514.5	514.5	0	514.5	514.5	>
2022-06-08 15:26:17	103	<	2034	0.002	1	0	0.0443	0.0463	-0.0423	>	<	1	4	4	4	0	4	4	>	<	1	514.5	514.5	514.5	0	514.5	514.5	>
2022-06-08 15:26:18	104	<	1959	0.001	1	0	0.0319	0.033	-0.0309	>	<	1	4	4	4	0	4	4	>	<	1	514.5	514.5	514.5	0	514.5	514.5	>
2022-06-08 15:26:19	105	<	2046	0.0024	1	0	0.0494	0.0518	-0.0469	>	<	1	3.9	3.9	3.9	0	3.9	3.9	>	<	1	514.5	514.5	514.5	0	514.5	514.5	>
2022-06-08 15:26:20	106	<	1999	0.0015	1	0	0.0387	0.0402	-0.0372	>	<	1	3.9	3.9	3.9	0	3.9	3.9	>	<	1	514.5	514.5	514.5	0	514.5	514.5	>
2022-06-08 15:26:21	107	<	1999	0.004	1	0	0.0631	0.0671	-0.0591	>	<	1	3.75	3.75	3.75	0	3.75	3.75	>	<	1	514.5	514.5	514.5	0	514.5	514.5	>
2022-06-08 15:26:22	108	<	1999	0.0005	1	0	0.0224	0.0229	-0.0219	>	<	1	4.05	4.05	4.05	0	4.05	4.05	>	<	1	514.5	514.5	514.5	0	514.5	514.5	>
2022-06-08 15:26:23	109	<	2003	0.003	1	0	0.0546	0.0576	-0.0517	>	<	1	4.1	4.1	4.1	0	4.1	4.1	>	<	1	514.5	514.5	514.5	0	514.5	514.5	>
2022-06-08 15:26:24	110	<	1999	0.0015	1	0	0.0387	0.0402	-0.0372	>	<	1	4.25	4.25	4.25	0	4.25	4.25	>	<	1	514.5	514.5	514.5	0	514.5	514.5	>
2022-06-08 15:26:25	111	<	2001	0.002	1	0	0.0447	0.0467	-0.0427	>	<	1	4.2	4.2	4.2	0	4.2	4.2	>	<	1	514.5	514.5	514.5	0	514.5	514.5	>
2022-06-08 15:26:26	112	<	1997	0.002	1	0	0.0447	0.0467	-0.0427	>	<	1	4.2	4.2	4.2	0	4.2	4.2	>	<	1	514.5	514.5	514.5	0	514.5	514.5	>
2022-06-08 15:26:27	113	<	2003	0.001	1	0	0.0316	0.0326	-0.0306	>	<	1	4.25	4.25	4.25	0	4.25	4.25	>	<	1	514.5	514.5	514.5	0	514.5	514.5	>
2022-06-08 15:26:28	114	<	2002	0.002	1	0	0.0447	0.0467	-0.0427	>	<	1	4.15	4.15	4.15	0	4.15	4.15	>	<	1	514.5	514.5	514.5	0	514.5	514.5	>
2022-06-08 15:26:29	115	<	1994	0.001	1	0	0.0317	0.0327	-0.0307	>	<	1	4.15	4.15	4.15	0	4.15	4.15	>	<	1	514.5	514.5	514.5	0	514.5	514.5	>
2022-06-08 15:26:30	116	<	1996	0.0015	1	0	0.0387	0.0402	-0.0372	>	<	1	4.25	4.25	4.25	0	4.25	4.25	>	<	1	514.5	514.5	514.5	0	514.5	514.5	>
2022-06-08 15:26:31	117	<	2008	0.0005	1	0	0.0223	0.0228	-0.0218	>	<	1	4.1	4.1	4.1	0	4.1	4.1	>	<	1	514.5	514.5	514.5	0	514.5	514.5	>
2022-06-08 15:26:32	118	<	1999	0.0035	1	0	0.0591	0.0626	-0.0556	>	<	1	4.05	4.05	4.05	0	4.05	4.05	>	<	1	514.5	514.5	514.5	0	514.5	514.5	>
2022-06-08 15:26:33	119	<	2000	0.0035	1	0	0.0591	0.0626	-0.0556	>	<	1	4.25	4.25	4.25	0	4.25	4.25	>	<	1	514.5	514.5	514.5	0	514.5	514.5	>
2022-06-08 15:26:34	120	<	1998	0.002	1	0	0.0447	0.0467	-0.0427	>	<	1	4.25	4.25	4.25	0	4.25	4.25	>	<	1	514.5	514.5	514.5	0	514.5	514.5	>
2022-06-08 15:26:35	121	<	2003	0.001	1	0	0.0316	0.0326	-0.0306	>	<	1	4.4	4.4	4.4	0	4.4	4.4	>	<	1	514.6	514.6	514.6	0	514.6	514.6	>
2022-06-08 15:26:36	122	<	1956	0.0041	1	0	0.0638	0.0679	-0.0597	>	<	1	4.25	4.25	4.25	0	4.25	4.25	>	<	1	514.6	514.6	514.6	0	514.6	514.6	>
2022-06-08 15:26:37	123	<	2044	0.0005	1	0	0.0221	0.0226	-0.0216	>	<	1	3.85	3.85	3.85	0	3.85	3.85	>	<	1	514.6	514.6	514.6	0	514.6	514.6	>
2022-06-08 15:26:38	124	<	1994	0.002	1	0	0.0447	0.0467	-0.0427	>	<	1	4.1	4.1	4.1	0	4.1	4.1	>	<	1	514.6	514.6	514.6	0	514.6	514.6	>
2022-06-08 15:26:39	125	<	2006	0.003	1	0	0.0546	0.0576	-0.0516	>	<	1	4.05	4.05	4.05	0	4.05	4.05	>	<	1	514.6	514.6	514.6	0	514.6	514.6	>
2022-06-08 15:26:40	126	<	1999	0.0005	1	0	0.0224	0.0229	-0.0219	>	<	1	3.9	3.9	3.9	0	3.9	3.9	>	<	1	514.6	514.6	514.6	0	514.6	514.6	>
2022-06-08 15:26:41	127	<	1997	0.001	1	0	0.0316	0.0326	-0.0306	>	<	1	4	4	4	0	4	4	>	<	1	514.6	514.6	514.6	0	514.6	514.6	>
2022-06-08 15:26:42	128	<	2002	0.001	1	0	0.0316	0.0326	-0.0306	>	<	1	3.95	3.95	3.95	0	3.95	3.95	>	<	1	514.6	514.6	514.6	0	514.6	514.6	>
2022-06-08 15:26:43	129	<	2002	0.0015	1	0	0.0387	0.0402	-0.0372	>	<	1	4.15	4.15	4.15	0	4.15	4.15	>	<	1	514.6	514.6	514.6	0	514.6	514.6	>
2022-06-08 15:26:44	130	<	1992	0.002	1	0	0.0448	0.0468	-0.0428	>	<	1	4.2	4.2	4.2	0	4.2	4.2	>	<	1	514.6	514.6	514.6	0	514.6	514.6	>
2022-06-08 15:26:45	131	<	2008	0.009	1	0	0.0943	0.1032	-0.0853	>	<	1	4.25	4.25	4.25	0	4.25	4.25	>	<	1	514.6	514.6	514.6	0	514.6	514.6	>
2022-06-08 15:26:46	132	<	2000	0.001	1	0	0.0316	0.0326	-0.0306	>	<	1	4.2	4.2	4.2	0	4.2	4.2	>	<	1	514.6	514.6	514.6	0	514.6	514.6	>
2022-06-08 15:26:47	133	<	1999	0.0005	1	0	0.0224	0.0229	-0.0219	>	<	1	4.3	4.3	4.3	0	4.3	4.3	>	<	1	514.6	514.6	514.6	0	514.6	514.6	>
2022-06-08 15:26:48	134	<	2001	0.0035	1	0	0.059	0.0625	-0.0555	>	<	1	4.1	4.1	4.1	0	4.1	4.1	>	<	1	514.6	514.6	514.6	0	514.6	514.6	>
2022-06-08 15:26:49	135	<	1998	0.001	1	0	0.0316	0.0326	-0.0306	>	<	1	4.15	4.15	4.15	0	4.15	4.15	>	<	1	514.6	514.6	514.6	0	514.6	514.6	>
2022-06-08 15:26:50	136	<	2003	0	0	0	0	0	0	>	<	1	4.25	4.25	4.25	0	4.25	4.25	>	<	1	514.6	514.6	514.6	0	514.6	514.6	>
2022-06-08 15:26:51	137	<	1997	0.0095	1	0	0.0971	0.1066	-0.0876	>	<	1	3.95	3.95	3.95	0	3.95	3.95	>	<	1	514.6	514.6	514.6	0	514.6	514.6	>
2022-06-08 15:26:52	138	<	2003	0.003	1	0	0.0546	0.0576	-0.0517	>	<	1	4.05	4.05	4.05	0	4.05	4.05	>	<	1	514.6	514.6	514.6	0	514.6	514.6	>
2022-06-08 15:26:53	139	<	1995	0.0005	1	0	0.0224	0.0229	-0.0219	>	<	1	4.05	4.05	4.05	0	4.05	4.05	>	<	1	514.6	514.6	514.6	0	514.6	514.6	>
2022-06-08 15:26:54	140	<	2003	0.001	1	0	0.0316	0.0326	-0.0306	>	<	1	4	4	4	0	4	4	>	<	1	514.6	514.6	514.6	0	514.6	514.6	>
2022-06-08 15:26:55	141	<	2002	0.001	1	0	0.0316	0.0326	-0.0306	>	<	1	4.15	4.15	4.15	0	4.15	4.15	>	<	1	514.6	514.6	514.6	0	514.6	514.6	>
2022-06-08 15:26:56	142	<	1997	0.001	1	0	0.0316	0.0326	-0.0306	>	<	1	4.1	4.1	4.1	0	4.1	4.1	>	<	1	514.6	514.6	514.6	0	514.6	514.6	>
2022-06-08 15:26:57	143	<	2002	0.0115	1	0	0.1066	0.1181	-0.0951	>	<	1	4.1	4.1	4.1	0	4.1	4.1	>	<	1	514.6	514.6	514.6	0	514.6	514.6	>
2022-06-08 15:26:58	144	<	1989	0.0015	1	0	0.0388	0.0403	-0.0373	>	<	1	3.95	3.95	3.95	0	3.95	3.95	>	<	1	514.6	514.6	514.6	0	514.6	514.6	>
2022-06-08 15:26:59	145	<	2001	0.006	2	0	0.0834	0.0894	-0.0774	>	<	1	3.85	3.85	3.85	0	3.85	3.85	>	<	1	514.6	514.6	514.6	0	514.6	514.6	>
2022-06-08 15:27:00	146	<	2010	0.0025	1	0	0.0498	0.0523	-0.0473	>	<	1	3.9	3.9	3.9	0	3.9	3.9	>	<	1	514.6	514.6	514.6	0	514.6	514.6	>
2022-06-08 15:27:01	147	<	2000	0.0015	1	0	0.0387	0.0402	-0.0372	>	<	1	4.15	4.15	4.15	0	4.15	4.15	>	<	1	514.6	514.6	514.6	0	514.6	514.6	>
2022-06-08 15:27:02	148	<	1998	0.0005	1	0	0.0224	0.0229	-0.0219	>	<	1	4.1	4.1	4.1	0	4.1	4.1	>	<	1	514.6	514.6	514.6	0	514.6	514.6	>
2022-06-08 15:27:03	149	<	1978	0.0025	2	0	0.0594	0.062	-0.0569	>	<	1	4.2	4.2	4.2	0	4.2	4.2	>	<	1	514.6	514.6	514.6	0	514.6	514.6	>
2022-06-08 15:27:04	150	<	2024	0.0069	1	0	0.0829	0.0898	-0.076	>	<	1	4.3	4.3	4.3	0	4.3	4.3	>	<	1	514.6	514.6	514.6	0	514.6	514.6	>
2022-06-08 15:27:05	151	<	1998	0.001	1	0	0.0316	0.0326	-0.0306	>	<	1	4.3	4.3	4.3	0	4.3	4.3	>	<	1	514.6	514.6	514.6	0	514.6	514.6	>
2022-06-08 15:27:06	152	<	2000	0.0015	1	0	0.0387	0.0402	-0.0372	>	<	1	3.95	3.95	3.95	0	3.95	3.95	>	<	1	514.6	514.6	514.6	0	514.6	514.6	>
2022-06-08 15:27:07	153	<	2001	0.0015	1	0	0.0387	0.0402	-0.0372	>	<	1	3.95	3.95	3.95	0	3.95	3.95	>	<	1	514.6	514.6	514.6	0	514.6	514.6	>
2022-06-08 15:27:08	154	<	2001	0.0015	1	0	0.0387	0.0402	-0.0372	>	<	1	4.2	4.2	4.2	0	4.2	4.2	>	<	1	514.6	514.6	514.6	0	514.6	514.6	>
2022-06-08 15:27:09	155	<	1973	0.002	1	0	0.045	0.047	-0.043	>	<	1	4.2	4.2	4.2	0	4.2	4.2	>	<	1	514.6	514.6	514.6	0	514.6	514.6	>
2022-06-08 15:27:10	156	<	1997	0.001	1	0	0.0316	0.0326	-0.0306	>	<	1	4	4	4	0	4	4	>	<	1	514.6	514.6	514.6	0	514.6	514.6	>
2022-06-08 15:27:11	157	<	2011	0.0005	1	0	0.0223	0.0228	-0.0218	>	<	1	3.95	3.95	3.95	0	3.95	3.95	>	<	1	514.6	514.6	514.6	0	514.6	514.6	>
2022-06-08 15:27:12	158	<	2014	0.0015	1	0	0.0386	0.0401	-0.0371	>	<	1	3.85	3.85	3.85	0	3.85	3.85	>	<	1	514.6	514.6	514.6	0	514.6	514.6	>
2022-06-08 15:27:13	159	<	2001	0.0015	1	0	0.0387	0.0402	-0.0372	>	<	1	3.95	3.95	3.95	0	3.95	3.95	>	<	1	514.6	514.6	514.6	0	514.6	514.6	>
2022-06-08 15:27:14	160	<	1955	0.0026	1	0	0.0505	0.0531	-0.0479	>	<	1	4.1	4.1	4.1	0	4.1	4.1	>	<	1	514.6	514.6	514.6	0	514.6	514.6	>
2022-06-08 15:27:15	161	<	2048	0.0024	1	0	0.0494	0.0518	-0.0469	>	<	1	3.8	3.8	3.8	0	3.8	3.8	>	<	1	514.6	514.6	514.6	0	514.6	514.6	>
2022-06-08 15:27:16	162	<	2001	0.001	1	0	0.0316	0.0326	-0.0306	>	<	1	3.95	3.95	3.95	0	3.95	3.95	>	<	1	514.6	514.6	514.6	0	514.6	514.6	>
2022-06-08 15:27:17	163	<	2000	0.001	1	0	0.0316	0.0326	-0.0306	>	<	1	3.9	3.9	3.9	0	3.9	3.9	>	<	1	514.6	514.6	514.6	0	514.6	514.6	>
2022-06-08 15:27:18	164	<	1998	0.0015	1	0	0.0387	0.0402	-0.0372	>	<	1	3.75	3.75	3.75	0	3.75	3.75	>	<	1	514.6	514.6	514.6	0	514.6	514.6	>
2022-06-08 15:27:19	165	<	2001	0.001	1	0	0.0316	0.0326	-0.0306	>	<	1	3.85	3.85	3.85	0	3.85	3.85	>	<	1	514.6	514.6	514.6	0	514.6	514.6	>
2022-06-08 15:27:20	166	<	2001	0.0015	1	0	0.0387	0.0402	-0.0372	>	<	1	3.95	3.95	3.95	0	3.95	3.95	>	<	1	514.6	514.6	514.6	0	514.6	514.6	>
2022-06-08 15:27:21	167	<	2000	0.0005	1	0	0.0224	0.0229	-0.0219	>	<	1	3.8	3.8	3.8	0	3.8	3.8	>	<	1	514.6	514.6	514.6	0	514.6	514.6	>
2022-06-08 15:27:22	168	<	2000	0.0005	1	0	0.0224	0.0229	-0.0219	>	<	1	3.8	3.8	3.8	0	3.8	3.8	>	<	1	514.6	514.6	514.6	0	514.6	514.6	>
2022-06-08 15:27:23	169	<	1960	0.0041	1	0	0.0638	0.0678	-0.0597	>	<	1	3.7	3.7	3.7	0	3.7	3.7	>	<	1	514.6	514.6	514.6	0	514.6	514.6	>
2022-06-08 15:27:24	170	<	1981	0.0015	1	0	0.0389	0.0404	-0.0374	>	<	1	3.85	3.85	3.85	0	3.85	3.85	>	<	1	514.6	514.6	514.6	0	514.6	514.6	>
2022-06-08 15:27:25	171	<	2058	0.0015	1	0	0.0382	0.0396	-0.0367	>	<	1	3.7	3.7	3.7	0	3.7	3.7	>	<	1	514.6	514.6	514.6	0	514.6	514.6	>
2022-06-08 15:27:26	172	<	2000	0.002	1	0	0.0447	0.0467	-0.0427	>	<	1	3.75	3.75	3.75	0	3.75	3.75	>	<	1	514.6	514.6	514.6	0	514.6	514.6	>
2022-06-08 15:27:27	173	<	2002	0.003	1	0	0.0547	0.0577	-0.0517	>	<	1	4	4	4	0	4	4	>	<	1	514.6	514.6	514.6	0	514.6	514.6	>
2022-06-08 15:27:28	174	<	1980	0.0015	1	0	0.0389	0.0404	-0.0374	>	<	1	4.1	4.1	4.1	0	4.1	4.1	>	<	1	514.6	514.6	514.6	0	514.6	514.6	>
2022-06-08 15:27:29	175	<	2016	0.0025	1	0	0.0497	0.0522	-0.0473	>	<	1	3.9	3.9	3.9	0	3.9	3.9	>	<	1	514.6	514.6	514.6	0	514.6	514.6	>
2022-06-08 15:27:30	176	<	2001	0.002	1	0	0.0447	0.0467	-0.0427	>	<	1	3.85	3.85	3.85	0	3.85	3.85	>	<	1	514.6	514.6	514.6	0	514.6	514.6	>
2022-06-08 15:27:31	177	<	2000	0.004	1	0	0.0631	0.0671	-0.0591	>	<	1	4	4	4	0	4	4	>	<	1	514.6	514.6	514.6	0	514.6	514.6	>
2022-06-08 15:27:32	178	<	1999	0.001	1	0	0.0316	0.0326	-0.0306	>	<	1	4.25	4.25	4.25	0	4.25	4.25	>	<	1	514.6	514.6	514.6	0	514.6	514.6	>
2022-06-08 15:27:33	179	<	2002	0.0045	1	0	0.0669	0.0714	-0.0624	>	<	1	3.85	3.85	3.85	0	3.85	3.85	>	<	1	514.6	514.6	514.6	0	514.6	514.6	>
2022-06-08 15:27:34	180	<	1953	0.0026	1	0	0.0505	0.0531	-0.048	>	<	1	3.3	3.3	3.3	0	3.3	3.3	>	<	1	514.6	514.6	514.6	0	514.6	514.6	>
2022-06-08 15:27:35	181	<	2047	0.0024	1	0	0.0494	0.0518	-0.0469	>	<	1	3.95	3.95	3.95	0	3.95	3.95	>	<	1	514.6	514.6	514.6	0	514.6	514.6	>
2022-06-08 15:27:36	182	<	2001	0.0015	1	0	0.0387	0.0402	-0.0372	>	<	1	3.7	3.7	3.7	0	3.7	3.7	>	<	1	514.6	514.6	514.6	0	514.6	514.6	>
2022-06-08 15:27:37	183	<	1997	0.0025	1	0	0.05	0.0525	-0.0475	>	<	1	3.9	3.9	3.9	0	3.9	3.9	>	<	1	514.6	514.6	514.6	0	514.6	514.6	>
2022-06-08 15:27:38	184	<	1996	0.0005	1	0	0.0224	0.0229	-0.0219	>	<	1	3.9	3.9	3.9	0	3.9	3.9	>	<	1	514.6	514.6	514.6	0	514.6	514.6	>
2022-06-08 15:27:39	185	<	2003	0.0005	1	0	0.0223	0.0228	-0.0218	>	<	1	3.9	3.9	3.9	0	3.9	3.9	>	<	1	514.6	514.6	514.6	0	514.6	514.6	>
2022-06-08 15:27:40	186	<	1853	0.0011	1	0	0.0328	0.0339	-0.0318	>	<	1	3.65	3.65	3.65	0	3.65	3.65	>	<	1	514.6	514.6	514.6	0	514.6	514.6	>
2022-06-08 15:27:41	187	<	2144	0.0009	1	0	0.0305	0.0315	-0.0296	>	<	1	3.95	3.95	3.95	0	3.95	3.95	>	<	1	514.6	514.6	514.6	0	514.6	514.6	>
2022-06-08 15:27:42	188	<	1990	0	0	0	0	0	0	>	<	1	3.8	3.8	3.8	0	3.8	3.8	>	<	1	514.6	514.6	514.6	0	514.6	514.6	>
2022-06-08 15:27:43	189	<	2014	0.002	1	0	0.0445	0.0465	-0.0425	>	<	1	3.7	3.7	3.7	0	3.7	3.7	>	<	1	514.6	514.6	514.6	0	514.6	514.6	>
2022-06-08 15:27:44	190	<	2002	0.0015	1	0	0.0387	0.0402	-0.0372	>	<	1	3.85	3.85	3.85	0	3.85	3.85	>	<	1	514.6	514.6	514.6	0	514.6	514.6	>
2022-06-08 15:27:45	191	<	1991	0.0015	1	0	0.0388	0.0403	-0.0373	>	<	1	3.95	3.95	3.95	0	3.95	3.95	>	<	1	514.6	514.6	514.6	0	514.6	514.6	>
2022-06-08 15:27:46	192	<	2008	0.0015	1	0	0.0386	0.0401	-0.0371	>	<	1	3.9	3.9	3.9	0	3.9	3.9	>	<	1	514.6	514.6	514.6	0	514.6	514.6	>
2022-06-08 15:27:47	193	<	1993	0.001	1	0	0.0317	0.0327	-0.0307	>	<	1	3.85	3.85	3.85	0	3.85	3.85	>	<	1	514.6	514.6	514.6	0	514.6	514.6	>
2022-06-08 15:27:48	194	<	2003	0.0015	1	0	0.0387	0.0402	-0.0372	>	<	1	3.85	3.85	3.85	0	3.85	3.85	>	<	1	514.6	514.6	514.6	0	514.6	514.6	>
2022-06-08 15:27:49	195	<	2005	0.002	1	0	0.0446	0.0466	-0.0426	>	<	1	3.8	3.8	3.8	0	3.8	3.8	>	<	1	514.6	514.6	514.6	0	514.6	514.6	>
2022-06-08 15:27:50	196	<	2000	0.001	1	0	0.0316	0.0326	-0.0306	>	<	1	3.9	3.9	3.9	0	3.9	3.9	>	<	1	514.6	514.6	514.6	0	514.6	514.6	>
2022-06-08 15:27:51	197	<	1999	0.001	1	0	0.0316	0.0326	-0.0306	>	<	1	3.7	3.7	3.7	0	3.7	3.7	>	<	1	514.6	514.6	514.6	0	514.6	514.6	>
2022-06-08 15:27:52	198	<	1996	0.0015	1	0	0.0387	0.0402	-0.0372	>	<	1	3.8	3.8	3.8	0	3.8	3.8	>	<	1	514.6	514.6	514.6	0	514.6	514.6	>
2022-06-08 15:27:53	199	<	2001	0.0015	1	0	0.0387	0.0402	-0.0372	>	<	1	3.85	3.85	3.85	0	3.85	3.85	>	<	1	514.6	514.6	514.6	0	514.6	514.6	>
2022-06-08 15:27:54	200	<	2001	0.0005	1	0	0.0223	0.0228	-0.0218	>	<	1	3.75	3.75	3.75	0	3.75	3.75	>	<	1	514.6	514.6	514.6	0	514.6	514.6	>
2022-06-08 15:27:55	201	<	2004	0.0015	1	0	0.0387	0.0402	-0.0372	>	<	1	3.85	3.85	3.85	0	3.85	3.85	>	<	1	514.6	514.6	514.6	0	514.6	514.6	>
2022-06-08 15:27:56	202	<	2000	0.0025	1	0	0.0499	0.0524	-0.0474	>	<	1	3.7	3.7	3.7	0	3.7	3.7	>	<	1	514.6	514.6	514.6	0	514.6	514.6	>
2022-06-08 15:27:57	203	<	1999	0.0005	1	0	0.0224	0.0229	-0.0219	>	<	1	3.7	3.7	3.7	0	3.7	3.7	>	<	1	514.6	514.6	514.6	0	514.6	514.6	>
2022-06-08 15:27:58	204	<	2002	0.002	1	0	0.0447	0.0467	-0.0427	>	<	1	3.7	3.7	3.7	0	3.7	3.7	>	<	1	514.6	514.6	514.6	0	514.6	514.6	>
2022-06-08 15:27:59	205	<	2000	0.001	1	0	0.0316	0.0326	-0.0306	>	<	1	3.7	3.7	3.7	0	3.7	3.7	>	<	1	514.6	514.6	514.6	0	514.6	514.6	>
2022-06-08 15:28:00	206	<	1994	0.001	1	0	0.0317	0.0327	-0.0307	>	<	1	3.65	3.65	3.65	0	3.65	3.65	>	<	1	514.6	514.6	514.6	0	514.6	514.6	>
2022-06-08 15:28:01	207	<	2002	0.0015	1	0	0.0387	0.0402	-0.0372	>	<	1	3.65	3.65	3.65	0	3.65	3.65	>	<	1	514.6	514.6	514.6	0	514.6	514.6	>
2022-06-08 15:28:02	208	<	2002	0.002	1	0	0.0447	0.0467	-0.0427	>	<	1	3.85	3.85	3.85	0	3.85	3.85	>	<	1	514.6	514.6	514.6	0	514.6	514.6	>
2022-06-08 15:28:03	209	<	1999	0.001	1	0	0.0316	0.0326	-0.0306	>	<	1	3.75	3.75	3.75	0	3.75	3.75	>	<	1	514.6	514.6	514.6	0	514.6	514.6	>
2022-06-08 15:28:04	210	<	1998	0.002	1	0	0.0447	0.0467	-0.0427	>	<	1	3.8	3.8	3.8	0	3.8	3.8	>	<	1	514.6	514.6	514.6	0	514.6	514.6	>
2022-06-08 15:28:05	211	<	1993	0.001	1	0	0.0317	0.0327	-0.0307	>	<	1	3.65	3.65	3.65	0	3.65	3.65	>	<	1	514.6	514.6	514.6	0	514.6	514.6	>
2022-06-08 15:28:06	212	<	1987	0.0015	1	0	0.0388	0.0403	-0.0373	>	<	1	3.75	3.75	3.75	0	3.75	3.75	>	<	1	514.6	514.6	514.6	0	514.6	514.6	>
2022-06-08 15:28:07	213	<	2023	0.0015	1	0	0.0385	0.04	-0.037	>	<	1	3.8	3.8	3.8	0	3.8	3.8	>	<	1	514.6	514.6	514.6	0	514.6	514.6	>
2022-06-08 15:28:08	214	<	1994	0.0015	1	0	0.0388	0.0403	-0.0373	>	<	1	3.7	3.7	3.7	0	3.7	3.7	>	<	1	514.6	514.6	514.6	0	514.6	514.6	>
2022-06-08 15:28:09	215	<	2005	0	0	0	0	0	0	>	<	1	3.7	3.7	3.7	0	3.7	3.7	>	<	1	514.6	514.6	514.6	0	514.6	514.6	>
2022-06-08 15:28:10	216	<	2000	0.0025	1	0	0.0499	0.0524	-0.0474	>	<	1	3.85	3.85	3.85	0	3.85	3.85	>	<	1	514.6	514.6	514.6	0	514.6	514.6	>
2022-06-08 15:28:11	217	<	1959	0.0015	1	0	0.0391	0.0406	-0.0376	>	<	1	3.8	3.8	3.8	0	3.8	3.8	>	<	1	514.6	514.6	514.6	0	514.6	514.6	>
2022-06-08 15:28:12	218	<	2042	0.001	1	0	0.0313	0.0323	-0.0303	>	<	1	3.75	3.75	3.75	0	3.75	3.75	>	<	1	514.6	514.6	514.6	0	514.6	514.6	>
2022-06-08 15:28:13	219	<	1994	0.004	1	0	0.0632	0.0672	-0.0592	>	<	1	3.8	3.8	3.8	0	3.8	3.8	>	<	1	514.6	514.6	514.6	0	514.6	514.6	>
2022-06-08 15:28:14	220	<	2007	0	0	0	0	0	0	>	<	1	3.65	3.65	3.65	0	3.65	3.65	>	<	1	514.6	514.6	514.6	0	514.6	514.6	>
2022-06-08 15:28:15	221	<	1999	0	0	0	0	0	0	>	<	1	3.85	3.85	3.85	0	3.85	3.85	>	<	1	514.6	514.6	514.6	0	514.6	514.6	>
2022-06-08 15:28:16	222	<	1999	0.0015	1	0	0.0387	0.0402	-0.0372	>	<	1	3.85	3.85	3.85	0	3.85	3.85	>	<	1	514.6	514.6	514.6	0	514.6	514.6	>
2022-06-08 15:28:17	223	<	1990	0	0	0	0	0	0	>	<	1	3.75	3.75	3.75	0	3.75	3.75	>	<	1	514.6	514.6	514.6	0	514.6	514.6	>
2022-06-08 15:28:18	224	<	2012	0.0025	1	0	0.0498	0.0523	-0.0473	>	<	1	3.8	3.8	3.8	0	3.8	3.8	>	<	1	514.6	514.6	514.6	0	514.6	514.6	>
2022-06-08 15:28:19	225	<	1988	0	0	0	0	0	0	>	<	1	3.65	3.65	3.65	0	3.65	3.65	>	<	1	514.6	514.6	514.6	0	514.6	514.6	>
2022-06-08 15:28:20	226	<	2008	0.0005	1	0	0.0223	0.0228	-0.0218	>	<	1	3.7	3.7	3.7	0	3.7	3.7	>	<	1	514.6	514.6	514.6	0	514.6	514.6	>
2022-06-08 15:28:21	227	<	1976	0.001	1	0	0.0318	0.0328	-0.0308	>	<	1	3.7	3.7	3.7	0	3.7	3.7	>	<	1	514.6	514.6	514.6	0	514.6	514.6	>
2022-06-08 15:28:22	228	<	2007	0.001	1	0	0.0316	0.0325	-0.0306	>	<	1	3.65	3.65	3.65	0	3.65	3.65	>	<	1	514.6	514.6	514.6	0	514.6	514.6	>
2022-06-08 15:28:23	229	<	2019	0.0015	1	0	0.0385	0.04	-0.037	>	<	1	3.9	3.9	3.9	0	3.9	3.9	>	<	1	514.6	514.6	514.6	0	514.6	514.6	>
2022-06-08 15:28:24	230	<	2000	0.0005	1	0	0.0224	0.0229	-0.0219	>	<	1	3.65	3.65	3.65	0	3.65	3.65	>	<	1	514.6	514.6	514.6	0	514.6	514.6	>
2022-06-08 15:28:25	231	<	2001	0.0015	1	0	0.0387	0.0402	-0.0372	>	<	1	3.8	3.8	3.8	0	3.8	3.8	>	<	1	514.6	514.6	514.6	0	514.6	514.6	>
2022-06-08 15:28:26	232	<	2003	0.001	1	0	0.0316	0.0326	-0.0306	>	<	1	3.7	3.7	3.7	0	3.7	3.7	>	<	1	514.6	514.6	514.6	0	514.6	514.6	>
2022-06-08 15:28:27	233	<	1986	0.0005	1	0	0.0224	0.0229	-0.0219	>	<	1	3.65	3.65	3.65	0	3.65	3.65	>	<	1	514.6	514.6	514.6	0	514.6	514.6	>
2022-06-08 15:28:28	234	<	2009	0.001	1	0	0.0315	0.0325	-0.0305	>	<	1	3.7	3.7	3.7	0	3.7	3.7	>	<	1	514.6	514.6	514.6	0	514.6	514.6	>
2022-06-08 15:28:29	235	<	2001	0.002	1	0	0.0447	0.0467	-0.0427	>	<	1	3.85	3.85	3.85	0	3.85	3.85	>	<	1	514.6	514.6	514.6	0	514.6	514.6	>
2022-06-08 15:28:30	236	<	1995	0.0025	1	0	0.05	0.0525	-0.0475	>	<	1	3.85	3.85	3.85	0	3.85	3.85	>	<	1	514.6	514.6	514.6	0	514.6	514.6	>
2022-06-08 15:28:31	237	<	2003	0.0005	1	0	0.0223	0.0228	-0.0218	>	<	1	3.55	3.55	3.55	0	3.55	3.55	>	<	1	514.6	514.6	514.6	0	514.6	514.6	>
2022-06-08 15:28:32	238	<	1948	0.001	1	0	0.032	0.0331	-0.031	>	<	1	3.85	3.85	3.85	0	3.85	3.85	>	<	1	514.6	514.6	514.6	0	514.6	514.6	>
2022-06-08 15:28:33	239	<	2055	0.0019	1	0	0.0441	0.046	-0.0421	>	<	1	3.85	3.85	3.85	0	3.85	3.85	>	<	1	514.6	514.6	514.6	0	514.6	514.6	>
2022-06-08 15:28:34	240	<	1987	0.002	1	0	0.0448	0.0468	-0.0428	>	<	1	3.8	3.8	3.8	0	3.8	3.8	>	<	1	514.6	514.6	514.6	0	514.6	514.6	>
2022-06-08 15:28:35	241	<	2011	0.0015	1	0	0.0386	0.0401	-0.0371	>	<	1	3.75	3.75	3.75	0	3.75	3.75	>	<	1	514.6	514.6	514.6	0	514.6	514.6	>
2022-06-08 15:28:36	242	<	2002	0.002	1	0	0.0447	0.0467	-0.0427	>	<	1	3.8	3.8	3.8	0	3.8	3.8	>	<	1	514.6	514.6	514.6	0	514.6	514.6	>
2022-06-08 15:28:37	243	<	1994	0.0015	1	0	0.0388	0.0403	-0.0373	>	<	1	3.95	3.95	3.95	0	3.95	3.95	>	<	1	514.6	514.6	514.6	0	514.6	514.6	>
2022-06-08 15:28:38	244	<	1978	0.0025	1	0	0.0502	0.0527	-0.0477	>	<	1	3.95	3.95	3.95	0	3.95	3.95	>	<	1	514.6	514.6	514.6	0	514.6	514.6	>
2022-06-08 15:28:39	245	<	1996	0.001	1	0	0.0316	0.0326	-0.0306	>	<	1	3.85	3.85	3.85	0	3.85	3.85	>	<	1	514.6	514.6	514.6	0	514.6	514.6	>
2022-06-08 15:28:40	246	<	2029	0.0015	1	0	0.0384	0.0399	-0.0369	>	<	1	3.85	3.85	3.85	0	3.85	3.85	>	<	1	514.6	514.6	514.6	0	514.6	514.6	>
2022-06-08 15:28:41	247	<	2003	0.003	1	0	0.0546	0.0576	-0.0517	>	<	1	3.95	3.95	3.95	0	3.95	3.95	>	<	1	514.6	514.6	514.6	0	514.6	514.6	>
2022-06-08 15:28:42	248	<	1981	0.001	1	0	0.0318	0.0328	-0.0307	>	<	1	3.85	3.85	3.85	0	3.85	3.85	>	<	1	514.6	514.6	514.6	0	514.6	514.6	>
2022-06-08 15:28:43	249	<	2018	0.001	1	0	0.0315	0.0325	-0.0305	>	<	1	3.75	3.75	3.75	0	3.75	3.75	>	<	1	514.6	514.6	514.6	0	514.6	514.6	>
2022-06-08 15:28:44	250	<	2001	0.0005	1	0	0.0223	0.0228	-0.0218	>	<	1	3.8	3.8	3.8	0	3.8	3.8	>	<	1	514.6	514.6	514.6	0	514.6	514.6	>
2022-06-08 15:28:45	251	<	2001	0.007	1	0	0.0834	0.0903	-0.0764	>	<	1	3.75	3.75	3.75	0	3.75	3.75	>	<	1	514.6	514.6	514.6	0	514.6	514.6	>
2022-06-08 15:28:46	252	<	1995	0.0005	1	0	0.0224	0.0229	-0.0219	>	<	1	4.65	4.65	4.65	0	4.65	4.65	>	<	1	528	528	528	0	528	528	>
2022-06-08 15:28:47	253	<	2004	0.003	1	0	0.0546	0.0576	-0.0516	>	<	1	3.75	3.75	3.75	0	3.75	3.75	>	<	1	528	528	528	0	528	528	>
2022-06-08 15:28:48	254	<	1995	0.0005	1	0	0.0224	0.0229	-0.0219	>	<	1	3.85	3.85	3.85	0	3.85	3.85	>	<	1	528	528	528	0	528	528	>
2022-06-08 15:28:49	255	<	2007	0	0	0	0	0	0	>	<	1	3.75	3.75	3.75	0	3.75	3.75	>	<	1	522.8	522.8	522.8	0	522.8	522.8	>
2022-06-08 15:28:50	256	<	1999	0.001	1	0	0.0316	0.0326	-0.0306	>	<	1	3.9	3.9	3.9	0	3.9	3.9	>	<	1	522.8	522.8	522.8	0	522.8	522.8	>
2022-06-08 15:28:51	257	<	2000	0.0005	1	0	0.0224	0.0229	-0.0219	>	<	1	3.85	3.85	3.85	0	3.85	3.85	>	<	1	522.8	522.8	522.8	0	522.8	522.8	>
2022-06-08 15:28:52	258	<	1983	0.0015	1	0	0.0389	0.0404	-0.0374	>	<	1	3.9	3.9	3.9	0	3.9	3.9	>	<	1	522.8	522.8	522.8	0	522.8	522.8	>
2022-06-08 15:28:53	259	<	1916	0.0026	1	0	0.051	0.0536	-0.0484	>	<	1	3.7	3.7	3.7	0	3.7	3.7	>	<	1	522.8	522.8	522.8	0	522.8	522.8	>
2022-06-08 15:28:54	260	<	2101	0.0005	1	0	0.0218	0.0223	-0.0213	>	<	1	3.9	3.9	3.9	0	3.9	3.9	>	<	1	522.8	522.8	522.8	0	522.8	522.8	>
2022-06-08 15:28:55	261	<	2001	0.0025	1	0	0.0499	0.0524	-0.0474	>	<	1	3.8	3.8	3.8	0	3.8	3.8	>	<	1	522.8	522.8	522.8	0	522.8	522.8	>
2022-06-08 15:28:56	262	<	1999	0.001	1	0	0.0316	0.0326	-0.0306	>	<	1	3.85	3.85	3.85	0	3.85	3.85	>	<	1	522.8	522.8	522.8	0	522.8	522.8	>
2022-06-08 15:28:57	263	<	1994	0.001	1	0	0.0317	0.0327	-0.0307	>	<	1	3.8	3.8	3.8	0	3.8	3.8	>	<	1	522.8	522.8	522.8	0	522.8	522.8	>
2022-06-08 15:28:58	264	<	2005	0.0015	1	0	0.0387	0.0401	-0.0372	>	<	1	3.9	3.9	3.9	0	3.9	3.9	>	<	1	522.8	522.8	522.8	0	522.8	522.8	>
2022-06-08 15:28:59	265	<	1999	0.002	1	0	0.0447	0.0467	-0.0427	>	<	1	3.75	3.75	3.75	0	3.75	3.75	>	<	1	522.8	522.8	522.8	0	522.8	522.8	>
2022-06-08 15:29:00	266	<	2002	0	0	0	0	0	0	>	<	1	3.85	3.85	3.85	0	3.85	3.85	>	<	1	522.8	522.8	522.8	0	522.8	522.8	>
2022-06-08 15:29:01	267	<	1994	0.002	1	0	0.0447	0.0467	-0.0427	>	<	1	3.95	3.95	3.95	0	3.95	3.95	>	<	1	522.8	522.8	522.8	0	522.8	522.8	>
2022-06-08 15:29:02	268	<	2005	0.0015	1	0	0.0387	0.0401	-0.0372	>	<	1	3.8	3.8	3.8	0	3.8	3.8	>	<	1	522.8	522.8	522.8	0	522.8	522.8	>
2022-06-08 15:29:03	269	<	2002	0.0035	1	0	0.059	0.0625	-0.0555	>	<	1	3.8	3.8	3.8	0	3.8	3.8	>	<	1	522.8	522.8	522.8	0	522.8	522.8	>
2022-06-08 15:29:04	270	<	1986	0.0015	1	0	0.0388	0.0403	-0.0373	>	<	1	3.85	3.85	3.85	0	3.85	3.85	>	<	1	522.8	522.8	522.8	0	522.8	522.8	>
2022-06-08 15:29:05	271	<	2013	0.002	1	0	0.0445	0.0465	-0.0425	>	<	1	3.7	3.7	3.7	0	3.7	3.7	>	<	1	522.8	522.8	522.8	0	522.8	522.8	>
2022-06-08 15:29:06	272	<	1994	0.001	1	0	0.0317	0.0327	-0.0307	>	<	1	3.85	3.85	3.85	0	3.85	3.85	>	<	1	522.8	522.8	522.8	0	522.8	522.8	>
2022-06-08 15:29:07	273	<	1995	0.001	1	0	0.0316	0.0326	-0.0306	>	<	1	4.5	4.5	4.5	0	4.5	4.5	>	<	1	523.1	523.1	523.1	0	523.1	523.1	>
2022-06-08 15:29:08	274	<	2011	0.003	1	0	0.0545	0.0575	-0.0516	>	<	1	3.85	3.85	3.85	0	3.85	3.85	>	<	1	523.1	523.1	523.1	0	523.1	523.1	>
2022-06-08 15:29:09	275	<	1992	0.001	1	0	0.0317	0.0327	-0.0307	>	<	1	3.9	3.9	3.9	0	3.9	3.9	>	<	1	523.1	523.1	523.1	0	523.1	523.1	>
2022-06-08 15:29:10	276	<	2007	0.0015	1	0	0.0386	0.0401	-0.0371	>	<	1	3.8	3.8	3.8	0	3.8	3.8	>	<	1	523.1	523.1	523.1	0	523.1	523.1	>
2022-06-08 15:29:11	277	<	2002	0.0005	1	0	0.0223	0.0228	-0.0218	>	<	1	3.9	3.9	3.9	0	3.9	3.9	>	<	1	523.1	523.1	523.1	0	523.1	523.1	>
2022-06-08 15:29:12	278	<	1998	0.003	1	0	0.0547	0.0577	-0.0517	>	<	1	3.85	3.85	3.85	0	3.85	3.85	>	<	1	523.1	523.1	523.1	0	523.1	523.1	>
2022-06-08 15:29:13	279	<	2000	0.001	1	0	0.0316	0.0326	-0.0306	>	<	1	3.85	3.85	3.85	0	3.85	3.85	>	<	1	523.1	523.1	523.1	0	523.1	523.1	>
2022-06-08 15:29:14	280	<	2001	0.002	1	0	0.0447	0.0467	-0.0427	>	<	1	3.65	3.65	3.65	0	3.65	3.65	>	<	1	523.1	523.1	523.1	0	523.1	523.1	>
2022-06-08 15:29:15	281	<	1999	0.0015	1	0	0.0387	0.0402	-0.0372	>	<	1	3.8	3.8	3.8	0	3.8	3.8	>	<	1	523.1	523.1	523.1	0	523.1	523.1	>
2022-06-08 15:29:16	282	<	1994	0	0	0	0	0	0	>	<	1	3.75	3.75	3.75	0	3.75	3.75	>	<	1	523.1	523.1	523.1	0	523.1	523.1	>
2022-06-08 15:29:17	283	<	1983	0	0	0	0	0	0	>	<	1	3.6	3.6	3.6	0	3.6	3.6	>	<	1	523.1	523.1	523.1	0	523.1	523.1	>
2022-06-08 15:29:18	284	<	2026	0.0025	1	0	0.0496	0.0521	-0.0471	>	<	1	3.45	3.45	3.45	0	3.45	3.45	>	<	1	523.1	523.1	523.1	0	523.1	523.1	>
2022-06-08 15:29:19	285	<	1997	0.0015	1	0	0.0387	0.0402	-0.0372	>	<	1	3.8	3.8	3.8	0	3.8	3.8	>	<	1	523.1	523.1	523.1	0	523.1	523.1	>
2022-06-08 15:29:20	286	<	1999	0.002	1	0	0.0447	0.0467	-0.0427	>	<	1	3.65	3.65	3.65	0	3.65	3.65	>	<	1	523.1	523.1	523.1	0	523.1	523.1	>
2022-06-08 15:29:21	287	<	2001	0.001	1	0	0.0316	0.0326	-0.0306	>	<	1	3.8	3.8	3.8	0	3.8	3.8	>	<	1	523.1	523.1	523.1	0	523.1	523.1	>
2022-06-08 15:29:22	288	<	1982	0.001	1	0	0.0318	0.0328	-0.0307	>	<	1	3.8	3.8	3.8	0	3.8	3.8	>	<	1	523.1	523.1	523.1	0	523.1	523.1	>
2022-06-08 15:29:23	289	<	2018	0.0005	1	0	0.0223	0.0228	-0.0218	>	<	1	3.7	3.7	3.7	0	3.7	3.7	>	<	1	523.1	523.1	523.1	0	523.1	523.1	>
2022-06-08 15:29:24	290	<	2001	0.002	1	0	0.0447	0.0467	-0.0427	>	<	1	3.75	3.75	3.75	0	3.75	3.75	>	<	1	523.1	523.1	523.1	0	523.1	523.1	>
2022-06-08 15:29:25	291	<	1945	0.0026	1	0	0.0506	0.0532	-0.0481	>	<	1	3.85	3.85	3.85	0	3.85	3.85	>	<	1	523.1	523.1	523.1	0	523.1	523.1	>
2022-06-08 15:29:26	292	<	2033	0.0005	1	0	0.0222	0.0227	-0.0217	>	<	1	3.9	3.9	3.9	0	3.9	3.9	>	<	1	523.1	523.1	523.1	0	523.1	523.1	>
2022-06-08 15:29:27	293	<	2022	0.001	1	0	0.0314	0.0324	-0.0304	>	<	1	3.7	3.7	3.7	0	3.7	3.7	>	<	1	523.1	523.1	523.1	0	523.1	523.1	>
2022-06-08 15:29:28	294	<	1967	0.0025	1	0	0.0504	0.0529	-0.0478	>	<	1	3.9	3.9	3.9	0	3.9	3.9	>	<	1	523.1	523.1	523.1	0	523.1	523.1	>
2022-06-08 15:29:29	295	<	2031	0.0025	1	0	0.0496	0.052	-0.0471	>	<	1	3.85	3.85	3.85	0	3.85	3.85	>	<	1	523.1	523.1	523.1	0	523.1	523.1	>
2022-06-08 15:29:30	296	<	2001	0.0025	1	0	0.0499	0.0524	-0.0474	>	<	1	3.9	3.9	3.9	0	3.9	3.9	>	<	1	523.1	523.1	523.1	0	523.1	523.1	>
2022-06-08 15:29:31	297	<	1996	0.001	1	0	0.0316	0.0326	-0.0306	>	<	1	3.8	3.8	3.8	0	3.8	3.8	>	<	1	523.1	523.1	523.1	0	523.1	523.1	>
2022-06-08 15:29:32	298	<	2003	0	0	0	0	0	0	>	<	1	3.85	3.85	3.85	0	3.85	3.85	>	<	1	523.1	523.1	523.1	0	523.1	523.1	>
2022-06-08 15:29:33	299	<	2000	0.0035	1	0	0.0591	0.0626	-0.0556	>	<	1	3.85	3.85	3.85	0	3.85	3.85	>	<	1	523.1	523.1	523.1	0	523.1	523.1	>
2022-06-08 15:29:34	300	<	2002	0	0	0	0	0	0	>	<	1	3.7	3.7	3.7	0	3.7	3.7	>	<	1	523.1	523.1	523.1	0	523.1	523.1	>
2022-06-08 15:29:35	301	<	1997	0.002	1	0	0.0447	0.0467	-0.0427	>	<	1	3.8	3.8	3.8	0	3.8	3.8	>	<	1	523.1	523.1	523.1	0	523.1	523.1	>
2022-06-08 15:29:36	302	<	1962	0.001	1	0	0.0319	0.0329	-0.0309	>	<	1	3.8	3.8	3.8	0	3.8	3.8	>	<	1	523.1	523.1	523.1	0	523.1	523.1	>
2022-06-08 15:29:37	303	<	2039	0.002	1	0	0.0442	0.0462	-0.0423	>	<	1	3.95	3.95	3.95	0	3.95	3.95	>	<	1	523.1	523.1	523.1	0	523.1	523.1	>
2022-06-08 15:29:38	304	<	2001	0.002	1	0	0.0447	0.0467	-0.0427	>	<	1	3.75	3.75	3.75	0	3.75	3.75	>	<	1	523.1	523.1	523.1	0	523.1	523.1	>
2022-06-08 15:29:39	305	<	1997	0.0015	1	0	0.0387	0.0402	-0.0372	>	<	1	3.8	3.8	3.8	0	3.8	3.8	>	<	1	523.1	523.1	523.1	0	523.1	523.1	>
2022-06-08 15:29:40	306	<	2001	0.002	1	0	0.0447	0.0467	-0.0427	>	<	1	3.95	3.95	3.95	0	3.95	3.95	>	<	1	523.1	523.1	523.1	0	523.1	523.1	>
2022-06-08 15:29:41	307	<	2001	0.001	1	0	0.0316	0.0326	-0.0306	>	<	1	3.9	3.9	3.9	0	3.9	3.9	>	<	1	523.1	523.1	523.1	0	523.1	523.1	>
2022-06-08 15:29:42	308	<	1979	0.0015	1	0	0.0389	0.0404	-0.0374	>	<	1	3.8	3.8	3.8	0	3.8	3.8	>	<	1	523.1	523.1	523.1	0	523.1	523.1	>
2022-06-08 15:29:43	309	<	2021	0.003	1	0	0.0544	0.0574	-0.0514	>	<	1	3.85	3.85	3.85	0	3.85	3.85	>	<	1	523.1	523.1	523.1	0	523.1	523.1	>
2022-06-08 15:29:44	310	<	1983	0.0015	1	0	0.0389	0.0404	-0.0374	>	<	1	3.95	3.95	3.95	0	3.95	3.95	>	<	1	523.1	523.1	523.1	0	523.1	523.1	>
2022-06-08 15:29:45	311	<	2018	0.0015	1	0	0.0385	0.04	-0.037	>	<	1	3.9	3.9	3.9	0	3.9	3.9	>	<	1	523.1	523.1	523.1	0	523.1	523.1	>
2022-06-08 15:29:46	312	<	1999	0.001	1	0	0.0316	0.0326	-0.0306	>	<	1	3.85	3.85	3.85	0	3.85	3.85	>	<	1	523.1	523.1	523.1	0	523.1	523.1	>
2022-06-08 15:29:47	313	<	1999	0.001	1	0	0.0316	0.0326	-0.0306	>	<	1	3.75	3.75	3.75	0	3.75	3.75	>	<	1	523.1	523.1	523.1	0	523.1	523.1	>
2022-06-08 15:29:48	314	<	2003	0.0005	1	0	0.0223	0.0228	-0.0218	>	<	1	3.75	3.75	3.75	0	3.75	3.75	>	<	1	523.1	523.1	523.1	0	523.1	523.1	>
2022-06-08 15:29:49	315	<	1993	0.0015	1	0	0.0388	0.0403	-0.0373	>	<	1	3.9	3.9	3.9	0	3.9	3.9	>	<	1	523.1	523.1	523.1	0	523.1	523.1	>
2022-06-08 15:29:50	316	<	1997	0.0005	1	0	0.0224	0.0229	-0.0219	>	<	1	3.95	3.95	3.95	0	3.95	3.95	>	<	1	523.1	523.1	523.1	0	523.1	523.1	>
2022-06-08 15:29:51	317	<	2008	0.002	1	0	0.0446	0.0466	-0.0426	>	<	1	3.8	3.8	3.8	0	3.8	3.8	>	<	1	523.1	523.1	523.1	0	523.1	523.1	>
2022-06-08 15:29:52	318	<	2001	0.002	1	0	0.0447	0.0467	-0.0427	>	<	1	3.75	3.75	3.75	0	3.75	3.75	>	<	1	523.1	523.1	523.1	0	523.1	523.1	>
2022-06-08 15:29:53	319	<	2001	0.0015	1	0	0.0387	0.0402	-0.0372	>	<	1	3.8	3.8	3.8	0	3.8	3.8	>	<	1	523.1	523.1	523.1	0	523.1	523.1	>
2022-06-08 15:29:54	320	<	1995	0.0015	1	0	0.0387	0.0403	-0.0372	>	<	1	3.85	3.85	3.85	0	3.85	3.85	>	<	1	523.1	523.1	523.1	0	523.1	523.1	>
2022-06-08 15:29:55	321	<	2006	0.0025	1	0	0.0499	0.0524	-0.0474	>	<	1	3.7	3.7	3.7	0	3.7	3.7	>	<	1	523.1	523.1	523.1	0	523.1	523.1	>
2022-06-08 15:29:56	322	<	1996	0.001	1	0	0.0316	0.0326	-0.0306	>	<	1	3.7	3.7	3.7	0	3.7	3.7	>	<	1	523.1	523.1	523.1	0	523.1	523.1	>
2022-06-08 15:29:57	323	<	2003	0.0015	1	0	0.0387	0.0402	-0.0372	>	<	1	3.75	3.75	3.75	0	3.75	3.75	>	<	1	523.1	523.1	523.1	0	523.1	523.1	>
2022-06-08 15:29:58	324	<	1998	0.0035	1	0	0.0591	0.0626	-0.0556	>	<	1	3.75	3.75	3.75	0	3.75	3.75	>	<	1	523.1	523.1	523.1	0	523.1	523.1	>
2022-06-08 15:29:59	325	<	2002	0.001	1	0	0.0316	0.0326	-0.0306	>	<	1	3.65	3.65	3.65	0	3.65	3.65	>	<	1	523.1	523.1	523.1	0	523.1	523.1	>
2022-06-08 15:30:00	326	<	1990	0.0005	1	0	0.0224	0.0229	-0.0219	>	<	1	3.7	3.7	3.7	0	3.7	3.7	>	<	1	523.1	523.1	523.1	0	523.1	523.1	>
2022-06-08 15:30:01	327	<	2008	0.001	1	0	0.0315	0.0325	-0.0305	>	<	1	3.65	3.65	3.65	0	3.65	3.65	>	<	1	523.1	523.1	523.1	0	523.1	523.1	>
2022-06-08 15:30:02	328	<	2001	0.001	1	0	0.0316	0.0326	-0.0306	>	<	1	3.7	3.7	3.7	0	3.7	3.7	>	<	1	523.1	523.1	523.1	0	523.1	523.1	>
2022-06-08 15:30:03	329	<	2000	0.0015	1	0	0.0387	0.0402	-0.0372	>	<	1	3.7	3.7	3.7	0	3.7	3.7	>	<	1	523.1	523.1	523.1	0	523.1	523.1	>
2022-06-08 15:30:04	330	<	1997	0.002	1	0	0.0447	0.0467	-0.0427	>	<	1	3.75	3.75	3.75	0	3.75	3.75	>	<	1	523.1	523.1	523.1	0	523.1	523.1	>
2022-06-08 15:30:05	331	<	2000	0.0015	1	0	0.0387	0.0402	-0.0372	>	<	1	3.7	3.7	3.7	0	3.7	3.7	>	<	1	523.1	523.1	523.1	0	523.1	523.1	>
2022-06-08 15:30:06	332	<	2004	0.002	1	0	0.0446	0.0466	-0.0426	>	<	1	3.7	3.7	3.7	0	3.7	3.7	>	<	1	523.1	523.1	523.1	0	523.1	523.1	>
2022-06-08 15:30:07	333	<	1999	0.0015	1	0	0.0387	0.0402	-0.0372	>	<	1	3.7	3.7	3.7	0	3.7	3.7	>	<	1	523.1	523.1	523.1	0	523.1	523.1	>
2022-06-08 15:30:08	334	<	1966	0.002	1	0	0.0451	0.0471	-0.043	>	<	1	3.7	3.7	3.7	0	3.7	3.7	>	<	1	523.1	523.1	523.1	0	523.1	523.1	>
2022-06-08 15:30:09	335	<	2034	0	0	0	0	0	0	>	<	1	3.75	3.75	3.75	0	3.75	3.75	>	<	1	523.1	523.1	523.1	0	523.1	523.1	>
2022-06-08 15:30:10	336	<	1993	0.003	1	0	0.0548	0.0578	-0.0518	>	<	1	3.75	3.75	3.75	0	3.75	3.75	>	<	1	523.1	523.1	523.1	0	523.1	523.1	>
2022-06-08 15:30:11	337	<	2008	0.001	1	0	0.0315	0.0325	-0.0305	>	<	1	3.75	3.75	3.75	0	3.75	3.75	>	<	1	523.1	523.1	523.1	0	523.1	523.1	>
2022-06-08 15:30:12	338	<	1995	0.0015	1	0	0.0387	0.0403	-0.0372	>	<	1	3.85	3.85	3.85	0	3.85	3.85	>	<	1	523.1	523.1	523.1	0	523.1	523.1	>
2022-06-08 15:30:13	339	<	2002	0.001	1	0	0.0316	0.0326	-0.0306	>	<	1	3.65	3.65	3.65	0	3.65	3.65	>	<	1	523.1	523.1	523.1	0	523.1	523.1	>
2022-06-08 15:30:14	340	<	2001	0.0015	1	0	0.0387	0.0402	-0.0372	>	<	1	3.7	3.7	3.7	0	3.7	3.7	>	<	1	523.1	523.1	523.1	0	523.1	523.1	>
2022-06-08 15:30:15	341	<	1999	0.002	1	0	0.0447	0.0467	-0.0427	>	<	1	3.6	3.6	3.6	0	3.6	3.6	>	<	1	523.1	523.1	523.1	0	523.1	523.1	>
2022-06-08 15:30:16	342	<	1997	0.001	1	0	0.0316	0.0326	-0.0306	>	<	1	3.7	3.7	3.7	0	3.7	3.7	>	<	1	523.1	523.1	523.1	0	523.1	523.1	>
2022-06-08 15:30:17	343	<	2003	0.0025	1	0	0.0499	0.0524	-0.0474	>	<	1	3.85	3.85	3.85	0	3.85	3.85	>	<	1	523.1	523.1	523.1	0	523.1	523.1	>
2022-06-08 15:30:18	344	<	1968	0.001	1	0	0.0319	0.0329	-0.0308	>	<	1	3.9	3.9	3.9	0	3.9	3.9	>	<	1	523.1	523.1	523.1	0	523.1	523.1	>
2022-06-08 15:30:19	345	<	2032	0.0025	1	0	0.0495	0.052	-0.0471	>	<	1	3.75	3.75	3.75	0	3.75	3.75	>	<	1	523.1	523.1	523.1	0	523.1	523.1	>
2022-06-08 15:30:20	346	<	1988	0.0015	1	0	0.0388	0.0403	-0.0373	>	<	1	3.8	3.8	3.8	0	3.8	3.8	>	<	1	523.1	523.1	523.1	0	523.1	523.1	>
2022-06-08 15:30:21	347	<	2009	0	0	0	0	0	0	>	<	1	3.95	3.95	3.95	0	3.95	3.95	>	<	1	523.1	523.1	523.1	0	523.1	523.1	>
2022-06-08 15:30:22	348	<	1996	0.002	1	0	0.0447	0.0467	-0.0427	>	<	1	3.65	3.65	3.65	0	3.65	3.65	>	<	1	523.1	523.1	523.1	0	523.1	523.1	>
2022-06-08 15:30:23	349	<	2002	0.0025	1	0	0.0499	0.0524	-0.0474	>	<	1	3.9	3.9	3.9	0	3.9	3.9	>	<	1	523.1	523.1	523.1	0	523.1	523.1	>
2022-06-08 15:30:24	350	<	2008	0.0015	1	0	0.0386	0.0401	-0.0371	>	<	1	3.7	3.7	3.7	0	3.7	3.7	>	<	1	523.1	523.1	523.1	0	523.1	523.1	>
2022-06-08 15:30:25	351	<	1997	0.002	1	0	0.0447	0.0467	-0.0427	>	<	1	3.7	3.7	3.7	0	3.7	3.7	>	<	1	523.1	523.1	523.1	0	523.1	523.1	>
2022-06-08 15:30:26	352	<	2001	0.0005	1	0	0.0223	0.0228	-0.0218	>	<	1	3.65	3.65	3.65	0	3.65	3.65	>	<	1	523.1	523.1	523.1	0	523.1	523.1	>
2022-06-08 15:30:27	353	<	1993	0.002	1	0	0.0448	0.0468	-0.0427	>	<	1	3.9	3.9	3.9	0	3.9	3.9	>	<	1	523.1	523.1	523.1	0	523.1	523.1	>
2022-06-08 15:30:28	354	<	2008	0.0025	1	0	0.0498	0.0523	-0.0473	>	<	1	3.95	3.95	3.95	0	3.95	3.95	>	<	1	523.1	523.1	523.1	0	523.1	523.1	>
2022-06-08 15:30:29	355	<	2000	0	0	0	0	0	0	>	<	1	4.75	4.75	4.75	0	4.75	4.75	>	<	1	523.1	523.1	523.1	0	523.1	523.1	>
2022-06-08 15:30:30	356	<	2001	0.0005	1	0	0.0223	0.0228	-0.0218	>	<	1	3.9	3.9	3.9	0	3.9	3.9	>	<	1	523.1	523.1	523.1	0	523.1	523.1	>
2022-06-08 15:30:31	357	<	1964	0.002	1	0	0.0451	0.0471	-0.043	>	<	1	3.85	3.85	3.85	0	3.85	3.85	>	<	1	523.1	523.1	523.1	0	523.1	523.1	>
2022-06-08 15:30:32	358	<	2033	0.0015	1	0	0.0384	0.0399	-0.0369	>	<	1	3.8	3.8	3.8	0	3.8	3.8	>	<	1	523.1	523.1	523.1	0	523.1	523.1	>
2022-06-08 15:30:33	359	<	1995	0.0015	1	0	0.0387	0.0403	-0.0372	>	<	1	3.85	3.85	3.85	0	3.85	3.85	>	<	1	523.1	523.1	523.1	0	523.1	523.1	>
2022-06-08 15:30:34	360	<	2007	0.001	1	0	0.0316	0.0325	-0.0306	>	<	1	3.8	3.8	3.8	0	3.8	3.8	>	<	1	523.1	523.1	523.1	0	523.1	523.1	>
2022-06-08 15:30:35	361	<	2000	0.0025	1	0	0.0499	0.0524	-0.0474	>	<	1	3.95	3.95	3.95	0	3.95	3.95	>	<	1	523.1	523.1	523.1	0	523.1	523.1	>
2022-06-08 15:30:36	362	<	1998	0.001	1	0	0.0316	0.0326	-0.0306	>	<	1	3.8	3.8	3.8	0	3.8	3.8	>	<	1	523.1	523.1	523.1	0	523.1	523.1	>
2022-06-08 15:30:37	363	<	2001	0.0005	1	0	0.0223	0.0228	-0.0218	>	<	1	3.8	3.8	3.8	0	3.8	3.8	>	<	1	523.1	523.1	523.1	0	523.1	523.1	>
2022-06-08 15:30:38	364	<	1987	0.001	1	0	0.0317	0.0327	-0.0307	>	<	1	3.8	3.8	3.8	0	3.8	3.8	>	<	1	523.1	523.1	523.1	0	523.1	523.1	>
2022-06-08 15:30:39	365	<	2015	0.0035	1	0	0.0588	0.0623	-0.0554	>	<	1	3.9	3.9	3.9	0	3.9	3.9	>	<	1	523.1	523.1	523.1	0	523.1	523.1	>
2022-06-08 15:30:40	366	<	1982	0.0005	1	0	0.0225	0.023	-0.022	>	<	1	3.8	3.8	3.8	0	3.8	3.8	>	<	1	523.1	523.1	523.1	0	523.1	523.1	>
2022-06-08 15:30:41	367	<	2014	0.004	1	0	0.0629	0.0669	-0.0589	>	<	1	3.75	3.75	3.75	0	3.75	3.75	>	<	1	523.1	523.1	523.1	0	523.1	523.1	>
2022-06-08 15:30:42	368	<	2002	0.0015	1	0	0.0387	0.0402	-0.0372	>	<	1	3.7	3.7	3.7	0	3.7	3.7	>	<	1	523.1	523.1	523.1	0	523.1	523.1	>
2022-06-08 15:30:43	369	<	1998	0.0015	1	0	0.0387	0.0402	-0.0372	>	<	1	3.6	3.6	3.6	0	3.6	3.6	>	<	1	523.1	523.1	523.1	0	523.1	523.1	>
2022-06-08 15:30:44	370	<	2001	0.001	1	0	0.0316	0.0326	-0.0306	>	<	1	3.6	3.6	3.6	0	3.6	3.6	>	<	1	523.1	523.1	523.1	0	523.1	523.1	>
2022-06-08 15:30:45	371	<	1997	0.001	1	0	0.0316	0.0326	-0.0306	>	<	1	3.7	3.7	3.7	0	3.7	3.7	>	<	1	523.1	523.1	523.1	0	523.1	523.1	>
2022-06-08 15:30:46	372	<	1988	0.002	1	0	0.0448	0.0468	-0.0428	>	<	1	3.7	3.7	3.7	0	3.7	3.7	>	<	1	523.1	523.1	523.1	0	523.1	523.1	>
2022-06-08 15:30:47	373	<	2016	0.001	1	0	0.0315	0.0325	-0.0305	>	<	1	3.7	3.7	3.7	0	3.7	3.7	>	<	1	523.1	523.1	523.1	0	523.1	523.1	>
2022-06-08 15:30:48	374	<	2001	0.001	1	0	0.0316	0.0326	-0.0306	>	<	1	3.75	3.75	3.75	0	3.75	3.75	>	<	1	523.1	523.1	523.1	0	523.1	523.1	>
2022-06-08 15:30:49	375	<	1999	0	0	0	0	0	0	>	<	1	3.8	3.8	3.8	0	3.8	3.8	>	<	1	523.1	523.1	523.1	0	523.1	523.1	>
2022-06-08 15:30:50	376	<	1991	0.002	1	0	0.0448	0.0468	-0.0428	>	<	1	3.8	3.8	3.8	0	3.8	3.8	>	<	1	523.1	523.1	523.1	0	523.1	523.1	>
2022-06-08 15:30:51	377	<	2011	0.0005	1	0	0.0223	0.0228	-0.0218	>	<	1	3.75	3.75	3.75	0	3.75	3.75	>	<	1	523.1	523.1	523.1	0	523.1	523.1	>
2022-06-08 15:30:52	378	<	1998	0.0005	1	0	0.0224	0.0229	-0.0219	>	<	1	3.8	3.8	3.8	0	3.8	3.8	>	<	1	523.1	523.1	523.1	0	523.1	523.1	>
2022-06-08 15:30:53	379	<	1998	0.0025	1	0	0.05	0.0525	-0.0475	>	<	1	3.85	3.85	3.85	0	3.85	3.85	>	<	1	523.1	523.1	523.1	0	523.1	523.1	>
2022-06-08 15:30:54	380	<	1995	0.0005	1	0	0.0224	0.0229	-0.0219	>	<	1	3.7	3.7	3.7	0	3.7	3.7	>	<	1	523.1	523.1	523.1	0	523.1	523.1	>
2022-06-08 15:30:55	381	<	2007	0.0015	1	0	0.0386	0.0401	-0.0371	>	<	1	3.7	3.7	3.7	0	3.7	3.7	>	<	1	523.1	523.1	523.1	0	523.1	523.1	>
2022-06-08 15:30:56	382	<	1993	0.001	1	0	0.0317	0.0327	-0.0307	>	<	1	3.85	3.85	3.85	0	3.85	3.85	>	<	1	523.1	523.1	523.1	0	523.1	523.1	>
2022-06-08 15:30:57	383	<	2001	0.002	1	0	0.0447	0.0467	-0.0427	>	<	1	3.75	3.75	3.75	0	3.75	3.75	>	<	1	523.1	523.1	523.1	0	523.1	523.1	>
2022-06-08 15:30:58	384	<	2005	0	0	0	0	0	0	>	<	1	3.7	3.7	3.7	0	3.7	3.7	>	<	1	523.1	523.1	523.1	0	523.1	523.1	>
2022-06-08 15:30:59	385	<	2000	0.004	1	0	0.0631	0.0671	-0.0591	>	<	1	3.65	3.65	3.65	0	3.65	3.65	>	<	1	523.1	523.1	523.1	0	523.1	523.1	>
2022-06-08 15:31:00	386	<	1980	0.0015	1	0	0.0389	0.0404	-0.0374	>	<	1	3.55	3.55	3.55	0	3.55	3.55	>	<	1	523.1	523.1	523.1	0	523.1	523.1	>
2022-06-08 15:31:01	387	<	2003	0.001	1	0	0.0316	0.0326	-0.0306	>	<	1	3.6	3.6	3.6	0	3.6	3.6	>	<	1	523.1	523.1	523.1	0	523.1	523.1	>
2022-06-08 15:31:02	388	<	2016	0.001	1	0	0.0315	0.0325	-0.0305	>	<	1	3.65	3.65	3.65	0	3.65	3.65	>	<	1	523.1	523.1	523.1	0	523.1	523.1	>
2022-06-08 15:31:03	389	<	2000	0.001	1	0	0.0316	0.0326	-0.0306	>	<	1	3.7	3.7	3.7	0	3.7	3.7	>	<	1	523.1	523.1	523.1	0	523.1	523.1	>
2022-06-08 15:31:04	390	<	1998	0.0015	1	0	0.0387	0.0402	-0.0372	>	<	1	3.85	3.85	3.85	0	3.85	3.85	>	<	1	523.1	523.1	523.1	0	523.1	523.1	>
2022-06-08 15:31:05	391	<	1984	0.003	1	0	0.0549	0.0579	-0.0519	>	<	1	3.8	3.8	3.8	0	3.8	3.8	>	<	1	523.1	523.1	523.1	0	523.1	523.1	>
2022-06-08 15:31:06	392	<	1998	0.001	1	0	0.0316	0.0326	-0.0306	>	<	1	3.7	3.7	3.7	0	3.7	3.7	>	<	1	523.1	523.1	523.1	0	523.1	523.1	>
2022-06-08 15:31:07	393	<	2007	0.0005	1	0	0.0223	0.0228	-0.0218	>	<	1	3.7	3.7	3.7	0	3.7	3.7	>	<	1	523.1	523.1	523.1	0	523.1	523.1	>
2022-06-08 15:31:08	394	<	2016	0.0025	1	0	0.0497	0.0522	-0.0473	>	<	1	3.65	3.65	3.65	0	3.65	3.65	>	<	1	523.1	523.1	523.1	0	523.1	523.1	>
2022-06-08 15:31:09	395	<	1992	0.001	1	0	0.0317	0.0327	-0.0307	>	<	1	3.6	3.6	3.6	0	3.6	3.6	>	<	1	523.1	523.1	523.1	0	523.1	523.1	>
2022-06-08 15:31:10	396	<	1992	0.0015	1	0	0.0388	0.0403	-0.0373	>	<	1	3.75	3.75	3.75	0	3.75	3.75	>	<	1	523.1	523.1	523.1	0	523.1	523.1	>
2022-06-08 15:31:11	397	<	2010	0.0015	1	0	0.0386	0.0401	-0.0371	>	<	1	3.75	3.75	3.75	0	3.75	3.75	>	<	1	523.1	523.1	523.1	0	523.1	523.1	>
2022-06-08 15:31:12	398	<	2005	0.002	1	0	0.0446	0.0466	-0.0426	>	<	1	3.6	3.6	3.6	0	3.6	3.6	>	<	1	523.1	523.1	523.1	0	523.1	523.1	>
2022-06-08 15:31:13	399	<	1995	0	0	0	0	0	0	>	<	1	3.75	3.75	3.75	0	3.75	3.75	>	<	1	523.1	523.1	523.1	0	523.1	523.1	>
2022-06-08 15:31:14	400	<	1989	0.001	1	0	0.0317	0.0327	-0.0307	>	<	1	3.75	3.75	3.75	0	3.75	3.75	>	<	1	523.1	523.1	523.1	0	523.1	523.1	>
2022-06-08 15:31:15	401	<	2018	0.0025	1	0	0.0497	0.0522	-0.0472	>	<	1	3.8	3.8	3.8	0	3.8	3.8	>	<	1	523.1	523.1	523.1	0	523.1	523.1	>
2022-06-08 15:31:16	402	<	1999	0.0025	1	0	0.0499	0.0525	-0.0474	>	<	1	3.7	3.7	3.7	0	3.7	3.7	>	<	1	523.1	523.1	523.1	0	523.1	523.1	>
2022-06-08 15:31:17	403	<	1957	0.002	1	0	0.0452	0.0472	-0.0431	>	<	1	3.85	3.85	3.85	0	3.85	3.85	>	<	1	523.1	523.1	523.1	0	523.1	523.1	>
2022-06-08 15:31:18	404	<	2043	0.001	1	0	0.0313	0.0323	-0.0303	>	<	1	3.75	3.75	3.75	0	3.75	3.75	>	<	1	523.1	523.1	523.1	0	523.1	523.1	>
2022-06-08 15:31:19	405	<	1958	0	0	0	0	0	0	>	<	1	3.8	3.8	3.8	0	3.8	3.8	>	<	1	523.1	523.1	523.1	0	523.1	523.1	>
2022-06-08 15:31:20	406	<	2039	0	0	0	0	0	0	>	<	1	3.6	3.6	3.6	0	3.6	3.6	>	<	1	523.1	523.1	523.1	0	523.1	523.1	>
2022-06-08 15:31:21	407	<	2001	0.002	1	0	0.0447	0.0467	-0.0427	>	<	1	3.75	3.75	3.75	0	3.75	3.75	>	<	1	523.1	523.1	523.1	0	523.1	523.1	>
2022-06-08 15:31:22	408	<	2002	0.0025	1	0	0.0499	0.0524	-0.0474	>	<	1	3.75	3.75	3.75	0	3.75	3.75	>	<	1	523.1	523.1	523.1	0	523.1	523.1	>
2022-06-08 15:31:23	409	<	1998	0.001	1	0	0.0316	0.0326	-0.0306	>	<	1	3.7	3.7	3.7	0	3.7	3.7	>	<	1	523.1	523.1	523.1	0	523.1	523.1	>
2022-06-08 15:31:24	410	<	1999	0.0015	1	0	0.0387	0.0402	-0.0372	>	<	1	3.85	3.85	3.85	0	3.85	3.85	>	<	1	523.1	523.1	523.1	0	523.1	523.1	>
2022-06-08 15:31:25	411	<	2004	0.002	1	0	0.0446	0.0466	-0.0426	>	<	1	3.7	3.7	3.7	0	3.7	3.7	>	<	1	523.1	523.1	523.1	0	523.1	523.1	>
2022-06-08 15:31:26	412	<	1998	0.0005	1	0	0.0224	0.0229	-0.0219	>	<	1	3.65	3.65	3.65	0	3.65	3.65	>	<	1	523.1	523.1	523.1	0	523.1	523.1	>
2022-06-08 15:31:27	413	<	1974	0.0015	1	0	0.039	0.0405	-0.0374	>	<	1	3.8	3.8	3.8	0	3.8	3.8	>	<	1	523.1	523.1	523.1	0	523.1	523.1	>
2022-06-08 15:31:28	414	<	2017	0.0015	1	0	0.0385	0.04	-0.0371	>	<	1	3.85	3.85	3.85	0	3.85	3.85	>	<	1	523.1	523.1	523.1	0	523.1	523.1	>
2022-06-08 15:31:29	415	<	2008	0.002	1	0	0.0446	0.0466	-0.0426	>	<	1	3.65	3.65	3.65	0	3.65	3.65	>	<	1	523.1	523.1	523.1	0	523.1	523.1	>
2022-06-08 15:31:30	416	<	2002	0.0015	1	0	0.0387	0.0402	-0.0372	>	<	1	3.8	3.8	3.8	0	3.8	3.8	>	<	1	523.1	523.1	523.1	0	523.1	523.1	>
2022-06-08 15:31:31	417	<	1994	0.002	1	0	0.0447	0.0467	-0.0427	>	<	1	3.8	3.8	3.8	0	3.8	3.8	>	<	1	523.1	523.1	523.1	0	523.1	523.1	>
2022-06-08 15:31:32	418	<	2003	0.002	1	0	0.0446	0.0466	-0.0426	>	<	1	3.8	3.8	3.8	0	3.8	3.8	>	<	1	523.1	523.1	523.1	0	523.1	523.1	>
2022-06-08 15:31:33	419	<	2002	0.004	1	0	0.0631	0.0671	-0.0591	>	<	1	3.85	3.85	3.85	0	3.85	3.85	>	<	1	523.1	523.1	523.1	0	523.1	523.1	>
2022-06-08 15:31:34	420	<	1989	0.0015	1	0	0.0388	0.0403	-0.0373	>	<	1	3.85	3.85	3.85	0	3.85	3.85	>	<	1	523.1	523.1	523.1	0	523.1	523.1	>
2022-06-08 15:31:35	421	<	2011	0.001	1	0	0.0315	0.0325	-0.0305	>	<	1	3.75	3.75	3.75	0	3.75	3.75	>	<	1	523.1	523.1	523.1	0	523.1	523.1	>
2022-06-08 15:31:36	422	<	1991	0.0015	1	0	0.0388	0.0403	-0.0373	>	<	1	3.75	3.75	3.75	0	3.75	3.75	>	<	1	523.1	523.1	523.1	0	523.1	523.1	>
2022-06-08 15:31:37	423	<	1964	0.001	1	0	0.0319	0.0329	-0.0309	>	<	1	3.75	3.75	3.75	0	3.75	3.75	>	<	1	523.1	523.1	523.1	0	523.1	523.1	>
2022-06-08 15:31:38	424	<	2042	0.0039	1	0	0.0625	0.0664	-0.0586	>	<	1	3.7	3.7	3.7	0	3.7	3.7	>	<	1	523.1	523.1	523.1	0	523.1	523.1	>
2022-06-08 15:31:39	425	<	2002	0.0005	1	0	0.0223	0.0228	-0.0218	>	<	1	3.7	3.7	3.7	0	3.7	3.7	>	<	1	523.1	523.1	523.1	0	523.1	523.1	>
2022-06-08 15:31:40	426	<	1985	0.002	1	0	0.0448	0.0469	-0.0428	>	<	1	3.8	3.8	3.8	0	3.8	3.8	>	<	1	523.1	523.1	523.1	0	523.1	523.1	>
2022-06-08 15:31:41	427	<	2003	0.001	1	0	0.0316	0.0326	-0.0306	>	<	1	3.8	3.8	3.8	0	3.8	3.8	>	<	1	523.1	523.1	523.1	0	523.1	523.1	>
2022-06-08 15:31:42	428	<	2012	0.001	1	0	0.0315	0.0325	-0.0305	>	<	1	3.75	3.75	3.75	0	3.75	3.75	>	<	1	523.1	523.1	523.1	0	523.1	523.1	>
2022-06-08 15:31:43	429	<	1914	0.001	1	0	0.0323	0.0334	-0.0313	>	<	1	3.75	3.75	3.75	0	3.75	3.75	>	<	1	523.1	523.1	523.1	0	523.1	523.1	>
2022-06-08 15:31:44	430	<	2082	0.001	1	0	0.031	0.0319	-0.03	>	<	1	3.9	3.9	3.9	0	3.9	3.9	>	<	1	523.1	523.1	523.1	0	523.1	523.1	>
2022-06-08 15:31:45	431	<	2005	0.003	1	0	0.0546	0.0576	-0.0516	>	<	1	3.85	3.85	3.85	0	3.85	3.85	>	<	1	523.1	523.1	523.1	0	523.1	523.1	>
2022-06-08 15:31:46	432	<	1998	0.0005	1	0	0.0224	0.0229	-0.0219	>	<	1	3.75	3.75	3.75	0	3.75	3.75	>	<	1	523.1	523.1	523.1	0	523.1	523.1	>
2022-06-08 15:31:47	433	<	2001	0.0025	1	0	0.0499	0.0524	-0.0474	>	<	1	3.9	3.9	3.9	0	3.9	3.9	>	<	1	523.1	523.1	523.1	0	523.1	523.1	>
2022-06-08 15:31:48	434	<	1986	0.0015	1	0	0.0388	0.0403	-0.0373	>	<	1	3.75	3.75	3.75	0	3.75	3.75	>	<	1	523.1	523.1	523.1	0	523.1	523.1	>
2022-06-08 15:31:49	435	<	1996	0.0015	1	0	0.0387	0.0402	-0.0372	>	<	1	3.75	3.75	3.75	0	3.75	3.75	>	<	1	523.1	523.1	523.1	0	523.1	523.1	>
2022-06-08 15:31:50	436	<	2002	0.001	1	0	0.0316	0.0326	-0.0306	>	<	1	3.9	3.9	3.9	0	3.9	3.9	>	<	1	523.1	523.1	523.1	0	523.1	523.1	>
2022-06-08 15:31:51	437	<	2018	0.0015	1	0	0.0385	0.04	-0.037	>	<	1	3.8	3.8	3.8	0	3.8	3.8	>	<	1	523.1	523.1	523.1	0	523.1	523.1	>
2022-06-08 15:31:52	438	<	1994	0.0005	1	0	0.0224	0.0229	-0.0219	>	<	1	3.85	3.85	3.85	0	3.85	3.85	>	<	1	523.1	523.1	523.1	0	523.1	523.1	>
2022-06-08 15:31:53	439	<	2002	0.002	1	0	0.0447	0.0467	-0.0427	>	<	1	3.9	3.9	3.9	0	3.9	3.9	>	<	1	523.1	523.1	523.1	0	523.1	523.1	>
2022-06-08 15:31:54	440	<	2003	0.0015	1	0	0.0387	0.0402	-0.0372	>	<	1	3.85	3.85	3.85	0	3.85	3.85	>	<	1	523.1	523.1	523.1	0	523.1	523.1	>
2022-06-08 15:31:55	441	<	1999	0.0005	1	0	0.0224	0.0229	-0.0219	>	<	1	3.85	3.85	3.85	0	3.85	3.85	>	<	1	523.1	523.1	523.1	0	523.1	523.1	>
2022-06-08 15:31:56	442	<	1959	0.0015	1	0	0.0391	0.0406	-0.0376	>	<	1	3.75	3.75	3.75	0	3.75	3.75	>	<	1	523.1	523.1	523.1	0	523.1	523.1	>
2022-06-08 15:31:57	443	<	2005	0.002	1	0	0.0446	0.0466	-0.0426	>	<	1	3.75	3.75	3.75	0	3.75	3.75	>	<	1	523.1	523.1	523.1	0	523.1	523.1	>
2022-06-08 15:31:58	444	<	1987	0.0015	1	0	0.0388	0.0403	-0.0373	>	<	1	3.8	3.8	3.8	0	3.8	3.8	>	<	1	523.1	523.1	523.1	0	523.1	523.1	>
2022-06-08 15:31:59	445	<	2049	0.0015	1	0	0.0382	0.0397	-0.0368	>	<	1	3.7	3.7	3.7	0	3.7	3.7	>	<	1	523.1	523.1	523.1	0	523.1	523.1	>
2022-06-08 15:32:00	446	<	2001	0.0035	1	0	0.059	0.0625	-0.0555	>	<	1	3.65	3.65	3.65	0	3.65	3.65	>	<	1	523.1	523.1	523.1	0	523.1	523.1	>
2022-06-08 15:32:01	447	<	2001	0.001	1	0	0.0316	0.0326	-0.0306	>	<	1	3.9	3.9	3.9	0	3.9	3.9	>	<	1	523.1	523.1	523.1	0	523.1	523.1	>
2022-06-08 15:32:02	448	<	1999	0.003	1	0	0.0547	0.0577	-0.0517	>	<	1	3.75	3.75	3.75	0	3.75	3.75	>	<	1	523.1	523.1	523.1	0	523.1	523.1	>
2022-06-08 15:32:03	449	<	1978	0.004	1	0	0.0635	0.0675	-0.0594	>	<	1	3.75	3.75	3.75	0	3.75	3.75	>	<	1	523.1	523.1	523.1	0	523.1	523.1	>
2022-06-08 15:32:04	450	<	2022	0.001	1	0	0.0314	0.0324	-0.0304	>	<	1	3.85	3.85	3.85	0	3.85	3.85	>	<	1	523.1	523.1	523.1	0	523.1	523.1	>
2022-06-08 15:32:05	451	<	1996	0.001	1	0	0.0316	0.0326	-0.0306	>	<	1	3.7	3.7	3.7	0	3.7	3.7	>	<	1	523.1	523.1	523.1	0	523.1	523.1	>
2022-06-08 15:32:06	452	<	2002	0.0005	1	0	0.0223	0.0228	-0.0218	>	<	1	3.85	3.85	3.85	0	3.85	3.85	>	<	1	523.1	523.1	523.1	0	523.1	523.1	>
2022-06-08 15:32:07	453	<	2003	0.0005	1	0	0.0223	0.0228	-0.0218	>	<	1	3.95	3.95	3.95	0	3.95	3.95	>	<	1	523.1	523.1	523.1	0	523.1	523.1	>
2022-06-08 15:32:08	454	<	1998	0.0025	1	0	0.05	0.0525	-0.0475	>	<	1	3.75	3.75	3.75	0	3.75	3.75	>	<	1	523.1	523.1	523.1	0	523.1	523.1	>
2022-06-08 15:32:09	455	<	2001	0	0	0	0	0	0	>	<	1	3.85	3.85	3.85	0	3.85	3.85	>	<	1	523.1	523.1	523.1	0	523.1	523.1	>
2022-06-08 15:32:10	456	<	1997	0.0005	1	0	0.0224	0.0229	-0.0219	>	<	1	3.85	3.85	3.85	0	3.85	3.85	>	<	1	523.1	523.1	523.1	0	523.1	523.1	>
2022-06-08 15:32:11	457	<	2003	0	0	0	0	0	0	>	<	1	3.8	3.8	3.8	0	3.8	3.8	>	<	1	523.1	523.1	523.1	0	523.1	523.1	>
2022-06-08 15:32:12	458	<	1982	0.0005	1	0	0.0225	0.023	-0.022	>	<	1	3.85	3.85	3.85	0	3.85	3.85	>	<	1	523.1	523.1	523.1	0	523.1	523.1	>
2022-06-08 15:32:13	459	<	2018	0	0	0	0	0	0	>	<	1	3.8	3.8	3.8	0	3.8	3.8	>	<	1	523.1	523.1	523.1	0	523.1	523.1	>
2022-06-08 15:32:14	460	<	2000	0.0005	1	0	0.0224	0.0229	-0.0219	>	<	1	3.75	3.75	3.75	0	3.75	3.75	>	<	1	523.1	523.1	523.1	0	523.1	523.1	>
2022-06-08 15:32:15	461	<	2001	0	0	0	0	0	0	>	<	1	3.8	3.8	3.8	0	3.8	3.8	>	<	1	523.1	523.1	523.1	0	523.1	523.1	>
2022-06-08 15:32:16	462	<	1997	0.0035	1	0	0.0591	0.0626	-0.0556	>	<	1	3.85	3.85	3.85	0	3.85	3.85	>	<	1	523.1	523.1	523.1	0	523.1	523.1	>
2022-06-08 15:32:17	463	<	2000	0.0005	1	0	0.0224	0.0229	-0.0219	>	<	1	3.75	3.75	3.75	0	3.75	3.75	>	<	1	523.1	523.1	523.1	0	523.1	523.1	>
2022-06-08 15:32:18	464	<	2003	0.0005	1	0	0.0223	0.0228	-0.0218	>	<	1	3.85	3.85	3.85	0	3.85	3.85	>	<	1	523.1	523.1	523.1	0	523.1	523.1	>
2022-06-08 15:32:19	465	<	2000	0.001	1	0	0.0316	0.0326	-0.0306	>	<	1	3.75	3.75	3.75	0	3.75	3.75	>	<	1	523.1	523.1	523.1	0	523.1	523.1	>
2022-06-08 15:32:20	466	<	2000	0.0005	1	0	0.0224	0.0229	-0.0219	>	<	1	3.75	3.75	3.75	0	3.75	3.75	>	<	1	523.1	523.1	523.1	0	523.1	523.1	>
2022-06-08 15:32:21	467	<	1999	0.0015	1	0	0.0387	0.0402	-0.0372	>	<	1	3.8	3.8	3.8	0	3.8	3.8	>	<	1	523.1	523.1	523.1	0	523.1	523.1	>
2022-06-08 15:32:22	468	<	1987	0.0025	1	0	0.0501	0.0526	-0.0476	>	<	1	3.75	3.75	3.75	0	3.75	3.75	>	<	1	523.1	523.1	523.1	0	523.1	523.1	>
2022-06-08 15:32:23	469	<	1987	0.0015	1	0	0.0388	0.0403	-0.0373	>	<	1	3.8	3.8	3.8	0	3.8	3.8	>	<	1	523.1	523.1	523.1	0	523.1	523.1	>
2022-06-08 15:32:24	470	<	2023	0.0025	1	0	0.0497	0.0521	-0.0472	>	<	1	3.8	3.8	3.8	0	3.8	3.8	>	<	1	523.1	523.1	523.1	0	523.1	523.1	>
2022-06-08 15:32:25	471	<	1997	0.0005	1	0	0.0224	0.0229	-0.0219	>	<	1	3.8	3.8	3.8	0	3.8	3.8	>	<	1	523.1	523.1	523.1	0	523.1	523.1	>
2022-06-08 15:32:26	472	<	2007	0.0015	1	0	0.0386	0.0401	-0.0371	>	<	1	3.8	3.8	3.8	0	3.8	3.8	>	<	1	523.1	523.1	523.1	0	523.1	523.1	>
2022-06-08 15:32:27	473	<	2001	0.001	1	0	0.0316	0.0326	-0.0306	>	<	1	3.7	3.7	3.7	0	3.7	3.7	>	<	1	523.1	523.1	523.1	0	523.1	523.1	>
2022-06-08 15:32:28	474	<	1998	0.001	1	0	0.0316	0.0326	-0.0306	>	<	1	3.75	3.75	3.75	0	3.75	3.75	>	<	1	523.1	523.1	523.1	0	523.1	523.1	>
2022-06-08 15:32:29	475	<	1966	0	0	0	0	0	0	>	<	1	3.75	3.75	3.75	0	3.75	3.75	>	<	1	523.1	523.1	523.1	0	523.1	523.1	>
2022-06-08 15:32:30	476	<	2006	0.0005	1	0	0.0223	0.0228	-0.0218	>	<	1	3.95	3.95	3.95	0	3.95	3.95	>	<	1	523.1	523.1	523.1	0	523.1	523.1	>
2022-06-08 15:32:31	477	<	2017	0.001	1	0	0.0315	0.0325	-0.0305	>	<	1	3.7	3.7	3.7	0	3.7	3.7	>	<	1	523.1	523.1	523.1	0	523.1	523.1	>
2022-06-08 15:32:32	478	<	1964	0.0005	1	0	0.0226	0.0231	-0.022	>	<	1	3.8	3.8	3.8	0	3.8	3.8	>	<	1	523.1	523.1	523.1	0	523.1	523.1	>
2022-06-08 15:32:33	479	<	2049	0.0015	1	0	0.0382	0.0397	-0.0368	>	<	1	3.8	3.8	3.8	0	3.8	3.8	>	<	1	523.1	523.1	523.1	0	523.1	523.1	>
2022-06-08 15:32:34	480	<	1999	0.0005	1	0	0.0224	0.0229	-0.0219	>	<	1	3.85	3.85	3.85	0	3.85	3.85	>	<	1	523.1	523.1	523.1	0	523.1	523.1	>
2022-06-08 15:32:35	481	<	1997	0.005	1	0	0.0706	0.0756	-0.0656	>	<	1	3.75	3.75	3.75	0	3.75	3.75	>	<	1	523.1	523.1	523.1	0	523.1	523.1	>
2022-06-08 15:32:36	482	<	1903	0.0005	1	0	0.0229	0.0234	-0.0224	>	<	1	3.8	3.8	3.8	0	3.8	3.8	>	<	1	523.1	523.1	523.1	0	523.1	523.1	>
2022-06-08 15:32:37	483	<	2099	0.0019	1	0	0.0436	0.0455	-0.0417	>	<	1	3.8	3.8	3.8	0	3.8	3.8	>	<	1	523.1	523.1	523.1	0	523.1	523.1	>
2022-06-08 15:32:38	484	<	1999	0	0	0	0	0	0	>	<	1	3.8	3.8	3.8	0	3.8	3.8	>	<	1	523.1	523.1	523.1	0	523.1	523.1	>
2022-06-08 15:32:39	485	<	1995	0.002	1	0	0.0447	0.0467	-0.0427	>	<	1	3.7	3.7	3.7	0	3.7	3.7	>	<	1	523.1	523.1	523.1	0	523.1	523.1	>
2022-06-08 15:32:40	486	<	1992	0	0	0	0	0	0	>	<	1	3.8	3.8	3.8	0	3.8	3.8	>	<	1	523.1	523.1	523.1	0	523.1	523.1	>
2022-06-08 15:32:41	487	<	2014	0.0015	1	0	0.0386	0.0401	-0.0371	>	<	1	3.7	3.7	3.7	0	3.7	3.7	>	<	1	523.1	523.1	523.1	0	523.1	523.1	>
2022-06-08 15:32:42	488	<	2001	0	0	0	0	0	0	>	<	1	3.8	3.8	3.8	0	3.8	3.8	>	<	1	523.1	523.1	523.1	0	523.1	523.1	>
2022-06-08 15:32:43	489	<	2002	0.0035	1	0	0.059	0.0625	-0.0555	>	<	1	3.75	3.75	3.75	0	3.75	3.75	>	<	1	523.1	523.1	523.1	0	523.1	523.1	>
2022-06-08 15:32:44	490	<	1978	0.001	1	0	0.0318	0.0328	-0.0308	>	<	1	3.75	3.75	3.75	0	3.75	3.75	>	<	1	523.1	523.1	523.1	0	523.1	523.1	>
2022-06-08 15:32:45	491	<	1993	0.001	1	0	0.0317	0.0327	-0.0307	>	<	1	3.8	3.8	3.8	0	3.8	3.8	>	<	1	523.1	523.1	523.1	0	523.1	523.1	>
2022-06-08 15:32:46	492	<	2024	0.001	1	0	0.0314	0.0324	-0.0304	>	<	1	3.85	3.85	3.85	0	3.85	3.85	>	<	1	523.1	523.1	523.1	0	523.1	523.1	>
2022-06-08 15:32:47	493	<	2001	0.001	1	0	0.0316	0.0326	-0.0306	>	<	1	3.8	3.8	3.8	0	3.8	3.8	>	<	1	523.1	523.1	523.1	0	523.1	523.1	>
2022-06-08 15:32:48	494	<	1994	0.0005	1	0	0.0224	0.0229	-0.0219	>	<	1	3.85	3.85	3.85	0	3.85	3.85	>	<	1	523.1	523.1	523.1	0	523.1	523.1	>
2022-06-08 15:32:49	495	<	1929	0.001	1	0	0.0322	0.0332	-0.0311	>	<	1	3.8	3.8	3.8	0	3.8	3.8	>	<	1	523.1	523.1	523.1	0	523.1	523.1	>
2022-06-08 15:32:50	496	<	2077	0.0014	1	0	0.038	0.0394	-0.0365	>	<	1	3.9	3.9	3.9	0	3.9	3.9	>	<	1	523.1	523.1	523.1	0	523.1	523.1	>
2022-06-08 15:32:51	497	<	2002	0.0005	1	0	0.0223	0.0228	-0.0218	>	<	1	3.8	3.8	3.8	0	3.8	3.8	>	<	1	523.1	523.1	523.1	0	523.1	523.1	>
2022-06-08 15:32:52	498	<	1984	0.0005	1	0	0.0224	0.0229	-0.0219	>	<	1	3.75	3.75	3.75	0	3.75	3.75	>	<	1	523.1	523.1	523.1	0	523.1	523.1	>
2022-06-08 15:32:53	499	<	2010	0.0015	1	0	0.0386	0.0401	-0.0371	>	<	1	3.9	3.9	3.9	0	3.9	3.9	>	<	1	523.1	523.1	523.1	0	523.1	523.1	>
2022-06-08 15:32:54	500	<	2004	0.0015	1	0	0.0387	0.0402	-0.0372	>	<	1	3.85	3.85	3.85	0	3.85	3.85	>	<	1	523.1	523.1	523.1	0	523.1	523.1	>
2022-06-08 15:32:55	501	<	1994	0.001	1	0	0.0317	0.0327	-0.0307	>	<	1	3.8	3.8	3.8	0	3.8	3.8	>	<	1	523.1	523.1	523.1	0	523.1	523.1	>
2022-06-08 15:32:56	502	<	1964	0.0005	1	0	0.0226	0.0231	-0.022	>	<	1	3.85	3.85	3.85	0	3.85	3.85	>	<	1	523.1	523.1	523.1	0	523.1	523.1	>
2022-06-08 15:32:57	503	<	2044	0.002	1	0	0.0442	0.0462	-0.0422	>	<	1	3.85	3.85	3.85	0	3.85	3.85	>	<	1	523.1	523.1	523.1	0	523.1	523.1	>
2022-06-08 15:32:58	504	<	1999	0.001	1	0	0.0316	0.0326	-0.0306	>	<	1	3.65	3.65	3.65	0	3.65	3.65	>	<	1	523.1	523.1	523.1	0	523.1	523.1	>
2022-06-08 15:32:59	505	<	2001	0.0005	1	0	0.0223	0.0228	-0.0218	>	<	1	3.7	3.7	3.7	0	3.7	3.7	>	<	1	523.1	523.1	523.1	0	523.1	523.1	>
2022-06-08 15:33:00	506	<	2000	0.001	1	0	0.0316	0.0326	-0.0306	>	<	1	3.8	3.8	3.8	0	3.8	3.8	>	<	1	523.1	523.1	523.1	0	523.1	523.1	>
2022-06-08 15:33:01	507	<	2000	0.0005	1	0	0.0224	0.0229	-0.0219	>	<	1	3.8	3.8	3.8	0	3.8	3.8	>	<	1	523.1	523.1	523.1	0	523.1	523.1	>
2022-06-08 15:33:02	508	<	2000	0.0005	1	0	0.0224	0.0229	-0.0219	>	<	1	3.85	3.85	3.85	0	3.85	3.85	>	<	1	523.1	523.1	523.1	0	523.1	523.1	>
2022-06-08 15:33:03	509	<	1993	0.0005	1	0	0.0224	0.0229	-0.0219	>	<	1	3.75	3.75	3.75	0	3.75	3.75	>	<	1	523.1	523.1	523.1	0	523.1	523.1	>
2022-06-08 15:33:04	510	<	1993	0.001	1	0	0.0317	0.0327	-0.0307	>	<	1	3.8	3.8	3.8	0	3.8	3.8	>	<	1	523.1	523.1	523.1	0	523.1	523.1	>
2022-06-08 15:33:05	511	<	2012	0	0	0	0	0	0	>	<	1	3.85	3.85	3.85	0	3.85	3.85	>	<	1	523.1	523.1	523.1	0	523.1	523.1	>
2022-06-08 15:33:06	512	<	2004	0.0015	1	0	0.0387	0.0402	-0.0372	>	<	1	3.7	3.7	3.7	0	3.7	3.7	>	<	1	523.1	523.1	523.1	0	523.1	523.1	>
2022-06-08 15:33:07	513	<	1974	0.002	1	0	0.045	0.047	-0.0429	>	<	1	3.75	3.75	3.75	0	3.75	3.75	>	<	1	523.1	523.1	523.1	0	523.1	523.1	>
2022-06-08 15:33:08	514	<	2025	0.0015	1	0	0.0385	0.0399	-0.037	>	<	1	3.7	3.7	3.7	0	3.7	3.7	>	<	1	523.1	523.1	523.1	0	523.1	523.1	>
2022-06-08 15:33:09	515	<	1997	0.002	1	0	0.0447	0.0467	-0.0427	>	<	1	3.7	3.7	3.7	0	3.7	3.7	>	<	1	523.1	523.1	523.1	0	523.1	523.1	>
2022-06-08 15:33:10	516	<	2003	0.002	1	0	0.0446	0.0466	-0.0426	>	<	1	3.7	3.7	3.7	0	3.7	3.7	>	<	1	523.1	523.1	523.1	0	523.1	523.1	>
2022-06-08 15:33:11	517	<	2000	0.0015	1	0	0.0387	0.0402	-0.0372	>	<	1	3.7	3.7	3.7	0	3.7	3.7	>	<	1	523.1	523.1	523.1	0	523.1	523.1	>
2022-06-08 15:33:12	518	<	2000	0	0	0	0	0	0	>	<	1	3.75	3.75	3.75	0	3.75	3.75	>	<	1	523.1	523.1	523.1	0	523.1	523.1	>
2022-06-08 15:33:13	519	<	1983	0.002	1	0	0.0449	0.0469	-0.0429	>	<	1	3.65	3.65	3.65	0	3.65	3.65	>	<	1	523.1	523.1	523.1	0	523.1	523.1	>
2022-06-08 15:33:14	520	<	2005	0.001	1	0	0.0316	0.0326	-0.0306	>	<	1	3.75	3.75	3.75	0	3.75	3.75	>	<	1	523.1	523.1	523.1	0	523.1	523.1	>
2022-06-08 15:33:15	521	<	1996	0.001	1	0	0.0316	0.0326	-0.0306	>	<	1	3.8	3.8	3.8	0	3.8	3.8	>	<	1	523.1	523.1	523.1	0	523.1	523.1	>
2022-06-08 15:33:16	522	<	1957	0.0015	1	0	0.0391	0.0407	-0.0376	>	<	1	3.9	3.9	3.9	0	3.9	3.9	>	<	1	523.1	523.1	523.1	0	523.1	523.1	>
2022-06-08 15:33:17	523	<	2058	0.0034	1	0	0.0582	0.0616	-0.0548	>	<	1	3.55	3.55	3.55	0	3.55	3.55	>	<	1	523.1	523.1	523.1	0	523.1	523.1	>
2022-06-08 15:33:18	524	<	2000	0.0015	1	0	0.0387	0.0402	-0.0372	>	<	1	3.75	3.75	3.75	0	3.75	3.75	>	<	1	523.1	523.1	523.1	0	523.1	523.1	>
2022-06-08 15:33:19	525	<	1992	0	0	0	0	0	0	>	<	1	3.75	3.75	3.75	0	3.75	3.75	>	<	1	523.1	523.1	523.1	0	523.1	523.1	>
2022-06-08 15:33:20	526	<	1983	0.0015	1	0	0.0389	0.0404	-0.0374	>	<	1	3.8	3.8	3.8	0	3.8	3.8	>	<	1	523.1	523.1	523.1	0	523.1	523.1	>
2022-06-08 15:33:21	527	<	2020	0.0025	1	0	0.0497	0.0522	-0.0472	>	<	1	3.6	3.6	3.6	0	3.6	3.6	>	<	1	523.1	523.1	523.1	0	523.1	523.1	>
2022-06-08 15:33:22	528	<	2004	0.0025	1	0	0.0499	0.0524	-0.0474	>	<	1	3.75	3.75	3.75	0	3.75	3.75	>	<	1	523.1	523.1	523.1	0	523.1	523.1	>
2022-06-08 15:33:23	529	<	1971	0.0015	1	0	0.039	0.0405	-0.0375	>	<	1	3.75	3.75	3.75	0	3.75	3.75	>	<	1	523.1	523.1	523.1	0	523.1	523.1	>
2022-06-08 15:33:24	530	<	1891	0.0011	1	0	0.0325	0.0336	-0.0314	>	<	1	3.8	3.8	3.8	0	3.8	3.8	>	<	1	523.1	523.1	523.1	0	523.1	523.1	>
2022-06-08 15:33:25	531	<	2130	0.0005	1	0	0.0217	0.0221	-0.0212	>	<	1	3.95	3.95	3.95	0	3.95	3.95	>	<	1	523.1	523.1	523.1	0	523.1	523.1	>
2022-06-08 15:33:26	532	<	2008	0.0005	1	0	0.0223	0.0228	-0.0218	>	<	1	3.8	3.8	3.8	0	3.8	3.8	>	<	1	523.1	523.1	523.1	0	523.1	523.1	>
2022-06-08 15:33:27	533	<	1995	0.0025	1	0	0.05	0.0525	-0.0475	>	<	1	3.75	3.75	3.75	0	3.75	3.75	>	<	1	523.4	523.4	523.4	0	523.4	523.4	>
2022-06-08 15:33:28	534	<	2005	0.0015	1	0	0.0387	0.0401	-0.0372	>	<	1	3.9	3.9	3.9	0	3.9	3.9	>	<	1	523.4	523.4	523.4	0	523.4	523.4	>
2022-06-08 15:33:29	535	<	2000	0.0005	1	0	0.0224	0.0229	-0.0219	>	<	1	3.8	3.8	3.8	0	3.8	3.8	>	<	1	523.4	523.4	523.4	0	523.4	523.4	>
2022-06-08 15:33:30	536	<	1951	0.0021	1	0	0.0452	0.0473	-0.0432	>	<	1	3.8	3.8	3.8	0	3.8	3.8	>	<	1	523.4	523.4	523.4	0	523.4	523.4	>
2022-06-08 15:33:31	537	<	2039	0.001	1	0	0.0313	0.0323	-0.0303	>	<	1	3.6	3.6	3.6	0	3.6	3.6	>	<	1	523.4	523.4	523.4	0	523.4	523.4	>
2022-06-08 15:33:32	538	<	1995	0.002	1	0	0.0447	0.0467	-0.0427	>	<	1	3.85	3.85	3.85	0	3.85	3.85	>	<	1	523.4	523.4	523.4	0	523.4	523.4	>
2022-06-08 15:33:33	539	<	2013	0	0	0	0	0	0	>	<	1	3.85	3.85	3.85	0	3.85	3.85	>	<	1	523.4	523.4	523.4	0	523.4	523.4	>
2022-06-08 15:33:34	540	<	2003	0	0	0	0	0	0	>	<	1	3.85	3.85	3.85	0	3.85	3.85	>	<	1	523.4	523.4	523.4	0	523.4	523.4	>
2022-06-08 15:33:35	541	<	1988	0.003	1	0	0.0549	0.0579	-0.0518	>	<	1	3.9	3.9	3.9	0	3.9	3.9	>	<	1	523.4	523.4	523.4	0	523.4	523.4	>
2022-06-08 15:33:36	542	<	2008	0.0005	1	0	0.0223	0.0228	-0.0218	>	<	1	3.8	3.8	3.8	0	3.8	3.8	>	<	1	523.4	523.4	523.4	0	523.4	523.4	>
2022-06-08 15:33:37	543	<	2004	0.0005	1	0	0.0223	0.0228	-0.0218	>	<	1	3.8	3.8	3.8	0	3.8	3.8	>	<	1	523.4	523.4	523.4	0	523.4	523.4	>
2022-06-08 15:33:38	544	<	1988	0.001	1	0	0.0317	0.0327	-0.0307	>	<	1	3.8	3.8	3.8	0	3.8	3.8	>	<	1	523.4	523.4	523.4	0	523.4	523.4	>
2022-06-08 15:33:39	545	<	2012	0.0005	1	0	0.0223	0.0228	-0.0218	>	<	1	3.7	3.7	3.7	0	3.7	3.7	>	<	1	523.4	523.4	523.4	0	523.4	523.4	>
2022-06-08 15:33:40	546	<	2000	0.0015	1	0	0.0387	0.0402	-0.0372	>	<	1	3.8	3.8	3.8	0	3.8	3.8	>	<	1	523.4	523.4	523.4	0	523.4	523.4	>
2022-06-08 15:33:41	547	<	1990	0.001	1	0	0.0317	0.0327	-0.0307	>	<	1	3.75	3.75	3.75	0	3.75	3.75	>	<	1	523.4	523.4	523.4	0	523.4	523.4	>
2022-06-08 15:33:42	548	<	2010	0.0025	1	0	0.0498	0.0523	-0.0473	>	<	1	3.65	3.65	3.65	0	3.65	3.65	>	<	1	523.4	523.4	523.4	0	523.4	523.4	>
2022-06-08 15:33:43	549	<	2001	0	0	0	0	0	0	>	<	1	3.7	3.7	3.7	0	3.7	3.7	>	<	1	523.4	523.4	523.4	0	523.4	523.4	>
2022-06-08 15:33:44	550	<	1952	0.002	1	0	0.0452	0.0473	-0.0432	>	<	1	3.75	3.75	3.75	0	3.75	3.75	>	<	1	523.4	523.4	523.4	0	523.4	523.4	>
2022-06-08 15:33:45	551	<	2028	0.0015	1	0	0.0384	0.0399	-0.037	>	<	1	3.85	3.85	3.85	0	3.85	3.85	>	<	1	523.4	523.4	523.4	0	523.4	523.4	>
2022-06-08 15:33:46	552	<	2011	0.003	1	0	0.0545	0.0575	-0.0516	>	<	1	3.75	3.75	3.75	0	3.75	3.75	>	<	1	523.4	523.4	523.4	0	523.4	523.4	>
2022-06-08 15:33:47	553	<	1978	0.0015	1	0	0.0389	0.0404	-0.0374	>	<	1	3.85	3.85	3.85	0	3.85	3.85	>	<	1	523.4	523.4	523.4	0	523.4	523.4	>
2022-06-08 15:33:48	554	<	2030	0.0039	1	0	0.0627	0.0666	-0.0587	>	<	1	3.85	3.85	3.85	0	3.85	3.85	>	<	1	523.4	523.4	523.4	0	523.4	523.4	>
2022-06-08 15:33:49	555	<	1998	0.0015	1	0	0.0387	0.0402	-0.0372	>	<	1	3.8	3.8	3.8	0	3.8	3.8	>	<	1	523.4	523.4	523.4	0	523.4	523.4	>
2022-06-08 15:33:50	556	<	1978	0.0015	1	0	0.0389	0.0404	-0.0374	>	<	1	3.85	3.85	3.85	0	3.85	3.85	>	<	1	523.4	523.4	523.4	0	523.4	523.4	>
2022-06-08 15:33:51	557	<	2021	0.0025	1	0	0.0497	0.0522	-0.0472	>	<	1	3.85	3.85	3.85	0	3.85	3.85	>	<	1	523.4	523.4	523.4	0	523.4	523.4	>
2022-06-08 15:33:52	558	<	2000	0.0025	1	0	0.0499	0.0524	-0.0474	>	<	1	3.9	3.9	3.9	0	3.9	3.9	>	<	1	523.4	523.4	523.4	0	523.4	523.4	>
2022-06-08 15:33:53	559	<	2000	0.002	1	0	0.0447	0.0467	-0.0427	>	<	1	3.7	3.7	3.7	0	3.7	3.7	>	<	1	523.4	523.4	523.4	0	523.4	523.4	>
2022-06-08 15:33:54	560	<	1950	0.0015	1	0	0.0392	0.0407	-0.0377	>	<	1	3.75	3.75	3.75	0	3.75	3.75	>	<	1	523.4	523.4	523.4	0	523.4	523.4	>
2022-06-08 15:33:55	561	<	2054	0.0019	1	0	0.0441	0.046	-0.0421	>	<	1	3.75	3.75	3.75	0	3.75	3.75	>	<	1	523.4	523.4	523.4	0	523.4	523.4	>
2022-06-08 15:33:56	562	<	2000	0.001	1	0	0.0316	0.0326	-0.0306	>	<	1	3.85	3.85	3.85	0	3.85	3.85	>	<	1	523.4	523.4	523.4	0	523.4	523.4	>
2022-06-08 15:33:57	563	<	1999	0.001	1	0	0.0316	0.0326	-0.0306	>	<	1	3.8	3.8	3.8	0	3.8	3.8	>	<	1	523.4	523.4	523.4	0	523.4	523.4	>
2022-06-08 15:33:58	564	<	1990	0.0015	1	0	0.0388	0.0403	-0.0373	>	<	1	3.7	3.7	3.7	0	3.7	3.7	>	<	1	523.4	523.4	523.4	0	523.4	523.4	>
2022-06-08 15:33:59	565	<	2006	0.001	1	0	0.0316	0.0326	-0.0306	>	<	1	3.75	3.75	3.75	0	3.75	3.75	>	<	1	523.4	523.4	523.4	0	523.4	523.4	>
2022-06-08 15:34:00	566	<	2001	0.002	1	0	0.0447	0.0467	-0.0427	>	<	1	3.8	3.8	3.8	0	3.8	3.8	>	<	1	523.4	523.4	523.4	0	523.4	523.4	>
2022-06-08 15:34:01	567	<	1970	0.0025	1	0	0.0503	0.0529	-0.0478	>	<	1	3.7	3.7	3.7	0	3.7	3.7	>	<	1	523.4	523.4	523.4	0	523.4	523.4	>
2022-06-08 15:34:02	568	<	2025	0.001	1	0	0.0314	0.0324	-0.0304	>	<	1	3.75	3.75	3.75	0	3.75	3.75	>	<	1	523.4	523.4	523.4	0	523.4	523.4	>
2022-06-08 15:34:03	569	<	2001	0.001	1	0	0.0316	0.0326	-0.0306	>	<	1	3.7	3.7	3.7	0	3.7	3.7	>	<	1	523.4	523.4	523.4	0	523.4	523.4	>
2022-06-08 15:34:04	570	<	1996	0.001	1	0	0.0316	0.0326	-0.0306	>	<	1	3.7	3.7	3.7	0	3.7	3.7	>	<	1	523.4	523.4	523.4	0	523.4	523.4	>
2022-06-08 15:34:05	571	<	2011	0.0025	1	0	0.0498	0.0523	-0.0473	>	<	1	3.9	3.9	3.9	0	3.9	3.9	>	<	1	523.4	523.4	523.4	0	523.4	523.4	>
2022-06-08 15:34:06	572	<	2000	0.002	1	0	0.0447	0.0467	-0.0427	>	<	1	3.8	3.8	3.8	0	3.8	3.8	>	<	1	523.4	523.4	523.4	0	523.4	523.4	>
2022-06-08 15:34:07	573	<	1993	0.0025	1	0	0.05	0.0525	-0.0475	>	<	1	3.85	3.85	3.85	0	3.85	3.85	>	<	1	523.4	523.4	523.4	0	523.4	523.4	>
2022-06-08 15:34:08	574	<	2004	0.0619	115	0	2.569	2.6309	-2.5072	>	<	1	3.6	3.6	3.6	0	3.6	3.6	>	<	1	523.4	523.4	523.4	0	523.4	523.4	>
2022-06-08 15:34:09	575	<	2003	0	0	0	0	0	0	>	<	1	3.8	3.8	3.8	0	3.8	3.8	>	<	1	523.4	523.4	523.4	0	523.4	523.4	>
2022-06-08 15:34:10	576	<	2000	0.0025	1	0	0.0499	0.0524	-0.0474	>	<	1	3.8	3.8	3.8	0	3.8	3.8	>	<	1	523.4	523.4	523.4	0	523.4	523.4	>
2022-06-08 15:34:11	577	<	1998	0.0015	1	0	0.0387	0.0402	-0.0372	>	<	1	3.75	3.75	3.75	0	3.75	3.75	>	<	1	523.4	523.4	523.4	0	523.4	523.4	>
2022-06-08 15:34:12	578	<	1997	0.001	1	0	0.0316	0.0326	-0.0306	>	<	1	3.75	3.75	3.75	0	3.75	3.75	>	<	1	523.4	523.4	523.4	0	523.4	523.4	>
2022-06-08 15:34:13	579	<	1965	0	0	0	0	0	0	>	<	1	3.85	3.85	3.85	0	3.85	3.85	>	<	1	523.4	523.4	523.4	0	523.4	523.4	>
2022-06-08 15:34:14	580	<	2036	0.001	1	0	0.0313	0.0323	-0.0303	>	<	1	3.8	3.8	3.8	0	3.8	3.8	>	<	1	523.4	523.4	523.4	0	523.4	523.4	>
2022-06-08 15:34:15	581	<	2004	0.001	1	0	0.0316	0.0326	-0.0306	>	<	1	3.8	3.8	3.8	0	3.8	3.8	>	<	1	523.4	523.4	523.4	0	523.4	523.4	>
2022-06-08 15:34:16	582	<	1991	0.0005	1	0	0.0224	0.0229	-0.0219	>	<	1	3.8	3.8	3.8	0	3.8	3.8	>	<	1	523.4	523.4	523.4	0	523.4	523.4	>
2022-06-08 15:34:17	583	<	1987	0.0045	1	0	0.0671	0.0717	-0.0626	>	<	1	3.85	3.85	3.85	0	3.85	3.85	>	<	1	523.4	523.4	523.4	0	523.4	523.4	>
2022-06-08 15:34:18	584	<	2004	0.0005	1	0	0.0223	0.0228	-0.0218	>	<	1	3.8	3.8	3.8	0	3.8	3.8	>	<	1	523.4	523.4	523.4	0	523.4	523.4	>
2022-06-08 15:34:19	585	<	1952	0.0015	1	0	0.0392	0.0407	-0.0376	>	<	1	3.75	3.75	3.75	0	3.75	3.75	>	<	1	523.4	523.4	523.4	0	523.4	523.4	>
2022-06-08 15:34:20	586	<	2063	0.0015	1	0	0.0381	0.0396	-0.0367	>	<	1	3.7	3.7	3.7	0	3.7	3.7	>	<	1	523.4	523.4	523.4	0	523.4	523.4	>
2022-06-08 15:34:21	587	<	2003	0	0	0	0	0	0	>	<	1	3.9	3.9	3.9	0	3.9	3.9	>	<	1	523.4	523.4	523.4	0	523.4	523.4	>
2022-06-08 15:34:22	588	<	1987	0.0015	1	0	0.0388	0.0403	-0.0373	>	<	1	3.75	3.75	3.75	0	3.75	3.75	>	<	1	523.4	523.4	523.4	0	523.4	523.4	>
2022-06-08 15:34:23	589	<	2012	0.0025	1	0	0.0498	0.0523	-0.0473	>	<	1	3.75	3.75	3.75	0	3.75	3.75	>	<	1	523.4	523.4	523.4	0	523.4	523.4	>
2022-06-08 15:34:24	590	<	1996	0.002	1	0	0.0447	0.0467	-0.0427	>	<	1	3.75	3.75	3.75	0	3.75	3.75	>	<	1	523.4	523.4	523.4	0	523.4	523.4	>
2022-06-08 15:34:25	591	<	2006	0.002	1	0	0.0446	0.0466	-0.0426	>	<	1	3.65	3.65	3.65	0	3.65	3.65	>	<	1	523.4	523.4	523.4	0	523.4	523.4	>
2022-06-08 15:34:26	592	<	2001	0.001	1	0	0.0316	0.0326	-0.0306	>	<	1	3.65	3.65	3.65	0	3.65	3.65	>	<	1	523.4	523.4	523.4	0	523.4	523.4	>
2022-06-08 15:34:27	593	<	1997	0.001	1	0	0.0316	0.0326	-0.0306	>	<	1	3.7	3.7	3.7	0	3.7	3.7	>	<	1	523.5	523.5	523.5	0	523.5	523.5	>
2022-06-08 15:34:28	594	<	2000	0.0025	1	0	0.0499	0.0524	-0.0474	>	<	1	3.75	3.75	3.75	0	3.75	3.75	>	<	1	523.5	523.5	523.5	0	523.5	523.5	>
2022-06-08 15:34:29	595	<	2000	0.0005	1	0	0.0224	0.0229	-0.0219	>	<	1	3.75	3.75	3.75	0	3.75	3.75	>	<	1	523.5	523.5	523.5	0	523.5	523.5	>
2022-06-08 15:34:30	596	<	2000	0.002	1	0	0.0447	0.0467	-0.0427	>	<	1	3.7	3.7	3.7	0	3.7	3.7	>	<	1	523.5	523.5	523.5	0	523.5	523.5	>
2022-06-08 15:34:31	597	<	2002	0.001	1	0	0.0316	0.0326	-0.0306	>	<	1	3.75	3.75	3.75	0	3.75	3.75	>	<	1	523.5	523.5	523.5	0	523.5	523.5	>
2022-06-08 15:34:32	598	<	1995	0.001	1	0	0.0316	0.0326	-0.0306	>	<	1	3.75	3.75	3.75	0	3.75	3.75	>	<	1	523.5	523.5	523.5	0	523.5	523.5	>
2022-06-08 15:34:33	599	<	1996	0.0005	1	0	0.0224	0.0229	-0.0219	>	<	1	3.7	3.7	3.7	0	3.7	3.7	>	<	1	523.5	523.5	523.5	0	523.5	523.5	>
2022-06-08 15:34:34	600	<	2006	0.002	1	0	0.0446	0.0466	-0.0426	>	<	1	3.8	3.8	3.8	0	3.8	3.8	>	<	1	523.5	523.5	523.5	0	523.5	523.5	>
2022-06-08 15:34:35	601	<	2000	0.003	1	0	0.0547	0.0577	-0.0517	>	<	1	3.8	3.8	3.8	0	3.8	3.8	>	<	1	523.5	523.5	523.5	0	523.5	523.5	>
2022-06-08 15:34:36	602	<	1982	0.0015	1	0	0.0389	0.0404	-0.0374	>	<	1	3.65	3.65	3.65	0	3.65	3.65	>	<	1	523.5	523.5	523.5	0	523.5	523.5	>
2022-06-08 15:34:37	603	<	2021	0.0005	1	0	0.0222	0.0227	-0.0217	>	<	1	3.8	3.8	3.8	0	3.8	3.8	>	<	1	523.5	523.5	523.5	0	523.5	523.5	>
2022-06-08 15:34:38	604	<	1998	0	0	0	0	0	0	>	<	1	3.8	3.8	3.8	0	3.8	3.8	>	<	1	523.5	523.5	523.5	0	523.5	523.5	>
2022-06-08 15:34:39	605	<	2001	0.003	1	0	0.0547	0.0577	-0.0517	>	<	1	3.7	3.7	3.7	0	3.7	3.7	>	<	1	523.5	523.5	523.5	0	523.5	523.5	>
2022-06-08 15:34:40	606	<	1986	0.0015	1	0	0.0388	0.0403	-0.0373	>	<	1	3.7	3.7	3.7	0	3.7	3.7	>	<	1	523.5	523.5	523.5	0	523.5	523.5	>
2022-06-08 15:34:41	607	<	2011	0.0005	1	0	0.0223	0.0228	-0.0218	>	<	1	3.7	3.7	3.7	0	3.7	3.7	>	<	1	523.5	523.5	523.5	0	523.5	523.5	>
2022-06-08 15:34:42	608	<	2002	0.0025	1	0	0.0499	0.0524	-0.0474	>	<	1	3.85	3.85	3.85	0	3.85	3.85	>	<	1	523.5	523.5	523.5	0	523.5	523.5	>
2022-06-08 15:34:43	609	<	1981	0.0015	1	0	0.0389	0.0404	-0.0374	>	<	1	3.75	3.75	3.75	0	3.75	3.75	>	<	1	523.5	523.5	523.5	0	523.5	523.5	>
2022-06-08 15:34:44	610	<	2008	0.0025	1	0	0.0498	0.0523	-0.0473	>	<	1	3.75	3.75	3.75	0	3.75	3.75	>	<	1	523.5	523.5	523.5	0	523.5	523.5	>
2022-06-08 15:34:45	611	<	1991	0.002	1	0	0.0448	0.0468	-0.0428	>	<	1	3.7	3.7	3.7	0	3.7	3.7	>	<	1	523.5	523.5	523.5	0	523.5	523.5	>
2022-06-08 15:34:46	612	<	2020	0.0015	1	0	0.0385	0.04	-0.037	>	<	1	3.7	3.7	3.7	0	3.7	3.7	>	<	1	523.5	523.5	523.5	0	523.5	523.5	>
2022-06-08 15:34:47	613	<	1996	0.003	1	0	0.0547	0.0578	-0.0517	>	<	1	3.75	3.75	3.75	0	3.75	3.75	>	<	1	523.5	523.5	523.5	0	523.5	523.5	>
2022-06-08 15:34:48	614	<	2002	0.002	1	0	0.0447	0.0467	-0.0427	>	<	1	3.85	3.85	3.85	0	3.85	3.85	>	<	1	523.5	523.5	523.5	0	523.5	523.5	>
2022-06-08 15:34:49	615	<	2003	0.0035	1	0	0.059	0.0625	-0.0555	>	<	1	3.75	3.75	3.75	0	3.75	3.75	>	<	1	523.5	523.5	523.5	0	523.5	523.5	>
2022-06-08 15:34:50	616	<	1978	0.001	1	0	0.0318	0.0328	-0.0308	>	<	1	3.75	3.75	3.75	0	3.75	3.75	>	<	1	523.5	523.5	523.5	0	523.5	523.5	>
2022-06-08 15:34:51	617	<	2000	0.001	1	0	0.0316	0.0326	-0.0306	>	<	1	3.85	3.85	3.85	0	3.85	3.85	>	<	1	523.5	523.5	523.5	0	523.5	523.5	>
2022-06-08 15:34:52	618	<	2015	0.001	1	0	0.0315	0.0325	-0.0305	>	<	1	3.85	3.85	3.85	0	3.85	3.85	>	<	1	523.5	523.5	523.5	0	523.5	523.5	>
2022-06-08 15:34:53	619	<	2007	0.0025	1	0	0.0499	0.0523	-0.0474	>	<	1	3.8	3.8	3.8	0	3.8	3.8	>	<	1	523.5	523.5	523.5	0	523.5	523.5	>
2022-06-08 15:34:54	620	<	1982	0.001	1	0	0.0318	0.0328	-0.0307	>	<	1	3.95	3.95	3.95	0	3.95	3.95	>	<	1	523.7	523.7	523.7	0	523.7	523.7	>
2022-06-08 15:34:55	621	<	1995	0.0015	1	0	0.0387	0.0403	-0.0372	>	<	1	3.9	3.9	3.9	0	3.9	3.9	>	<	1	523.7	523.7	523.7	0	523.7	523.7	>
2022-06-08 15:34:56	622	<	2020	0.0015	1	0	0.0385	0.04	-0.037	>	<	1	3.7	3.7	3.7	0	3.7	3.7	>	<	1	523.7	523.7	523.7	0	523.7	523.7	>
2022-06-08 15:34:57	623	<	2001	0.002	1	0	0.0447	0.0467	-0.0427	>	<	1	3.75	3.75	3.75	0	3.75	3.75	>	<	1	523.7	523.7	523.7	0	523.7	523.7	>
2022-06-08 15:34:58	624	<	2002	0.0005	1	0	0.0223	0.0228	-0.0218	>	<	1	3.8	3.8	3.8	0	3.8	3.8	>	<	1	523.7	523.7	523.7	0	523.7	523.7	>
2022-06-08 15:34:59	625	<	1925	0.0016	1	0	0.0394	0.041	-0.0379	>	<	1	3.9	3.9	3.9	0	3.9	3.9	>	<	1	523.7	523.7	523.7	0	523.7	523.7	>
2022-06-08 15:35:00	626	<	2073	0.0005	1	0	0.022	0.0224	-0.0215	>	<	1	3.8	3.8	3.8	0	3.8	3.8	>	<	1	523.7	523.7	523.7	0	523.7	523.7	>
2022-06-08 15:35:01	627	<	1981	0.0005	1	0	0.0225	0.023	-0.022	>	<	1	3.8	3.8	3.8	0	3.8	3.8	>	<	1	523.7	523.7	523.7	0	523.7	523.7	>
2022-06-08 15:35:02	628	<	1987	0.002	1	0	0.0448	0.0468	-0.0428	>	<	1	3.7	3.7	3.7	0	3.7	3.7	>	<	1	523.7	523.7	523.7	0	523.7	523.7	>
2022-06-08 15:35:03	629	<	2033	0.001	1	0	0.0313	0.0323	-0.0304	>	<	1	3.85	3.85	3.85	0	3.85	3.85	>	<	1	523.7	523.7	523.7	0	523.7	523.7	>
2022-06-08 15:35:04	630	<	2000	0.0025	1	0	0.0499	0.0524	-0.0474	>	<	1	3.65	3.65	3.65	0	3.65	3.65	>	<	1	523.7	523.7	523.7	0	523.7	523.7	>
2022-06-08 15:35:05	631	<	2000	0.0015	1	0	0.0387	0.0402	-0.0372	>	<	1	3.7	3.7	3.7	0	3.7	3.7	>	<	1	523.7	523.7	523.7	0	523.7	523.7	>
2022-06-08 15:35:06	632	<	1996	0.0005	1	0	0.0224	0.0229	-0.0219	>	<	1	3.85	3.85	3.85	0	3.85	3.85	>	<	1	523.7	523.7	523.7	0	523.7	523.7	>
2022-06-08 15:35:07	633	<	1948	0.0021	1	0	0.0453	0.0473	-0.0432	>	<	1	3.8	3.8	3.8	0	3.8	3.8	>	<	1	523.7	523.7	523.7	0	523.7	523.7	>
2022-06-08 15:35:08	634	<	2059	0.0005	1	0	0.022	0.0225	-0.0215	>	<	1	3.95	3.95	3.95	0	3.95	3.95	>	<	1	523.7	523.7	523.7	0	523.7	523.7	>
2022-06-08 15:35:09	635	<	1999	0.0025	1	0	0.0499	0.0525	-0.0474	>	<	1	3.85	3.85	3.85	0	3.85	3.85	>	<	1	523.7	523.7	523.7	0	523.7	523.7	>
2022-06-08 15:35:10	636	<	1998	0	0	0	0	0	0	>	<	1	3.75	3.75	3.75	0	3.75	3.75	>	<	1	523.7	523.7	523.7	0	523.7	523.7	>
2022-06-08 15:35:11	637	<	1972	0.001	1	0	0.0318	0.0328	-0.0308	>	<	1	3.7	3.7	3.7	0	3.7	3.7	>	<	1	523.7	523.7	523.7	0	523.7	523.7	>
2022-06-08 15:35:12	638	<	2029	0.0015	1	0	0.0384	0.0399	-0.0369	>	<	1	4	4	4	0	4	4	>	<	1	523.7	523.7	523.7	0	523.7	523.7	>
2022-06-08 15:35:13	639	<	1999	0.0005	1	0	0.0224	0.0229	-0.0219	>	<	1	3.95	3.95	3.95	0	3.95	3.95	>	<	1	523.8	523.8	523.8	0	523.8	523.8	>
2022-06-08 15:35:14	640	<	2000	0.002	1	0	0.0447	0.0467	-0.0427	>	<	1	3.7	3.7	3.7	0	3.7	3.7	>	<	1	523.8	523.8	523.8	0	523.8	523.8	>
2022-06-08 15:35:15	641	<	2001	0.001	1	0	0.0316	0.0326	-0.0306	>	<	1	3.8	3.8	3.8	0	3.8	3.8	>	<	1	523.8	523.8	523.8	0	523.8	523.8	>
2022-06-08 15:35:16	642	<	1981	0.0025	1	0	0.0502	0.0527	-0.0477	>	<	1	3.8	3.8	3.8	0	3.8	3.8	>	<	1	523.8	523.8	523.8	0	523.8	523.8	>
2022-06-08 15:35:17	643	<	2018	0.0015	1	0	0.0385	0.04	-0.037	>	<	1	3.8	3.8	3.8	0	3.8	3.8	>	<	1	523.8	523.8	523.8	0	523.8	523.8	>
2022-06-08 15:35:18	644	<	1999	0.003	1	0	0.0547	0.0577	-0.0517	>	<	1	3.85	3.85	3.85	0	3.85	3.85	>	<	1	523.8	523.8	523.8	0	523.8	523.8	>
2022-06-08 15:35:19	645	<	1998	0.0015	2	0	0.05	0.0515	-0.0485	>	<	1	3.75	3.75	3.75	0	3.75	3.75	>	<	1	523.8	523.8	523.8	0	523.8	523.8	>
2022-06-08 15:35:20	646	<	2004	0.0015	1	0	0.0387	0.0402	-0.0372	>	<	1	3.85	3.85	3.85	0	3.85	3.85	>	<	1	523.8	523.8	523.8	0	523.8	523.8	>
2022-06-08 15:35:21	647	<	1999	0.001	1	0	0.0316	0.0326	-0.0306	>	<	1	3.7	3.7	3.7	0	3.7	3.7	>	<	1	523.8	523.8	523.8	0	523.8	523.8	>
2022-06-08 15:35:22	648	<	1999	0.001	1	0	0.0316	0.0326	-0.0306	>	<	1	3.75	3.75	3.75	0	3.75	3.75	>	<	1	523.8	523.8	523.8	0	523.8	523.8	>
2022-06-08 15:35:23	649	<	1995	0.0025	1	0	0.05	0.0525	-0.0475	>	<	1	3.85	3.85	3.85	0	3.85	3.85	>	<	1	523.8	523.8	523.8	0	523.8	523.8	>
2022-06-08 15:35:24	650	<	2005	0.0025	1	0	0.0499	0.0524	-0.0474	>	<	1	3.8	3.8	3.8	0	3.8	3.8	>	<	1	523.8	523.8	523.8	0	523.8	523.8	>
2022-06-08 15:35:25	651	<	1999	0.0005	1	0	0.0224	0.0229	-0.0219	>	<	1	3.7	3.7	3.7	0	3.7	3.7	>	<	1	523.8	523.8	523.8	0	523.8	523.8	>
2022-06-08 15:35:26	652	<	2003	0.0025	1	0	0.0499	0.0524	-0.0474	>	<	1	3.9	3.9	3.9	0	3.9	3.9	>	<	1	523.8	523.8	523.8	0	523.8	523.8	>
2022-06-08 15:35:27	653	<	1997	0.002	1	0	0.0447	0.0467	-0.0427	>	<	1	3.9	3.9	3.9	0	3.9	3.9	>	<	1	523.8	523.8	523.8	0	523.8	523.8	>
2022-06-08 15:35:28	654	<	2000	0.002	1	0	0.0447	0.0467	-0.0427	>	<	1	3.8	3.8	3.8	0	3.8	3.8	>	<	1	523.8	523.8	523.8	0	523.8	523.8	>
2022-06-08 15:35:29	655	<	2002	0.0005	1	0	0.0223	0.0228	-0.0218	>	<	1	3.7	3.7	3.7	0	3.7	3.7	>	<	1	523.8	523.8	523.8	0	523.8	523.8	>
2022-06-08 15:35:30	656	<	1996	0.001	1	0	0.0316	0.0326	-0.0306	>	<	1	3.85	3.85	3.85	0	3.85	3.85	>	<	1	523.8	523.8	523.8	0	523.8	523.8	>
2022-06-08 15:35:31	657	<	2006	0.001	1	0	0.0316	0.0326	-0.0306	>	<	1	3.85	3.85	3.85	0	3.85	3.85	>	<	1	523.8	523.8	523.8	0	523.8	523.8	>
2022-06-08 15:35:32	658	<	1998	0.003	1	0	0.0547	0.0577	-0.0517	>	<	1	3.8	3.8	3.8	0	3.8	3.8	>	<	1	523.8	523.8	523.8	0	523.8	523.8	>
2022-06-08 15:35:33	659	<	1836	0.0022	1	0	0.0466	0.0488	-0.0444	>	<	1	3.8	3.8	3.8	0	3.8	3.8	>	<	1	523.8	523.8	523.8	0	523.8	523.8	>
2022-06-08 15:35:34	660	<	0	0			0	0	0	>	<	1	1	1	1	0	1	1	>	<	1	523.8	523.8	523.8	0	523.8	523.8	>

## Sheet: Conf1_15000
		<	Processing Time							>	<	CPU1							>	<	MEM1							>
Time	Id	<	Cont	Average	Max	Min	DesvTip	DTTop	DTDown	>	<	Cont	Average	Max	Min	DesvTip	DTTop	DTDown	>	<	Cont	Average	Max	Min	DesvTip	DTTop	DTDown	>
P7_Conf1_15000	Tot	<	1979995	0.0373	3018	0	5.0626	5.0999	-5.0253	>	<	660	2.92	20.1	0	1.97	4.88	0.95	>	<	660	522.44	532.6	279.5	16.32	538.76	506.12	>
2022-06-08 15:50:06	0	<	251	0.0996	7	0	0.507	0.6066	-0.4074	>	<	0	0			0	0	0	>	<	0	0			0	0	0	>
2022-06-08 15:50:07	1	<	4801	0.0373	1	0	0.1895	0.2267	-0.1522	>	<	1	20.1	20.1	20.1	0	20.1	20.1	>	<	1	279.5	279.5	279.5	0	279.5	279.5	>
2022-06-08 15:50:08	2	<	3082	0.0165	1	0	0.1276	0.1441	-0.111	>	<	1	7.1	7.1	7.1	0	7.1	7.1	>	<	1	324.7	324.7	324.7	0	324.7	324.7	>
2022-06-08 15:50:09	3	<	2907	0.0155	1	0	0.1235	0.1389	-0.108	>	<	1	7.1	7.1	7.1	0	7.1	7.1	>	<	1	337.9	337.9	337.9	0	337.9	337.9	>
2022-06-08 15:50:10	4	<	3099	0.0219	1	0	0.1465	0.1684	-0.1246	>	<	1	5.9	5.9	5.9	0	5.9	5.9	>	<	1	391.7	391.7	391.7	0	391.7	391.7	>
2022-06-08 15:50:11	5	<	2999	0.0447	6	0	0.2295	0.2742	-0.1849	>	<	1	5.25	5.25	5.25	0	5.25	5.25	>	<	1	414.9	414.9	414.9	0	414.9	414.9	>
2022-06-08 15:50:12	6	<	2729	0.0311	1	0	0.1737	0.2049	-0.1426	>	<	1	5.65	5.65	5.65	0	5.65	5.65	>	<	1	465.5	465.5	465.5	0	465.5	465.5	>
2022-06-08 15:50:13	7	<	3259	0.0199	1	0	0.1398	0.1598	-0.1199	>	<	1	5.05	5.05	5.05	0	5.05	5.05	>	<	1	466.1	466.1	466.1	0	466.1	466.1	>
2022-06-08 15:50:14	8	<	2930	0.0287	1	0	0.1669	0.1955	-0.1382	>	<	1	5.35	5.35	5.35	0	5.35	5.35	>	<	1	506.8	506.8	506.8	0	506.8	506.8	>
2022-06-08 15:50:15	9	<	3005	0.0213	1	0	0.1444	0.1657	-0.1231	>	<	1	3.9	3.9	3.9	0	3.9	3.9	>	<	1	506.8	506.8	506.8	0	506.8	506.8	>
2022-06-08 15:50:16	10	<	2627	0.0392	6	0	0.2216	0.2608	-0.1824	>	<	1	5.5	5.5	5.5	0	5.5	5.5	>	<	1	511.4	511.4	511.4	0	511.4	511.4	>
2022-06-08 15:50:17	11	<	3450	0.0281	1	0	0.1653	0.1934	-0.1372	>	<	1	4.55	4.55	4.55	0	4.55	4.55	>	<	1	512	512	512	0	512	512	>
2022-06-08 15:50:18	12	<	2198	0.0264	1	0	0.1603	0.1867	-0.1339	>	<	1	5.05	5.05	5.05	0	5.05	5.05	>	<	1	512	512	512	0	512	512	>
2022-06-08 15:50:19	13	<	3799	0.0184	1	0	0.1345	0.1529	-0.1161	>	<	1	3.45	3.45	3.45	0	3.45	3.45	>	<	1	512	512	512	0	512	512	>
2022-06-08 15:50:20	14	<	1849	0.0362	1	0	0.1869	0.2231	-0.1506	>	<	1	5.3	5.3	5.3	0	5.3	5.3	>	<	1	512	512	512	0	512	512	>
2022-06-08 15:50:21	15	<	4158	0.0173	1	0	0.1304	0.1478	-0.1131	>	<	1	3.3	3.3	3.3	0	3.3	3.3	>	<	1	512	512	512	0	512	512	>
2022-06-08 15:50:22	16	<	1505	0.0173	1	0	0.1303	0.1476	-0.113	>	<	1	5.1	5.1	5.1	0	5.1	5.1	>	<	1	512	512	512	0	512	512	>
2022-06-08 15:50:23	17	<	4492	0.1583	607	0	9.0566	9.2149	-8.8983	>	<	1	2.3	2.3	2.3	0	2.3	2.3	>	<	1	512	512	512	0	512	512	>
2022-06-08 15:50:24	18	<	1196	0.0276	1	0	0.1638	0.1914	-0.1362	>	<	1	5.55	5.55	5.55	0	5.55	5.55	>	<	1	512	512	512	0	512	512	>
2022-06-08 15:50:25	19	<	4548	0.0165	1	0	0.1274	0.1438	-0.1109	>	<	1	2.65	2.65	2.65	0	2.65	2.65	>	<	1	512	512	512	0	512	512	>
2022-06-08 15:50:26	20	<	3006	0.0146	1	0	0.1201	0.1347	-0.1055	>	<	1	5.6	5.6	5.6	0	5.6	5.6	>	<	1	512	512	512	0	512	512	>
2022-06-08 15:50:27	21	<	3249	0.0339	4	0	0.1908	0.2247	-0.1569	>	<	1	2.8	2.8	2.8	0	2.8	2.8	>	<	1	512	512	512	0	512	512	>
2022-06-08 15:50:28	22	<	2779	0.2159	557	0	10.5645	10.7804	-10.3486	>	<	1	5.05	5.05	5.05	0	5.05	5.05	>	<	1	512	512	512	0	512	512	>
2022-06-08 15:50:29	23	<	3219	0.0261	1	0	0.1594	0.1855	-0.1333	>	<	1	2.85	2.85	2.85	0	2.85	2.85	>	<	1	512	512	512	0	512	512	>
2022-06-08 15:50:30	24	<	1943	0.0093	1	0	0.0958	0.1051	-0.0865	>	<	1	4.65	4.65	4.65	0	4.65	4.65	>	<	1	512.3	512.3	512.3	0	512.3	512.3	>
2022-06-08 15:50:31	25	<	3862	0.0282	1	0	0.1656	0.1938	-0.1374	>	<	1	3.15	3.15	3.15	0	3.15	3.15	>	<	1	512.3	512.3	512.3	0	512.3	512.3	>
2022-06-08 15:50:32	26	<	3199	0.0156	1	0	0.124	0.1397	-0.1084	>	<	1	3.95	3.95	3.95	0	3.95	3.95	>	<	1	512.4	512.4	512.4	0	512.4	512.4	>
2022-06-08 15:50:33	27	<	2630	0.0274	1	0	0.1632	0.1906	-0.1358	>	<	1	3.7	3.7	3.7	0	3.7	3.7	>	<	1	512.6	512.6	512.6	0	512.6	512.6	>
2022-06-08 15:50:34	28	<	3369	0.0137	4	0	0.1305	0.1442	-0.1168	>	<	1	3.3	3.3	3.3	0	3.3	3.3	>	<	1	512.6	512.6	512.6	0	512.6	512.6	>
2022-06-08 15:50:35	29	<	2342	0.0376	1	0	0.1902	0.2277	-0.1526	>	<	1	3.85	3.85	3.85	0	3.85	3.85	>	<	1	517.3	517.3	517.3	0	517.3	517.3	>
2022-06-08 15:50:36	30	<	2186	0.0078	1	0	0.0878	0.0956	-0.0801	>	<	1	2.8	2.8	2.8	0	2.8	2.8	>	<	1	517.3	517.3	517.3	0	517.3	517.3	>
2022-06-08 15:50:37	31	<	3540	0.0251	1	0	0.1566	0.1817	-0.1314	>	<	1	3.85	3.85	3.85	0	3.85	3.85	>	<	1	517.7	517.7	517.7	0	517.7	517.7	>
2022-06-08 15:50:38	32	<	3810	0.2475	892	0	14.4495	14.697	-14.202	>	<	1	2.2	2.2	2.2	0	2.2	2.2	>	<	1	517.7	517.7	517.7	0	517.7	517.7	>
2022-06-08 15:50:39	33	<	1916	0.0266	1	0	0.161	0.1876	-0.1343	>	<	1	4	4	4	0	4	4	>	<	1	517.7	517.7	517.7	0	517.7	517.7	>
2022-06-08 15:50:40	34	<	4204	0.0093	1	0	0.0959	0.1051	-0.0866	>	<	1	1.8	1.8	1.8	0	1.8	1.8	>	<	1	517.7	517.7	517.7	0	517.7	517.7	>
2022-06-08 15:50:41	35	<	1538	0.0215	1	0	0.1449	0.1664	-0.1234	>	<	1	4.25	4.25	4.25	0	4.25	4.25	>	<	1	517.7	517.7	517.7	0	517.7	517.7	>
2022-06-08 15:50:42	36	<	3813	0.0102	1	0	0.1006	0.1108	-0.0904	>	<	1	1.35	1.35	1.35	0	1.35	1.35	>	<	1	517.7	517.7	517.7	0	517.7	517.7	>
2022-06-08 15:50:43	37	<	1931	0.0109	1	0	0.1037	0.1146	-0.0928	>	<	1	4.15	4.15	4.15	0	4.15	4.15	>	<	1	517.7	517.7	517.7	0	517.7	517.7	>
2022-06-08 15:50:44	38	<	4406	0.0077	1	0	0.0875	0.0952	-0.0798	>	<	1	0.85	0.85	0.85	0	0.85	0.85	>	<	1	517.7	517.7	517.7	0	517.7	517.7	>
2022-06-08 15:50:45	39	<	1351	0.0296	1	0	0.1695	0.1991	-0.1399	>	<	1	4.55	4.55	4.55	0	4.55	4.55	>	<	1	517.8	517.8	517.8	0	517.8	517.8	>
2022-06-08 15:50:46	40	<	4959	0.0135	2	0	0.1172	0.1307	-0.1037	>	<	1	0.35	0.35	0.35	0	0.35	0.35	>	<	1	517.8	517.8	517.8	0	517.8	517.8	>
2022-06-08 15:50:47	41	<	799	0.0288	1	0	0.1672	0.196	-0.1384	>	<	1	5.25	5.25	5.25	0	5.25	5.25	>	<	1	517.8	517.8	517.8	0	517.8	517.8	>
2022-06-08 15:50:48	42	<	5207	0.0134	3	0	0.1201	0.1335	-0.1066	>	<	1	0.05	0.05	0.05	0	0.05	0.05	>	<	1	517.8	517.8	517.8	0	517.8	517.8	>
2022-06-08 15:50:49	43	<	567	0.0123	1	0	0.1104	0.1228	-0.0981	>	<	1	4.9	4.9	4.9	0	4.9	4.9	>	<	1	517.8	517.8	517.8	0	517.8	517.8	>
2022-06-08 15:50:50	44	<	5296	0.0145	1	0	0.1197	0.1342	-0.1052	>	<	1	0.05	0.05	0.05	0	0.05	0.05	>	<	1	517.8	517.8	517.8	0	517.8	517.8	>
2022-06-08 15:50:51	45	<	478	0.0397	1	0	0.1954	0.2351	-0.1556	>	<	1	4.85	4.85	4.85	0	4.85	4.85	>	<	1	517.8	517.8	517.8	0	517.8	517.8	>
2022-06-08 15:50:52	46	<	5219	0.0144	1	0	0.119	0.1334	-0.1046	>	<	1	0.75	0.75	0.75	0	0.75	0.75	>	<	1	517.8	517.8	517.8	0	517.8	517.8	>
2022-06-08 15:50:53	47	<	571	0.0123	1	0	0.11	0.1223	-0.0978	>	<	1	4.35	4.35	4.35	0	4.35	4.35	>	<	1	517.8	517.8	517.8	0	517.8	517.8	>
2022-06-08 15:50:54	48	<	5789	0.0128	1	0	0.1123	0.1251	-0.0996	>	<	1	1.35	1.35	1.35	0	1.35	1.35	>	<	1	517.8	517.8	517.8	0	517.8	517.8	>
2022-06-08 15:50:55	49	<	0	0			0	0	0	>	<	1	3.65	3.65	3.65	0	3.65	3.65	>	<	1	517.8	517.8	517.8	0	517.8	517.8	>
2022-06-08 15:50:56	50	<	5805	0.1866	999	0	13.1111	13.2977	-12.9245	>	<	1	2.25	2.25	2.25	0	2.25	2.25	>	<	1	517.8	517.8	517.8	0	517.8	517.8	>
2022-06-08 15:50:57	51	<	99	9.7172	959	0	95.8922	105.609	-86.175	>	<	1	3.3	3.3	3.3	0	3.3	3.3	>	<	1	517.9	517.9	517.9	0	517.9	517.9	>
2022-06-08 15:50:58	52	<	5707	0.0159	1	0	0.1253	0.1412	-0.1093	>	<	1	2.95	2.95	2.95	0	2.95	2.95	>	<	1	517.9	517.9	517.9	0	517.9	517.9	>
2022-06-08 15:50:59	53	<	0	0			0	0	0	>	<	1	2.85	2.85	2.85	0	2.85	2.85	>	<	1	517.9	517.9	517.9	0	517.9	517.9	>
2022-06-08 15:51:00	54	<	5821	0.0108	1	0	0.1035	0.1143	-0.0926	>	<	1	1.8	1.8	1.8	0	1.8	1.8	>	<	1	517.9	517.9	517.9	0	517.9	517.9	>
2022-06-08 15:51:01	55	<	0	0			0	0	0	>	<	1	2.75	2.75	2.75	0	2.75	2.75	>	<	1	518.1	518.1	518.1	0	518.1	518.1	>
2022-06-08 15:51:02	56	<	5824	0.0155	2	0	0.1247	0.1402	-0.1093	>	<	1	2	2	2	0	2	2	>	<	1	518.1	518.1	518.1	0	518.1	518.1	>
2022-06-08 15:51:03	57	<	0	0			0	0	0	>	<	1	2.3	2.3	2.3	0	2.3	2.3	>	<	1	518.2	518.2	518.2	0	518.2	518.2	>
2022-06-08 15:51:04	58	<	5833	0.0115	1	0	0.1066	0.118	-0.0951	>	<	1	1.9	1.9	1.9	0	1.9	1.9	>	<	1	518.2	518.2	518.2	0	518.2	518.2	>
2022-06-08 15:51:05	59	<	317	0.0189	1	0	0.1363	0.1552	-0.1173	>	<	1	2.15	2.15	2.15	0	2.15	2.15	>	<	1	518.2	518.2	518.2	0	518.2	518.2	>
2022-06-08 15:51:06	60	<	5520	0.0109	1	0	0.1037	0.1146	-0.0928	>	<	1	2.9	2.9	2.9	0	2.9	2.9	>	<	1	518.2	518.2	518.2	0	518.2	518.2	>
2022-06-08 15:51:07	61	<	1659	0.0102	1	0	0.1007	0.111	-0.0905	>	<	1	1.55	1.55	1.55	0	1.55	1.55	>	<	1	518.2	518.2	518.2	0	518.2	518.2	>
2022-06-08 15:51:08	62	<	4193	0.0203	1	0	0.1409	0.1612	-0.1207	>	<	1	4.1	4.1	4.1	0	4.1	4.1	>	<	1	518.2	518.2	518.2	0	518.2	518.2	>
2022-06-08 15:51:09	63	<	980	0.0153	1	0	0.1228	0.1381	-0.1075	>	<	1	1.3	1.3	1.3	0	1.3	1.3	>	<	1	518.2	518.2	518.2	0	518.2	518.2	>
2022-06-08 15:51:10	64	<	4873	0.0121	3	0	0.1149	0.127	-0.1027	>	<	1	3.85	3.85	3.85	0	3.85	3.85	>	<	1	518.2	518.2	518.2	0	518.2	518.2	>
2022-06-08 15:51:11	65	<	2153	0.0098	1	0	0.0983	0.108	-0.0885	>	<	1	0.95	0.95	0.95	0	0.95	0.95	>	<	1	518.2	518.2	518.2	0	518.2	518.2	>
2022-06-08 15:51:12	66	<	3716	0.0137	1	0	0.1163	0.1301	-0.1026	>	<	1	3.9	3.9	3.9	0	3.9	3.9	>	<	1	518.2	518.2	518.2	0	518.2	518.2	>
2022-06-08 15:51:13	67	<	348	0.0172	1	0	0.1302	0.1474	-0.1129	>	<	1	0.65	0.65	0.65	0	0.65	0.65	>	<	1	518.2	518.2	518.2	0	518.2	518.2	>
2022-06-08 15:51:14	68	<	5520	0.0112	1	0	0.1054	0.1166	-0.0942	>	<	1	4.05	4.05	4.05	0	4.05	4.05	>	<	1	518.4	518.4	518.4	0	518.4	518.4	>
2022-06-08 15:51:15	69	<	1840	0.0103	1	0	0.1011	0.1114	-0.0908	>	<	1	0.45	0.45	0.45	0	0.45	0.45	>	<	1	518.4	518.4	518.4	0	518.4	518.4	>
2022-06-08 15:51:16	70	<	4044	0.0126	1	0	0.1116	0.1242	-0.099	>	<	1	4.4	4.4	4.4	0	4.4	4.4	>	<	1	518.4	518.4	518.4	0	518.4	518.4	>
2022-06-08 15:51:17	71	<	3328	0.0111	1	0	0.1049	0.116	-0.0937	>	<	1	0.2	0.2	0.2	0	0.2	0.2	>	<	1	518.4	518.4	518.4	0	518.4	518.4	>
2022-06-08 15:51:18	72	<	2556	0.0137	1	0	0.1162	0.1299	-0.1025	>	<	1	4.9	4.9	4.9	0	4.9	4.9	>	<	1	519.8	519.8	519.8	0	519.8	519.8	>
2022-06-08 15:51:19	73	<	1172	1.1945	1386	0	40.468	41.6626	-39.2735	>	<	1	0	0	0	0	0	0	>	<	1	519.8	519.8	519.8	0	519.8	519.8	>
2022-06-08 15:51:20	74	<	4728	0.0095	1	0	0.0971	0.1066	-0.0876	>	<	1	3.8	3.8	3.8	0	3.8	3.8	>	<	1	519.8	519.8	519.8	0	519.8	519.8	>
2022-06-08 15:51:21	75	<	2088	0.0105	1	0	0.1021	0.1126	-0.0916	>	<	1	0	0	0	0	0	0	>	<	1	519.8	519.8	519.8	0	519.8	519.8	>
2022-06-08 15:51:22	76	<	3814	0.0152	3	0	0.1385	0.1537	-0.1233	>	<	1	3.8	3.8	3.8	0	3.8	3.8	>	<	1	519.8	519.8	519.8	0	519.8	519.8	>
2022-06-08 15:51:23	77	<	2451	0.0126	1	0	0.1117	0.1244	-0.0991	>	<	1	0.25	0.25	0.25	0	0.25	0.25	>	<	1	519.8	519.8	519.8	0	519.8	519.8	>
2022-06-08 15:51:24	78	<	3462	0.0084	1	0	0.0911	0.0995	-0.0828	>	<	1	3.7	3.7	3.7	0	3.7	3.7	>	<	1	519.8	519.8	519.8	0	519.8	519.8	>
2022-06-08 15:51:25	79	<	4662	0.0103	1	0	0.1009	0.1112	-0.0906	>	<	1	0	0	0	0	0	0	>	<	1	519.8	519.8	519.8	0	519.8	519.8	>
2022-06-08 15:51:26	80	<	1254	0.0159	1	0	0.1253	0.1412	-0.1093	>	<	1	4.35	4.35	4.35	0	4.35	4.35	>	<	1	521.6	521.6	521.6	0	521.6	521.6	>
2022-06-08 15:51:27	81	<	3918	0.0128	1	0	0.1122	0.125	-0.0995	>	<	1	0.05	0.05	0.05	0	0.05	0.05	>	<	1	521.6	521.6	521.6	0	521.6	521.6	>
2022-06-08 15:51:28	82	<	2013	0.0099	1	0	0.0992	0.1091	-0.0892	>	<	1	3.95	3.95	3.95	0	3.95	3.95	>	<	1	521.6	521.6	521.6	0	521.6	521.6	>
2022-06-08 15:51:29	83	<	2878	0.0087	1	0	0.0928	0.1015	-0.0841	>	<	1	0	0	0	0	0	0	>	<	1	521.6	521.6	521.6	0	521.6	521.6	>
2022-06-08 15:51:30	84	<	3054	0.0138	3	0	0.1246	0.1384	-0.1109	>	<	1	3.85	3.85	3.85	0	3.85	3.85	>	<	1	521.6	521.6	521.6	0	521.6	521.6	>
2022-06-08 15:51:31	85	<	129	0.0155	1	0	0.1235	0.139	-0.108	>	<	1	0	0	0	0	0	0	>	<	1	521.7	521.7	521.7	0	521.7	521.7	>
2022-06-08 15:51:32	86	<	5817	0.0089	1	0	0.0941	0.1031	-0.0852	>	<	1	3.8	3.8	3.8	0	3.8	3.8	>	<	1	521.7	521.7	521.7	0	521.7	521.7	>
2022-06-08 15:51:33	87	<	3806	0.0079	1	0	0.0884	0.0963	-0.0805	>	<	1	0.05	0.05	0.05	0	0.05	0.05	>	<	1	521.7	521.7	521.7	0	521.7	521.7	>
2022-06-08 15:51:34	88	<	2142	0.0117	1	0	0.1074	0.1191	-0.0957	>	<	1	3.65	3.65	3.65	0	3.65	3.65	>	<	1	521.7	521.7	521.7	0	521.7	521.7	>
2022-06-08 15:51:35	89	<	1267	0.0087	1	0	0.0928	0.1015	-0.0841	>	<	1	0.05	0.05	0.05	0	0.05	0.05	>	<	1	521.7	521.7	521.7	0	521.7	521.7	>
2022-06-08 15:51:36	90	<	4695	0.0098	1	0	0.0985	0.1083	-0.0887	>	<	1	3.8	3.8	3.8	0	3.8	3.8	>	<	1	521.7	521.7	521.7	0	521.7	521.7	>
2022-06-08 15:51:37	91	<	852	0.0153	1	0	0.1226	0.1378	-0.1073	>	<	1	0	0	0	0	0	0	>	<	1	521.7	521.7	521.7	0	521.7	521.7	>
2022-06-08 15:51:38	92	<	5111	0.01	1	0	0.0994	0.1094	-0.0894	>	<	1	3.8	3.8	3.8	0	3.8	3.8	>	<	1	521.7	521.7	521.7	0	521.7	521.7	>
2022-06-08 15:51:39	93	<	40	0.05	1	0	0.2179	0.2679	-0.1679	>	<	1	0	0	0	0	0	0	>	<	1	521.7	521.7	521.7	0	521.7	521.7	>
2022-06-08 15:51:40	94	<	5938	0.0091	1	0	0.0949	0.104	-0.0858	>	<	1	3.75	3.75	3.75	0	3.75	3.75	>	<	1	521.7	521.7	521.7	0	521.7	521.7	>
2022-06-08 15:51:41	95	<	2487	0.0097	1	0	0.0978	0.1074	-0.0881	>	<	1	0.05	0.05	0.05	0	0.05	0.05	>	<	1	521.7	521.7	521.7	0	521.7	521.7	>
2022-06-08 15:51:42	96	<	3492	0.0112	1	0	0.1051	0.1163	-0.0939	>	<	1	3.75	3.75	3.75	0	3.75	3.75	>	<	1	521.7	521.7	521.7	0	521.7	521.7	>
2022-06-08 15:51:43	97	<	266	0.0188	1	0	0.1358	0.1546	-0.117	>	<	1	0	0	0	0	0	0	>	<	1	521.7	521.7	521.7	0	521.7	521.7	>
2022-06-08 15:51:44	98	<	5728	0.0108	1	0	0.1035	0.1143	-0.0926	>	<	1	3.65	3.65	3.65	0	3.65	3.65	>	<	1	521.7	521.7	521.7	0	521.7	521.7	>
2022-06-08 15:51:45	99	<	1194	0.0134	1	0	0.115	0.1284	-0.1016	>	<	1	0.15	0.15	0.15	0	0.15	0.15	>	<	1	521.7	521.7	521.7	0	521.7	521.7	>
2022-06-08 15:51:46	100	<	4802	0.0081	1	0	0.0898	0.0979	-0.0816	>	<	1	3.75	3.75	3.75	0	3.75	3.75	>	<	1	521.9	521.9	521.9	0	521.9	521.9	>
2022-06-08 15:51:47	101	<	2603	0.0127	1	0	0.1119	0.1246	-0.0992	>	<	1	0	0	0	0	0	0	>	<	1	521.9	521.9	521.9	0	521.9	521.9	>
2022-06-08 15:51:48	102	<	3407	0.015	3	0	0.1285	0.1434	-0.1135	>	<	1	3.65	3.65	3.65	0	3.65	3.65	>	<	1	521.9	521.9	521.9	0	521.9	521.9	>
2022-06-08 15:51:49	103	<	1064	0.0132	1	0	0.114	0.1271	-0.1008	>	<	1	0.05	0.05	0.05	0	0.05	0.05	>	<	1	521.9	521.9	521.9	0	521.9	521.9	>
2022-06-08 15:51:50	104	<	4946	0.0117	1	0	0.1077	0.1194	-0.0959	>	<	1	3.8	3.8	3.8	0	3.8	3.8	>	<	1	522	522	522	0	522	522	>
2022-06-08 15:51:51	105	<	2252	0.0124	1	0	0.1108	0.1232	-0.0984	>	<	1	0	0	0	0	0	0	>	<	1	522	522	522	0	522	522	>
2022-06-08 15:51:52	106	<	3773	0.0093	1	0	0.0959	0.1051	-0.0866	>	<	1	3.75	3.75	3.75	0	3.75	3.75	>	<	1	522	522	522	0	522	522	>
2022-06-08 15:51:53	107	<	157	9.7834	1534	0	122.035	131.819	-112.252	>	<	1	0	0	0	0	0	0	>	<	1	522	522	522	0	522	522	>
2022-06-08 15:51:54	108	<	5869	0.0087	1	0	0.0928	0.1015	-0.0841	>	<	1	3.8	3.8	3.8	0	3.8	3.8	>	<	1	522	522	522	0	522	522	>
2022-06-08 15:51:55	109	<	480	0.0083	1	0	0.0909	0.0992	-0.0826	>	<	1	0	0	0	0	0	0	>	<	1	522	522	522	0	522	522	>
2022-06-08 15:51:56	110	<	5561	0.0102	1	0	0.1007	0.111	-0.0905	>	<	1	3.35	3.35	3.35	0	3.35	3.35	>	<	1	522	522	522	0	522	522	>
2022-06-08 15:51:57	111	<	0	0			0	0	0	>	<	1	0.5	0.5	0.5	0	0.5	0.5	>	<	1	522	522	522	0	522	522	>
2022-06-08 15:51:58	112	<	6042	0.0109	1	0	0.1039	0.1149	-0.093	>	<	1	2.95	2.95	2.95	0	2.95	2.95	>	<	1	522	522	522	0	522	522	>
2022-06-08 15:51:59	113	<	22	0	0	0	0	0	0	>	<	1	1	1	1	0	1	1	>	<	1	522	522	522	0	522	522	>
2022-06-08 15:52:00	114	<	6036	0.0111	1	0	0.1048	0.1159	-0.0937	>	<	1	2.65	2.65	2.65	0	2.65	2.65	>	<	1	522.3	522.3	522.3	0	522.3	522.3	>
2022-06-08 15:52:01	115	<	0	0			0	0	0	>	<	1	1.1	1.1	1.1	0	1.1	1.1	>	<	1	522.3	522.3	522.3	0	522.3	522.3	>
2022-06-08 15:52:02	116	<	6057	0.0107	1	0	0.103	0.1138	-0.0923	>	<	1	2.1	2.1	2.1	0	2.1	2.1	>	<	1	522.3	522.3	522.3	0	522.3	522.3	>
2022-06-08 15:52:03	117	<	0	0			0	0	0	>	<	1	1.4	1.4	1.4	0	1.4	1.4	>	<	1	522.3	522.3	522.3	0	522.3	522.3	>
2022-06-08 15:52:04	118	<	6077	0.0109	1	0	0.1036	0.1145	-0.0928	>	<	1	1.55	1.55	1.55	0	1.55	1.55	>	<	1	522.6	522.6	522.6	0	522.6	522.6	>
2022-06-08 15:52:05	119	<	0	0			0	0	0	>	<	1	2.45	2.45	2.45	0	2.45	2.45	>	<	1	522.6	522.6	522.6	0	522.6	522.6	>
2022-06-08 15:52:06	120	<	6069	0.0124	1	0	0.1105	0.1228	-0.0981	>	<	1	2.5	2.5	2.5	0	2.5	2.5	>	<	1	522.6	522.6	522.6	0	522.6	522.6	>
2022-06-08 15:52:07	121	<	0	0			0	0	0	>	<	1	1.3	1.3	1.3	0	1.3	1.3	>	<	1	522.6	522.6	522.6	0	522.6	522.6	>
2022-06-08 15:52:08	122	<	6089	0.0108	1	0	0.1035	0.1144	-0.0927	>	<	1	2.65	2.65	2.65	0	2.65	2.65	>	<	1	522.6	522.6	522.6	0	522.6	522.6	>
2022-06-08 15:52:09	123	<	0	0			0	0	0	>	<	1	1.25	1.25	1.25	0	1.25	1.25	>	<	1	522.6	522.6	522.6	0	522.6	522.6	>
2022-06-08 15:52:10	124	<	6089	0.0082	1	0	0.0902	0.0985	-0.082	>	<	1	1.95	1.95	1.95	0	1.95	1.95	>	<	1	522.8	522.8	522.8	0	522.8	522.8	>
2022-06-08 15:52:11	125	<	0	0			0	0	0	>	<	1	1.9	1.9	1.9	0	1.9	1.9	>	<	1	522.8	522.8	522.8	0	522.8	522.8	>
2022-06-08 15:52:12	126	<	6105	0.0105	1	0	0.1018	0.1123	-0.0914	>	<	1	1.7	1.7	1.7	0	1.7	1.7	>	<	1	522.8	522.8	522.8	0	522.8	522.8	>
2022-06-08 15:52:13	127	<	0	0			0	0	0	>	<	1	1.95	1.95	1.95	0	1.95	1.95	>	<	1	522.8	522.8	522.8	0	522.8	522.8	>
2022-06-08 15:52:14	128	<	6104	0.0105	1	0	0.1019	0.1123	-0.0914	>	<	1	1.8	1.8	1.8	0	1.8	1.8	>	<	1	522.8	522.8	522.8	0	522.8	522.8	>
2022-06-08 15:52:15	129	<	0	0			0	0	0	>	<	1	2.1	2.1	2.1	0	2.1	2.1	>	<	1	522.8	522.8	522.8	0	522.8	522.8	>
2022-06-08 15:52:16	130	<	6121	0.2578	1520	0	19.4267	19.6845	-19.1689	>	<	1	1.1	1.1	1.1	0	1.1	1.1	>	<	1	522.8	522.8	522.8	0	522.8	522.8	>
2022-06-08 15:52:17	131	<	0	0			0	0	0	>	<	1	2.45	2.45	2.45	0	2.45	2.45	>	<	1	522.8	522.8	522.8	0	522.8	522.8	>
2022-06-08 15:52:18	132	<	4781	0.0123	2	0	0.1123	0.1246	-0.0999	>	<	1	0	0	0	0	0	0	>	<	1	522.8	522.8	522.8	0	522.8	522.8	>
2022-06-08 15:52:19	133	<	1339	0.0134	1	0	0.1152	0.1286	-0.1017	>	<	1	4.25	4.25	4.25	0	4.25	4.25	>	<	1	522.8	522.8	522.8	0	522.8	522.8	>
2022-06-08 15:52:20	134	<	4951	0.0093	1	0	0.0959	0.1052	-0.0867	>	<	1	0.05	0.05	0.05	0	0.05	0.05	>	<	1	522.8	522.8	522.8	0	522.8	522.8	>
2022-06-08 15:52:21	135	<	1185	0.0068	1	0	0.0819	0.0886	-0.0751	>	<	1	3.8	3.8	3.8	0	3.8	3.8	>	<	1	522.8	522.8	522.8	0	522.8	522.8	>
2022-06-08 15:52:22	136	<	5000	0.0108	1	0	0.1034	0.1142	-0.0926	>	<	1	0	0	0	0	0	0	>	<	1	522.8	522.8	522.8	0	522.8	522.8	>
2022-06-08 15:52:23	137	<	1136	0.0079	1	0	0.0887	0.0966	-0.0807	>	<	1	3.7	3.7	3.7	0	3.7	3.7	>	<	1	522.8	522.8	522.8	0	522.8	522.8	>
2022-06-08 15:52:24	138	<	3927	0.3906	1492	0	23.8059	24.1965	-23.4152	>	<	1	0.05	0.05	0.05	0	0.05	0.05	>	<	1	522.8	522.8	522.8	0	522.8	522.8	>
2022-06-08 15:52:25	139	<	2225	0.0103	1	0	0.1011	0.1115	-0.0908	>	<	1	3.65	3.65	3.65	0	3.65	3.65	>	<	1	522.8	522.8	522.8	0	522.8	522.8	>
2022-06-08 15:52:26	140	<	2035	0.0103	1	0	0.1011	0.1114	-0.0907	>	<	1	0.05	0.05	0.05	0	0.05	0.05	>	<	1	522.8	522.8	522.8	0	522.8	522.8	>
2022-06-08 15:52:27	141	<	4118	0.0085	2	0	0.0944	0.1029	-0.0859	>	<	1	3.9	3.9	3.9	0	3.9	3.9	>	<	1	522.8	522.8	522.8	0	522.8	522.8	>
2022-06-08 15:52:28	142	<	1940	0.0119	1	0	0.1082	0.1201	-0.0964	>	<	1	0	0	0	0	0	0	>	<	1	522.8	522.8	522.8	0	522.8	522.8	>
2022-06-08 15:52:29	143	<	4227	0.0083	1	0	0.0906	0.0989	-0.0823	>	<	1	3.95	3.95	3.95	0	3.95	3.95	>	<	1	522.8	522.8	522.8	0	522.8	522.8	>
2022-06-08 15:52:30	144	<	57	0.0351	1	0	0.184	0.2191	-0.1489	>	<	1	0	0	0	0	0	0	>	<	1	522.8	522.8	522.8	0	522.8	522.8	>
2022-06-08 15:52:31	145	<	6110	0.0087	1	0	0.0927	0.1014	-0.0841	>	<	1	3.85	3.85	3.85	0	3.85	3.85	>	<	1	522.8	522.8	522.8	0	522.8	522.8	>
2022-06-08 15:52:32	146	<	3385	0.4127	1357	0	23.3205	23.7332	-22.9078	>	<	1	0.05	0.05	0.05	0	0.05	0.05	>	<	1	522.8	522.8	522.8	0	522.8	522.8	>
2022-06-08 15:52:33	147	<	2799	0.0118	1	0	0.1079	0.1197	-0.0961	>	<	1	3.75	3.75	3.75	0	3.75	3.75	>	<	1	522.8	522.8	522.8	0	522.8	522.8	>
2022-06-08 15:52:34	148	<	113	0.0177	1	0	0.1319	0.1496	-0.1142	>	<	1	0	0	0	0	0	0	>	<	1	522.8	522.8	522.8	0	522.8	522.8	>
2022-06-08 15:52:35	149	<	6070	0.0094	1	0	0.0964	0.1058	-0.0871	>	<	1	3.9	3.9	3.9	0	3.9	3.9	>	<	1	522.8	522.8	522.8	0	522.8	522.8	>
2022-06-08 15:52:36	150	<	0	0			0	0	0	>	<	1	0	0	0	0	0	0	>	<	1	522.8	522.8	522.8	0	522.8	522.8	>
2022-06-08 15:52:37	151	<	6199	0.01	1	0	0.0995	0.1095	-0.0895	>	<	1	3.25	3.25	3.25	0	3.25	3.25	>	<	1	522.8	522.8	522.8	0	522.8	522.8	>
2022-06-08 15:52:38	152	<	0	0			0	0	0	>	<	1	0.7	0.7	0.7	0	0.7	0.7	>	<	1	522.8	522.8	522.8	0	522.8	522.8	>
2022-06-08 15:52:39	153	<	6200	0.0115	1	0	0.1064	0.1178	-0.0949	>	<	1	3.6	3.6	3.6	0	3.6	3.6	>	<	1	522.8	522.8	522.8	0	522.8	522.8	>
2022-06-08 15:52:40	154	<	293	0.0171	1	0	0.1295	0.1466	-0.1124	>	<	1	0.35	0.35	0.35	0	0.35	0.35	>	<	1	522.8	522.8	522.8	0	522.8	522.8	>
2022-06-08 15:52:41	155	<	5921	0.0105	1	0	0.1018	0.1123	-0.0913	>	<	1	3.8	3.8	3.8	0	3.8	3.8	>	<	1	522.8	522.8	522.8	0	522.8	522.8	>
2022-06-08 15:52:42	156	<	1	0	0	0	0	0	0	>	<	1	0.1	0.1	0.1	0	0.1	0.1	>	<	1	522.8	522.8	522.8	0	522.8	522.8	>
2022-06-08 15:52:43	157	<	6214	0.0121	1	0	0.1092	0.1213	-0.0971	>	<	1	3.3	3.3	3.3	0	3.3	3.3	>	<	1	522.8	522.8	522.8	0	522.8	522.8	>
2022-06-08 15:52:44	158	<	0	0			0	0	0	>	<	1	0.8	0.8	0.8	0	0.8	0.8	>	<	1	522.8	522.8	522.8	0	522.8	522.8	>
2022-06-08 15:52:45	159	<	5650	0.0101	1	0	0.0999	0.11	-0.0898	>	<	1	2.1	2.1	2.1	0	2.1	2.1	>	<	1	522.8	522.8	522.8	0	522.8	522.8	>
2022-06-08 15:52:46	160	<	581	0.0086	1	0	0.0924	0.101	-0.0838	>	<	1	1.95	1.95	1.95	0	1.95	1.95	>	<	1	523	523	523	0	523	523	>
2022-06-08 15:52:47	161	<	6231	0.0103	1	0	0.1008	0.1111	-0.0906	>	<	1	1.55	1.55	1.55	0	1.55	1.55	>	<	1	523	523	523	0	523	523	>
2022-06-08 15:52:48	162	<	0	0			0	0	0	>	<	1	2.6	2.6	2.6	0	2.6	2.6	>	<	1	523	523	523	0	523	523	>
2022-06-08 15:52:49	163	<	6246	0.0098	1	0	0.0983	0.1081	-0.0886	>	<	1	1.35	1.35	1.35	0	1.35	1.35	>	<	1	523	523	523	0	523	523	>
2022-06-08 15:52:50	164	<	0	0			0	0	0	>	<	1	2.65	2.65	2.65	0	2.65	2.65	>	<	1	523	523	523	0	523	523	>
2022-06-08 15:52:51	165	<	4637	0.0108	1	0	0.1033	0.1141	-0.0925	>	<	1	0	0	0	0	0	0	>	<	1	523	523	523	0	523	523	>
2022-06-08 15:52:52	166	<	1609	0.0124	1	0	0.1108	0.1232	-0.0984	>	<	1	3.95	3.95	3.95	0	3.95	3.95	>	<	1	523	523	523	0	523	523	>
2022-06-08 15:52:53	167	<	1842	0.0081	1	0	0.0899	0.098	-0.0817	>	<	1	0.05	0.05	0.05	0	0.05	0.05	>	<	1	523	523	523	0	523	523	>
2022-06-08 15:52:54	168	<	4420	0.0115	2	0	0.111	0.1225	-0.0994	>	<	1	4.15	4.15	4.15	0	4.15	4.15	>	<	1	523	523	523	0	523	523	>
2022-06-08 15:52:55	169	<	1216	0.0115	1	0	0.1067	0.1182	-0.0952	>	<	1	0.25	0.25	0.25	0	0.25	0.25	>	<	1	523	523	523	0	523	523	>
2022-06-08 15:52:56	170	<	5047	0.0091	1	0	0.095	0.1041	-0.0859	>	<	1	3.7	3.7	3.7	0	3.7	3.7	>	<	1	523	523	523	0	523	523	>
2022-06-08 15:52:57	171	<	4087	0.0125	1	0	0.111	0.1235	-0.0985	>	<	1	0	0	0	0	0	0	>	<	1	523	523	523	0	523	523	>
2022-06-08 15:52:58	172	<	2190	0.0187	1	0	0.1355	0.1543	-0.1168	>	<	1	4.55	4.55	4.55	0	4.55	4.55	>	<	1	523	523	523	0	523	523	>
2022-06-08 15:52:59	173	<	1735	0.8334	1433	0	34.393	35.2265	-33.5596	>	<	1	0.05	0.05	0.05	0	0.05	0.05	>	<	1	523	523	523	0	523	523	>
2022-06-08 15:53:00	174	<	4543	0.0101	1	0	0.1001	0.1102	-0.09	>	<	1	4.3	4.3	4.3	0	4.3	4.3	>	<	1	523.2	523.2	523.2	0	523.2	523.2	>
2022-06-08 15:53:01	175	<	651	0.02	1	0	0.1399	0.1599	-0.1199	>	<	1	0	0	0	0	0	0	>	<	1	523.2	523.2	523.2	0	523.2	523.2	>
2022-06-08 15:53:02	176	<	5643	0.0117	2	0	0.1108	0.1225	-0.0991	>	<	1	4.2	4.2	4.2	0	4.2	4.2	>	<	1	523.2	523.2	523.2	0	523.2	523.2	>
2022-06-08 15:53:03	177	<	0	0			0	0	0	>	<	1	0.25	0.25	0.25	0	0.25	0.25	>	<	1	523.2	523.2	523.2	0	523.2	523.2	>
2022-06-08 15:53:04	178	<	6294	0.0119	1	0	0.1085	0.1204	-0.0966	>	<	1	3.1	3.1	3.1	0	3.1	3.1	>	<	1	523.4	523.4	523.4	0	523.4	523.4	>
2022-06-08 15:53:05	179	<	0	0			0	0	0	>	<	1	0.9	0.9	0.9	0	0.9	0.9	>	<	1	523.4	523.4	523.4	0	523.4	523.4	>
2022-06-08 15:53:06	180	<	6309	0.0101	1	0	0.1002	0.1104	-0.0901	>	<	1	2.9	2.9	2.9	0	2.9	2.9	>	<	1	523.4	523.4	523.4	0	523.4	523.4	>
2022-06-08 15:53:07	181	<	0	0			0	0	0	>	<	1	1.15	1.15	1.15	0	1.15	1.15	>	<	1	523.4	523.4	523.4	0	523.4	523.4	>
2022-06-08 15:53:08	182	<	6310	0.0081	1	0	0.0895	0.0976	-0.0815	>	<	1	2.6	2.6	2.6	0	2.6	2.6	>	<	1	523.4	523.4	523.4	0	523.4	523.4	>
2022-06-08 15:53:09	183	<	0	0			0	0	0	>	<	1	1.4	1.4	1.4	0	1.4	1.4	>	<	1	523.4	523.4	523.4	0	523.4	523.4	>
2022-06-08 15:53:10	184	<	0	0			0	0	0	>	<	1	0	0	0	0	0	0	>	<	1	523.4	523.4	523.4	0	523.4	523.4	>
2022-06-08 15:53:11	185	<	0	0			0	0	0	>	<	1	0.05	0.05	0.05	0	0.05	0.05	>	<	1	523.4	523.4	523.4	0	523.4	523.4	>
2022-06-08 15:53:12	186	<	1536	0.0156	1	0	0.124	0.1396	-0.1084	>	<	1	1.25	1.25	1.25	0	1.25	1.25	>	<	1	523.4	523.4	523.4	0	523.4	523.4	>
2022-06-08 15:53:13	187	<	11114	0.0114	3	0	0.1088	0.1202	-0.0974	>	<	1	6.4	6.4	6.4	0	6.4	6.4	>	<	1	523.4	523.4	523.4	0	523.4	523.4	>
2022-06-08 15:53:14	188	<	982	0.0173	1	0	0.1304	0.1477	-0.1131	>	<	1	1.4	1.4	1.4	0	1.4	1.4	>	<	1	523.4	523.4	523.4	0	523.4	523.4	>
2022-06-08 15:53:15	189	<	5345	0.0109	3	0	0.1089	0.1197	-0.098	>	<	1	4.05	4.05	4.05	0	4.05	4.05	>	<	1	523.7	523.7	523.7	0	523.7	523.7	>
2022-06-08 15:53:16	190	<	128	0.0234	1	0	0.1513	0.1747	-0.1279	>	<	1	0.05	0.05	0.05	0	0.05	0.05	>	<	1	523.7	523.7	523.7	0	523.7	523.7	>
2022-06-08 15:53:17	191	<	6211	0.0103	1	0	0.101	0.1113	-0.0907	>	<	1	4.2	4.2	4.2	0	4.2	4.2	>	<	1	523.7	523.7	523.7	0	523.7	523.7	>
2022-06-08 15:53:18	192	<	82	0.0244	1	0	0.1543	0.1786	-0.1299	>	<	1	0	0	0	0	0	0	>	<	1	523.7	523.7	523.7	0	523.7	523.7	>
2022-06-08 15:53:19	193	<	6261	0.0096	1	0	0.0974	0.107	-0.0878	>	<	1	4.1	4.1	4.1	0	4.1	4.1	>	<	1	523.7	523.7	523.7	0	523.7	523.7	>
2022-06-08 15:53:20	194	<	105	0.019	1	0	0.1367	0.1557	-0.1176	>	<	1	0.05	0.05	0.05	0	0.05	0.05	>	<	1	523.7	523.7	523.7	0	523.7	523.7	>
2022-06-08 15:53:21	195	<	6249	0.0102	1	0	0.1007	0.1109	-0.0904	>	<	1	4.2	4.2	4.2	0	4.2	4.2	>	<	1	523.7	523.7	523.7	0	523.7	523.7	>
2022-06-08 15:53:22	196	<	0	0			0	0	0	>	<	1	0	0	0	0	0	0	>	<	1	523.7	523.7	523.7	0	523.7	523.7	>
2022-06-08 15:53:23	197	<	6359	0.0091	1	0	0.0951	0.1042	-0.0859	>	<	1	2.05	2.05	2.05	0	2.05	2.05	>	<	1	523.7	523.7	523.7	0	523.7	523.7	>
2022-06-08 15:53:24	198	<	0	0			0	0	0	>	<	1	2	2	2	0	2	2	>	<	1	523.7	523.7	523.7	0	523.7	523.7	>
2022-06-08 15:53:25	199	<	6371	0.0097	1	0	0.0982	0.1079	-0.0884	>	<	1	2	2	2	0	2	2	>	<	1	523.7	523.7	523.7	0	523.7	523.7	>
2022-06-08 15:53:26	200	<	0	0			0	0	0	>	<	1	1.9	1.9	1.9	0	1.9	1.9	>	<	1	523.7	523.7	523.7	0	523.7	523.7	>
2022-06-08 15:53:27	201	<	6373	0.0118	1	0	0.1078	0.1196	-0.0961	>	<	1	1.9	1.9	1.9	0	1.9	1.9	>	<	1	523.7	523.7	523.7	0	523.7	523.7	>
2022-06-08 15:53:28	202	<	0	0			0	0	0	>	<	1	2.2	2.2	2.2	0	2.2	2.2	>	<	1	523.7	523.7	523.7	0	523.7	523.7	>
2022-06-08 15:53:29	203	<	6145	0.0133	1	0	0.1147	0.1281	-0.1014	>	<	1	1.45	1.45	1.45	0	1.45	1.45	>	<	1	523.7	523.7	523.7	0	523.7	523.7	>
2022-06-08 15:53:30	204	<	242	0.0289	1	0	0.1676	0.1965	-0.1387	>	<	1	2.95	2.95	2.95	0	2.95	2.95	>	<	1	523.7	523.7	523.7	0	523.7	523.7	>
2022-06-08 15:53:31	205	<	4048	0.0089	1	0	0.0939	0.1028	-0.085	>	<	1	0.35	0.35	0.35	0	0.35	0.35	>	<	1	523.7	523.7	523.7	0	523.7	523.7	>
2022-06-08 15:53:32	206	<	2341	0.0081	3	0	0.103	0.1111	-0.0949	>	<	1	3.95	3.95	3.95	0	3.95	3.95	>	<	1	523.7	523.7	523.7	0	523.7	523.7	>
2022-06-08 15:53:33	207	<	1714	0.0093	1	0	0.0962	0.1055	-0.0868	>	<	1	0	0	0	0	0	0	>	<	1	523.7	523.7	523.7	0	523.7	523.7	>
2022-06-08 15:53:34	208	<	4690	0.0124	3	0	0.1162	0.1285	-0.1038	>	<	1	4.1	4.1	4.1	0	4.1	4.1	>	<	1	523.7	523.7	523.7	0	523.7	523.7	>
2022-06-08 15:53:35	209	<	341	0.0235	1	0	0.1514	0.1748	-0.1279	>	<	1	0	0	0	0	0	0	>	<	1	523.7	523.7	523.7	0	523.7	523.7	>
2022-06-08 15:53:36	210	<	6064	0.0114	2	0	0.1076	0.119	-0.0962	>	<	1	4.1	4.1	4.1	0	4.1	4.1	>	<	1	523.7	523.7	523.7	0	523.7	523.7	>
2022-06-08 15:53:37	211	<	152	0.0066	1	0	0.0808	0.0874	-0.0743	>	<	1	0	0	0	0	0	0	>	<	1	523.7	523.7	523.7	0	523.7	523.7	>
2022-06-08 15:53:38	212	<	6266	0.0091	1	0	0.0949	0.104	-0.0858	>	<	1	4.25	4.25	4.25	0	4.25	4.25	>	<	1	523.7	523.7	523.7	0	523.7	523.7	>
2022-06-08 15:53:39	213	<	73	0.0411	1	0	0.1985	0.2396	-0.1574	>	<	1	0	0	0	0	0	0	>	<	1	523.7	523.7	523.7	0	523.7	523.7	>
2022-06-08 15:53:40	214	<	6348	0.0107	1	0	0.1029	0.1137	-0.0922	>	<	1	4.05	4.05	4.05	0	4.05	4.05	>	<	1	523.7	523.7	523.7	0	523.7	523.7	>
2022-06-08 15:53:41	215	<	0	0			0	0	0	>	<	1	0.05	0.05	0.05	0	0.05	0.05	>	<	1	523.7	523.7	523.7	0	523.7	523.7	>
2022-06-08 15:53:42	216	<	6434	0.2408	1482	0	18.4747	18.7155	-18.2339	>	<	1	3.3	3.3	3.3	0	3.3	3.3	>	<	1	523.7	523.7	523.7	0	523.7	523.7	>
2022-06-08 15:53:43	217	<	0	0			0	0	0	>	<	1	0.7	0.7	0.7	0	0.7	0.7	>	<	1	523.7	523.7	523.7	0	523.7	523.7	>
2022-06-08 15:53:44	218	<	6437	0.0134	1	0	0.1148	0.1282	-0.1015	>	<	1	2.9	2.9	2.9	0	2.9	2.9	>	<	1	523.7	523.7	523.7	0	523.7	523.7	>
2022-06-08 15:53:45	219	<	0	0			0	0	0	>	<	1	1.4	1.4	1.4	0	1.4	1.4	>	<	1	523.7	523.7	523.7	0	523.7	523.7	>
2022-06-08 15:53:46	220	<	6450	0.0107	1	0	0.1029	0.1136	-0.0922	>	<	1	2.6	2.6	2.6	0	2.6	2.6	>	<	1	523.7	523.7	523.7	0	523.7	523.7	>
2022-06-08 15:53:47	221	<	0	0			0	0	0	>	<	1	1.85	1.85	1.85	0	1.85	1.85	>	<	1	523.7	523.7	523.7	0	523.7	523.7	>
2022-06-08 15:53:48	222	<	5506	0.0125	1	0	0.1112	0.1238	-0.0987	>	<	1	1.55	1.55	1.55	0	1.55	1.55	>	<	1	523.7	523.7	523.7	0	523.7	523.7	>
2022-06-08 15:53:49	223	<	947	0.0148	2	0	0.1291	0.1439	-0.1144	>	<	1	2.9	2.9	2.9	0	2.9	2.9	>	<	1	523.7	523.7	523.7	0	523.7	523.7	>
2022-06-08 15:53:50	224	<	3972	0.0106	1	0	0.1023	0.1129	-0.0917	>	<	1	0.85	0.85	0.85	0	0.85	0.85	>	<	1	523.7	523.7	523.7	0	523.7	523.7	>
2022-06-08 15:53:51	225	<	2493	0.0096	1	0	0.0976	0.1073	-0.088	>	<	1	3.15	3.15	3.15	0	3.15	3.15	>	<	1	523.7	523.7	523.7	0	523.7	523.7	>
2022-06-08 15:53:52	226	<	4683	0.0111	2	0	0.1068	0.1179	-0.0957	>	<	1	0.5	0.5	0.5	0	0.5	0.5	>	<	1	523.7	523.7	523.7	0	523.7	523.7	>
2022-06-08 15:53:53	227	<	1786	0.0062	1	0	0.0782	0.0844	-0.0721	>	<	1	3.7	3.7	3.7	0	3.7	3.7	>	<	1	523.7	523.7	523.7	0	523.7	523.7	>
2022-06-08 15:53:54	228	<	895	0.0089	1	0	0.0941	0.1031	-0.0852	>	<	1	0.05	0.05	0.05	0	0.05	0.05	>	<	1	523.7	523.7	523.7	0	523.7	523.7	>
2022-06-08 15:53:55	229	<	5585	0.0118	1	0	0.1081	0.1199	-0.0962	>	<	1	4.35	4.35	4.35	0	4.35	4.35	>	<	1	523.7	523.7	523.7	0	523.7	523.7	>
2022-06-08 15:53:56	230	<	331	0.0151	1	0	0.122	0.1371	-0.1069	>	<	1	0.05	0.05	0.05	0	0.05	0.05	>	<	1	523.7	523.7	523.7	0	523.7	523.7	>
2022-06-08 15:53:57	231	<	6154	0.0107	1	0	0.103	0.1137	-0.0923	>	<	1	4.4	4.4	4.4	0	4.4	4.4	>	<	1	523.7	523.7	523.7	0	523.7	523.7	>
2022-06-08 15:53:58	232	<	0	0			0	0	0	>	<	1	0.2	0.2	0.2	0	0.2	0.2	>	<	1	523.7	523.7	523.7	0	523.7	523.7	>
2022-06-08 15:53:59	233	<	6496	0.0095	1	0	0.0972	0.1068	-0.0877	>	<	1	3.65	3.65	3.65	0	3.65	3.65	>	<	1	523.7	523.7	523.7	0	523.7	523.7	>
2022-06-08 15:54:00	234	<	0	0			0	0	0	>	<	1	0.55	0.55	0.55	0	0.55	0.55	>	<	1	523.7	523.7	523.7	0	523.7	523.7	>
2022-06-08 15:54:01	235	<	6501	0.0111	1	0	0.1047	0.1157	-0.0936	>	<	1	2.85	2.85	2.85	0	2.85	2.85	>	<	1	523.7	523.7	523.7	0	523.7	523.7	>
2022-06-08 15:54:02	236	<	0	0			0	0	0	>	<	1	1.4	1.4	1.4	0	1.4	1.4	>	<	1	523.7	523.7	523.7	0	523.7	523.7	>
2022-06-08 15:54:03	237	<	6084	0.0099	1	0	0.0988	0.1087	-0.089	>	<	1	1.9	1.9	1.9	0	1.9	1.9	>	<	1	523.7	523.7	523.7	0	523.7	523.7	>
2022-06-08 15:54:04	238	<	429	0.0023	1	0	0.0482	0.0506	-0.0459	>	<	1	2.4	2.4	2.4	0	2.4	2.4	>	<	1	523.7	523.7	523.7	0	523.7	523.7	>
2022-06-08 15:54:05	239	<	5666	0.0113	1	0	0.1057	0.117	-0.0944	>	<	1	1.1	1.1	1.1	0	1.1	1.1	>	<	1	523.7	523.7	523.7	0	523.7	523.7	>
2022-06-08 15:54:06	240	<	849	0.0082	1	0	0.0904	0.0987	-0.0822	>	<	1	3	3	3	0	3	3	>	<	1	523.7	523.7	523.7	0	523.7	523.7	>
2022-06-08 15:54:07	241	<	3835	0.0081	1	0	0.0895	0.0976	-0.0815	>	<	1	0.1	0.1	0.1	0	0.1	0.1	>	<	1	523.7	523.7	523.7	0	523.7	523.7	>
2022-06-08 15:54:08	242	<	2694	0.0059	1	0	0.0768	0.0828	-0.0709	>	<	1	4.05	4.05	4.05	0	4.05	4.05	>	<	1	523.7	523.7	523.7	0	523.7	523.7	>
2022-06-08 15:54:09	243	<	2942	0.0102	1	0	0.1005	0.1107	-0.0903	>	<	1	0	0	0	0	0	0	>	<	1	523.7	523.7	523.7	0	523.7	523.7	>
2022-06-08 15:54:10	244	<	3589	0.0123	3	0	0.1174	0.1297	-0.1051	>	<	1	4.25	4.25	4.25	0	4.25	4.25	>	<	1	523.7	523.7	523.7	0	523.7	523.7	>
2022-06-08 15:54:11	245	<	0	0			0	0	0	>	<	1	0	0	0	0	0	0	>	<	1	523.7	523.7	523.7	0	523.7	523.7	>
2022-06-08 15:54:12	246	<	6545	0.011	1	0	0.1043	0.1153	-0.0933	>	<	1	4.15	4.15	4.15	0	4.15	4.15	>	<	1	523.7	523.7	523.7	0	523.7	523.7	>
2022-06-08 15:54:13	247	<	0	0			0	0	0	>	<	1	0.1	0.1	0.1	0	0.1	0.1	>	<	1	523.7	523.7	523.7	0	523.7	523.7	>
2022-06-08 15:54:14	248	<	6546	0.0113	1	0	0.1057	0.117	-0.0944	>	<	1	3	3	3	0	3	3	>	<	1	523.7	523.7	523.7	0	523.7	523.7	>
2022-06-08 15:54:15	249	<	0	0			0	0	0	>	<	1	1	1	1	0	1	1	>	<	1	523.7	523.7	523.7	0	523.7	523.7	>
2022-06-08 15:54:16	250	<	6561	0.0104	1	0	0.1013	0.1116	-0.0909	>	<	1	2.25	2.25	2.25	0	2.25	2.25	>	<	1	523.7	523.7	523.7	0	523.7	523.7	>
2022-06-08 15:54:17	251	<	0	0			0	0	0	>	<	1	1.95	1.95	1.95	0	1.95	1.95	>	<	1	523.7	523.7	523.7	0	523.7	523.7	>
2022-06-08 15:54:18	252	<	4122	0.0104	1	0	0.1016	0.112	-0.0912	>	<	1	0.85	0.85	0.85	0	0.85	0.85	>	<	1	523.7	523.7	523.7	0	523.7	523.7	>
2022-06-08 15:54:19	253	<	2441	0.0082	1	0	0.0901	0.0983	-0.082	>	<	1	3.05	3.05	3.05	0	3.05	3.05	>	<	1	524	524	524	0	524	524	>
2022-06-08 15:54:20	254	<	256	0.0117	1	0	0.1076	0.1193	-0.0959	>	<	1	0.1	0.1	0.1	0	0.1	0.1	>	<	1	524	524	524	0	524	524	>
2022-06-08 15:54:21	255	<	6319	0.0117	1	0	0.1076	0.1193	-0.0959	>	<	1	4.3	4.3	4.3	0	4.3	4.3	>	<	1	524	524	524	0	524	524	>
2022-06-08 15:54:22	256	<	3323	0.421	1365	0	23.6757	24.0967	-23.2547	>	<	1	0	0	0	0	0	0	>	<	1	524	524	524	0	524	524	>
2022-06-08 15:54:23	257	<	3255	0.0151	1	0	0.1218	0.1368	-0.1067	>	<	1	5	5	5	0	5	5	>	<	1	524	524	524	0	524	524	>
2022-06-08 15:54:24	258	<	13	0.0769	1	0	0.2665	0.3434	-0.1895	>	<	1	0	0	0	0	0	0	>	<	1	524	524	524	0	524	524	>
2022-06-08 15:54:25	259	<	6580	0.0131	2	0	0.1149	0.128	-0.1018	>	<	1	4.55	4.55	4.55	0	4.55	4.55	>	<	1	524	524	524	0	524	524	>
2022-06-08 15:54:26	260	<	0	0			0	0	0	>	<	1	0.1	0.1	0.1	0	0.1	0.1	>	<	1	524	524	524	0	524	524	>
2022-06-08 15:54:27	261	<	6180	0.0104	3	0	0.1074	0.1178	-0.0971	>	<	1	2.6	2.6	2.6	0	2.6	2.6	>	<	1	524	524	524	0	524	524	>
2022-06-08 15:54:28	262	<	414	0.0242	1	0	0.1535	0.1777	-0.1294	>	<	1	2.05	2.05	2.05	0	2.05	2.05	>	<	1	524.2	524.2	524.2	0	524.2	524.2	>
2022-06-08 15:54:29	263	<	6440	0.011	1	0	0.1044	0.1154	-0.0934	>	<	1	2.6	2.6	2.6	0	2.6	2.6	>	<	1	524.2	524.2	524.2	0	524.2	524.2	>
2022-06-08 15:54:30	264	<	167	0.018	1	0	0.1328	0.1508	-0.1149	>	<	1	2.45	2.45	2.45	0	2.45	2.45	>	<	1	524.2	524.2	524.2	0	524.2	524.2	>
2022-06-08 15:54:31	265	<	405	3.3926	1369	0	67.9416	71.3342	-64.549	>	<	1	1.4	1.4	1.4	0	1.4	1.4	>	<	1	524.2	524.2	524.2	0	524.2	524.2	>
2022-06-08 15:54:32	266	<	6206	0.0116	2	0	0.1086	0.1202	-0.097	>	<	1	3.75	3.75	3.75	0	3.75	3.75	>	<	1	524.2	524.2	524.2	0	524.2	524.2	>
2022-06-08 15:54:33	267	<	3711	0.014	1	0	0.1175	0.1316	-0.1035	>	<	1	0.35	0.35	0.35	0	0.35	0.35	>	<	1	524.2	524.2	524.2	0	524.2	524.2	>
2022-06-08 15:54:34	268	<	2912	0.0203	1	0	0.1409	0.1612	-0.1206	>	<	1	4.9	4.9	4.9	0	4.9	4.9	>	<	1	524.2	524.2	524.2	0	524.2	524.2	>
2022-06-08 15:54:35	269	<	378	0.0053	1	0	0.0725	0.0778	-0.0673	>	<	1	0	0	0	0	0	0	>	<	1	524.2	524.2	524.2	0	524.2	524.2	>
2022-06-08 15:54:36	270	<	6247	0.0138	1	0	0.1165	0.1303	-0.1028	>	<	1	5.5	5.5	5.5	0	5.5	5.5	>	<	1	524.2	524.2	524.2	0	524.2	524.2	>
2022-06-08 15:54:37	271	<	23	0	0	0	0	0	0	>	<	1	0.1	0.1	0.1	0	0.1	0.1	>	<	1	524.2	524.2	524.2	0	524.2	524.2	>
2022-06-08 15:54:38	272	<	6616	0.0147	1	0	0.1202	0.1349	-0.1055	>	<	1	4.5	4.5	4.5	0	4.5	4.5	>	<	1	524.2	524.2	524.2	0	524.2	524.2	>
2022-06-08 15:54:39	273	<	0	0			0	0	0	>	<	1	1.25	1.25	1.25	0	1.25	1.25	>	<	1	524.2	524.2	524.2	0	524.2	524.2	>
2022-06-08 15:54:40	274	<	6147	0.2196	1269	0	16.1846	16.4042	-15.9649	>	<	1	3.2	3.2	3.2	0	3.2	3.2	>	<	1	524.2	524.2	524.2	0	524.2	524.2	>
2022-06-08 15:54:41	275	<	494	0.0425	1	0	0.2017	0.2443	-0.1592	>	<	1	2.35	2.35	2.35	0	2.35	2.35	>	<	1	524.2	524.2	524.2	0	524.2	524.2	>
2022-06-08 15:54:42	276	<	5461	0.0172	1	0	0.1301	0.1473	-0.1129	>	<	1	2.55	2.55	2.55	0	2.55	2.55	>	<	1	524.2	524.2	524.2	0	524.2	524.2	>
2022-06-08 15:54:43	277	<	1195	0.0502	2	0	0.2222	0.2724	-0.172	>	<	1	3.55	3.55	3.55	0	3.55	3.55	>	<	1	524.2	524.2	524.2	0	524.2	524.2	>
2022-06-08 15:54:44	278	<	5035	0.0097	1	0	0.0982	0.1079	-0.0884	>	<	1	1.6	1.6	1.6	0	1.6	1.6	>	<	1	524.2	524.2	524.2	0	524.2	524.2	>
2022-06-08 15:54:45	279	<	1622	0.0345	1	0	0.1826	0.2171	-0.148	>	<	1	4.85	4.85	4.85	0	4.85	4.85	>	<	1	524.2	524.2	524.2	0	524.2	524.2	>
2022-06-08 15:54:46	280	<	3714	0.0097	1	0	0.098	0.1077	-0.0883	>	<	1	0.35	0.35	0.35	0	0.35	0.35	>	<	1	524.2	524.2	524.2	0	524.2	524.2	>
2022-06-08 15:54:47	281	<	2956	0.0223	2	0	0.15	0.1723	-0.1277	>	<	1	5.65	5.65	5.65	0	5.65	5.65	>	<	1	524.2	524.2	524.2	0	524.2	524.2	>
2022-06-08 15:54:48	282	<	473	0.0169	1	0	0.1289	0.1459	-0.112	>	<	1	0.5	0.5	0.5	0	0.5	0.5	>	<	1	524.2	524.2	524.2	0	524.2	524.2	>
2022-06-08 15:54:49	283	<	6201	0.019	2	0	0.1378	0.1568	-0.1188	>	<	1	4.5	4.5	4.5	0	4.5	4.5	>	<	1	524.2	524.2	524.2	0	524.2	524.2	>
2022-06-08 15:54:50	284	<	0	0			0	0	0	>	<	1	1.65	1.65	1.65	0	1.65	1.65	>	<	1	524.2	524.2	524.2	0	524.2	524.2	>
2022-06-08 15:54:51	285	<	6037	0.0116	1	0	0.1071	0.1186	-0.0955	>	<	1	3.3	3.3	3.3	0	3.3	3.3	>	<	1	524.2	524.2	524.2	0	524.2	524.2	>
2022-06-08 15:54:52	286	<	648	0.0201	1	0	0.1402	0.1603	-0.1201	>	<	1	3.05	3.05	3.05	0	3.05	3.05	>	<	1	524.2	524.2	524.2	0	524.2	524.2	>
2022-06-08 15:54:53	287	<	5351	0.0082	1	0	0.0903	0.0985	-0.0821	>	<	1	1.7	1.7	1.7	0	1.7	1.7	>	<	1	524.2	524.2	524.2	0	524.2	524.2	>
2022-06-08 15:54:54	288	<	1338	0.0359	1	0	0.186	0.2219	-0.1501	>	<	1	4.2	4.2	4.2	0	4.2	4.2	>	<	1	524.2	524.2	524.2	0	524.2	524.2	>
2022-06-08 15:54:55	289	<	863	0.0116	2	0	0.1173	0.1289	-0.1058	>	<	1	0	0	0	0	0	0	>	<	1	524.2	524.2	524.2	0	524.2	524.2	>
2022-06-08 15:54:56	290	<	5839	0.0146	2	0	0.1226	0.1372	-0.108	>	<	1	5	5	5	0	5	5	>	<	1	524.2	524.2	524.2	0	524.2	524.2	>
2022-06-08 15:54:57	291	<	0	0			0	0	0	>	<	1	0.3	0.3	0.3	0	0.3	0.3	>	<	1	524.2	524.2	524.2	0	524.2	524.2	>
2022-06-08 15:54:58	292	<	6704	0.0172	1	0	0.1298	0.147	-0.1127	>	<	1	4.6	4.6	4.6	0	4.6	4.6	>	<	1	524.2	524.2	524.2	0	524.2	524.2	>
2022-06-08 15:54:59	293	<	0	0			0	0	0	>	<	1	1.25	1.25	1.25	0	1.25	1.25	>	<	1	524.2	524.2	524.2	0	524.2	524.2	>
2022-06-08 15:55:00	294	<	6258	0.0139	1	0	0.1171	0.131	-0.1032	>	<	1	3.35	3.35	3.35	0	3.35	3.35	>	<	1	524.2	524.2	524.2	0	524.2	524.2	>
2022-06-08 15:55:01	295	<	461	0.0477	1	0	0.2132	0.2609	-0.1655	>	<	1	2.5	2.5	2.5	0	2.5	2.5	>	<	1	524.2	524.2	524.2	0	524.2	524.2	>
2022-06-08 15:55:02	296	<	5403	0.0124	1	0	0.1107	0.1231	-0.0983	>	<	1	1.65	1.65	1.65	0	1.65	1.65	>	<	1	524.2	524.2	524.2	0	524.2	524.2	>
2022-06-08 15:55:03	297	<	1317	0.0425	1	0	0.2018	0.2443	-0.1593	>	<	1	3.8	3.8	3.8	0	3.8	3.8	>	<	1	524.2	524.2	524.2	0	524.2	524.2	>
2022-06-08 15:55:04	298	<	4057	0.0094	1	0	0.0963	0.1057	-0.087	>	<	1	0.8	0.8	0.8	0	0.8	0.8	>	<	1	524.2	524.2	524.2	0	524.2	524.2	>
2022-06-08 15:55:05	299	<	2676	0.0187	1	0	0.1354	0.1541	-0.1167	>	<	1	5.45	5.45	5.45	0	5.45	5.45	>	<	1	524.2	524.2	524.2	0	524.2	524.2	>
2022-06-08 15:55:06	300	<	1245	0.0137	1	0	0.1161	0.1297	-0.1024	>	<	1	0	0	0	0	0	0	>	<	1	524.2	524.2	524.2	0	524.2	524.2	>
2022-06-08 15:55:07	301	<	5492	0.0144	1	0	0.1191	0.1335	-0.1047	>	<	1	5.8	5.8	5.8	0	5.8	5.8	>	<	1	524.2	524.2	524.2	0	524.2	524.2	>
2022-06-08 15:55:08	302	<	0	0			0	0	0	>	<	1	1	1	1	0	1	1	>	<	1	524.2	524.2	524.2	0	524.2	524.2	>
2022-06-08 15:55:09	303	<	6343	0.0147	1	0	0.1202	0.1349	-0.1055	>	<	1	3.9	3.9	3.9	0	3.9	3.9	>	<	1	524.2	524.2	524.2	0	524.2	524.2	>
2022-06-08 15:55:10	304	<	406	0.0369	1	0	0.1886	0.2256	-0.1517	>	<	1	2.3	2.3	2.3	0	2.3	2.3	>	<	1	524.2	524.2	524.2	0	524.2	524.2	>
2022-06-08 15:55:11	305	<	5597	0.0141	1	0	0.118	0.1321	-0.1038	>	<	1	2.7	2.7	2.7	0	2.7	2.7	>	<	1	524.2	524.2	524.2	0	524.2	524.2	>
2022-06-08 15:55:12	306	<	1154	0.013	1	0	0.1133	0.1263	-0.1003	>	<	1	3.8	3.8	3.8	0	3.8	3.8	>	<	1	524.2	524.2	524.2	0	524.2	524.2	>
2022-06-08 15:55:13	307	<	4210	0.0138	1	0	0.1166	0.1303	-0.1028	>	<	1	1.1	1.1	1.1	0	1.1	1.1	>	<	1	524.2	524.2	524.2	0	524.2	524.2	>
2022-06-08 15:55:14	308	<	2555	0.0204	1	0	0.1412	0.1616	-0.1208	>	<	1	5.45	5.45	5.45	0	5.45	5.45	>	<	1	524.2	524.2	524.2	0	524.2	524.2	>
2022-06-08 15:55:15	309	<	867	0.0127	1	0	0.1119	0.1246	-0.0992	>	<	1	0.05	0.05	0.05	0	0.05	0.05	>	<	1	524.2	524.2	524.2	0	524.2	524.2	>
2022-06-08 15:55:16	310	<	5901	0.0198	1	0	0.1394	0.1592	-0.1196	>	<	1	5.3	5.3	5.3	0	5.3	5.3	>	<	1	524.2	524.2	524.2	0	524.2	524.2	>
2022-06-08 15:55:17	311	<	0	0			0	0	0	>	<	1	1	1	1	0	1	1	>	<	1	524.2	524.2	524.2	0	524.2	524.2	>
2022-06-08 15:55:18	312	<	6315	0.1995	1166	0	14.6719	14.8714	-14.4724	>	<	1	4.15	4.15	4.15	0	4.15	4.15	>	<	1	524.4	524.4	524.4	0	524.4	524.4	>
2022-06-08 15:55:19	313	<	466	0.0343	1	0	0.1821	0.2164	-0.1478	>	<	1	2.4	2.4	2.4	0	2.4	2.4	>	<	1	524.4	524.4	524.4	0	524.4	524.4	>
2022-06-08 15:55:20	314	<	5533	0.0143	1	0	0.1186	0.1329	-0.1044	>	<	1	2.6	2.6	2.6	0	2.6	2.6	>	<	1	524.4	524.4	524.4	0	524.4	524.4	>
2022-06-08 15:55:21	315	<	1250	0.0264	1	0	0.1603	0.1867	-0.1339	>	<	1	3.85	3.85	3.85	0	3.85	3.85	>	<	1	524.4	524.4	524.4	0	524.4	524.4	>
2022-06-08 15:55:22	316	<	3222	0.0124	1	0	0.1107	0.1231	-0.0983	>	<	1	0.5	0.5	0.5	0	0.5	0.5	>	<	1	524.4	524.4	524.4	0	524.4	524.4	>
2022-06-08 15:55:23	317	<	3574	0.0182	1	0	0.1336	0.1518	-0.1154	>	<	1	5.65	5.65	5.65	0	5.65	5.65	>	<	1	524.4	524.4	524.4	0	524.4	524.4	>
2022-06-08 15:55:24	318	<	57	0.0175	1	0	0.1313	0.1488	-0.1137	>	<	1	0.05	0.05	0.05	0	0.05	0.05	>	<	1	524.4	524.4	524.4	0	524.4	524.4	>
2022-06-08 15:55:25	319	<	6743	0.0138	1	0	0.1166	0.1304	-0.1028	>	<	1	5.05	5.05	5.05	0	5.05	5.05	>	<	1	524.6	524.6	524.6	0	524.6	524.6	>
2022-06-08 15:55:26	320	<	0	0			0	0	0	>	<	1	1.25	1.25	1.25	0	1.25	1.25	>	<	1	524.6	524.6	524.6	0	524.6	524.6	>
2022-06-08 15:55:27	321	<	6076	0.0115	1	0	0.1067	0.1182	-0.0952	>	<	1	3.5	3.5	3.5	0	3.5	3.5	>	<	1	524.6	524.6	524.6	0	524.6	524.6	>
2022-06-08 15:55:28	322	<	736	0.0489	1	0	0.2157	0.2646	-0.1668	>	<	1	2.65	2.65	2.65	0	2.65	2.65	>	<	1	524.6	524.6	524.6	0	524.6	524.6	>
2022-06-08 15:55:29	323	<	4832	0.0114	1	0	0.1061	0.1175	-0.0947	>	<	1	1.3	1.3	1.3	0	1.3	1.3	>	<	1	524.6	524.6	524.6	0	524.6	524.6	>
2022-06-08 15:55:30	324	<	1982	0.0252	1	0	0.1568	0.182	-0.1316	>	<	1	4.55	4.55	4.55	0	4.55	4.55	>	<	1	524.6	524.6	524.6	0	524.6	524.6	>
2022-06-08 15:55:31	325	<	2917	0.0099	1	0	0.0992	0.1092	-0.0893	>	<	1	0.1	0.1	0.1	0	0.1	0.1	>	<	1	524.6	524.6	524.6	0	524.6	524.6	>
2022-06-08 15:55:32	326	<	3911	0.0248	2	0	0.1572	0.182	-0.1324	>	<	1	5.85	5.85	5.85	0	5.85	5.85	>	<	1	524.6	524.6	524.6	0	524.6	524.6	>
2022-06-08 15:55:33	327	<	0	0			0	0	0	>	<	1	0.25	0.25	0.25	0	0.25	0.25	>	<	1	524.6	524.6	524.6	0	524.6	524.6	>
2022-06-08 15:55:34	328	<	6506	0.0109	2	0	0.1054	0.1163	-0.0944	>	<	1	4.3	4.3	4.3	0	4.3	4.3	>	<	1	524.6	524.6	524.6	0	524.6	524.6	>
2022-06-08 15:55:35	329	<	325	0.0277	1	0	0.1641	0.1918	-0.1364	>	<	1	1.7	1.7	1.7	0	1.7	1.7	>	<	1	524.6	524.6	524.6	0	524.6	524.6	>
2022-06-08 15:55:36	330	<	5180	0.0098	1	0	0.0987	0.1086	-0.0889	>	<	1	2.35	2.35	2.35	0	2.35	2.35	>	<	1	524.6	524.6	524.6	0	524.6	524.6	>
2022-06-08 15:55:37	331	<	1664	0.0282	1	0	0.1657	0.1939	-0.1374	>	<	1	3.25	3.25	3.25	0	3.25	3.25	>	<	1	524.6	524.6	524.6	0	524.6	524.6	>
2022-06-08 15:55:38	332	<	4452	0.0103	1	0	0.1011	0.1115	-0.0908	>	<	1	1.15	1.15	1.15	0	1.15	1.15	>	<	1	524.6	524.6	524.6	0	524.6	524.6	>
2022-06-08 15:55:39	333	<	2395	0.0255	1	0	0.1575	0.183	-0.1321	>	<	1	5.1	5.1	5.1	0	5.1	5.1	>	<	1	524.6	524.6	524.6	0	524.6	524.6	>
2022-06-08 15:55:40	334	<	572	0.014	1	0	0.1174	0.1314	-0.1034	>	<	1	0	0	0	0	0	0	>	<	1	524.6	524.6	524.6	0	524.6	524.6	>
2022-06-08 15:55:41	335	<	6286	0.0154	1	0	0.1233	0.1387	-0.1078	>	<	1	5.4	5.4	5.4	0	5.4	5.4	>	<	1	524.6	524.6	524.6	0	524.6	524.6	>
2022-06-08 15:55:42	336	<	0	0			0	0	0	>	<	1	0.85	0.85	0.85	0	0.85	0.85	>	<	1	524.6	524.6	524.6	0	524.6	524.6	>
2022-06-08 15:55:43	337	<	2649	0.0117	1	0	0.1075	0.1192	-0.0958	>	<	1	3	3	3	0	3	3	>	<	1	524.6	524.6	524.6	0	524.6	524.6	>
2022-06-08 15:55:44	338	<	4214	0.0161	3	0	0.1333	0.1495	-0.1172	>	<	1	1.85	1.85	1.85	0	1.85	1.85	>	<	1	524.6	524.6	524.6	0	524.6	524.6	>
2022-06-08 15:55:45	339	<	5456	0.0126	1	0	0.1117	0.1244	-0.0991	>	<	1	2.35	2.35	2.35	0	2.35	2.35	>	<	1	524.6	524.6	524.6	0	524.6	524.6	>
2022-06-08 15:55:46	340	<	1419	0.0254	1	0	0.1572	0.1826	-0.1319	>	<	1	3.9	3.9	3.9	0	3.9	3.9	>	<	1	524.6	524.6	524.6	0	524.6	524.6	>
2022-06-08 15:55:47	341	<	4582	0.0103	1	0	0.1008	0.111	-0.0905	>	<	1	1.65	1.65	1.65	0	1.65	1.65	>	<	1	524.6	524.6	524.6	0	524.6	524.6	>
2022-06-08 15:55:48	342	<	2296	0.0375	1	0	0.1899	0.2273	-0.1524	>	<	1	5.5	5.5	5.5	0	5.5	5.5	>	<	1	524.6	524.6	524.6	0	524.6	524.6	>
2022-06-08 15:55:49	343	<	2120	0.4887	1017	0	22.0826	22.5713	-21.5939	>	<	1	0.15	0.15	0.15	0	0.15	0.15	>	<	1	524.6	524.6	524.6	0	524.6	524.6	>
2022-06-08 15:55:50	344	<	4577	0.0269	1	0	0.1617	0.1886	-0.1348	>	<	1	5.5	5.5	5.5	0	5.5	5.5	>	<	1	524.6	524.6	524.6	0	524.6	524.6	>
2022-06-08 15:55:51	345	<	194	0.0103	1	0	0.101	0.1113	-0.0907	>	<	1	1.65	1.65	1.65	0	1.65	1.65	>	<	1	524.6	524.6	524.6	0	524.6	524.6	>
2022-06-08 15:55:52	346	<	5811	0.2103	1132	0	14.8489	15.0592	-14.6386	>	<	1	3.6	3.6	3.6	0	3.6	3.6	>	<	1	524.6	524.6	524.6	0	524.6	524.6	>
2022-06-08 15:55:53	347	<	1082	0.0231	1	0	0.1502	0.1733	-0.1271	>	<	1	3.15	3.15	3.15	0	3.15	3.15	>	<	1	524.6	524.6	524.6	0	524.6	524.6	>
2022-06-08 15:55:54	348	<	4918	0.0134	1	0	0.1151	0.1285	-0.1016	>	<	1	2.8	2.8	2.8	0	2.8	2.8	>	<	1	524.6	524.6	524.6	0	524.6	524.6	>
2022-06-08 15:55:55	349	<	1990	0.0377	1	0	0.1904	0.2281	-0.1528	>	<	1	4.75	4.75	4.75	0	4.75	4.75	>	<	1	524.6	524.6	524.6	0	524.6	524.6	>
2022-06-08 15:55:56	350	<	1289	0.0101	1	0	0.0999	0.11	-0.0898	>	<	1	0.25	0.25	0.25	0	0.25	0.25	>	<	1	524.6	524.6	524.6	0	524.6	524.6	>
2022-06-08 15:55:57	351	<	5620	0.0169	1	0	0.1289	0.1458	-0.112	>	<	1	5.8	5.8	5.8	0	5.8	5.8	>	<	1	524.6	524.6	524.6	0	524.6	524.6	>
2022-06-08 15:55:58	352	<	0	0			0	0	0	>	<	1	1.15	1.15	1.15	0	1.15	1.15	>	<	1	524.6	524.6	524.6	0	524.6	524.6	>
2022-06-08 15:55:59	353	<	6102	0.0167	1	0	0.1282	0.1449	-0.1115	>	<	1	3.85	3.85	3.85	0	3.85	3.85	>	<	1	524.6	524.6	524.6	0	524.6	524.6	>
2022-06-08 15:56:00	354	<	820	0.0415	1	0	0.1994	0.2408	-0.1579	>	<	1	2.75	2.75	2.75	0	2.75	2.75	>	<	1	524.6	524.6	524.6	0	524.6	524.6	>
2022-06-08 15:56:01	355	<	5139	0.0156	1	0	0.1238	0.1394	-0.1082	>	<	1	3.05	3.05	3.05	0	3.05	3.05	>	<	1	524.6	524.6	524.6	0	524.6	524.6	>
2022-06-08 15:56:02	356	<	1787	0.0459	1	0	0.2092	0.2551	-0.1634	>	<	1	4.2	4.2	4.2	0	4.2	4.2	>	<	1	524.6	524.6	524.6	0	524.6	524.6	>
2022-06-08 15:56:03	357	<	1150	0.0148	1	0	0.1207	0.1355	-0.1059	>	<	1	0.8	0.8	0.8	0	0.8	0.8	>	<	1	524.6	524.6	524.6	0	524.6	524.6	>
2022-06-08 15:56:04	358	<	5788	0.0197	1	0	0.139	0.1586	-0.1193	>	<	1	5.7	5.7	5.7	0	5.7	5.7	>	<	1	524.6	524.6	524.6	0	524.6	524.6	>
2022-06-08 15:56:05	359	<	0	0			0	0	0	>	<	1	0.8	0.8	0.8	0	0.8	0.8	>	<	1	524.6	524.6	524.6	0	524.6	524.6	>
2022-06-08 15:56:06	360	<	6234	0.012	1	0	0.109	0.1211	-0.097	>	<	1	4.45	4.45	4.45	0	4.45	4.45	>	<	1	524.6	524.6	524.6	0	524.6	524.6	>
2022-06-08 15:56:07	361	<	706	0.0269	1	0	0.1618	0.1887	-0.1349	>	<	1	2.3	2.3	2.3	0	2.3	2.3	>	<	1	524.6	524.6	524.6	0	524.6	524.6	>
2022-06-08 15:56:08	362	<	5054	0.014	1	0	0.1177	0.1317	-0.1036	>	<	1	3.6	3.6	3.6	0	3.6	3.6	>	<	1	524.6	524.6	524.6	0	524.6	524.6	>
2022-06-08 15:56:09	363	<	1900	0.0253	1	0	0.1569	0.1822	-0.1317	>	<	1	3.9	3.9	3.9	0	3.9	3.9	>	<	1	524.6	524.6	524.6	0	524.6	524.6	>
2022-06-08 15:56:10	364	<	4391	0.0098	1	0	0.0985	0.1083	-0.0887	>	<	1	1.6	1.6	1.6	0	1.6	1.6	>	<	1	524.6	524.6	524.6	0	524.6	524.6	>
2022-06-08 15:56:11	365	<	2567	0.0226	1	0	0.1486	0.1712	-0.126	>	<	1	5.6	5.6	5.6	0	5.6	5.6	>	<	1	524.6	524.6	524.6	0	524.6	524.6	>
2022-06-08 15:56:12	366	<	359	0.0251	1	0	0.1563	0.1814	-0.1313	>	<	1	0.4	0.4	0.4	0	0.4	0.4	>	<	1	524.6	524.6	524.6	0	524.6	524.6	>
2022-06-08 15:56:13	367	<	6104	0.0208	1	0	0.1427	0.1635	-0.1219	>	<	1	5.2	5.2	5.2	0	5.2	5.2	>	<	1	524.6	524.6	524.6	0	524.6	524.6	>
2022-06-08 15:56:14	368	<	506	0.0336	1	0	0.1802	0.2138	-0.1466	>	<	1	2	2	2	0	2	2	>	<	1	524.6	524.6	524.6	0	524.6	524.6	>
2022-06-08 15:56:15	369	<	5494	0.0167	1	0	0.1283	0.1451	-0.1116	>	<	1	3.8	3.8	3.8	0	3.8	3.8	>	<	1	524.6	524.6	524.6	0	524.6	524.6	>
2022-06-08 15:56:16	370	<	1479	0.0203	1	0	0.141	0.1613	-0.1207	>	<	1	3.65	3.65	3.65	0	3.65	3.65	>	<	1	524.9	524.9	524.9	0	524.9	524.9	>
2022-06-08 15:56:17	371	<	3873	0.0103	1	0	0.1011	0.1114	-0.0908	>	<	1	1.2	1.2	1.2	0	1.2	1.2	>	<	1	524.9	524.9	524.9	0	524.9	524.9	>
2022-06-08 15:56:18	372	<	3111	0.0186	1	0	0.1353	0.1539	-0.1166	>	<	1	5.7	5.7	5.7	0	5.7	5.7	>	<	1	524.9	524.9	524.9	0	524.9	524.9	>
2022-06-08 15:56:19	373	<	781	0.0141	1	0	0.1178	0.1319	-0.1038	>	<	1	0.2	0.2	0.2	0	0.2	0.2	>	<	1	524.9	524.9	524.9	0	524.9	524.9	>
2022-06-08 15:56:20	374	<	5758	0.0162	1	0	0.1261	0.1422	-0.1099	>	<	1	5.3	5.3	5.3	0	5.3	5.3	>	<	1	524.9	524.9	524.9	0	524.9	524.9	>
2022-06-08 15:56:21	375	<	450	0.0489	1	0	0.2156	0.2645	-0.1667	>	<	1	1.85	1.85	1.85	0	1.85	1.85	>	<	1	524.9	524.9	524.9	0	524.9	524.9	>
2022-06-08 15:56:22	376	<	5371	0.0117	1	0	0.1077	0.1194	-0.0959	>	<	1	3.55	3.55	3.55	0	3.55	3.55	>	<	1	524.9	524.9	524.9	0	524.9	524.9	>
2022-06-08 15:56:23	377	<	1630	0.0331	1	0	0.179	0.2121	-0.1458	>	<	1	3.65	3.65	3.65	0	3.65	3.65	>	<	1	524.9	524.9	524.9	0	524.9	524.9	>
2022-06-08 15:56:24	378	<	461	2.603	1193	0	55.5027	58.1057	-52.8996	>	<	1	0.75	0.75	0.75	0	0.75	0.75	>	<	1	524.9	524.9	524.9	0	524.9	524.9	>
2022-06-08 15:56:25	379	<	6548	0.013	1	0	0.1132	0.1262	-0.1002	>	<	1	5.85	5.85	5.85	0	5.85	5.85	>	<	1	524.9	524.9	524.9	0	524.9	524.9	>
2022-06-08 15:56:26	380	<	172	0.0233	1	0	0.1507	0.174	-0.1275	>	<	1	0.2	0.2	0.2	0	0.2	0.2	>	<	1	524.9	524.9	524.9	0	524.9	524.9	>
2022-06-08 15:56:27	381	<	6369	0.0199	3	0	0.1431	0.1631	-0.1232	>	<	1	5.2	5.2	5.2	0	5.2	5.2	>	<	1	524.9	524.9	524.9	0	524.9	524.9	>
2022-06-08 15:56:28	382	<	464	0.0431	1	0	0.2031	0.2462	-0.16	>	<	1	1.8	1.8	1.8	0	1.8	1.8	>	<	1	524.9	524.9	524.9	0	524.9	524.9	>
2022-06-08 15:56:29	383	<	5537	0.0159	1	0	0.1251	0.141	-0.1092	>	<	1	3.8	3.8	3.8	0	3.8	3.8	>	<	1	525.4	525.4	525.4	0	525.4	525.4	>
2022-06-08 15:56:30	384	<	1478	0.0372	1	0	0.1893	0.2265	-0.1521	>	<	1	3.65	3.65	3.65	0	3.65	3.65	>	<	1	525.4	525.4	525.4	0	525.4	525.4	>
2022-06-08 15:56:31	385	<	1500	0.0153	1	0	0.1229	0.1382	-0.1075	>	<	1	1.3	1.3	1.3	0	1.3	1.3	>	<	1	525.4	525.4	525.4	0	525.4	525.4	>
2022-06-08 15:56:32	386	<	5519	0.0216	2	0	0.1465	0.1681	-0.1249	>	<	1	5.5	5.5	5.5	0	5.5	5.5	>	<	1	525.4	525.4	525.4	0	525.4	525.4	>
2022-06-08 15:56:33	387	<	198	0.0051	1	0	0.0709	0.0759	-0.0658	>	<	1	0.2	0.2	0.2	0	0.2	0.2	>	<	1	525.4	525.4	525.4	0	525.4	525.4	>
2022-06-08 15:56:34	388	<	6303	0.0194	1	0	0.1378	0.1571	-0.1184	>	<	1	5.55	5.55	5.55	0	5.55	5.55	>	<	1	525.7	525.7	525.7	0	525.7	525.7	>
2022-06-08 15:56:35	389	<	521	0.0557	1	0	0.2293	0.2849	-0.1736	>	<	1	1.9	1.9	1.9	0	1.9	1.9	>	<	1	525.7	525.7	525.7	0	525.7	525.7	>
2022-06-08 15:56:36	390	<	5481	0.2027	1010	0	13.6416	13.8443	-13.4389	>	<	1	3.75	3.75	3.75	0	3.75	3.75	>	<	1	525.9	525.9	525.9	0	525.9	525.9	>
2022-06-08 15:56:37	391	<	1550	0.0277	1	0	0.1642	0.192	-0.1365	>	<	1	3.8	3.8	3.8	0	3.8	3.8	>	<	1	525.9	525.9	525.9	0	525.9	525.9	>
2022-06-08 15:56:38	392	<	3147	0.0086	1	0	0.0922	0.1008	-0.0836	>	<	1	1.45	1.45	1.45	0	1.45	1.45	>	<	1	525.9	525.9	525.9	0	525.9	525.9	>
2022-06-08 15:56:39	393	<	3891	0.017	1	0	0.1291	0.1461	-0.1122	>	<	1	5.65	5.65	5.65	0	5.65	5.65	>	<	1	525.9	525.9	525.9	0	525.9	525.9	>
2022-06-08 15:56:40	394	<	153	0.0131	1	0	0.1136	0.1267	-0.1005	>	<	1	0.35	0.35	0.35	0	0.35	0.35	>	<	1	525.9	525.9	525.9	0	525.9	525.9	>
2022-06-08 15:56:41	395	<	6256	0.0153	1	0	0.1229	0.1383	-0.1076	>	<	1	5.5	5.5	5.5	0	5.5	5.5	>	<	1	525.9	525.9	525.9	0	525.9	525.9	>
2022-06-08 15:56:42	396	<	637	0.0408	1	0	0.1979	0.2387	-0.157	>	<	1	2	2	2	0	2	2	>	<	1	525.9	525.9	525.9	0	525.9	525.9	>
2022-06-08 15:56:43	397	<	4752	0.0154	1	0	0.123	0.1383	-0.1076	>	<	1	4.2	4.2	4.2	0	4.2	4.2	>	<	1	525.9	525.9	525.9	0	525.9	525.9	>
2022-06-08 15:56:44	398	<	2301	0.0165	1	0	0.1274	0.144	-0.1109	>	<	1	4.05	4.05	4.05	0	4.05	4.05	>	<	1	525.9	525.9	525.9	0	525.9	525.9	>
2022-06-08 15:56:45	399	<	2820	0.0085	1	0	0.0919	0.1004	-0.0833	>	<	1	1.6	1.6	1.6	0	1.6	1.6	>	<	1	525.9	525.9	525.9	0	525.9	525.9	>
2022-06-08 15:56:46	400	<	4231	0.0215	1	0	0.1451	0.1666	-0.1236	>	<	1	5.5	5.5	5.5	0	5.5	5.5	>	<	1	526.2	526.2	526.2	0	526.2	526.2	>
2022-06-08 15:56:47	401	<	130	0.0231	1	0	0.1501	0.1732	-0.1271	>	<	1	0.5	0.5	0.5	0	0.5	0.5	>	<	1	526.2	526.2	526.2	0	526.2	526.2	>
2022-06-08 15:56:48	402	<	6129	0.0194	1	0	0.138	0.1574	-0.1186	>	<	1	5.65	5.65	5.65	0	5.65	5.65	>	<	1	526.2	526.2	526.2	0	526.2	526.2	>
2022-06-08 15:56:49	403	<	806	0.036	1	0	0.1862	0.2222	-0.1503	>	<	1	2.3	2.3	2.3	0	2.3	2.3	>	<	1	526.2	526.2	526.2	0	526.2	526.2	>
2022-06-08 15:56:50	404	<	5198	0.0175	3	0	0.1355	0.153	-0.118	>	<	1	3.8	3.8	3.8	0	3.8	3.8	>	<	1	526.2	526.2	526.2	0	526.2	526.2	>
2022-06-08 15:56:51	405	<	1867	0.0386	1	0	0.1926	0.2311	-0.154	>	<	1	4.15	4.15	4.15	0	4.15	4.15	>	<	1	526.2	526.2	526.2	0	526.2	526.2	>
2022-06-08 15:56:52	406	<	450	0.0156	1	0	0.1237	0.1393	-0.1082	>	<	1	1.05	1.05	1.05	0	1.05	1.05	>	<	1	526.2	526.2	526.2	0	526.2	526.2	>
2022-06-08 15:56:53	407	<	6621	0.0217	1	0	0.1459	0.1676	-0.1241	>	<	1	5.7	5.7	5.7	0	5.7	5.7	>	<	1	526.2	526.2	526.2	0	526.2	526.2	>
2022-06-08 15:56:54	408	<	1612	0.0136	1	0	0.116	0.1297	-0.1024	>	<	1	0.9	0.9	0.9	0	0.9	0.9	>	<	1	526.2	526.2	526.2	0	526.2	526.2	>
2022-06-08 15:56:55	409	<	4444	0.0245	1	0	0.1547	0.1792	-0.1302	>	<	1	5.7	5.7	5.7	0	5.7	5.7	>	<	1	526.2	526.2	526.2	0	526.2	526.2	>
2022-06-08 15:56:56	410	<	1021	0.0304	1	0	0.1716	0.2019	-0.1412	>	<	1	2.6	2.6	2.6	0	2.6	2.6	>	<	1	526.2	526.2	526.2	0	526.2	526.2	>
2022-06-08 15:56:57	411	<	4982	0.0167	1	0	0.128	0.1447	-0.1113	>	<	1	4	4	4	0	4	4	>	<	1	526.2	526.2	526.2	0	526.2	526.2	>
2022-06-08 15:56:58	412	<	2103	0.0257	1	0	0.1582	0.1838	-0.1325	>	<	1	4.6	4.6	4.6	0	4.6	4.6	>	<	1	526.2	526.2	526.2	0	526.2	526.2	>
2022-06-08 15:56:59	413	<	3896	0.0116	1	0	0.1068	0.1184	-0.0953	>	<	1	1.8	1.8	1.8	0	1.8	1.8	>	<	1	526.2	526.2	526.2	0	526.2	526.2	>
2022-06-08 15:57:00	414	<	3002	0.0443	1	0	0.2058	0.2501	-0.1615	>	<	1	5.3	5.3	5.3	0	5.3	5.3	>	<	1	526.2	526.2	526.2	0	526.2	526.2	>
2022-06-08 15:57:01	415	<	934	0.0171	1	0	0.1298	0.1469	-0.1126	>	<	1	1.2	1.2	1.2	0	1.2	1.2	>	<	1	526.2	526.2	526.2	0	526.2	526.2	>
2022-06-08 15:57:02	416	<	5064	0.0255	2	0	0.1588	0.1843	-0.1333	>	<	1	5.25	5.25	5.25	0	5.25	5.25	>	<	1	526.2	526.2	526.2	0	526.2	526.2	>
2022-06-08 15:57:03	417	<	1286	0.0194	1	0	0.1381	0.1575	-0.1186	>	<	1	3.15	3.15	3.15	0	3.15	3.15	>	<	1	526.2	526.2	526.2	0	526.2	526.2	>
2022-06-08 15:57:04	418	<	4705	0.0125	1	0	0.1113	0.1238	-0.0987	>	<	1	3.15	3.15	3.15	0	3.15	3.15	>	<	1	526.2	526.2	526.2	0	526.2	526.2	>
2022-06-08 15:57:05	419	<	2398	0.0379	1	0	0.1911	0.229	-0.1531	>	<	1	5.1	5.1	5.1	0	5.1	5.1	>	<	1	526.2	526.2	526.2	0	526.2	526.2	>
2022-06-08 15:57:06	420	<	1982	0.0091	1	0	0.0949	0.1039	-0.0858	>	<	1	0.55	0.55	0.55	0	0.55	0.55	>	<	1	526.2	526.2	526.2	0	526.2	526.2	>
2022-06-08 15:57:07	421	<	4629	0.0257	1	0	0.1583	0.184	-0.1326	>	<	1	5.5	5.5	5.5	0	5.5	5.5	>	<	1	526.2	526.2	526.2	0	526.2	526.2	>
2022-06-08 15:57:08	422	<	497	0.0282	1	0	0.1655	0.1936	-0.1373	>	<	1	1.65	1.65	1.65	0	1.65	1.65	>	<	1	526.2	526.2	526.2	0	526.2	526.2	>
2022-06-08 15:57:09	423	<	5501	0.0175	1	0	0.1309	0.1484	-0.1135	>	<	1	4.2	4.2	4.2	0	4.2	4.2	>	<	1	526.2	526.2	526.2	0	526.2	526.2	>
2022-06-08 15:57:10	424	<	1617	0.0247	1	0	0.1553	0.1801	-0.1306	>	<	1	3.65	3.65	3.65	0	3.65	3.65	>	<	1	526.2	526.2	526.2	0	526.2	526.2	>
2022-06-08 15:57:11	425	<	4388	0.0107	1	0	0.1029	0.1136	-0.0922	>	<	1	2.05	2.05	2.05	0	2.05	2.05	>	<	1	526.2	526.2	526.2	0	526.2	526.2	>
2022-06-08 15:57:12	426	<	2735	0.0333	1	0	0.1793	0.2126	-0.1461	>	<	1	5.3	5.3	5.3	0	5.3	5.3	>	<	1	526.2	526.2	526.2	0	526.2	526.2	>
2022-06-08 15:57:13	427	<	14	0	0	0	0	0	0	>	<	1	0.4	0.4	0.4	0	0.4	0.4	>	<	1	526.2	526.2	526.2	0	526.2	526.2	>
2022-06-08 15:57:14	428	<	6233	0.0173	1	0	0.1305	0.1478	-0.1132	>	<	1	5.25	5.25	5.25	0	5.25	5.25	>	<	1	526.2	526.2	526.2	0	526.2	526.2	>
2022-06-08 15:57:15	429	<	887	0.0068	1	0	0.082	0.0887	-0.0752	>	<	1	2.4	2.4	2.4	0	2.4	2.4	>	<	1	526.2	526.2	526.2	0	526.2	526.2	>
2022-06-08 15:57:16	430	<	5127	0.0101	1	0	0.1002	0.1103	-0.0901	>	<	1	3.45	3.45	3.45	0	3.45	3.45	>	<	1	526.2	526.2	526.2	0	526.2	526.2	>
2022-06-08 15:57:17	431	<	2012	0.0298	1	0	0.1701	0.1999	-0.1403	>	<	1	4.3	4.3	4.3	0	4.3	4.3	>	<	1	526.2	526.2	526.2	0	526.2	526.2	>
2022-06-08 15:57:18	432	<	3338	0.0108	1	0	0.1033	0.1141	-0.0925	>	<	1	1.45	1.45	1.45	0	1.45	1.45	>	<	1	526.2	526.2	526.2	0	526.2	526.2	>
2022-06-08 15:57:19	433	<	3650	0.0252	1	0	0.1567	0.182	-0.1315	>	<	1	5.35	5.35	5.35	0	5.35	5.35	>	<	1	526.2	526.2	526.2	0	526.2	526.2	>
2022-06-08 15:57:20	434	<	162	0.0185	1	0	0.1348	0.1533	-0.1163	>	<	1	1.1	1.1	1.1	0	1.1	1.1	>	<	1	526.2	526.2	526.2	0	526.2	526.2	>
2022-06-08 15:57:21	435	<	5841	0.0101	1	0	0.1	0.1101	-0.0899	>	<	1	3.9	3.9	3.9	0	3.9	3.9	>	<	1	526.2	526.2	526.2	0	526.2	526.2	>
2022-06-08 15:57:22	436	<	1314	0.019	1	0	0.1366	0.1556	-0.1176	>	<	1	3.05	3.05	3.05	0	3.05	3.05	>	<	1	526.2	526.2	526.2	0	526.2	526.2	>
2022-06-08 15:57:23	437	<	3764	0.0104	1	0	0.1013	0.1116	-0.0909	>	<	1	1.7	1.7	1.7	0	1.7	1.7	>	<	1	526.2	526.2	526.2	0	526.2	526.2	>
2022-06-08 15:57:24	438	<	3401	0.0229	1	0	0.1497	0.1726	-0.1268	>	<	1	5.35	5.35	5.35	0	5.35	5.35	>	<	1	526.2	526.2	526.2	0	526.2	526.2	>
2022-06-08 15:57:25	439	<	20	58.3	1166	0	254.124	312.424	-195.824	>	<	1	0	0	0	0	0	0	>	<	1	526.2	526.2	526.2	0	526.2	526.2	>
2022-06-08 15:57:26	440	<	6500	0.016	1	0	0.1255	0.1415	-0.1095	>	<	1	5.15	5.15	5.15	0	5.15	5.15	>	<	1	526.4	526.4	526.4	0	526.4	526.4	>
2022-06-08 15:57:27	441	<	651	0.0276	1	0	0.164	0.1916	-0.1363	>	<	1	1.8	1.8	1.8	0	1.8	1.8	>	<	1	526.4	526.4	526.4	0	526.4	526.4	>
2022-06-08 15:57:28	442	<	4987	0.0104	1	0	0.1016	0.112	-0.0912	>	<	1	2.4	2.4	2.4	0	2.4	2.4	>	<	1	526.4	526.4	526.4	0	526.4	526.4	>
2022-06-08 15:57:29	443	<	2193	0.042	1	0	0.2005	0.2424	-0.1585	>	<	1	4.15	4.15	4.15	0	4.15	4.15	>	<	1	526.4	526.4	526.4	0	526.4	526.4	>
2022-06-08 15:57:30	444	<	977	0.0102	1	0	0.1007	0.1109	-0.0904	>	<	1	0.05	0.05	0.05	0	0.05	0.05	>	<	1	526.4	526.4	526.4	0	526.4	526.4	>
2022-06-08 15:57:31	445	<	6191	0.0205	1	0	0.1417	0.1623	-0.1212	>	<	1	5.95	5.95	5.95	0	5.95	5.95	>	<	1	526.7	526.7	526.7	0	526.7	526.7	>
2022-06-08 15:57:32	446	<	19	0.0526	1	0	0.2233	0.2759	-0.1707	>	<	1	0.75	0.75	0.75	0	0.75	0.75	>	<	1	526.7	526.7	526.7	0	526.7	526.7	>
2022-06-08 15:57:33	447	<	5982	0.0134	1	0	0.1149	0.1282	-0.1015	>	<	1	3.6	3.6	3.6	0	3.6	3.6	>	<	1	526.7	526.7	526.7	0	526.7	526.7	>
2022-06-08 15:57:34	448	<	1215	0.0387	1	0	0.1928	0.2315	-0.1542	>	<	1	2.9	2.9	2.9	0	2.9	2.9	>	<	1	526.7	526.7	526.7	0	526.7	526.7	>
2022-06-08 15:57:35	449	<	3494	0.0149	1	0	0.1211	0.136	-0.1062	>	<	1	1.45	1.45	1.45	0	1.45	1.45	>	<	1	526.7	526.7	526.7	0	526.7	526.7	>
2022-06-08 15:57:36	450	<	3708	0.0229	1	0	0.1497	0.1726	-0.1267	>	<	1	5.4	5.4	5.4	0	5.4	5.4	>	<	1	526.7	526.7	526.7	0	526.7	526.7	>
2022-06-08 15:57:37	451	<	0	0			0	0	0	>	<	1	0	0	0	0	0	0	>	<	1	526.7	526.7	526.7	0	526.7	526.7	>
2022-06-08 15:57:38	452	<	6583	0.208	1247	0	15.3685	15.5765	-15.1606	>	<	1	4.95	4.95	4.95	0	4.95	4.95	>	<	1	526.7	526.7	526.7	0	526.7	526.7	>
2022-06-08 15:57:39	453	<	630	0.0286	1	0	0.1666	0.1952	-0.138	>	<	1	1.8	1.8	1.8	0	1.8	1.8	>	<	1	526.7	526.7	526.7	0	526.7	526.7	>
2022-06-08 15:57:40	454	<	5369	0.0136	1	0	0.1158	0.1294	-0.1022	>	<	1	2.75	2.75	2.75	0	2.75	2.75	>	<	1	526.7	526.7	526.7	0	526.7	526.7	>
2022-06-08 15:57:41	455	<	1849	0.0314	1	0	0.1743	0.2057	-0.1429	>	<	1	4.1	4.1	4.1	0	4.1	4.1	>	<	1	526.7	526.7	526.7	0	526.7	526.7	>
2022-06-08 15:57:42	456	<	582	0.0137	1	0	0.1164	0.1302	-0.1027	>	<	1	0	0	0	0	0	0	>	<	1	526.7	526.7	526.7	0	526.7	526.7	>
2022-06-08 15:57:43	457	<	6316	0.0177	1	0	0.132	0.1497	-0.1142	>	<	1	5.85	5.85	5.85	0	5.85	5.85	>	<	1	526.7	526.7	526.7	0	526.7	526.7	>
2022-06-08 15:57:44	458	<	330	0.0545	1	0	0.2271	0.2816	-0.1725	>	<	1	0.75	0.75	0.75	0	0.75	0.75	>	<	1	526.7	526.7	526.7	0	526.7	526.7	>
2022-06-08 15:57:45	459	<	1787	0.014	1	0	0.1174	0.1314	-0.1035	>	<	1	3.35	3.35	3.35	0	3.35	3.35	>	<	1	526.7	526.7	526.7	0	526.7	526.7	>
2022-06-08 15:57:46	460	<	5446	0.0185	1	0	0.1349	0.1535	-0.1164	>	<	1	3.15	3.15	3.15	0	3.15	3.15	>	<	1	526.7	526.7	526.7	0	526.7	526.7	>
2022-06-08 15:57:47	461	<	362	0.0138	1	0	0.1167	0.1305	-0.1029	>	<	1	1.65	1.65	1.65	0	1.65	1.65	>	<	1	526.7	526.7	526.7	0	526.7	526.7	>
2022-06-08 15:57:48	462	<	6883	0.0208	1	0	0.1426	0.1634	-0.1219	>	<	1	5.9	5.9	5.9	0	5.9	5.9	>	<	1	526.8	526.8	526.8	0	526.8	526.8	>
2022-06-08 15:57:49	463	<	10	0	0	0	0	0	0	>	<	1	0.05	0.05	0.05	0	0.05	0.05	>	<	1	526.8	526.8	526.8	0	526.8	526.8	>
2022-06-08 15:57:50	464	<	6437	0.0176	1	0	0.1313	0.1489	-0.1138	>	<	1	5.5	5.5	5.5	0	5.5	5.5	>	<	1	526.8	526.8	526.8	0	526.8	526.8	>
2022-06-08 15:57:51	465	<	802	0.0312	1	0	0.1738	0.205	-0.1426	>	<	1	1.9	1.9	1.9	0	1.9	1.9	>	<	1	526.8	526.8	526.8	0	526.8	526.8	>
2022-06-08 15:57:52	466	<	5038	0.2247	1073	0	15.1159	15.3406	-14.8912	>	<	1	3.45	3.45	3.45	0	3.45	3.45	>	<	1	527	527	527	0	527	527	>
2022-06-08 15:57:53	467	<	2222	0.036	1	0	0.1863	0.2223	-0.1503	>	<	1	4.2	4.2	4.2	0	4.2	4.2	>	<	1	527	527	527	0	527	527	>
2022-06-08 15:57:54	468	<	295	3.7288	1094	0	63.5861	67.3149	-59.8572	>	<	1	0.75	0.75	0.75	0	0.75	0.75	>	<	1	527	527	527	0	527	527	>
2022-06-08 15:57:55	469	<	6374	0.0185	1	0	0.1348	0.1533	-0.1163	>	<	1	5.7	5.7	5.7	0	5.7	5.7	>	<	1	527	527	527	0	527	527	>
2022-06-08 15:57:56	470	<	589	0.0323	1	0	0.1767	0.2089	-0.1444	>	<	1	1.15	1.15	1.15	0	1.15	1.15	>	<	1	527	527	527	0	527	527	>
2022-06-08 15:57:57	471	<	5502	0.0176	2	0	0.133	0.1506	-0.1153	>	<	1	4.6	4.6	4.6	0	4.6	4.6	>	<	1	527	527	527	0	527	527	>
2022-06-08 15:57:58	472	<	1765	0.0448	1	0	0.2068	0.2515	-0.162	>	<	1	3.2	3.2	3.2	0	3.2	3.2	>	<	1	527	527	527	0	527	527	>
2022-06-08 15:57:59	473	<	2733	0.0091	1	0	0.0952	0.1044	-0.0861	>	<	1	2.45	2.45	2.45	0	2.45	2.45	>	<	1	527	527	527	0	527	527	>
2022-06-08 15:58:00	474	<	4541	0.0299	1	0	0.1704	0.2004	-0.1405	>	<	1	5.35	5.35	5.35	0	5.35	5.35	>	<	1	527	527	527	0	527	527	>
2022-06-08 15:58:01	475	<	0	0			0	0	0	>	<	1	0.3	0.3	0.3	0	0.3	0.3	>	<	1	527	527	527	0	527	527	>
2022-06-08 15:58:02	476	<	5965	0.0163	1	0	0.1265	0.1427	-0.1102	>	<	1	5	5	5	0	5	5	>	<	1	527	527	527	0	527	527	>
2022-06-08 15:58:03	477	<	1318	0.047	1	0	0.2117	0.2588	-0.1647	>	<	1	2.55	2.55	2.55	0	2.55	2.55	>	<	1	527	527	527	0	527	527	>
2022-06-08 15:58:04	478	<	4645	0.0183	3	0	0.1388	0.1571	-0.1205	>	<	1	3.65	3.65	3.65	0	3.65	3.65	>	<	1	527	527	527	0	527	527	>
2022-06-08 15:58:05	479	<	2637	0.041	1	0	0.1982	0.2391	-0.1572	>	<	1	4.7	4.7	4.7	0	4.7	4.7	>	<	1	527	527	527	0	527	527	>
2022-06-08 15:58:06	480	<	2428	0.0111	1	0	0.1049	0.116	-0.0937	>	<	1	1.05	1.05	1.05	0	1.05	1.05	>	<	1	527	527	527	0	527	527	>
2022-06-08 15:58:07	481	<	4146	0.0289	1	0	0.1676	0.1966	-0.1387	>	<	1	5.65	5.65	5.65	0	5.65	5.65	>	<	1	527	527	527	0	527	527	>
2022-06-08 15:58:08	482	<	716	0.0419	1	0	0.2004	0.2423	-0.1585	>	<	1	1.8	1.8	1.8	0	1.8	1.8	>	<	1	527	527	527	0	527	527	>
2022-06-08 15:58:09	483	<	5181	0.017	1	0	0.1292	0.1462	-0.1122	>	<	1	4.25	4.25	4.25	0	4.25	4.25	>	<	1	527	527	527	0	527	527	>
2022-06-08 15:58:10	484	<	2117	0.0406	1	0	0.1974	0.238	-0.1568	>	<	1	3.95	3.95	3.95	0	3.95	3.95	>	<	1	527	527	527	0	527	527	>
2022-06-08 15:58:11	485	<	1331	0.006	1	0	0.0773	0.0833	-0.0713	>	<	1	1.6	1.6	1.6	0	1.6	1.6	>	<	1	527	527	527	0	527	527	>
2022-06-08 15:58:12	486	<	5655	0.0255	3	0	0.1609	0.1863	-0.1354	>	<	1	5.5	5.5	5.5	0	5.5	5.5	>	<	0	0			0	0	0	>
2022-06-08 15:58:13	487	<	320	0.05	1	0	0.2179	0.2679	-0.1679	>	<	0	0			0	0	0	>	<	1	527	527	527	0	527	527	>
2022-06-08 15:58:14	488	<	5678	0.0167	1	0	0.1283	0.145	-0.1115	>	<	1	1.05	1.05	1.05	0	1.05	1.05	>	<	1	527	527	527	0	527	527	>
2022-06-08 15:58:15	489	<	1635	0.0483	1	0	0.2144	0.2628	-0.1661	>	<	1	4.4	4.4	4.4	0	4.4	4.4	>	<	1	527	527	527	0	527	527	>
2022-06-08 15:58:16	490	<	315	0.0032	1	0	0.0563	0.0594	-0.0531	>	<	1	3.25	3.25	3.25	0	3.25	3.25	>	<	1	527	527	527	0	527	527	>
2022-06-08 15:58:17	491	<	7007	0.0191	1	0	0.137	0.1561	-0.1178	>	<	1	1.65	1.65	1.65	0	1.65	1.65	>	<	1	527	527	527	0	527	527	>
2022-06-08 15:58:18	492	<	0	0			0	0	0	>	<	1	5.6	5.6	5.6	0	5.6	5.6	>	<	1	527	527	527	0	527	527	>
2022-06-08 15:58:19	493	<	6044	0.2	1132	0	14.5599	14.7599	-14.3598	>	<	1	0.4	0.4	0.4	0	0.4	0.4	>	<	1	527	527	527	0	527	527	>
2022-06-08 15:58:20	494	<	1285	0.0366	1	0	0.1877	0.2243	-0.1511	>	<	1	4.8	4.8	4.8	0	4.8	4.8	>	<	1	527	527	527	0	527	527	>
2022-06-08 15:58:21	495	<	3489	0.3394	1142	0	19.3311	19.6705	-18.9918	>	<	1	2.65	2.65	2.65	0	2.65	2.65	>	<	1	527	527	527	0	527	527	>
2022-06-08 15:58:22	496	<	3848	0.0275	1	0	0.1637	0.1912	-0.1361	>	<	1	2.4	2.4	2.4	0	2.4	2.4	>	<	1	527	527	527	0	527	527	>
2022-06-08 15:58:23	497	<	0	0			0	0	0	>	<	1	5.2	5.2	5.2	0	5.2	5.2	>	<	1	527	527	527	0	527	527	>
2022-06-08 15:58:24	498	<	6375	0.018	1	0	0.1331	0.1511	-0.1151	>	<	1	0.05	0.05	0.05	0	0.05	0.05	>	<	1	527	527	527	0	527	527	>
2022-06-08 15:58:25	499	<	971	0.035	1	0	0.1838	0.2188	-0.1488	>	<	1	5.05	5.05	5.05	0	5.05	5.05	>	<	1	527	527	527	0	527	527	>
2022-06-08 15:58:26	500	<	4048	0.0143	1	0	0.1188	0.1332	-0.1045	>	<	1	2.15	2.15	2.15	0	2.15	2.15	>	<	1	527	527	527	0	527	527	>
2022-06-08 15:58:27	501	<	3305	0.0269	1	0	0.1619	0.1888	-0.1349	>	<	1	2.25	2.25	2.25	0	2.25	2.25	>	<	1	527	527	527	0	527	527	>
2022-06-08 15:58:28	502	<	0	0			0	0	0	>	<	1	4.7	4.7	4.7	0	4.7	4.7	>	<	1	527	527	527	0	527	527	>
2022-06-08 15:58:29	503	<	6668	0.0166	1	0	0.1279	0.1446	-0.1113	>	<	1	0.05	0.05	0.05	0	0.05	0.05	>	<	1	527	527	527	0	527	527	>
2022-06-08 15:58:30	504	<	0	0			0	0	0	>	<	1	5	5	5	0	5	5	>	<	1	527	527	527	0	527	527	>
2022-06-08 15:58:31	505	<	0	0			0	0	0	>	<	1	0.4	0.4	0.4	0	0.4	0.4	>	<	1	527	527	527	0	527	527	>
2022-06-08 15:58:32	506	<	0	0			0	0	0	>	<	1	0.05	0.05	0.05	0	0.05	0.05	>	<	1	527	527	527	0	527	527	>
2022-06-08 15:58:33	507	<	6580	0.4707	3018	0	37.2026	37.6733	-36.732	>	<	1	0	0	0	0	0	0	>	<	1	527	527	527	0	527	527	>
2022-06-08 15:58:34	508	<	8431	0.0122	1	0	0.1099	0.1221	-0.0976	>	<	1	4.8	4.8	4.8	0	4.8	4.8	>	<	1	527	527	527	0	527	527	>
2022-06-08 15:58:35	509	<	430	0.0349	1	0	0.1835	0.2184	-0.1486	>	<	1	5.25	5.25	5.25	0	5.25	5.25	>	<	1	527	527	527	0	527	527	>
2022-06-08 15:58:36	510	<	3930	0.0079	1	0	0.0885	0.0964	-0.0806	>	<	1	1.15	1.15	1.15	0	1.15	1.15	>	<	1	527	527	527	0	527	527	>
2022-06-08 15:58:37	511	<	3444	0.0166	1	0	0.1276	0.1441	-0.111	>	<	1	2.4	2.4	2.4	0	2.4	2.4	>	<	1	527	527	527	0	527	527	>
2022-06-08 15:58:38	512	<	26	0.0769	1	0	0.2665	0.3434	-0.1895	>	<	1	3.9	3.9	3.9	0	3.9	3.9	>	<	1	527.3	527.3	527.3	0	527.3	527.3	>
2022-06-08 15:58:39	513	<	7159	0.0154	1	0	0.123	0.1384	-0.1076	>	<	1	0	0	0	0	0	0	>	<	1	527.3	527.3	527.3	0	527.3	527.3	>
2022-06-08 15:58:40	514	<	202	0.0297	1	0	0.1698	0.1995	-0.1401	>	<	1	5.8	5.8	5.8	0	5.8	5.8	>	<	1	527.3	527.3	527.3	0	527.3	527.3	>
2022-06-08 15:58:41	515	<	5333	0.0099	1	0	0.0992	0.1091	-0.0893	>	<	1	0.7	0.7	0.7	0	0.7	0.7	>	<	1	527.3	527.3	527.3	0	527.3	527.3	>
2022-06-08 15:58:42	516	<	2056	0.0297	1	0	0.1697	0.1993	-0.14	>	<	1	3.2	3.2	3.2	0	3.2	3.2	>	<	1	527.3	527.3	527.3	0	527.3	527.3	>
2022-06-08 15:58:43	517	<	266	0.0038	1	0	0.0612	0.065	-0.0574	>	<	1	3.2	3.2	3.2	0	3.2	3.2	>	<	1	527.3	527.3	527.3	0	527.3	527.3	>
2022-06-08 15:58:44	518	<	7138	0.0161	1	0	0.1259	0.142	-0.1098	>	<	1	0.2	0.2	0.2	0	0.2	0.2	>	<	1	527.3	527.3	527.3	0	527.3	527.3	>
2022-06-08 15:58:45	519	<	0	0			0	0	0	>	<	1	6.05	6.05	6.05	0	6.05	6.05	>	<	1	527.3	527.3	527.3	0	527.3	527.3	>
2022-06-08 15:58:46	520	<	5776	0.0149	1	0	0.1211	0.136	-0.1062	>	<	1	0.25	0.25	0.25	0	0.25	0.25	>	<	1	527.3	527.3	527.3	0	527.3	527.3	>
2022-06-08 15:58:47	521	<	1630	0.0319	1	0	0.1757	0.2076	-0.1438	>	<	1	4.8	4.8	4.8	0	4.8	4.8	>	<	1	527.3	527.3	527.3	0	527.3	527.3	>
2022-06-08 15:58:48	522	<	2689	0.016	2	0	0.1284	0.1444	-0.1124	>	<	1	2.8	2.8	2.8	0	2.8	2.8	>	<	1	527.3	527.3	527.3	0	527.3	527.3	>
2022-06-08 15:58:49	523	<	4730	0.0197	1	0	0.1388	0.1585	-0.1192	>	<	1	1.85	1.85	1.85	0	1.85	1.85	>	<	1	527.3	527.3	527.3	0	527.3	527.3	>
2022-06-08 15:58:50	524	<	0	0			0	0	0	>	<	1	5.45	5.45	5.45	0	5.45	5.45	>	<	1	527.5	527.5	527.5	0	527.5	527.5	>
2022-06-08 15:58:51	525	<	6190	0.011	1	0	0.1042	0.1152	-0.0932	>	<	1	0.05	0.05	0.05	0	0.05	0.05	>	<	1	527.5	527.5	527.5	0	527.5	527.5	>
2022-06-08 15:58:52	526	<	1231	0.0382	1	0	0.1916	0.2298	-0.1535	>	<	1	5.4	5.4	5.4	0	5.4	5.4	>	<	1	532.6	532.6	532.6	0	532.6	532.6	>
2022-06-08 15:58:53	527	<	4019	0.0112	1	0	0.1052	0.1164	-0.094	>	<	1	2.5	2.5	2.5	0	2.5	2.5	>	<	1	532.6	532.6	532.6	0	532.6	532.6	>
2022-06-08 15:58:54	528	<	3416	0.0269	1	0	0.1619	0.1888	-0.135	>	<	1	2.45	2.45	2.45	0	2.45	2.45	>	<	1	532.6	532.6	532.6	0	532.6	532.6	>
2022-06-08 15:58:55	529	<	0	0			0	0	0	>	<	1	5.15	5.15	5.15	0	5.15	5.15	>	<	1	532.6	532.6	532.6	0	532.6	532.6	>
2022-06-08 15:58:56	530	<	6334	0.0161	1	0	0.1259	0.142	-0.1098	>	<	1	0.05	0.05	0.05	0	0.05	0.05	>	<	1	532.6	532.6	532.6	0	532.6	532.6	>
2022-06-08 15:58:57	531	<	1102	0.0445	1	0	0.2061	0.2506	-0.1617	>	<	1	5.65	5.65	5.65	0	5.65	5.65	>	<	1	532.6	532.6	532.6	0	532.6	532.6	>
2022-06-08 15:58:58	532	<	4897	0.0104	1	0	0.1015	0.1119	-0.0911	>	<	1	2.25	2.25	2.25	0	2.25	2.25	>	<	1	532.6	532.6	532.6	0	532.6	532.6	>
2022-06-08 15:58:59	533	<	2554	0.0313	1	0	0.1742	0.2055	-0.1429	>	<	1	3.3	3.3	3.3	0	3.3	3.3	>	<	1	525.3	525.3	525.3	0	525.3	525.3	>
2022-06-08 15:59:00	534	<	799	1.3267	1050	0	37.1228	38.4495	-35.7961	>	<	1	4.75	4.75	4.75	0	4.75	4.75	>	<	1	525.3	525.3	525.3	0	525.3	525.3	>
2022-06-08 15:59:01	535	<	5650	0.0205	1	0	0.1418	0.1623	-0.1213	>	<	1	0.5	0.5	0.5	0	0.5	0.5	>	<	1	525.5	525.5	525.5	0	525.5	525.5	>
2022-06-08 15:59:02	536	<	1004	0.0388	1	0	0.1932	0.2321	-0.1544	>	<	1	5.6	5.6	5.6	0	5.6	5.6	>	<	1	525.5	525.5	525.5	0	525.5	525.5	>
2022-06-08 15:59:03	537	<	4823	0.0126	1	0	0.1117	0.1244	-0.0991	>	<	1	2.1	2.1	2.1	0	2.1	2.1	>	<	1	525.5	525.5	525.5	0	525.5	525.5	>
2022-06-08 15:59:04	538	<	2642	0.0273	1	0	0.1628	0.1901	-0.1356	>	<	1	3.75	3.75	3.75	0	3.75	3.75	>	<	1	525.5	525.5	525.5	0	525.5	525.5	>
2022-06-08 15:59:05	539	<	778	0.0141	1	0	0.1181	0.1322	-0.1039	>	<	1	4.55	4.55	4.55	0	4.55	4.55	>	<	1	525.5	525.5	525.5	0	525.5	525.5	>
2022-06-08 15:59:06	540	<	5668	0.0205	1	0	0.1416	0.1621	-0.1211	>	<	1	0.85	0.85	0.85	0	0.85	0.85	>	<	1	525.5	525.5	525.5	0	525.5	525.5	>
2022-06-08 15:59:07	541	<	1023	0.0381	1	0	0.1915	0.2296	-0.1534	>	<	1	5.65	5.65	5.65	0	5.65	5.65	>	<	1	525.5	525.5	525.5	0	525.5	525.5	>
2022-06-08 15:59:08	542	<	5013	0.0132	1	0	0.114	0.1272	-0.1008	>	<	1	1.85	1.85	1.85	0	1.85	1.85	>	<	1	525.5	525.5	525.5	0	525.5	525.5	>
2022-06-08 15:59:09	543	<	2470	0.0409	2	0	0.2001	0.241	-0.1592	>	<	1	3.85	3.85	3.85	0	3.85	3.85	>	<	1	525.5	525.5	525.5	0	525.5	525.5	>
2022-06-08 15:59:10	544	<	234	0.0085	1	0	0.0921	0.1006	-0.0835	>	<	1	4.5	4.5	4.5	0	4.5	4.5	>	<	1	525.5	525.5	525.5	0	525.5	525.5	>
2022-06-08 15:59:11	545	<	6344	0.0188	1	0	0.1357	0.1544	-0.1169	>	<	1	1.35	1.35	1.35	0	1.35	1.35	>	<	1	525.5	525.5	525.5	0	525.5	525.5	>
2022-06-08 15:59:12	546	<	905	0.0254	1	0	0.1574	0.1828	-0.132	>	<	1	5.45	5.45	5.45	0	5.45	5.45	>	<	1	525.5	525.5	525.5	0	525.5	525.5	>
2022-06-08 15:59:13	547	<	5097	0.2086	969	0	13.5718	13.7803	-13.3632	>	<	1	1.75	1.75	1.75	0	1.75	1.75	>	<	1	525.5	525.5	525.5	0	525.5	525.5	>
2022-06-08 15:59:14	548	<	2401	0.0429	1	0	0.2026	0.2455	-0.1597	>	<	1	4.25	4.25	4.25	0	4.25	4.25	>	<	1	525.5	525.5	525.5	0	525.5	525.5	>
2022-06-08 15:59:15	549	<	2662	0.0109	1	0	0.1038	0.1147	-0.0929	>	<	1	4.45	4.45	4.45	0	4.45	4.45	>	<	1	525.5	525.5	525.5	0	525.5	525.5	>
2022-06-08 15:59:16	550	<	3791	0.0314	1	0	0.1744	0.2058	-0.143	>	<	1	1.75	1.75	1.75	0	1.75	1.75	>	<	1	525.5	525.5	525.5	0	525.5	525.5	>
2022-06-08 15:59:17	551	<	1047	0.0401	1	0	0.1962	0.2363	-0.1561	>	<	1	5.35	5.35	5.35	0	5.35	5.35	>	<	1	525.5	525.5	525.5	0	525.5	525.5	>
2022-06-08 15:59:18	552	<	5099	0.0157	1	0	0.1243	0.14	-0.1086	>	<	1	1.65	1.65	1.65	0	1.65	1.65	>	<	1	525.5	525.5	525.5	0	525.5	525.5	>
2022-06-08 15:59:19	553	<	2414	0.0394	1	0	0.1944	0.2338	-0.1551	>	<	1	4.9	4.9	4.9	0	4.9	4.9	>	<	1	525.5	525.5	525.5	0	525.5	525.5	>
2022-06-08 15:59:20	554	<	3580	0.0179	1	0	0.1325	0.1504	-0.1146	>	<	1	4.3	4.3	4.3	0	4.3	4.3	>	<	1	525.5	525.5	525.5	0	525.5	525.5	>
2022-06-08 15:59:21	555	<	3004	0.0409	1	0	0.1982	0.2391	-0.1572	>	<	1	3.2	3.2	3.2	0	3.2	3.2	>	<	1	525.5	525.5	525.5	0	525.5	525.5	>
2022-06-08 15:59:22	556	<	976	0.7357	678	0	21.6907	22.4264	-20.9551	>	<	1	5.25	5.25	5.25	0	5.25	5.25	>	<	1	525.5	525.5	525.5	0	525.5	525.5	>
2022-06-08 15:59:23	557	<	4725	0.0216	1	0	0.1453	0.1669	-0.1237	>	<	1	1.75	1.75	1.75	0	1.75	1.75	>	<	1	525.5	525.5	525.5	0	525.5	525.5	>
2022-06-08 15:59:24	558	<	2760	0.0478	1	0	0.2134	0.2612	-0.1656	>	<	1	5.7	5.7	5.7	0	5.7	5.7	>	<	1	525.5	525.5	525.5	0	525.5	525.5	>
2022-06-08 15:59:25	559	<	3488	0.01	1	0	0.0997	0.1097	-0.0896	>	<	1	4.3	4.3	4.3	0	4.3	4.3	>	<	1	525.5	525.5	525.5	0	525.5	525.5	>
2022-06-08 15:59:26	560	<	2934	0.0389	1	0	0.1932	0.2321	-0.1544	>	<	1	2.45	2.45	2.45	0	2.45	2.45	>	<	1	525.5	525.5	525.5	0	525.5	525.5	>
2022-06-08 15:59:27	561	<	1110	0.0369	1	0	0.1886	0.2255	-0.1517	>	<	1	5.35	5.35	5.35	0	5.35	5.35	>	<	1	525.5	525.5	525.5	0	525.5	525.5	>
2022-06-08 15:59:28	562	<	5004	0.0174	1	0	0.1307	0.1481	-0.1133	>	<	1	1.9	1.9	1.9	0	1.9	1.9	>	<	1	525.5	525.5	525.5	0	525.5	525.5	>
2022-06-08 15:59:29	563	<	2541	0.0362	1	0	0.1868	0.223	-0.1506	>	<	1	4.8	4.8	4.8	0	4.8	4.8	>	<	1	525.5	525.5	525.5	0	525.5	525.5	>
2022-06-08 15:59:30	564	<	3324	0.0102	3	0	0.1092	0.1194	-0.099	>	<	1	4.45	4.45	4.45	0	4.45	4.45	>	<	1	525.5	525.5	525.5	0	525.5	525.5	>
2022-06-08 15:59:31	565	<	3139	0.0398	1	0	0.1955	0.2354	-0.1557	>	<	1	2.3	2.3	2.3	0	2.3	2.3	>	<	1	525.5	525.5	525.5	0	525.5	525.5	>
2022-06-08 15:59:32	566	<	1083	0.0526	1	0	0.2233	0.2759	-0.1707	>	<	1	5.3	5.3	5.3	0	5.3	5.3	>	<	1	525.5	525.5	525.5	0	525.5	525.5	>
2022-06-08 15:59:33	567	<	4918	0.0189	1	0	0.1362	0.1551	-0.1173	>	<	1	2	2	2	0	2	2	>	<	1	525.5	525.5	525.5	0	525.5	525.5	>
2022-06-08 15:59:34	568	<	2644	0.0401	1	0	0.1962	0.2363	-0.1561	>	<	1	4.65	4.65	4.65	0	4.65	4.65	>	<	1	525.5	525.5	525.5	0	525.5	525.5	>
2022-06-08 15:59:35	569	<	3078	0.0127	1	0	0.1118	0.1245	-0.0992	>	<	1	4.6	4.6	4.6	0	4.6	4.6	>	<	1	525.5	525.5	525.5	0	525.5	525.5	>
2022-06-08 15:59:36	570	<	3011	0.0339	1	0	0.1809	0.2148	-0.147	>	<	1	2.05	2.05	2.05	0	2.05	2.05	>	<	1	525.5	525.5	525.5	0	525.5	525.5	>
2022-06-08 15:59:37	571	<	1474	0.038	1	0	0.1912	0.2292	-0.1532	>	<	1	5.35	5.35	5.35	0	5.35	5.35	>	<	1	525.5	525.5	525.5	0	525.5	525.5	>
2022-06-08 15:59:38	572	<	4791	0.0209	1	0	0.143	0.1638	-0.1221	>	<	1	2.1	2.1	2.1	0	2.1	2.1	>	<	1	525.5	525.5	525.5	0	525.5	525.5	>
2022-06-08 15:59:39	573	<	2785	0.0312	1	0	0.174	0.2052	-0.1427	>	<	1	4.4	4.4	4.4	0	4.4	4.4	>	<	1	525.5	525.5	525.5	0	525.5	525.5	>
2022-06-08 15:59:40	574	<	3215	0.0131	1	0	0.1135	0.1266	-0.1005	>	<	1	5	5	5	0	5	5	>	<	1	525.5	525.5	525.5	0	525.5	525.5	>
2022-06-08 15:59:41	575	<	3001	0.0417	1	0	0.1998	0.2414	-0.1581	>	<	1	2.25	2.25	2.25	0	2.25	2.25	>	<	1	525.5	525.5	525.5	0	525.5	525.5	>
2022-06-08 15:59:42	576	<	1363	0.0352	1	0	0.1843	0.2195	-0.1491	>	<	1	5.35	5.35	5.35	0	5.35	5.35	>	<	1	525.5	525.5	525.5	0	525.5	525.5	>
2022-06-08 15:59:43	577	<	4634	0.0229	1	0	0.1495	0.1724	-0.1266	>	<	1	2.35	2.35	2.35	0	2.35	2.35	>	<	1	525.5	525.5	525.5	0	525.5	525.5	>
2022-06-08 15:59:44	578	<	2959	0.0463	1	0	0.2101	0.2564	-0.1638	>	<	1	5.2	5.2	5.2	0	5.2	5.2	>	<	1	525.5	525.5	525.5	0	525.5	525.5	>
2022-06-08 15:59:45	579	<	3043	0.0105	1	0	0.102	0.1125	-0.0915	>	<	1	5.2	5.2	5.2	0	5.2	5.2	>	<	1	525.5	525.5	525.5	0	525.5	525.5	>
2022-06-08 15:59:46	580	<	2997	0.041	1	0	0.1984	0.2394	-0.1573	>	<	1	2.3	2.3	2.3	0	2.3	2.3	>	<	1	525.5	525.5	525.5	0	525.5	525.5	>
2022-06-08 15:59:47	581	<	1556	0.0431	1	0	0.203	0.246	-0.1599	>	<	1	5.4	5.4	5.4	0	5.4	5.4	>	<	1	525.5	525.5	525.5	0	525.5	525.5	>
2022-06-08 15:59:48	582	<	4445	0.0247	1	0	0.1554	0.1801	-0.1306	>	<	1	2.8	2.8	2.8	0	2.8	2.8	>	<	1	525.5	525.5	525.5	0	525.5	525.5	>
2022-06-08 15:59:49	583	<	2999	0.038	1	0	0.1912	0.2292	-0.1532	>	<	1	5.05	5.05	5.05	0	5.05	5.05	>	<	1	525.5	525.5	525.5	0	525.5	525.5	>
2022-06-08 15:59:50	584	<	2438	0.0139	1	0	0.1173	0.1312	-0.1033	>	<	1	5.3	5.3	5.3	0	5.3	5.3	>	<	1	525.5	525.5	525.5	0	525.5	525.5	>
2022-06-08 15:59:51	585	<	3566	0.0432	1	0	0.2033	0.2465	-0.1601	>	<	1	2	2	2	0	2	2	>	<	1	525.5	525.5	525.5	0	525.5	525.5	>
2022-06-08 15:59:52	586	<	1755	0.0462	1	0	0.2098	0.256	-0.1637	>	<	1	5.45	5.45	5.45	0	5.45	5.45	>	<	1	525.5	525.5	525.5	0	525.5	525.5	>
2022-06-08 15:59:53	587	<	4173	0.0218	1	0	0.1461	0.1679	-0.1242	>	<	1	3	3	3	0	3	3	>	<	1	525.5	525.5	525.5	0	525.5	525.5	>
2022-06-08 15:59:54	588	<	3071	0.0446	1	0	0.2064	0.2511	-0.1618	>	<	1	4.5	4.5	4.5	0	4.5	4.5	>	<	1	525.5	525.5	525.5	0	525.5	525.5	>
2022-06-08 15:59:55	589	<	655	0.026	1	0	0.159	0.185	-0.133	>	<	1	5.25	5.25	5.25	0	5.25	5.25	>	<	1	525.5	525.5	525.5	0	525.5	525.5	>
2022-06-08 15:59:56	590	<	5341	0.0253	1	0	0.157	0.1822	-0.1317	>	<	1	2.2	2.2	2.2	0	2.2	2.2	>	<	1	525.5	525.5	525.5	0	525.5	525.5	>
2022-06-08 15:59:57	591	<	1994	0.0426	1	0	0.202	0.2446	-0.1594	>	<	1	5.15	5.15	5.15	0	5.15	5.15	>	<	1	525.5	525.5	525.5	0	525.5	525.5	>
2022-06-08 15:59:58	592	<	4012	0.0152	1	0	0.1224	0.1376	-0.1072	>	<	1	3.45	3.45	3.45	0	3.45	3.45	>	<	1	525.5	525.5	525.5	0	525.5	525.5	>
2022-06-08 15:59:59	593	<	2995	0.0374	1	0	0.1897	0.2271	-0.1523	>	<	1	3.8	3.8	3.8	0	3.8	3.8	>	<	1	525.5	525.5	525.5	0	525.5	525.5	>
[truncated: 68 more rows]

## Sheet: Conf1_20000
		<	Processing Time							>	<	CPU1							>	<	MEM1							>
[truncated: 874 more rows]

[truncated: 11 more sheets: Conf2_100, Conf2_1000, Conf2_5000, Conf2_10000, Conf2_15000, Conf3_100, Conf3_1000, Conf3_5000, Conf3_10000, Conf3_15000, Conf3_20000]
