# Supplementary material for: Evaluating the integration of Esper complex event processing engine and message brokers
Source: PeerJ Comput Sci. 2023 Jul 12;9:e1437. doi: 10.7717/peerj-cs.1437 (PMC10403187; doi:10.7717/peerj-cs.1437)
Supplement: Supplemental Information 6 [file peerj-cs-09-1437-s006.zip › Rawdata/Test_P8__(1Sg).xlsx]

## Sheet: Conf1_100
		<	T2-T1							>	<	Processing Time							>	<	T3-T2							>	<	CPU1							>	<	MEM1							>
Time	Id	<	Cont	Average	Max	Min	DesvTip	DTTop	DTDown	>	<	Cont	Average	Max	Min	DesvTip	DTTop	DTDown	>	<	Cont	Average	Max	Min	DesvTip	DTTop	DTDown	>	<	Cont	Average	Max	Min	DesvTip	DTTop	DTDown	>	<	Cont	Average	Max	Min	DesvTip	DTTop	DTDown	>
P8_Conf1_100	Tot	<	13196	1.008	23	1	0.2113	1.2193	0.7967	>	<	13196	0.0236	15	0	0.203	0.2265	-0.1794	>	<	13196	0.0099	15	0	0.1633	0.1732	-0.1533	>	<	660	0.19	2.75	0.1	0.18	0.37	0.01	>	<	660	324.05	390.5	237.5	44	368.04	280.05	>
2022-06-08 16:24:34	0	<	22	3	23	2	4.3693	7.3693	-1.3693	>	<	22	0.5455	6	0	1.2695	1.8149	-0.724	>	<	22	0.3636	4	0	0.8814	1.245	-0.5178	>	<	1	1.9	1.9	1.9	0	1.9	1.9	>	<	1	237.5	237.5	237.5	0	237.5	237.5	>
2022-06-08 16:24:35	1	<	20	1.5	2	1	0.5	2	1	>	<	20	0.5	1	0	0.5	1	0	>	<	20	0.5	1	0	0.5	1	0	>	<	1	0.9	0.9	0.9	0	0.9	0.9	>	<	1	237.7	237.7	237.7	0	237.7	237.7	>
2022-06-08 16:24:36	2	<	20	1.15	2	1	0.3571	1.5071	0.7929	>	<	20	0.85	1	0	0.3571	1.2071	0.4929	>	<	20	0.85	1	0	0.3571	1.2071	0.4929	>	<	1	1.4	1.4	1.4	0	1.4	1.4	>	<	1	238.5	238.5	238.5	0	238.5	238.5	>
2022-06-08 16:24:37	3	<	20	1.05	2	1	0.2179	1.2679	0.8321	>	<	20	0.9	1	0	0.3	1.2	0.6	>	<	20	0.8	1	0	0.4	1.2	0.4	>	<	1	0.85	0.85	0.85	0	0.85	0.85	>	<	1	245.5	245.5	245.5	0	245.5	245.5	>
2022-06-08 16:24:38	4	<	20	1	1	1	0	1	1	>	<	20	0.9	1	0	0.3	1.2	0.6	>	<	20	0.5	1	0	0.5	1	0	>	<	1	0.75	0.75	0.75	0	0.75	0.75	>	<	1	246	246	246	0	246	246	>
2022-06-08 16:24:39	5	<	20	1	1	1	0	1	1	>	<	20	0.5	1	0	0.5	1	0	>	<	20	0.05	1	0	0.2179	0.2679	-0.1679	>	<	1	0.95	0.95	0.95	0	0.95	0.95	>	<	1	246.4	246.4	246.4	0	246.4	246.4	>
2022-06-08 16:24:40	6	<	20	1	1	1	0	1	1	>	<	20	0.75	1	0	0.433	1.183	0.317	>	<	20	0.1	1	0	0.3	0.4	-0.2	>	<	1	0.45	0.45	0.45	0	0.45	0.45	>	<	1	246.4	246.4	246.4	0	246.4	246.4	>
2022-06-08 16:24:41	7	<	20	1.1	3	1	0.4359	1.5359	0.6641	>	<	20	0.4	1	0	0.4899	0.8899	-0.0899	>	<	20	0.05	1	0	0.2179	0.2679	-0.1679	>	<	1	1.4	1.4	1.4	0	1.4	1.4	>	<	1	252.9	252.9	252.9	0	252.9	252.9	>
2022-06-08 16:24:42	8	<	20	1	1	1	0	1	1	>	<	20	0.45	1	0	0.4975	0.9475	-0.0475	>	<	20	0	0	0	0	0	0	>	<	1	0.3	0.3	0.3	0	0.3	0.3	>	<	1	252.9	252.9	252.9	0	252.9	252.9	>
2022-06-08 16:24:43	9	<	20	1	1	1	0	1	1	>	<	20	0.2	1	0	0.4	0.6	-0.2	>	<	20	0	0	0	0	0	0	>	<	1	0.3	0.3	0.3	0	0.3	0.3	>	<	1	252.9	252.9	252.9	0	252.9	252.9	>
2022-06-08 16:24:44	10	<	20	1.05	2	1	0.2179	1.2679	0.8321	>	<	20	0.35	1	0	0.477	0.827	-0.127	>	<	20	0	0	0	0	0	0	>	<	1	0.3	0.3	0.3	0	0.3	0.3	>	<	1	252.9	252.9	252.9	0	252.9	252.9	>
2022-06-08 16:24:45	11	<	20	1	1	1	0	1	1	>	<	20	0.3	1	0	0.4583	0.7583	-0.1583	>	<	20	0	0	0	0	0	0	>	<	1	0.4	0.4	0.4	0	0.4	0.4	>	<	1	252.9	252.9	252.9	0	252.9	252.9	>
2022-06-08 16:24:46	12	<	20	1	1	1	0	1	1	>	<	20	0.75	1	0	0.433	1.183	0.317	>	<	20	0.15	1	0	0.3571	0.5071	-0.2071	>	<	1	0.6	0.6	0.6	0	0.6	0.6	>	<	1	253.3	253.3	253.3	0	253.3	253.3	>
2022-06-08 16:24:47	13	<	20	1	1	1	0	1	1	>	<	20	0.25	1	0	0.433	0.683	-0.183	>	<	20	0	0	0	0	0	0	>	<	1	0.35	0.35	0.35	0	0.35	0.35	>	<	1	244.2	244.2	244.2	0	244.2	244.2	>
2022-06-08 16:24:48	14	<	20	1	1	1	0	1	1	>	<	20	0.2	1	0	0.4	0.6	-0.2	>	<	20	0	0	0	0	0	0	>	<	1	0.4	0.4	0.4	0	0.4	0.4	>	<	1	244.2	244.2	244.2	0	244.2	244.2	>
2022-06-08 16:24:49	15	<	20	1	1	1	0	1	1	>	<	20	0.5	1	0	0.5	1	0	>	<	20	0	0	0	0	0	0	>	<	1	0.4	0.4	0.4	0	0.4	0.4	>	<	1	244.3	244.3	244.3	0	244.3	244.3	>
2022-06-08 16:24:50	16	<	20	1	1	1	0	1	1	>	<	20	0.55	1	0	0.4975	1.0475	0.0525	>	<	20	0.05	1	0	0.2179	0.2679	-0.1679	>	<	1	0.3	0.3	0.3	0	0.3	0.3	>	<	1	244.3	244.3	244.3	0	244.3	244.3	>
2022-06-08 16:24:51	17	<	20	1	1	1	0	1	1	>	<	20	0.85	1	0	0.3571	1.2071	0.4929	>	<	20	0.15	1	0	0.3571	0.5071	-0.2071	>	<	1	0.4	0.4	0.4	0	0.4	0.4	>	<	1	244.6	244.6	244.6	0	244.6	244.6	>
2022-06-08 16:24:52	18	<	20	1	1	1	0	1	1	>	<	20	0.8	1	0	0.4	1.2	0.4	>	<	20	0.25	1	0	0.433	0.683	-0.183	>	<	1	0.65	0.65	0.65	0	0.65	0.65	>	<	1	244.8	244.8	244.8	0	244.8	244.8	>
2022-06-08 16:24:53	19	<	20	1	1	1	0	1	1	>	<	20	0.5	1	0	0.5	1	0	>	<	20	0.15	1	0	0.3571	0.5071	-0.2071	>	<	1	0.4	0.4	0.4	0	0.4	0.4	>	<	1	244.8	244.8	244.8	0	244.8	244.8	>
2022-06-08 16:24:54	20	<	20	1	1	1	0	1	1	>	<	20	0	0	0	0	0	0	>	<	20	0	0	0	0	0	0	>	<	1	0.2	0.2	0.2	0	0.2	0.2	>	<	1	244.8	244.8	244.8	0	244.8	244.8	>
2022-06-08 16:24:55	21	<	20	1	1	1	0	1	1	>	<	20	0	0	0	0	0	0	>	<	20	0	0	0	0	0	0	>	<	1	0.15	0.15	0.15	0	0.15	0.15	>	<	1	244.9	244.9	244.9	0	244.9	244.9	>
2022-06-08 16:24:56	22	<	20	1	1	1	0	1	1	>	<	20	0.05	1	0	0.2179	0.2679	-0.1679	>	<	20	0	0	0	0	0	0	>	<	1	0.2	0.2	0.2	0	0.2	0.2	>	<	1	244.9	244.9	244.9	0	244.9	244.9	>
2022-06-08 16:24:57	23	<	20	1	1	1	0	1	1	>	<	20	0.05	1	0	0.2179	0.2679	-0.1679	>	<	20	0	0	0	0	0	0	>	<	1	0.3	0.3	0.3	0	0.3	0.3	>	<	1	244.9	244.9	244.9	0	244.9	244.9	>
2022-06-08 16:24:58	24	<	20	1	1	1	0	1	1	>	<	20	0.05	1	0	0.2179	0.2679	-0.1679	>	<	20	0	0	0	0	0	0	>	<	1	0.25	0.25	0.25	0	0.25	0.25	>	<	1	244.9	244.9	244.9	0	244.9	244.9	>
2022-06-08 16:24:59	25	<	20	1	1	1	0	1	1	>	<	20	0.15	1	0	0.3571	0.5071	-0.2071	>	<	20	0	0	0	0	0	0	>	<	1	0.35	0.35	0.35	0	0.35	0.35	>	<	1	245.3	245.3	245.3	0	245.3	245.3	>
2022-06-08 16:25:00	26	<	20	1	1	1	0	1	1	>	<	20	0	0	0	0	0	0	>	<	20	0	0	0	0	0	0	>	<	1	0.4	0.4	0.4	0	0.4	0.4	>	<	1	245.6	245.6	245.6	0	245.6	245.6	>
2022-06-08 16:25:01	27	<	20	1	1	1	0	1	1	>	<	20	0	0	0	0	0	0	>	<	20	0	0	0	0	0	0	>	<	1	0.3	0.3	0.3	0	0.3	0.3	>	<	1	245.6	245.6	245.6	0	245.6	245.6	>
2022-06-08 16:25:02	28	<	20	1	1	1	0	1	1	>	<	20	0	0	0	0	0	0	>	<	20	0	0	0	0	0	0	>	<	1	0.25	0.25	0.25	0	0.25	0.25	>	<	1	245.6	245.6	245.6	0	245.6	245.6	>
2022-06-08 16:25:03	29	<	20	1	1	1	0	1	1	>	<	20	0	0	0	0	0	0	>	<	20	0	0	0	0	0	0	>	<	1	0.2	0.2	0.2	0	0.2	0.2	>	<	1	245.6	245.6	245.6	0	245.6	245.6	>
2022-06-08 16:25:04	30	<	20	1.05	2	1	0.2179	1.2679	0.8321	>	<	20	0	0	0	0	0	0	>	<	20	0	0	0	0	0	0	>	<	1	0.2	0.2	0.2	0	0.2	0.2	>	<	1	245.6	245.6	245.6	0	245.6	245.6	>
2022-06-08 16:25:05	31	<	20	1	1	1	0	1	1	>	<	20	0	0	0	0	0	0	>	<	20	0	0	0	0	0	0	>	<	1	0.3	0.3	0.3	0	0.3	0.3	>	<	1	245.6	245.6	245.6	0	245.6	245.6	>
2022-06-08 16:25:06	32	<	20	1.05	2	1	0.2179	1.2679	0.8321	>	<	20	0	0	0	0	0	0	>	<	20	0	0	0	0	0	0	>	<	1	0.3	0.3	0.3	0	0.3	0.3	>	<	1	245.9	245.9	245.9	0	245.9	245.9	>
2022-06-08 16:25:07	33	<	20	1	1	1	0	1	1	>	<	20	0	0	0	0	0	0	>	<	20	0	0	0	0	0	0	>	<	1	0.2	0.2	0.2	0	0.2	0.2	>	<	1	246.1	246.1	246.1	0	246.1	246.1	>
2022-06-08 16:25:08	34	<	20	1	1	1	0	1	1	>	<	20	0	0	0	0	0	0	>	<	20	0	0	0	0	0	0	>	<	1	0.2	0.2	0.2	0	0.2	0.2	>	<	1	246.4	246.4	246.4	0	246.4	246.4	>
2022-06-08 16:25:09	35	<	20	1	1	1	0	1	1	>	<	20	0.75	15	0	3.2692	4.0192	-2.5192	>	<	20	0.75	15	0	3.2692	4.0192	-2.5192	>	<	1	0.15	0.15	0.15	0	0.15	0.15	>	<	1	247.2	247.2	247.2	0	247.2	247.2	>
2022-06-08 16:25:10	36	<	20	1	1	1	0	1	1	>	<	20	0	0	0	0	0	0	>	<	20	0	0	0	0	0	0	>	<	1	1.15	1.15	1.15	0	1.15	1.15	>	<	1	254.5	254.5	254.5	0	254.5	254.5	>
2022-06-08 16:25:11	37	<	20	1	1	1	0	1	1	>	<	20	0	0	0	0	0	0	>	<	20	0	0	0	0	0	0	>	<	1	0.2	0.2	0.2	0	0.2	0.2	>	<	1	254.5	254.5	254.5	0	254.5	254.5	>
2022-06-08 16:25:12	38	<	20	1	1	1	0	1	1	>	<	20	0	0	0	0	0	0	>	<	20	0	0	0	0	0	0	>	<	1	0.2	0.2	0.2	0	0.2	0.2	>	<	1	254.6	254.6	254.6	0	254.6	254.6	>
2022-06-08 16:25:13	39	<	20	1	1	1	0	1	1	>	<	20	0	0	0	0	0	0	>	<	20	0	0	0	0	0	0	>	<	1	0.2	0.2	0.2	0	0.2	0.2	>	<	1	254.6	254.6	254.6	0	254.6	254.6	>
2022-06-08 16:25:14	40	<	20	1	1	1	0	1	1	>	<	20	0	0	0	0	0	0	>	<	20	0	0	0	0	0	0	>	<	1	0.3	0.3	0.3	0	0.3	0.3	>	<	1	254.6	254.6	254.6	0	254.6	254.6	>
2022-06-08 16:25:15	41	<	20	1	1	1	0	1	1	>	<	20	0	0	0	0	0	0	>	<	20	0	0	0	0	0	0	>	<	1	0.15	0.15	0.15	0	0.15	0.15	>	<	1	254.6	254.6	254.6	0	254.6	254.6	>
2022-06-08 16:25:16	42	<	20	1	1	1	0	1	1	>	<	20	0	0	0	0	0	0	>	<	20	0	0	0	0	0	0	>	<	1	0.2	0.2	0.2	0	0.2	0.2	>	<	1	254.6	254.6	254.6	0	254.6	254.6	>
2022-06-08 16:25:17	43	<	20	1	1	1	0	1	1	>	<	20	0	0	0	0	0	0	>	<	20	0	0	0	0	0	0	>	<	1	0.2	0.2	0.2	0	0.2	0.2	>	<	1	254.6	254.6	254.6	0	254.6	254.6	>
2022-06-08 16:25:18	44	<	20	1	1	1	0	1	1	>	<	20	0.05	1	0	0.2179	0.2679	-0.1679	>	<	20	0.05	1	0	0.2179	0.2679	-0.1679	>	<	1	0.25	0.25	0.25	0	0.25	0.25	>	<	1	254.6	254.6	254.6	0	254.6	254.6	>
2022-06-08 16:25:19	45	<	20	1	1	1	0	1	1	>	<	20	0	0	0	0	0	0	>	<	20	0	0	0	0	0	0	>	<	1	0.9	0.9	0.9	0	0.9	0.9	>	<	1	264.3	264.3	264.3	0	264.3	264.3	>
2022-06-08 16:25:20	46	<	20	1	1	1	0	1	1	>	<	20	0	0	0	0	0	0	>	<	20	0	0	0	0	0	0	>	<	1	0.2	0.2	0.2	0	0.2	0.2	>	<	1	264.3	264.3	264.3	0	264.3	264.3	>
2022-06-08 16:25:21	47	<	20	1	1	1	0	1	1	>	<	20	0	0	0	0	0	0	>	<	20	0	0	0	0	0	0	>	<	1	0.5	0.5	0.5	0	0.5	0.5	>	<	1	264.3	264.3	264.3	0	264.3	264.3	>
2022-06-08 16:25:22	48	<	20	1	1	1	0	1	1	>	<	20	0	0	0	0	0	0	>	<	20	0	0	0	0	0	0	>	<	1	0.15	0.15	0.15	0	0.15	0.15	>	<	1	260.6	260.6	260.6	0	260.6	260.6	>
2022-06-08 16:25:23	49	<	20	1	1	1	0	1	1	>	<	20	0	0	0	0	0	0	>	<	20	0	0	0	0	0	0	>	<	1	0.15	0.15	0.15	0	0.15	0.15	>	<	1	260.6	260.6	260.6	0	260.6	260.6	>
2022-06-08 16:25:24	50	<	20	1	1	1	0	1	1	>	<	20	0	0	0	0	0	0	>	<	20	0	0	0	0	0	0	>	<	1	0.25	0.25	0.25	0	0.25	0.25	>	<	1	260.8	260.8	260.8	0	260.8	260.8	>
2022-06-08 16:25:25	51	<	20	1	1	1	0	1	1	>	<	20	0	0	0	0	0	0	>	<	20	0	0	0	0	0	0	>	<	1	0.15	0.15	0.15	0	0.15	0.15	>	<	1	260.8	260.8	260.8	0	260.8	260.8	>
2022-06-08 16:25:26	52	<	20	1	1	1	0	1	1	>	<	20	0	0	0	0	0	0	>	<	20	0	0	0	0	0	0	>	<	1	0.15	0.15	0.15	0	0.15	0.15	>	<	1	260.8	260.8	260.8	0	260.8	260.8	>
2022-06-08 16:25:27	53	<	20	1	1	1	0	1	1	>	<	20	0	0	0	0	0	0	>	<	20	0	0	0	0	0	0	>	<	1	1.15	1.15	1.15	0	1.15	1.15	>	<	1	269.6	269.6	269.6	0	269.6	269.6	>
2022-06-08 16:25:28	54	<	20	1	1	1	0	1	1	>	<	20	0	0	0	0	0	0	>	<	20	0	0	0	0	0	0	>	<	1	0.7	0.7	0.7	0	0.7	0.7	>	<	1	272.7	272.7	272.7	0	272.7	272.7	>
2022-06-08 16:25:29	55	<	20	1	1	1	0	1	1	>	<	20	0	0	0	0	0	0	>	<	20	0	0	0	0	0	0	>	<	1	0.2	0.2	0.2	0	0.2	0.2	>	<	1	272.9	272.9	272.9	0	272.9	272.9	>
2022-06-08 16:25:30	56	<	20	1	1	1	0	1	1	>	<	20	0	0	0	0	0	0	>	<	20	0	0	0	0	0	0	>	<	1	0.15	0.15	0.15	0	0.15	0.15	>	<	1	272.9	272.9	272.9	0	272.9	272.9	>
2022-06-08 16:25:31	57	<	20	1	1	1	0	1	1	>	<	20	0	0	0	0	0	0	>	<	20	0	0	0	0	0	0	>	<	1	0.2	0.2	0.2	0	0.2	0.2	>	<	1	272.9	272.9	272.9	0	272.9	272.9	>
2022-06-08 16:25:32	58	<	20	1	1	1	0	1	1	>	<	20	0	0	0	0	0	0	>	<	20	0	0	0	0	0	0	>	<	1	0.15	0.15	0.15	0	0.15	0.15	>	<	1	260.3	260.3	260.3	0	260.3	260.3	>
2022-06-08 16:25:33	59	<	20	1	1	1	0	1	1	>	<	20	0	0	0	0	0	0	>	<	20	0	0	0	0	0	0	>	<	1	0.15	0.15	0.15	0	0.15	0.15	>	<	1	260.3	260.3	260.3	0	260.3	260.3	>
2022-06-08 16:25:34	60	<	20	1	1	1	0	1	1	>	<	20	0	0	0	0	0	0	>	<	20	0	0	0	0	0	0	>	<	1	0.15	0.15	0.15	0	0.15	0.15	>	<	1	260.3	260.3	260.3	0	260.3	260.3	>
2022-06-08 16:25:35	61	<	20	1.05	2	1	0.2179	1.2679	0.8321	>	<	20	0	0	0	0	0	0	>	<	20	0	0	0	0	0	0	>	<	1	0.15	0.15	0.15	0	0.15	0.15	>	<	1	260.3	260.3	260.3	0	260.3	260.3	>
2022-06-08 16:25:36	62	<	20	1	1	1	0	1	1	>	<	20	0	0	0	0	0	0	>	<	20	0	0	0	0	0	0	>	<	1	0.15	0.15	0.15	0	0.15	0.15	>	<	1	260.3	260.3	260.3	0	260.3	260.3	>
2022-06-08 16:25:37	63	<	20	1	1	1	0	1	1	>	<	20	0	0	0	0	0	0	>	<	20	0	0	0	0	0	0	>	<	1	0.15	0.15	0.15	0	0.15	0.15	>	<	1	260.3	260.3	260.3	0	260.3	260.3	>
2022-06-08 16:25:38	64	<	20	1	1	1	0	1	1	>	<	20	0	0	0	0	0	0	>	<	20	0	0	0	0	0	0	>	<	1	2.75	2.75	2.75	0	2.75	2.75	>	<	1	277.5	277.5	277.5	0	277.5	277.5	>
2022-06-08 16:25:39	65	<	20	1.1	3	1	0.4359	1.5359	0.6641	>	<	20	0	0	0	0	0	0	>	<	20	0	0	0	0	0	0	>	<	1	0.1	0.1	0.1	0	0.1	0.1	>	<	1	277.5	277.5	277.5	0	277.5	277.5	>
2022-06-08 16:25:40	66	<	20	1	1	1	0	1	1	>	<	20	0	0	0	0	0	0	>	<	20	0	0	0	0	0	0	>	<	1	0.15	0.15	0.15	0	0.15	0.15	>	<	1	277.6	277.6	277.6	0	277.6	277.6	>
2022-06-08 16:25:41	67	<	20	1	1	1	0	1	1	>	<	20	0	0	0	0	0	0	>	<	20	0	0	0	0	0	0	>	<	1	0.2	0.2	0.2	0	0.2	0.2	>	<	1	277.6	277.6	277.6	0	277.6	277.6	>
2022-06-08 16:25:42	68	<	20	1	1	1	0	1	1	>	<	20	0	0	0	0	0	0	>	<	20	0	0	0	0	0	0	>	<	1	0.15	0.15	0.15	0	0.15	0.15	>	<	1	267.3	267.3	267.3	0	267.3	267.3	>
2022-06-08 16:25:43	69	<	20	1	1	1	0	1	1	>	<	20	0	0	0	0	0	0	>	<	20	0	0	0	0	0	0	>	<	1	0.3	0.3	0.3	0	0.3	0.3	>	<	1	268.4	268.4	268.4	0	268.4	268.4	>
2022-06-08 16:25:44	70	<	20	1	1	1	0	1	1	>	<	20	0	0	0	0	0	0	>	<	20	0	0	0	0	0	0	>	<	1	0.15	0.15	0.15	0	0.15	0.15	>	<	1	268.4	268.4	268.4	0	268.4	268.4	>
2022-06-08 16:25:45	71	<	20	1	1	1	0	1	1	>	<	20	0	0	0	0	0	0	>	<	20	0	0	0	0	0	0	>	<	1	0.15	0.15	0.15	0	0.15	0.15	>	<	1	268.4	268.4	268.4	0	268.4	268.4	>
2022-06-08 16:25:46	72	<	20	1	1	1	0	1	1	>	<	20	0.45	1	0	0.4975	0.9475	-0.0475	>	<	20	0.3	1	0	0.4583	0.7583	-0.1583	>	<	1	0.15	0.15	0.15	0	0.15	0.15	>	<	1	268.4	268.4	268.4	0	268.4	268.4	>
2022-06-08 16:25:47	73	<	20	1.05	2	1	0.2179	1.2679	0.8321	>	<	20	0.35	1	0	0.477	0.827	-0.127	>	<	20	0.2	1	0	0.4	0.6	-0.2	>	<	1	0.15	0.15	0.15	0	0.15	0.15	>	<	1	268.4	268.4	268.4	0	268.4	268.4	>
2022-06-08 16:25:48	74	<	20	1	1	1	0	1	1	>	<	20	0.15	1	0	0.3571	0.5071	-0.2071	>	<	20	0.1	1	0	0.3	0.4	-0.2	>	<	1	0.15	0.15	0.15	0	0.15	0.15	>	<	1	268.6	268.6	268.6	0	268.6	268.6	>
2022-06-08 16:25:49	75	<	20	1	1	1	0	1	1	>	<	20	0	0	0	0	0	0	>	<	20	0	0	0	0	0	0	>	<	1	0.15	0.15	0.15	0	0.15	0.15	>	<	1	268.6	268.6	268.6	0	268.6	268.6	>
2022-06-08 16:25:50	76	<	20	1	1	1	0	1	1	>	<	20	0	0	0	0	0	0	>	<	20	0	0	0	0	0	0	>	<	1	0.15	0.15	0.15	0	0.15	0.15	>	<	1	268.6	268.6	268.6	0	268.6	268.6	>
2022-06-08 16:25:51	77	<	20	1	1	1	0	1	1	>	<	20	0	0	0	0	0	0	>	<	20	0	0	0	0	0	0	>	<	1	0.1	0.1	0.1	0	0.1	0.1	>	<	1	268.6	268.6	268.6	0	268.6	268.6	>
2022-06-08 16:25:52	78	<	20	1	1	1	0	1	1	>	<	20	0	0	0	0	0	0	>	<	20	0	0	0	0	0	0	>	<	1	0.15	0.15	0.15	0	0.15	0.15	>	<	1	268.6	268.6	268.6	0	268.6	268.6	>
2022-06-08 16:25:53	79	<	20	1	1	1	0	1	1	>	<	20	0	0	0	0	0	0	>	<	20	0	0	0	0	0	0	>	<	1	0.15	0.15	0.15	0	0.15	0.15	>	<	1	268.6	268.6	268.6	0	268.6	268.6	>
2022-06-08 16:25:54	80	<	20	1	1	1	0	1	1	>	<	20	0	0	0	0	0	0	>	<	20	0	0	0	0	0	0	>	<	1	0.15	0.15	0.15	0	0.15	0.15	>	<	1	268.6	268.6	268.6	0	268.6	268.6	>
2022-06-08 16:25:55	81	<	20	1	1	1	0	1	1	>	<	20	0	0	0	0	0	0	>	<	20	0	0	0	0	0	0	>	<	1	0.1	0.1	0.1	0	0.1	0.1	>	<	1	268.6	268.6	268.6	0	268.6	268.6	>
2022-06-08 16:25:56	82	<	20	1	1	1	0	1	1	>	<	20	0	0	0	0	0	0	>	<	20	0	0	0	0	0	0	>	<	1	0.15	0.15	0.15	0	0.15	0.15	>	<	1	268.6	268.6	268.6	0	268.6	268.6	>
2022-06-08 16:25:57	83	<	20	1	1	1	0	1	1	>	<	20	0.05	1	0	0.2179	0.2679	-0.1679	>	<	20	0	0	0	0	0	0	>	<	1	0.1	0.1	0.1	0	0.1	0.1	>	<	1	268.6	268.6	268.6	0	268.6	268.6	>
2022-06-08 16:25:58	84	<	20	1.05	2	1	0.2179	1.2679	0.8321	>	<	20	0	0	0	0	0	0	>	<	20	0	0	0	0	0	0	>	<	1	0.15	0.15	0.15	0	0.15	0.15	>	<	1	268.6	268.6	268.6	0	268.6	268.6	>
2022-06-08 16:25:59	85	<	20	1.1	3	1	0.4359	1.5359	0.6641	>	<	20	0.05	1	0	0.2179	0.2679	-0.1679	>	<	20	0.05	1	0	0.2179	0.2679	-0.1679	>	<	1	0.2	0.2	0.2	0	0.2	0.2	>	<	1	268.6	268.6	268.6	0	268.6	268.6	>
2022-06-08 16:26:00	86	<	20	1	1	1	0	1	1	>	<	20	0	0	0	0	0	0	>	<	20	0	0	0	0	0	0	>	<	1	0.2	0.2	0.2	0	0.2	0.2	>	<	1	268.6	268.6	268.6	0	268.6	268.6	>
2022-06-08 16:26:01	87	<	20	1.15	4	1	0.6538	1.8038	0.4962	>	<	20	0	0	0	0	0	0	>	<	20	0	0	0	0	0	0	>	<	1	0.15	0.15	0.15	0	0.15	0.15	>	<	1	268.6	268.6	268.6	0	268.6	268.6	>
2022-06-08 16:26:02	88	<	20	1	1	1	0	1	1	>	<	20	0	0	0	0	0	0	>	<	20	0	0	0	0	0	0	>	<	1	0.1	0.1	0.1	0	0.1	0.1	>	<	1	268.6	268.6	268.6	0	268.6	268.6	>
2022-06-08 16:26:03	89	<	20	1	1	1	0	1	1	>	<	20	0	0	0	0	0	0	>	<	20	0	0	0	0	0	0	>	<	1	0.3	0.3	0.3	0	0.3	0.3	>	<	1	268.6	268.6	268.6	0	268.6	268.6	>
2022-06-08 16:26:04	90	<	20	1	1	1	0	1	1	>	<	20	0	0	0	0	0	0	>	<	20	0	0	0	0	0	0	>	<	1	0.2	0.2	0.2	0	0.2	0.2	>	<	1	268.6	268.6	268.6	0	268.6	268.6	>
2022-06-08 16:26:05	91	<	20	1	1	1	0	1	1	>	<	20	0	0	0	0	0	0	>	<	20	0	0	0	0	0	0	>	<	1	0.15	0.15	0.15	0	0.15	0.15	>	<	1	268.6	268.6	268.6	0	268.6	268.6	>
2022-06-08 16:26:06	92	<	20	1	1	1	0	1	1	>	<	20	0	0	0	0	0	0	>	<	20	0	0	0	0	0	0	>	<	1	0.15	0.15	0.15	0	0.15	0.15	>	<	1	268.6	268.6	268.6	0	268.6	268.6	>
2022-06-08 16:26:07	93	<	20	1.1	3	1	0.4359	1.5359	0.6641	>	<	20	0	0	0	0	0	0	>	<	20	0	0	0	0	0	0	>	<	1	0.15	0.15	0.15	0	0.15	0.15	>	<	1	268.6	268.6	268.6	0	268.6	268.6	>
2022-06-08 16:26:08	94	<	20	1	1	1	0	1	1	>	<	20	0	0	0	0	0	0	>	<	20	0	0	0	0	0	0	>	<	1	0.15	0.15	0.15	0	0.15	0.15	>	<	1	268.6	268.6	268.6	0	268.6	268.6	>
2022-06-08 16:26:09	95	<	20	1	1	1	0	1	1	>	<	20	0	0	0	0	0	0	>	<	20	0	0	0	0	0	0	>	<	1	0.15	0.15	0.15	0	0.15	0.15	>	<	1	268.6	268.6	268.6	0	268.6	268.6	>
2022-06-08 16:26:10	96	<	20	1	1	1	0	1	1	>	<	20	0	0	0	0	0	0	>	<	20	0	0	0	0	0	0	>	<	1	0.15	0.15	0.15	0	0.15	0.15	>	<	1	268.6	268.6	268.6	0	268.6	268.6	>
2022-06-08 16:26:11	97	<	20	1	1	1	0	1	1	>	<	20	0	0	0	0	0	0	>	<	20	0	0	0	0	0	0	>	<	1	0.15	0.15	0.15	0	0.15	0.15	>	<	1	268.6	268.6	268.6	0	268.6	268.6	>
2022-06-08 16:26:12	98	<	20	1	1	1	0	1	1	>	<	20	0.05	1	0	0.2179	0.2679	-0.1679	>	<	20	0	0	0	0	0	0	>	<	1	0.2	0.2	0.2	0	0.2	0.2	>	<	1	268.6	268.6	268.6	0	268.6	268.6	>
2022-06-08 16:26:13	99	<	20	1	1	1	0	1	1	>	<	20	0.1	1	0	0.3	0.4	-0.2	>	<	20	0.1	1	0	0.3	0.4	-0.2	>	<	1	0.2	0.2	0.2	0	0.2	0.2	>	<	1	268.6	268.6	268.6	0	268.6	268.6	>
2022-06-08 16:26:14	100	<	20	1.05	2	1	0.2179	1.2679	0.8321	>	<	20	0	0	0	0	0	0	>	<	20	0	0	0	0	0	0	>	<	1	0.15	0.15	0.15	0	0.15	0.15	>	<	1	268.8	268.8	268.8	0	268.8	268.8	>
2022-06-08 16:26:15	101	<	20	1	1	1	0	1	1	>	<	20	0	0	0	0	0	0	>	<	20	0	0	0	0	0	0	>	<	1	0.15	0.15	0.15	0	0.15	0.15	>	<	1	268.8	268.8	268.8	0	268.8	268.8	>
2022-06-08 16:26:16	102	<	20	1	1	1	0	1	1	>	<	20	0.05	1	0	0.2179	0.2679	-0.1679	>	<	20	0	0	0	0	0	0	>	<	1	0.3	0.3	0.3	0	0.3	0.3	>	<	1	268.8	268.8	268.8	0	268.8	268.8	>
2022-06-08 16:26:17	103	<	20	1	1	1	0	1	1	>	<	20	0	0	0	0	0	0	>	<	20	0	0	0	0	0	0	>	<	1	0.15	0.15	0.15	0	0.15	0.15	>	<	1	268.8	268.8	268.8	0	268.8	268.8	>
2022-06-08 16:26:18	104	<	20	1	1	1	0	1	1	>	<	20	0	0	0	0	0	0	>	<	20	0	0	0	0	0	0	>	<	1	0.15	0.15	0.15	0	0.15	0.15	>	<	1	268.8	268.8	268.8	0	268.8	268.8	>
2022-06-08 16:26:19	105	<	20	1	1	1	0	1	1	>	<	20	0	0	0	0	0	0	>	<	20	0	0	0	0	0	0	>	<	1	0.15	0.15	0.15	0	0.15	0.15	>	<	1	268.8	268.8	268.8	0	268.8	268.8	>
2022-06-08 16:26:20	106	<	20	1	1	1	0	1	1	>	<	20	0	0	0	0	0	0	>	<	20	0	0	0	0	0	0	>	<	1	0.15	0.15	0.15	0	0.15	0.15	>	<	1	269.1	269.1	269.1	0	269.1	269.1	>
2022-06-08 16:26:21	107	<	20	1	1	1	0	1	1	>	<	20	0	0	0	0	0	0	>	<	20	0	0	0	0	0	0	>	<	1	0.15	0.15	0.15	0	0.15	0.15	>	<	1	269.1	269.1	269.1	0	269.1	269.1	>
2022-06-08 16:26:22	108	<	20	1	1	1	0	1	1	>	<	20	0	0	0	0	0	0	>	<	20	0	0	0	0	0	0	>	<	1	0.15	0.15	0.15	0	0.15	0.15	>	<	1	269.3	269.3	269.3	0	269.3	269.3	>
2022-06-08 16:26:23	109	<	20	1	1	1	0	1	1	>	<	20	0	0	0	0	0	0	>	<	20	0	0	0	0	0	0	>	<	1	0.2	0.2	0.2	0	0.2	0.2	>	<	1	269.6	269.6	269.6	0	269.6	269.6	>
2022-06-08 16:26:24	110	<	20	1	1	1	0	1	1	>	<	20	0	0	0	0	0	0	>	<	20	0	0	0	0	0	0	>	<	1	0.15	0.15	0.15	0	0.15	0.15	>	<	1	269.6	269.6	269.6	0	269.6	269.6	>
2022-06-08 16:26:25	111	<	20	1	1	1	0	1	1	>	<	20	0	0	0	0	0	0	>	<	20	0	0	0	0	0	0	>	<	1	0.15	0.15	0.15	0	0.15	0.15	>	<	1	269.6	269.6	269.6	0	269.6	269.6	>
2022-06-08 16:26:26	112	<	20	1	1	1	0	1	1	>	<	20	0	0	0	0	0	0	>	<	20	0	0	0	0	0	0	>	<	1	0.15	0.15	0.15	0	0.15	0.15	>	<	1	269.8	269.8	269.8	0	269.8	269.8	>
2022-06-08 16:26:27	113	<	20	1	1	1	0	1	1	>	<	20	0	0	0	0	0	0	>	<	20	0	0	0	0	0	0	>	<	1	0.25	0.25	0.25	0	0.25	0.25	>	<	1	270.3	270.3	270.3	0	270.3	270.3	>
2022-06-08 16:26:28	114	<	20	1	1	1	0	1	1	>	<	20	0	0	0	0	0	0	>	<	20	0	0	0	0	0	0	>	<	1	0.15	0.15	0.15	0	0.15	0.15	>	<	1	270.6	270.6	270.6	0	270.6	270.6	>
2022-06-08 16:26:29	115	<	20	1	1	1	0	1	1	>	<	20	0	0	0	0	0	0	>	<	20	0	0	0	0	0	0	>	<	1	0.15	0.15	0.15	0	0.15	0.15	>	<	1	271.3	271.3	271.3	0	271.3	271.3	>
2022-06-08 16:26:30	116	<	20	1	1	1	0	1	1	>	<	20	0	0	0	0	0	0	>	<	20	0	0	0	0	0	0	>	<	1	0.15	0.15	0.15	0	0.15	0.15	>	<	1	272.4	272.4	272.4	0	272.4	272.4	>
2022-06-08 16:26:31	117	<	20	1	1	1	0	1	1	>	<	20	0	0	0	0	0	0	>	<	20	0	0	0	0	0	0	>	<	1	0.2	0.2	0.2	0	0.2	0.2	>	<	1	272.6	272.6	272.6	0	272.6	272.6	>
2022-06-08 16:26:32	118	<	20	1	1	1	0	1	1	>	<	20	0	0	0	0	0	0	>	<	20	0	0	0	0	0	0	>	<	1	0.15	0.15	0.15	0	0.15	0.15	>	<	1	273.4	273.4	273.4	0	273.4	273.4	>
2022-06-08 16:26:33	119	<	20	1	1	1	0	1	1	>	<	20	0	0	0	0	0	0	>	<	20	0	0	0	0	0	0	>	<	1	0.15	0.15	0.15	0	0.15	0.15	>	<	1	273.9	273.9	273.9	0	273.9	273.9	>
2022-06-08 16:26:34	120	<	20	1	1	1	0	1	1	>	<	20	0	0	0	0	0	0	>	<	20	0	0	0	0	0	0	>	<	1	0.2	0.2	0.2	0	0.2	0.2	>	<	1	274.4	274.4	274.4	0	274.4	274.4	>
2022-06-08 16:26:35	121	<	20	1	1	1	0	1	1	>	<	20	0	0	0	0	0	0	>	<	20	0	0	0	0	0	0	>	<	1	0.15	0.15	0.15	0	0.15	0.15	>	<	1	275.9	275.9	275.9	0	275.9	275.9	>
2022-06-08 16:26:36	122	<	20	1	1	1	0	1	1	>	<	20	0	0	0	0	0	0	>	<	20	0	0	0	0	0	0	>	<	1	0.15	0.15	0.15	0	0.15	0.15	>	<	1	277.2	277.2	277.2	0	277.2	277.2	>
2022-06-08 16:26:37	123	<	20	1	1	1	0	1	1	>	<	20	0	0	0	0	0	0	>	<	20	0	0	0	0	0	0	>	<	1	0.2	0.2	0.2	0	0.2	0.2	>	<	1	279	279	279	0	279	279	>
2022-06-08 16:26:38	124	<	20	1	1	1	0	1	1	>	<	20	0	0	0	0	0	0	>	<	20	0	0	0	0	0	0	>	<	1	0.2	0.2	0.2	0	0.2	0.2	>	<	1	280.8	280.8	280.8	0	280.8	280.8	>
2022-06-08 16:26:39	125	<	20	1	1	1	0	1	1	>	<	20	0	0	0	0	0	0	>	<	20	0	0	0	0	0	0	>	<	1	0.15	0.15	0.15	0	0.15	0.15	>	<	1	281.3	281.3	281.3	0	281.3	281.3	>
2022-06-08 16:26:40	126	<	20	1	1	1	0	1	1	>	<	20	0	0	0	0	0	0	>	<	20	0	0	0	0	0	0	>	<	1	0.25	0.25	0.25	0	0.25	0.25	>	<	1	282.1	282.1	282.1	0	282.1	282.1	>
2022-06-08 16:26:41	127	<	20	1	1	1	0	1	1	>	<	20	0	0	0	0	0	0	>	<	20	0	0	0	0	0	0	>	<	1	0.15	0.15	0.15	0	0.15	0.15	>	<	1	282.6	282.6	282.6	0	282.6	282.6	>
2022-06-08 16:26:42	128	<	20	1	1	1	0	1	1	>	<	20	0	0	0	0	0	0	>	<	20	0	0	0	0	0	0	>	<	1	0.45	0.45	0.45	0	0.45	0.45	>	<	1	286.8	286.8	286.8	0	286.8	286.8	>
2022-06-08 16:26:43	129	<	20	1	1	1	0	1	1	>	<	20	0	0	0	0	0	0	>	<	20	0	0	0	0	0	0	>	<	1	0.15	0.15	0.15	0	0.15	0.15	>	<	1	286.8	286.8	286.8	0	286.8	286.8	>
2022-06-08 16:26:44	130	<	20	1	1	1	0	1	1	>	<	20	0	0	0	0	0	0	>	<	20	0	0	0	0	0	0	>	<	1	0.2	0.2	0.2	0	0.2	0.2	>	<	1	286.8	286.8	286.8	0	286.8	286.8	>
2022-06-08 16:26:45	131	<	20	1	1	1	0	1	1	>	<	20	0	0	0	0	0	0	>	<	20	0	0	0	0	0	0	>	<	1	0.15	0.15	0.15	0	0.15	0.15	>	<	1	286.8	286.8	286.8	0	286.8	286.8	>
2022-06-08 16:26:46	132	<	20	1	1	1	0	1	1	>	<	20	0	0	0	0	0	0	>	<	20	0	0	0	0	0	0	>	<	1	0.25	0.25	0.25	0	0.25	0.25	>	<	1	286.8	286.8	286.8	0	286.8	286.8	>
2022-06-08 16:26:47	133	<	20	1	1	1	0	1	1	>	<	20	0	0	0	0	0	0	>	<	20	0	0	0	0	0	0	>	<	1	0.2	0.2	0.2	0	0.2	0.2	>	<	1	286.8	286.8	286.8	0	286.8	286.8	>
2022-06-08 16:26:48	134	<	20	1	1	1	0	1	1	>	<	20	0	0	0	0	0	0	>	<	20	0	0	0	0	0	0	>	<	1	0.15	0.15	0.15	0	0.15	0.15	>	<	1	286.8	286.8	286.8	0	286.8	286.8	>
2022-06-08 16:26:49	135	<	20	1	1	1	0	1	1	>	<	20	0.05	1	0	0.2179	0.2679	-0.1679	>	<	20	0.05	1	0	0.2179	0.2679	-0.1679	>	<	1	0.15	0.15	0.15	0	0.15	0.15	>	<	1	286.8	286.8	286.8	0	286.8	286.8	>
2022-06-08 16:26:50	136	<	20	1	1	1	0	1	1	>	<	20	0	0	0	0	0	0	>	<	20	0	0	0	0	0	0	>	<	1	0.2	0.2	0.2	0	0.2	0.2	>	<	1	286.8	286.8	286.8	0	286.8	286.8	>
2022-06-08 16:26:51	137	<	20	1	1	1	0	1	1	>	<	20	0	0	0	0	0	0	>	<	20	0	0	0	0	0	0	>	<	1	0.15	0.15	0.15	0	0.15	0.15	>	<	1	287.1	287.1	287.1	0	287.1	287.1	>
2022-06-08 16:26:52	138	<	20	1	1	1	0	1	1	>	<	20	0	0	0	0	0	0	>	<	20	0	0	0	0	0	0	>	<	1	0.15	0.15	0.15	0	0.15	0.15	>	<	1	287.1	287.1	287.1	0	287.1	287.1	>
2022-06-08 16:26:53	139	<	20	1	1	1	0	1	1	>	<	20	0	0	0	0	0	0	>	<	20	0	0	0	0	0	0	>	<	1	0.15	0.15	0.15	0	0.15	0.15	>	<	1	287.1	287.1	287.1	0	287.1	287.1	>
2022-06-08 16:26:54	140	<	20	1	1	1	0	1	1	>	<	20	0	0	0	0	0	0	>	<	20	0	0	0	0	0	0	>	<	1	0.2	0.2	0.2	0	0.2	0.2	>	<	1	287.1	287.1	287.1	0	287.1	287.1	>
2022-06-08 16:26:55	141	<	20	1	1	1	0	1	1	>	<	20	0	0	0	0	0	0	>	<	20	0	0	0	0	0	0	>	<	1	0.15	0.15	0.15	0	0.15	0.15	>	<	1	287.1	287.1	287.1	0	287.1	287.1	>
2022-06-08 16:26:56	142	<	20	1	1	1	0	1	1	>	<	20	0	0	0	0	0	0	>	<	20	0	0	0	0	0	0	>	<	1	0.15	0.15	0.15	0	0.15	0.15	>	<	1	287.1	287.1	287.1	0	287.1	287.1	>
2022-06-08 16:26:57	143	<	20	1	1	1	0	1	1	>	<	20	0	0	0	0	0	0	>	<	20	0	0	0	0	0	0	>	<	1	0.15	0.15	0.15	0	0.15	0.15	>	<	1	287.1	287.1	287.1	0	287.1	287.1	>
2022-06-08 16:26:58	144	<	20	1	1	1	0	1	1	>	<	20	0	0	0	0	0	0	>	<	20	0	0	0	0	0	0	>	<	1	0.2	0.2	0.2	0	0.2	0.2	>	<	1	287.1	287.1	287.1	0	287.1	287.1	>
2022-06-08 16:26:59	145	<	20	1.05	2	1	0.2179	1.2679	0.8321	>	<	20	0	0	0	0	0	0	>	<	20	0	0	0	0	0	0	>	<	1	0.15	0.15	0.15	0	0.15	0.15	>	<	1	287.1	287.1	287.1	0	287.1	287.1	>
2022-06-08 16:27:00	146	<	20	1	1	1	0	1	1	>	<	20	0	0	0	0	0	0	>	<	20	0	0	0	0	0	0	>	<	1	0.15	0.15	0.15	0	0.15	0.15	>	<	1	287.1	287.1	287.1	0	287.1	287.1	>
2022-06-08 16:27:01	147	<	20	1	1	1	0	1	1	>	<	20	0	0	0	0	0	0	>	<	20	0	0	0	0	0	0	>	<	1	0.15	0.15	0.15	0	0.15	0.15	>	<	1	287.1	287.1	287.1	0	287.1	287.1	>
2022-06-08 16:27:02	148	<	20	1	1	1	0	1	1	>	<	20	0	0	0	0	0	0	>	<	20	0	0	0	0	0	0	>	<	1	0.2	0.2	0.2	0	0.2	0.2	>	<	1	287.1	287.1	287.1	0	287.1	287.1	>
2022-06-08 16:27:03	149	<	20	1	1	1	0	1	1	>	<	20	0.05	1	0	0.2179	0.2679	-0.1679	>	<	20	0.05	1	0	0.2179	0.2679	-0.1679	>	<	1	0.15	0.15	0.15	0	0.15	0.15	>	<	1	287.1	287.1	287.1	0	287.1	287.1	>
2022-06-08 16:27:04	150	<	20	1.05	2	1	0.2179	1.2679	0.8321	>	<	20	0	0	0	0	0	0	>	<	20	0	0	0	0	0	0	>	<	1	0.15	0.15	0.15	0	0.15	0.15	>	<	1	287.1	287.1	287.1	0	287.1	287.1	>
2022-06-08 16:27:05	151	<	20	1	1	1	0	1	1	>	<	20	0	0	0	0	0	0	>	<	20	0	0	0	0	0	0	>	<	1	0.15	0.15	0.15	0	0.15	0.15	>	<	1	287.1	287.1	287.1	0	287.1	287.1	>
2022-06-08 16:27:06	152	<	20	1	1	1	0	1	1	>	<	20	0	0	0	0	0	0	>	<	20	0	0	0	0	0	0	>	<	1	0.15	0.15	0.15	0	0.15	0.15	>	<	1	287.1	287.1	287.1	0	287.1	287.1	>
2022-06-08 16:27:07	153	<	20	1	1	1	0	1	1	>	<	20	0	0	0	0	0	0	>	<	20	0	0	0	0	0	0	>	<	1	0.25	0.25	0.25	0	0.25	0.25	>	<	1	287.1	287.1	287.1	0	287.1	287.1	>
2022-06-08 16:27:08	154	<	20	1	1	1	0	1	1	>	<	20	0	0	0	0	0	0	>	<	20	0	0	0	0	0	0	>	<	1	0.15	0.15	0.15	0	0.15	0.15	>	<	1	287.1	287.1	287.1	0	287.1	287.1	>
2022-06-08 16:27:09	155	<	20	1	1	1	0	1	1	>	<	20	0	0	0	0	0	0	>	<	20	0	0	0	0	0	0	>	<	1	0.15	0.15	0.15	0	0.15	0.15	>	<	1	287.1	287.1	287.1	0	287.1	287.1	>
2022-06-08 16:27:10	156	<	20	1	1	1	0	1	1	>	<	20	0	0	0	0	0	0	>	<	20	0	0	0	0	0	0	>	<	1	0.15	0.15	0.15	0	0.15	0.15	>	<	1	287.1	287.1	287.1	0	287.1	287.1	>
2022-06-08 16:27:11	157	<	20	1	1	1	0	1	1	>	<	20	0	0	0	0	0	0	>	<	20	0	0	0	0	0	0	>	<	1	0.15	0.15	0.15	0	0.15	0.15	>	<	1	287.1	287.1	287.1	0	287.1	287.1	>
2022-06-08 16:27:12	158	<	20	1	1	1	0	1	1	>	<	20	0	0	0	0	0	0	>	<	20	0	0	0	0	0	0	>	<	1	0.2	0.2	0.2	0	0.2	0.2	>	<	1	287.1	287.1	287.1	0	287.1	287.1	>
2022-06-08 16:27:13	159	<	20	1	1	1	0	1	1	>	<	20	0	0	0	0	0	0	>	<	20	0	0	0	0	0	0	>	<	1	0.15	0.15	0.15	0	0.15	0.15	>	<	1	287.1	287.1	287.1	0	287.1	287.1	>
2022-06-08 16:27:14	160	<	20	1	1	1	0	1	1	>	<	20	0	0	0	0	0	0	>	<	20	0	0	0	0	0	0	>	<	1	0.15	0.15	0.15	0	0.15	0.15	>	<	1	287.1	287.1	287.1	0	287.1	287.1	>
2022-06-08 16:27:15	161	<	20	1	1	1	0	1	1	>	<	20	0	0	0	0	0	0	>	<	20	0	0	0	0	0	0	>	<	1	0.15	0.15	0.15	0	0.15	0.15	>	<	1	287.1	287.1	287.1	0	287.1	287.1	>
2022-06-08 16:27:16	162	<	20	1	1	1	0	1	1	>	<	20	0	0	0	0	0	0	>	<	20	0	0	0	0	0	0	>	<	1	0.15	0.15	0.15	0	0.15	0.15	>	<	1	287.1	287.1	287.1	0	287.1	287.1	>
2022-06-08 16:27:17	163	<	20	1	1	1	0	1	1	>	<	20	0	0	0	0	0	0	>	<	20	0	0	0	0	0	0	>	<	1	0.15	0.15	0.15	0	0.15	0.15	>	<	1	287.1	287.1	287.1	0	287.1	287.1	>
2022-06-08 16:27:18	164	<	20	1	1	1	0	1	1	>	<	20	0	0	0	0	0	0	>	<	20	0	0	0	0	0	0	>	<	1	0.2	0.2	0.2	0	0.2	0.2	>	<	1	287.1	287.1	287.1	0	287.1	287.1	>
2022-06-08 16:27:19	165	<	20	1	1	1	0	1	1	>	<	20	0	0	0	0	0	0	>	<	20	0	0	0	0	0	0	>	<	1	0.15	0.15	0.15	0	0.15	0.15	>	<	1	287.1	287.1	287.1	0	287.1	287.1	>
2022-06-08 16:27:20	166	<	20	1	1	1	0	1	1	>	<	20	0	0	0	0	0	0	>	<	20	0	0	0	0	0	0	>	<	1	0.15	0.15	0.15	0	0.15	0.15	>	<	1	287.1	287.1	287.1	0	287.1	287.1	>
2022-06-08 16:27:21	167	<	20	1	1	1	0	1	1	>	<	20	0	0	0	0	0	0	>	<	20	0	0	0	0	0	0	>	<	1	0.15	0.15	0.15	0	0.15	0.15	>	<	1	287.1	287.1	287.1	0	287.1	287.1	>
2022-06-08 16:27:22	168	<	20	1	1	1	0	1	1	>	<	20	0	0	0	0	0	0	>	<	20	0	0	0	0	0	0	>	<	0	0			0	0	0	>	<	0	0			0	0	0	>
2022-06-08 16:27:23	169	<	20	1	1	1	0	1	1	>	<	20	0	0	0	0	0	0	>	<	20	0	0	0	0	0	0	>	<	1	0.15	0.15	0.15	0	0.15	0.15	>	<	1	287.1	287.1	287.1	0	287.1	287.1	>
2022-06-08 16:27:24	170	<	20	1	1	1	0	1	1	>	<	20	0	0	0	0	0	0	>	<	20	0	0	0	0	0	0	>	<	1	0.15	0.15	0.15	0	0.15	0.15	>	<	1	287.1	287.1	287.1	0	287.1	287.1	>
2022-06-08 16:27:25	171	<	20	1	1	1	0	1	1	>	<	20	0	0	0	0	0	0	>	<	20	0	0	0	0	0	0	>	<	1	0.2	0.2	0.2	0	0.2	0.2	>	<	1	287.1	287.1	287.1	0	287.1	287.1	>
2022-06-08 16:27:26	172	<	20	1	1	1	0	1	1	>	<	20	0	0	0	0	0	0	>	<	20	0	0	0	0	0	0	>	<	1	0.15	0.15	0.15	0	0.15	0.15	>	<	1	287.1	287.1	287.1	0	287.1	287.1	>
2022-06-08 16:27:27	173	<	20	1	1	1	0	1	1	>	<	20	0	0	0	0	0	0	>	<	20	0	0	0	0	0	0	>	<	1	0.15	0.15	0.15	0	0.15	0.15	>	<	1	287.1	287.1	287.1	0	287.1	287.1	>
2022-06-08 16:27:28	174	<	20	1	1	1	0	1	1	>	<	20	0	0	0	0	0	0	>	<	20	0	0	0	0	0	0	>	<	1	0.15	0.15	0.15	0	0.15	0.15	>	<	1	287.1	287.1	287.1	0	287.1	287.1	>
2022-06-08 16:27:29	175	<	20	1	1	1	0	1	1	>	<	20	0	0	0	0	0	0	>	<	20	0	0	0	0	0	0	>	<	1	0.2	0.2	0.2	0	0.2	0.2	>	<	1	287.1	287.1	287.1	0	287.1	287.1	>
2022-06-08 16:27:30	176	<	20	1	1	1	0	1	1	>	<	20	0	0	0	0	0	0	>	<	20	0	0	0	0	0	0	>	<	1	0.15	0.15	0.15	0	0.15	0.15	>	<	1	287.1	287.1	287.1	0	287.1	287.1	>
2022-06-08 16:27:31	177	<	20	1	1	1	0	1	1	>	<	20	0	0	0	0	0	0	>	<	20	0	0	0	0	0	0	>	<	1	0.15	0.15	0.15	0	0.15	0.15	>	<	1	287.1	287.1	287.1	0	287.1	287.1	>
2022-06-08 16:27:32	178	<	20	1	1	1	0	1	1	>	<	20	0	0	0	0	0	0	>	<	20	0	0	0	0	0	0	>	<	1	0.15	0.15	0.15	0	0.15	0.15	>	<	1	287.1	287.1	287.1	0	287.1	287.1	>
2022-06-08 16:27:33	179	<	20	1	1	1	0	1	1	>	<	20	0	0	0	0	0	0	>	<	20	0	0	0	0	0	0	>	<	1	0.15	0.15	0.15	0	0.15	0.15	>	<	1	287.1	287.1	287.1	0	287.1	287.1	>
2022-06-08 16:27:34	180	<	20	1	1	1	0	1	1	>	<	20	0	0	0	0	0	0	>	<	20	0	0	0	0	0	0	>	<	1	0.15	0.15	0.15	0	0.15	0.15	>	<	1	287.1	287.1	287.1	0	287.1	287.1	>
2022-06-08 16:27:35	181	<	20	1	1	1	0	1	1	>	<	20	0	0	0	0	0	0	>	<	20	0	0	0	0	0	0	>	<	1	0.15	0.15	0.15	0	0.15	0.15	>	<	1	287.1	287.1	287.1	0	287.1	287.1	>
2022-06-08 16:27:36	182	<	20	1	1	1	0	1	1	>	<	20	0	0	0	0	0	0	>	<	20	0	0	0	0	0	0	>	<	1	0.15	0.15	0.15	0	0.15	0.15	>	<	1	287.1	287.1	287.1	0	287.1	287.1	>
2022-06-08 16:27:37	183	<	20	1	1	1	0	1	1	>	<	20	0	0	0	0	0	0	>	<	20	0	0	0	0	0	0	>	<	1	0.2	0.2	0.2	0	0.2	0.2	>	<	1	287.1	287.1	287.1	0	287.1	287.1	>
2022-06-08 16:27:38	184	<	20	1	1	1	0	1	1	>	<	20	0	0	0	0	0	0	>	<	20	0	0	0	0	0	0	>	<	1	0.15	0.15	0.15	0	0.15	0.15	>	<	1	287.1	287.1	287.1	0	287.1	287.1	>
2022-06-08 16:27:39	185	<	20	1	1	1	0	1	1	>	<	20	0	0	0	0	0	0	>	<	20	0	0	0	0	0	0	>	<	1	0.2	0.2	0.2	0	0.2	0.2	>	<	1	287.1	287.1	287.1	0	287.1	287.1	>
2022-06-08 16:27:40	186	<	20	1	1	1	0	1	1	>	<	20	0	0	0	0	0	0	>	<	20	0	0	0	0	0	0	>	<	1	0.15	0.15	0.15	0	0.15	0.15	>	<	1	287.1	287.1	287.1	0	287.1	287.1	>
2022-06-08 16:27:41	187	<	20	1	1	1	0	1	1	>	<	20	0.05	1	0	0.2179	0.2679	-0.1679	>	<	20	0.05	1	0	0.2179	0.2679	-0.1679	>	<	1	0.15	0.15	0.15	0	0.15	0.15	>	<	1	287.1	287.1	287.1	0	287.1	287.1	>
2022-06-08 16:27:42	188	<	20	1	1	1	0	1	1	>	<	20	0	0	0	0	0	0	>	<	20	0	0	0	0	0	0	>	<	1	0.15	0.15	0.15	0	0.15	0.15	>	<	1	287.1	287.1	287.1	0	287.1	287.1	>
2022-06-08 16:27:43	189	<	20	1	1	1	0	1	1	>	<	20	0.05	1	0	0.2179	0.2679	-0.1679	>	<	20	0	0	0	0	0	0	>	<	1	0.15	0.15	0.15	0	0.15	0.15	>	<	1	287.1	287.1	287.1	0	287.1	287.1	>
2022-06-08 16:27:44	190	<	20	1	1	1	0	1	1	>	<	20	0	0	0	0	0	0	>	<	20	0	0	0	0	0	0	>	<	1	0.15	0.15	0.15	0	0.15	0.15	>	<	1	287.1	287.1	287.1	0	287.1	287.1	>
2022-06-08 16:27:45	191	<	20	1	1	1	0	1	1	>	<	20	0	0	0	0	0	0	>	<	20	0	0	0	0	0	0	>	<	1	0.15	0.15	0.15	0	0.15	0.15	>	<	1	287.1	287.1	287.1	0	287.1	287.1	>
2022-06-08 16:27:46	192	<	20	1	1	1	0	1	1	>	<	20	0	0	0	0	0	0	>	<	20	0	0	0	0	0	0	>	<	1	0.2	0.2	0.2	0	0.2	0.2	>	<	1	287.1	287.1	287.1	0	287.1	287.1	>
2022-06-08 16:27:47	193	<	20	1	1	1	0	1	1	>	<	20	0	0	0	0	0	0	>	<	20	0	0	0	0	0	0	>	<	1	0.2	0.2	0.2	0	0.2	0.2	>	<	1	287.1	287.1	287.1	0	287.1	287.1	>
2022-06-08 16:27:48	194	<	20	1	1	1	0	1	1	>	<	20	0	0	0	0	0	0	>	<	20	0	0	0	0	0	0	>	<	1	0.15	0.15	0.15	0	0.15	0.15	>	<	1	287.1	287.1	287.1	0	287.1	287.1	>
2022-06-08 16:27:49	195	<	20	1	1	1	0	1	1	>	<	20	0	0	0	0	0	0	>	<	20	0	0	0	0	0	0	>	<	1	0.15	0.15	0.15	0	0.15	0.15	>	<	1	287.1	287.1	287.1	0	287.1	287.1	>
2022-06-08 16:27:50	196	<	20	1	1	1	0	1	1	>	<	20	0	0	0	0	0	0	>	<	20	0	0	0	0	0	0	>	<	1	0.15	0.15	0.15	0	0.15	0.15	>	<	1	287.1	287.1	287.1	0	287.1	287.1	>
2022-06-08 16:27:51	197	<	20	1	1	1	0	1	1	>	<	20	0	0	0	0	0	0	>	<	20	0	0	0	0	0	0	>	<	1	0.15	0.15	0.15	0	0.15	0.15	>	<	1	287.1	287.1	287.1	0	287.1	287.1	>
2022-06-08 16:27:52	198	<	20	1.05	2	1	0.2179	1.2679	0.8321	>	<	20	0	0	0	0	0	0	>	<	20	0	0	0	0	0	0	>	<	1	0.15	0.15	0.15	0	0.15	0.15	>	<	1	287.1	287.1	287.1	0	287.1	287.1	>
2022-06-08 16:27:53	199	<	20	1	1	1	0	1	1	>	<	20	0	0	0	0	0	0	>	<	20	0	0	0	0	0	0	>	<	1	0.15	0.15	0.15	0	0.15	0.15	>	<	1	287.1	287.1	287.1	0	287.1	287.1	>
2022-06-08 16:27:54	200	<	20	1	1	1	0	1	1	>	<	20	0	0	0	0	0	0	>	<	20	0	0	0	0	0	0	>	<	1	0.15	0.15	0.15	0	0.15	0.15	>	<	1	287.1	287.1	287.1	0	287.1	287.1	>
2022-06-08 16:27:55	201	<	20	1	1	1	0	1	1	>	<	20	0	0	0	0	0	0	>	<	20	0	0	0	0	0	0	>	<	1	0.15	0.15	0.15	0	0.15	0.15	>	<	1	287.1	287.1	287.1	0	287.1	287.1	>
2022-06-08 16:27:56	202	<	20	1	1	1	0	1	1	>	<	20	0.05	1	0	0.2179	0.2679	-0.1679	>	<	20	0	0	0	0	0	0	>	<	1	0.25	0.25	0.25	0	0.25	0.25	>	<	1	287.1	287.1	287.1	0	287.1	287.1	>
2022-06-08 16:27:57	203	<	20	1	1	1	0	1	1	>	<	20	0.05	1	0	0.2179	0.2679	-0.1679	>	<	20	0	0	0	0	0	0	>	<	1	0.15	0.15	0.15	0	0.15	0.15	>	<	1	287.1	287.1	287.1	0	287.1	287.1	>
2022-06-08 16:27:58	204	<	20	1	1	1	0	1	1	>	<	20	0.05	1	0	0.2179	0.2679	-0.1679	>	<	20	0	0	0	0	0	0	>	<	1	0.15	0.15	0.15	0	0.15	0.15	>	<	1	287.1	287.1	287.1	0	287.1	287.1	>
2022-06-08 16:27:59	205	<	20	1	1	1	0	1	1	>	<	20	0.05	1	0	0.2179	0.2679	-0.1679	>	<	20	0	0	0	0	0	0	>	<	1	0.15	0.15	0.15	0	0.15	0.15	>	<	1	287.1	287.1	287.1	0	287.1	287.1	>
2022-06-08 16:28:00	206	<	20	1	1	1	0	1	1	>	<	20	0	0	0	0	0	0	>	<	20	0	0	0	0	0	0	>	<	1	0.2	0.2	0.2	0	0.2	0.2	>	<	1	287.1	287.1	287.1	0	287.1	287.1	>
2022-06-08 16:28:01	207	<	20	1	1	1	0	1	1	>	<	20	0	0	0	0	0	0	>	<	20	0	0	0	0	0	0	>	<	1	0.15	0.15	0.15	0	0.15	0.15	>	<	1	287.1	287.1	287.1	0	287.1	287.1	>
2022-06-08 16:28:02	208	<	20	1	1	1	0	1	1	>	<	20	0.05	1	0	0.2179	0.2679	-0.1679	>	<	20	0.05	1	0	0.2179	0.2679	-0.1679	>	<	1	0.15	0.15	0.15	0	0.15	0.15	>	<	1	287.1	287.1	287.1	0	287.1	287.1	>
2022-06-08 16:28:03	209	<	20	1	1	1	0	1	1	>	<	20	0	0	0	0	0	0	>	<	20	0	0	0	0	0	0	>	<	1	0.3	0.3	0.3	0	0.3	0.3	>	<	1	287.3	287.3	287.3	0	287.3	287.3	>
2022-06-08 16:28:04	210	<	20	1	1	1	0	1	1	>	<	20	0	0	0	0	0	0	>	<	20	0	0	0	0	0	0	>	<	1	0.15	0.15	0.15	0	0.15	0.15	>	<	1	287.3	287.3	287.3	0	287.3	287.3	>
2022-06-08 16:28:05	211	<	20	1	1	1	0	1	1	>	<	20	0	0	0	0	0	0	>	<	20	0	0	0	0	0	0	>	<	1	0.15	0.15	0.15	0	0.15	0.15	>	<	1	287.3	287.3	287.3	0	287.3	287.3	>
2022-06-08 16:28:06	212	<	20	1	1	1	0	1	1	>	<	20	0	0	0	0	0	0	>	<	20	0	0	0	0	0	0	>	<	1	0.2	0.2	0.2	0	0.2	0.2	>	<	1	287.3	287.3	287.3	0	287.3	287.3	>
2022-06-08 16:28:07	213	<	20	1	1	1	0	1	1	>	<	20	0	0	0	0	0	0	>	<	20	0	0	0	0	0	0	>	<	1	0.15	0.15	0.15	0	0.15	0.15	>	<	1	287.3	287.3	287.3	0	287.3	287.3	>
2022-06-08 16:28:08	214	<	20	1	1	1	0	1	1	>	<	20	0	0	0	0	0	0	>	<	20	0	0	0	0	0	0	>	<	1	0.15	0.15	0.15	0	0.15	0.15	>	<	1	287.3	287.3	287.3	0	287.3	287.3	>
2022-06-08 16:28:09	215	<	20	1	1	1	0	1	1	>	<	20	0	0	0	0	0	0	>	<	20	0	0	0	0	0	0	>	<	1	0.15	0.15	0.15	0	0.15	0.15	>	<	1	287.3	287.3	287.3	0	287.3	287.3	>
2022-06-08 16:28:10	216	<	20	1	1	1	0	1	1	>	<	20	0	0	0	0	0	0	>	<	20	0	0	0	0	0	0	>	<	1	0.2	0.2	0.2	0	0.2	0.2	>	<	1	287.3	287.3	287.3	0	287.3	287.3	>
2022-06-08 16:28:11	217	<	20	1	1	1	0	1	1	>	<	20	0	0	0	0	0	0	>	<	20	0	0	0	0	0	0	>	<	1	0.15	0.15	0.15	0	0.15	0.15	>	<	1	287.6	287.6	287.6	0	287.6	287.6	>
2022-06-08 16:28:12	218	<	20	1	1	1	0	1	1	>	<	20	0	0	0	0	0	0	>	<	20	0	0	0	0	0	0	>	<	1	0.15	0.15	0.15	0	0.15	0.15	>	<	1	287.6	287.6	287.6	0	287.6	287.6	>
2022-06-08 16:28:13	219	<	20	1	1	1	0	1	1	>	<	20	0	0	0	0	0	0	>	<	20	0	0	0	0	0	0	>	<	1	0.15	0.15	0.15	0	0.15	0.15	>	<	1	287.6	287.6	287.6	0	287.6	287.6	>
2022-06-08 16:28:14	220	<	20	1.05	2	1	0.2179	1.2679	0.8321	>	<	20	0	0	0	0	0	0	>	<	20	0	0	0	0	0	0	>	<	1	0.15	0.15	0.15	0	0.15	0.15	>	<	1	287.6	287.6	287.6	0	287.6	287.6	>
2022-06-08 16:28:15	221	<	20	1.05	2	1	0.2179	1.2679	0.8321	>	<	20	0	0	0	0	0	0	>	<	20	0	0	0	0	0	0	>	<	1	0.15	0.15	0.15	0	0.15	0.15	>	<	1	287.6	287.6	287.6	0	287.6	287.6	>
2022-06-08 16:28:16	222	<	20	1	1	1	0	1	1	>	<	20	0	0	0	0	0	0	>	<	20	0	0	0	0	0	0	>	<	1	0.2	0.2	0.2	0	0.2	0.2	>	<	1	287.8	287.8	287.8	0	287.8	287.8	>
2022-06-08 16:28:17	223	<	20	1	1	1	0	1	1	>	<	20	0	0	0	0	0	0	>	<	20	0	0	0	0	0	0	>	<	1	0.15	0.15	0.15	0	0.15	0.15	>	<	1	287.8	287.8	287.8	0	287.8	287.8	>
2022-06-08 16:28:18	224	<	20	1	1	1	0	1	1	>	<	20	0	0	0	0	0	0	>	<	20	0	0	0	0	0	0	>	<	1	0.15	0.15	0.15	0	0.15	0.15	>	<	1	287.8	287.8	287.8	0	287.8	287.8	>
2022-06-08 16:28:19	225	<	20	1.05	2	1	0.2179	1.2679	0.8321	>	<	20	0	0	0	0	0	0	>	<	20	0	0	0	0	0	0	>	<	1	0.15	0.15	0.15	0	0.15	0.15	>	<	1	288.1	288.1	288.1	0	288.1	288.1	>
2022-06-08 16:28:20	226	<	20	1	1	1	0	1	1	>	<	20	0	0	0	0	0	0	>	<	20	0	0	0	0	0	0	>	<	1	0.15	0.15	0.15	0	0.15	0.15	>	<	1	288.9	288.9	288.9	0	288.9	288.9	>
2022-06-08 16:28:21	227	<	20	1	1	1	0	1	1	>	<	20	0	0	0	0	0	0	>	<	20	0	0	0	0	0	0	>	<	1	0.2	0.2	0.2	0	0.2	0.2	>	<	1	289.1	289.1	289.1	0	289.1	289.1	>
2022-06-08 16:28:22	228	<	20	1	1	1	0	1	1	>	<	20	0	0	0	0	0	0	>	<	20	0	0	0	0	0	0	>	<	1	0.15	0.15	0.15	0	0.15	0.15	>	<	1	289.4	289.4	289.4	0	289.4	289.4	>
2022-06-08 16:28:23	229	<	20	1	1	1	0	1	1	>	<	20	0	0	0	0	0	0	>	<	20	0	0	0	0	0	0	>	<	1	0.15	0.15	0.15	0	0.15	0.15	>	<	1	289.9	289.9	289.9	0	289.9	289.9	>
2022-06-08 16:28:24	230	<	20	1.05	2	1	0.2179	1.2679	0.8321	>	<	20	0	0	0	0	0	0	>	<	20	0	0	0	0	0	0	>	<	1	0.2	0.2	0.2	0	0.2	0.2	>	<	1	290.4	290.4	290.4	0	290.4	290.4	>
2022-06-08 16:28:25	231	<	20	1	1	1	0	1	1	>	<	20	0.05	1	0	0.2179	0.2679	-0.1679	>	<	20	0.05	1	0	0.2179	0.2679	-0.1679	>	<	1	0.15	0.15	0.15	0	0.15	0.15	>	<	1	290.7	290.7	290.7	0	290.7	290.7	>
2022-06-08 16:28:26	232	<	20	1	1	1	0	1	1	>	<	20	0.05	1	0	0.2179	0.2679	-0.1679	>	<	20	0.05	1	0	0.2179	0.2679	-0.1679	>	<	1	0.15	0.15	0.15	0	0.15	0.15	>	<	1	291.4	291.4	291.4	0	291.4	291.4	>
2022-06-08 16:28:27	233	<	20	1	1	1	0	1	1	>	<	20	0.05	1	0	0.2179	0.2679	-0.1679	>	<	20	0.05	1	0	0.2179	0.2679	-0.1679	>	<	1	0.2	0.2	0.2	0	0.2	0.2	>	<	1	291.9	291.9	291.9	0	291.9	291.9	>
2022-06-08 16:28:28	234	<	20	1	1	1	0	1	1	>	<	20	0	0	0	0	0	0	>	<	20	0	0	0	0	0	0	>	<	1	0.15	0.15	0.15	0	0.15	0.15	>	<	1	292.7	292.7	292.7	0	292.7	292.7	>
2022-06-08 16:28:29	235	<	20	1	1	1	0	1	1	>	<	20	0	0	0	0	0	0	>	<	20	0	0	0	0	0	0	>	<	1	0.2	0.2	0.2	0	0.2	0.2	>	<	1	294.3	294.3	294.3	0	294.3	294.3	>
2022-06-08 16:28:30	236	<	20	1	1	1	0	1	1	>	<	20	0.05	1	0	0.2179	0.2679	-0.1679	>	<	20	0	0	0	0	0	0	>	<	1	0.15	0.15	0.15	0	0.15	0.15	>	<	1	295.3	295.3	295.3	0	295.3	295.3	>
2022-06-08 16:28:31	237	<	20	1	1	1	0	1	1	>	<	20	0	0	0	0	0	0	>	<	20	0	0	0	0	0	0	>	<	1	0.15	0.15	0.15	0	0.15	0.15	>	<	1	295.8	295.8	295.8	0	295.8	295.8	>
2022-06-08 16:28:32	238	<	20	1	1	1	0	1	1	>	<	20	0	0	0	0	0	0	>	<	20	0	0	0	0	0	0	>	<	1	0.2	0.2	0.2	0	0.2	0.2	>	<	1	296.3	296.3	296.3	0	296.3	296.3	>
2022-06-08 16:28:33	239	<	20	1	1	1	0	1	1	>	<	20	0.05	1	0	0.2179	0.2679	-0.1679	>	<	20	0	0	0	0	0	0	>	<	1	0.15	0.15	0.15	0	0.15	0.15	>	<	1	297.6	297.6	297.6	0	297.6	297.6	>
2022-06-08 16:28:34	240	<	20	1	1	1	0	1	1	>	<	20	0	0	0	0	0	0	>	<	20	0	0	0	0	0	0	>	<	1	0.15	0.15	0.15	0	0.15	0.15	>	<	1	298.9	298.9	298.9	0	298.9	298.9	>
2022-06-08 16:28:35	241	<	20	1	1	1	0	1	1	>	<	20	0.05	1	0	0.2179	0.2679	-0.1679	>	<	20	0	0	0	0	0	0	>	<	1	0.2	0.2	0.2	0	0.2	0.2	>	<	1	299.6	299.6	299.6	0	299.6	299.6	>
2022-06-08 16:28:36	242	<	20	1	1	1	0	1	1	>	<	20	0	0	0	0	0	0	>	<	20	0	0	0	0	0	0	>	<	1	0.15	0.15	0.15	0	0.15	0.15	>	<	1	300.7	300.7	300.7	0	300.7	300.7	>
2022-06-08 16:28:37	243	<	20	1	1	1	0	1	1	>	<	20	0	0	0	0	0	0	>	<	20	0	0	0	0	0	0	>	<	1	0.2	0.2	0.2	0	0.2	0.2	>	<	1	302.5	302.5	302.5	0	302.5	302.5	>
2022-06-08 16:28:38	244	<	20	1	1	1	0	1	1	>	<	20	0	0	0	0	0	0	>	<	20	0	0	0	0	0	0	>	<	1	0.15	0.15	0.15	0	0.15	0.15	>	<	1	303.5	303.5	303.5	0	303.5	303.5	>
2022-06-08 16:28:39	245	<	20	1	1	1	0	1	1	>	<	20	0	0	0	0	0	0	>	<	20	0	0	0	0	0	0	>	<	1	0.15	0.15	0.15	0	0.15	0.15	>	<	1	303.8	303.8	303.8	0	303.8	303.8	>
2022-06-08 16:28:40	246	<	20	1	1	1	0	1	1	>	<	20	0	0	0	0	0	0	>	<	20	0	0	0	0	0	0	>	<	1	0.2	0.2	0.2	0	0.2	0.2	>	<	1	304.8	304.8	304.8	0	304.8	304.8	>
2022-06-08 16:28:41	247	<	20	1	1	1	0	1	1	>	<	20	0.05	1	0	0.2179	0.2679	-0.1679	>	<	20	0	0	0	0	0	0	>	<	1	0.15	0.15	0.15	0	0.15	0.15	>	<	1	305.8	305.8	305.8	0	305.8	305.8	>
2022-06-08 16:28:42	248	<	20	1	1	1	0	1	1	>	<	20	0	0	0	0	0	0	>	<	20	0	0	0	0	0	0	>	<	1	0.2	0.2	0.2	0	0.2	0.2	>	<	1	306.4	306.4	306.4	0	306.4	306.4	>
2022-06-08 16:28:43	249	<	20	1	1	1	0	1	1	>	<	20	0	0	0	0	0	0	>	<	20	0	0	0	0	0	0	>	<	1	0.15	0.15	0.15	0	0.15	0.15	>	<	1	306.9	306.9	306.9	0	306.9	306.9	>
2022-06-08 16:28:44	250	<	20	1	1	1	0	1	1	>	<	20	0	0	0	0	0	0	>	<	20	0	0	0	0	0	0	>	<	1	0.2	0.2	0.2	0	0.2	0.2	>	<	1	308.2	308.2	308.2	0	308.2	308.2	>
2022-06-08 16:28:45	251	<	20	1	1	1	0	1	1	>	<	20	0	0	0	0	0	0	>	<	20	0	0	0	0	0	0	>	<	1	0.2	0.2	0.2	0	0.2	0.2	>	<	1	308.7	308.7	308.7	0	308.7	308.7	>
2022-06-08 16:28:46	252	<	20	1.05	2	1	0.2179	1.2679	0.8321	>	<	20	0.05	1	0	0.2179	0.2679	-0.1679	>	<	20	0	0	0	0	0	0	>	<	1	0.15	0.15	0.15	0	0.15	0.15	>	<	1	308.9	308.9	308.9	0	308.9	308.9	>
2022-06-08 16:28:47	253	<	20	1	1	1	0	1	1	>	<	20	0.1	1	0	0.3	0.4	-0.2	>	<	20	0.05	1	0	0.2179	0.2679	-0.1679	>	<	1	0.15	0.15	0.15	0	0.15	0.15	>	<	1	310.2	310.2	310.2	0	310.2	310.2	>
2022-06-08 16:28:48	254	<	20	1	1	1	0	1	1	>	<	20	0	0	0	0	0	0	>	<	20	0	0	0	0	0	0	>	<	1	0.15	0.15	0.15	0	0.15	0.15	>	<	1	310.7	310.7	310.7	0	310.7	310.7	>
2022-06-08 16:28:49	255	<	20	1	1	1	0	1	1	>	<	20	0	0	0	0	0	0	>	<	20	0	0	0	0	0	0	>	<	1	0.2	0.2	0.2	0	0.2	0.2	>	<	1	312	312	312	0	312	312	>
2022-06-08 16:28:50	256	<	20	1	1	1	0	1	1	>	<	20	0	0	0	0	0	0	>	<	20	0	0	0	0	0	0	>	<	1	0.2	0.2	0.2	0	0.2	0.2	>	<	1	312.3	312.3	312.3	0	312.3	312.3	>
2022-06-08 16:28:51	257	<	20	1.05	2	1	0.2179	1.2679	0.8321	>	<	20	0	0	0	0	0	0	>	<	20	0	0	0	0	0	0	>	<	1	0.25	0.25	0.25	0	0.25	0.25	>	<	1	313.3	313.3	313.3	0	313.3	313.3	>
2022-06-08 16:28:52	258	<	20	1	1	1	0	1	1	>	<	20	0	0	0	0	0	0	>	<	20	0	0	0	0	0	0	>	<	1	0.15	0.15	0.15	0	0.15	0.15	>	<	1	315.4	315.4	315.4	0	315.4	315.4	>
2022-06-08 16:28:53	259	<	20	1	1	1	0	1	1	>	<	20	0	0	0	0	0	0	>	<	20	0	0	0	0	0	0	>	<	1	0.85	0.85	0.85	0	0.85	0.85	>	<	1	318.5	318.5	318.5	0	318.5	318.5	>
2022-06-08 16:28:54	260	<	20	1	1	1	0	1	1	>	<	20	0	0	0	0	0	0	>	<	20	0	0	0	0	0	0	>	<	1	0.2	0.2	0.2	0	0.2	0.2	>	<	1	319	319	319	0	319	319	>
2022-06-08 16:28:55	261	<	20	1	1	1	0	1	1	>	<	20	0	0	0	0	0	0	>	<	20	0	0	0	0	0	0	>	<	1	0.55	0.55	0.55	0	0.55	0.55	>	<	1	324.6	324.6	324.6	0	324.6	324.6	>
2022-06-08 16:28:56	262	<	20	1	1	1	0	1	1	>	<	20	0	0	0	0	0	0	>	<	20	0	0	0	0	0	0	>	<	1	0.15	0.15	0.15	0	0.15	0.15	>	<	1	324.6	324.6	324.6	0	324.6	324.6	>
2022-06-08 16:28:57	263	<	20	1	1	1	0	1	1	>	<	20	0	0	0	0	0	0	>	<	20	0	0	0	0	0	0	>	<	1	0.15	0.15	0.15	0	0.15	0.15	>	<	1	324.6	324.6	324.6	0	324.6	324.6	>
2022-06-08 16:28:58	264	<	20	1	1	1	0	1	1	>	<	20	0	0	0	0	0	0	>	<	20	0	0	0	0	0	0	>	<	1	0.15	0.15	0.15	0	0.15	0.15	>	<	1	324.6	324.6	324.6	0	324.6	324.6	>
2022-06-08 16:28:59	265	<	20	1	1	1	0	1	1	>	<	20	0	0	0	0	0	0	>	<	20	0	0	0	0	0	0	>	<	1	0.2	0.2	0.2	0	0.2	0.2	>	<	1	324.6	324.6	324.6	0	324.6	324.6	>
2022-06-08 16:29:00	266	<	20	1	1	1	0	1	1	>	<	20	0	0	0	0	0	0	>	<	20	0	0	0	0	0	0	>	<	1	0.15	0.15	0.15	0	0.15	0.15	>	<	1	324.6	324.6	324.6	0	324.6	324.6	>
2022-06-08 16:29:01	267	<	20	1	1	1	0	1	1	>	<	20	0	0	0	0	0	0	>	<	20	0	0	0	0	0	0	>	<	1	0.15	0.15	0.15	0	0.15	0.15	>	<	1	324.6	324.6	324.6	0	324.6	324.6	>
2022-06-08 16:29:02	268	<	20	1	1	1	0	1	1	>	<	20	0.05	1	0	0.2179	0.2679	-0.1679	>	<	20	0	0	0	0	0	0	>	<	1	0.15	0.15	0.15	0	0.15	0.15	>	<	1	324.6	324.6	324.6	0	324.6	324.6	>
2022-06-08 16:29:03	269	<	20	1	1	1	0	1	1	>	<	20	0.05	1	0	0.2179	0.2679	-0.1679	>	<	20	0	0	0	0	0	0	>	<	1	0.75	0.75	0.75	0	0.75	0.75	>	<	1	324.6	324.6	324.6	0	324.6	324.6	>
2022-06-08 16:29:04	270	<	20	1	1	1	0	1	1	>	<	20	0	0	0	0	0	0	>	<	20	0	0	0	0	0	0	>	<	1	0.15	0.15	0.15	0	0.15	0.15	>	<	1	324.6	324.6	324.6	0	324.6	324.6	>
2022-06-08 16:29:05	271	<	20	1	1	1	0	1	1	>	<	20	0	0	0	0	0	0	>	<	20	0	0	0	0	0	0	>	<	1	0.2	0.2	0.2	0	0.2	0.2	>	<	1	324.6	324.6	324.6	0	324.6	324.6	>
2022-06-08 16:29:06	272	<	20	1	1	1	0	1	1	>	<	20	0	0	0	0	0	0	>	<	20	0	0	0	0	0	0	>	<	1	0.15	0.15	0.15	0	0.15	0.15	>	<	1	324.6	324.6	324.6	0	324.6	324.6	>
2022-06-08 16:29:07	273	<	20	1	1	1	0	1	1	>	<	20	0	0	0	0	0	0	>	<	20	0	0	0	0	0	0	>	<	1	0.15	0.15	0.15	0	0.15	0.15	>	<	1	324.6	324.6	324.6	0	324.6	324.6	>
2022-06-08 16:29:08	274	<	20	1	1	1	0	1	1	>	<	20	0	0	0	0	0	0	>	<	20	0	0	0	0	0	0	>	<	1	0.15	0.15	0.15	0	0.15	0.15	>	<	1	324.6	324.6	324.6	0	324.6	324.6	>
2022-06-08 16:29:09	275	<	20	1	1	1	0	1	1	>	<	20	0	0	0	0	0	0	>	<	20	0	0	0	0	0	0	>	<	1	0.15	0.15	0.15	0	0.15	0.15	>	<	1	324.6	324.6	324.6	0	324.6	324.6	>
2022-06-08 16:29:10	276	<	20	1	1	1	0	1	1	>	<	20	0	0	0	0	0	0	>	<	20	0	0	0	0	0	0	>	<	1	0.25	0.25	0.25	0	0.25	0.25	>	<	1	324.6	324.6	324.6	0	324.6	324.6	>
2022-06-08 16:29:11	277	<	20	1	1	1	0	1	1	>	<	20	0	0	0	0	0	0	>	<	20	0	0	0	0	0	0	>	<	1	0.15	0.15	0.15	0	0.15	0.15	>	<	1	324.6	324.6	324.6	0	324.6	324.6	>
2022-06-08 16:29:12	278	<	20	1	1	1	0	1	1	>	<	20	0	0	0	0	0	0	>	<	20	0	0	0	0	0	0	>	<	1	0.15	0.15	0.15	0	0.15	0.15	>	<	1	324.6	324.6	324.6	0	324.6	324.6	>
2022-06-08 16:29:13	279	<	20	1	1	1	0	1	1	>	<	20	0	0	0	0	0	0	>	<	20	0	0	0	0	0	0	>	<	1	0.2	0.2	0.2	0	0.2	0.2	>	<	1	324.6	324.6	324.6	0	324.6	324.6	>
2022-06-08 16:29:14	280	<	20	1.05	2	1	0.2179	1.2679	0.8321	>	<	20	0	0	0	0	0	0	>	<	20	0	0	0	0	0	0	>	<	1	0.1	0.1	0.1	0	0.1	0.1	>	<	1	324.6	324.6	324.6	0	324.6	324.6	>
2022-06-08 16:29:15	281	<	20	1	1	1	0	1	1	>	<	20	0	0	0	0	0	0	>	<	20	0	0	0	0	0	0	>	<	1	0.2	0.2	0.2	0	0.2	0.2	>	<	1	324.6	324.6	324.6	0	324.6	324.6	>
2022-06-08 16:29:16	282	<	20	1	1	1	0	1	1	>	<	20	0	0	0	0	0	0	>	<	20	0	0	0	0	0	0	>	<	1	0.25	0.25	0.25	0	0.25	0.25	>	<	1	324.6	324.6	324.6	0	324.6	324.6	>
2022-06-08 16:29:17	283	<	20	1	1	1	0	1	1	>	<	20	0	0	0	0	0	0	>	<	20	0	0	0	0	0	0	>	<	1	0.15	0.15	0.15	0	0.15	0.15	>	<	1	324.6	324.6	324.6	0	324.6	324.6	>
2022-06-08 16:29:18	284	<	20	1	1	1	0	1	1	>	<	20	0	0	0	0	0	0	>	<	20	0	0	0	0	0	0	>	<	1	0.15	0.15	0.15	0	0.15	0.15	>	<	1	324.6	324.6	324.6	0	324.6	324.6	>
2022-06-08 16:29:19	285	<	20	1.05	2	1	0.2179	1.2679	0.8321	>	<	20	0	0	0	0	0	0	>	<	20	0	0	0	0	0	0	>	<	1	0.15	0.15	0.15	0	0.15	0.15	>	<	1	324.6	324.6	324.6	0	324.6	324.6	>
2022-06-08 16:29:20	286	<	20	1.05	2	1	0.2179	1.2679	0.8321	>	<	20	0	0	0	0	0	0	>	<	20	0	0	0	0	0	0	>	<	1	0.15	0.15	0.15	0	0.15	0.15	>	<	1	324.6	324.6	324.6	0	324.6	324.6	>
2022-06-08 16:29:21	287	<	20	1	1	1	0	1	1	>	<	20	0	0	0	0	0	0	>	<	20	0	0	0	0	0	0	>	<	1	0.2	0.2	0.2	0	0.2	0.2	>	<	1	324.6	324.6	324.6	0	324.6	324.6	>
2022-06-08 16:29:22	288	<	20	1	1	1	0	1	1	>	<	20	0	0	0	0	0	0	>	<	20	0	0	0	0	0	0	>	<	1	0.15	0.15	0.15	0	0.15	0.15	>	<	1	324.6	324.6	324.6	0	324.6	324.6	>
2022-06-08 16:29:23	289	<	20	1	1	1	0	1	1	>	<	20	0	0	0	0	0	0	>	<	20	0	0	0	0	0	0	>	<	1	0.15	0.15	0.15	0	0.15	0.15	>	<	1	324.6	324.6	324.6	0	324.6	324.6	>
2022-06-08 16:29:24	290	<	20	1	1	1	0	1	1	>	<	20	0	0	0	0	0	0	>	<	20	0	0	0	0	0	0	>	<	1	0.15	0.15	0.15	0	0.15	0.15	>	<	1	324.6	324.6	324.6	0	324.6	324.6	>
2022-06-08 16:29:25	291	<	20	1	1	1	0	1	1	>	<	20	0	0	0	0	0	0	>	<	20	0	0	0	0	0	0	>	<	1	0.15	0.15	0.15	0	0.15	0.15	>	<	1	324.6	324.6	324.6	0	324.6	324.6	>
2022-06-08 16:29:26	292	<	20	1	1	1	0	1	1	>	<	20	0	0	0	0	0	0	>	<	20	0	0	0	0	0	0	>	<	1	0.2	0.2	0.2	0	0.2	0.2	>	<	1	324.6	324.6	324.6	0	324.6	324.6	>
2022-06-08 16:29:27	293	<	20	1	1	1	0	1	1	>	<	20	0	0	0	0	0	0	>	<	20	0	0	0	0	0	0	>	<	1	0.15	0.15	0.15	0	0.15	0.15	>	<	1	324.6	324.6	324.6	0	324.6	324.6	>
2022-06-08 16:29:28	294	<	20	1	1	1	0	1	1	>	<	20	0	0	0	0	0	0	>	<	20	0	0	0	0	0	0	>	<	1	0.15	0.15	0.15	0	0.15	0.15	>	<	1	324.6	324.6	324.6	0	324.6	324.6	>
2022-06-08 16:29:29	295	<	20	1	1	1	0	1	1	>	<	20	0	0	0	0	0	0	>	<	20	0	0	0	0	0	0	>	<	1	0.15	0.15	0.15	0	0.15	0.15	>	<	1	324.6	324.6	324.6	0	324.6	324.6	>
2022-06-08 16:29:30	296	<	20	1	1	1	0	1	1	>	<	20	0	0	0	0	0	0	>	<	20	0	0	0	0	0	0	>	<	1	0.15	0.15	0.15	0	0.15	0.15	>	<	1	324.6	324.6	324.6	0	324.6	324.6	>
2022-06-08 16:29:31	297	<	20	1	1	1	0	1	1	>	<	20	0	0	0	0	0	0	>	<	20	0	0	0	0	0	0	>	<	1	0.15	0.15	0.15	0	0.15	0.15	>	<	1	324.6	324.6	324.6	0	324.6	324.6	>
2022-06-08 16:29:32	298	<	20	1	1	1	0	1	1	>	<	20	0	0	0	0	0	0	>	<	20	0	0	0	0	0	0	>	<	1	0.15	0.15	0.15	0	0.15	0.15	>	<	1	324.6	324.6	324.6	0	324.6	324.6	>
2022-06-08 16:29:33	299	<	20	1	1	1	0	1	1	>	<	20	0	0	0	0	0	0	>	<	20	0	0	0	0	0	0	>	<	1	0.15	0.15	0.15	0	0.15	0.15	>	<	1	324.6	324.6	324.6	0	324.6	324.6	>
2022-06-08 16:29:34	300	<	20	1	1	1	0	1	1	>	<	20	0	0	0	0	0	0	>	<	20	0	0	0	0	0	0	>	<	1	0.2	0.2	0.2	0	0.2	0.2	>	<	1	324.6	324.6	324.6	0	324.6	324.6	>
2022-06-08 16:29:35	301	<	20	1	1	1	0	1	1	>	<	20	0	0	0	0	0	0	>	<	20	0	0	0	0	0	0	>	<	1	0.15	0.15	0.15	0	0.15	0.15	>	<	1	324.6	324.6	324.6	0	324.6	324.6	>
2022-06-08 16:29:36	302	<	20	1	1	1	0	1	1	>	<	20	0	0	0	0	0	0	>	<	20	0	0	0	0	0	0	>	<	1	0.15	0.15	0.15	0	0.15	0.15	>	<	1	324.6	324.6	324.6	0	324.6	324.6	>
2022-06-08 16:29:37	303	<	20	1	1	1	0	1	1	>	<	20	0	0	0	0	0	0	>	<	20	0	0	0	0	0	0	>	<	1	0.15	0.15	0.15	0	0.15	0.15	>	<	1	324.6	324.6	324.6	0	324.6	324.6	>
2022-06-08 16:29:38	304	<	20	1	1	1	0	1	1	>	<	20	0	0	0	0	0	0	>	<	20	0	0	0	0	0	0	>	<	1	0.15	0.15	0.15	0	0.15	0.15	>	<	1	324.6	324.6	324.6	0	324.6	324.6	>
2022-06-08 16:29:39	305	<	20	1	1	1	0	1	1	>	<	20	0	0	0	0	0	0	>	<	20	0	0	0	0	0	0	>	<	1	0.15	0.15	0.15	0	0.15	0.15	>	<	1	324.6	324.6	324.6	0	324.6	324.6	>
2022-06-08 16:29:40	306	<	20	1	1	1	0	1	1	>	<	20	0	0	0	0	0	0	>	<	20	0	0	0	0	0	0	>	<	1	0.15	0.15	0.15	0	0.15	0.15	>	<	1	324.6	324.6	324.6	0	324.6	324.6	>
2022-06-08 16:29:41	307	<	20	1	1	1	0	1	1	>	<	20	0	0	0	0	0	0	>	<	20	0	0	0	0	0	0	>	<	1	0.15	0.15	0.15	0	0.15	0.15	>	<	1	324.6	324.6	324.6	0	324.6	324.6	>
2022-06-08 16:29:42	308	<	20	1	1	1	0	1	1	>	<	20	0	0	0	0	0	0	>	<	20	0	0	0	0	0	0	>	<	1	0.2	0.2	0.2	0	0.2	0.2	>	<	1	324.6	324.6	324.6	0	324.6	324.6	>
2022-06-08 16:29:43	309	<	20	1	1	1	0	1	1	>	<	20	0	0	0	0	0	0	>	<	20	0	0	0	0	0	0	>	<	1	0.15	0.15	0.15	0	0.15	0.15	>	<	1	324.6	324.6	324.6	0	324.6	324.6	>
2022-06-08 16:29:44	310	<	20	1	1	1	0	1	1	>	<	20	0	0	0	0	0	0	>	<	20	0	0	0	0	0	0	>	<	1	0.15	0.15	0.15	0	0.15	0.15	>	<	1	324.6	324.6	324.6	0	324.6	324.6	>
2022-06-08 16:29:45	311	<	20	1	1	1	0	1	1	>	<	20	0	0	0	0	0	0	>	<	20	0	0	0	0	0	0	>	<	1	0.15	0.15	0.15	0	0.15	0.15	>	<	1	324.6	324.6	324.6	0	324.6	324.6	>
2022-06-08 16:29:46	312	<	20	1	1	1	0	1	1	>	<	20	0	0	0	0	0	0	>	<	20	0	0	0	0	0	0	>	<	1	0.15	0.15	0.15	0	0.15	0.15	>	<	1	324.6	324.6	324.6	0	324.6	324.6	>
2022-06-08 16:29:47	313	<	20	1.05	2	1	0.2179	1.2679	0.8321	>	<	20	0	0	0	0	0	0	>	<	20	0	0	0	0	0	0	>	<	1	0.15	0.15	0.15	0	0.15	0.15	>	<	1	324.6	324.6	324.6	0	324.6	324.6	>
2022-06-08 16:29:48	314	<	20	1.05	2	1	0.2179	1.2679	0.8321	>	<	20	0	0	0	0	0	0	>	<	20	0	0	0	0	0	0	>	<	1	0.15	0.15	0.15	0	0.15	0.15	>	<	1	324.6	324.6	324.6	0	324.6	324.6	>
2022-06-08 16:29:49	315	<	20	1	1	1	0	1	1	>	<	20	0	0	0	0	0	0	>	<	20	0	0	0	0	0	0	>	<	1	0.15	0.15	0.15	0	0.15	0.15	>	<	1	324.6	324.6	324.6	0	324.6	324.6	>
2022-06-08 16:29:50	316	<	20	1	1	1	0	1	1	>	<	20	0	0	0	0	0	0	>	<	20	0	0	0	0	0	0	>	<	1	0.15	0.15	0.15	0	0.15	0.15	>	<	1	324.6	324.6	324.6	0	324.6	324.6	>
2022-06-08 16:29:51	317	<	20	1	1	1	0	1	1	>	<	20	0	0	0	0	0	0	>	<	20	0	0	0	0	0	0	>	<	1	0.2	0.2	0.2	0	0.2	0.2	>	<	1	324.6	324.6	324.6	0	324.6	324.6	>
2022-06-08 16:29:52	318	<	20	1	1	1	0	1	1	>	<	20	0	0	0	0	0	0	>	<	20	0	0	0	0	0	0	>	<	1	0.2	0.2	0.2	0	0.2	0.2	>	<	1	324.6	324.6	324.6	0	324.6	324.6	>
2022-06-08 16:29:53	319	<	20	1	1	1	0	1	1	>	<	20	0	0	0	0	0	0	>	<	20	0	0	0	0	0	0	>	<	1	0.15	0.15	0.15	0	0.15	0.15	>	<	1	324.6	324.6	324.6	0	324.6	324.6	>
2022-06-08 16:29:54	320	<	20	1.05	2	1	0.2179	1.2679	0.8321	>	<	20	0	0	0	0	0	0	>	<	20	0	0	0	0	0	0	>	<	1	0.3	0.3	0.3	0	0.3	0.3	>	<	1	324.6	324.6	324.6	0	324.6	324.6	>
2022-06-08 16:29:55	321	<	20	1	1	1	0	1	1	>	<	20	0	0	0	0	0	0	>	<	20	0	0	0	0	0	0	>	<	1	0.15	0.15	0.15	0	0.15	0.15	>	<	1	324.6	324.6	324.6	0	324.6	324.6	>
2022-06-08 16:29:56	322	<	20	1	1	1	0	1	1	>	<	20	0	0	0	0	0	0	>	<	20	0	0	0	0	0	0	>	<	1	0.15	0.15	0.15	0	0.15	0.15	>	<	1	324.6	324.6	324.6	0	324.6	324.6	>
2022-06-08 16:29:57	323	<	20	1	1	1	0	1	1	>	<	20	0	0	0	0	0	0	>	<	20	0	0	0	0	0	0	>	<	1	0.15	0.15	0.15	0	0.15	0.15	>	<	1	324.6	324.6	324.6	0	324.6	324.6	>
2022-06-08 16:29:58	324	<	20	1.05	2	1	0.2179	1.2679	0.8321	>	<	20	0	0	0	0	0	0	>	<	20	0	0	0	0	0	0	>	<	1	0.15	0.15	0.15	0	0.15	0.15	>	<	1	324.6	324.6	324.6	0	324.6	324.6	>
2022-06-08 16:29:59	325	<	20	1	1	1	0	1	1	>	<	20	0	0	0	0	0	0	>	<	20	0	0	0	0	0	0	>	<	1	0.2	0.2	0.2	0	0.2	0.2	>	<	1	324.6	324.6	324.6	0	324.6	324.6	>
2022-06-08 16:30:00	326	<	20	1	1	1	0	1	1	>	<	20	0	0	0	0	0	0	>	<	20	0	0	0	0	0	0	>	<	1	0.15	0.15	0.15	0	0.15	0.15	>	<	1	324.6	324.6	324.6	0	324.6	324.6	>
2022-06-08 16:30:01	327	<	20	1	1	1	0	1	1	>	<	20	0	0	0	0	0	0	>	<	20	0	0	0	0	0	0	>	<	1	0.15	0.15	0.15	0	0.15	0.15	>	<	1	324.6	324.6	324.6	0	324.6	324.6	>
2022-06-08 16:30:02	328	<	20	1	1	1	0	1	1	>	<	20	0	0	0	0	0	0	>	<	20	0	0	0	0	0	0	>	<	1	0.15	0.15	0.15	0	0.15	0.15	>	<	1	324.6	324.6	324.6	0	324.6	324.6	>
2022-06-08 16:30:03	329	<	20	1	1	1	0	1	1	>	<	20	0	0	0	0	0	0	>	<	20	0	0	0	0	0	0	>	<	1	0.15	0.15	0.15	0	0.15	0.15	>	<	1	324.6	324.6	324.6	0	324.6	324.6	>
2022-06-08 16:30:04	330	<	20	1	1	1	0	1	1	>	<	20	0	0	0	0	0	0	>	<	20	0	0	0	0	0	0	>	<	1	0.15	0.15	0.15	0	0.15	0.15	>	<	1	324.6	324.6	324.6	0	324.6	324.6	>
2022-06-08 16:30:05	331	<	20	1	1	1	0	1	1	>	<	20	0	0	0	0	0	0	>	<	20	0	0	0	0	0	0	>	<	1	0.2	0.2	0.2	0	0.2	0.2	>	<	1	324.6	324.6	324.6	0	324.6	324.6	>
2022-06-08 16:30:06	332	<	20	1	1	1	0	1	1	>	<	20	0.05	1	0	0.2179	0.2679	-0.1679	>	<	20	0	0	0	0	0	0	>	<	1	0.15	0.15	0.15	0	0.15	0.15	>	<	1	324.6	324.6	324.6	0	324.6	324.6	>
2022-06-08 16:30:07	333	<	20	1	1	1	0	1	1	>	<	20	0	0	0	0	0	0	>	<	20	0	0	0	0	0	0	>	<	1	1	1	1	0	1	1	>	<	1	324.7	324.7	324.7	0	324.7	324.7	>
2022-06-08 16:30:08	334	<	20	1	1	1	0	1	1	>	<	20	0	0	0	0	0	0	>	<	20	0	0	0	0	0	0	>	<	1	0.15	0.15	0.15	0	0.15	0.15	>	<	1	324.7	324.7	324.7	0	324.7	324.7	>
2022-06-08 16:30:09	335	<	20	1	1	1	0	1	1	>	<	20	0	0	0	0	0	0	>	<	20	0	0	0	0	0	0	>	<	1	0.15	0.15	0.15	0	0.15	0.15	>	<	1	324.7	324.7	324.7	0	324.7	324.7	>
2022-06-08 16:30:10	336	<	20	1	1	1	0	1	1	>	<	20	0	0	0	0	0	0	>	<	20	0	0	0	0	0	0	>	<	1	0.15	0.15	0.15	0	0.15	0.15	>	<	1	324.7	324.7	324.7	0	324.7	324.7	>
2022-06-08 16:30:11	337	<	20	1	1	1	0	1	1	>	<	20	0.05	1	0	0.2179	0.2679	-0.1679	>	<	20	0.05	1	0	0.2179	0.2679	-0.1679	>	<	1	0.2	0.2	0.2	0	0.2	0.2	>	<	1	324.7	324.7	324.7	0	324.7	324.7	>
2022-06-08 16:30:12	338	<	20	1	1	1	0	1	1	>	<	20	0	0	0	0	0	0	>	<	20	0	0	0	0	0	0	>	<	1	0.15	0.15	0.15	0	0.15	0.15	>	<	1	324.8	324.8	324.8	0	324.8	324.8	>
2022-06-08 16:30:13	339	<	20	1	1	1	0	1	1	>	<	20	0.05	1	0	0.2179	0.2679	-0.1679	>	<	20	0	0	0	0	0	0	>	<	1	0.2	0.2	0.2	0	0.2	0.2	>	<	1	324.8	324.8	324.8	0	324.8	324.8	>
2022-06-08 16:30:14	340	<	20	1	1	1	0	1	1	>	<	20	0	0	0	0	0	0	>	<	20	0	0	0	0	0	0	>	<	1	0.15	0.15	0.15	0	0.15	0.15	>	<	1	324.8	324.8	324.8	0	324.8	324.8	>
2022-06-08 16:30:15	341	<	20	1	1	1	0	1	1	>	<	20	0	0	0	0	0	0	>	<	20	0	0	0	0	0	0	>	<	1	0.15	0.15	0.15	0	0.15	0.15	>	<	1	324.8	324.8	324.8	0	324.8	324.8	>
2022-06-08 16:30:16	342	<	20	1	1	1	0	1	1	>	<	20	0	0	0	0	0	0	>	<	20	0	0	0	0	0	0	>	<	1	0.15	0.15	0.15	0	0.15	0.15	>	<	1	324.8	324.8	324.8	0	324.8	324.8	>
2022-06-08 16:30:17	343	<	20	1	1	1	0	1	1	>	<	20	0	0	0	0	0	0	>	<	20	0	0	0	0	0	0	>	<	1	0.15	0.15	0.15	0	0.15	0.15	>	<	1	324.8	324.8	324.8	0	324.8	324.8	>
2022-06-08 16:30:18	344	<	20	1	1	1	0	1	1	>	<	20	0	0	0	0	0	0	>	<	20	0	0	0	0	0	0	>	<	1	0.2	0.2	0.2	0	0.2	0.2	>	<	1	324.8	324.8	324.8	0	324.8	324.8	>
2022-06-08 16:30:19	345	<	20	1	1	1	0	1	1	>	<	20	0	0	0	0	0	0	>	<	20	0	0	0	0	0	0	>	<	1	0.15	0.15	0.15	0	0.15	0.15	>	<	1	324.8	324.8	324.8	0	324.8	324.8	>
2022-06-08 16:30:20	346	<	20	1	1	1	0	1	1	>	<	20	0	0	0	0	0	0	>	<	20	0	0	0	0	0	0	>	<	1	0.15	0.15	0.15	0	0.15	0.15	>	<	1	324.8	324.8	324.8	0	324.8	324.8	>
2022-06-08 16:30:21	347	<	20	1	1	1	0	1	1	>	<	20	0	0	0	0	0	0	>	<	20	0	0	0	0	0	0	>	<	1	0.15	0.15	0.15	0	0.15	0.15	>	<	1	324.8	324.8	324.8	0	324.8	324.8	>
2022-06-08 16:30:22	348	<	20	1	1	1	0	1	1	>	<	20	0	0	0	0	0	0	>	<	20	0	0	0	0	0	0	>	<	1	0.15	0.15	0.15	0	0.15	0.15	>	<	1	324.8	324.8	324.8	0	324.8	324.8	>
2022-06-08 16:30:23	349	<	20	1	1	1	0	1	1	>	<	20	0	0	0	0	0	0	>	<	20	0	0	0	0	0	0	>	<	1	0.1	0.1	0.1	0	0.1	0.1	>	<	1	324.8	324.8	324.8	0	324.8	324.8	>
2022-06-08 16:30:24	350	<	20	1	1	1	0	1	1	>	<	20	0	0	0	0	0	0	>	<	20	0	0	0	0	0	0	>	<	1	0.15	0.15	0.15	0	0.15	0.15	>	<	1	324.8	324.8	324.8	0	324.8	324.8	>
2022-06-08 16:30:25	351	<	20	1.15	4	1	0.6538	1.8038	0.4962	>	<	20	0	0	0	0	0	0	>	<	20	0	0	0	0	0	0	>	<	1	0.2	0.2	0.2	0	0.2	0.2	>	<	1	324.8	324.8	324.8	0	324.8	324.8	>
2022-06-08 16:30:26	352	<	20	1	1	1	0	1	1	>	<	20	0	0	0	0	0	0	>	<	20	0	0	0	0	0	0	>	<	1	0.15	0.15	0.15	0	0.15	0.15	>	<	1	324.8	324.8	324.8	0	324.8	324.8	>
2022-06-08 16:30:27	353	<	20	1	1	1	0	1	1	>	<	20	0	0	0	0	0	0	>	<	20	0	0	0	0	0	0	>	<	1	0.2	0.2	0.2	0	0.2	0.2	>	<	1	324.8	324.8	324.8	0	324.8	324.8	>
2022-06-08 16:30:28	354	<	20	1	1	1	0	1	1	>	<	20	0	0	0	0	0	0	>	<	20	0	0	0	0	0	0	>	<	1	0.15	0.15	0.15	0	0.15	0.15	>	<	1	324.8	324.8	324.8	0	324.8	324.8	>
2022-06-08 16:30:29	355	<	20	1	1	1	0	1	1	>	<	20	0	0	0	0	0	0	>	<	20	0	0	0	0	0	0	>	<	1	0.1	0.1	0.1	0	0.1	0.1	>	<	1	324.8	324.8	324.8	0	324.8	324.8	>
2022-06-08 16:30:30	356	<	20	1	1	1	0	1	1	>	<	20	0	0	0	0	0	0	>	<	20	0	0	0	0	0	0	>	<	1	0.15	0.15	0.15	0	0.15	0.15	>	<	1	324.8	324.8	324.8	0	324.8	324.8	>
2022-06-08 16:30:31	357	<	20	1	1	1	0	1	1	>	<	20	0	0	0	0	0	0	>	<	20	0	0	0	0	0	0	>	<	1	0.15	0.15	0.15	0	0.15	0.15	>	<	1	324.8	324.8	324.8	0	324.8	324.8	>
2022-06-08 16:30:32	358	<	20	1	1	1	0	1	1	>	<	20	0	0	0	0	0	0	>	<	20	0	0	0	0	0	0	>	<	1	0.15	0.15	0.15	0	0.15	0.15	>	<	1	324.8	324.8	324.8	0	324.8	324.8	>
2022-06-08 16:30:33	359	<	20	1.05	2	1	0.2179	1.2679	0.8321	>	<	20	0	0	0	0	0	0	>	<	20	0	0	0	0	0	0	>	<	1	0.2	0.2	0.2	0	0.2	0.2	>	<	1	324.8	324.8	324.8	0	324.8	324.8	>
2022-06-08 16:30:34	360	<	20	1	1	1	0	1	1	>	<	20	0	0	0	0	0	0	>	<	20	0	0	0	0	0	0	>	<	1	0.15	0.15	0.15	0	0.15	0.15	>	<	1	324.8	324.8	324.8	0	324.8	324.8	>
2022-06-08 16:30:35	361	<	20	1	1	1	0	1	1	>	<	20	0	0	0	0	0	0	>	<	20	0	0	0	0	0	0	>	<	1	0.2	0.2	0.2	0	0.2	0.2	>	<	1	324.8	324.8	324.8	0	324.8	324.8	>
2022-06-08 16:30:36	362	<	20	1	1	1	0	1	1	>	<	20	0	0	0	0	0	0	>	<	20	0	0	0	0	0	0	>	<	1	0.15	0.15	0.15	0	0.15	0.15	>	<	1	324.8	324.8	324.8	0	324.8	324.8	>
2022-06-08 16:30:37	363	<	20	1	1	1	0	1	1	>	<	20	0	0	0	0	0	0	>	<	20	0	0	0	0	0	0	>	<	1	0.15	0.15	0.15	0	0.15	0.15	>	<	1	324.8	324.8	324.8	0	324.8	324.8	>
2022-06-08 16:30:38	364	<	20	1	1	1	0	1	1	>	<	20	0	0	0	0	0	0	>	<	20	0	0	0	0	0	0	>	<	1	0.15	0.15	0.15	0	0.15	0.15	>	<	1	324.8	324.8	324.8	0	324.8	324.8	>
2022-06-08 16:30:39	365	<	20	1	1	1	0	1	1	>	<	20	0	0	0	0	0	0	>	<	20	0	0	0	0	0	0	>	<	1	0.15	0.15	0.15	0	0.15	0.15	>	<	1	324.8	324.8	324.8	0	324.8	324.8	>
2022-06-08 16:30:40	366	<	20	1	1	1	0	1	1	>	<	20	0	0	0	0	0	0	>	<	20	0	0	0	0	0	0	>	<	1	0.15	0.15	0.15	0	0.15	0.15	>	<	1	324.8	324.8	324.8	0	324.8	324.8	>
2022-06-08 16:30:41	367	<	20	1	1	1	0	1	1	>	<	20	0	0	0	0	0	0	>	<	20	0	0	0	0	0	0	>	<	1	0.15	0.15	0.15	0	0.15	0.15	>	<	1	324.8	324.8	324.8	0	324.8	324.8	>
2022-06-08 16:30:42	368	<	20	1	1	1	0	1	1	>	<	20	0	0	0	0	0	0	>	<	20	0	0	0	0	0	0	>	<	1	0.15	0.15	0.15	0	0.15	0.15	>	<	1	324.8	324.8	324.8	0	324.8	324.8	>
2022-06-08 16:30:43	369	<	20	1	1	1	0	1	1	>	<	20	0	0	0	0	0	0	>	<	20	0	0	0	0	0	0	>	<	1	0.15	0.15	0.15	0	0.15	0.15	>	<	1	325	325	325	0	325	325	>
2022-06-08 16:30:44	370	<	20	1	1	1	0	1	1	>	<	20	0	0	0	0	0	0	>	<	20	0	0	0	0	0	0	>	<	1	0.2	0.2	0.2	0	0.2	0.2	>	<	1	325	325	325	0	325	325	>
2022-06-08 16:30:45	371	<	20	1	1	1	0	1	1	>	<	20	0	0	0	0	0	0	>	<	20	0	0	0	0	0	0	>	<	1	0.15	0.15	0.15	0	0.15	0.15	>	<	1	325	325	325	0	325	325	>
2022-06-08 16:30:46	372	<	20	1	1	1	0	1	1	>	<	20	0	0	0	0	0	0	>	<	20	0	0	0	0	0	0	>	<	1	0.15	0.15	0.15	0	0.15	0.15	>	<	1	325	325	325	0	325	325	>
2022-06-08 16:30:47	373	<	20	1	1	1	0	1	1	>	<	20	0	0	0	0	0	0	>	<	20	0	0	0	0	0	0	>	<	1	0.15	0.15	0.15	0	0.15	0.15	>	<	1	325	325	325	0	325	325	>
2022-06-08 16:30:48	374	<	20	1	1	1	0	1	1	>	<	20	0	0	0	0	0	0	>	<	20	0	0	0	0	0	0	>	<	1	0.2	0.2	0.2	0	0.2	0.2	>	<	1	325.3	325.3	325.3	0	325.3	325.3	>
2022-06-08 16:30:49	375	<	20	1	1	1	0	1	1	>	<	20	0	0	0	0	0	0	>	<	20	0	0	0	0	0	0	>	<	1	0.15	0.15	0.15	0	0.15	0.15	>	<	1	325.3	325.3	325.3	0	325.3	325.3	>
2022-06-08 16:30:50	376	<	20	1	1	1	0	1	1	>	<	20	0	0	0	0	0	0	>	<	20	0	0	0	0	0	0	>	<	1	0.1	0.1	0.1	0	0.1	0.1	>	<	1	325.3	325.3	325.3	0	325.3	325.3	>
2022-06-08 16:30:51	377	<	20	1	1	1	0	1	1	>	<	20	0	0	0	0	0	0	>	<	20	0	0	0	0	0	0	>	<	1	0.15	0.15	0.15	0	0.15	0.15	>	<	1	325.3	325.3	325.3	0	325.3	325.3	>
2022-06-08 16:30:52	378	<	20	1	1	1	0	1	1	>	<	20	0	0	0	0	0	0	>	<	20	0	0	0	0	0	0	>	<	1	0.15	0.15	0.15	0	0.15	0.15	>	<	1	325.3	325.3	325.3	0	325.3	325.3	>
2022-06-08 16:30:53	379	<	20	1	1	1	0	1	1	>	<	20	0	0	0	0	0	0	>	<	20	0	0	0	0	0	0	>	<	1	0.15	0.15	0.15	0	0.15	0.15	>	<	1	325.3	325.3	325.3	0	325.3	325.3	>
2022-06-08 16:30:54	380	<	20	1	1	1	0	1	1	>	<	20	0	0	0	0	0	0	>	<	20	0	0	0	0	0	0	>	<	1	0.15	0.15	0.15	0	0.15	0.15	>	<	1	325.3	325.3	325.3	0	325.3	325.3	>
2022-06-08 16:30:55	381	<	20	1	1	1	0	1	1	>	<	20	0	0	0	0	0	0	>	<	20	0	0	0	0	0	0	>	<	1	0.2	0.2	0.2	0	0.2	0.2	>	<	1	325.3	325.3	325.3	0	325.3	325.3	>
2022-06-08 16:30:56	382	<	20	1	1	1	0	1	1	>	<	20	0	0	0	0	0	0	>	<	20	0	0	0	0	0	0	>	<	1	0.15	0.15	0.15	0	0.15	0.15	>	<	1	325.3	325.3	325.3	0	325.3	325.3	>
2022-06-08 16:30:57	383	<	20	1	1	1	0	1	1	>	<	20	0	0	0	0	0	0	>	<	20	0	0	0	0	0	0	>	<	1	0.15	0.15	0.15	0	0.15	0.15	>	<	1	325.3	325.3	325.3	0	325.3	325.3	>
2022-06-08 16:30:58	384	<	20	1	1	1	0	1	1	>	<	20	0	0	0	0	0	0	>	<	20	0	0	0	0	0	0	>	<	1	0.25	0.25	0.25	0	0.25	0.25	>	<	1	325.3	325.3	325.3	0	325.3	325.3	>
2022-06-08 16:30:59	385	<	20	1	1	1	0	1	1	>	<	20	0	0	0	0	0	0	>	<	20	0	0	0	0	0	0	>	<	1	0.15	0.15	0.15	0	0.15	0.15	>	<	1	325.3	325.3	325.3	0	325.3	325.3	>
2022-06-08 16:31:00	386	<	20	1	1	1	0	1	1	>	<	20	0	0	0	0	0	0	>	<	20	0	0	0	0	0	0	>	<	1	0.2	0.2	0.2	0	0.2	0.2	>	<	1	325.3	325.3	325.3	0	325.3	325.3	>
2022-06-08 16:31:01	387	<	20	1	1	1	0	1	1	>	<	20	0	0	0	0	0	0	>	<	20	0	0	0	0	0	0	>	<	1	0.15	0.15	0.15	0	0.15	0.15	>	<	1	325.3	325.3	325.3	0	325.3	325.3	>
2022-06-08 16:31:02	388	<	20	1	1	1	0	1	1	>	<	20	0	0	0	0	0	0	>	<	20	0	0	0	0	0	0	>	<	1	0.15	0.15	0.15	0	0.15	0.15	>	<	1	325.3	325.3	325.3	0	325.3	325.3	>
2022-06-08 16:31:03	389	<	20	1	1	1	0	1	1	>	<	20	0	0	0	0	0	0	>	<	20	0	0	0	0	0	0	>	<	1	0.15	0.15	0.15	0	0.15	0.15	>	<	1	325.3	325.3	325.3	0	325.3	325.3	>
2022-06-08 16:31:04	390	<	20	1	1	1	0	1	1	>	<	20	0	0	0	0	0	0	>	<	20	0	0	0	0	0	0	>	<	1	0.25	0.25	0.25	0	0.25	0.25	>	<	1	325.3	325.3	325.3	0	325.3	325.3	>
2022-06-08 16:31:05	391	<	20	1	1	1	0	1	1	>	<	20	0	0	0	0	0	0	>	<	20	0	0	0	0	0	0	>	<	1	0.15	0.15	0.15	0	0.15	0.15	>	<	1	325.3	325.3	325.3	0	325.3	325.3	>
2022-06-08 16:31:06	392	<	20	1	1	1	0	1	1	>	<	20	0	0	0	0	0	0	>	<	20	0	0	0	0	0	0	>	<	1	0.15	0.15	0.15	0	0.15	0.15	>	<	1	325.3	325.3	325.3	0	325.3	325.3	>
2022-06-08 16:31:07	393	<	20	1	1	1	0	1	1	>	<	20	0	0	0	0	0	0	>	<	20	0	0	0	0	0	0	>	<	1	0.15	0.15	0.15	0	0.15	0.15	>	<	1	325.3	325.3	325.3	0	325.3	325.3	>
2022-06-08 16:31:08	394	<	20	1	1	1	0	1	1	>	<	20	0	0	0	0	0	0	>	<	20	0	0	0	0	0	0	>	<	1	0.15	0.15	0.15	0	0.15	0.15	>	<	1	325.3	325.3	325.3	0	325.3	325.3	>
2022-06-08 16:31:09	395	<	20	1	1	1	0	1	1	>	<	20	0	0	0	0	0	0	>	<	20	0	0	0	0	0	0	>	<	1	0.15	0.15	0.15	0	0.15	0.15	>	<	1	325.3	325.3	325.3	0	325.3	325.3	>
2022-06-08 16:31:10	396	<	20	1	1	1	0	1	1	>	<	20	0	0	0	0	0	0	>	<	20	0	0	0	0	0	0	>	<	1	0.15	0.15	0.15	0	0.15	0.15	>	<	1	325.5	325.5	325.5	0	325.5	325.5	>
2022-06-08 16:31:11	397	<	20	1	1	1	0	1	1	>	<	20	0	0	0	0	0	0	>	<	20	0	0	0	0	0	0	>	<	1	0.15	0.15	0.15	0	0.15	0.15	>	<	1	325.5	325.5	325.5	0	325.5	325.5	>
2022-06-08 16:31:12	398	<	20	1	1	1	0	1	1	>	<	20	0	0	0	0	0	0	>	<	20	0	0	0	0	0	0	>	<	1	0.2	0.2	0.2	0	0.2	0.2	>	<	1	325.8	325.8	325.8	0	325.8	325.8	>
2022-06-08 16:31:13	399	<	20	1	1	1	0	1	1	>	<	20	0	0	0	0	0	0	>	<	20	0	0	0	0	0	0	>	<	1	0.15	0.15	0.15	0	0.15	0.15	>	<	1	327.6	327.6	327.6	0	327.6	327.6	>
2022-06-08 16:31:14	400	<	20	1	1	1	0	1	1	>	<	20	0	0	0	0	0	0	>	<	20	0	0	0	0	0	0	>	<	1	0.2	0.2	0.2	0	0.2	0.2	>	<	1	328.4	328.4	328.4	0	328.4	328.4	>
2022-06-08 16:31:15	401	<	20	1	1	1	0	1	1	>	<	20	0	0	0	0	0	0	>	<	20	0	0	0	0	0	0	>	<	1	0.15	0.15	0.15	0	0.15	0.15	>	<	1	329.1	329.1	329.1	0	329.1	329.1	>
2022-06-08 16:31:16	402	<	20	1	1	1	0	1	1	>	<	20	0	0	0	0	0	0	>	<	20	0	0	0	0	0	0	>	<	1	0.15	0.15	0.15	0	0.15	0.15	>	<	1	329.9	329.9	329.9	0	329.9	329.9	>
2022-06-08 16:31:17	403	<	20	1	1	1	0	1	1	>	<	20	0	0	0	0	0	0	>	<	20	0	0	0	0	0	0	>	<	1	0.15	0.15	0.15	0	0.15	0.15	>	<	1	330.7	330.7	330.7	0	330.7	330.7	>
2022-06-08 16:31:18	404	<	20	1	1	1	0	1	1	>	<	20	0	0	0	0	0	0	>	<	20	0	0	0	0	0	0	>	<	1	0.15	0.15	0.15	0	0.15	0.15	>	<	1	331.4	331.4	331.4	0	331.4	331.4	>
2022-06-08 16:31:19	405	<	20	1	1	1	0	1	1	>	<	20	0	0	0	0	0	0	>	<	20	0	0	0	0	0	0	>	<	1	0.2	0.2	0.2	0	0.2	0.2	>	<	1	331.7	331.7	331.7	0	331.7	331.7	>
2022-06-08 16:31:20	406	<	20	1	1	1	0	1	1	>	<	20	0	0	0	0	0	0	>	<	20	0	0	0	0	0	0	>	<	1	0.15	0.15	0.15	0	0.15	0.15	>	<	1	332.2	332.2	332.2	0	332.2	332.2	>
2022-06-08 16:31:21	407	<	20	1	1	1	0	1	1	>	<	20	0	0	0	0	0	0	>	<	20	0	0	0	0	0	0	>	<	1	0.2	0.2	0.2	0	0.2	0.2	>	<	1	333	333	333	0	333	333	>
2022-06-08 16:31:22	408	<	20	1	1	1	0	1	1	>	<	20	0	0	0	0	0	0	>	<	20	0	0	0	0	0	0	>	<	1	0.15	0.15	0.15	0	0.15	0.15	>	<	1	333.5	333.5	333.5	0	333.5	333.5	>
2022-06-08 16:31:23	409	<	20	1	1	1	0	1	1	>	<	20	0	0	0	0	0	0	>	<	20	0	0	0	0	0	0	>	<	1	0.15	0.15	0.15	0	0.15	0.15	>	<	1	334.3	334.3	334.3	0	334.3	334.3	>
2022-06-08 16:31:24	410	<	20	1	1	1	0	1	1	>	<	20	0	0	0	0	0	0	>	<	20	0	0	0	0	0	0	>	<	1	0.15	0.15	0.15	0	0.15	0.15	>	<	1	335.8	335.8	335.8	0	335.8	335.8	>
2022-06-08 16:31:25	411	<	20	1	1	1	0	1	1	>	<	20	0	0	0	0	0	0	>	<	20	0	0	0	0	0	0	>	<	1	0.15	0.15	0.15	0	0.15	0.15	>	<	1	336.1	336.1	336.1	0	336.1	336.1	>
2022-06-08 16:31:26	412	<	20	1	1	1	0	1	1	>	<	20	0	0	0	0	0	0	>	<	20	0	0	0	0	0	0	>	<	1	0.2	0.2	0.2	0	0.2	0.2	>	<	1	337.4	337.4	337.4	0	337.4	337.4	>
2022-06-08 16:31:27	413	<	20	1	1	1	0	1	1	>	<	20	0	0	0	0	0	0	>	<	20	0	0	0	0	0	0	>	<	1	0.15	0.15	0.15	0	0.15	0.15	>	<	1	337.6	337.6	337.6	0	337.6	337.6	>
2022-06-08 16:31:28	414	<	20	1	1	1	0	1	1	>	<	20	0	0	0	0	0	0	>	<	20	0	0	0	0	0	0	>	<	1	0.2	0.2	0.2	0	0.2	0.2	>	<	1	338.4	338.4	338.4	0	338.4	338.4	>
2022-06-08 16:31:29	415	<	20	1	1	1	0	1	1	>	<	20	0	0	0	0	0	0	>	<	20	0	0	0	0	0	0	>	<	1	0.15	0.15	0.15	0	0.15	0.15	>	<	1	339.9	339.9	339.9	0	339.9	339.9	>
2022-06-08 16:31:30	416	<	20	1	1	1	0	1	1	>	<	20	0	0	0	0	0	0	>	<	20	0	0	0	0	0	0	>	<	1	0.15	0.15	0.15	0	0.15	0.15	>	<	1	340.2	340.2	340.2	0	340.2	340.2	>
2022-06-08 16:31:31	417	<	20	1	1	1	0	1	1	>	<	20	0	0	0	0	0	0	>	<	20	0	0	0	0	0	0	>	<	1	0.15	0.15	0.15	0	0.15	0.15	>	<	1	341.7	341.7	341.7	0	341.7	341.7	>
2022-06-08 16:31:32	418	<	20	1.05	2	1	0.2179	1.2679	0.8321	>	<	20	0	0	0	0	0	0	>	<	20	0	0	0	0	0	0	>	<	1	0.15	0.15	0.15	0	0.15	0.15	>	<	1	343.6	343.6	343.6	0	343.6	343.6	>
2022-06-08 16:31:33	419	<	20	1	1	1	0	1	1	>	<	20	0.05	1	0	0.2179	0.2679	-0.1679	>	<	20	0	0	0	0	0	0	>	<	1	0.15	0.15	0.15	0	0.15	0.15	>	<	1	344.1	344.1	344.1	0	344.1	344.1	>
2022-06-08 16:31:34	420	<	20	1	1	1	0	1	1	>	<	20	0	0	0	0	0	0	>	<	20	0	0	0	0	0	0	>	<	1	0.15	0.15	0.15	0	0.15	0.15	>	<	1	344.6	344.6	344.6	0	344.6	344.6	>
2022-06-08 16:31:35	421	<	20	1	1	1	0	1	1	>	<	20	0	0	0	0	0	0	>	<	20	0	0	0	0	0	0	>	<	1	0.15	0.15	0.15	0	0.15	0.15	>	<	1	346.4	346.4	346.4	0	346.4	346.4	>
2022-06-08 16:31:36	422	<	20	1	1	1	0	1	1	>	<	20	0	0	0	0	0	0	>	<	20	0	0	0	0	0	0	>	<	1	0.15	0.15	0.15	0	0.15	0.15	>	<	1	346.6	346.6	346.6	0	346.6	346.6	>
2022-06-08 16:31:37	423	<	20	1	1	1	0	1	1	>	<	20	0	0	0	0	0	0	>	<	20	0	0	0	0	0	0	>	<	1	0.15	0.15	0.15	0	0.15	0.15	>	<	1	347.9	347.9	347.9	0	347.9	347.9	>
2022-06-08 16:31:38	424	<	20	1	1	1	0	1	1	>	<	20	0	0	0	0	0	0	>	<	20	0	0	0	0	0	0	>	<	1	0.15	0.15	0.15	0	0.15	0.15	>	<	1	348.7	348.7	348.7	0	348.7	348.7	>
2022-06-08 16:31:39	425	<	20	1	1	1	0	1	1	>	<	20	0	0	0	0	0	0	>	<	20	0	0	0	0	0	0	>	<	1	0.15	0.15	0.15	0	0.15	0.15	>	<	1	349.2	349.2	349.2	0	349.2	349.2	>
2022-06-08 16:31:40	426	<	20	1	1	1	0	1	1	>	<	20	0	0	0	0	0	0	>	<	20	0	0	0	0	0	0	>	<	1	0.15	0.15	0.15	0	0.15	0.15	>	<	1	349.7	349.7	349.7	0	349.7	349.7	>
2022-06-08 16:31:41	427	<	20	1	1	1	0	1	1	>	<	20	0	0	0	0	0	0	>	<	20	0	0	0	0	0	0	>	<	1	0.15	0.15	0.15	0	0.15	0.15	>	<	1	350.5	350.5	350.5	0	350.5	350.5	>
2022-06-08 16:31:42	428	<	20	1	1	1	0	1	1	>	<	20	0	0	0	0	0	0	>	<	20	0	0	0	0	0	0	>	<	1	0.15	0.15	0.15	0	0.15	0.15	>	<	1	351.3	351.3	351.3	0	351.3	351.3	>
2022-06-08 16:31:43	429	<	20	1	1	1	0	1	1	>	<	20	0	0	0	0	0	0	>	<	20	0	0	0	0	0	0	>	<	1	0.25	0.25	0.25	0	0.25	0.25	>	<	1	352	352	352	0	352	352	>
2022-06-08 16:31:44	430	<	20	1	1	1	0	1	1	>	<	20	0	0	0	0	0	0	>	<	20	0	0	0	0	0	0	>	<	1	0.15	0.15	0.15	0	0.15	0.15	>	<	1	352.8	352.8	352.8	0	352.8	352.8	>
2022-06-08 16:31:45	431	<	20	1	1	1	0	1	1	>	<	20	0.05	1	0	0.2179	0.2679	-0.1679	>	<	20	0	0	0	0	0	0	>	<	1	0.15	0.15	0.15	0	0.15	0.15	>	<	1	353.8	353.8	353.8	0	353.8	353.8	>
2022-06-08 16:31:46	432	<	20	1	1	1	0	1	1	>	<	20	0.1	1	0	0.3	0.4	-0.2	>	<	20	0.1	1	0	0.3	0.4	-0.2	>	<	1	0.15	0.15	0.15	0	0.15	0.15	>	<	1	354.9	354.9	354.9	0	354.9	354.9	>
2022-06-08 16:31:47	433	<	20	1.05	2	1	0.2179	1.2679	0.8321	>	<	20	0.2	1	0	0.4	0.6	-0.2	>	<	20	0.15	1	0	0.3571	0.5071	-0.2071	>	<	1	0.15	0.15	0.15	0	0.15	0.15	>	<	1	356.2	356.2	356.2	0	356.2	356.2	>
2022-06-08 16:31:48	434	<	20	1	1	1	0	1	1	>	<	20	0.25	1	0	0.433	0.683	-0.183	>	<	20	0.25	1	0	0.433	0.683	-0.183	>	<	1	0.15	0.15	0.15	0	0.15	0.15	>	<	1	356.7	356.7	356.7	0	356.7	356.7	>
2022-06-08 16:31:49	435	<	20	1.05	2	1	0.2179	1.2679	0.8321	>	<	20	0	0	0	0	0	0	>	<	20	0	0	0	0	0	0	>	<	1	0.15	0.15	0.15	0	0.15	0.15	>	<	1	357.5	357.5	357.5	0	357.5	357.5	>
2022-06-08 16:31:50	436	<	20	1	1	1	0	1	1	>	<	20	0	0	0	0	0	0	>	<	20	0	0	0	0	0	0	>	<	1	0.2	0.2	0.2	0	0.2	0.2	>	<	1	359.3	359.3	359.3	0	359.3	359.3	>
2022-06-08 16:31:51	437	<	20	1	1	1	0	1	1	>	<	20	0	0	0	0	0	0	>	<	20	0	0	0	0	0	0	>	<	1	0.15	0.15	0.15	0	0.15	0.15	>	<	1	359.8	359.8	359.8	0	359.8	359.8	>
2022-06-08 16:31:52	438	<	20	1	1	1	0	1	1	>	<	20	0	0	0	0	0	0	>	<	20	0	0	0	0	0	0	>	<	1	0.2	0.2	0.2	0	0.2	0.2	>	<	1	360.8	360.8	360.8	0	360.8	360.8	>
2022-06-08 16:31:53	439	<	20	1	1	1	0	1	1	>	<	20	0	0	0	0	0	0	>	<	20	0	0	0	0	0	0	>	<	1	0.15	0.15	0.15	0	0.15	0.15	>	<	1	362.6	362.6	362.6	0	362.6	362.6	>
2022-06-08 16:31:54	440	<	20	1	1	1	0	1	1	>	<	20	0	0	0	0	0	0	>	<	20	0	0	0	0	0	0	>	<	1	0.15	0.15	0.15	0	0.15	0.15	>	<	1	363.4	363.4	363.4	0	363.4	363.4	>
2022-06-08 16:31:55	441	<	20	1	1	1	0	1	1	>	<	20	0	0	0	0	0	0	>	<	20	0	0	0	0	0	0	>	<	1	0.15	0.15	0.15	0	0.15	0.15	>	<	1	364.1	364.1	364.1	0	364.1	364.1	>
2022-06-08 16:31:56	442	<	20	1	1	1	0	1	1	>	<	20	0	0	0	0	0	0	>	<	20	0	0	0	0	0	0	>	<	1	0.15	0.15	0.15	0	0.15	0.15	>	<	1	364.9	364.9	364.9	0	364.9	364.9	>
2022-06-08 16:31:57	443	<	20	1	1	1	0	1	1	>	<	20	0	0	0	0	0	0	>	<	20	0	0	0	0	0	0	>	<	1	0.2	0.2	0.2	0	0.2	0.2	>	<	1	365.2	365.2	365.2	0	365.2	365.2	>
2022-06-08 16:31:58	444	<	20	1	1	1	0	1	1	>	<	20	0	0	0	0	0	0	>	<	20	0	0	0	0	0	0	>	<	1	0.15	0.15	0.15	0	0.15	0.15	>	<	1	365.7	365.7	365.7	0	365.7	365.7	>
2022-06-08 16:31:59	445	<	20	1	1	1	0	1	1	>	<	20	0	0	0	0	0	0	>	<	20	0	0	0	0	0	0	>	<	1	0.15	0.15	0.15	0	0.15	0.15	>	<	1	366.2	366.2	366.2	0	366.2	366.2	>
2022-06-08 16:32:00	446	<	20	1	1	1	0	1	1	>	<	20	0	0	0	0	0	0	>	<	20	0	0	0	0	0	0	>	<	1	0.15	0.15	0.15	0	0.15	0.15	>	<	1	367	367	367	0	367	367	>
2022-06-08 16:32:01	447	<	20	1	1	1	0	1	1	>	<	20	0	0	0	0	0	0	>	<	20	0	0	0	0	0	0	>	<	1	0.15	0.15	0.15	0	0.15	0.15	>	<	1	368.3	368.3	368.3	0	368.3	368.3	>
2022-06-08 16:32:02	448	<	20	1	1	1	0	1	1	>	<	20	0	0	0	0	0	0	>	<	20	0	0	0	0	0	0	>	<	1	0.15	0.15	0.15	0	0.15	0.15	>	<	1	369.5	369.5	369.5	0	369.5	369.5	>
2022-06-08 16:32:03	449	<	20	1	1	1	0	1	1	>	<	20	0	0	0	0	0	0	>	<	20	0	0	0	0	0	0	>	<	1	0.2	0.2	0.2	0	0.2	0.2	>	<	1	369.8	369.8	369.8	0	369.8	369.8	>
2022-06-08 16:32:04	450	<	20	1	1	1	0	1	1	>	<	20	0	0	0	0	0	0	>	<	20	0	0	0	0	0	0	>	<	1	0.55	0.55	0.55	0	0.55	0.55	>	<	1	375.2	375.2	375.2	0	375.2	375.2	>
2022-06-08 16:32:05	451	<	20	1	1	1	0	1	1	>	<	20	0	0	0	0	0	0	>	<	20	0	0	0	0	0	0	>	<	1	0.15	0.15	0.15	0	0.15	0.15	>	<	1	375.2	375.2	375.2	0	375.2	375.2	>
2022-06-08 16:32:06	452	<	20	1	1	1	0	1	1	>	<	20	0	0	0	0	0	0	>	<	20	0	0	0	0	0	0	>	<	1	0.15	0.15	0.15	0	0.15	0.15	>	<	1	375.2	375.2	375.2	0	375.2	375.2	>
2022-06-08 16:32:07	453	<	20	1	1	1	0	1	1	>	<	20	0	0	0	0	0	0	>	<	20	0	0	0	0	0	0	>	<	1	0.15	0.15	0.15	0	0.15	0.15	>	<	1	375.2	375.2	375.2	0	375.2	375.2	>
2022-06-08 16:32:08	454	<	20	1	1	1	0	1	1	>	<	20	0	0	0	0	0	0	>	<	20	0	0	0	0	0	0	>	<	1	0.15	0.15	0.15	0	0.15	0.15	>	<	1	375.2	375.2	375.2	0	375.2	375.2	>
2022-06-08 16:32:09	455	<	20	1.05	2	1	0.2179	1.2679	0.8321	>	<	20	0	0	0	0	0	0	>	<	20	0	0	0	0	0	0	>	<	1	0.15	0.15	0.15	0	0.15	0.15	>	<	1	375.2	375.2	375.2	0	375.2	375.2	>
2022-06-08 16:32:10	456	<	20	1	1	1	0	1	1	>	<	20	0	0	0	0	0	0	>	<	20	0	0	0	0	0	0	>	<	1	0.15	0.15	0.15	0	0.15	0.15	>	<	1	375.2	375.2	375.2	0	375.2	375.2	>
2022-06-08 16:32:11	457	<	20	1	1	1	0	1	1	>	<	20	0	0	0	0	0	0	>	<	20	0	0	0	0	0	0	>	<	1	0.15	0.15	0.15	0	0.15	0.15	>	<	1	375.2	375.2	375.2	0	375.2	375.2	>
2022-06-08 16:32:12	458	<	20	1	1	1	0	1	1	>	<	20	0	0	0	0	0	0	>	<	20	0	0	0	0	0	0	>	<	1	0.15	0.15	0.15	0	0.15	0.15	>	<	1	375.2	375.2	375.2	0	375.2	375.2	>
2022-06-08 16:32:13	459	<	20	1	1	1	0	1	1	>	<	20	0	0	0	0	0	0	>	<	20	0	0	0	0	0	0	>	<	1	0.15	0.15	0.15	0	0.15	0.15	>	<	1	375.2	375.2	375.2	0	375.2	375.2	>
2022-06-08 16:32:14	460	<	20	1	1	1	0	1	1	>	<	20	0	0	0	0	0	0	>	<	20	0	0	0	0	0	0	>	<	1	0.2	0.2	0.2	0	0.2	0.2	>	<	1	375.2	375.2	375.2	0	375.2	375.2	>
2022-06-08 16:32:15	461	<	20	1	1	1	0	1	1	>	<	20	0	0	0	0	0	0	>	<	20	0	0	0	0	0	0	>	<	1	0.1	0.1	0.1	0	0.1	0.1	>	<	1	375.2	375.2	375.2	0	375.2	375.2	>
2022-06-08 16:32:16	462	<	20	1	1	1	0	1	1	>	<	20	0	0	0	0	0	0	>	<	20	0	0	0	0	0	0	>	<	1	0.15	0.15	0.15	0	0.15	0.15	>	<	1	375.2	375.2	375.2	0	375.2	375.2	>
2022-06-08 16:32:17	463	<	20	1	1	1	0	1	1	>	<	20	0	0	0	0	0	0	>	<	20	0	0	0	0	0	0	>	<	1	0.15	0.15	0.15	0	0.15	0.15	>	<	1	375.2	375.2	375.2	0	375.2	375.2	>
2022-06-08 16:32:18	464	<	20	1	1	1	0	1	1	>	<	20	0	0	0	0	0	0	>	<	20	0	0	0	0	0	0	>	<	1	0.15	0.15	0.15	0	0.15	0.15	>	<	1	375.2	375.2	375.2	0	375.2	375.2	>
2022-06-08 16:32:19	465	<	20	1	1	1	0	1	1	>	<	20	0	0	0	0	0	0	>	<	20	0	0	0	0	0	0	>	<	1	0.15	0.15	0.15	0	0.15	0.15	>	<	1	375.2	375.2	375.2	0	375.2	375.2	>
2022-06-08 16:32:20	466	<	20	1	1	1	0	1	1	>	<	20	0.05	1	0	0.2179	0.2679	-0.1679	>	<	20	0	0	0	0	0	0	>	<	1	0.15	0.15	0.15	0	0.15	0.15	>	<	1	375.2	375.2	375.2	0	375.2	375.2	>
2022-06-08 16:32:21	467	<	20	1	1	1	0	1	1	>	<	20	0	0	0	0	0	0	>	<	20	0	0	0	0	0	0	>	<	1	0.2	0.2	0.2	0	0.2	0.2	>	<	1	375.2	375.2	375.2	0	375.2	375.2	>
2022-06-08 16:32:22	468	<	20	1	1	1	0	1	1	>	<	20	0	0	0	0	0	0	>	<	20	0	0	0	0	0	0	>	<	1	0.15	0.15	0.15	0	0.15	0.15	>	<	1	375.2	375.2	375.2	0	375.2	375.2	>
2022-06-08 16:32:23	469	<	20	1	1	1	0	1	1	>	<	20	0	0	0	0	0	0	>	<	20	0	0	0	0	0	0	>	<	1	0.15	0.15	0.15	0	0.15	0.15	>	<	1	375.2	375.2	375.2	0	375.2	375.2	>
2022-06-08 16:32:24	470	<	20	1	1	1	0	1	1	>	<	20	0	0	0	0	0	0	>	<	20	0	0	0	0	0	0	>	<	1	0.15	0.15	0.15	0	0.15	0.15	>	<	1	375.2	375.2	375.2	0	375.2	375.2	>
2022-06-08 16:32:25	471	<	20	1	1	1	0	1	1	>	<	20	0	0	0	0	0	0	>	<	20	0	0	0	0	0	0	>	<	1	0.1	0.1	0.1	0	0.1	0.1	>	<	1	375.2	375.2	375.2	0	375.2	375.2	>
2022-06-08 16:32:26	472	<	20	1	1	1	0	1	1	>	<	20	0	0	0	0	0	0	>	<	20	0	0	0	0	0	0	>	<	1	0.15	0.15	0.15	0	0.15	0.15	>	<	1	375.2	375.2	375.2	0	375.2	375.2	>
2022-06-08 16:32:27	473	<	20	1	1	1	0	1	1	>	<	20	0	0	0	0	0	0	>	<	20	0	0	0	0	0	0	>	<	1	0.15	0.15	0.15	0	0.15	0.15	>	<	1	375.2	375.2	375.2	0	375.2	375.2	>
2022-06-08 16:32:28	474	<	20	1	1	1	0	1	1	>	<	20	0	0	0	0	0	0	>	<	20	0	0	0	0	0	0	>	<	1	0.15	0.15	0.15	0	0.15	0.15	>	<	1	375.2	375.2	375.2	0	375.2	375.2	>
2022-06-08 16:32:29	475	<	20	1	1	1	0	1	1	>	<	20	0	0	0	0	0	0	>	<	20	0	0	0	0	0	0	>	<	1	0.2	0.2	0.2	0	0.2	0.2	>	<	1	375.2	375.2	375.2	0	375.2	375.2	>
2022-06-08 16:32:30	476	<	20	1	1	1	0	1	1	>	<	20	0	0	0	0	0	0	>	<	20	0	0	0	0	0	0	>	<	1	0.15	0.15	0.15	0	0.15	0.15	>	<	1	375.2	375.2	375.2	0	375.2	375.2	>
2022-06-08 16:32:31	477	<	20	1	1	1	0	1	1	>	<	20	0	0	0	0	0	0	>	<	20	0	0	0	0	0	0	>	<	1	0.15	0.15	0.15	0	0.15	0.15	>	<	1	375.2	375.2	375.2	0	375.2	375.2	>
2022-06-08 16:32:32	478	<	20	1	1	1	0	1	1	>	<	20	0	0	0	0	0	0	>	<	20	0	0	0	0	0	0	>	<	1	0.15	0.15	0.15	0	0.15	0.15	>	<	1	375.2	375.2	375.2	0	375.2	375.2	>
2022-06-08 16:32:33	479	<	20	1	1	1	0	1	1	>	<	20	0	0	0	0	0	0	>	<	20	0	0	0	0	0	0	>	<	1	0.15	0.15	0.15	0	0.15	0.15	>	<	1	375.2	375.2	375.2	0	375.2	375.2	>
2022-06-08 16:32:34	480	<	20	1	1	1	0	1	1	>	<	20	0	0	0	0	0	0	>	<	20	0	0	0	0	0	0	>	<	1	0.15	0.15	0.15	0	0.15	0.15	>	<	1	375.2	375.2	375.2	0	375.2	375.2	>
2022-06-08 16:32:35	481	<	20	1	1	1	0	1	1	>	<	20	0	0	0	0	0	0	>	<	20	0	0	0	0	0	0	>	<	1	0.15	0.15	0.15	0	0.15	0.15	>	<	1	375.2	375.2	375.2	0	375.2	375.2	>
2022-06-08 16:32:36	482	<	20	1	1	1	0	1	1	>	<	20	0	0	0	0	0	0	>	<	20	0	0	0	0	0	0	>	<	1	0.1	0.1	0.1	0	0.1	0.1	>	<	1	375.2	375.2	375.2	0	375.2	375.2	>
2022-06-08 16:32:37	483	<	20	1	1	1	0	1	1	>	<	20	0	0	0	0	0	0	>	<	20	0	0	0	0	0	0	>	<	1	0.15	0.15	0.15	0	0.15	0.15	>	<	1	375.2	375.2	375.2	0	375.2	375.2	>
2022-06-08 16:32:38	484	<	20	1	1	1	0	1	1	>	<	20	0	0	0	0	0	0	>	<	20	0	0	0	0	0	0	>	<	1	0.2	0.2	0.2	0	0.2	0.2	>	<	1	375.2	375.2	375.2	0	375.2	375.2	>
2022-06-08 16:32:39	485	<	20	1	1	1	0	1	1	>	<	20	0	0	0	0	0	0	>	<	20	0	0	0	0	0	0	>	<	1	0.15	0.15	0.15	0	0.15	0.15	>	<	1	375.5	375.5	375.5	0	375.5	375.5	>
2022-06-08 16:32:40	486	<	20	1	1	1	0	1	1	>	<	20	0	0	0	0	0	0	>	<	20	0	0	0	0	0	0	>	<	1	0.15	0.15	0.15	0	0.15	0.15	>	<	1	375.5	375.5	375.5	0	375.5	375.5	>
2022-06-08 16:32:41	487	<	20	1	1	1	0	1	1	>	<	20	0	0	0	0	0	0	>	<	20	0	0	0	0	0	0	>	<	1	0.15	0.15	0.15	0	0.15	0.15	>	<	1	375.5	375.5	375.5	0	375.5	375.5	>
2022-06-08 16:32:42	488	<	20	1	1	1	0	1	1	>	<	20	0	0	0	0	0	0	>	<	20	0	0	0	0	0	0	>	<	1	0.15	0.15	0.15	0	0.15	0.15	>	<	1	375.5	375.5	375.5	0	375.5	375.5	>
2022-06-08 16:32:43	489	<	20	1	1	1	0	1	1	>	<	20	0	0	0	0	0	0	>	<	20	0	0	0	0	0	0	>	<	1	0.15	0.15	0.15	0	0.15	0.15	>	<	1	375.5	375.5	375.5	0	375.5	375.5	>
2022-06-08 16:32:44	490	<	20	1	1	1	0	1	1	>	<	20	0	0	0	0	0	0	>	<	20	0	0	0	0	0	0	>	<	1	0.15	0.15	0.15	0	0.15	0.15	>	<	1	375.5	375.5	375.5	0	375.5	375.5	>
2022-06-08 16:32:45	491	<	20	1	1	1	0	1	1	>	<	20	0	0	0	0	0	0	>	<	20	0	0	0	0	0	0	>	<	1	0.15	0.15	0.15	0	0.15	0.15	>	<	1	375.5	375.5	375.5	0	375.5	375.5	>
2022-06-08 16:32:46	492	<	20	1	1	1	0	1	1	>	<	20	0	0	0	0	0	0	>	<	20	0	0	0	0	0	0	>	<	1	0.15	0.15	0.15	0	0.15	0.15	>	<	1	375.5	375.5	375.5	0	375.5	375.5	>
2022-06-08 16:32:47	493	<	20	1	1	1	0	1	1	>	<	20	0	0	0	0	0	0	>	<	20	0	0	0	0	0	0	>	<	1	0.2	0.2	0.2	0	0.2	0.2	>	<	1	375.5	375.5	375.5	0	375.5	375.5	>
2022-06-08 16:32:48	494	<	20	1	1	1	0	1	1	>	<	20	0	0	0	0	0	0	>	<	20	0	0	0	0	0	0	>	<	1	0.15	0.15	0.15	0	0.15	0.15	>	<	1	375.5	375.5	375.5	0	375.5	375.5	>
2022-06-08 16:32:49	495	<	20	1	1	1	0	1	1	>	<	20	0	0	0	0	0	0	>	<	20	0	0	0	0	0	0	>	<	1	0.15	0.15	0.15	0	0.15	0.15	>	<	1	375.5	375.5	375.5	0	375.5	375.5	>
2022-06-08 16:32:50	496	<	20	1	1	1	0	1	1	>	<	20	0	0	0	0	0	0	>	<	20	0	0	0	0	0	0	>	<	1	0.1	0.1	0.1	0	0.1	0.1	>	<	1	375.5	375.5	375.5	0	375.5	375.5	>
2022-06-08 16:32:51	497	<	20	1	1	1	0	1	1	>	<	20	0	0	0	0	0	0	>	<	20	0	0	0	0	0	0	>	<	1	0.15	0.15	0.15	0	0.15	0.15	>	<	1	375.5	375.5	375.5	0	375.5	375.5	>
2022-06-08 16:32:52	498	<	20	1	1	1	0	1	1	>	<	20	0	0	0	0	0	0	>	<	20	0	0	0	0	0	0	>	<	1	0.15	0.15	0.15	0	0.15	0.15	>	<	1	375.5	375.5	375.5	0	375.5	375.5	>
2022-06-08 16:32:53	499	<	20	1	1	1	0	1	1	>	<	20	0	0	0	0	0	0	>	<	20	0	0	0	0	0	0	>	<	1	0.15	0.15	0.15	0	0.15	0.15	>	<	1	375.5	375.5	375.5	0	375.5	375.5	>
2022-06-08 16:32:54	500	<	20	1	1	1	0	1	1	>	<	20	0	0	0	0	0	0	>	<	20	0	0	0	0	0	0	>	<	1	0.15	0.15	0.15	0	0.15	0.15	>	<	1	375.5	375.5	375.5	0	375.5	375.5	>
2022-06-08 16:32:55	501	<	20	1	1	1	0	1	1	>	<	20	0	0	0	0	0	0	>	<	20	0	0	0	0	0	0	>	<	1	0.2	0.2	0.2	0	0.2	0.2	>	<	1	375.5	375.5	375.5	0	375.5	375.5	>
2022-06-08 16:32:56	502	<	20	1	1	1	0	1	1	>	<	20	0	0	0	0	0	0	>	<	20	0	0	0	0	0	0	>	<	1	0.15	0.15	0.15	0	0.15	0.15	>	<	1	375.5	375.5	375.5	0	375.5	375.5	>
2022-06-08 16:32:57	503	<	20	1	1	1	0	1	1	>	<	20	0	0	0	0	0	0	>	<	20	0	0	0	0	0	0	>	<	1	0.15	0.15	0.15	0	0.15	0.15	>	<	1	375.5	375.5	375.5	0	375.5	375.5	>
2022-06-08 16:32:58	504	<	20	1	1	1	0	1	1	>	<	20	0	0	0	0	0	0	>	<	20	0	0	0	0	0	0	>	<	1	0.15	0.15	0.15	0	0.15	0.15	>	<	1	375.5	375.5	375.5	0	375.5	375.5	>
2022-06-08 16:32:59	505	<	20	1	1	1	0	1	1	>	<	20	0	0	0	0	0	0	>	<	20	0	0	0	0	0	0	>	<	1	0.1	0.1	0.1	0	0.1	0.1	>	<	1	375.5	375.5	375.5	0	375.5	375.5	>
2022-06-08 16:33:00	506	<	20	1	1	1	0	1	1	>	<	20	0	0	0	0	0	0	>	<	20	0	0	0	0	0	0	>	<	1	0.15	0.15	0.15	0	0.15	0.15	>	<	1	375.5	375.5	375.5	0	375.5	375.5	>
2022-06-08 16:33:01	507	<	20	1	1	1	0	1	1	>	<	20	0	0	0	0	0	0	>	<	20	0	0	0	0	0	0	>	<	1	0.15	0.15	0.15	0	0.15	0.15	>	<	1	375.5	375.5	375.5	0	375.5	375.5	>
2022-06-08 16:33:02	508	<	20	1	1	1	0	1	1	>	<	20	0	0	0	0	0	0	>	<	20	0	0	0	0	0	0	>	<	1	0.2	0.2	0.2	0	0.2	0.2	>	<	1	375.5	375.5	375.5	0	375.5	375.5	>
2022-06-08 16:33:03	509	<	20	1	1	1	0	1	1	>	<	20	0	0	0	0	0	0	>	<	20	0	0	0	0	0	0	>	<	1	0.15	0.15	0.15	0	0.15	0.15	>	<	1	375.5	375.5	375.5	0	375.5	375.5	>
2022-06-08 16:33:04	510	<	20	1	1	1	0	1	1	>	<	20	0	0	0	0	0	0	>	<	20	0	0	0	0	0	0	>	<	1	0.15	0.15	0.15	0	0.15	0.15	>	<	1	375.5	375.5	375.5	0	375.5	375.5	>
2022-06-08 16:33:05	511	<	20	1	1	1	0	1	1	>	<	20	0	0	0	0	0	0	>	<	20	0	0	0	0	0	0	>	<	1	0.15	0.15	0.15	0	0.15	0.15	>	<	1	375.5	375.5	375.5	0	375.5	375.5	>
2022-06-08 16:33:06	512	<	20	1	1	1	0	1	1	>	<	20	0	0	0	0	0	0	>	<	20	0	0	0	0	0	0	>	<	1	0.7	0.7	0.7	0	0.7	0.7	>	<	1	375.5	375.5	375.5	0	375.5	375.5	>
2022-06-08 16:33:07	513	<	20	1	1	1	0	1	1	>	<	20	0	0	0	0	0	0	>	<	20	0	0	0	0	0	0	>	<	1	0.15	0.15	0.15	0	0.15	0.15	>	<	1	375.5	375.5	375.5	0	375.5	375.5	>
2022-06-08 16:33:08	514	<	20	1	1	1	0	1	1	>	<	20	0	0	0	0	0	0	>	<	20	0	0	0	0	0	0	>	<	1	0.15	0.15	0.15	0	0.15	0.15	>	<	1	375.5	375.5	375.5	0	375.5	375.5	>
2022-06-08 16:33:09	515	<	20	1	1	1	0	1	1	>	<	20	0	0	0	0	0	0	>	<	20	0	0	0	0	0	0	>	<	1	0.15	0.15	0.15	0	0.15	0.15	>	<	1	375.5	375.5	375.5	0	375.5	375.5	>
2022-06-08 16:33:10	516	<	20	1	1	1	0	1	1	>	<	20	0	0	0	0	0	0	>	<	20	0	0	0	0	0	0	>	<	1	0.15	0.15	0.15	0	0.15	0.15	>	<	1	375.5	375.5	375.5	0	375.5	375.5	>
2022-06-08 16:33:11	517	<	20	1	1	1	0	1	1	>	<	20	0	0	0	0	0	0	>	<	20	0	0	0	0	0	0	>	<	1	0.15	0.15	0.15	0	0.15	0.15	>	<	1	375.5	375.5	375.5	0	375.5	375.5	>
2022-06-08 16:33:12	518	<	20	1	1	1	0	1	1	>	<	20	0	0	0	0	0	0	>	<	20	0	0	0	0	0	0	>	<	1	0.15	0.15	0.15	0	0.15	0.15	>	<	1	375.5	375.5	375.5	0	375.5	375.5	>
2022-06-08 16:33:13	519	<	20	1	1	1	0	1	1	>	<	20	0	0	0	0	0	0	>	<	20	0	0	0	0	0	0	>	<	1	0.15	0.15	0.15	0	0.15	0.15	>	<	1	375.5	375.5	375.5	0	375.5	375.5	>
2022-06-08 16:33:14	520	<	20	1	1	1	0	1	1	>	<	20	0	0	0	0	0	0	>	<	20	0	0	0	0	0	0	>	<	1	0.15	0.15	0.15	0	0.15	0.15	>	<	1	375.5	375.5	375.5	0	375.5	375.5	>
2022-06-08 16:33:15	521	<	20	1	1	1	0	1	1	>	<	20	0	0	0	0	0	0	>	<	20	0	0	0	0	0	0	>	<	1	0.2	0.2	0.2	0	0.2	0.2	>	<	1	375.5	375.5	375.5	0	375.5	375.5	>
2022-06-08 16:33:16	522	<	20	1	1	1	0	1	1	>	<	20	0	0	0	0	0	0	>	<	20	0	0	0	0	0	0	>	<	1	0.15	0.15	0.15	0	0.15	0.15	>	<	1	375.5	375.5	375.5	0	375.5	375.5	>
2022-06-08 16:33:17	523	<	20	1.05	2	1	0.2179	1.2679	0.8321	>	<	20	0	0	0	0	0	0	>	<	20	0	0	0	0	0	0	>	<	1	0.15	0.15	0.15	0	0.15	0.15	>	<	1	375.5	375.5	375.5	0	375.5	375.5	>
2022-06-08 16:33:18	524	<	20	1	1	1	0	1	1	>	<	20	0	0	0	0	0	0	>	<	20	0	0	0	0	0	0	>	<	1	0.15	0.15	0.15	0	0.15	0.15	>	<	1	375.5	375.5	375.5	0	375.5	375.5	>
2022-06-08 16:33:19	525	<	20	1	1	1	0	1	1	>	<	20	0	0	0	0	0	0	>	<	20	0	0	0	0	0	0	>	<	1	0.15	0.15	0.15	0	0.15	0.15	>	<	1	375.5	375.5	375.5	0	375.5	375.5	>
2022-06-08 16:33:20	526	<	20	1	1	1	0	1	1	>	<	20	0	0	0	0	0	0	>	<	20	0	0	0	0	0	0	>	<	1	0.15	0.15	0.15	0	0.15	0.15	>	<	1	375.5	375.5	375.5	0	375.5	375.5	>
2022-06-08 16:33:21	527	<	20	1	1	1	0	1	1	>	<	20	0	0	0	0	0	0	>	<	20	0	0	0	0	0	0	>	<	1	0.15	0.15	0.15	0	0.15	0.15	>	<	1	375.5	375.5	375.5	0	375.5	375.5	>
2022-06-08 16:33:22	528	<	20	1	1	1	0	1	1	>	<	20	0	0	0	0	0	0	>	<	20	0	0	0	0	0	0	>	<	1	0.15	0.15	0.15	0	0.15	0.15	>	<	1	375.5	375.5	375.5	0	375.5	375.5	>
2022-06-08 16:33:23	529	<	20	1	1	1	0	1	1	>	<	20	0	0	0	0	0	0	>	<	20	0	0	0	0	0	0	>	<	1	0.15	0.15	0.15	0	0.15	0.15	>	<	1	375.5	375.5	375.5	0	375.5	375.5	>
2022-06-08 16:33:24	530	<	20	1	1	1	0	1	1	>	<	20	0	0	0	0	0	0	>	<	20	0	0	0	0	0	0	>	<	1	0.15	0.15	0.15	0	0.15	0.15	>	<	1	375.5	375.5	375.5	0	375.5	375.5	>
2022-06-08 16:33:25	531	<	20	1	1	1	0	1	1	>	<	20	0	0	0	0	0	0	>	<	20	0	0	0	0	0	0	>	<	1	0.15	0.15	0.15	0	0.15	0.15	>	<	1	375.5	375.5	375.5	0	375.5	375.5	>
2022-06-08 16:33:26	532	<	20	1	1	1	0	1	1	>	<	20	0	0	0	0	0	0	>	<	20	0	0	0	0	0	0	>	<	1	0.15	0.15	0.15	0	0.15	0.15	>	<	1	375.5	375.5	375.5	0	375.5	375.5	>
2022-06-08 16:33:27	533	<	20	1	1	1	0	1	1	>	<	20	0	0	0	0	0	0	>	<	20	0	0	0	0	0	0	>	<	1	0.15	0.15	0.15	0	0.15	0.15	>	<	1	375.5	375.5	375.5	0	375.5	375.5	>
2022-06-08 16:33:28	534	<	20	1	1	1	0	1	1	>	<	20	0	0	0	0	0	0	>	<	20	0	0	0	0	0	0	>	<	1	0.15	0.15	0.15	0	0.15	0.15	>	<	1	375.5	375.5	375.5	0	375.5	375.5	>
2022-06-08 16:33:29	535	<	20	1	1	1	0	1	1	>	<	20	0	0	0	0	0	0	>	<	20	0	0	0	0	0	0	>	<	1	0.15	0.15	0.15	0	0.15	0.15	>	<	1	375.5	375.5	375.5	0	375.5	375.5	>
2022-06-08 16:33:30	536	<	20	1	1	1	0	1	1	>	<	20	0	0	0	0	0	0	>	<	20	0	0	0	0	0	0	>	<	1	0.2	0.2	0.2	0	0.2	0.2	>	<	1	375.5	375.5	375.5	0	375.5	375.5	>
2022-06-08 16:33:31	537	<	20	1	1	1	0	1	1	>	<	20	0	0	0	0	0	0	>	<	20	0	0	0	0	0	0	>	<	1	0.15	0.15	0.15	0	0.15	0.15	>	<	1	375.5	375.5	375.5	0	375.5	375.5	>
2022-06-08 16:33:32	538	<	20	1	1	1	0	1	1	>	<	20	0	0	0	0	0	0	>	<	20	0	0	0	0	0	0	>	<	1	0.1	0.1	0.1	0	0.1	0.1	>	<	1	375.5	375.5	375.5	0	375.5	375.5	>
2022-06-08 16:33:33	539	<	20	1	1	1	0	1	1	>	<	20	0	0	0	0	0	0	>	<	20	0	0	0	0	0	0	>	<	1	0.15	0.15	0.15	0	0.15	0.15	>	<	1	375.5	375.5	375.5	0	375.5	375.5	>
2022-06-08 16:33:34	540	<	20	1	1	1	0	1	1	>	<	20	0	0	0	0	0	0	>	<	20	0	0	0	0	0	0	>	<	1	0.15	0.15	0.15	0	0.15	0.15	>	<	1	375.5	375.5	375.5	0	375.5	375.5	>
2022-06-08 16:33:35	541	<	20	1	1	1	0	1	1	>	<	20	0	0	0	0	0	0	>	<	20	0	0	0	0	0	0	>	<	1	0.15	0.15	0.15	0	0.15	0.15	>	<	1	375.5	375.5	375.5	0	375.5	375.5	>
2022-06-08 16:33:36	542	<	20	1	1	1	0	1	1	>	<	20	0	0	0	0	0	0	>	<	20	0	0	0	0	0	0	>	<	1	0.15	0.15	0.15	0	0.15	0.15	>	<	1	375.5	375.5	375.5	0	375.5	375.5	>
2022-06-08 16:33:37	543	<	20	1	1	1	0	1	1	>	<	20	0	0	0	0	0	0	>	<	20	0	0	0	0	0	0	>	<	1	0.15	0.15	0.15	0	0.15	0.15	>	<	1	375.5	375.5	375.5	0	375.5	375.5	>
2022-06-08 16:33:38	544	<	20	1.05	2	1	0.2179	1.2679	0.8321	>	<	20	0	0	0	0	0	0	>	<	20	0	0	0	0	0	0	>	<	1	0.2	0.2	0.2	0	0.2	0.2	>	<	1	375.5	375.5	375.5	0	375.5	375.5	>
2022-06-08 16:33:39	545	<	20	1	1	1	0	1	1	>	<	20	0	0	0	0	0	0	>	<	20	0	0	0	0	0	0	>	<	1	0.15	0.15	0.15	0	0.15	0.15	>	<	1	375.5	375.5	375.5	0	375.5	375.5	>
2022-06-08 16:33:40	546	<	20	1.05	2	1	0.2179	1.2679	0.8321	>	<	20	0	0	0	0	0	0	>	<	20	0	0	0	0	0	0	>	<	1	0.15	0.15	0.15	0	0.15	0.15	>	<	1	375.5	375.5	375.5	0	375.5	375.5	>
2022-06-08 16:33:41	547	<	20	1	1	1	0	1	1	>	<	20	0	0	0	0	0	0	>	<	20	0	0	0	0	0	0	>	<	1	0.15	0.15	0.15	0	0.15	0.15	>	<	1	375.6	375.6	375.6	0	375.6	375.6	>
2022-06-08 16:33:42	548	<	20	1.05	2	1	0.2179	1.2679	0.8321	>	<	20	0	0	0	0	0	0	>	<	20	0	0	0	0	0	0	>	<	1	0.15	0.15	0.15	0	0.15	0.15	>	<	1	375.6	375.6	375.6	0	375.6	375.6	>
2022-06-08 16:33:43	549	<	20	1	1	1	0	1	1	>	<	20	0	0	0	0	0	0	>	<	20	0	0	0	0	0	0	>	<	1	0.15	0.15	0.15	0	0.15	0.15	>	<	1	375.6	375.6	375.6	0	375.6	375.6	>
2022-06-08 16:33:44	550	<	20	1	1	1	0	1	1	>	<	20	0	0	0	0	0	0	>	<	20	0	0	0	0	0	0	>	<	1	0.15	0.15	0.15	0	0.15	0.15	>	<	1	375.6	375.6	375.6	0	375.6	375.6	>
2022-06-08 16:33:45	551	<	20	1	1	1	0	1	1	>	<	20	0	0	0	0	0	0	>	<	20	0	0	0	0	0	0	>	<	1	0.2	0.2	0.2	0	0.2	0.2	>	<	1	375.6	375.6	375.6	0	375.6	375.6	>
2022-06-08 16:33:46	552	<	20	1	1	1	0	1	1	>	<	20	0	0	0	0	0	0	>	<	20	0	0	0	0	0	0	>	<	1	0.15	0.15	0.15	0	0.15	0.15	>	<	1	375.6	375.6	375.6	0	375.6	375.6	>
2022-06-08 16:33:47	553	<	20	1	1	1	0	1	1	>	<	20	0	0	0	0	0	0	>	<	20	0	0	0	0	0	0	>	<	1	0.1	0.1	0.1	0	0.1	0.1	>	<	1	375.6	375.6	375.6	0	375.6	375.6	>
2022-06-08 16:33:48	554	<	20	1.05	2	1	0.2179	1.2679	0.8321	>	<	20	0	0	0	0	0	0	>	<	20	0	0	0	0	0	0	>	<	1	0.15	0.15	0.15	0	0.15	0.15	>	<	1	375.6	375.6	375.6	0	375.6	375.6	>
2022-06-08 16:33:49	555	<	20	1	1	1	0	1	1	>	<	20	0	0	0	0	0	0	>	<	20	0	0	0	0	0	0	>	<	1	0.15	0.15	0.15	0	0.15	0.15	>	<	1	375.6	375.6	375.6	0	375.6	375.6	>
2022-06-08 16:33:50	556	<	20	1	1	1	0	1	1	>	<	20	0	0	0	0	0	0	>	<	20	0	0	0	0	0	0	>	<	1	0.2	0.2	0.2	0	0.2	0.2	>	<	1	375.6	375.6	375.6	0	375.6	375.6	>
2022-06-08 16:33:51	557	<	20	1	1	1	0	1	1	>	<	20	0	0	0	0	0	0	>	<	20	0	0	0	0	0	0	>	<	1	0.1	0.1	0.1	0	0.1	0.1	>	<	1	375.6	375.6	375.6	0	375.6	375.6	>
2022-06-08 16:33:52	558	<	20	1	1	1	0	1	1	>	<	20	0	0	0	0	0	0	>	<	20	0	0	0	0	0	0	>	<	1	0.15	0.15	0.15	0	0.15	0.15	>	<	1	375.6	375.6	375.6	0	375.6	375.6	>
2022-06-08 16:33:53	559	<	20	1	1	1	0	1	1	>	<	20	0	0	0	0	0	0	>	<	20	0	0	0	0	0	0	>	<	1	0.2	0.2	0.2	0	0.2	0.2	>	<	1	375.6	375.6	375.6	0	375.6	375.6	>
2022-06-08 16:33:54	560	<	20	1	1	1	0	1	1	>	<	20	0	0	0	0	0	0	>	<	20	0	0	0	0	0	0	>	<	1	0.15	0.15	0.15	0	0.15	0.15	>	<	1	375.6	375.6	375.6	0	375.6	375.6	>
2022-06-08 16:33:55	561	<	20	1	1	1	0	1	1	>	<	20	0	0	0	0	0	0	>	<	20	0	0	0	0	0	0	>	<	1	0.15	0.15	0.15	0	0.15	0.15	>	<	1	375.6	375.6	375.6	0	375.6	375.6	>
2022-06-08 16:33:56	562	<	20	1	1	1	0	1	1	>	<	20	0	0	0	0	0	0	>	<	20	0	0	0	0	0	0	>	<	1	0.15	0.15	0.15	0	0.15	0.15	>	<	1	375.6	375.6	375.6	0	375.6	375.6	>
2022-06-08 16:33:57	563	<	20	1	1	1	0	1	1	>	<	20	0	0	0	0	0	0	>	<	20	0	0	0	0	0	0	>	<	1	0.1	0.1	0.1	0	0.1	0.1	>	<	1	375.6	375.6	375.6	0	375.6	375.6	>
2022-06-08 16:33:58	564	<	20	1	1	1	0	1	1	>	<	20	0	0	0	0	0	0	>	<	20	0	0	0	0	0	0	>	<	1	0.1	0.1	0.1	0	0.1	0.1	>	<	1	375.6	375.6	375.6	0	375.6	375.6	>
2022-06-08 16:33:59	565	<	20	1	1	1	0	1	1	>	<	20	0	0	0	0	0	0	>	<	20	0	0	0	0	0	0	>	<	1	0.15	0.15	0.15	0	0.15	0.15	>	<	1	375.6	375.6	375.6	0	375.6	375.6	>
2022-06-08 16:34:00	566	<	20	1	1	1	0	1	1	>	<	20	0	0	0	0	0	0	>	<	20	0	0	0	0	0	0	>	<	1	0.15	0.15	0.15	0	0.15	0.15	>	<	1	375.6	375.6	375.6	0	375.6	375.6	>
2022-06-08 16:34:01	567	<	20	1	1	1	0	1	1	>	<	20	0	0	0	0	0	0	>	<	20	0	0	0	0	0	0	>	<	1	0.15	0.15	0.15	0	0.15	0.15	>	<	1	375.6	375.6	375.6	0	375.6	375.6	>
2022-06-08 16:34:02	568	<	20	1	1	1	0	1	1	>	<	20	0	0	0	0	0	0	>	<	20	0	0	0	0	0	0	>	<	1	0.1	0.1	0.1	0	0.1	0.1	>	<	1	375.6	375.6	375.6	0	375.6	375.6	>
2022-06-08 16:34:03	569	<	20	1	1	1	0	1	1	>	<	20	0	0	0	0	0	0	>	<	20	0	0	0	0	0	0	>	<	1	0.15	0.15	0.15	0	0.15	0.15	>	<	1	375.6	375.6	375.6	0	375.6	375.6	>
2022-06-08 16:34:04	570	<	20	1	1	1	0	1	1	>	<	20	0	0	0	0	0	0	>	<	20	0	0	0	0	0	0	>	<	1	0.1	0.1	0.1	0	0.1	0.1	>	<	1	375.6	375.6	375.6	0	375.6	375.6	>
2022-06-08 16:34:05	571	<	20	1	1	1	0	1	1	>	<	20	0	0	0	0	0	0	>	<	20	0	0	0	0	0	0	>	<	1	0.15	0.15	0.15	0	0.15	0.15	>	<	1	375.6	375.6	375.6	0	375.6	375.6	>
2022-06-08 16:34:06	572	<	20	1	1	1	0	1	1	>	<	20	0	0	0	0	0	0	>	<	20	0	0	0	0	0	0	>	<	1	0.1	0.1	0.1	0	0.1	0.1	>	<	1	375.6	375.6	375.6	0	375.6	375.6	>
2022-06-08 16:34:07	573	<	20	1	1	1	0	1	1	>	<	20	0	0	0	0	0	0	>	<	20	0	0	0	0	0	0	>	<	1	0.15	0.15	0.15	0	0.15	0.15	>	<	1	375.6	375.6	375.6	0	375.6	375.6	>
2022-06-08 16:34:08	574	<	20	1	1	1	0	1	1	>	<	20	0	0	0	0	0	0	>	<	20	0	0	0	0	0	0	>	<	1	0.1	0.1	0.1	0	0.1	0.1	>	<	1	375.6	375.6	375.6	0	375.6	375.6	>
2022-06-08 16:34:09	575	<	20	1	1	1	0	1	1	>	<	20	0	0	0	0	0	0	>	<	20	0	0	0	0	0	0	>	<	1	0.2	0.2	0.2	0	0.2	0.2	>	<	1	375.6	375.6	375.6	0	375.6	375.6	>
2022-06-08 16:34:10	576	<	20	1	1	1	0	1	1	>	<	20	0	0	0	0	0	0	>	<	20	0	0	0	0	0	0	>	<	1	0.1	0.1	0.1	0	0.1	0.1	>	<	1	375.6	375.6	375.6	0	375.6	375.6	>
2022-06-08 16:34:11	577	<	20	1	1	1	0	1	1	>	<	20	0	0	0	0	0	0	>	<	20	0	0	0	0	0	0	>	<	1	0.15	0.15	0.15	0	0.15	0.15	>	<	1	375.6	375.6	375.6	0	375.6	375.6	>
2022-06-08 16:34:12	578	<	20	1	1	1	0	1	1	>	<	20	0	0	0	0	0	0	>	<	20	0	0	0	0	0	0	>	<	1	0.1	0.1	0.1	0	0.1	0.1	>	<	1	375.6	375.6	375.6	0	375.6	375.6	>
2022-06-08 16:34:13	579	<	20	1	1	1	0	1	1	>	<	20	0	0	0	0	0	0	>	<	20	0	0	0	0	0	0	>	<	1	0.15	0.15	0.15	0	0.15	0.15	>	<	1	375.6	375.6	375.6	0	375.6	375.6	>
2022-06-08 16:34:14	580	<	20	1	1	1	0	1	1	>	<	20	0	0	0	0	0	0	>	<	20	0	0	0	0	0	0	>	<	1	0.1	0.1	0.1	0	0.1	0.1	>	<	1	375.6	375.6	375.6	0	375.6	375.6	>
2022-06-08 16:34:15	581	<	20	1	1	1	0	1	1	>	<	20	0	0	0	0	0	0	>	<	20	0	0	0	0	0	0	>	<	1	0.15	0.15	0.15	0	0.15	0.15	>	<	1	375.6	375.6	375.6	0	375.6	375.6	>
2022-06-08 16:34:16	582	<	20	1	1	1	0	1	1	>	<	20	0	0	0	0	0	0	>	<	20	0	0	0	0	0	0	>	<	1	0.1	0.1	0.1	0	0.1	0.1	>	<	1	375.6	375.6	375.6	0	375.6	375.6	>
2022-06-08 16:34:17	583	<	20	1	1	1	0	1	1	>	<	20	0	0	0	0	0	0	>	<	20	0	0	0	0	0	0	>	<	1	0.2	0.2	0.2	0	0.2	0.2	>	<	1	375.6	375.6	375.6	0	375.6	375.6	>
2022-06-08 16:34:18	584	<	20	1	1	1	0	1	1	>	<	20	0	0	0	0	0	0	>	<	20	0	0	0	0	0	0	>	<	1	0.1	0.1	0.1	0	0.1	0.1	>	<	1	375.6	375.6	375.6	0	375.6	375.6	>
2022-06-08 16:34:19	585	<	20	1	1	1	0	1	1	>	<	20	0	0	0	0	0	0	>	<	20	0	0	0	0	0	0	>	<	1	0.15	0.15	0.15	0	0.15	0.15	>	<	1	375.6	375.6	375.6	0	375.6	375.6	>
2022-06-08 16:34:20	586	<	20	1	1	1	0	1	1	>	<	20	0	0	0	0	0	0	>	<	20	0	0	0	0	0	0	>	<	1	0.1	0.1	0.1	0	0.1	0.1	>	<	1	375.6	375.6	375.6	0	375.6	375.6	>
2022-06-08 16:34:21	587	<	20	1	1	1	0	1	1	>	<	20	0	0	0	0	0	0	>	<	20	0	0	0	0	0	0	>	<	1	0.15	0.15	0.15	0	0.15	0.15	>	<	1	375.6	375.6	375.6	0	375.6	375.6	>
2022-06-08 16:34:22	588	<	20	1	1	1	0	1	1	>	<	20	0	0	0	0	0	0	>	<	20	0	0	0	0	0	0	>	<	1	0.1	0.1	0.1	0	0.1	0.1	>	<	1	375.6	375.6	375.6	0	375.6	375.6	>
2022-06-08 16:34:23	589	<	20	1	1	1	0	1	1	>	<	20	0	0	0	0	0	0	>	<	20	0	0	0	0	0	0	>	<	1	0.15	0.15	0.15	0	0.15	0.15	>	<	1	375.6	375.6	375.6	0	375.6	375.6	>
2022-06-08 16:34:24	590	<	20	1	1	1	0	1	1	>	<	20	0	0	0	0	0	0	>	<	20	0	0	0	0	0	0	>	<	1	0.1	0.1	0.1	0	0.1	0.1	>	<	1	375.6	375.6	375.6	0	375.6	375.6	>
2022-06-08 16:34:25	591	<	20	1	1	1	0	1	1	>	<	20	0	0	0	0	0	0	>	<	20	0	0	0	0	0	0	>	<	1	0.15	0.15	0.15	0	0.15	0.15	>	<	1	375.6	375.6	375.6	0	375.6	375.6	>
2022-06-08 16:34:26	592	<	20	1	1	1	0	1	1	>	<	20	0	0	0	0	0	0	>	<	20	0	0	0	0	0	0	>	<	1	0.15	0.15	0.15	0	0.15	0.15	>	<	1	375.6	375.6	375.6	0	375.6	375.6	>
2022-06-08 16:34:27	593	<	20	1	1	1	0	1	1	>	<	20	0	0	0	0	0	0	>	<	20	0	0	0	0	0	0	>	<	1	0.15	0.15	0.15	0	0.15	0.15	>	<	1	375.6	375.6	375.6	0	375.6	375.6	>
2022-06-08 16:34:28	594	<	20	1	1	1	0	1	1	>	<	20	0	0	0	0	0	0	>	<	20	0	0	0	0	0	0	>	<	1	0.1	0.1	0.1	0	0.1	0.1	>	<	1	375.6	375.6	375.6	0	375.6	375.6	>
2022-06-08 16:34:29	595	<	20	1	1	1	0	1	1	>	<	20	0	0	0	0	0	0	>	<	20	0	0	0	0	0	0	>	<	1	0.15	0.15	0.15	0	0.15	0.15	>	<	1	375.8	375.8	375.8	0	375.8	375.8	>
2022-06-08 16:34:30	596	<	20	1	1	1	0	1	1	>	<	20	0	0	0	0	0	0	>	<	20	0	0	0	0	0	0	>	<	1	0.1	0.1	0.1	0	0.1	0.1	>	<	1	375.8	375.8	375.8	0	375.8	375.8	>
2022-06-08 16:34:31	597	<	20	1	1	1	0	1	1	>	<	20	0	0	0	0	0	0	>	<	20	0	0	0	0	0	0	>	<	1	0.15	0.15	0.15	0	0.15	0.15	>	<	1	375.8	375.8	375.8	0	375.8	375.8	>
2022-06-08 16:34:32	598	<	20	1	1	1	0	1	1	>	<	20	0	0	0	0	0	0	>	<	20	0	0	0	0	0	0	>	<	1	0.1	0.1	0.1	0	0.1	0.1	>	<	1	375.8	375.8	375.8	0	375.8	375.8	>
2022-06-08 16:34:33	599	<	20	1	1	1	0	1	1	>	<	20	0	0	0	0	0	0	>	<	20	0	0	0	0	0	0	>	<	1	0.15	0.15	0.15	0	0.15	0.15	>	<	1	375.8	375.8	375.8	0	375.8	375.8	>
2022-06-08 16:34:34	600	<	20	1	1	1	0	1	1	>	<	20	0	0	0	0	0	0	>	<	20	0	0	0	0	0	0	>	<	1	0.15	0.15	0.15	0	0.15	0.15	>	<	1	375.8	375.8	375.8	0	375.8	375.8	>
2022-06-08 16:34:35	601	<	20	1	1	1	0	1	1	>	<	20	0	0	0	0	0	0	>	<	20	0	0	0	0	0	0	>	<	1	0.15	0.15	0.15	0	0.15	0.15	>	<	1	375.8	375.8	375.8	0	375.8	375.8	>
2022-06-08 16:34:36	602	<	20	1	1	1	0	1	1	>	<	20	0	0	0	0	0	0	>	<	20	0	0	0	0	0	0	>	<	1	0.15	0.15	0.15	0	0.15	0.15	>	<	1	375.8	375.8	375.8	0	375.8	375.8	>
2022-06-08 16:34:37	603	<	20	1	1	1	0	1	1	>	<	20	0	0	0	0	0	0	>	<	20	0	0	0	0	0	0	>	<	1	0.1	0.1	0.1	0	0.1	0.1	>	<	1	375.8	375.8	375.8	0	375.8	375.8	>
2022-06-08 16:34:38	604	<	20	1	1	1	0	1	1	>	<	20	0	0	0	0	0	0	>	<	20	0	0	0	0	0	0	>	<	1	0.15	0.15	0.15	0	0.15	0.15	>	<	1	375.8	375.8	375.8	0	375.8	375.8	>
2022-06-08 16:34:39	605	<	20	1	1	1	0	1	1	>	<	20	0	0	0	0	0	0	>	<	20	0	0	0	0	0	0	>	<	1	0.1	0.1	0.1	0	0.1	0.1	>	<	1	375.8	375.8	375.8	0	375.8	375.8	>
2022-06-08 16:34:40	606	<	20	1	1	1	0	1	1	>	<	20	0	0	0	0	0	0	>	<	20	0	0	0	0	0	0	>	<	1	0.15	0.15	0.15	0	0.15	0.15	>	<	1	375.8	375.8	375.8	0	375.8	375.8	>
2022-06-08 16:34:41	607	<	20	1	1	1	0	1	1	>	<	20	0	0	0	0	0	0	>	<	20	0	0	0	0	0	0	>	<	1	0.1	0.1	0.1	0	0.1	0.1	>	<	1	375.8	375.8	375.8	0	375.8	375.8	>
2022-06-08 16:34:42	608	<	20	1	1	1	0	1	1	>	<	20	0	0	0	0	0	0	>	<	20	0	0	0	0	0	0	>	<	1	0.15	0.15	0.15	0	0.15	0.15	>	<	1	375.8	375.8	375.8	0	375.8	375.8	>
2022-06-08 16:34:43	609	<	20	1	1	1	0	1	1	>	<	20	0	0	0	0	0	0	>	<	20	0	0	0	0	0	0	>	<	1	0.15	0.15	0.15	0	0.15	0.15	>	<	1	375.8	375.8	375.8	0	375.8	375.8	>
2022-06-08 16:34:44	610	<	20	1	1	1	0	1	1	>	<	20	0	0	0	0	0	0	>	<	20	0	0	0	0	0	0	>	<	1	0.15	0.15	0.15	0	0.15	0.15	>	<	1	375.8	375.8	375.8	0	375.8	375.8	>
2022-06-08 16:34:45	611	<	20	1	1	1	0	1	1	>	<	20	0	0	0	0	0	0	>	<	20	0	0	0	0	0	0	>	<	1	0.1	0.1	0.1	0	0.1	0.1	>	<	1	375.8	375.8	375.8	0	375.8	375.8	>
2022-06-08 16:34:46	612	<	20	1	1	1	0	1	1	>	<	20	0	0	0	0	0	0	>	<	20	0	0	0	0	0	0	>	<	1	0.15	0.15	0.15	0	0.15	0.15	>	<	1	375.8	375.8	375.8	0	375.8	375.8	>
2022-06-08 16:34:47	613	<	20	1	1	1	0	1	1	>	<	20	0	0	0	0	0	0	>	<	20	0	0	0	0	0	0	>	<	1	0.1	0.1	0.1	0	0.1	0.1	>	<	1	375.8	375.8	375.8	0	375.8	375.8	>
2022-06-08 16:34:48	614	<	20	1	1	1	0	1	1	>	<	20	0	0	0	0	0	0	>	<	20	0	0	0	0	0	0	>	<	1	0.45	0.45	0.45	0	0.45	0.45	>	<	1	375.8	375.8	375.8	0	375.8	375.8	>
2022-06-08 16:34:49	615	<	20	1	1	1	0	1	1	>	<	20	0	0	0	0	0	0	>	<	20	0	0	0	0	0	0	>	<	1	0.15	0.15	0.15	0	0.15	0.15	>	<	1	375.8	375.8	375.8	0	375.8	375.8	>
2022-06-08 16:34:50	616	<	20	1	1	1	0	1	1	>	<	20	0	0	0	0	0	0	>	<	20	0	0	0	0	0	0	>	<	1	0.15	0.15	0.15	0	0.15	0.15	>	<	1	375.8	375.8	375.8	0	375.8	375.8	>
2022-06-08 16:34:51	617	<	20	1	1	1	0	1	1	>	<	20	0	0	0	0	0	0	>	<	20	0	0	0	0	0	0	>	<	1	0.1	0.1	0.1	0	0.1	0.1	>	<	1	375.8	375.8	375.8	0	375.8	375.8	>
2022-06-08 16:34:52	618	<	20	1	1	1	0	1	1	>	<	20	0	0	0	0	0	0	>	<	20	0	0	0	0	0	0	>	<	1	0.15	0.15	0.15	0	0.15	0.15	>	<	1	375.8	375.8	375.8	0	375.8	375.8	>
2022-06-08 16:34:53	619	<	20	1	1	1	0	1	1	>	<	20	0	0	0	0	0	0	>	<	20	0	0	0	0	0	0	>	<	1	0.1	0.1	0.1	0	0.1	0.1	>	<	1	375.8	375.8	375.8	0	375.8	375.8	>
2022-06-08 16:34:54	620	<	20	1	1	1	0	1	1	>	<	20	0	0	0	0	0	0	>	<	20	0	0	0	0	0	0	>	<	1	0.15	0.15	0.15	0	0.15	0.15	>	<	1	375.8	375.8	375.8	0	375.8	375.8	>
2022-06-08 16:34:55	621	<	20	1	1	1	0	1	1	>	<	20	0	0	0	0	0	0	>	<	20	0	0	0	0	0	0	>	<	1	0.1	0.1	0.1	0	0.1	0.1	>	<	1	375.8	375.8	375.8	0	375.8	375.8	>
2022-06-08 16:34:56	622	<	20	1	1	1	0	1	1	>	<	20	0	0	0	0	0	0	>	<	20	0	0	0	0	0	0	>	<	1	0.2	0.2	0.2	0	0.2	0.2	>	<	1	375.8	375.8	375.8	0	375.8	375.8	>
2022-06-08 16:34:57	623	<	20	1	1	1	0	1	1	>	<	20	0	0	0	0	0	0	>	<	20	0	0	0	0	0	0	>	<	1	0.1	0.1	0.1	0	0.1	0.1	>	<	1	375.8	375.8	375.8	0	375.8	375.8	>
2022-06-08 16:34:58	624	<	20	1	1	1	0	1	1	>	<	20	0	0	0	0	0	0	>	<	20	0	0	0	0	0	0	>	<	1	0.15	0.15	0.15	0	0.15	0.15	>	<	1	375.8	375.8	375.8	0	375.8	375.8	>
2022-06-08 16:34:59	625	<	20	1	1	1	0	1	1	>	<	20	0	0	0	0	0	0	>	<	20	0	0	0	0	0	0	>	<	1	0.15	0.15	0.15	0	0.15	0.15	>	<	1	375.8	375.8	375.8	0	375.8	375.8	>
2022-06-08 16:35:00	626	<	20	1	1	1	0	1	1	>	<	20	0	0	0	0	0	0	>	<	20	0	0	0	0	0	0	>	<	1	0.15	0.15	0.15	0	0.15	0.15	>	<	1	375.8	375.8	375.8	0	375.8	375.8	>
2022-06-08 16:35:01	627	<	20	1	1	1	0	1	1	>	<	20	0	0	0	0	0	0	>	<	20	0	0	0	0	0	0	>	<	1	0.15	0.15	0.15	0	0.15	0.15	>	<	1	375.8	375.8	375.8	0	375.8	375.8	>
2022-06-08 16:35:02	628	<	20	1	1	1	0	1	1	>	<	20	0	0	0	0	0	0	>	<	20	0	0	0	0	0	0	>	<	1	0.15	0.15	0.15	0	0.15	0.15	>	<	1	375.8	375.8	375.8	0	375.8	375.8	>
2022-06-08 16:35:03	629	<	20	1	1	1	0	1	1	>	<	20	0	0	0	0	0	0	>	<	20	0	0	0	0	0	0	>	<	1	0.2	0.2	0.2	0	0.2	0.2	>	<	1	375.8	375.8	375.8	0	375.8	375.8	>
2022-06-08 16:35:04	630	<	20	1	1	1	0	1	1	>	<	20	0	0	0	0	0	0	>	<	20	0	0	0	0	0	0	>	<	1	0.15	0.15	0.15	0	0.15	0.15	>	<	1	375.8	375.8	375.8	0	375.8	375.8	>
2022-06-08 16:35:05	631	<	20	1	1	1	0	1	1	>	<	20	0	0	0	0	0	0	>	<	20	0	0	0	0	0	0	>	<	1	0.15	0.15	0.15	0	0.15	0.15	>	<	1	375.8	375.8	375.8	0	375.8	375.8	>
2022-06-08 16:35:06	632	<	20	1	1	1	0	1	1	>	<	20	0	0	0	0	0	0	>	<	20	0	0	0	0	0	0	>	<	1	0.15	0.15	0.15	0	0.15	0.15	>	<	1	375.8	375.8	375.8	0	375.8	375.8	>
2022-06-08 16:35:07	633	<	20	1	1	1	0	1	1	>	<	20	0	0	0	0	0	0	>	<	20	0	0	0	0	0	0	>	<	1	0.15	0.15	0.15	0	0.15	0.15	>	<	1	375.8	375.8	375.8	0	375.8	375.8	>
2022-06-08 16:35:08	634	<	20	1	1	1	0	1	1	>	<	20	0	0	0	0	0	0	>	<	20	0	0	0	0	0	0	>	<	1	0.15	0.15	0.15	0	0.15	0.15	>	<	1	375.8	375.8	375.8	0	375.8	375.8	>
2022-06-08 16:35:09	635	<	20	1	1	1	0	1	1	>	<	20	0	0	0	0	0	0	>	<	20	0	0	0	0	0	0	>	<	1	0.15	0.15	0.15	0	0.15	0.15	>	<	1	375.8	375.8	375.8	0	375.8	375.8	>
2022-06-08 16:35:10	636	<	20	1	1	1	0	1	1	>	<	20	0	0	0	0	0	0	>	<	20	0	0	0	0	0	0	>	<	1	0.2	0.2	0.2	0	0.2	0.2	>	<	1	375.8	375.8	375.8	0	375.8	375.8	>
2022-06-08 16:35:11	637	<	20	1	1	1	0	1	1	>	<	20	0	0	0	0	0	0	>	<	20	0	0	0	0	0	0	>	<	1	0.15	0.15	0.15	0	0.15	0.15	>	<	1	375.8	375.8	375.8	0	375.8	375.8	>
2022-06-08 16:35:12	638	<	20	1.05	2	1	0.2179	1.2679	0.8321	>	<	20	0	0	0	0	0	0	>	<	20	0	0	0	0	0	0	>	<	1	0.15	0.15	0.15	0	0.15	0.15	>	<	1	375.8	375.8	375.8	0	375.8	375.8	>
2022-06-08 16:35:13	639	<	20	1	1	1	0	1	1	>	<	20	0	0	0	0	0	0	>	<	20	0	0	0	0	0	0	>	<	1	0.15	0.15	0.15	0	0.15	0.15	>	<	1	375.8	375.8	375.8	0	375.8	375.8	>
2022-06-08 16:35:14	640	<	20	1	1	1	0	1	1	>	<	20	0	0	0	0	0	0	>	<	20	0	0	0	0	0	0	>	<	1	0.15	0.15	0.15	0	0.15	0.15	>	<	1	375.8	375.8	375.8	0	375.8	375.8	>
2022-06-08 16:35:15	641	<	20	1	1	1	0	1	1	>	<	20	0	0	0	0	0	0	>	<	20	0	0	0	0	0	0	>	<	1	0.15	0.15	0.15	0	0.15	0.15	>	<	1	376.1	376.1	376.1	0	376.1	376.1	>
2022-06-08 16:35:16	642	<	20	1	1	1	0	1	1	>	<	20	0	0	0	0	0	0	>	<	20	0	0	0	0	0	0	>	<	1	0.2	0.2	0.2	0	0.2	0.2	>	<	1	376.3	376.3	376.3	0	376.3	376.3	>
2022-06-08 16:35:17	643	<	20	1	1	1	0	1	1	>	<	20	0	0	0	0	0	0	>	<	20	0	0	0	0	0	0	>	<	1	0.15	0.15	0.15	0	0.15	0.15	>	<	1	376.6	376.6	376.6	0	376.6	376.6	>
2022-06-08 16:35:18	644	<	20	1	1	1	0	1	1	>	<	20	0	0	0	0	0	0	>	<	20	0	0	0	0	0	0	>	<	1	0.15	0.15	0.15	0	0.15	0.15	>	<	1	377.1	377.1	377.1	0	377.1	377.1	>
2022-06-08 16:35:19	645	<	20	1	1	1	0	1	1	>	<	20	0	0	0	0	0	0	>	<	20	0	0	0	0	0	0	>	<	1	0.15	0.15	0.15	0	0.15	0.15	>	<	1	377.1	377.1	377.1	0	377.1	377.1	>
2022-06-08 16:35:20	646	<	20	1	1	1	0	1	1	>	<	20	0	0	0	0	0	0	>	<	20	0	0	0	0	0	0	>	<	1	0.15	0.15	0.15	0	0.15	0.15	>	<	1	377.3	377.3	377.3	0	377.3	377.3	>
2022-06-08 16:35:21	647	<	20	1	1	1	0	1	1	>	<	20	0	0	0	0	0	0	>	<	20	0	0	0	0	0	0	>	<	1	0.15	0.15	0.15	0	0.15	0.15	>	<	1	378.4	378.4	378.4	0	378.4	378.4	>
2022-06-08 16:35:22	648	<	20	1	1	1	0	1	1	>	<	20	0	0	0	0	0	0	>	<	20	0	0	0	0	0	0	>	<	1	0.15	0.15	0.15	0	0.15	0.15	>	<	1	378.9	378.9	378.9	0	378.9	378.9	>
2022-06-08 16:35:23	649	<	20	1	1	1	0	1	1	>	<	20	0	0	0	0	0	0	>	<	20	0	0	0	0	0	0	>	<	1	0.2	0.2	0.2	0	0.2	0.2	>	<	1	379.9	379.9	379.9	0	379.9	379.9	>
2022-06-08 16:35:24	650	<	20	1	1	1	0	1	1	>	<	20	0.05	1	0	0.2179	0.2679	-0.1679	>	<	20	0.05	1	0	0.2179	0.2679	-0.1679	>	<	1	0.15	0.15	0.15	0	0.15	0.15	>	<	1	379.9	379.9	379.9	0	379.9	379.9	>
2022-06-08 16:35:25	651	<	20	1	1	1	0	1	1	>	<	20	0	0	0	0	0	0	>	<	20	0	0	0	0	0	0	>	<	1	0.2	0.2	0.2	0	0.2	0.2	>	<	1	380.9	380.9	380.9	0	380.9	380.9	>
2022-06-08 16:35:26	652	<	20	1	1	1	0	1	1	>	<	20	0	0	0	0	0	0	>	<	20	0	0	0	0	0	0	>	<	1	0.15	0.15	0.15	0	0.15	0.15	>	<	1	381.7	381.7	381.7	0	381.7	381.7	>
2022-06-08 16:35:27	653	<	20	1	1	1	0	1	1	>	<	20	0.05	1	0	0.2179	0.2679	-0.1679	>	<	20	0	0	0	0	0	0	>	<	1	0.15	0.15	0.15	0	0.15	0.15	>	<	1	383	383	383	0	383	383	>
2022-06-08 16:35:28	654	<	20	1	1	1	0	1	1	>	<	20	0.05	1	0	0.2179	0.2679	-0.1679	>	<	20	0	0	0	0	0	0	>	<	1	0.15	0.15	0.15	0	0.15	0.15	>	<	1	383.5	383.5	383.5	0	383.5	383.5	>
2022-06-08 16:35:29	655	<	20	1	1	1	0	1	1	>	<	20	0.05	1	0	0.2179	0.2679	-0.1679	>	<	20	0	0	0	0	0	0	>	<	1	0.2	0.2	0.2	0	0.2	0.2	>	<	1	385.1	385.1	385.1	0	385.1	385.1	>
2022-06-08 16:35:30	656	<	20	1	1	1	0	1	1	>	<	20	0	0	0	0	0	0	>	<	20	0	0	0	0	0	0	>	<	1	0.15	0.15	0.15	0	0.15	0.15	>	<	1	386.4	386.4	386.4	0	386.4	386.4	>
2022-06-08 16:35:31	657	<	20	1	1	1	0	1	1	>	<	20	0	0	0	0	0	0	>	<	20	0	0	0	0	0	0	>	<	1	0.15	0.15	0.15	0	0.15	0.15	>	<	1	387.4	387.4	387.4	0	387.4	387.4	>
2022-06-08 16:35:32	658	<	20	1	1	1	0	1	1	>	<	20	0	0	0	0	0	0	>	<	20	0	0	0	0	0	0	>	<	1	0.15	0.15	0.15	0	0.15	0.15	>	<	1	388.4	388.4	388.4	0	388.4	388.4	>
2022-06-08 16:35:33	659	<	14	1	1	1	0	1	1	>	<	14	0	0	0	0	0	0	>	<	14	0	0	0	0	0	0	>	<	1	0.15	0.15	0.15	0	0.15	0.15	>	<	1	390.2	390.2	390.2	0	390.2	390.2	>
2022-06-08 16:35:34	660	<	0	0			0	0	0	>	<	0	0			0	0	0	>	<	0	0			0	0	0	>	<	1	0.1	0.1	0.1	0	0.1	0.1	>	<	1	390.5	390.5	390.5	0	390.5	390.5	>

## Sheet: Conf1_1000
		<	T2-T1							>	<	Processing Time							>	<	T3-T2							>	<	CPU1							>	<	MEM1							>
Time	Id	<	Cont	Average	Max	Min	DesvTip	DTTop	DTDown	>	<	Cont	Average	Max	Min	DesvTip	DTTop	DTDown	>	<	Cont	Average	Max	Min	DesvTip	DTTop	DTDown	>	<	Cont	Average	Max	Min	DesvTip	DTTop	DTDown	>	<	Cont	Average	Max	Min	DesvTip	DTTop	DTDown	>
P8_Conf1_1000	Tot	<	131990	1.0639	40	1	0.3905	1.4544	0.6734	>	<	131990	0.0133	7	0	0.1197	0.1331	-0.1064	>	<	131990	0.0106	7	0	0.1073	0.1179	-0.0967	>	<	660	1.36	6.3	0.45	0.32	1.68	1.04	>	<	660	488.4	506.5	236.6	49.43	537.83	438.98	>
2022-06-08 16:51:52	0	<	38	12.3421	40	1	13.8322	26.1743	-1.4901	>	<	38	0.5526	7	0	1.163	1.7156	-0.6103	>	<	38	0.4474	5	0	0.8795	1.3269	-0.4321	>	<	0	0			0	0	0	>	<	0	0			0	0	0	>
2022-06-08 16:51:53	1	<	228	1.2895	2	1	0.4535	1.743	0.836	>	<	228	0.4035	1	0	0.4906	0.8941	-0.0871	>	<	228	0.2412	1	0	0.4278	0.6691	-0.1866	>	<	1	6.3	6.3	6.3	0	6.3	6.3	>	<	1	236.6	236.6	236.6	0	236.6	236.6	>
2022-06-08 16:51:54	2	<	200	1.27	2	1	0.444	1.714	0.826	>	<	200	0.295	1	0	0.456	0.751	-0.161	>	<	200	0.15	1	0	0.3571	0.5071	-0.2071	>	<	1	4.15	4.15	4.15	0	4.15	4.15	>	<	1	247.6	247.6	247.6	0	247.6	247.6	>
2022-06-08 16:51:55	3	<	200	1.325	2	1	0.4684	1.7934	0.8566	>	<	200	0.115	1	0	0.319	0.434	-0.204	>	<	200	0.08	1	0	0.2713	0.3513	-0.1913	>	<	1	3.15	3.15	3.15	0	3.15	3.15	>	<	1	247.9	247.9	247.9	0	247.9	247.9	>
2022-06-08 16:51:56	4	<	201	1	1	1	0	1	1	>	<	201	0	0	0	0	0	0	>	<	201	0	0	0	0	0	0	>	<	1	1.9	1.9	1.9	0	1.9	1.9	>	<	1	247.9	247.9	247.9	0	247.9	247.9	>
2022-06-08 16:51:57	5	<	200	1	1	1	0	1	1	>	<	200	0	0	0	0	0	0	>	<	200	0	0	0	0	0	0	>	<	1	2.5	2.5	2.5	0	2.5	2.5	>	<	1	253.4	253.4	253.4	0	253.4	253.4	>
2022-06-08 16:51:58	6	<	200	1.105	13	1	0.9869	2.0919	0.1181	>	<	200	0	0	0	0	0	0	>	<	200	0	0	0	0	0	0	>	<	1	3.2	3.2	3.2	0	3.2	3.2	>	<	1	262.6	262.6	262.6	0	262.6	262.6	>
2022-06-08 16:51:59	7	<	200	1	1	1	0	1	1	>	<	200	0	0	0	0	0	0	>	<	200	0	0	0	0	0	0	>	<	1	5.5	5.5	5.5	0	5.5	5.5	>	<	1	284.8	284.8	284.8	0	284.8	284.8	>
2022-06-08 16:52:00	8	<	199	1	1	1	0	1	1	>	<	199	0	0	0	0	0	0	>	<	199	0	0	0	0	0	0	>	<	1	1.9	1.9	1.9	0	1.9	1.9	>	<	1	280.9	280.9	280.9	0	280.9	280.9	>
2022-06-08 16:52:01	9	<	201	1.005	2	1	0.0704	1.0753	0.9346	>	<	201	0	0	0	0	0	0	>	<	201	0	0	0	0	0	0	>	<	1	1.4	1.4	1.4	0	1.4	1.4	>	<	1	280.9	280.9	280.9	0	280.9	280.9	>
2022-06-08 16:52:02	10	<	200	1	1	1	0	1	1	>	<	200	0	0	0	0	0	0	>	<	200	0	0	0	0	0	0	>	<	1	1.5	1.5	1.5	0	1.5	1.5	>	<	1	280.9	280.9	280.9	0	280.9	280.9	>
2022-06-08 16:52:03	11	<	200	1	1	1	0	1	1	>	<	200	0	0	0	0	0	0	>	<	200	0	0	0	0	0	0	>	<	1	1.4	1.4	1.4	0	1.4	1.4	>	<	1	276.7	276.7	276.7	0	276.7	276.7	>
2022-06-08 16:52:04	12	<	200	1	1	1	0	1	1	>	<	200	0	0	0	0	0	0	>	<	200	0	0	0	0	0	0	>	<	1	1.25	1.25	1.25	0	1.25	1.25	>	<	1	276.7	276.7	276.7	0	276.7	276.7	>
2022-06-08 16:52:05	13	<	200	1	1	1	0	1	1	>	<	200	0	0	0	0	0	0	>	<	200	0	0	0	0	0	0	>	<	1	1.4	1.4	1.4	0	1.4	1.4	>	<	1	276.7	276.7	276.7	0	276.7	276.7	>
2022-06-08 16:52:06	14	<	200	1	1	1	0	1	1	>	<	200	0	0	0	0	0	0	>	<	200	0	0	0	0	0	0	>	<	1	1.45	1.45	1.45	0	1.45	1.45	>	<	1	276.9	276.9	276.9	0	276.9	276.9	>
2022-06-08 16:52:07	15	<	200	1	1	1	0	1	1	>	<	200	0	0	0	0	0	0	>	<	200	0	0	0	0	0	0	>	<	1	1.35	1.35	1.35	0	1.35	1.35	>	<	1	277.4	277.4	277.4	0	277.4	277.4	>
2022-06-08 16:52:08	16	<	200	1	1	1	0	1	1	>	<	200	0	0	0	0	0	0	>	<	200	0	0	0	0	0	0	>	<	1	1.5	1.5	1.5	0	1.5	1.5	>	<	1	280.9	280.9	280.9	0	280.9	280.9	>
2022-06-08 16:52:09	17	<	200	1.005	2	1	0.0705	1.0755	0.9345	>	<	200	0	0	0	0	0	0	>	<	200	0	0	0	0	0	0	>	<	1	1.5	1.5	1.5	0	1.5	1.5	>	<	1	289.7	289.7	289.7	0	289.7	289.7	>
2022-06-08 16:52:10	18	<	200	1.02	2	1	0.14	1.16	0.88	>	<	200	0	0	0	0	0	0	>	<	200	0	0	0	0	0	0	>	<	1	1.7	1.7	1.7	0	1.7	1.7	>	<	1	296.5	296.5	296.5	0	296.5	296.5	>
2022-06-08 16:52:11	19	<	200	1.4	2	1	0.4899	1.8899	0.9101	>	<	200	0.095	1	0	0.2932	0.3882	-0.1982	>	<	200	0.06	1	0	0.2375	0.2975	-0.1775	>	<	1	1.4	1.4	1.4	0	1.4	1.4	>	<	1	296.5	296.5	296.5	0	296.5	296.5	>
2022-06-08 16:52:12	20	<	200	1.325	2	1	0.4684	1.7934	0.8566	>	<	200	0.11	1	0	0.3129	0.4229	-0.2029	>	<	200	0.075	1	0	0.2634	0.3384	-0.1884	>	<	1	1.3	1.3	1.3	0	1.3	1.3	>	<	1	296.5	296.5	296.5	0	296.5	296.5	>
2022-06-08 16:52:13	21	<	200	1.395	2	1	0.4889	1.8839	0.9061	>	<	200	0.1	1	0	0.3	0.4	-0.2	>	<	200	0.085	1	0	0.2789	0.3639	-0.1939	>	<	1	1.65	1.65	1.65	0	1.65	1.65	>	<	1	296.5	296.5	296.5	0	296.5	296.5	>
2022-06-08 16:52:14	22	<	200	1.35	2	1	0.477	1.827	0.873	>	<	200	0.06	1	0	0.2375	0.2975	-0.1775	>	<	200	0.06	1	0	0.2375	0.2975	-0.1775	>	<	1	1.4	1.4	1.4	0	1.4	1.4	>	<	1	296.5	296.5	296.5	0	296.5	296.5	>
2022-06-08 16:52:15	23	<	200	1.395	2	1	0.4889	1.8839	0.9061	>	<	200	0.05	1	0	0.2179	0.2679	-0.1679	>	<	200	0.03	1	0	0.1706	0.2006	-0.1406	>	<	1	1.5	1.5	1.5	0	1.5	1.5	>	<	1	296.5	296.5	296.5	0	296.5	296.5	>
2022-06-08 16:52:16	24	<	200	1	1	1	0	1	1	>	<	200	0	0	0	0	0	0	>	<	200	0	0	0	0	0	0	>	<	1	1.35	1.35	1.35	0	1.35	1.35	>	<	1	296.5	296.5	296.5	0	296.5	296.5	>
2022-06-08 16:52:17	25	<	200	1	1	1	0	1	1	>	<	200	0	0	0	0	0	0	>	<	200	0	0	0	0	0	0	>	<	1	1.35	1.35	1.35	0	1.35	1.35	>	<	1	296.5	296.5	296.5	0	296.5	296.5	>
2022-06-08 16:52:18	26	<	200	1	1	1	0	1	1	>	<	200	0	0	0	0	0	0	>	<	200	0	0	0	0	0	0	>	<	1	1.6	1.6	1.6	0	1.6	1.6	>	<	1	296.8	296.8	296.8	0	296.8	296.8	>
2022-06-08 16:52:19	27	<	200	1	1	1	0	1	1	>	<	200	0	0	0	0	0	0	>	<	200	0	0	0	0	0	0	>	<	1	1.55	1.55	1.55	0	1.55	1.55	>	<	1	296.8	296.8	296.8	0	296.8	296.8	>
2022-06-08 16:52:20	28	<	200	1	1	1	0	1	1	>	<	200	0	0	0	0	0	0	>	<	200	0	0	0	0	0	0	>	<	1	2.45	2.45	2.45	0	2.45	2.45	>	<	1	299.1	299.1	299.1	0	299.1	299.1	>
2022-06-08 16:52:21	29	<	200	1	1	1	0	1	1	>	<	200	0	0	0	0	0	0	>	<	200	0	0	0	0	0	0	>	<	1	1.65	1.65	1.65	0	1.65	1.65	>	<	1	300.2	300.2	300.2	0	300.2	300.2	>
2022-06-08 16:52:22	30	<	200	1	1	1	0	1	1	>	<	200	0	0	0	0	0	0	>	<	200	0	0	0	0	0	0	>	<	1	1.5	1.5	1.5	0	1.5	1.5	>	<	1	307.7	307.7	307.7	0	307.7	307.7	>
2022-06-08 16:52:23	31	<	200	1	1	1	0	1	1	>	<	200	0	0	0	0	0	0	>	<	200	0	0	0	0	0	0	>	<	1	1.45	1.45	1.45	0	1.45	1.45	>	<	1	315.4	315.4	315.4	0	315.4	315.4	>
2022-06-08 16:52:24	32	<	200	1	1	1	0	1	1	>	<	200	0	0	0	0	0	0	>	<	200	0	0	0	0	0	0	>	<	1	1.6	1.6	1.6	0	1.6	1.6	>	<	1	324.5	324.5	324.5	0	324.5	324.5	>
2022-06-08 16:52:25	33	<	200	1	1	1	0	1	1	>	<	200	0	0	0	0	0	0	>	<	200	0	0	0	0	0	0	>	<	1	1.7	1.7	1.7	0	1.7	1.7	>	<	1	333.5	333.5	333.5	0	333.5	333.5	>
2022-06-08 16:52:26	34	<	200	1	1	1	0	1	1	>	<	200	0	0	0	0	0	0	>	<	200	0	0	0	0	0	0	>	<	1	2.15	2.15	2.15	0	2.15	2.15	>	<	1	342.7	342.7	342.7	0	342.7	342.7	>
2022-06-08 16:52:27	35	<	200	1	1	1	0	1	1	>	<	200	0	0	0	0	0	0	>	<	200	0	0	0	0	0	0	>	<	1	1.5	1.5	1.5	0	1.5	1.5	>	<	1	351.4	351.4	351.4	0	351.4	351.4	>
2022-06-08 16:52:28	36	<	200	1	1	1	0	1	1	>	<	200	0	0	0	0	0	0	>	<	200	0	0	0	0	0	0	>	<	1	1.45	1.45	1.45	0	1.45	1.45	>	<	1	361	361	361	0	361	361	>
2022-06-08 16:52:29	37	<	200	1	1	1	0	1	1	>	<	200	0	0	0	0	0	0	>	<	200	0	0	0	0	0	0	>	<	1	1.45	1.45	1.45	0	1.45	1.45	>	<	1	369	369	369	0	369	369	>
2022-06-08 16:52:30	38	<	200	1	1	1	0	1	1	>	<	200	0	0	0	0	0	0	>	<	200	0	0	0	0	0	0	>	<	1	1.45	1.45	1.45	0	1.45	1.45	>	<	1	378.8	378.8	378.8	0	378.8	378.8	>
2022-06-08 16:52:31	39	<	200	1	1	1	0	1	1	>	<	200	0	0	0	0	0	0	>	<	200	0	0	0	0	0	0	>	<	1	1.55	1.55	1.55	0	1.55	1.55	>	<	1	387.5	387.5	387.5	0	387.5	387.5	>
2022-06-08 16:52:32	40	<	200	1	1	1	0	1	1	>	<	200	0	0	0	0	0	0	>	<	200	0	0	0	0	0	0	>	<	1	1.5	1.5	1.5	0	1.5	1.5	>	<	1	395.8	395.8	395.8	0	395.8	395.8	>
2022-06-08 16:52:33	41	<	200	1	1	1	0	1	1	>	<	200	0.005	1	0	0.0705	0.0755	-0.0655	>	<	200	0.005	1	0	0.0705	0.0755	-0.0655	>	<	1	1.45	1.45	1.45	0	1.45	1.45	>	<	1	405.1	405.1	405.1	0	405.1	405.1	>
2022-06-08 16:52:34	42	<	200	1	1	1	0	1	1	>	<	200	0	0	0	0	0	0	>	<	200	0	0	0	0	0	0	>	<	1	1.5	1.5	1.5	0	1.5	1.5	>	<	1	414.1	414.1	414.1	0	414.1	414.1	>
2022-06-08 16:52:35	43	<	200	1	1	1	0	1	1	>	<	200	0	0	0	0	0	0	>	<	200	0	0	0	0	0	0	>	<	1	1.5	1.5	1.5	0	1.5	1.5	>	<	1	423.4	423.4	423.4	0	423.4	423.4	>
2022-06-08 16:52:36	44	<	200	1	1	1	0	1	1	>	<	200	0	0	0	0	0	0	>	<	200	0	0	0	0	0	0	>	<	1	1.5	1.5	1.5	0	1.5	1.5	>	<	1	432.1	432.1	432.1	0	432.1	432.1	>
2022-06-08 16:52:37	45	<	200	1	1	1	0	1	1	>	<	200	0	0	0	0	0	0	>	<	200	0	0	0	0	0	0	>	<	1	1.5	1.5	1.5	0	1.5	1.5	>	<	1	441.4	441.4	441.4	0	441.4	441.4	>
2022-06-08 16:52:38	46	<	200	1	1	1	0	1	1	>	<	200	0	0	0	0	0	0	>	<	200	0	0	0	0	0	0	>	<	1	1.45	1.45	1.45	0	1.45	1.45	>	<	1	449.1	449.1	449.1	0	449.1	449.1	>
2022-06-08 16:52:39	47	<	200	1	1	1	0	1	1	>	<	200	0	0	0	0	0	0	>	<	200	0	0	0	0	0	0	>	<	1	1.55	1.55	1.55	0	1.55	1.55	>	<	1	459.7	459.7	459.7	0	459.7	459.7	>
2022-06-08 16:52:40	48	<	200	1	1	1	0	1	1	>	<	200	0	0	0	0	0	0	>	<	200	0	0	0	0	0	0	>	<	1	1.35	1.35	1.35	0	1.35	1.35	>	<	1	467.4	467.4	467.4	0	467.4	467.4	>
2022-06-08 16:52:41	49	<	200	1	1	1	0	1	1	>	<	200	0	0	0	0	0	0	>	<	200	0	0	0	0	0	0	>	<	1	1.4	1.4	1.4	0	1.4	1.4	>	<	1	476.7	476.7	476.7	0	476.7	476.7	>
2022-06-08 16:52:42	50	<	197	1.0406	7	1	0.4488	1.4894	0.5918	>	<	197	0	0	0	0	0	0	>	<	197	0	0	0	0	0	0	>	<	1	1.95	1.95	1.95	0	1.95	1.95	>	<	1	489.6	489.6	489.6	0	489.6	489.6	>
2022-06-08 16:52:43	51	<	203	1	1	1	0	1	1	>	<	203	0	0	0	0	0	0	>	<	203	0	0	0	0	0	0	>	<	1	1.45	1.45	1.45	0	1.45	1.45	>	<	1	489.7	489.7	489.7	0	489.7	489.7	>
2022-06-08 16:52:44	52	<	200	1.005	2	1	0.0705	1.0755	0.9345	>	<	200	0	0	0	0	0	0	>	<	200	0	0	0	0	0	0	>	<	1	1.45	1.45	1.45	0	1.45	1.45	>	<	1	489.7	489.7	489.7	0	489.7	489.7	>
2022-06-08 16:52:45	53	<	200	1	1	1	0	1	1	>	<	200	0	0	0	0	0	0	>	<	200	0	0	0	0	0	0	>	<	1	1.45	1.45	1.45	0	1.45	1.45	>	<	1	489.7	489.7	489.7	0	489.7	489.7	>
2022-06-08 16:52:46	54	<	200	1.005	2	1	0.0705	1.0755	0.9345	>	<	200	0	0	0	0	0	0	>	<	200	0	0	0	0	0	0	>	<	1	1.4	1.4	1.4	0	1.4	1.4	>	<	1	489.7	489.7	489.7	0	489.7	489.7	>
2022-06-08 16:52:47	55	<	200	1.005	2	1	0.0705	1.0755	0.9345	>	<	200	0	0	0	0	0	0	>	<	200	0	0	0	0	0	0	>	<	1	1.45	1.45	1.45	0	1.45	1.45	>	<	1	489.7	489.7	489.7	0	489.7	489.7	>
2022-06-08 16:52:48	56	<	200	1.005	2	1	0.0705	1.0755	0.9345	>	<	200	0	0	0	0	0	0	>	<	200	0	0	0	0	0	0	>	<	1	1.45	1.45	1.45	0	1.45	1.45	>	<	1	489.7	489.7	489.7	0	489.7	489.7	>
2022-06-08 16:52:49	57	<	199	1.0704	2	1	0.2557	1.3261	0.8146	>	<	199	0.0302	1	0	0.171	0.2012	-0.1409	>	<	199	0.0251	1	0	0.1565	0.1816	-0.1314	>	<	1	1.45	1.45	1.45	0	1.45	1.45	>	<	1	489.7	489.7	489.7	0	489.7	489.7	>
2022-06-08 16:52:50	58	<	201	1.4279	2	1	0.4948	1.9226	0.9331	>	<	201	0.0945	1	0	0.2926	0.3871	-0.198	>	<	201	0.0846	1	0	0.2783	0.3628	-0.1937	>	<	1	1.35	1.35	1.35	0	1.35	1.35	>	<	1	489.7	489.7	489.7	0	489.7	489.7	>
2022-06-08 16:52:51	59	<	200	1	1	1	0	1	1	>	<	200	0	0	0	0	0	0	>	<	200	0	0	0	0	0	0	>	<	1	1.35	1.35	1.35	0	1.35	1.35	>	<	1	489.7	489.7	489.7	0	489.7	489.7	>
2022-06-08 16:52:52	60	<	200	1	1	1	0	1	1	>	<	200	0	0	0	0	0	0	>	<	200	0	0	0	0	0	0	>	<	1	1.4	1.4	1.4	0	1.4	1.4	>	<	1	489.7	489.7	489.7	0	489.7	489.7	>
2022-06-08 16:52:53	61	<	200	1	1	1	0	1	1	>	<	200	0	0	0	0	0	0	>	<	200	0	0	0	0	0	0	>	<	1	1.45	1.45	1.45	0	1.45	1.45	>	<	1	489.7	489.7	489.7	0	489.7	489.7	>
2022-06-08 16:52:54	62	<	200	1	1	1	0	1	1	>	<	200	0	0	0	0	0	0	>	<	200	0	0	0	0	0	0	>	<	1	1.4	1.4	1.4	0	1.4	1.4	>	<	1	489.7	489.7	489.7	0	489.7	489.7	>
2022-06-08 16:52:55	63	<	200	1	1	1	0	1	1	>	<	200	0	0	0	0	0	0	>	<	200	0	0	0	0	0	0	>	<	1	1.35	1.35	1.35	0	1.35	1.35	>	<	1	491.2	491.2	491.2	0	491.2	491.2	>
2022-06-08 16:52:56	64	<	200	1	1	1	0	1	1	>	<	200	0	0	0	0	0	0	>	<	200	0	0	0	0	0	0	>	<	1	1.4	1.4	1.4	0	1.4	1.4	>	<	1	491.2	491.2	491.2	0	491.2	491.2	>
2022-06-08 16:52:57	65	<	200	1	1	1	0	1	1	>	<	200	0	0	0	0	0	0	>	<	200	0	0	0	0	0	0	>	<	1	1.4	1.4	1.4	0	1.4	1.4	>	<	1	491.5	491.5	491.5	0	491.5	491.5	>
2022-06-08 16:52:58	66	<	200	1	1	1	0	1	1	>	<	200	0	0	0	0	0	0	>	<	200	0	0	0	0	0	0	>	<	1	1.45	1.45	1.45	0	1.45	1.45	>	<	1	491.5	491.5	491.5	0	491.5	491.5	>
2022-06-08 16:52:59	67	<	200	1	1	1	0	1	1	>	<	200	0	0	0	0	0	0	>	<	200	0	0	0	0	0	0	>	<	1	1.4	1.4	1.4	0	1.4	1.4	>	<	1	491.5	491.5	491.5	0	491.5	491.5	>
2022-06-08 16:53:00	68	<	200	1	1	1	0	1	1	>	<	200	0	0	0	0	0	0	>	<	200	0	0	0	0	0	0	>	<	1	1.45	1.45	1.45	0	1.45	1.45	>	<	1	491.5	491.5	491.5	0	491.5	491.5	>
2022-06-08 16:53:01	69	<	200	1	1	1	0	1	1	>	<	200	0	0	0	0	0	0	>	<	200	0	0	0	0	0	0	>	<	1	1.4	1.4	1.4	0	1.4	1.4	>	<	1	491.5	491.5	491.5	0	491.5	491.5	>
2022-06-08 16:53:02	70	<	200	1	1	1	0	1	1	>	<	200	0	0	0	0	0	0	>	<	200	0	0	0	0	0	0	>	<	1	1.35	1.35	1.35	0	1.35	1.35	>	<	1	491.5	491.5	491.5	0	491.5	491.5	>
2022-06-08 16:53:03	71	<	200	1	1	1	0	1	1	>	<	200	0	0	0	0	0	0	>	<	200	0	0	0	0	0	0	>	<	1	1.45	1.45	1.45	0	1.45	1.45	>	<	1	491.5	491.5	491.5	0	491.5	491.5	>
2022-06-08 16:53:04	72	<	200	1	1	1	0	1	1	>	<	200	0	0	0	0	0	0	>	<	200	0	0	0	0	0	0	>	<	1	1.3	1.3	1.3	0	1.3	1.3	>	<	1	491.5	491.5	491.5	0	491.5	491.5	>
2022-06-08 16:53:05	73	<	200	1	1	1	0	1	1	>	<	200	0	0	0	0	0	0	>	<	200	0	0	0	0	0	0	>	<	1	1.4	1.4	1.4	0	1.4	1.4	>	<	1	491.5	491.5	491.5	0	491.5	491.5	>
2022-06-08 16:53:06	74	<	200	1.45	2	1	0.4975	1.9475	0.9525	>	<	200	0.055	1	0	0.228	0.283	-0.173	>	<	200	0.035	1	0	0.1838	0.2188	-0.1488	>	<	1	1.4	1.4	1.4	0	1.4	1.4	>	<	1	491.5	491.5	491.5	0	491.5	491.5	>
2022-06-08 16:53:07	75	<	200	1.425	2	1	0.4943	1.9193	0.9307	>	<	200	0.09	1	0	0.2862	0.3762	-0.1962	>	<	200	0.065	1	0	0.2465	0.3115	-0.1815	>	<	1	1.35	1.35	1.35	0	1.35	1.35	>	<	1	491.5	491.5	491.5	0	491.5	491.5	>
2022-06-08 16:53:08	76	<	200	1.445	2	1	0.497	1.942	0.948	>	<	200	0.06	1	0	0.2375	0.2975	-0.1775	>	<	200	0.06	1	0	0.2375	0.2975	-0.1775	>	<	1	1.4	1.4	1.4	0	1.4	1.4	>	<	1	491.5	491.5	491.5	0	491.5	491.5	>
2022-06-08 16:53:09	77	<	200	1.395	2	1	0.4889	1.8839	0.9061	>	<	200	0.07	1	0	0.2551	0.3251	-0.1851	>	<	200	0.065	1	0	0.2465	0.3115	-0.1815	>	<	1	1.4	1.4	1.4	0	1.4	1.4	>	<	1	491.5	491.5	491.5	0	491.5	491.5	>
2022-06-08 16:53:10	78	<	200	1.4	2	1	0.4899	1.8899	0.9101	>	<	200	0.105	1	0	0.3066	0.4116	-0.2016	>	<	200	0.09	1	0	0.2862	0.3762	-0.1962	>	<	1	1.35	1.35	1.35	0	1.35	1.35	>	<	1	491.5	491.5	491.5	0	491.5	491.5	>
2022-06-08 16:53:11	79	<	200	1	1	1	0	1	1	>	<	200	0	0	0	0	0	0	>	<	200	0	0	0	0	0	0	>	<	1	1.4	1.4	1.4	0	1.4	1.4	>	<	1	491.5	491.5	491.5	0	491.5	491.5	>
2022-06-08 16:53:12	80	<	200	1	1	1	0	1	1	>	<	200	0	0	0	0	0	0	>	<	200	0	0	0	0	0	0	>	<	1	1.35	1.35	1.35	0	1.35	1.35	>	<	1	491.5	491.5	491.5	0	491.5	491.5	>
2022-06-08 16:53:13	81	<	200	1	1	1	0	1	1	>	<	200	0	0	0	0	0	0	>	<	200	0	0	0	0	0	0	>	<	1	1.2	1.2	1.2	0	1.2	1.2	>	<	1	491.5	491.5	491.5	0	491.5	491.5	>
2022-06-08 16:53:14	82	<	199	1	1	1	0	1	1	>	<	199	0	0	0	0	0	0	>	<	199	0	0	0	0	0	0	>	<	1	1.4	1.4	1.4	0	1.4	1.4	>	<	1	491.5	491.5	491.5	0	491.5	491.5	>
2022-06-08 16:53:15	83	<	201	1.0149	3	1	0.157	1.1719	0.8579	>	<	201	0.0348	7	0	0.4925	0.5273	-0.4577	>	<	201	0.0348	7	0	0.4925	0.5273	-0.4577	>	<	1	1.7	1.7	1.7	0	1.7	1.7	>	<	1	497.9	497.9	497.9	0	497.9	497.9	>
2022-06-08 16:53:16	84	<	200	1.42	2	1	0.4936	1.9136	0.9264	>	<	200	0.1	1	0	0.3	0.4	-0.2	>	<	200	0.075	1	0	0.2634	0.3384	-0.1884	>	<	1	1.3	1.3	1.3	0	1.3	1.3	>	<	1	497.9	497.9	497.9	0	497.9	497.9	>
2022-06-08 16:53:17	85	<	200	1	1	1	0	1	1	>	<	200	0	0	0	0	0	0	>	<	200	0	0	0	0	0	0	>	<	1	1.3	1.3	1.3	0	1.3	1.3	>	<	1	497.9	497.9	497.9	0	497.9	497.9	>
2022-06-08 16:53:18	86	<	200	1	1	1	0	1	1	>	<	200	0.005	1	0	0.0705	0.0755	-0.0655	>	<	200	0	0	0	0	0	0	>	<	1	1.4	1.4	1.4	0	1.4	1.4	>	<	1	497.9	497.9	497.9	0	497.9	497.9	>
2022-06-08 16:53:19	87	<	200	1	1	1	0	1	1	>	<	200	0	0	0	0	0	0	>	<	200	0	0	0	0	0	0	>	<	1	1.35	1.35	1.35	0	1.35	1.35	>	<	1	497.9	497.9	497.9	0	497.9	497.9	>
2022-06-08 16:53:20	88	<	200	1	1	1	0	1	1	>	<	200	0	0	0	0	0	0	>	<	200	0	0	0	0	0	0	>	<	1	1.35	1.35	1.35	0	1.35	1.35	>	<	1	497.9	497.9	497.9	0	497.9	497.9	>
2022-06-08 16:53:21	89	<	200	1	1	1	0	1	1	>	<	200	0	0	0	0	0	0	>	<	200	0	0	0	0	0	0	>	<	1	1.3	1.3	1.3	0	1.3	1.3	>	<	1	497.9	497.9	497.9	0	497.9	497.9	>
2022-06-08 16:53:22	90	<	200	1	1	1	0	1	1	>	<	200	0	0	0	0	0	0	>	<	200	0	0	0	0	0	0	>	<	1	1.4	1.4	1.4	0	1.4	1.4	>	<	1	497.9	497.9	497.9	0	497.9	497.9	>
2022-06-08 16:53:23	91	<	200	1	1	1	0	1	1	>	<	200	0	0	0	0	0	0	>	<	200	0	0	0	0	0	0	>	<	1	1.3	1.3	1.3	0	1.3	1.3	>	<	1	497.9	497.9	497.9	0	497.9	497.9	>
2022-06-08 16:53:24	92	<	200	1	1	1	0	1	1	>	<	200	0	0	0	0	0	0	>	<	200	0	0	0	0	0	0	>	<	1	1.35	1.35	1.35	0	1.35	1.35	>	<	1	497.9	497.9	497.9	0	497.9	497.9	>
2022-06-08 16:53:25	93	<	200	1	1	1	0	1	1	>	<	200	0	0	0	0	0	0	>	<	200	0	0	0	0	0	0	>	<	1	1.35	1.35	1.35	0	1.35	1.35	>	<	1	497.9	497.9	497.9	0	497.9	497.9	>
2022-06-08 16:53:26	94	<	200	1.005	2	1	0.0705	1.0755	0.9345	>	<	200	0	0	0	0	0	0	>	<	200	0	0	0	0	0	0	>	<	1	1.3	1.3	1.3	0	1.3	1.3	>	<	1	497.9	497.9	497.9	0	497.9	497.9	>
2022-06-08 16:53:27	95	<	200	1	1	1	0	1	1	>	<	200	0	0	0	0	0	0	>	<	200	0	0	0	0	0	0	>	<	1	1.4	1.4	1.4	0	1.4	1.4	>	<	1	497.9	497.9	497.9	0	497.9	497.9	>
2022-06-08 16:53:28	96	<	200	1	1	1	0	1	1	>	<	200	0	0	0	0	0	0	>	<	200	0	0	0	0	0	0	>	<	1	1.35	1.35	1.35	0	1.35	1.35	>	<	1	497.9	497.9	497.9	0	497.9	497.9	>
2022-06-08 16:53:29	97	<	200	1	1	1	0	1	1	>	<	200	0	0	0	0	0	0	>	<	200	0	0	0	0	0	0	>	<	1	1.3	1.3	1.3	0	1.3	1.3	>	<	1	497.9	497.9	497.9	0	497.9	497.9	>
2022-06-08 16:53:30	98	<	200	1	1	1	0	1	1	>	<	200	0	0	0	0	0	0	>	<	200	0	0	0	0	0	0	>	<	1	1.3	1.3	1.3	0	1.3	1.3	>	<	1	497.9	497.9	497.9	0	497.9	497.9	>
2022-06-08 16:53:31	99	<	200	1	1	1	0	1	1	>	<	200	0	0	0	0	0	0	>	<	200	0	0	0	0	0	0	>	<	1	1.2	1.2	1.2	0	1.2	1.2	>	<	1	497.9	497.9	497.9	0	497.9	497.9	>
2022-06-08 16:53:32	100	<	201	1	1	1	0	1	1	>	<	201	0	0	0	0	0	0	>	<	201	0	0	0	0	0	0	>	<	1	1.2	1.2	1.2	0	1.2	1.2	>	<	1	497.9	497.9	497.9	0	497.9	497.9	>
2022-06-08 16:53:33	101	<	199	1	1	1	0	1	1	>	<	199	0	0	0	0	0	0	>	<	199	0	0	0	0	0	0	>	<	1	1.45	1.45	1.45	0	1.45	1.45	>	<	1	497.9	497.9	497.9	0	497.9	497.9	>
2022-06-08 16:53:34	102	<	200	1	1	1	0	1	1	>	<	200	0	0	0	0	0	0	>	<	200	0	0	0	0	0	0	>	<	1	1.3	1.3	1.3	0	1.3	1.3	>	<	1	497.9	497.9	497.9	0	497.9	497.9	>
2022-06-08 16:53:35	103	<	200	1	1	1	0	1	1	>	<	200	0	0	0	0	0	0	>	<	200	0	0	0	0	0	0	>	<	1	1.25	1.25	1.25	0	1.25	1.25	>	<	1	497.9	497.9	497.9	0	497.9	497.9	>
2022-06-08 16:53:36	104	<	200	1	1	1	0	1	1	>	<	200	0	0	0	0	0	0	>	<	200	0	0	0	0	0	0	>	<	1	1.35	1.35	1.35	0	1.35	1.35	>	<	1	497.9	497.9	497.9	0	497.9	497.9	>
2022-06-08 16:53:37	105	<	200	1	1	1	0	1	1	>	<	200	0	0	0	0	0	0	>	<	200	0	0	0	0	0	0	>	<	1	1.4	1.4	1.4	0	1.4	1.4	>	<	1	497.9	497.9	497.9	0	497.9	497.9	>
2022-06-08 16:53:38	106	<	200	1	1	1	0	1	1	>	<	200	0	0	0	0	0	0	>	<	200	0	0	0	0	0	0	>	<	1	1.35	1.35	1.35	0	1.35	1.35	>	<	1	497.9	497.9	497.9	0	497.9	497.9	>
2022-06-08 16:53:39	107	<	200	1	1	1	0	1	1	>	<	200	0	0	0	0	0	0	>	<	200	0	0	0	0	0	0	>	<	1	1.35	1.35	1.35	0	1.35	1.35	>	<	1	497.9	497.9	497.9	0	497.9	497.9	>
2022-06-08 16:53:40	108	<	200	1	1	1	0	1	1	>	<	200	0	0	0	0	0	0	>	<	200	0	0	0	0	0	0	>	<	1	1.4	1.4	1.4	0	1.4	1.4	>	<	1	497.9	497.9	497.9	0	497.9	497.9	>
2022-06-08 16:53:41	109	<	200	1	1	1	0	1	1	>	<	200	0	0	0	0	0	0	>	<	200	0	0	0	0	0	0	>	<	1	1.4	1.4	1.4	0	1.4	1.4	>	<	1	497.9	497.9	497.9	0	497.9	497.9	>
2022-06-08 16:53:42	110	<	200	1	1	1	0	1	1	>	<	200	0	0	0	0	0	0	>	<	200	0	0	0	0	0	0	>	<	1	1.35	1.35	1.35	0	1.35	1.35	>	<	1	497.9	497.9	497.9	0	497.9	497.9	>
2022-06-08 16:53:43	111	<	200	1	1	1	0	1	1	>	<	200	0	0	0	0	0	0	>	<	200	0	0	0	0	0	0	>	<	1	1.4	1.4	1.4	0	1.4	1.4	>	<	1	497.9	497.9	497.9	0	497.9	497.9	>
2022-06-08 16:53:44	112	<	200	1.005	2	1	0.0705	1.0755	0.9345	>	<	200	0	0	0	0	0	0	>	<	200	0	0	0	0	0	0	>	<	1	1.25	1.25	1.25	0	1.25	1.25	>	<	1	497.9	497.9	497.9	0	497.9	497.9	>
2022-06-08 16:53:45	113	<	200	1	1	1	0	1	1	>	<	200	0	0	0	0	0	0	>	<	200	0	0	0	0	0	0	>	<	1	1.35	1.35	1.35	0	1.35	1.35	>	<	1	497.9	497.9	497.9	0	497.9	497.9	>
2022-06-08 16:53:46	114	<	200	1.01	2	1	0.0995	1.1095	0.9105	>	<	200	0	0	0	0	0	0	>	<	200	0	0	0	0	0	0	>	<	1	1.35	1.35	1.35	0	1.35	1.35	>	<	1	497.9	497.9	497.9	0	497.9	497.9	>
2022-06-08 16:53:47	115	<	200	1	1	1	0	1	1	>	<	200	0	0	0	0	0	0	>	<	200	0	0	0	0	0	0	>	<	1	1.35	1.35	1.35	0	1.35	1.35	>	<	1	497.9	497.9	497.9	0	497.9	497.9	>
2022-06-08 16:53:48	116	<	200	1.02	5	1	0.2821	1.3021	0.7379	>	<	200	0	0	0	0	0	0	>	<	200	0	0	0	0	0	0	>	<	1	1.3	1.3	1.3	0	1.3	1.3	>	<	1	497.9	497.9	497.9	0	497.9	497.9	>
2022-06-08 16:53:49	117	<	200	1.005	2	1	0.0705	1.0755	0.9345	>	<	200	0.01	1	0	0.0995	0.1095	-0.0895	>	<	200	0.01	1	0	0.0995	0.1095	-0.0895	>	<	1	1.65	1.65	1.65	0	1.65	1.65	>	<	1	498.1	498.1	498.1	0	498.1	498.1	>
2022-06-08 16:53:50	118	<	200	1.46	2	1	0.4984	1.9584	0.9616	>	<	200	0.04	1	0	0.196	0.236	-0.156	>	<	200	0.04	1	0	0.196	0.236	-0.156	>	<	1	1.4	1.4	1.4	0	1.4	1.4	>	<	1	498.1	498.1	498.1	0	498.1	498.1	>
2022-06-08 16:53:51	119	<	200	1.005	2	1	0.0705	1.0755	0.9345	>	<	200	0	0	0	0	0	0	>	<	200	0	0	0	0	0	0	>	<	1	1.3	1.3	1.3	0	1.3	1.3	>	<	1	498.1	498.1	498.1	0	498.1	498.1	>
2022-06-08 16:53:52	120	<	200	1	1	1	0	1	1	>	<	200	0	0	0	0	0	0	>	<	200	0	0	0	0	0	0	>	<	1	1.35	1.35	1.35	0	1.35	1.35	>	<	1	498.1	498.1	498.1	0	498.1	498.1	>
2022-06-08 16:53:53	121	<	200	1	1	1	0	1	1	>	<	200	0	0	0	0	0	0	>	<	200	0	0	0	0	0	0	>	<	1	1.35	1.35	1.35	0	1.35	1.35	>	<	1	498.1	498.1	498.1	0	498.1	498.1	>
2022-06-08 16:53:54	122	<	200	1	1	1	0	1	1	>	<	200	0	0	0	0	0	0	>	<	200	0	0	0	0	0	0	>	<	1	1.35	1.35	1.35	0	1.35	1.35	>	<	1	498.1	498.1	498.1	0	498.1	498.1	>
2022-06-08 16:53:55	123	<	200	1	1	1	0	1	1	>	<	200	0	0	0	0	0	0	>	<	200	0	0	0	0	0	0	>	<	1	1.4	1.4	1.4	0	1.4	1.4	>	<	1	498.1	498.1	498.1	0	498.1	498.1	>
2022-06-08 16:53:56	124	<	200	1	1	1	0	1	1	>	<	200	0	0	0	0	0	0	>	<	200	0	0	0	0	0	0	>	<	1	1.35	1.35	1.35	0	1.35	1.35	>	<	1	498.1	498.1	498.1	0	498.1	498.1	>
2022-06-08 16:53:57	125	<	200	1	1	1	0	1	1	>	<	200	0	0	0	0	0	0	>	<	200	0	0	0	0	0	0	>	<	1	1.35	1.35	1.35	0	1.35	1.35	>	<	1	498.1	498.1	498.1	0	498.1	498.1	>
2022-06-08 16:53:58	126	<	200	1	1	1	0	1	1	>	<	200	0	0	0	0	0	0	>	<	200	0	0	0	0	0	0	>	<	1	1.35	1.35	1.35	0	1.35	1.35	>	<	1	498.1	498.1	498.1	0	498.1	498.1	>
2022-06-08 16:53:59	127	<	200	1	1	1	0	1	1	>	<	200	0	0	0	0	0	0	>	<	200	0	0	0	0	0	0	>	<	1	1.3	1.3	1.3	0	1.3	1.3	>	<	1	498.1	498.1	498.1	0	498.1	498.1	>
2022-06-08 16:54:00	128	<	200	1	1	1	0	1	1	>	<	200	0	0	0	0	0	0	>	<	200	0	0	0	0	0	0	>	<	1	1.35	1.35	1.35	0	1.35	1.35	>	<	1	498.1	498.1	498.1	0	498.1	498.1	>
2022-06-08 16:54:01	129	<	200	1	1	1	0	1	1	>	<	200	0	0	0	0	0	0	>	<	200	0	0	0	0	0	0	>	<	1	1.35	1.35	1.35	0	1.35	1.35	>	<	1	498.1	498.1	498.1	0	498.1	498.1	>
2022-06-08 16:54:02	130	<	200	1	1	1	0	1	1	>	<	200	0	0	0	0	0	0	>	<	200	0	0	0	0	0	0	>	<	1	1.35	1.35	1.35	0	1.35	1.35	>	<	1	498.1	498.1	498.1	0	498.1	498.1	>
2022-06-08 16:54:03	131	<	200	1	1	1	0	1	1	>	<	200	0	0	0	0	0	0	>	<	200	0	0	0	0	0	0	>	<	1	1.35	1.35	1.35	0	1.35	1.35	>	<	1	498.1	498.1	498.1	0	498.1	498.1	>
2022-06-08 16:54:04	132	<	200	1	1	1	0	1	1	>	<	200	0	0	0	0	0	0	>	<	200	0	0	0	0	0	0	>	<	1	1.35	1.35	1.35	0	1.35	1.35	>	<	1	498.1	498.1	498.1	0	498.1	498.1	>
2022-06-08 16:54:05	133	<	200	1	1	1	0	1	1	>	<	200	0	0	0	0	0	0	>	<	200	0	0	0	0	0	0	>	<	1	1.35	1.35	1.35	0	1.35	1.35	>	<	1	498.1	498.1	498.1	0	498.1	498.1	>
2022-06-08 16:54:06	134	<	200	1.005	2	1	0.0705	1.0755	0.9345	>	<	200	0	0	0	0	0	0	>	<	200	0	0	0	0	0	0	>	<	1	1.35	1.35	1.35	0	1.35	1.35	>	<	1	498.1	498.1	498.1	0	498.1	498.1	>
2022-06-08 16:54:07	135	<	200	1	1	1	0	1	1	>	<	200	0	0	0	0	0	0	>	<	200	0	0	0	0	0	0	>	<	1	1.35	1.35	1.35	0	1.35	1.35	>	<	1	498.1	498.1	498.1	0	498.1	498.1	>
2022-06-08 16:54:08	136	<	200	1	1	1	0	1	1	>	<	200	0	0	0	0	0	0	>	<	200	0	0	0	0	0	0	>	<	1	1.3	1.3	1.3	0	1.3	1.3	>	<	1	498.1	498.1	498.1	0	498.1	498.1	>
2022-06-08 16:54:09	137	<	200	1	1	1	0	1	1	>	<	200	0	0	0	0	0	0	>	<	200	0	0	0	0	0	0	>	<	1	1.4	1.4	1.4	0	1.4	1.4	>	<	1	498.1	498.1	498.1	0	498.1	498.1	>
2022-06-08 16:54:10	138	<	200	1	1	1	0	1	1	>	<	200	0	0	0	0	0	0	>	<	200	0	0	0	0	0	0	>	<	1	1.35	1.35	1.35	0	1.35	1.35	>	<	1	498.1	498.1	498.1	0	498.1	498.1	>
2022-06-08 16:54:11	139	<	200	1.37	2	1	0.4828	1.8528	0.8872	>	<	200	0.055	1	0	0.228	0.283	-0.173	>	<	200	0.04	1	0	0.196	0.236	-0.156	>	<	1	1.3	1.3	1.3	0	1.3	1.3	>	<	1	498.1	498.1	498.1	0	498.1	498.1	>
2022-06-08 16:54:12	140	<	199	1	1	1	0	1	1	>	<	199	0	0	0	0	0	0	>	<	199	0	0	0	0	0	0	>	<	1	1.35	1.35	1.35	0	1.35	1.35	>	<	1	498.1	498.1	498.1	0	498.1	498.1	>
2022-06-08 16:54:13	141	<	201	1.005	2	1	0.0704	1.0753	0.9346	>	<	201	0	0	0	0	0	0	>	<	201	0	0	0	0	0	0	>	<	1	1.3	1.3	1.3	0	1.3	1.3	>	<	1	498.1	498.1	498.1	0	498.1	498.1	>
2022-06-08 16:54:14	142	<	200	1	1	1	0	1	1	>	<	200	0	0	0	0	0	0	>	<	200	0	0	0	0	0	0	>	<	1	1.4	1.4	1.4	0	1.4	1.4	>	<	1	498.1	498.1	498.1	0	498.1	498.1	>
2022-06-08 16:54:15	143	<	200	1.005	2	1	0.0705	1.0755	0.9345	>	<	200	0	0	0	0	0	0	>	<	200	0	0	0	0	0	0	>	<	1	1.3	1.3	1.3	0	1.3	1.3	>	<	1	498.1	498.1	498.1	0	498.1	498.1	>
2022-06-08 16:54:16	144	<	200	1.01	3	1	0.1411	1.1511	0.8689	>	<	200	0	0	0	0	0	0	>	<	200	0	0	0	0	0	0	>	<	1	1.35	1.35	1.35	0	1.35	1.35	>	<	1	498.1	498.1	498.1	0	498.1	498.1	>
2022-06-08 16:54:17	145	<	200	1	1	1	0	1	1	>	<	200	0	0	0	0	0	0	>	<	200	0	0	0	0	0	0	>	<	1	1.35	1.35	1.35	0	1.35	1.35	>	<	1	498.1	498.1	498.1	0	498.1	498.1	>
2022-06-08 16:54:18	146	<	200	1	1	1	0	1	1	>	<	200	0	0	0	0	0	0	>	<	200	0	0	0	0	0	0	>	<	1	1.35	1.35	1.35	0	1.35	1.35	>	<	1	498.1	498.1	498.1	0	498.1	498.1	>
2022-06-08 16:54:19	147	<	200	1	1	1	0	1	1	>	<	200	0	0	0	0	0	0	>	<	200	0	0	0	0	0	0	>	<	1	1.35	1.35	1.35	0	1.35	1.35	>	<	1	498.1	498.1	498.1	0	498.1	498.1	>
2022-06-08 16:54:20	148	<	200	1	1	1	0	1	1	>	<	200	0	0	0	0	0	0	>	<	200	0	0	0	0	0	0	>	<	1	1.35	1.35	1.35	0	1.35	1.35	>	<	1	498.1	498.1	498.1	0	498.1	498.1	>
2022-06-08 16:54:21	149	<	200	1.005	2	1	0.0705	1.0755	0.9345	>	<	200	0	0	0	0	0	0	>	<	200	0	0	0	0	0	0	>	<	1	1.25	1.25	1.25	0	1.25	1.25	>	<	1	498.1	498.1	498.1	0	498.1	498.1	>
2022-06-08 16:54:22	150	<	200	1.005	2	1	0.0705	1.0755	0.9345	>	<	200	0.03	6	0	0.4232	0.4532	-0.3932	>	<	200	0.03	6	0	0.4232	0.4532	-0.3932	>	<	1	1.65	1.65	1.65	0	1.65	1.65	>	<	1	498.8	498.8	498.8	0	498.8	498.8	>
2022-06-08 16:54:23	151	<	200	1	1	1	0	1	1	>	<	200	0	0	0	0	0	0	>	<	200	0	0	0	0	0	0	>	<	1	1.35	1.35	1.35	0	1.35	1.35	>	<	1	498.8	498.8	498.8	0	498.8	498.8	>
2022-06-08 16:54:24	152	<	200	1	1	1	0	1	1	>	<	200	0	0	0	0	0	0	>	<	200	0	0	0	0	0	0	>	<	1	1.35	1.35	1.35	0	1.35	1.35	>	<	1	498.8	498.8	498.8	0	498.8	498.8	>
2022-06-08 16:54:25	153	<	200	1	1	1	0	1	1	>	<	200	0	0	0	0	0	0	>	<	200	0	0	0	0	0	0	>	<	1	1.3	1.3	1.3	0	1.3	1.3	>	<	1	498.8	498.8	498.8	0	498.8	498.8	>
2022-06-08 16:54:26	154	<	199	1	1	1	0	1	1	>	<	199	0	0	0	0	0	0	>	<	199	0	0	0	0	0	0	>	<	1	1.35	1.35	1.35	0	1.35	1.35	>	<	1	499.1	499.1	499.1	0	499.1	499.1	>
2022-06-08 16:54:27	155	<	200	1	1	1	0	1	1	>	<	200	0	0	0	0	0	0	>	<	200	0	0	0	0	0	0	>	<	1	1.3	1.3	1.3	0	1.3	1.3	>	<	1	499.1	499.1	499.1	0	499.1	499.1	>
2022-06-08 16:54:28	156	<	200	1	1	1	0	1	1	>	<	200	0	0	0	0	0	0	>	<	200	0	0	0	0	0	0	>	<	1	1.25	1.25	1.25	0	1.25	1.25	>	<	1	499.1	499.1	499.1	0	499.1	499.1	>
2022-06-08 16:54:29	157	<	200	1	1	1	0	1	1	>	<	200	0	0	0	0	0	0	>	<	200	0	0	0	0	0	0	>	<	1	1.3	1.3	1.3	0	1.3	1.3	>	<	1	499.1	499.1	499.1	0	499.1	499.1	>
2022-06-08 16:54:30	158	<	200	1	1	1	0	1	1	>	<	200	0	0	0	0	0	0	>	<	200	0	0	0	0	0	0	>	<	1	1.4	1.4	1.4	0	1.4	1.4	>	<	1	499.1	499.1	499.1	0	499.1	499.1	>
2022-06-08 16:54:31	159	<	200	1	1	1	0	1	1	>	<	200	0.005	1	0	0.0705	0.0755	-0.0655	>	<	200	0.005	1	0	0.0705	0.0755	-0.0655	>	<	1	1.2	1.2	1.2	0	1.2	1.2	>	<	1	499.1	499.1	499.1	0	499.1	499.1	>
2022-06-08 16:54:32	160	<	200	1	1	1	0	1	1	>	<	200	0	0	0	0	0	0	>	<	200	0	0	0	0	0	0	>	<	1	1.35	1.35	1.35	0	1.35	1.35	>	<	1	499.1	499.1	499.1	0	499.1	499.1	>
2022-06-08 16:54:33	161	<	201	1	1	1	0	1	1	>	<	201	0	0	0	0	0	0	>	<	201	0	0	0	0	0	0	>	<	1	1.3	1.3	1.3	0	1.3	1.3	>	<	1	499.1	499.1	499.1	0	499.1	499.1	>
2022-06-08 16:54:34	162	<	199	1	1	1	0	1	1	>	<	199	0	0	0	0	0	0	>	<	199	0	0	0	0	0	0	>	<	1	1.35	1.35	1.35	0	1.35	1.35	>	<	1	499.1	499.1	499.1	0	499.1	499.1	>
2022-06-08 16:54:35	163	<	200	1	1	1	0	1	1	>	<	200	0	0	0	0	0	0	>	<	200	0	0	0	0	0	0	>	<	1	1.4	1.4	1.4	0	1.4	1.4	>	<	1	499.1	499.1	499.1	0	499.1	499.1	>
2022-06-08 16:54:36	164	<	200	1.38	2	1	0.4854	1.8654	0.8946	>	<	200	0.06	1	0	0.2375	0.2975	-0.1775	>	<	200	0.055	1	0	0.228	0.283	-0.173	>	<	1	1.35	1.35	1.35	0	1.35	1.35	>	<	1	499.1	499.1	499.1	0	499.1	499.1	>
2022-06-08 16:54:37	165	<	200	1.445	2	1	0.497	1.942	0.948	>	<	200	0.08	1	0	0.2713	0.3513	-0.1913	>	<	200	0.07	1	0	0.2551	0.3251	-0.1851	>	<	1	1.3	1.3	1.3	0	1.3	1.3	>	<	1	499.1	499.1	499.1	0	499.1	499.1	>
2022-06-08 16:54:38	166	<	200	1.485	2	1	0.4998	1.9848	0.9852	>	<	200	0.105	1	0	0.3066	0.4116	-0.2016	>	<	200	0.065	1	0	0.2465	0.3115	-0.1815	>	<	1	1.4	1.4	1.4	0	1.4	1.4	>	<	1	499.1	499.1	499.1	0	499.1	499.1	>
2022-06-08 16:54:39	167	<	200	1.4	2	1	0.4899	1.8899	0.9101	>	<	200	0.09	1	0	0.2862	0.3762	-0.1962	>	<	200	0.09	1	0	0.2862	0.3762	-0.1962	>	<	1	1.35	1.35	1.35	0	1.35	1.35	>	<	1	499.1	499.1	499.1	0	499.1	499.1	>
2022-06-08 16:54:40	168	<	200	1.53	2	1	0.4991	2.0291	1.0309	>	<	200	0.07	1	0	0.2551	0.3251	-0.1851	>	<	200	0.045	1	0	0.2073	0.2523	-0.1623	>	<	1	1.35	1.35	1.35	0	1.35	1.35	>	<	1	499.1	499.1	499.1	0	499.1	499.1	>
2022-06-08 16:54:41	169	<	200	1.015	2	1	0.1216	1.1366	0.8934	>	<	200	0	0	0	0	0	0	>	<	200	0	0	0	0	0	0	>	<	1	1.2	1.2	1.2	0	1.2	1.2	>	<	1	499.1	499.1	499.1	0	499.1	499.1	>
2022-06-08 16:54:42	170	<	201	1	1	1	0	1	1	>	<	201	0	0	0	0	0	0	>	<	201	0	0	0	0	0	0	>	<	1	1.35	1.35	1.35	0	1.35	1.35	>	<	1	499.1	499.1	499.1	0	499.1	499.1	>
2022-06-08 16:54:43	171	<	199	1	1	1	0	1	1	>	<	199	0	0	0	0	0	0	>	<	199	0	0	0	0	0	0	>	<	1	1.35	1.35	1.35	0	1.35	1.35	>	<	1	499.1	499.1	499.1	0	499.1	499.1	>
2022-06-08 16:54:44	172	<	200	1	1	1	0	1	1	>	<	200	0	0	0	0	0	0	>	<	200	0	0	0	0	0	0	>	<	1	1.35	1.35	1.35	0	1.35	1.35	>	<	1	499.1	499.1	499.1	0	499.1	499.1	>
2022-06-08 16:54:45	173	<	200	1	1	1	0	1	1	>	<	200	0	0	0	0	0	0	>	<	200	0	0	0	0	0	0	>	<	1	1.35	1.35	1.35	0	1.35	1.35	>	<	1	499.1	499.1	499.1	0	499.1	499.1	>
2022-06-08 16:54:46	174	<	200	1.005	2	1	0.0705	1.0755	0.9345	>	<	200	0	0	0	0	0	0	>	<	200	0	0	0	0	0	0	>	<	1	1.3	1.3	1.3	0	1.3	1.3	>	<	1	499.1	499.1	499.1	0	499.1	499.1	>
2022-06-08 16:54:47	175	<	200	1	1	1	0	1	1	>	<	200	0	0	0	0	0	0	>	<	200	0	0	0	0	0	0	>	<	1	1.4	1.4	1.4	0	1.4	1.4	>	<	1	499.1	499.1	499.1	0	499.1	499.1	>
2022-06-08 16:54:48	176	<	200	1	1	1	0	1	1	>	<	200	0	0	0	0	0	0	>	<	200	0	0	0	0	0	0	>	<	1	1.3	1.3	1.3	0	1.3	1.3	>	<	1	499.1	499.1	499.1	0	499.1	499.1	>
2022-06-08 16:54:49	177	<	200	1	1	1	0	1	1	>	<	200	0	0	0	0	0	0	>	<	200	0	0	0	0	0	0	>	<	1	1.35	1.35	1.35	0	1.35	1.35	>	<	1	499.1	499.1	499.1	0	499.1	499.1	>
2022-06-08 16:54:50	178	<	200	1.345	2	1	0.4754	1.8204	0.8696	>	<	200	0.03	1	0	0.1706	0.2006	-0.1406	>	<	200	0.015	1	0	0.1216	0.1366	-0.1066	>	<	1	1.35	1.35	1.35	0	1.35	1.35	>	<	1	499.1	499.1	499.1	0	499.1	499.1	>
2022-06-08 16:54:51	179	<	200	1.01	2	1	0.0995	1.1095	0.9105	>	<	200	0.005	1	0	0.0705	0.0755	-0.0655	>	<	200	0.005	1	0	0.0705	0.0755	-0.0655	>	<	1	1.25	1.25	1.25	0	1.25	1.25	>	<	1	499.1	499.1	499.1	0	499.1	499.1	>
2022-06-08 16:54:52	180	<	200	1	1	1	0	1	1	>	<	200	0	0	0	0	0	0	>	<	200	0	0	0	0	0	0	>	<	1	1.3	1.3	1.3	0	1.3	1.3	>	<	1	499.1	499.1	499.1	0	499.1	499.1	>
2022-06-08 16:54:53	181	<	200	1	1	1	0	1	1	>	<	200	0	0	0	0	0	0	>	<	200	0	0	0	0	0	0	>	<	1	1.35	1.35	1.35	0	1.35	1.35	>	<	1	499.1	499.1	499.1	0	499.1	499.1	>
2022-06-08 16:54:54	182	<	200	1	1	1	0	1	1	>	<	200	0	0	0	0	0	0	>	<	200	0	0	0	0	0	0	>	<	1	1.3	1.3	1.3	0	1.3	1.3	>	<	1	499.1	499.1	499.1	0	499.1	499.1	>
2022-06-08 16:54:55	183	<	200	1.015	4	1	0.2116	1.2266	0.8034	>	<	200	0	0	0	0	0	0	>	<	200	0	0	0	0	0	0	>	<	1	1.85	1.85	1.85	0	1.85	1.85	>	<	1	499.3	499.3	499.3	0	499.3	499.3	>
2022-06-08 16:54:56	184	<	201	1	1	1	0	1	1	>	<	201	0	0	0	0	0	0	>	<	201	0	0	0	0	0	0	>	<	1	1.3	1.3	1.3	0	1.3	1.3	>	<	1	499.3	499.3	499.3	0	499.3	499.3	>
2022-06-08 16:54:57	185	<	200	1	1	1	0	1	1	>	<	200	0	0	0	0	0	0	>	<	200	0	0	0	0	0	0	>	<	1	1.4	1.4	1.4	0	1.4	1.4	>	<	1	499.3	499.3	499.3	0	499.3	499.3	>
2022-06-08 16:54:58	186	<	199	1	1	1	0	1	1	>	<	199	0	0	0	0	0	0	>	<	199	0	0	0	0	0	0	>	<	1	1.3	1.3	1.3	0	1.3	1.3	>	<	1	499.3	499.3	499.3	0	499.3	499.3	>
2022-06-08 16:54:59	187	<	200	1	1	1	0	1	1	>	<	200	0	0	0	0	0	0	>	<	200	0	0	0	0	0	0	>	<	1	1.4	1.4	1.4	0	1.4	1.4	>	<	1	499.3	499.3	499.3	0	499.3	499.3	>
2022-06-08 16:55:00	188	<	200	1	1	1	0	1	1	>	<	200	0	0	0	0	0	0	>	<	200	0	0	0	0	0	0	>	<	1	1.35	1.35	1.35	0	1.35	1.35	>	<	1	499.3	499.3	499.3	0	499.3	499.3	>
2022-06-08 16:55:01	189	<	200	1	1	1	0	1	1	>	<	200	0	0	0	0	0	0	>	<	200	0	0	0	0	0	0	>	<	1	1.35	1.35	1.35	0	1.35	1.35	>	<	1	499.3	499.3	499.3	0	499.3	499.3	>
2022-06-08 16:55:02	190	<	201	1	1	1	0	1	1	>	<	201	0	0	0	0	0	0	>	<	201	0	0	0	0	0	0	>	<	1	1.35	1.35	1.35	0	1.35	1.35	>	<	1	499.3	499.3	499.3	0	499.3	499.3	>
2022-06-08 16:55:03	191	<	199	1	1	1	0	1	1	>	<	199	0	0	0	0	0	0	>	<	199	0	0	0	0	0	0	>	<	1	1.25	1.25	1.25	0	1.25	1.25	>	<	1	499.3	499.3	499.3	0	499.3	499.3	>
2022-06-08 16:55:04	192	<	201	1	1	1	0	1	1	>	<	201	0	0	0	0	0	0	>	<	201	0	0	0	0	0	0	>	<	1	1.35	1.35	1.35	0	1.35	1.35	>	<	1	499.3	499.3	499.3	0	499.3	499.3	>
2022-06-08 16:55:05	193	<	199	1	1	1	0	1	1	>	<	199	0	0	0	0	0	0	>	<	199	0	0	0	0	0	0	>	<	1	1.25	1.25	1.25	0	1.25	1.25	>	<	1	499.3	499.3	499.3	0	499.3	499.3	>
2022-06-08 16:55:06	194	<	200	1	1	1	0	1	1	>	<	200	0	0	0	0	0	0	>	<	200	0	0	0	0	0	0	>	<	1	1.4	1.4	1.4	0	1.4	1.4	>	<	1	499.3	499.3	499.3	0	499.3	499.3	>
2022-06-08 16:55:07	195	<	200	1	1	1	0	1	1	>	<	200	0	0	0	0	0	0	>	<	200	0	0	0	0	0	0	>	<	1	1.35	1.35	1.35	0	1.35	1.35	>	<	1	499.3	499.3	499.3	0	499.3	499.3	>
2022-06-08 16:55:08	196	<	200	1	1	1	0	1	1	>	<	200	0	0	0	0	0	0	>	<	200	0	0	0	0	0	0	>	<	1	1.25	1.25	1.25	0	1.25	1.25	>	<	1	499.3	499.3	499.3	0	499.3	499.3	>
2022-06-08 16:55:09	197	<	200	1	1	1	0	1	1	>	<	200	0	0	0	0	0	0	>	<	200	0	0	0	0	0	0	>	<	1	1.35	1.35	1.35	0	1.35	1.35	>	<	1	499.3	499.3	499.3	0	499.3	499.3	>
2022-06-08 16:55:10	198	<	200	1	1	1	0	1	1	>	<	200	0	0	0	0	0	0	>	<	200	0	0	0	0	0	0	>	<	1	1.35	1.35	1.35	0	1.35	1.35	>	<	1	499.3	499.3	499.3	0	499.3	499.3	>
2022-06-08 16:55:11	199	<	200	1	1	1	0	1	1	>	<	200	0	0	0	0	0	0	>	<	200	0	0	0	0	0	0	>	<	1	1.2	1.2	1.2	0	1.2	1.2	>	<	1	499.3	499.3	499.3	0	499.3	499.3	>
2022-06-08 16:55:12	200	<	200	1	1	1	0	1	1	>	<	200	0	0	0	0	0	0	>	<	200	0	0	0	0	0	0	>	<	1	1.35	1.35	1.35	0	1.35	1.35	>	<	1	499.3	499.3	499.3	0	499.3	499.3	>
2022-06-08 16:55:13	201	<	200	1.005	2	1	0.0705	1.0755	0.9345	>	<	200	0	0	0	0	0	0	>	<	200	0	0	0	0	0	0	>	<	1	1.25	1.25	1.25	0	1.25	1.25	>	<	1	499.3	499.3	499.3	0	499.3	499.3	>
2022-06-08 16:55:14	202	<	201	1	1	1	0	1	1	>	<	201	0	0	0	0	0	0	>	<	201	0	0	0	0	0	0	>	<	1	1.35	1.35	1.35	0	1.35	1.35	>	<	1	499.3	499.3	499.3	0	499.3	499.3	>
2022-06-08 16:55:15	203	<	199	1.005	2	1	0.0707	1.0757	0.9343	>	<	199	0	0	0	0	0	0	>	<	199	0	0	0	0	0	0	>	<	1	1.35	1.35	1.35	0	1.35	1.35	>	<	1	499.3	499.3	499.3	0	499.3	499.3	>
2022-06-08 16:55:16	204	<	200	1	1	1	0	1	1	>	<	200	0	0	0	0	0	0	>	<	200	0	0	0	0	0	0	>	<	1	1.35	1.35	1.35	0	1.35	1.35	>	<	1	499.3	499.3	499.3	0	499.3	499.3	>
2022-06-08 16:55:17	205	<	200	1	1	1	0	1	1	>	<	200	0	0	0	0	0	0	>	<	200	0	0	0	0	0	0	>	<	1	1.4	1.4	1.4	0	1.4	1.4	>	<	1	499.3	499.3	499.3	0	499.3	499.3	>
2022-06-08 16:55:18	206	<	200	1	1	1	0	1	1	>	<	200	0	0	0	0	0	0	>	<	200	0	0	0	0	0	0	>	<	1	1.3	1.3	1.3	0	1.3	1.3	>	<	1	499.3	499.3	499.3	0	499.3	499.3	>
2022-06-08 16:55:19	207	<	200	1	1	1	0	1	1	>	<	200	0	0	0	0	0	0	>	<	200	0	0	0	0	0	0	>	<	1	1.4	1.4	1.4	0	1.4	1.4	>	<	1	499.3	499.3	499.3	0	499.3	499.3	>
2022-06-08 16:55:20	208	<	200	1	1	1	0	1	1	>	<	200	0	0	0	0	0	0	>	<	200	0	0	0	0	0	0	>	<	1	1.35	1.35	1.35	0	1.35	1.35	>	<	1	499.3	499.3	499.3	0	499.3	499.3	>
2022-06-08 16:55:21	209	<	201	1	1	1	0	1	1	>	<	201	0	0	0	0	0	0	>	<	201	0	0	0	0	0	0	>	<	1	1.3	1.3	1.3	0	1.3	1.3	>	<	1	499.3	499.3	499.3	0	499.3	499.3	>
2022-06-08 16:55:22	210	<	199	1	1	1	0	1	1	>	<	199	0	0	0	0	0	0	>	<	199	0	0	0	0	0	0	>	<	1	1.4	1.4	1.4	0	1.4	1.4	>	<	1	499.3	499.3	499.3	0	499.3	499.3	>
2022-06-08 16:55:23	211	<	201	1	1	1	0	1	1	>	<	201	0	0	0	0	0	0	>	<	201	0	0	0	0	0	0	>	<	1	1.35	1.35	1.35	0	1.35	1.35	>	<	1	499.3	499.3	499.3	0	499.3	499.3	>
2022-06-08 16:55:24	212	<	200	1	1	1	0	1	1	>	<	200	0	0	0	0	0	0	>	<	200	0	0	0	0	0	0	>	<	1	1.35	1.35	1.35	0	1.35	1.35	>	<	1	499.3	499.3	499.3	0	499.3	499.3	>
2022-06-08 16:55:25	213	<	199	1	1	1	0	1	1	>	<	199	0	0	0	0	0	0	>	<	199	0	0	0	0	0	0	>	<	1	1.35	1.35	1.35	0	1.35	1.35	>	<	1	499.3	499.3	499.3	0	499.3	499.3	>
2022-06-08 16:55:26	214	<	200	1	1	1	0	1	1	>	<	200	0	0	0	0	0	0	>	<	200	0	0	0	0	0	0	>	<	1	1.35	1.35	1.35	0	1.35	1.35	>	<	1	499.3	499.3	499.3	0	499.3	499.3	>
2022-06-08 16:55:27	215	<	200	1	1	1	0	1	1	>	<	200	0	0	0	0	0	0	>	<	200	0	0	0	0	0	0	>	<	1	1.3	1.3	1.3	0	1.3	1.3	>	<	1	499.3	499.3	499.3	0	499.3	499.3	>
2022-06-08 16:55:28	216	<	200	1.005	2	1	0.0705	1.0755	0.9345	>	<	200	0	0	0	0	0	0	>	<	200	0	0	0	0	0	0	>	<	1	1.65	1.65	1.65	0	1.65	1.65	>	<	1	499.6	499.6	499.6	0	499.6	499.6	>
2022-06-08 16:55:29	217	<	200	1	1	1	0	1	1	>	<	200	0	0	0	0	0	0	>	<	200	0	0	0	0	0	0	>	<	1	1.3	1.3	1.3	0	1.3	1.3	>	<	1	499.6	499.6	499.6	0	499.6	499.6	>
2022-06-08 16:55:30	218	<	200	1	1	1	0	1	1	>	<	200	0	0	0	0	0	0	>	<	200	0	0	0	0	0	0	>	<	1	1.35	1.35	1.35	0	1.35	1.35	>	<	1	499.6	499.6	499.6	0	499.6	499.6	>
2022-06-08 16:55:31	219	<	200	1	1	1	0	1	1	>	<	200	0	0	0	0	0	0	>	<	200	0	0	0	0	0	0	>	<	1	1.35	1.35	1.35	0	1.35	1.35	>	<	1	499.6	499.6	499.6	0	499.6	499.6	>
2022-06-08 16:55:32	220	<	200	1	1	1	0	1	1	>	<	200	0	0	0	0	0	0	>	<	200	0	0	0	0	0	0	>	<	1	1.3	1.3	1.3	0	1.3	1.3	>	<	1	499.6	499.6	499.6	0	499.6	499.6	>
2022-06-08 16:55:33	221	<	200	1	1	1	0	1	1	>	<	200	0	0	0	0	0	0	>	<	200	0	0	0	0	0	0	>	<	1	1.35	1.35	1.35	0	1.35	1.35	>	<	1	499.6	499.6	499.6	0	499.6	499.6	>
2022-06-08 16:55:34	222	<	200	1	1	1	0	1	1	>	<	200	0	0	0	0	0	0	>	<	200	0	0	0	0	0	0	>	<	1	1.35	1.35	1.35	0	1.35	1.35	>	<	1	499.8	499.8	499.8	0	499.8	499.8	>
2022-06-08 16:55:35	223	<	200	1	1	1	0	1	1	>	<	200	0	0	0	0	0	0	>	<	200	0	0	0	0	0	0	>	<	1	1.3	1.3	1.3	0	1.3	1.3	>	<	1	499.8	499.8	499.8	0	499.8	499.8	>
2022-06-08 16:55:36	224	<	200	1.005	2	1	0.0705	1.0755	0.9345	>	<	200	0	0	0	0	0	0	>	<	200	0	0	0	0	0	0	>	<	1	1.4	1.4	1.4	0	1.4	1.4	>	<	1	499.8	499.8	499.8	0	499.8	499.8	>
2022-06-08 16:55:37	225	<	200	1	1	1	0	1	1	>	<	200	0	0	0	0	0	0	>	<	200	0	0	0	0	0	0	>	<	1	1.35	1.35	1.35	0	1.35	1.35	>	<	1	499.8	499.8	499.8	0	499.8	499.8	>
2022-06-08 16:55:38	226	<	200	1	1	1	0	1	1	>	<	200	0	0	0	0	0	0	>	<	200	0	0	0	0	0	0	>	<	1	1.35	1.35	1.35	0	1.35	1.35	>	<	1	499.8	499.8	499.8	0	499.8	499.8	>
2022-06-08 16:55:39	227	<	200	1	1	1	0	1	1	>	<	200	0	0	0	0	0	0	>	<	200	0	0	0	0	0	0	>	<	1	1.3	1.3	1.3	0	1.3	1.3	>	<	1	499.8	499.8	499.8	0	499.8	499.8	>
2022-06-08 16:55:40	228	<	200	1	1	1	0	1	1	>	<	200	0	0	0	0	0	0	>	<	200	0	0	0	0	0	0	>	<	1	1.35	1.35	1.35	0	1.35	1.35	>	<	1	499.8	499.8	499.8	0	499.8	499.8	>
2022-06-08 16:55:41	229	<	200	1.36	2	1	0.48	1.84	0.88	>	<	200	0.075	1	0	0.2634	0.3384	-0.1884	>	<	200	0.065	1	0	0.2465	0.3115	-0.1815	>	<	1	1.35	1.35	1.35	0	1.35	1.35	>	<	1	499.8	499.8	499.8	0	499.8	499.8	>
2022-06-08 16:55:42	230	<	200	1.365	2	1	0.4814	1.8464	0.8836	>	<	200	0.05	1	0	0.2179	0.2679	-0.1679	>	<	200	0.035	1	0	0.1838	0.2188	-0.1488	>	<	1	1.35	1.35	1.35	0	1.35	1.35	>	<	1	499.8	499.8	499.8	0	499.8	499.8	>
2022-06-08 16:55:43	231	<	200	1.46	2	1	0.4984	1.9584	0.9616	>	<	200	0.085	1	0	0.2789	0.3639	-0.1939	>	<	200	0.075	1	0	0.2634	0.3384	-0.1884	>	<	1	1.3	1.3	1.3	0	1.3	1.3	>	<	1	499.8	499.8	499.8	0	499.8	499.8	>
2022-06-08 16:55:44	232	<	200	1.44	2	1	0.4964	1.9364	0.9436	>	<	200	0.115	1	0	0.319	0.434	-0.204	>	<	200	0.09	1	0	0.2862	0.3762	-0.1962	>	<	1	1.35	1.35	1.35	0	1.35	1.35	>	<	1	499.8	499.8	499.8	0	499.8	499.8	>
2022-06-08 16:55:45	233	<	200	1.45	2	1	0.4975	1.9475	0.9525	>	<	200	0.14	1	0	0.347	0.487	-0.207	>	<	200	0.1	1	0	0.3	0.4	-0.2	>	<	1	1.3	1.3	1.3	0	1.3	1.3	>	<	1	499.8	499.8	499.8	0	499.8	499.8	>
2022-06-08 16:55:46	234	<	199	1.0553	2	1	0.2285	1.2838	0.8268	>	<	199	0.0101	1	0	0.0997	0.1098	-0.0897	>	<	199	0.005	1	0	0.0707	0.0757	-0.0657	>	<	1	1.4	1.4	1.4	0	1.4	1.4	>	<	1	499.8	499.8	499.8	0	499.8	499.8	>
2022-06-08 16:55:47	235	<	201	1	1	1	0	1	1	>	<	201	0	0	0	0	0	0	>	<	201	0	0	0	0	0	0	>	<	1	1.35	1.35	1.35	0	1.35	1.35	>	<	1	499.8	499.8	499.8	0	499.8	499.8	>
2022-06-08 16:55:48	236	<	200	1.005	2	1	0.0705	1.0755	0.9345	>	<	200	0	0	0	0	0	0	>	<	200	0	0	0	0	0	0	>	<	1	1.3	1.3	1.3	0	1.3	1.3	>	<	1	499.8	499.8	499.8	0	499.8	499.8	>
2022-06-08 16:55:49	237	<	200	1	1	1	0	1	1	>	<	200	0	0	0	0	0	0	>	<	200	0	0	0	0	0	0	>	<	1	1.25	1.25	1.25	0	1.25	1.25	>	<	1	499.8	499.8	499.8	0	499.8	499.8	>
2022-06-08 16:55:50	238	<	200	1.33	2	1	0.4702	1.8002	0.8598	>	<	200	0.08	1	0	0.2713	0.3513	-0.1913	>	<	200	0.07	1	0	0.2551	0.3251	-0.1851	>	<	1	1.3	1.3	1.3	0	1.3	1.3	>	<	1	499.8	499.8	499.8	0	499.8	499.8	>
2022-06-08 16:55:51	239	<	200	1.055	2	1	0.228	1.283	0.827	>	<	200	0.005	1	0	0.0705	0.0755	-0.0655	>	<	200	0.005	1	0	0.0705	0.0755	-0.0655	>	<	1	1.4	1.4	1.4	0	1.4	1.4	>	<	1	499.8	499.8	499.8	0	499.8	499.8	>
2022-06-08 16:55:52	240	<	200	1	1	1	0	1	1	>	<	200	0	0	0	0	0	0	>	<	200	0	0	0	0	0	0	>	<	1	1.3	1.3	1.3	0	1.3	1.3	>	<	1	499.8	499.8	499.8	0	499.8	499.8	>
2022-06-08 16:55:53	241	<	201	1	1	1	0	1	1	>	<	201	0	0	0	0	0	0	>	<	201	0	0	0	0	0	0	>	<	1	1.35	1.35	1.35	0	1.35	1.35	>	<	1	499.8	499.8	499.8	0	499.8	499.8	>
2022-06-08 16:55:54	242	<	199	1	1	1	0	1	1	>	<	199	0	0	0	0	0	0	>	<	199	0	0	0	0	0	0	>	<	1	1.35	1.35	1.35	0	1.35	1.35	>	<	1	499.8	499.8	499.8	0	499.8	499.8	>
2022-06-08 16:55:55	243	<	200	1	1	1	0	1	1	>	<	200	0	0	0	0	0	0	>	<	200	0	0	0	0	0	0	>	<	1	1.25	1.25	1.25	0	1.25	1.25	>	<	1	499.8	499.8	499.8	0	499.8	499.8	>
2022-06-08 16:55:56	244	<	200	1	1	1	0	1	1	>	<	200	0	0	0	0	0	0	>	<	200	0	0	0	0	0	0	>	<	1	1.35	1.35	1.35	0	1.35	1.35	>	<	1	499.8	499.8	499.8	0	499.8	499.8	>
2022-06-08 16:55:57	245	<	200	1	1	1	0	1	1	>	<	200	0	0	0	0	0	0	>	<	200	0	0	0	0	0	0	>	<	1	1.4	1.4	1.4	0	1.4	1.4	>	<	1	499.8	499.8	499.8	0	499.8	499.8	>
2022-06-08 16:55:58	246	<	200	1	1	1	0	1	1	>	<	200	0	0	0	0	0	0	>	<	200	0	0	0	0	0	0	>	<	1	1.3	1.3	1.3	0	1.3	1.3	>	<	1	499.8	499.8	499.8	0	499.8	499.8	>
2022-06-08 16:55:59	247	<	200	1	1	1	0	1	1	>	<	200	0	0	0	0	0	0	>	<	200	0	0	0	0	0	0	>	<	1	1.4	1.4	1.4	0	1.4	1.4	>	<	1	499.8	499.8	499.8	0	499.8	499.8	>
2022-06-08 16:56:00	248	<	201	1	1	1	0	1	1	>	<	201	0	0	0	0	0	0	>	<	201	0	0	0	0	0	0	>	<	1	1.3	1.3	1.3	0	1.3	1.3	>	<	1	499.8	499.8	499.8	0	499.8	499.8	>
2022-06-08 16:56:01	249	<	199	1	1	1	0	1	1	>	<	199	0	0	0	0	0	0	>	<	199	0	0	0	0	0	0	>	<	1	1.3	1.3	1.3	0	1.3	1.3	>	<	1	499.8	499.8	499.8	0	499.8	499.8	>
2022-06-08 16:56:02	250	<	200	1.01	3	1	0.1411	1.1511	0.8689	>	<	200	0.035	7	0	0.4937	0.5287	-0.4587	>	<	200	0.035	7	0	0.4937	0.5287	-0.4587	>	<	1	1.8	1.8	1.8	0	1.8	1.8	>	<	1	499.8	499.8	499.8	0	499.8	499.8	>
2022-06-08 16:56:03	251	<	200	1	1	1	0	1	1	>	<	200	0	0	0	0	0	0	>	<	200	0	0	0	0	0	0	>	<	1	1.35	1.35	1.35	0	1.35	1.35	>	<	1	499.8	499.8	499.8	0	499.8	499.8	>
2022-06-08 16:56:04	252	<	200	1	1	1	0	1	1	>	<	200	0	0	0	0	0	0	>	<	200	0	0	0	0	0	0	>	<	1	1.35	1.35	1.35	0	1.35	1.35	>	<	1	499.8	499.8	499.8	0	499.8	499.8	>
2022-06-08 16:56:05	253	<	200	1	1	1	0	1	1	>	<	200	0	0	0	0	0	0	>	<	200	0	0	0	0	0	0	>	<	1	1.4	1.4	1.4	0	1.4	1.4	>	<	1	499.8	499.8	499.8	0	499.8	499.8	>
2022-06-08 16:56:06	254	<	200	1	1	1	0	1	1	>	<	200	0	0	0	0	0	0	>	<	200	0	0	0	0	0	0	>	<	1	1.25	1.25	1.25	0	1.25	1.25	>	<	1	499.8	499.8	499.8	0	499.8	499.8	>
2022-06-08 16:56:07	255	<	200	1	1	1	0	1	1	>	<	200	0	0	0	0	0	0	>	<	200	0	0	0	0	0	0	>	<	1	1.35	1.35	1.35	0	1.35	1.35	>	<	1	499.8	499.8	499.8	0	499.8	499.8	>
2022-06-08 16:56:08	256	<	201	1.005	2	1	0.0704	1.0753	0.9346	>	<	201	0	0	0	0	0	0	>	<	201	0	0	0	0	0	0	>	<	1	1.25	1.25	1.25	0	1.25	1.25	>	<	1	499.8	499.8	499.8	0	499.8	499.8	>
2022-06-08 16:56:09	257	<	200	1	1	1	0	1	1	>	<	199	0	0	0	0	0	0	>	<	199	0	0	0	0	0	0	>	<	1	1.15	1.15	1.15	0	1.15	1.15	>	<	1	499.8	499.8	499.8	0	499.8	499.8	>
2022-06-08 16:56:10	258	<	199	1	1	1	0	1	1	>	<	200	0	0	0	0	0	0	>	<	200	0	0	0	0	0	0	>	<	1	1.35	1.35	1.35	0	1.35	1.35	>	<	1	499.8	499.8	499.8	0	499.8	499.8	>
2022-06-08 16:56:11	259	<	201	1	1	1	0	1	1	>	<	201	0	0	0	0	0	0	>	<	201	0	0	0	0	0	0	>	<	1	1.35	1.35	1.35	0	1.35	1.35	>	<	1	499.8	499.8	499.8	0	499.8	499.8	>
2022-06-08 16:56:12	260	<	200	1	1	1	0	1	1	>	<	200	0	0	0	0	0	0	>	<	200	0	0	0	0	0	0	>	<	1	1.35	1.35	1.35	0	1.35	1.35	>	<	1	499.8	499.8	499.8	0	499.8	499.8	>
2022-06-08 16:56:13	261	<	199	1	1	1	0	1	1	>	<	199	0	0	0	0	0	0	>	<	199	0	0	0	0	0	0	>	<	1	1.3	1.3	1.3	0	1.3	1.3	>	<	1	499.8	499.8	499.8	0	499.8	499.8	>
2022-06-08 16:56:14	262	<	200	1	1	1	0	1	1	>	<	200	0	0	0	0	0	0	>	<	200	0	0	0	0	0	0	>	<	1	1.35	1.35	1.35	0	1.35	1.35	>	<	1	499.8	499.8	499.8	0	499.8	499.8	>
2022-06-08 16:56:15	263	<	200	1	1	1	0	1	1	>	<	200	0	0	0	0	0	0	>	<	200	0	0	0	0	0	0	>	<	1	1.35	1.35	1.35	0	1.35	1.35	>	<	1	499.8	499.8	499.8	0	499.8	499.8	>
2022-06-08 16:56:16	264	<	200	1	1	1	0	1	1	>	<	200	0	0	0	0	0	0	>	<	200	0	0	0	0	0	0	>	<	1	1.2	1.2	1.2	0	1.2	1.2	>	<	1	499.8	499.8	499.8	0	499.8	499.8	>
2022-06-08 16:56:17	265	<	200	1	1	1	0	1	1	>	<	200	0	0	0	0	0	0	>	<	200	0	0	0	0	0	0	>	<	1	1.35	1.35	1.35	0	1.35	1.35	>	<	1	499.8	499.8	499.8	0	499.8	499.8	>
2022-06-08 16:56:18	266	<	200	1	1	1	0	1	1	>	<	200	0	0	0	0	0	0	>	<	200	0	0	0	0	0	0	>	<	1	1.35	1.35	1.35	0	1.35	1.35	>	<	1	499.8	499.8	499.8	0	499.8	499.8	>
2022-06-08 16:56:19	267	<	200	1	1	1	0	1	1	>	<	200	0	0	0	0	0	0	>	<	200	0	0	0	0	0	0	>	<	1	1.2	1.2	1.2	0	1.2	1.2	>	<	1	499.8	499.8	499.8	0	499.8	499.8	>
2022-06-08 16:56:20	268	<	200	1	1	1	0	1	1	>	<	200	0.005	1	0	0.0705	0.0755	-0.0655	>	<	200	0.005	1	0	0.0705	0.0755	-0.0655	>	<	1	1.3	1.3	1.3	0	1.3	1.3	>	<	1	499.8	499.8	499.8	0	499.8	499.8	>
2022-06-08 16:56:21	269	<	200	1	1	1	0	1	1	>	<	200	0	0	0	0	0	0	>	<	200	0	0	0	0	0	0	>	<	1	1.25	1.25	1.25	0	1.25	1.25	>	<	1	499.8	499.8	499.8	0	499.8	499.8	>
2022-06-08 16:56:22	270	<	201	1	1	1	0	1	1	>	<	201	0	0	0	0	0	0	>	<	201	0	0	0	0	0	0	>	<	1	1.3	1.3	1.3	0	1.3	1.3	>	<	1	499.8	499.8	499.8	0	499.8	499.8	>
2022-06-08 16:56:23	271	<	199	1	1	1	0	1	1	>	<	199	0	0	0	0	0	0	>	<	199	0	0	0	0	0	0	>	<	1	1.35	1.35	1.35	0	1.35	1.35	>	<	1	499.8	499.8	499.8	0	499.8	499.8	>
2022-06-08 16:56:24	272	<	200	1	1	1	0	1	1	>	<	200	0	0	0	0	0	0	>	<	200	0	0	0	0	0	0	>	<	1	1.3	1.3	1.3	0	1.3	1.3	>	<	1	499.8	499.8	499.8	0	499.8	499.8	>
2022-06-08 16:56:25	273	<	200	1	1	1	0	1	1	>	<	200	0	0	0	0	0	0	>	<	200	0	0	0	0	0	0	>	<	1	1.2	1.2	1.2	0	1.2	1.2	>	<	1	499.8	499.8	499.8	0	499.8	499.8	>
2022-06-08 16:56:26	274	<	200	1	1	1	0	1	1	>	<	200	0.005	1	0	0.0705	0.0755	-0.0655	>	<	200	0.005	1	0	0.0705	0.0755	-0.0655	>	<	1	1.15	1.15	1.15	0	1.15	1.15	>	<	1	499.8	499.8	499.8	0	499.8	499.8	>
2022-06-08 16:56:27	275	<	201	1	1	1	0	1	1	>	<	201	0	0	0	0	0	0	>	<	201	0	0	0	0	0	0	>	<	1	1.3	1.3	1.3	0	1.3	1.3	>	<	1	499.8	499.8	499.8	0	499.8	499.8	>
2022-06-08 16:56:28	276	<	199	1.005	2	1	0.0707	1.0757	0.9343	>	<	199	0	0	0	0	0	0	>	<	199	0	0	0	0	0	0	>	<	1	1.35	1.35	1.35	0	1.35	1.35	>	<	1	499.8	499.8	499.8	0	499.8	499.8	>
2022-06-08 16:56:29	277	<	200	1	1	1	0	1	1	>	<	200	0	0	0	0	0	0	>	<	200	0	0	0	0	0	0	>	<	1	1.35	1.35	1.35	0	1.35	1.35	>	<	1	499.8	499.8	499.8	0	499.8	499.8	>
2022-06-08 16:56:30	278	<	200	1	1	1	0	1	1	>	<	200	0	0	0	0	0	0	>	<	200	0	0	0	0	0	0	>	<	1	1.3	1.3	1.3	0	1.3	1.3	>	<	1	499.8	499.8	499.8	0	499.8	499.8	>
2022-06-08 16:56:31	279	<	200	1	1	1	0	1	1	>	<	200	0	0	0	0	0	0	>	<	200	0	0	0	0	0	0	>	<	1	1.4	1.4	1.4	0	1.4	1.4	>	<	1	499.8	499.8	499.8	0	499.8	499.8	>
2022-06-08 16:56:32	280	<	200	1	1	1	0	1	1	>	<	200	0	0	0	0	0	0	>	<	200	0	0	0	0	0	0	>	<	1	1.3	1.3	1.3	0	1.3	1.3	>	<	1	499.8	499.8	499.8	0	499.8	499.8	>
2022-06-08 16:56:33	281	<	200	1	1	1	0	1	1	>	<	200	0	0	0	0	0	0	>	<	200	0	0	0	0	0	0	>	<	1	1.35	1.35	1.35	0	1.35	1.35	>	<	1	499.8	499.8	499.8	0	499.8	499.8	>
2022-06-08 16:56:34	282	<	201	1	1	1	0	1	1	>	<	201	0	0	0	0	0	0	>	<	201	0	0	0	0	0	0	>	<	1	1.35	1.35	1.35	0	1.35	1.35	>	<	1	499.8	499.8	499.8	0	499.8	499.8	>
2022-06-08 16:56:35	283	<	199	1.005	2	1	0.0707	1.0757	0.9343	>	<	199	0	0	0	0	0	0	>	<	199	0	0	0	0	0	0	>	<	1	1.6	1.6	1.6	0	1.6	1.6	>	<	1	500.4	500.4	500.4	0	500.4	500.4	>
2022-06-08 16:56:36	284	<	200	1.34	2	1	0.4737	1.8137	0.8663	>	<	200	0.105	1	0	0.3066	0.4116	-0.2016	>	<	200	0.08	1	0	0.2713	0.3513	-0.1913	>	<	1	1.35	1.35	1.35	0	1.35	1.35	>	<	1	500.4	500.4	500.4	0	500.4	500.4	>
2022-06-08 16:56:37	285	<	200	1.395	2	1	0.4889	1.8839	0.9061	>	<	200	0.105	1	0	0.3066	0.4116	-0.2016	>	<	200	0.08	1	0	0.2713	0.3513	-0.1913	>	<	1	1.35	1.35	1.35	0	1.35	1.35	>	<	1	500.4	500.4	500.4	0	500.4	500.4	>
2022-06-08 16:56:38	286	<	200	1.465	2	1	0.4988	1.9638	0.9662	>	<	200	0.11	1	0	0.3129	0.4229	-0.2029	>	<	200	0.09	1	0	0.2862	0.3762	-0.1962	>	<	1	1.3	1.3	1.3	0	1.3	1.3	>	<	1	500.4	500.4	500.4	0	500.4	500.4	>
2022-06-08 16:56:39	287	<	200	1.44	2	1	0.4964	1.9364	0.9436	>	<	200	0.155	1	0	0.3619	0.5169	-0.2069	>	<	200	0.12	1	0	0.325	0.445	-0.205	>	<	1	1.25	1.25	1.25	0	1.25	1.25	>	<	1	500.4	500.4	500.4	0	500.4	500.4	>
2022-06-08 16:56:40	288	<	200	1.44	2	1	0.4964	1.9364	0.9436	>	<	200	0.085	1	0	0.2789	0.3639	-0.1939	>	<	200	0.065	1	0	0.2465	0.3115	-0.1815	>	<	1	1.25	1.25	1.25	0	1.25	1.25	>	<	1	500.4	500.4	500.4	0	500.4	500.4	>
2022-06-08 16:56:41	289	<	200	1.425	2	1	0.4943	1.9193	0.9307	>	<	200	0.1	1	0	0.3	0.4	-0.2	>	<	200	0.095	1	0	0.2932	0.3882	-0.1982	>	<	1	1.3	1.3	1.3	0	1.3	1.3	>	<	1	500.4	500.4	500.4	0	500.4	500.4	>
2022-06-08 16:56:42	290	<	200	1.405	2	1	0.4909	1.8959	0.9141	>	<	200	0.1	1	0	0.3	0.4	-0.2	>	<	200	0.09	1	0	0.2862	0.3762	-0.1962	>	<	1	1.3	1.3	1.3	0	1.3	1.3	>	<	1	500.4	500.4	500.4	0	500.4	500.4	>
2022-06-08 16:56:43	291	<	200	1.425	2	1	0.4943	1.9193	0.9307	>	<	200	0.085	1	0	0.2789	0.3639	-0.1939	>	<	200	0.08	1	0	0.2713	0.3513	-0.1913	>	<	1	1.2	1.2	1.2	0	1.2	1.2	>	<	1	500.4	500.4	500.4	0	500.4	500.4	>
2022-06-08 16:56:44	292	<	200	1.41	2	1	0.4918	1.9018	0.9182	>	<	200	0.095	1	0	0.2932	0.3882	-0.1982	>	<	200	0.075	1	0	0.2634	0.3384	-0.1884	>	<	1	1.3	1.3	1.3	0	1.3	1.3	>	<	1	500.4	500.4	500.4	0	500.4	500.4	>
2022-06-08 16:56:45	293	<	200	1.405	2	1	0.4909	1.8959	0.9141	>	<	200	0.105	1	0	0.3066	0.4116	-0.2016	>	<	200	0.08	1	0	0.2713	0.3513	-0.1913	>	<	1	1.15	1.15	1.15	0	1.15	1.15	>	<	1	500.4	500.4	500.4	0	500.4	500.4	>
2022-06-08 16:56:46	294	<	201	1.0746	2	1	0.2628	1.3374	0.8118	>	<	201	0	0	0	0	0	0	>	<	201	0	0	0	0	0	0	>	<	1	1.2	1.2	1.2	0	1.2	1.2	>	<	1	500.4	500.4	500.4	0	500.4	500.4	>
2022-06-08 16:56:47	295	<	199	1	1	1	0	1	1	>	<	199	0	0	0	0	0	0	>	<	199	0	0	0	0	0	0	>	<	0	0			0	0	0	>	<	0	0			0	0	0	>
2022-06-08 16:56:48	296	<	200	1	1	1	0	1	1	>	<	200	0	0	0	0	0	0	>	<	200	0	0	0	0	0	0	>	<	1	1.3	1.3	1.3	0	1.3	1.3	>	<	1	500.4	500.4	500.4	0	500.4	500.4	>
2022-06-08 16:56:49	297	<	200	1	1	1	0	1	1	>	<	200	0	0	0	0	0	0	>	<	200	0	0	0	0	0	0	>	<	1	1.2	1.2	1.2	0	1.2	1.2	>	<	1	500.4	500.4	500.4	0	500.4	500.4	>
2022-06-08 16:56:50	298	<	200	1.28	12	1	0.9495	2.2295	0.3305	>	<	200	0.04	1	0	0.196	0.236	-0.156	>	<	200	0.035	1	0	0.1838	0.2188	-0.1488	>	<	1	1.3	1.3	1.3	0	1.3	1.3	>	<	1	500.4	500.4	500.4	0	500.4	500.4	>
2022-06-08 16:56:51	299	<	200	1.065	2	1	0.2465	1.3115	0.8185	>	<	200	0.01	1	0	0.0995	0.1095	-0.0895	>	<	200	0.005	1	0	0.0705	0.0755	-0.0655	>	<	1	1.2	1.2	1.2	0	1.2	1.2	>	<	1	500.4	500.4	500.4	0	500.4	500.4	>
2022-06-08 16:56:52	300	<	200	1	1	1	0	1	1	>	<	200	0	0	0	0	0	0	>	<	200	0	0	0	0	0	0	>	<	1	1.25	1.25	1.25	0	1.25	1.25	>	<	1	500.4	500.4	500.4	0	500.4	500.4	>
2022-06-08 16:56:53	301	<	200	1	1	1	0	1	1	>	<	200	0	0	0	0	0	0	>	<	200	0	0	0	0	0	0	>	<	1	1.35	1.35	1.35	0	1.35	1.35	>	<	1	500.4	500.4	500.4	0	500.4	500.4	>
2022-06-08 16:56:54	302	<	200	1	1	1	0	1	1	>	<	200	0	0	0	0	0	0	>	<	200	0	0	0	0	0	0	>	<	1	1.45	1.45	1.45	0	1.45	1.45	>	<	1	500.4	500.4	500.4	0	500.4	500.4	>
2022-06-08 16:56:55	303	<	200	1	1	1	0	1	1	>	<	200	0	0	0	0	0	0	>	<	200	0	0	0	0	0	0	>	<	1	1.35	1.35	1.35	0	1.35	1.35	>	<	1	500.4	500.4	500.4	0	500.4	500.4	>
2022-06-08 16:56:56	304	<	200	1	1	1	0	1	1	>	<	200	0	0	0	0	0	0	>	<	200	0	0	0	0	0	0	>	<	1	1.35	1.35	1.35	0	1.35	1.35	>	<	1	500.4	500.4	500.4	0	500.4	500.4	>
2022-06-08 16:56:57	305	<	201	1.005	2	1	0.0704	1.0753	0.9346	>	<	201	0	0	0	0	0	0	>	<	201	0	0	0	0	0	0	>	<	1	1.15	1.15	1.15	0	1.15	1.15	>	<	1	500.4	500.4	500.4	0	500.4	500.4	>
2022-06-08 16:56:58	306	<	200	1	1	1	0	1	1	>	<	200	0	0	0	0	0	0	>	<	200	0	0	0	0	0	0	>	<	1	1.25	1.25	1.25	0	1.25	1.25	>	<	1	500.4	500.4	500.4	0	500.4	500.4	>
2022-06-08 16:56:59	307	<	199	1	1	1	0	1	1	>	<	199	0	0	0	0	0	0	>	<	199	0	0	0	0	0	0	>	<	1	1.2	1.2	1.2	0	1.2	1.2	>	<	1	500.4	500.4	500.4	0	500.4	500.4	>
2022-06-08 16:57:00	308	<	200	1	1	1	0	1	1	>	<	200	0	0	0	0	0	0	>	<	200	0	0	0	0	0	0	>	<	1	1.15	1.15	1.15	0	1.15	1.15	>	<	1	500.4	500.4	500.4	0	500.4	500.4	>
2022-06-08 16:57:01	309	<	200	1.005	2	1	0.0705	1.0755	0.9345	>	<	200	0	0	0	0	0	0	>	<	200	0	0	0	0	0	0	>	<	1	1.2	1.2	1.2	0	1.2	1.2	>	<	1	500.4	500.4	500.4	0	500.4	500.4	>
2022-06-08 16:57:02	310	<	200	1	1	1	0	1	1	>	<	200	0	0	0	0	0	0	>	<	200	0	0	0	0	0	0	>	<	1	1.35	1.35	1.35	0	1.35	1.35	>	<	1	500.4	500.4	500.4	0	500.4	500.4	>
2022-06-08 16:57:03	311	<	201	1	1	1	0	1	1	>	<	201	0	0	0	0	0	0	>	<	201	0	0	0	0	0	0	>	<	1	1.4	1.4	1.4	0	1.4	1.4	>	<	1	500.4	500.4	500.4	0	500.4	500.4	>
2022-06-08 16:57:04	312	<	199	1	1	1	0	1	1	>	<	199	0	0	0	0	0	0	>	<	199	0	0	0	0	0	0	>	<	1	1.4	1.4	1.4	0	1.4	1.4	>	<	1	500.4	500.4	500.4	0	500.4	500.4	>
2022-06-08 16:57:05	313	<	200	1	1	1	0	1	1	>	<	200	0	0	0	0	0	0	>	<	200	0	0	0	0	0	0	>	<	1	1.4	1.4	1.4	0	1.4	1.4	>	<	1	500.4	500.4	500.4	0	500.4	500.4	>
2022-06-08 16:57:06	314	<	200	1	1	1	0	1	1	>	<	200	0	0	0	0	0	0	>	<	200	0	0	0	0	0	0	>	<	1	1.35	1.35	1.35	0	1.35	1.35	>	<	1	500.4	500.4	500.4	0	500.4	500.4	>
2022-06-08 16:57:07	315	<	200	1	1	1	0	1	1	>	<	200	0	0	0	0	0	0	>	<	200	0	0	0	0	0	0	>	<	1	1.45	1.45	1.45	0	1.45	1.45	>	<	1	500.4	500.4	500.4	0	500.4	500.4	>
2022-06-08 16:57:08	316	<	200	1.015	4	1	0.2116	1.2266	0.8034	>	<	200	0	0	0	0	0	0	>	<	200	0	0	0	0	0	0	>	<	1	1.4	1.4	1.4	0	1.4	1.4	>	<	1	500.4	500.4	500.4	0	500.4	500.4	>
2022-06-08 16:57:09	317	<	200	1	1	1	0	1	1	>	<	200	0	0	0	0	0	0	>	<	200	0	0	0	0	0	0	>	<	1	1.7	1.7	1.7	0	1.7	1.7	>	<	1	500.6	500.6	500.6	0	500.6	500.6	>
2022-06-08 16:57:10	318	<	200	1	1	1	0	1	1	>	<	200	0	0	0	0	0	0	>	<	200	0	0	0	0	0	0	>	<	1	1.35	1.35	1.35	0	1.35	1.35	>	<	1	500.6	500.6	500.6	0	500.6	500.6	>
2022-06-08 16:57:11	319	<	200	1	1	1	0	1	1	>	<	200	0	0	0	0	0	0	>	<	200	0	0	0	0	0	0	>	<	1	1.3	1.3	1.3	0	1.3	1.3	>	<	1	500.6	500.6	500.6	0	500.6	500.6	>
2022-06-08 16:57:12	320	<	200	1	1	1	0	1	1	>	<	200	0	0	0	0	0	0	>	<	200	0	0	0	0	0	0	>	<	1	1.3	1.3	1.3	0	1.3	1.3	>	<	1	500.6	500.6	500.6	0	500.6	500.6	>
2022-06-08 16:57:13	321	<	200	1	1	1	0	1	1	>	<	200	0	0	0	0	0	0	>	<	200	0	0	0	0	0	0	>	<	1	1.2	1.2	1.2	0	1.2	1.2	>	<	1	500.6	500.6	500.6	0	500.6	500.6	>
2022-06-08 16:57:14	322	<	201	1	1	1	0	1	1	>	<	201	0	0	0	0	0	0	>	<	201	0	0	0	0	0	0	>	<	1	1.2	1.2	1.2	0	1.2	1.2	>	<	1	500.6	500.6	500.6	0	500.6	500.6	>
2022-06-08 16:57:15	323	<	200	1	1	1	0	1	1	>	<	200	0	0	0	0	0	0	>	<	200	0	0	0	0	0	0	>	<	1	1.3	1.3	1.3	0	1.3	1.3	>	<	1	500.6	500.6	500.6	0	500.6	500.6	>
2022-06-08 16:57:16	324	<	199	1	1	1	0	1	1	>	<	199	0	0	0	0	0	0	>	<	199	0	0	0	0	0	0	>	<	1	1.35	1.35	1.35	0	1.35	1.35	>	<	1	500.6	500.6	500.6	0	500.6	500.6	>
2022-06-08 16:57:17	325	<	200	1	1	1	0	1	1	>	<	200	0	0	0	0	0	0	>	<	200	0	0	0	0	0	0	>	<	1	1.4	1.4	1.4	0	1.4	1.4	>	<	1	500.6	500.6	500.6	0	500.6	500.6	>
2022-06-08 16:57:18	326	<	200	1	1	1	0	1	1	>	<	200	0	0	0	0	0	0	>	<	200	0	0	0	0	0	0	>	<	1	1.15	1.15	1.15	0	1.15	1.15	>	<	1	500.6	500.6	500.6	0	500.6	500.6	>
2022-06-08 16:57:19	327	<	200	1	1	1	0	1	1	>	<	200	0	0	0	0	0	0	>	<	200	0	0	0	0	0	0	>	<	1	1.2	1.2	1.2	0	1.2	1.2	>	<	1	500.6	500.6	500.6	0	500.6	500.6	>
2022-06-08 16:57:20	328	<	200	1	1	1	0	1	1	>	<	200	0	0	0	0	0	0	>	<	200	0	0	0	0	0	0	>	<	1	1.25	1.25	1.25	0	1.25	1.25	>	<	1	500.6	500.6	500.6	0	500.6	500.6	>
2022-06-08 16:57:21	329	<	200	1.275	2	1	0.4465	1.7215	0.8285	>	<	200	0.07	1	0	0.2551	0.3251	-0.1851	>	<	200	0.065	1	0	0.2465	0.3115	-0.1815	>	<	1	1.25	1.25	1.25	0	1.25	1.25	>	<	1	500.6	500.6	500.6	0	500.6	500.6	>
2022-06-08 16:57:22	330	<	200	1.385	2	1	0.4866	1.8716	0.8984	>	<	200	0.065	1	0	0.2465	0.3115	-0.1815	>	<	200	0.055	1	0	0.228	0.283	-0.173	>	<	1	1.15	1.15	1.15	0	1.15	1.15	>	<	1	500.6	500.6	500.6	0	500.6	500.6	>
2022-06-08 16:57:23	331	<	200	1.365	2	1	0.4814	1.8464	0.8836	>	<	200	0.055	1	0	0.228	0.283	-0.173	>	<	200	0.04	1	0	0.196	0.236	-0.156	>	<	1	1.2	1.2	1.2	0	1.2	1.2	>	<	1	500.6	500.6	500.6	0	500.6	500.6	>
2022-06-08 16:57:24	332	<	200	1.395	2	1	0.4889	1.8839	0.9061	>	<	200	0.08	1	0	0.2713	0.3513	-0.1913	>	<	200	0.075	1	0	0.2634	0.3384	-0.1884	>	<	1	1.1	1.1	1.1	0	1.1	1.1	>	<	1	500.6	500.6	500.6	0	500.6	500.6	>
2022-06-08 16:57:25	333	<	200	1.435	3	1	0.5057	1.9407	0.9293	>	<	200	0.05	1	0	0.2179	0.2679	-0.1679	>	<	200	0.04	1	0	0.196	0.236	-0.156	>	<	1	1.25	1.25	1.25	0	1.25	1.25	>	<	1	500.6	500.6	500.6	0	500.6	500.6	>
2022-06-08 16:57:26	334	<	200	1.08	4	1	0.3219	1.4019	0.7581	>	<	200	0.005	1	0	0.0705	0.0755	-0.0655	>	<	200	0.005	1	0	0.0705	0.0755	-0.0655	>	<	1	1.3	1.3	1.3	0	1.3	1.3	>	<	1	500.6	500.6	500.6	0	500.6	500.6	>
2022-06-08 16:57:27	335	<	200	1	1	1	0	1	1	>	<	200	0	0	0	0	0	0	>	<	200	0	0	0	0	0	0	>	<	1	1.3	1.3	1.3	0	1.3	1.3	>	<	1	500.6	500.6	500.6	0	500.6	500.6	>
2022-06-08 16:57:28	336	<	201	1	1	1	0	1	1	>	<	200	0	0	0	0	0	0	>	<	200	0	0	0	0	0	0	>	<	1	1.35	1.35	1.35	0	1.35	1.35	>	<	1	500.6	500.6	500.6	0	500.6	500.6	>
2022-06-08 16:57:29	337	<	199	1	1	1	0	1	1	>	<	200	0	0	0	0	0	0	>	<	200	0	0	0	0	0	0	>	<	1	1.3	1.3	1.3	0	1.3	1.3	>	<	1	500.6	500.6	500.6	0	500.6	500.6	>
2022-06-08 16:57:30	338	<	200	1	1	1	0	1	1	>	<	200	0	0	0	0	0	0	>	<	200	0	0	0	0	0	0	>	<	1	1.3	1.3	1.3	0	1.3	1.3	>	<	1	500.6	500.6	500.6	0	500.6	500.6	>
2022-06-08 16:57:31	339	<	200	1	1	1	0	1	1	>	<	200	0	0	0	0	0	0	>	<	200	0	0	0	0	0	0	>	<	1	1.3	1.3	1.3	0	1.3	1.3	>	<	1	500.6	500.6	500.6	0	500.6	500.6	>
2022-06-08 16:57:32	340	<	200	1	1	1	0	1	1	>	<	200	0	0	0	0	0	0	>	<	200	0	0	0	0	0	0	>	<	1	1.35	1.35	1.35	0	1.35	1.35	>	<	1	500.6	500.6	500.6	0	500.6	500.6	>
2022-06-08 16:57:33	341	<	200	1	1	1	0	1	1	>	<	200	0	0	0	0	0	0	>	<	200	0	0	0	0	0	0	>	<	1	1.1	1.1	1.1	0	1.1	1.1	>	<	1	500.6	500.6	500.6	0	500.6	500.6	>
2022-06-08 16:57:34	342	<	201	1	1	1	0	1	1	>	<	201	0	0	0	0	0	0	>	<	201	0	0	0	0	0	0	>	<	1	1.25	1.25	1.25	0	1.25	1.25	>	<	1	500.6	500.6	500.6	0	500.6	500.6	>
2022-06-08 16:57:35	343	<	199	1	1	1	0	1	1	>	<	199	0	0	0	0	0	0	>	<	199	0	0	0	0	0	0	>	<	1	1.3	1.3	1.3	0	1.3	1.3	>	<	1	500.6	500.6	500.6	0	500.6	500.6	>
2022-06-08 16:57:36	344	<	200	1.005	2	1	0.0705	1.0755	0.9345	>	<	200	0	0	0	0	0	0	>	<	200	0	0	0	0	0	0	>	<	1	1.2	1.2	1.2	0	1.2	1.2	>	<	1	500.6	500.6	500.6	0	500.6	500.6	>
2022-06-08 16:57:37	345	<	200	1	1	1	0	1	1	>	<	200	0	0	0	0	0	0	>	<	200	0	0	0	0	0	0	>	<	1	1.3	1.3	1.3	0	1.3	1.3	>	<	1	500.6	500.6	500.6	0	500.6	500.6	>
2022-06-08 16:57:38	346	<	200	1	1	1	0	1	1	>	<	200	0	0	0	0	0	0	>	<	200	0	0	0	0	0	0	>	<	1	1.25	1.25	1.25	0	1.25	1.25	>	<	1	500.6	500.6	500.6	0	500.6	500.6	>
2022-06-08 16:57:39	347	<	201	1.005	2	1	0.0704	1.0753	0.9346	>	<	201	0	0	0	0	0	0	>	<	201	0	0	0	0	0	0	>	<	1	1.3	1.3	1.3	0	1.3	1.3	>	<	1	500.6	500.6	500.6	0	500.6	500.6	>
2022-06-08 16:57:40	348	<	199	1	1	1	0	1	1	>	<	199	0	0	0	0	0	0	>	<	199	0	0	0	0	0	0	>	<	1	1.25	1.25	1.25	0	1.25	1.25	>	<	1	500.6	500.6	500.6	0	500.6	500.6	>
2022-06-08 16:57:41	349	<	200	1.005	2	1	0.0705	1.0755	0.9345	>	<	200	0	0	0	0	0	0	>	<	200	0	0	0	0	0	0	>	<	1	1.3	1.3	1.3	0	1.3	1.3	>	<	1	500.6	500.6	500.6	0	500.6	500.6	>
2022-06-08 16:57:42	350	<	200	1.01	3	1	0.1411	1.1511	0.8689	>	<	200	0	0	0	0	0	0	>	<	200	0	0	0	0	0	0	>	<	1	1.3	1.3	1.3	0	1.3	1.3	>	<	1	500.6	500.6	500.6	0	500.6	500.6	>
2022-06-08 16:57:43	351	<	201	1	1	1	0	1	1	>	<	201	0	0	0	0	0	0	>	<	201	0	0	0	0	0	0	>	<	1	1.7	1.7	1.7	0	1.7	1.7	>	<	1	500.6	500.6	500.6	0	500.6	500.6	>
2022-06-08 16:57:44	352	<	199	1	1	1	0	1	1	>	<	199	0	0	0	0	0	0	>	<	199	0	0	0	0	0	0	>	<	1	1.3	1.3	1.3	0	1.3	1.3	>	<	1	500.6	500.6	500.6	0	500.6	500.6	>
2022-06-08 16:57:45	353	<	200	1	1	1	0	1	1	>	<	200	0	0	0	0	0	0	>	<	200	0	0	0	0	0	0	>	<	1	1.25	1.25	1.25	0	1.25	1.25	>	<	1	500.6	500.6	500.6	0	500.6	500.6	>
2022-06-08 16:57:46	354	<	200	1	1	1	0	1	1	>	<	200	0	0	0	0	0	0	>	<	200	0	0	0	0	0	0	>	<	1	1.2	1.2	1.2	0	1.2	1.2	>	<	1	500.6	500.6	500.6	0	500.6	500.6	>
2022-06-08 16:57:47	355	<	200	1	1	1	0	1	1	>	<	200	0	0	0	0	0	0	>	<	200	0	0	0	0	0	0	>	<	1	1.25	1.25	1.25	0	1.25	1.25	>	<	1	500.6	500.6	500.6	0	500.6	500.6	>
2022-06-08 16:57:48	356	<	199	1	1	1	0	1	1	>	<	199	0	0	0	0	0	0	>	<	199	0	0	0	0	0	0	>	<	1	1.2	1.2	1.2	0	1.2	1.2	>	<	1	500.6	500.6	500.6	0	500.6	500.6	>
2022-06-08 16:57:49	357	<	201	1	1	1	0	1	1	>	<	201	0	0	0	0	0	0	>	<	201	0	0	0	0	0	0	>	<	1	1.25	1.25	1.25	0	1.25	1.25	>	<	1	500.6	500.6	500.6	0	500.6	500.6	>
2022-06-08 16:57:50	358	<	200	1.08	2	1	0.2713	1.3513	0.8087	>	<	200	0.03	1	0	0.1706	0.2006	-0.1406	>	<	200	0.03	1	0	0.1706	0.2006	-0.1406	>	<	1	1.25	1.25	1.25	0	1.25	1.25	>	<	1	500.6	500.6	500.6	0	500.6	500.6	>
2022-06-08 16:57:51	359	<	200	1.07	2	1	0.2551	1.3251	0.8149	>	<	200	0.02	1	0	0.14	0.16	-0.12	>	<	200	0.015	1	0	0.1216	0.1366	-0.1066	>	<	1	1.2	1.2	1.2	0	1.2	1.2	>	<	1	500.6	500.6	500.6	0	500.6	500.6	>
2022-06-08 16:57:52	360	<	200	1	1	1	0	1	1	>	<	200	0	0	0	0	0	0	>	<	200	0	0	0	0	0	0	>	<	1	1.15	1.15	1.15	0	1.15	1.15	>	<	1	500.6	500.6	500.6	0	500.6	500.6	>
2022-06-08 16:57:53	361	<	201	1	1	1	0	1	1	>	<	201	0	0	0	0	0	0	>	<	201	0	0	0	0	0	0	>	<	1	1.2	1.2	1.2	0	1.2	1.2	>	<	1	500.6	500.6	500.6	0	500.6	500.6	>
2022-06-08 16:57:54	362	<	200	1.005	2	1	0.0705	1.0755	0.9345	>	<	200	0	0	0	0	0	0	>	<	200	0	0	0	0	0	0	>	<	1	1.3	1.3	1.3	0	1.3	1.3	>	<	1	500.6	500.6	500.6	0	500.6	500.6	>
2022-06-08 16:57:55	363	<	200	1	1	1	0	1	1	>	<	200	0	0	0	0	0	0	>	<	200	0	0	0	0	0	0	>	<	1	1.3	1.3	1.3	0	1.3	1.3	>	<	1	500.6	500.6	500.6	0	500.6	500.6	>
2022-06-08 16:57:56	364	<	200	1	1	1	0	1	1	>	<	200	0	0	0	0	0	0	>	<	200	0	0	0	0	0	0	>	<	1	1.25	1.25	1.25	0	1.25	1.25	>	<	1	500.6	500.6	500.6	0	500.6	500.6	>
2022-06-08 16:57:57	365	<	200	1.005	2	1	0.0705	1.0755	0.9345	>	<	200	0	0	0	0	0	0	>	<	200	0	0	0	0	0	0	>	<	1	1.25	1.25	1.25	0	1.25	1.25	>	<	1	500.6	500.6	500.6	0	500.6	500.6	>
2022-06-08 16:57:58	366	<	200	1	1	1	0	1	1	>	<	200	0	0	0	0	0	0	>	<	200	0	0	0	0	0	0	>	<	1	1.3	1.3	1.3	0	1.3	1.3	>	<	1	500.6	500.6	500.6	0	500.6	500.6	>
2022-06-08 16:57:59	367	<	199	1	1	1	0	1	1	>	<	199	0	0	0	0	0	0	>	<	199	0	0	0	0	0	0	>	<	1	1.35	1.35	1.35	0	1.35	1.35	>	<	1	500.6	500.6	500.6	0	500.6	500.6	>
2022-06-08 16:58:00	368	<	201	1	1	1	0	1	1	>	<	201	0	0	0	0	0	0	>	<	201	0	0	0	0	0	0	>	<	1	1.25	1.25	1.25	0	1.25	1.25	>	<	1	500.6	500.6	500.6	0	500.6	500.6	>
2022-06-08 16:58:01	369	<	200	1	1	1	0	1	1	>	<	200	0	0	0	0	0	0	>	<	200	0	0	0	0	0	0	>	<	1	1.3	1.3	1.3	0	1.3	1.3	>	<	1	500.6	500.6	500.6	0	500.6	500.6	>
2022-06-08 16:58:02	370	<	200	1	1	1	0	1	1	>	<	200	0	0	0	0	0	0	>	<	200	0	0	0	0	0	0	>	<	1	1.25	1.25	1.25	0	1.25	1.25	>	<	1	500.6	500.6	500.6	0	500.6	500.6	>
2022-06-08 16:58:03	371	<	200	1	1	1	0	1	1	>	<	200	0	0	0	0	0	0	>	<	200	0	0	0	0	0	0	>	<	1	1.25	1.25	1.25	0	1.25	1.25	>	<	1	500.6	500.6	500.6	0	500.6	500.6	>
2022-06-08 16:58:04	372	<	200	1	1	1	0	1	1	>	<	200	0	0	0	0	0	0	>	<	200	0	0	0	0	0	0	>	<	1	1.3	1.3	1.3	0	1.3	1.3	>	<	1	500.6	500.6	500.6	0	500.6	500.6	>
2022-06-08 16:58:05	373	<	200	1	1	1	0	1	1	>	<	200	0	0	0	0	0	0	>	<	200	0	0	0	0	0	0	>	<	1	1.25	1.25	1.25	0	1.25	1.25	>	<	1	500.6	500.6	500.6	0	500.6	500.6	>
2022-06-08 16:58:06	374	<	200	1	1	1	0	1	1	>	<	200	0	0	0	0	0	0	>	<	200	0	0	0	0	0	0	>	<	1	1.25	1.25	1.25	0	1.25	1.25	>	<	1	500.6	500.6	500.6	0	500.6	500.6	>
2022-06-08 16:58:07	375	<	200	1	1	1	0	1	1	>	<	200	0	0	0	0	0	0	>	<	200	0	0	0	0	0	0	>	<	1	1.2	1.2	1.2	0	1.2	1.2	>	<	1	500.6	500.6	500.6	0	500.6	500.6	>
2022-06-08 16:58:08	376	<	200	1.005	2	1	0.0705	1.0755	0.9345	>	<	200	0	0	0	0	0	0	>	<	200	0	0	0	0	0	0	>	<	1	1.2	1.2	1.2	0	1.2	1.2	>	<	1	500.6	500.6	500.6	0	500.6	500.6	>
2022-06-08 16:58:09	377	<	200	1	1	1	0	1	1	>	<	200	0	0	0	0	0	0	>	<	200	0	0	0	0	0	0	>	<	1	1.3	1.3	1.3	0	1.3	1.3	>	<	1	500.6	500.6	500.6	0	500.6	500.6	>
2022-06-08 16:58:10	378	<	200	1	1	1	0	1	1	>	<	200	0	0	0	0	0	0	>	<	200	0	0	0	0	0	0	>	<	1	1.25	1.25	1.25	0	1.25	1.25	>	<	1	500.6	500.6	500.6	0	500.6	500.6	>
2022-06-08 16:58:11	379	<	200	1	1	1	0	1	1	>	<	200	0	0	0	0	0	0	>	<	200	0	0	0	0	0	0	>	<	1	1.3	1.3	1.3	0	1.3	1.3	>	<	1	500.6	500.6	500.6	0	500.6	500.6	>
2022-06-08 16:58:12	380	<	200	1	1	1	0	1	1	>	<	200	0	0	0	0	0	0	>	<	200	0	0	0	0	0	0	>	<	1	1.25	1.25	1.25	0	1.25	1.25	>	<	1	500.6	500.6	500.6	0	500.6	500.6	>
2022-06-08 16:58:13	381	<	200	1	1	1	0	1	1	>	<	200	0	0	0	0	0	0	>	<	200	0	0	0	0	0	0	>	<	1	1.15	1.15	1.15	0	1.15	1.15	>	<	1	500.6	500.6	500.6	0	500.6	500.6	>
2022-06-08 16:58:14	382	<	200	1	1	1	0	1	1	>	<	200	0	0	0	0	0	0	>	<	200	0	0	0	0	0	0	>	<	1	1.25	1.25	1.25	0	1.25	1.25	>	<	1	500.6	500.6	500.6	0	500.6	500.6	>
2022-06-08 16:58:15	383	<	200	1.005	2	1	0.0705	1.0755	0.9345	>	<	200	0	0	0	0	0	0	>	<	200	0	0	0	0	0	0	>	<	1	1.25	1.25	1.25	0	1.25	1.25	>	<	1	500.6	500.6	500.6	0	500.6	500.6	>
2022-06-08 16:58:16	384	<	200	1	1	1	0	1	1	>	<	200	0	0	0	0	0	0	>	<	200	0	0	0	0	0	0	>	<	1	1.6	1.6	1.6	0	1.6	1.6	>	<	1	500.6	500.6	500.6	0	500.6	500.6	>
2022-06-08 16:58:17	385	<	200	1	1	1	0	1	1	>	<	200	0	0	0	0	0	0	>	<	200	0	0	0	0	0	0	>	<	1	1.3	1.3	1.3	0	1.3	1.3	>	<	1	500.6	500.6	500.6	0	500.6	500.6	>
2022-06-08 16:58:18	386	<	200	1	1	1	0	1	1	>	<	200	0	0	0	0	0	0	>	<	200	0	0	0	0	0	0	>	<	1	1.35	1.35	1.35	0	1.35	1.35	>	<	1	500.6	500.6	500.6	0	500.6	500.6	>
2022-06-08 16:58:19	387	<	200	1	1	1	0	1	1	>	<	200	0	0	0	0	0	0	>	<	200	0	0	0	0	0	0	>	<	1	1.25	1.25	1.25	0	1.25	1.25	>	<	1	500.6	500.6	500.6	0	500.6	500.6	>
2022-06-08 16:58:20	388	<	200	1	1	1	0	1	1	>	<	200	0	0	0	0	0	0	>	<	200	0	0	0	0	0	0	>	<	1	1.35	1.35	1.35	0	1.35	1.35	>	<	1	500.6	500.6	500.6	0	500.6	500.6	>
2022-06-08 16:58:21	389	<	200	1	1	1	0	1	1	>	<	200	0	0	0	0	0	0	>	<	200	0	0	0	0	0	0	>	<	1	1.3	1.3	1.3	0	1.3	1.3	>	<	1	500.6	500.6	500.6	0	500.6	500.6	>
2022-06-08 16:58:22	390	<	200	1.005	2	1	0.0705	1.0755	0.9345	>	<	200	0	0	0	0	0	0	>	<	200	0	0	0	0	0	0	>	<	1	1.2	1.2	1.2	0	1.2	1.2	>	<	1	500.6	500.6	500.6	0	500.6	500.6	>
2022-06-08 16:58:23	391	<	200	1	1	1	0	1	1	>	<	200	0	0	0	0	0	0	>	<	200	0	0	0	0	0	0	>	<	1	1.25	1.25	1.25	0	1.25	1.25	>	<	1	500.6	500.6	500.6	0	500.6	500.6	>
2022-06-08 16:58:24	392	<	199	1	1	1	0	1	1	>	<	199	0	0	0	0	0	0	>	<	199	0	0	0	0	0	0	>	<	1	1.25	1.25	1.25	0	1.25	1.25	>	<	1	500.6	500.6	500.6	0	500.6	500.6	>
2022-06-08 16:58:25	393	<	200	1.005	2	1	0.0705	1.0755	0.9345	>	<	200	0	0	0	0	0	0	>	<	200	0	0	0	0	0	0	>	<	1	1.3	1.3	1.3	0	1.3	1.3	>	<	1	500.6	500.6	500.6	0	500.6	500.6	>
2022-06-08 16:58:26	394	<	200	1	1	1	0	1	1	>	<	200	0	0	0	0	0	0	>	<	200	0	0	0	0	0	0	>	<	1	1.3	1.3	1.3	0	1.3	1.3	>	<	1	500.6	500.6	500.6	0	500.6	500.6	>
2022-06-08 16:58:27	395	<	200	1	1	1	0	1	1	>	<	200	0	0	0	0	0	0	>	<	200	0	0	0	0	0	0	>	<	1	1.3	1.3	1.3	0	1.3	1.3	>	<	1	500.6	500.6	500.6	0	500.6	500.6	>
2022-06-08 16:58:28	396	<	200	1.01	2	1	0.0995	1.1095	0.9105	>	<	200	0	0	0	0	0	0	>	<	200	0	0	0	0	0	0	>	<	1	1.3	1.3	1.3	0	1.3	1.3	>	<	1	500.6	500.6	500.6	0	500.6	500.6	>
2022-06-08 16:58:29	397	<	200	1	1	1	0	1	1	>	<	200	0	0	0	0	0	0	>	<	200	0	0	0	0	0	0	>	<	1	1.3	1.3	1.3	0	1.3	1.3	>	<	1	500.6	500.6	500.6	0	500.6	500.6	>
2022-06-08 16:58:30	398	<	200	1	1	1	0	1	1	>	<	200	0	0	0	0	0	0	>	<	200	0	0	0	0	0	0	>	<	1	1.3	1.3	1.3	0	1.3	1.3	>	<	1	500.6	500.6	500.6	0	500.6	500.6	>
2022-06-08 16:58:31	399	<	200	1.005	2	1	0.0705	1.0755	0.9345	>	<	200	0	0	0	0	0	0	>	<	200	0	0	0	0	0	0	>	<	1	1.35	1.35	1.35	0	1.35	1.35	>	<	1	500.6	500.6	500.6	0	500.6	500.6	>
2022-06-08 16:58:32	400	<	200	1	1	1	0	1	1	>	<	200	0	0	0	0	0	0	>	<	200	0	0	0	0	0	0	>	<	1	1.3	1.3	1.3	0	1.3	1.3	>	<	1	500.6	500.6	500.6	0	500.6	500.6	>
2022-06-08 16:58:33	401	<	200	1	1	1	0	1	1	>	<	200	0	0	0	0	0	0	>	<	200	0	0	0	0	0	0	>	<	1	1.25	1.25	1.25	0	1.25	1.25	>	<	1	500.6	500.6	500.6	0	500.6	500.6	>
2022-06-08 16:58:34	402	<	200	1	1	1	0	1	1	>	<	200	0	0	0	0	0	0	>	<	200	0	0	0	0	0	0	>	<	1	1.3	1.3	1.3	0	1.3	1.3	>	<	1	500.6	500.6	500.6	0	500.6	500.6	>
2022-06-08 16:58:35	403	<	200	1	1	1	0	1	1	>	<	200	0	0	0	0	0	0	>	<	200	0	0	0	0	0	0	>	<	1	1.25	1.25	1.25	0	1.25	1.25	>	<	1	500.6	500.6	500.6	0	500.6	500.6	>
2022-06-08 16:58:36	404	<	200	1	1	1	0	1	1	>	<	200	0	0	0	0	0	0	>	<	200	0	0	0	0	0	0	>	<	1	1.3	1.3	1.3	0	1.3	1.3	>	<	1	500.6	500.6	500.6	0	500.6	500.6	>
2022-06-08 16:58:37	405	<	200	1	1	1	0	1	1	>	<	200	0	0	0	0	0	0	>	<	200	0	0	0	0	0	0	>	<	1	1.2	1.2	1.2	0	1.2	1.2	>	<	1	500.6	500.6	500.6	0	500.6	500.6	>
2022-06-08 16:58:38	406	<	200	1	1	1	0	1	1	>	<	200	0	0	0	0	0	0	>	<	200	0	0	0	0	0	0	>	<	1	1.3	1.3	1.3	0	1.3	1.3	>	<	1	500.6	500.6	500.6	0	500.6	500.6	>
2022-06-08 16:58:39	407	<	200	1	1	1	0	1	1	>	<	200	0	0	0	0	0	0	>	<	200	0	0	0	0	0	0	>	<	1	1.2	1.2	1.2	0	1.2	1.2	>	<	1	500.6	500.6	500.6	0	500.6	500.6	>
2022-06-08 16:58:40	408	<	200	1	1	1	0	1	1	>	<	200	0	0	0	0	0	0	>	<	200	0	0	0	0	0	0	>	<	1	1.3	1.3	1.3	0	1.3	1.3	>	<	1	500.6	500.6	500.6	0	500.6	500.6	>
2022-06-08 16:58:41	409	<	200	1	1	1	0	1	1	>	<	200	0	0	0	0	0	0	>	<	200	0	0	0	0	0	0	>	<	1	1.3	1.3	1.3	0	1.3	1.3	>	<	1	500.6	500.6	500.6	0	500.6	500.6	>
2022-06-08 16:58:42	410	<	201	1.005	2	1	0.0704	1.0753	0.9346	>	<	201	0	0	0	0	0	0	>	<	201	0	0	0	0	0	0	>	<	1	1.3	1.3	1.3	0	1.3	1.3	>	<	1	500.6	500.6	500.6	0	500.6	500.6	>
2022-06-08 16:58:43	411	<	199	1	1	1	0	1	1	>	<	199	0	0	0	0	0	0	>	<	199	0	0	0	0	0	0	>	<	1	1.3	1.3	1.3	0	1.3	1.3	>	<	1	500.6	500.6	500.6	0	500.6	500.6	>
2022-06-08 16:58:44	412	<	201	1	1	1	0	1	1	>	<	201	0	0	0	0	0	0	>	<	201	0	0	0	0	0	0	>	<	1	1.3	1.3	1.3	0	1.3	1.3	>	<	1	500.6	500.6	500.6	0	500.6	500.6	>
2022-06-08 16:58:45	413	<	199	1	1	1	0	1	1	>	<	199	0	0	0	0	0	0	>	<	199	0	0	0	0	0	0	>	<	1	1.3	1.3	1.3	0	1.3	1.3	>	<	1	500.6	500.6	500.6	0	500.6	500.6	>
2022-06-08 16:58:46	414	<	200	1	1	1	0	1	1	>	<	200	0	0	0	0	0	0	>	<	200	0	0	0	0	0	0	>	<	1	1.3	1.3	1.3	0	1.3	1.3	>	<	1	500.6	500.6	500.6	0	500.6	500.6	>
2022-06-08 16:58:47	415	<	201	1	1	1	0	1	1	>	<	201	0	0	0	0	0	0	>	<	201	0	0	0	0	0	0	>	<	1	1.25	1.25	1.25	0	1.25	1.25	>	<	1	500.6	500.6	500.6	0	500.6	500.6	>
2022-06-08 16:58:48	416	<	199	1.0452	8	1	0.5141	1.5593	0.5311	>	<	199	0	0	0	0	0	0	>	<	199	0	0	0	0	0	0	>	<	1	1.3	1.3	1.3	0	1.3	1.3	>	<	1	500.6	500.6	500.6	0	500.6	500.6	>
2022-06-08 16:58:49	417	<	200	1	1	1	0	1	1	>	<	200	0	0	0	0	0	0	>	<	200	0	0	0	0	0	0	>	<	1	1.75	1.75	1.75	0	1.75	1.75	>	<	1	500.6	500.6	500.6	0	500.6	500.6	>
2022-06-08 16:58:50	418	<	200	1.04	4	1	0.2615	1.3015	0.7785	>	<	200	0.005	1	0	0.0705	0.0755	-0.0655	>	<	200	0.005	1	0	0.0705	0.0755	-0.0655	>	<	1	1.3	1.3	1.3	0	1.3	1.3	>	<	1	500.6	500.6	500.6	0	500.6	500.6	>
2022-06-08 16:58:51	419	<	200	1.105	2	1	0.3066	1.4116	0.7984	>	<	200	0.01	1	0	0.0995	0.1095	-0.0895	>	<	200	0.01	1	0	0.0995	0.1095	-0.0895	>	<	1	1.2	1.2	1.2	0	1.2	1.2	>	<	1	500.6	500.6	500.6	0	500.6	500.6	>
2022-06-08 16:58:52	420	<	200	1	1	1	0	1	1	>	<	200	0	0	0	0	0	0	>	<	200	0	0	0	0	0	0	>	<	1	1.3	1.3	1.3	0	1.3	1.3	>	<	1	500.6	500.6	500.6	0	500.6	500.6	>
2022-06-08 16:58:53	421	<	201	1	1	1	0	1	1	>	<	201	0	0	0	0	0	0	>	<	201	0	0	0	0	0	0	>	<	1	1.15	1.15	1.15	0	1.15	1.15	>	<	1	500.6	500.6	500.6	0	500.6	500.6	>
2022-06-08 16:58:54	422	<	200	1	1	1	0	1	1	>	<	200	0	0	0	0	0	0	>	<	200	0	0	0	0	0	0	>	<	1	1.25	1.25	1.25	0	1.25	1.25	>	<	1	500.6	500.6	500.6	0	500.6	500.6	>
2022-06-08 16:58:55	423	<	200	1	1	1	0	1	1	>	<	200	0	0	0	0	0	0	>	<	200	0	0	0	0	0	0	>	<	1	1.4	1.4	1.4	0	1.4	1.4	>	<	1	500.6	500.6	500.6	0	500.6	500.6	>
2022-06-08 16:58:56	424	<	200	1.005	2	1	0.0705	1.0755	0.9345	>	<	200	0	0	0	0	0	0	>	<	200	0	0	0	0	0	0	>	<	1	1.35	1.35	1.35	0	1.35	1.35	>	<	1	500.6	500.6	500.6	0	500.6	500.6	>
2022-06-08 16:58:57	425	<	200	1	1	1	0	1	1	>	<	200	0	0	0	0	0	0	>	<	200	0	0	0	0	0	0	>	<	1	1.3	1.3	1.3	0	1.3	1.3	>	<	1	500.6	500.6	500.6	0	500.6	500.6	>
2022-06-08 16:58:58	426	<	200	1	1	1	0	1	1	>	<	200	0	0	0	0	0	0	>	<	200	0	0	0	0	0	0	>	<	1	1.3	1.3	1.3	0	1.3	1.3	>	<	1	500.6	500.6	500.6	0	500.6	500.6	>
2022-06-08 16:58:59	427	<	200	1.005	2	1	0.0705	1.0755	0.9345	>	<	200	0	0	0	0	0	0	>	<	200	0	0	0	0	0	0	>	<	1	1.3	1.3	1.3	0	1.3	1.3	>	<	1	500.6	500.6	500.6	0	500.6	500.6	>
2022-06-08 16:59:00	428	<	200	1	1	1	0	1	1	>	<	200	0	0	0	0	0	0	>	<	200	0	0	0	0	0	0	>	<	1	1.35	1.35	1.35	0	1.35	1.35	>	<	1	500.6	500.6	500.6	0	500.6	500.6	>
2022-06-08 16:59:01	429	<	200	1.4	2	1	0.4899	1.8899	0.9101	>	<	200	0.02	1	0	0.14	0.16	-0.12	>	<	200	0.01	1	0	0.0995	0.1095	-0.0895	>	<	1	1.3	1.3	1.3	0	1.3	1.3	>	<	1	500.6	500.6	500.6	0	500.6	500.6	>
2022-06-08 16:59:02	430	<	200	1.48	2	1	0.4996	1.9796	0.9804	>	<	200	0.045	1	0	0.2073	0.2523	-0.1623	>	<	200	0.045	1	0	0.2073	0.2523	-0.1623	>	<	1	1.3	1.3	1.3	0	1.3	1.3	>	<	1	500.6	500.6	500.6	0	500.6	500.6	>
2022-06-08 16:59:03	431	<	200	1.475	2	1	0.4994	1.9744	0.9756	>	<	200	0.02	1	0	0.14	0.16	-0.12	>	<	200	0.015	1	0	0.1216	0.1366	-0.1066	>	<	1	1.3	1.3	1.3	0	1.3	1.3	>	<	1	500.6	500.6	500.6	0	500.6	500.6	>
2022-06-08 16:59:04	432	<	200	1.46	2	1	0.4984	1.9584	0.9616	>	<	200	0.025	1	0	0.1561	0.1811	-0.1311	>	<	200	0.02	1	0	0.14	0.16	-0.12	>	<	1	1.3	1.3	1.3	0	1.3	1.3	>	<	1	500.6	500.6	500.6	0	500.6	500.6	>
2022-06-08 16:59:05	433	<	200	1.49	2	1	0.4999	1.9899	0.9901	>	<	200	0.035	1	0	0.1838	0.2188	-0.1488	>	<	200	0.03	1	0	0.1706	0.2006	-0.1406	>	<	1	1.3	1.3	1.3	0	1.3	1.3	>	<	1	500.6	500.6	500.6	0	500.6	500.6	>
2022-06-08 16:59:06	434	<	200	1.075	2	1	0.2634	1.3384	0.8116	>	<	200	0.02	1	0	0.14	0.16	-0.12	>	<	200	0.01	1	0	0.0995	0.1095	-0.0895	>	<	1	1.35	1.35	1.35	0	1.35	1.35	>	<	1	500.6	500.6	500.6	0	500.6	500.6	>
2022-06-08 16:59:07	435	<	200	1	1	1	0	1	1	>	<	200	0	0	0	0	0	0	>	<	200	0	0	0	0	0	0	>	<	1	1.3	1.3	1.3	0	1.3	1.3	>	<	1	500.6	500.6	500.6	0	500.6	500.6	>
2022-06-08 16:59:08	436	<	200	1	1	1	0	1	1	>	<	200	0	0	0	0	0	0	>	<	200	0	0	0	0	0	0	>	<	1	1.3	1.3	1.3	0	1.3	1.3	>	<	1	500.6	500.6	500.6	0	500.6	500.6	>
2022-06-08 16:59:09	437	<	200	1	1	1	0	1	1	>	<	200	0	0	0	0	0	0	>	<	200	0	0	0	0	0	0	>	<	1	1.3	1.3	1.3	0	1.3	1.3	>	<	1	500.6	500.6	500.6	0	500.6	500.6	>
2022-06-08 16:59:10	438	<	200	1	1	1	0	1	1	>	<	200	0	0	0	0	0	0	>	<	200	0	0	0	0	0	0	>	<	1	1.3	1.3	1.3	0	1.3	1.3	>	<	1	500.6	500.6	500.6	0	500.6	500.6	>
2022-06-08 16:59:11	439	<	200	1	1	1	0	1	1	>	<	200	0	0	0	0	0	0	>	<	200	0	0	0	0	0	0	>	<	1	1.35	1.35	1.35	0	1.35	1.35	>	<	1	500.6	500.6	500.6	0	500.6	500.6	>
2022-06-08 16:59:12	440	<	200	1	1	1	0	1	1	>	<	200	0	0	0	0	0	0	>	<	200	0	0	0	0	0	0	>	<	1	1.35	1.35	1.35	0	1.35	1.35	>	<	1	500.6	500.6	500.6	0	500.6	500.6	>
2022-06-08 16:59:13	441	<	200	1	1	1	0	1	1	>	<	200	0	0	0	0	0	0	>	<	200	0	0	0	0	0	0	>	<	1	1.35	1.35	1.35	0	1.35	1.35	>	<	1	500.6	500.6	500.6	0	500.6	500.6	>
2022-06-08 16:59:14	442	<	200	1	1	1	0	1	1	>	<	200	0	0	0	0	0	0	>	<	200	0	0	0	0	0	0	>	<	1	1.3	1.3	1.3	0	1.3	1.3	>	<	1	500.6	500.6	500.6	0	500.6	500.6	>
2022-06-08 16:59:15	443	<	200	1	1	1	0	1	1	>	<	200	0	0	0	0	0	0	>	<	200	0	0	0	0	0	0	>	<	1	1.35	1.35	1.35	0	1.35	1.35	>	<	1	500.6	500.6	500.6	0	500.6	500.6	>
2022-06-08 16:59:16	444	<	200	1	1	1	0	1	1	>	<	200	0	0	0	0	0	0	>	<	200	0	0	0	0	0	0	>	<	1	1.3	1.3	1.3	0	1.3	1.3	>	<	1	500.6	500.6	500.6	0	500.6	500.6	>
2022-06-08 16:59:17	445	<	200	1	1	1	0	1	1	>	<	200	0	0	0	0	0	0	>	<	200	0	0	0	0	0	0	>	<	1	1.35	1.35	1.35	0	1.35	1.35	>	<	1	500.6	500.6	500.6	0	500.6	500.6	>
2022-06-08 16:59:18	446	<	200	1	1	1	0	1	1	>	<	200	0	0	0	0	0	0	>	<	200	0	0	0	0	0	0	>	<	1	1.3	1.3	1.3	0	1.3	1.3	>	<	1	500.6	500.6	500.6	0	500.6	500.6	>
2022-06-08 16:59:19	447	<	200	1	1	1	0	1	1	>	<	200	0	0	0	0	0	0	>	<	200	0	0	0	0	0	0	>	<	1	1.3	1.3	1.3	0	1.3	1.3	>	<	1	500.6	500.6	500.6	0	500.6	500.6	>
2022-06-08 16:59:20	448	<	200	1	1	1	0	1	1	>	<	200	0	0	0	0	0	0	>	<	200	0	0	0	0	0	0	>	<	1	1.3	1.3	1.3	0	1.3	1.3	>	<	1	500.6	500.6	500.6	0	500.6	500.6	>
2022-06-08 16:59:21	449	<	200	1	1	1	0	1	1	>	<	200	0	0	0	0	0	0	>	<	200	0	0	0	0	0	0	>	<	1	1.35	1.35	1.35	0	1.35	1.35	>	<	1	500.6	500.6	500.6	0	500.6	500.6	>
2022-06-08 16:59:22	450	<	200	1.025	6	1	0.3527	1.3777	0.6723	>	<	200	0	0	0	0	0	0	>	<	200	0	0	0	0	0	0	>	<	1	1.35	1.35	1.35	0	1.35	1.35	>	<	1	500.6	500.6	500.6	0	500.6	500.6	>
2022-06-08 16:59:23	451	<	199	1	1	1	0	1	1	>	<	199	0	0	0	0	0	0	>	<	199	0	0	0	0	0	0	>	<	1	1.75	1.75	1.75	0	1.75	1.75	>	<	1	505.3	505.3	505.3	0	505.3	505.3	>
2022-06-08 16:59:24	452	<	200	1	1	1	0	1	1	>	<	200	0	0	0	0	0	0	>	<	200	0	0	0	0	0	0	>	<	1	1.3	1.3	1.3	0	1.3	1.3	>	<	1	505.3	505.3	505.3	0	505.3	505.3	>
2022-06-08 16:59:25	453	<	201	1	1	1	0	1	1	>	<	201	0	0	0	0	0	0	>	<	201	0	0	0	0	0	0	>	<	1	1.3	1.3	1.3	0	1.3	1.3	>	<	1	505.3	505.3	505.3	0	505.3	505.3	>
2022-06-08 16:59:26	454	<	199	1	1	1	0	1	1	>	<	199	0	0	0	0	0	0	>	<	199	0	0	0	0	0	0	>	<	1	1.3	1.3	1.3	0	1.3	1.3	>	<	1	505.3	505.3	505.3	0	505.3	505.3	>
2022-06-08 16:59:27	455	<	200	1	1	1	0	1	1	>	<	200	0	0	0	0	0	0	>	<	200	0	0	0	0	0	0	>	<	1	1.3	1.3	1.3	0	1.3	1.3	>	<	1	505.3	505.3	505.3	0	505.3	505.3	>
2022-06-08 16:59:28	456	<	200	1	1	1	0	1	1	>	<	200	0	0	0	0	0	0	>	<	200	0	0	0	0	0	0	>	<	1	1.35	1.35	1.35	0	1.35	1.35	>	<	1	505.3	505.3	505.3	0	505.3	505.3	>
2022-06-08 16:59:29	457	<	201	1	1	1	0	1	1	>	<	201	0	0	0	0	0	0	>	<	201	0	0	0	0	0	0	>	<	1	1.3	1.3	1.3	0	1.3	1.3	>	<	1	505.3	505.3	505.3	0	505.3	505.3	>
2022-06-08 16:59:30	458	<	199	1.005	2	1	0.0707	1.0757	0.9343	>	<	199	0	0	0	0	0	0	>	<	199	0	0	0	0	0	0	>	<	1	1.3	1.3	1.3	0	1.3	1.3	>	<	1	505.3	505.3	505.3	0	505.3	505.3	>
2022-06-08 16:59:31	459	<	201	1	1	1	0	1	1	>	<	201	0	0	0	0	0	0	>	<	201	0	0	0	0	0	0	>	<	1	1.3	1.3	1.3	0	1.3	1.3	>	<	1	505.3	505.3	505.3	0	505.3	505.3	>
2022-06-08 16:59:32	460	<	199	1	1	1	0	1	1	>	<	199	0	0	0	0	0	0	>	<	199	0	0	0	0	0	0	>	<	1	1.3	1.3	1.3	0	1.3	1.3	>	<	1	505.3	505.3	505.3	0	505.3	505.3	>
2022-06-08 16:59:33	461	<	201	1.005	2	1	0.0704	1.0753	0.9346	>	<	201	0	0	0	0	0	0	>	<	201	0	0	0	0	0	0	>	<	1	1.3	1.3	1.3	0	1.3	1.3	>	<	1	505.3	505.3	505.3	0	505.3	505.3	>
2022-06-08 16:59:34	462	<	199	1	1	1	0	1	1	>	<	199	0	0	0	0	0	0	>	<	199	0	0	0	0	0	0	>	<	1	1.3	1.3	1.3	0	1.3	1.3	>	<	1	505.3	505.3	505.3	0	505.3	505.3	>
2022-06-08 16:59:35	463	<	200	1	1	1	0	1	1	>	<	200	0	0	0	0	0	0	>	<	200	0	0	0	0	0	0	>	<	1	1.35	1.35	1.35	0	1.35	1.35	>	<	1	505.3	505.3	505.3	0	505.3	505.3	>
2022-06-08 16:59:36	464	<	200	1.01	3	1	0.1411	1.1511	0.8689	>	<	200	0	0	0	0	0	0	>	<	200	0	0	0	0	0	0	>	<	1	1.25	1.25	1.25	0	1.25	1.25	>	<	1	505.3	505.3	505.3	0	505.3	505.3	>
2022-06-08 16:59:37	465	<	200	1	1	1	0	1	1	>	<	200	0	0	0	0	0	0	>	<	200	0	0	0	0	0	0	>	<	1	1.3	1.3	1.3	0	1.3	1.3	>	<	1	505.3	505.3	505.3	0	505.3	505.3	>
2022-06-08 16:59:38	466	<	200	1	1	1	0	1	1	>	<	200	0	0	0	0	0	0	>	<	200	0	0	0	0	0	0	>	<	1	1.15	1.15	1.15	0	1.15	1.15	>	<	1	505.3	505.3	505.3	0	505.3	505.3	>
2022-06-08 16:59:39	467	<	200	1	1	1	0	1	1	>	<	200	0	0	0	0	0	0	>	<	200	0	0	0	0	0	0	>	<	1	1.15	1.15	1.15	0	1.15	1.15	>	<	1	505.3	505.3	505.3	0	505.3	505.3	>
2022-06-08 16:59:40	468	<	200	1	1	1	0	1	1	>	<	200	0	0	0	0	0	0	>	<	200	0	0	0	0	0	0	>	<	1	1.3	1.3	1.3	0	1.3	1.3	>	<	1	505.3	505.3	505.3	0	505.3	505.3	>
2022-06-08 16:59:41	469	<	200	1	1	1	0	1	1	>	<	200	0	0	0	0	0	0	>	<	200	0	0	0	0	0	0	>	<	1	1.3	1.3	1.3	0	1.3	1.3	>	<	1	505.3	505.3	505.3	0	505.3	505.3	>
2022-06-08 16:59:42	470	<	200	1	1	1	0	1	1	>	<	200	0.005	1	0	0.0705	0.0755	-0.0655	>	<	200	0	0	0	0	0	0	>	<	1	1.2	1.2	1.2	0	1.2	1.2	>	<	1	505.3	505.3	505.3	0	505.3	505.3	>
2022-06-08 16:59:43	471	<	200	1	1	1	0	1	1	>	<	200	0	0	0	0	0	0	>	<	200	0	0	0	0	0	0	>	<	1	1.35	1.35	1.35	0	1.35	1.35	>	<	1	505.3	505.3	505.3	0	505.3	505.3	>
2022-06-08 16:59:44	472	<	200	1	1	1	0	1	1	>	<	200	0	0	0	0	0	0	>	<	200	0	0	0	0	0	0	>	<	1	1.3	1.3	1.3	0	1.3	1.3	>	<	1	505.3	505.3	505.3	0	505.3	505.3	>
2022-06-08 16:59:45	473	<	200	1	1	1	0	1	1	>	<	200	0	0	0	0	0	0	>	<	200	0	0	0	0	0	0	>	<	1	1.35	1.35	1.35	0	1.35	1.35	>	<	1	505.3	505.3	505.3	0	505.3	505.3	>
2022-06-08 16:59:46	474	<	200	1.27	2	1	0.444	1.714	0.826	>	<	200	0.055	1	0	0.228	0.283	-0.173	>	<	200	0.055	1	0	0.228	0.283	-0.173	>	<	1	1.15	1.15	1.15	0	1.15	1.15	>	<	1	505.3	505.3	505.3	0	505.3	505.3	>
2022-06-08 16:59:47	475	<	200	1	1	1	0	1	1	>	<	200	0	0	0	0	0	0	>	<	200	0	0	0	0	0	0	>	<	1	1.15	1.15	1.15	0	1.15	1.15	>	<	1	505.3	505.3	505.3	0	505.3	505.3	>
2022-06-08 16:59:48	476	<	200	1	1	1	0	1	1	>	<	200	0	0	0	0	0	0	>	<	200	0	0	0	0	0	0	>	<	1	1.25	1.25	1.25	0	1.25	1.25	>	<	1	505.3	505.3	505.3	0	505.3	505.3	>
2022-06-08 16:59:49	477	<	200	1	1	1	0	1	1	>	<	200	0	0	0	0	0	0	>	<	200	0	0	0	0	0	0	>	<	1	1.35	1.35	1.35	0	1.35	1.35	>	<	1	505.3	505.3	505.3	0	505.3	505.3	>
2022-06-08 16:59:50	478	<	200	1	1	1	0	1	1	>	<	200	0	0	0	0	0	0	>	<	200	0	0	0	0	0	0	>	<	1	1.2	1.2	1.2	0	1.2	1.2	>	<	1	505.3	505.3	505.3	0	505.3	505.3	>
2022-06-08 16:59:51	479	<	201	1.0796	2	1	0.2707	1.3503	0.8089	>	<	201	0.0149	1	0	0.1213	0.1362	-0.1063	>	<	201	0.0149	1	0	0.1213	0.1362	-0.1063	>	<	1	1.25	1.25	1.25	0	1.25	1.25	>	<	1	505.3	505.3	505.3	0	505.3	505.3	>
2022-06-08 16:59:52	480	<	199	1	1	1	0	1	1	>	<	199	0	0	0	0	0	0	>	<	199	0	0	0	0	0	0	>	<	1	1.3	1.3	1.3	0	1.3	1.3	>	<	1	505.3	505.3	505.3	0	505.3	505.3	>
2022-06-08 16:59:53	481	<	201	1.005	2	1	0.0704	1.0753	0.9346	>	<	201	0	0	0	0	0	0	>	<	201	0	0	0	0	0	0	>	<	1	1.3	1.3	1.3	0	1.3	1.3	>	<	1	505.3	505.3	505.3	0	505.3	505.3	>
2022-06-08 16:59:54	482	<	200	1	1	1	0	1	1	>	<	200	0	0	0	0	0	0	>	<	200	0	0	0	0	0	0	>	<	1	1.2	1.2	1.2	0	1.2	1.2	>	<	1	505.3	505.3	505.3	0	505.3	505.3	>
2022-06-08 16:59:55	483	<	200	1	1	1	0	1	1	>	<	200	0	0	0	0	0	0	>	<	200	0	0	0	0	0	0	>	<	1	1.25	1.25	1.25	0	1.25	1.25	>	<	1	505.3	505.3	505.3	0	505.3	505.3	>
2022-06-08 16:59:56	484	<	200	1.015	4	1	0.2116	1.2266	0.8034	>	<	200	0.005	1	0	0.0705	0.0755	-0.0655	>	<	200	0.005	1	0	0.0705	0.0755	-0.0655	>	<	1	1.45	1.45	1.45	0	1.45	1.45	>	<	1	506.1	506.1	506.1	0	506.1	506.1	>
2022-06-08 16:59:57	485	<	200	1.005	2	1	0.0705	1.0755	0.9345	>	<	200	0	0	0	0	0	0	>	<	200	0	0	0	0	0	0	>	<	1	1.2	1.2	1.2	0	1.2	1.2	>	<	1	506.1	506.1	506.1	0	506.1	506.1	>
2022-06-08 16:59:58	486	<	200	1	1	1	0	1	1	>	<	200	0	0	0	0	0	0	>	<	200	0	0	0	0	0	0	>	<	1	1.25	1.25	1.25	0	1.25	1.25	>	<	1	506.1	506.1	506.1	0	506.1	506.1	>
2022-06-08 16:59:59	487	<	200	1	1	1	0	1	1	>	<	200	0	0	0	0	0	0	>	<	200	0	0	0	0	0	0	>	<	1	1.2	1.2	1.2	0	1.2	1.2	>	<	1	506.1	506.1	506.1	0	506.1	506.1	>
2022-06-08 17:00:00	488	<	200	1	1	1	0	1	1	>	<	200	0	0	0	0	0	0	>	<	200	0	0	0	0	0	0	>	<	1	1.25	1.25	1.25	0	1.25	1.25	>	<	1	506.1	506.1	506.1	0	506.1	506.1	>
2022-06-08 17:00:01	489	<	200	1	1	1	0	1	1	>	<	200	0	0	0	0	0	0	>	<	200	0	0	0	0	0	0	>	<	1	1.15	1.15	1.15	0	1.15	1.15	>	<	1	506.1	506.1	506.1	0	506.1	506.1	>
2022-06-08 17:00:02	490	<	200	1	1	1	0	1	1	>	<	200	0	0	0	0	0	0	>	<	200	0	0	0	0	0	0	>	<	1	1.3	1.3	1.3	0	1.3	1.3	>	<	1	506.1	506.1	506.1	0	506.1	506.1	>
2022-06-08 17:00:03	491	<	200	1	1	1	0	1	1	>	<	200	0	0	0	0	0	0	>	<	200	0	0	0	0	0	0	>	<	1	1.25	1.25	1.25	0	1.25	1.25	>	<	1	506.1	506.1	506.1	0	506.1	506.1	>
2022-06-08 17:00:04	492	<	200	1	1	1	0	1	1	>	<	200	0	0	0	0	0	0	>	<	200	0	0	0	0	0	0	>	<	1	1.25	1.25	1.25	0	1.25	1.25	>	<	1	506.1	506.1	506.1	0	506.1	506.1	>
2022-06-08 17:00:05	493	<	200	1.005	2	1	0.0705	1.0755	0.9345	>	<	200	0	0	0	0	0	0	>	<	200	0	0	0	0	0	0	>	<	1	1.3	1.3	1.3	0	1.3	1.3	>	<	1	506.1	506.1	506.1	0	506.1	506.1	>
2022-06-08 17:00:06	494	<	200	1.455	2	1	0.498	1.953	0.957	>	<	200	0.01	1	0	0.0995	0.1095	-0.0895	>	<	200	0.01	1	0	0.0995	0.1095	-0.0895	>	<	1	1.25	1.25	1.25	0	1.25	1.25	>	<	1	506.1	506.1	506.1	0	506.1	506.1	>
2022-06-08 17:00:07	495	<	200	1.435	2	1	0.4958	1.9308	0.9392	>	<	200	0.17	1	0	0.3756	0.5456	-0.2056	>	<	200	0.14	1	0	0.347	0.487	-0.207	>	<	1	1.25	1.25	1.25	0	1.25	1.25	>	<	1	506.1	506.1	506.1	0	506.1	506.1	>
2022-06-08 17:00:08	496	<	200	1.49	2	1	0.4999	1.9899	0.9901	>	<	200	0.14	1	0	0.347	0.487	-0.207	>	<	200	0.115	1	0	0.319	0.434	-0.204	>	<	1	1.15	1.15	1.15	0	1.15	1.15	>	<	1	506.1	506.1	506.1	0	506.1	506.1	>
2022-06-08 17:00:09	497	<	200	1.43	2	1	0.4951	1.9251	0.9349	>	<	200	0.14	1	0	0.347	0.487	-0.207	>	<	200	0.13	1	0	0.3363	0.4663	-0.2063	>	<	1	1.2	1.2	1.2	0	1.2	1.2	>	<	1	506.1	506.1	506.1	0	506.1	506.1	>
2022-06-08 17:00:10	498	<	200	1.5	2	1	0.5	2	1	>	<	200	0.095	1	0	0.2932	0.3882	-0.1982	>	<	200	0.08	1	0	0.2713	0.3513	-0.1913	>	<	1	1.15	1.15	1.15	0	1.15	1.15	>	<	1	506.1	506.1	506.1	0	506.1	506.1	>
2022-06-08 17:00:11	499	<	200	1.105	4	1	0.3521	1.4571	0.7529	>	<	200	0.04	1	0	0.196	0.236	-0.156	>	<	200	0.04	1	0	0.196	0.236	-0.156	>	<	1	1.2	1.2	1.2	0	1.2	1.2	>	<	1	506.1	506.1	506.1	0	506.1	506.1	>
2022-06-08 17:00:12	500	<	200	1	1	1	0	1	1	>	<	200	0	0	0	0	0	0	>	<	200	0	0	0	0	0	0	>	<	1	1.25	1.25	1.25	0	1.25	1.25	>	<	1	506.1	506.1	506.1	0	506.1	506.1	>
2022-06-08 17:00:13	501	<	200	1	1	1	0	1	1	>	<	200	0	0	0	0	0	0	>	<	200	0	0	0	0	0	0	>	<	1	1.3	1.3	1.3	0	1.3	1.3	>	<	1	506.1	506.1	506.1	0	506.1	506.1	>
2022-06-08 17:00:14	502	<	200	1	1	1	0	1	1	>	<	200	0	0	0	0	0	0	>	<	200	0	0	0	0	0	0	>	<	1	1.25	1.25	1.25	0	1.25	1.25	>	<	1	506.1	506.1	506.1	0	506.1	506.1	>
2022-06-08 17:00:15	503	<	200	1	1	1	0	1	1	>	<	200	0	0	0	0	0	0	>	<	200	0	0	0	0	0	0	>	<	1	1.3	1.3	1.3	0	1.3	1.3	>	<	1	506.1	506.1	506.1	0	506.1	506.1	>
2022-06-08 17:00:16	504	<	200	1.315	2	1	0.4645	1.7795	0.8505	>	<	200	0.04	1	0	0.196	0.236	-0.156	>	<	200	0.04	1	0	0.196	0.236	-0.156	>	<	1	1.3	1.3	1.3	0	1.3	1.3	>	<	1	506.1	506.1	506.1	0	506.1	506.1	>
2022-06-08 17:00:17	505	<	200	1.505	2	1	0.5	2.005	1.005	>	<	200	0.105	1	0	0.3066	0.4116	-0.2016	>	<	200	0.09	1	0	0.2862	0.3762	-0.1962	>	<	1	1.25	1.25	1.25	0	1.25	1.25	>	<	1	506.1	506.1	506.1	0	506.1	506.1	>
2022-06-08 17:00:18	506	<	200	1.47	2	1	0.4991	1.9691	0.9709	>	<	200	0.095	1	0	0.2932	0.3882	-0.1982	>	<	200	0.085	1	0	0.2789	0.3639	-0.1939	>	<	1	1.3	1.3	1.3	0	1.3	1.3	>	<	1	506.1	506.1	506.1	0	506.1	506.1	>
2022-06-08 17:00:19	507	<	200	1.45	2	1	0.4975	1.9475	0.9525	>	<	200	0.075	1	0	0.2634	0.3384	-0.1884	>	<	200	0.055	1	0	0.228	0.283	-0.173	>	<	1	1.15	1.15	1.15	0	1.15	1.15	>	<	1	506.1	506.1	506.1	0	506.1	506.1	>
2022-06-08 17:00:20	508	<	200	1.51	2	1	0.4999	2.0099	1.0101	>	<	200	0.09	1	0	0.2862	0.3762	-0.1962	>	<	200	0.065	1	0	0.2465	0.3115	-0.1815	>	<	1	1.2	1.2	1.2	0	1.2	1.2	>	<	1	506.1	506.1	506.1	0	506.1	506.1	>
2022-06-08 17:00:21	509	<	200	1.135	2	1	0.3417	1.4767	0.7933	>	<	200	0.04	1	0	0.196	0.236	-0.156	>	<	200	0.02	1	0	0.14	0.16	-0.12	>	<	1	1.15	1.15	1.15	0	1.15	1.15	>	<	1	506.1	506.1	506.1	0	506.1	506.1	>
2022-06-08 17:00:22	510	<	200	1	1	1	0	1	1	>	<	200	0	0	0	0	0	0	>	<	200	0	0	0	0	0	0	>	<	1	1.15	1.15	1.15	0	1.15	1.15	>	<	1	506.1	506.1	506.1	0	506.1	506.1	>
2022-06-08 17:00:23	511	<	199	1.005	2	1	0.0707	1.0757	0.9343	>	<	199	0	0	0	0	0	0	>	<	199	0	0	0	0	0	0	>	<	1	1.25	1.25	1.25	0	1.25	1.25	>	<	1	506.1	506.1	506.1	0	506.1	506.1	>
2022-06-08 17:00:24	512	<	200	1	1	1	0	1	1	>	<	200	0	0	0	0	0	0	>	<	200	0	0	0	0	0	0	>	<	1	1.3	1.3	1.3	0	1.3	1.3	>	<	1	506.1	506.1	506.1	0	506.1	506.1	>
2022-06-08 17:00:25	513	<	201	1	1	1	0	1	1	>	<	201	0	0	0	0	0	0	>	<	201	0	0	0	0	0	0	>	<	1	1.25	1.25	1.25	0	1.25	1.25	>	<	1	506.1	506.1	506.1	0	506.1	506.1	>
2022-06-08 17:00:26	514	<	199	1	1	1	0	1	1	>	<	199	0	0	0	0	0	0	>	<	199	0	0	0	0	0	0	>	<	1	1.3	1.3	1.3	0	1.3	1.3	>	<	1	506.1	506.1	506.1	0	506.1	506.1	>
2022-06-08 17:00:27	515	<	200	1	1	1	0	1	1	>	<	200	0	0	0	0	0	0	>	<	200	0	0	0	0	0	0	>	<	1	1.3	1.3	1.3	0	1.3	1.3	>	<	1	506.1	506.1	506.1	0	506.1	506.1	>
2022-06-08 17:00:28	516	<	200	1	1	1	0	1	1	>	<	200	0	0	0	0	0	0	>	<	200	0	0	0	0	0	0	>	<	1	1.3	1.3	1.3	0	1.3	1.3	>	<	1	506.1	506.1	506.1	0	506.1	506.1	>
2022-06-08 17:00:29	517	<	200	1.005	2	1	0.0705	1.0755	0.9345	>	<	200	0	0	0	0	0	0	>	<	200	0	0	0	0	0	0	>	<	1	1.3	1.3	1.3	0	1.3	1.3	>	<	1	506.1	506.1	506.1	0	506.1	506.1	>
2022-06-08 17:00:30	518	<	200	1	1	1	0	1	1	>	<	200	0	0	0	0	0	0	>	<	200	0	0	0	0	0	0	>	<	1	1.3	1.3	1.3	0	1.3	1.3	>	<	1	506.1	506.1	506.1	0	506.1	506.1	>
2022-06-08 17:00:31	519	<	201	1	1	1	0	1	1	>	<	201	0	0	0	0	0	0	>	<	201	0	0	0	0	0	0	>	<	1	1.15	1.15	1.15	0	1.15	1.15	>	<	1	506.1	506.1	506.1	0	506.1	506.1	>
2022-06-08 17:00:32	520	<	199	1.005	2	1	0.0707	1.0757	0.9343	>	<	199	0	0	0	0	0	0	>	<	199	0	0	0	0	0	0	>	<	1	1.25	1.25	1.25	0	1.25	1.25	>	<	1	506.1	506.1	506.1	0	506.1	506.1	>
2022-06-08 17:00:33	521	<	200	1	1	1	0	1	1	>	<	200	0	0	0	0	0	0	>	<	200	0	0	0	0	0	0	>	<	1	1.3	1.3	1.3	0	1.3	1.3	>	<	1	506.1	506.1	506.1	0	506.1	506.1	>
2022-06-08 17:00:34	522	<	200	1	1	1	0	1	1	>	<	200	0	0	0	0	0	0	>	<	200	0	0	0	0	0	0	>	<	1	1.3	1.3	1.3	0	1.3	1.3	>	<	1	506.1	506.1	506.1	0	506.1	506.1	>
2022-06-08 17:00:35	523	<	200	1	1	1	0	1	1	>	<	200	0	0	0	0	0	0	>	<	200	0	0	0	0	0	0	>	<	1	1.3	1.3	1.3	0	1.3	1.3	>	<	1	506.1	506.1	506.1	0	506.1	506.1	>
2022-06-08 17:00:36	524	<	200	1	1	1	0	1	1	>	<	200	0.005	1	0	0.0705	0.0755	-0.0655	>	<	200	0.005	1	0	0.0705	0.0755	-0.0655	>	<	1	1.35	1.35	1.35	0	1.35	1.35	>	<	1	506.1	506.1	506.1	0	506.1	506.1	>
2022-06-08 17:00:37	525	<	200	1	1	1	0	1	1	>	<	200	0	0	0	0	0	0	>	<	200	0	0	0	0	0	0	>	<	1	1.25	1.25	1.25	0	1.25	1.25	>	<	1	506.1	506.1	506.1	0	506.1	506.1	>
2022-06-08 17:00:38	526	<	200	1	1	1	0	1	1	>	<	200	0	0	0	0	0	0	>	<	200	0	0	0	0	0	0	>	<	1	1.75	1.75	1.75	0	1.75	1.75	>	<	1	506.1	506.1	506.1	0	506.1	506.1	>
2022-06-08 17:00:39	527	<	200	1.005	2	1	0.0705	1.0755	0.9345	>	<	200	0	0	0	0	0	0	>	<	200	0	0	0	0	0	0	>	<	1	1.3	1.3	1.3	0	1.3	1.3	>	<	1	506.1	506.1	506.1	0	506.1	506.1	>
2022-06-08 17:00:40	528	<	200	1	1	1	0	1	1	>	<	200	0	0	0	0	0	0	>	<	200	0	0	0	0	0	0	>	<	1	1.3	1.3	1.3	0	1.3	1.3	>	<	1	506.1	506.1	506.1	0	506.1	506.1	>
2022-06-08 17:00:41	529	<	200	1	1	1	0	1	1	>	<	200	0	0	0	0	0	0	>	<	200	0	0	0	0	0	0	>	<	1	1.3	1.3	1.3	0	1.3	1.3	>	<	1	506.1	506.1	506.1	0	506.1	506.1	>
2022-06-08 17:00:42	530	<	200	1	1	1	0	1	1	>	<	200	0	0	0	0	0	0	>	<	200	0	0	0	0	0	0	>	<	1	1.35	1.35	1.35	0	1.35	1.35	>	<	1	506.1	506.1	506.1	0	506.1	506.1	>
2022-06-08 17:00:43	531	<	201	1	1	1	0	1	1	>	<	201	0	0	0	0	0	0	>	<	201	0	0	0	0	0	0	>	<	1	1.3	1.3	1.3	0	1.3	1.3	>	<	1	506.1	506.1	506.1	0	506.1	506.1	>
2022-06-08 17:00:44	532	<	199	1	1	1	0	1	1	>	<	199	0	0	0	0	0	0	>	<	199	0	0	0	0	0	0	>	<	1	1.3	1.3	1.3	0	1.3	1.3	>	<	1	506.1	506.1	506.1	0	506.1	506.1	>
2022-06-08 17:00:45	533	<	200	1	1	1	0	1	1	>	<	200	0	0	0	0	0	0	>	<	200	0	0	0	0	0	0	>	<	1	1.3	1.3	1.3	0	1.3	1.3	>	<	1	506.1	506.1	506.1	0	506.1	506.1	>
2022-06-08 17:00:46	534	<	200	1	1	1	0	1	1	>	<	200	0	0	0	0	0	0	>	<	200	0	0	0	0	0	0	>	<	1	1.3	1.3	1.3	0	1.3	1.3	>	<	1	506.1	506.1	506.1	0	506.1	506.1	>
2022-06-08 17:00:47	535	<	200	1	1	1	0	1	1	>	<	200	0	0	0	0	0	0	>	<	200	0	0	0	0	0	0	>	<	1	1.3	1.3	1.3	0	1.3	1.3	>	<	1	506.1	506.1	506.1	0	506.1	506.1	>
2022-06-08 17:00:48	536	<	200	1	1	1	0	1	1	>	<	200	0	0	0	0	0	0	>	<	200	0	0	0	0	0	0	>	<	1	1.3	1.3	1.3	0	1.3	1.3	>	<	1	506.1	506.1	506.1	0	506.1	506.1	>
2022-06-08 17:00:49	537	<	200	1	1	1	0	1	1	>	<	200	0	0	0	0	0	0	>	<	200	0	0	0	0	0	0	>	<	1	1.3	1.3	1.3	0	1.3	1.3	>	<	1	506.1	506.1	506.1	0	506.1	506.1	>
2022-06-08 17:00:50	538	<	200	1	1	1	0	1	1	>	<	200	0	0	0	0	0	0	>	<	200	0	0	0	0	0	0	>	<	1	1.3	1.3	1.3	0	1.3	1.3	>	<	1	506.1	506.1	506.1	0	506.1	506.1	>
2022-06-08 17:00:51	539	<	200	1.4	6	1	0.5831	1.9831	0.8169	>	<	200	0.05	1	0	0.2179	0.2679	-0.1679	>	<	200	0.05	1	0	0.2179	0.2679	-0.1679	>	<	1	1.3	1.3	1.3	0	1.3	1.3	>	<	1	506.1	506.1	506.1	0	506.1	506.1	>
2022-06-08 17:00:52	540	<	200	1.52	2	1	0.4996	2.0196	1.0204	>	<	200	0.155	1	0	0.3619	0.5169	-0.2069	>	<	200	0.135	1	0	0.3417	0.4767	-0.2067	>	<	1	1.3	1.3	1.3	0	1.3	1.3	>	<	1	506.1	506.1	506.1	0	506.1	506.1	>
2022-06-08 17:00:53	541	<	201	1.4527	2	1	0.4978	1.9505	0.955	>	<	201	0.0995	1	0	0.2993	0.3988	-0.1998	>	<	201	0.0896	1	0	0.2855	0.3751	-0.196	>	<	1	1.25	1.25	1.25	0	1.25	1.25	>	<	1	506.1	506.1	506.1	0	506.1	506.1	>
2022-06-08 17:00:54	542	<	200	1.475	2	1	0.4994	1.9744	0.9756	>	<	200	0.13	1	0	0.3363	0.4663	-0.2063	>	<	200	0.12	1	0	0.325	0.445	-0.205	>	<	1	1.2	1.2	1.2	0	1.2	1.2	>	<	1	506.1	506.1	506.1	0	506.1	506.1	>
2022-06-08 17:00:55	543	<	200	1.49	2	1	0.4999	1.9899	0.9901	>	<	200	0.095	1	0	0.2932	0.3882	-0.1982	>	<	200	0.085	1	0	0.2789	0.3639	-0.1939	>	<	1	1.2	1.2	1.2	0	1.2	1.2	>	<	1	506.1	506.1	506.1	0	506.1	506.1	>
2022-06-08 17:00:56	544	<	200	1.16	2	1	0.3666	1.5266	0.7934	>	<	200	0.04	1	0	0.196	0.236	-0.156	>	<	200	0.035	1	0	0.1838	0.2188	-0.1488	>	<	1	1.2	1.2	1.2	0	1.2	1.2	>	<	1	506.1	506.1	506.1	0	506.1	506.1	>
2022-06-08 17:00:57	545	<	200	1.005	2	1	0.0705	1.0755	0.9345	>	<	200	0	0	0	0	0	0	>	<	200	0	0	0	0	0	0	>	<	1	1.2	1.2	1.2	0	1.2	1.2	>	<	1	506.1	506.1	506.1	0	506.1	506.1	>
2022-06-08 17:00:58	546	<	200	1	1	1	0	1	1	>	<	200	0	0	0	0	0	0	>	<	200	0	0	0	0	0	0	>	<	1	1.3	1.3	1.3	0	1.3	1.3	>	<	1	506.1	506.1	506.1	0	506.1	506.1	>
2022-06-08 17:00:59	547	<	200	1	1	1	0	1	1	>	<	200	0	0	0	0	0	0	>	<	200	0	0	0	0	0	0	>	<	1	1.35	1.35	1.35	0	1.35	1.35	>	<	1	506.1	506.1	506.1	0	506.1	506.1	>
2022-06-08 17:01:00	548	<	200	1	1	1	0	1	1	>	<	200	0	0	0	0	0	0	>	<	200	0	0	0	0	0	0	>	<	1	1.15	1.15	1.15	0	1.15	1.15	>	<	1	506.1	506.1	506.1	0	506.1	506.1	>
2022-06-08 17:01:01	549	<	200	1.015	4	1	0.2116	1.2266	0.8034	>	<	200	0	0	0	0	0	0	>	<	200	0	0	0	0	0	0	>	<	1	1.3	1.3	1.3	0	1.3	1.3	>	<	1	506.1	506.1	506.1	0	506.1	506.1	>
2022-06-08 17:01:02	550	<	200	1	1	1	0	1	1	>	<	200	0	0	0	0	0	0	>	<	200	0	0	0	0	0	0	>	<	1	1.35	1.35	1.35	0	1.35	1.35	>	<	1	506.1	506.1	506.1	0	506.1	506.1	>
2022-06-08 17:01:03	551	<	200	1	1	1	0	1	1	>	<	200	0	0	0	0	0	0	>	<	200	0	0	0	0	0	0	>	<	1	1.35	1.35	1.35	0	1.35	1.35	>	<	1	506.1	506.1	506.1	0	506.1	506.1	>
2022-06-08 17:01:04	552	<	199	1	1	1	0	1	1	>	<	199	0	0	0	0	0	0	>	<	199	0	0	0	0	0	0	>	<	1	1.35	1.35	1.35	0	1.35	1.35	>	<	1	506.1	506.1	506.1	0	506.1	506.1	>
2022-06-08 17:01:05	553	<	201	1	1	1	0	1	1	>	<	201	0	0	0	0	0	0	>	<	201	0	0	0	0	0	0	>	<	1	1.3	1.3	1.3	0	1.3	1.3	>	<	1	506.1	506.1	506.1	0	506.1	506.1	>
2022-06-08 17:01:06	554	<	200	1	1	1	0	1	1	>	<	200	0	0	0	0	0	0	>	<	200	0	0	0	0	0	0	>	<	1	1.4	1.4	1.4	0	1.4	1.4	>	<	1	506.1	506.1	506.1	0	506.1	506.1	>
2022-06-08 17:01:07	555	<	200	1	1	1	0	1	1	>	<	200	0.005	1	0	0.0705	0.0755	-0.0655	>	<	200	0.005	1	0	0.0705	0.0755	-0.0655	>	<	1	1.4	1.4	1.4	0	1.4	1.4	>	<	1	506.1	506.1	506.1	0	506.1	506.1	>
2022-06-08 17:01:08	556	<	200	1	1	1	0	1	1	>	<	200	0	0	0	0	0	0	>	<	200	0	0	0	0	0	0	>	<	1	1.4	1.4	1.4	0	1.4	1.4	>	<	1	506.1	506.1	506.1	0	506.1	506.1	>
2022-06-08 17:01:09	557	<	200	1	1	1	0	1	1	>	<	200	0	0	0	0	0	0	>	<	200	0	0	0	0	0	0	>	<	1	1.35	1.35	1.35	0	1.35	1.35	>	<	1	506.1	506.1	506.1	0	506.1	506.1	>
2022-06-08 17:01:10	558	<	200	1.005	2	1	0.0705	1.0755	0.9345	>	<	200	0	0	0	0	0	0	>	<	200	0	0	0	0	0	0	>	<	1	1.3	1.3	1.3	0	1.3	1.3	>	<	1	506.1	506.1	506.1	0	506.1	506.1	>
2022-06-08 17:01:11	559	<	200	1.325	2	1	0.4684	1.7934	0.8566	>	<	200	0.09	1	0	0.2862	0.3762	-0.1962	>	<	200	0.07	1	0	0.2551	0.3251	-0.1851	>	<	1	1.25	1.25	1.25	0	1.25	1.25	>	<	1	506.1	506.1	506.1	0	506.1	506.1	>
2022-06-08 17:01:12	560	<	200	1.42	2	1	0.4936	1.9136	0.9264	>	<	200	0.15	1	0	0.3571	0.5071	-0.2071	>	<	200	0.11	1	0	0.3129	0.4229	-0.2029	>	<	1	1.4	1.4	1.4	0	1.4	1.4	>	<	1	506.1	506.1	506.1	0	506.1	506.1	>
2022-06-08 17:01:13	561	<	200	1.455	2	1	0.498	1.953	0.957	>	<	200	0.15	1	0	0.3571	0.5071	-0.2071	>	<	200	0.095	1	0	0.2932	0.3882	-0.1982	>	<	1	1.3	1.3	1.3	0	1.3	1.3	>	<	1	506.1	506.1	506.1	0	506.1	506.1	>
2022-06-08 17:01:14	562	<	200	1.41	2	1	0.4918	1.9018	0.9182	>	<	200	0.16	1	0	0.3666	0.5266	-0.2066	>	<	200	0.105	1	0	0.3066	0.4116	-0.2016	>	<	1	1.4	1.4	1.4	0	1.4	1.4	>	<	1	506.1	506.1	506.1	0	506.1	506.1	>
2022-06-08 17:01:15	563	<	200	1.47	2	1	0.4991	1.9691	0.9709	>	<	200	0.125	1	0	0.3307	0.4557	-0.2057	>	<	200	0.09	1	0	0.2862	0.3762	-0.1962	>	<	1	1.35	1.35	1.35	0	1.35	1.35	>	<	1	506.1	506.1	506.1	0	506.1	506.1	>
2022-06-08 17:01:16	564	<	200	1.155	2	1	0.3619	1.5169	0.7931	>	<	200	0.03	1	0	0.1706	0.2006	-0.1406	>	<	200	0.025	1	0	0.1561	0.1811	-0.1311	>	<	1	1.35	1.35	1.35	0	1.35	1.35	>	<	1	506.1	506.1	506.1	0	506.1	506.1	>
2022-06-08 17:01:17	565	<	200	1	1	1	0	1	1	>	<	200	0	0	0	0	0	0	>	<	200	0	0	0	0	0	0	>	<	1	1.35	1.35	1.35	0	1.35	1.35	>	<	1	506.1	506.1	506.1	0	506.1	506.1	>
2022-06-08 17:01:18	566	<	200	1.005	2	1	0.0705	1.0755	0.9345	>	<	200	0	0	0	0	0	0	>	<	200	0	0	0	0	0	0	>	<	1	1.4	1.4	1.4	0	1.4	1.4	>	<	1	506.1	506.1	506.1	0	506.1	506.1	>
2022-06-08 17:01:19	567	<	200	1	1	1	0	1	1	>	<	200	0	0	0	0	0	0	>	<	200	0	0	0	0	0	0	>	<	1	1.4	1.4	1.4	0	1.4	1.4	>	<	1	506.1	506.1	506.1	0	506.1	506.1	>
2022-06-08 17:01:20	568	<	200	1	1	1	0	1	1	>	<	200	0	0	0	0	0	0	>	<	200	0	0	0	0	0	0	>	<	1	1.3	1.3	1.3	0	1.3	1.3	>	<	1	506.1	506.1	506.1	0	506.1	506.1	>
2022-06-08 17:01:21	569	<	200	1.26	2	1	0.4386	1.6986	0.8214	>	<	200	0.05	1	0	0.2179	0.2679	-0.1679	>	<	200	0.04	1	0	0.196	0.236	-0.156	>	<	1	1.3	1.3	1.3	0	1.3	1.3	>	<	1	506.1	506.1	506.1	0	506.1	506.1	>
2022-06-08 17:01:22	570	<	200	1.45	2	1	0.4975	1.9475	0.9525	>	<	200	0.045	1	0	0.2073	0.2523	-0.1623	>	<	200	0.035	1	0	0.1838	0.2188	-0.1488	>	<	1	1.25	1.25	1.25	0	1.25	1.25	>	<	1	506.1	506.1	506.1	0	506.1	506.1	>
2022-06-08 17:01:23	571	<	200	1.47	2	1	0.4991	1.9691	0.9709	>	<	200	0.065	1	0	0.2465	0.3115	-0.1815	>	<	200	0.05	1	0	0.2179	0.2679	-0.1679	>	<	1	1.3	1.3	1.3	0	1.3	1.3	>	<	1	506.1	506.1	506.1	0	506.1	506.1	>
2022-06-08 17:01:24	572	<	200	1.475	2	1	0.4994	1.9744	0.9756	>	<	200	0.1	1	0	0.3	0.4	-0.2	>	<	200	0.075	1	0	0.2634	0.3384	-0.1884	>	<	1	1.3	1.3	1.3	0	1.3	1.3	>	<	1	506.1	506.1	506.1	0	506.1	506.1	>
2022-06-08 17:01:25	573	<	200	1.515	2	1	0.4998	2.0148	1.0152	>	<	200	0.11	1	0	0.3129	0.4229	-0.2029	>	<	200	0.095	1	0	0.2932	0.3882	-0.1982	>	<	1	1.3	1.3	1.3	0	1.3	1.3	>	<	1	506.1	506.1	506.1	0	506.1	506.1	>
2022-06-08 17:01:26	574	<	200	1.18	2	1	0.3842	1.5642	0.7958	>	<	200	0.035	1	0	0.1838	0.2188	-0.1488	>	<	200	0.03	1	0	0.1706	0.2006	-0.1406	>	<	1	1.25	1.25	1.25	0	1.25	1.25	>	<	1	506.1	506.1	506.1	0	506.1	506.1	>
2022-06-08 17:01:27	575	<	200	1.005	2	1	0.0705	1.0755	0.9345	>	<	200	0	0	0	0	0	0	>	<	200	0	0	0	0	0	0	>	<	1	1.35	1.35	1.35	0	1.35	1.35	>	<	1	506.1	506.1	506.1	0	506.1	506.1	>
2022-06-08 17:01:28	576	<	200	1	1	1	0	1	1	>	<	200	0	0	0	0	0	0	>	<	200	0	0	0	0	0	0	>	<	1	1.25	1.25	1.25	0	1.25	1.25	>	<	1	506.1	506.1	506.1	0	506.1	506.1	>
2022-06-08 17:01:29	577	<	200	1	1	1	0	1	1	>	<	200	0	0	0	0	0	0	>	<	200	0	0	0	0	0	0	>	<	1	1.3	1.3	1.3	0	1.3	1.3	>	<	1	506.1	506.1	506.1	0	506.1	506.1	>
2022-06-08 17:01:30	578	<	200	1	1	1	0	1	1	>	<	200	0	0	0	0	0	0	>	<	200	0	0	0	0	0	0	>	<	1	1.3	1.3	1.3	0	1.3	1.3	>	<	1	506.1	506.1	506.1	0	506.1	506.1	>
2022-06-08 17:01:31	579	<	200	1	1	1	0	1	1	>	<	200	0	0	0	0	0	0	>	<	200	0	0	0	0	0	0	>	<	1	1.35	1.35	1.35	0	1.35	1.35	>	<	1	506.1	506.1	506.1	0	506.1	506.1	>
2022-06-08 17:01:32	580	<	200	1	1	1	0	1	1	>	<	200	0	0	0	0	0	0	>	<	200	0	0	0	0	0	0	>	<	1	1.3	1.3	1.3	0	1.3	1.3	>	<	1	506.1	506.1	506.1	0	506.1	506.1	>
2022-06-08 17:01:33	581	<	200	1	1	1	0	1	1	>	<	200	0	0	0	0	0	0	>	<	200	0	0	0	0	0	0	>	<	1	1.25	1.25	1.25	0	1.25	1.25	>	<	1	506.1	506.1	506.1	0	506.1	506.1	>
2022-06-08 17:01:34	582	<	200	1	1	1	0	1	1	>	<	200	0	0	0	0	0	0	>	<	200	0	0	0	0	0	0	>	<	1	1.3	1.3	1.3	0	1.3	1.3	>	<	1	506.1	506.1	506.1	0	506.1	506.1	>
2022-06-08 17:01:35	583	<	200	1	1	1	0	1	1	>	<	200	0	0	0	0	0	0	>	<	200	0	0	0	0	0	0	>	<	1	1.3	1.3	1.3	0	1.3	1.3	>	<	1	506.1	506.1	506.1	0	506.1	506.1	>
2022-06-08 17:01:36	584	<	200	1	1	1	0	1	1	>	<	200	0	0	0	0	0	0	>	<	200	0	0	0	0	0	0	>	<	1	1.35	1.35	1.35	0	1.35	1.35	>	<	1	506.1	506.1	506.1	0	506.1	506.1	>
2022-06-08 17:01:37	585	<	200	1	1	1	0	1	1	>	<	200	0	0	0	0	0	0	>	<	200	0	0	0	0	0	0	>	<	1	1.3	1.3	1.3	0	1.3	1.3	>	<	1	506.1	506.1	506.1	0	506.1	506.1	>
2022-06-08 17:01:38	586	<	200	1	1	1	0	1	1	>	<	200	0	0	0	0	0	0	>	<	200	0	0	0	0	0	0	>	<	1	1.2	1.2	1.2	0	1.2	1.2	>	<	1	506.1	506.1	506.1	0	506.1	506.1	>
2022-06-08 17:01:39	587	<	200	1	1	1	0	1	1	>	<	200	0	0	0	0	0	0	>	<	200	0	0	0	0	0	0	>	<	1	1.3	1.3	1.3	0	1.3	1.3	>	<	1	506.1	506.1	506.1	0	506.1	506.1	>
2022-06-08 17:01:40	588	<	200	1	1	1	0	1	1	>	<	200	0	0	0	0	0	0	>	<	200	0	0	0	0	0	0	>	<	1	1.15	1.15	1.15	0	1.15	1.15	>	<	1	506.1	506.1	506.1	0	506.1	506.1	>
2022-06-08 17:01:41	589	<	200	1.005	2	1	0.0705	1.0755	0.9345	>	<	200	0	0	0	0	0	0	>	<	200	0	0	0	0	0	0	>	<	1	1.2	1.2	1.2	0	1.2	1.2	>	<	1	506.1	506.1	506.1	0	506.1	506.1	>
2022-06-08 17:01:42	590	<	200	1	1	1	0	1	1	>	<	200	0	0	0	0	0	0	>	<	200	0	0	0	0	0	0	>	<	1	1.3	1.3	1.3	0	1.3	1.3	>	<	1	506.3	506.3	506.3	0	506.3	506.3	>
2022-06-08 17:01:43	591	<	200	1	1	1	0	1	1	>	<	200	0	0	0	0	0	0	>	<	200	0	0	0	0	0	0	>	<	1	1.4	1.4	1.4	0	1.4	1.4	>	<	1	506.3	506.3	506.3	0	506.3	506.3	>
2022-06-08 17:01:44	592	<	200	1.005	2	1	0.0705	1.0755	0.9345	>	<	200	0	0	0	0	0	0	>	<	200	0	0	0	0	0	0	>	<	1	1.3	1.3	1.3	0	1.3	1.3	>	<	1	506.3	506.3	506.3	0	506.3	506.3	>
2022-06-08 17:01:45	593	<	200	1	1	1	0	1	1	>	<	200	0	0	0	0	0	0	>	<	200	0	0	0	0	0	0	>	<	1	1.3	1.3	1.3	0	1.3	1.3	>	<	1	506.3	506.3	506.3	0	506.3	506.3	>
2022-06-08 17:01:46	594	<	200	1	1	1	0	1	1	>	<	200	0	0	0	0	0	0	>	<	200	0	0	0	0	0	0	>	<	1	1.4	1.4	1.4	0	1.4	1.4	>	<	1	506.3	506.3	506.3	0	506.3	506.3	>
2022-06-08 17:01:47	595	<	200	1	1	1	0	1	1	>	<	200	0	0	0	0	0	0	>	<	200	0	0	0	0	0	0	>	<	1	1.3	1.3	1.3	0	1.3	1.3	>	<	1	506.3	506.3	506.3	0	506.3	506.3	>
2022-06-08 17:01:48	596	<	200	1	1	1	0	1	1	>	<	200	0	0	0	0	0	0	>	<	200	0	0	0	0	0	0	>	<	1	1.3	1.3	1.3	0	1.3	1.3	>	<	1	506.3	506.3	506.3	0	506.3	506.3	>
2022-06-08 17:01:49	597	<	200	1	1	1	0	1	1	>	<	200	0	0	0	0	0	0	>	<	200	0	0	0	0	0	0	>	<	1	1.3	1.3	1.3	0	1.3	1.3	>	<	1	506.3	506.3	506.3	0	506.3	506.3	>
2022-06-08 17:01:50	598	<	200	1	1	1	0	1	1	>	<	200	0	0	0	0	0	0	>	<	200	0	0	0	0	0	0	>	<	1	1.35	1.35	1.35	0	1.35	1.35	>	<	1	506.3	506.3	506.3	0	506.3	506.3	>
2022-06-08 17:01:51	599	<	200	1.23	2	1	0.4208	1.6508	0.8092	>	<	200	0.02	1	0	0.14	0.16	-0.12	>	<	200	0.015	1	0	0.1216	0.1366	-0.1066	>	<	1	1.3	1.3	1.3	0	1.3	1.3	>	<	1	506.3	506.3	506.3	0	506.3	506.3	>
2022-06-08 17:01:52	600	<	200	1.48	2	1	0.4996	1.9796	0.9804	>	<	200	0.08	1	0	0.2713	0.3513	-0.1913	>	<	200	0.075	1	0	0.2634	0.3384	-0.1884	>	<	1	1.35	1.35	1.35	0	1.35	1.35	>	<	1	506.3	506.3	506.3	0	506.3	506.3	>
2022-06-08 17:01:53	601	<	200	1.52	2	1	0.4996	2.0196	1.0204	>	<	200	0.06	1	0	0.2375	0.2975	-0.1775	>	<	200	0.055	1	0	0.228	0.283	-0.173	>	<	1	1.25	1.25	1.25	0	1.25	1.25	>	<	1	506.3	506.3	506.3	0	506.3	506.3	>
2022-06-08 17:01:54	602	<	200	1.53	2	1	0.4991	2.0291	1.0309	>	<	200	0.105	1	0	0.3066	0.4116	-0.2016	>	<	200	0.075	1	0	0.2634	0.3384	-0.1884	>	<	1	1.3	1.3	1.3	0	1.3	1.3	>	<	1	506.3	506.3	506.3	0	506.3	506.3	>
2022-06-08 17:01:55	603	<	200	1.52	2	1	0.4996	2.0196	1.0204	>	<	200	0.14	1	0	0.347	0.487	-0.207	>	<	200	0.12	1	0	0.325	0.445	-0.205	>	<	1	1.3	1.3	1.3	0	1.3	1.3	>	<	1	506.3	506.3	506.3	0	506.3	506.3	>
2022-06-08 17:01:56	604	<	200	1.18	4	1	0.4214	1.6014	0.7586	>	<	200	0.04	1	0	0.196	0.236	-0.156	>	<	200	0.035	1	0	0.1838	0.2188	-0.1488	>	<	1	1.25	1.25	1.25	0	1.25	1.25	>	<	1	506.3	506.3	506.3	0	506.3	506.3	>
2022-06-08 17:01:57	605	<	200	1	1	1	0	1	1	>	<	200	0	0	0	0	0	0	>	<	200	0	0	0	0	0	0	>	<	1	1.35	1.35	1.35	0	1.35	1.35	>	<	1	506.3	506.3	506.3	0	506.3	506.3	>
2022-06-08 17:01:58	606	<	200	1	1	1	0	1	1	>	<	200	0	0	0	0	0	0	>	<	200	0	0	0	0	0	0	>	<	1	1.3	1.3	1.3	0	1.3	1.3	>	<	1	506.3	506.3	506.3	0	506.3	506.3	>
2022-06-08 17:01:59	607	<	200	1	1	1	0	1	1	>	<	200	0	0	0	0	0	0	>	<	200	0	0	0	0	0	0	>	<	1	1.3	1.3	1.3	0	1.3	1.3	>	<	1	506.3	506.3	506.3	0	506.3	506.3	>
2022-06-08 17:02:00	608	<	200	1	1	1	0	1	1	>	<	200	0	0	0	0	0	0	>	<	200	0	0	0	0	0	0	>	<	1	1.3	1.3	1.3	0	1.3	1.3	>	<	1	506.3	506.3	506.3	0	506.3	506.3	>
2022-06-08 17:02:01	609	<	200	1.01	3	1	0.1411	1.1511	0.8689	>	<	200	0	0	0	0	0	0	>	<	200	0	0	0	0	0	0	>	<	1	1.35	1.35	1.35	0	1.35	1.35	>	<	1	506.3	506.3	506.3	0	506.3	506.3	>
2022-06-08 17:02:02	610	<	200	1	1	1	0	1	1	>	<	200	0	0	0	0	0	0	>	<	200	0	0	0	0	0	0	>	<	1	1.3	1.3	1.3	0	1.3	1.3	>	<	1	506.3	506.3	506.3	0	506.3	506.3	>
2022-06-08 17:02:03	611	<	200	1	1	1	0	1	1	>	<	200	0	0	0	0	0	0	>	<	200	0	0	0	0	0	0	>	<	1	1.35	1.35	1.35	0	1.35	1.35	>	<	1	506.3	506.3	506.3	0	506.3	506.3	>
2022-06-08 17:02:04	612	<	200	1	1	1	0	1	1	>	<	200	0	0	0	0	0	0	>	<	200	0	0	0	0	0	0	>	<	1	1.3	1.3	1.3	0	1.3	1.3	>	<	1	506.3	506.3	506.3	0	506.3	506.3	>
2022-06-08 17:02:05	613	<	200	1	1	1	0	1	1	>	<	200	0	0	0	0	0	0	>	<	200	0	0	0	0	0	0	>	<	1	1.3	1.3	1.3	0	1.3	1.3	>	<	1	506.3	506.3	506.3	0	506.3	506.3	>
2022-06-08 17:02:06	614	<	200	1	1	1	0	1	1	>	<	200	0	0	0	0	0	0	>	<	200	0	0	0	0	0	0	>	<	1	1.3	1.3	1.3	0	1.3	1.3	>	<	1	506.3	506.3	506.3	0	506.3	506.3	>
2022-06-08 17:02:07	615	<	200	1	1	1	0	1	1	>	<	200	0	0	0	0	0	0	>	<	200	0	0	0	0	0	0	>	<	1	1.35	1.35	1.35	0	1.35	1.35	>	<	1	506.3	506.3	506.3	0	506.3	506.3	>
2022-06-08 17:02:08	616	<	200	1	1	1	0	1	1	>	<	200	0	0	0	0	0	0	>	<	200	0	0	0	0	0	0	>	<	1	1.35	1.35	1.35	0	1.35	1.35	>	<	1	506.3	506.3	506.3	0	506.3	506.3	>
2022-06-08 17:02:09	617	<	200	1	1	1	0	1	1	>	<	200	0	0	0	0	0	0	>	<	200	0	0	0	0	0	0	>	<	1	1.35	1.35	1.35	0	1.35	1.35	>	<	1	506.3	506.3	506.3	0	506.3	506.3	>
2022-06-08 17:02:10	618	<	200	1	1	1	0	1	1	>	<	200	0	0	0	0	0	0	>	<	200	0	0	0	0	0	0	>	<	1	1.3	1.3	1.3	0	1.3	1.3	>	<	1	506.3	506.3	506.3	0	506.3	506.3	>
2022-06-08 17:02:11	619	<	200	1	1	1	0	1	1	>	<	200	0	0	0	0	0	0	>	<	200	0	0	0	0	0	0	>	<	1	1.4	1.4	1.4	0	1.4	1.4	>	<	1	506.3	506.3	506.3	0	506.3	506.3	>
2022-06-08 17:02:12	620	<	199	1	1	1	0	1	1	>	<	199	0	0	0	0	0	0	>	<	199	0	0	0	0	0	0	>	<	1	1.3	1.3	1.3	0	1.3	1.3	>	<	1	506.3	506.3	506.3	0	506.3	506.3	>
2022-06-08 17:02:13	621	<	201	1.005	2	1	0.0704	1.0753	0.9346	>	<	201	0	0	0	0	0	0	>	<	201	0	0	0	0	0	0	>	<	1	1.3	1.3	1.3	0	1.3	1.3	>	<	1	506.3	506.3	506.3	0	506.3	506.3	>
2022-06-08 17:02:14	622	<	200	1	1	1	0	1	1	>	<	200	0	0	0	0	0	0	>	<	200	0	0	0	0	0	0	>	<	1	1.35	1.35	1.35	0	1.35	1.35	>	<	1	506.3	506.3	506.3	0	506.3	506.3	>
2022-06-08 17:02:15	623	<	200	1.01	3	1	0.1411	1.1511	0.8689	>	<	200	0	0	0	0	0	0	>	<	200	0	0	0	0	0	0	>	<	1	1.3	1.3	1.3	0	1.3	1.3	>	<	1	506.3	506.3	506.3	0	506.3	506.3	>
2022-06-08 17:02:16	624	<	200	1.005	2	1	0.0705	1.0755	0.9345	>	<	200	0	0	0	0	0	0	>	<	200	0	0	0	0	0	0	>	<	1	1.4	1.4	1.4	0	1.4	1.4	>	<	1	506.3	506.3	506.3	0	506.3	506.3	>
2022-06-08 17:02:17	625	<	200	1	1	1	0	1	1	>	<	200	0	0	0	0	0	0	>	<	200	0	0	0	0	0	0	>	<	1	1.3	1.3	1.3	0	1.3	1.3	>	<	1	506.3	506.3	506.3	0	506.3	506.3	>
2022-06-08 17:02:18	626	<	200	1	1	1	0	1	1	>	<	200	0	0	0	0	0	0	>	<	200	0	0	0	0	0	0	>	<	1	1.35	1.35	1.35	0	1.35	1.35	>	<	1	506.3	506.3	506.3	0	506.3	506.3	>
2022-06-08 17:02:19	627	<	200	1	1	1	0	1	1	>	<	200	0	0	0	0	0	0	>	<	200	0	0	0	0	0	0	>	<	1	1.7	1.7	1.7	0	1.7	1.7	>	<	1	506.3	506.3	506.3	0	506.3	506.3	>
2022-06-08 17:02:20	628	<	200	1	1	1	0	1	1	>	<	200	0	0	0	0	0	0	>	<	200	0	0	0	0	0	0	>	<	1	1.35	1.35	1.35	0	1.35	1.35	>	<	1	506.3	506.3	506.3	0	506.3	506.3	>
2022-06-08 17:02:21	629	<	200	1	1	1	0	1	1	>	<	200	0	0	0	0	0	0	>	<	200	0	0	0	0	0	0	>	<	1	1.3	1.3	1.3	0	1.3	1.3	>	<	1	506.3	506.3	506.3	0	506.3	506.3	>
2022-06-08 17:02:22	630	<	200	1	1	1	0	1	1	>	<	200	0	0	0	0	0	0	>	<	200	0	0	0	0	0	0	>	<	1	1.4	1.4	1.4	0	1.4	1.4	>	<	1	506.3	506.3	506.3	0	506.3	506.3	>
2022-06-08 17:02:23	631	<	199	1	1	1	0	1	1	>	<	199	0	0	0	0	0	0	>	<	199	0	0	0	0	0	0	>	<	1	1.3	1.3	1.3	0	1.3	1.3	>	<	1	506.3	506.3	506.3	0	506.3	506.3	>
2022-06-08 17:02:24	632	<	201	1	1	1	0	1	1	>	<	201	0	0	0	0	0	0	>	<	201	0	0	0	0	0	0	>	<	1	1.35	1.35	1.35	0	1.35	1.35	>	<	1	506.3	506.3	506.3	0	506.3	506.3	>
2022-06-08 17:02:25	633	<	199	1	1	1	0	1	1	>	<	199	0	0	0	0	0	0	>	<	199	0	0	0	0	0	0	>	<	1	1.35	1.35	1.35	0	1.35	1.35	>	<	1	506.3	506.3	506.3	0	506.3	506.3	>
2022-06-08 17:02:26	634	<	200	1	1	1	0	1	1	>	<	200	0	0	0	0	0	0	>	<	200	0	0	0	0	0	0	>	<	1	1.35	1.35	1.35	0	1.35	1.35	>	<	1	506.3	506.3	506.3	0	506.3	506.3	>
2022-06-08 17:02:27	635	<	201	1.005	2	1	0.0704	1.0753	0.9346	>	<	201	0	0	0	0	0	0	>	<	201	0	0	0	0	0	0	>	<	1	1.35	1.35	1.35	0	1.35	1.35	>	<	1	506.3	506.3	506.3	0	506.3	506.3	>
2022-06-08 17:02:28	636	<	199	1	1	1	0	1	1	>	<	199	0	0	0	0	0	0	>	<	199	0	0	0	0	0	0	>	<	1	1.3	1.3	1.3	0	1.3	1.3	>	<	1	506.5	506.5	506.5	0	506.5	506.5	>
2022-06-08 17:02:29	637	<	200	1	1	1	0	1	1	>	<	200	0	0	0	0	0	0	>	<	200	0	0	0	0	0	0	>	<	1	1.4	1.4	1.4	0	1.4	1.4	>	<	1	506.5	506.5	506.5	0	506.5	506.5	>
2022-06-08 17:02:30	638	<	200	1	1	1	0	1	1	>	<	200	0	0	0	0	0	0	>	<	200	0	0	0	0	0	0	>	<	1	1.3	1.3	1.3	0	1.3	1.3	>	<	1	506.5	506.5	506.5	0	506.5	506.5	>
2022-06-08 17:02:31	639	<	200	1	1	1	0	1	1	>	<	200	0	0	0	0	0	0	>	<	200	0	0	0	0	0	0	>	<	1	1.35	1.35	1.35	0	1.35	1.35	>	<	1	506.5	506.5	506.5	0	506.5	506.5	>
2022-06-08 17:02:32	640	<	200	1	1	1	0	1	1	>	<	200	0	0	0	0	0	0	>	<	200	0	0	0	0	0	0	>	<	1	1.3	1.3	1.3	0	1.3	1.3	>	<	1	506.5	506.5	506.5	0	506.5	506.5	>
2022-06-08 17:02:33	641	<	200	1	1	1	0	1	1	>	<	200	0	0	0	0	0	0	>	<	200	0	0	0	0	0	0	>	<	1	1.35	1.35	1.35	0	1.35	1.35	>	<	1	506.5	506.5	506.5	0	506.5	506.5	>
2022-06-08 17:02:34	642	<	201	1	1	1	0	1	1	>	<	201	0.005	1	0	0.0704	0.0753	-0.0654	>	<	201	0.005	1	0	0.0704	0.0753	-0.0654	>	<	1	1.35	1.35	1.35	0	1.35	1.35	>	<	1	506.5	506.5	506.5	0	506.5	506.5	>
2022-06-08 17:02:35	643	<	200	1	1	1	0	1	1	>	<	200	0	0	0	0	0	0	>	<	200	0	0	0	0	0	0	>	<	1	1.35	1.35	1.35	0	1.35	1.35	>	<	1	506.5	506.5	506.5	0	506.5	506.5	>
2022-06-08 17:02:36	644	<	199	1.3518	2	1	0.4775	1.8293	0.8742	>	<	199	0.0905	1	0	0.2868	0.3773	-0.1964	>	<	199	0.0704	1	0	0.2557	0.3261	-0.1854	>	<	1	1.35	1.35	1.35	0	1.35	1.35	>	<	1	506.5	506.5	506.5	0	506.5	506.5	>
2022-06-08 17:02:37	645	<	200	1.625	2	1	0.4841	2.1091	1.1409	>	<	200	0.12	1	0	0.325	0.445	-0.205	>	<	200	0.095	1	0	0.2932	0.3882	-0.1982	>	<	1	1.3	1.3	1.3	0	1.3	1.3	>	<	1	506.5	506.5	506.5	0	506.5	506.5	>
2022-06-08 17:02:38	646	<	200	1.625	2	1	0.4841	2.1091	1.1409	>	<	200	0.12	1	0	0.325	0.445	-0.205	>	<	200	0.105	1	0	0.3066	0.4116	-0.2016	>	<	1	1.4	1.4	1.4	0	1.4	1.4	>	<	1	506.5	506.5	506.5	0	506.5	506.5	>
2022-06-08 17:02:39	647	<	200	1.65	2	1	0.477	2.127	1.173	>	<	200	0.11	1	0	0.3129	0.4229	-0.2029	>	<	200	0.105	1	0	0.3066	0.4116	-0.2016	>	<	1	1.4	1.4	1.4	0	1.4	1.4	>	<	1	506.5	506.5	506.5	0	506.5	506.5	>
2022-06-08 17:02:40	648	<	200	1.61	2	1	0.4877	2.0977	1.1223	>	<	200	0.055	1	0	0.228	0.283	-0.173	>	<	200	0.05	1	0	0.2179	0.2679	-0.1679	>	<	1	1.3	1.3	1.3	0	1.3	1.3	>	<	1	506.5	506.5	506.5	0	506.5	506.5	>
2022-06-08 17:02:41	649	<	201	1.2338	2	1	0.4233	1.6571	0.8106	>	<	201	0.0746	1	0	0.2628	0.3374	-0.1882	>	<	201	0.0647	1	0	0.246	0.3106	-0.1813	>	<	1	1.35	1.35	1.35	0	1.35	1.35	>	<	1	506.5	506.5	506.5	0	506.5	506.5	>
2022-06-08 17:02:42	650	<	199	1	1	1	0	1	1	>	<	199	0	0	0	0	0	0	>	<	199	0	0	0	0	0	0	>	<	1	1.35	1.35	1.35	0	1.35	1.35	>	<	1	506.5	506.5	506.5	0	506.5	506.5	>
2022-06-08 17:02:43	651	<	200	1	1	1	0	1	1	>	<	200	0	0	0	0	0	0	>	<	200	0	0	0	0	0	0	>	<	1	1.35	1.35	1.35	0	1.35	1.35	>	<	1	506.5	506.5	506.5	0	506.5	506.5	>
2022-06-08 17:02:44	652	<	200	1.005	2	1	0.0705	1.0755	0.9345	>	<	200	0	0	0	0	0	0	>	<	200	0	0	0	0	0	0	>	<	1	1.35	1.35	1.35	0	1.35	1.35	>	<	1	506.5	506.5	506.5	0	506.5	506.5	>
2022-06-08 17:02:45	653	<	200	1.005	2	1	0.0705	1.0755	0.9345	>	<	200	0	0	0	0	0	0	>	<	200	0	0	0	0	0	0	>	<	1	1.4	1.4	1.4	0	1.4	1.4	>	<	1	506.5	506.5	506.5	0	506.5	506.5	>
2022-06-08 17:02:46	654	<	200	1	1	1	0	1	1	>	<	200	0	0	0	0	0	0	>	<	200	0	0	0	0	0	0	>	<	1	1.2	1.2	1.2	0	1.2	1.2	>	<	1	506.5	506.5	506.5	0	506.5	506.5	>
2022-06-08 17:02:47	655	<	200	1	1	1	0	1	1	>	<	200	0	0	0	0	0	0	>	<	200	0	0	0	0	0	0	>	<	1	1.35	1.35	1.35	0	1.35	1.35	>	<	1	506.5	506.5	506.5	0	506.5	506.5	>
2022-06-08 17:02:48	656	<	201	1	1	1	0	1	1	>	<	201	0	0	0	0	0	0	>	<	201	0	0	0	0	0	0	>	<	1	1.4	1.4	1.4	0	1.4	1.4	>	<	1	506.5	506.5	506.5	0	506.5	506.5	>
2022-06-08 17:02:49	657	<	199	1	1	1	0	1	1	>	<	199	0	0	0	0	0	0	>	<	199	0	0	0	0	0	0	>	<	1	1.35	1.35	1.35	0	1.35	1.35	>	<	1	506.5	506.5	506.5	0	506.5	506.5	>
2022-06-08 17:02:50	658	<	200	1	1	1	0	1	1	>	<	200	0	0	0	0	0	0	>	<	200	0	0	0	0	0	0	>	<	1	1.35	1.35	1.35	0	1.35	1.35	>	<	1	506.5	506.5	506.5	0	506.5	506.5	>
2022-06-08 17:02:51	659	<	200	1.16	2	1	0.3666	1.5266	0.7934	>	<	200	0.035	1	0	0.1838	0.2188	-0.1488	>	<	200	0.025	1	0	0.1561	0.1811	-0.1311	>	<	1	1.4	1.4	1.4	0	1.4	1.4	>	<	1	506.5	506.5	506.5	0	506.5	506.5	>
2022-06-08 17:02:52	660	<	124	1.629	2	1	0.4831	2.1121	1.146	>	<	124	0.0968	1	0	0.2957	0.3924	-0.1989	>	<	124	0.0806	1	0	0.2723	0.3529	-0.1916	>	<	1	1.35	1.35	1.35	0	1.35	1.35	>	<	1	506.5	506.5	506.5	0	506.5	506.5	>
2022-06-08 17:02:53	661	<	0	0			0	0	0	>	<	0	0			0	0	0	>	<	0	0			0	0	0	>	<	1	0.45	0.45	0.45	0	0.45	0.45	>	<	1	506.5	506.5	506.5	0	506.5	506.5	>

## Sheet: Conf1_5000
		<	T2-T1							>	<	Processing Time							>	<	T3-T2							>	<	CPU1							>	<	MEM1							>
Time	Id	<	Cont	Average	Max	Min	DesvTip	DTTop	DTDown	>	<	Cont	Average	Max	Min	DesvTip	DTTop	DTDown	>	<	Cont	Average	Max	Min	DesvTip	DTTop	DTDown	>	<	Cont	Average	Max	Min	DesvTip	DTTop	DTDown	>	<	Cont	Average	Max	Min	DesvTip	DTTop	DTDown	>
P8_Conf1_5000	Tot	<	659987	1.0316	102	1	1.0508	2.0824	-0.0192	>	<	659987	0.0043	6	0	0.0662	0.0705	-0.0618	>	<	659987	0.0037	4	0	0.0608	0.0644	-0.0571	>	<	660	2.71	11.65	0.6	0.48	3.19	2.23	>	<	660	490.15	499.7	248.3	27.92	518.07	462.23	>
2022-06-08 17:05:26	0	<	57	55.1754	60	24	6.4729	61.6484	48.7025	>	<	57	0.2807	6	0	0.8534	1.1341	-0.5727	>	<	57	0.193	4	0	0.6052	0.7982	-0.4122	>	<	0	0			0	0	0	>	<	0	0			0	0	0	>
2022-06-08 17:05:27	1	<	691	5.0318	53	1	11.6573	16.6891	-6.6254	>	<	691	0.0333	1	0	0.1794	0.2127	-0.1461	>	<	691	0.0203	1	0	0.1409	0.1612	-0.1206	>	<	1	11.65	11.65	11.65	0	11.65	11.65	>	<	1	248.3	248.3	248.3	0	248.3	248.3	>
2022-06-08 17:05:28	2	<	1463	1.0608	12	1	0.6663	1.7272	0.3945	>	<	1463	0.0007	1	0	0.0261	0.0268	-0.0255	>	<	1463	0.0007	1	0	0.0261	0.0268	-0.0255	>	<	1	9.15	9.15	9.15	0	9.15	9.15	>	<	1	256.4	256.4	256.4	0	256.4	256.4	>
2022-06-08 17:05:29	3	<	990	1.0303	7	1	0.3611	1.3914	0.6692	>	<	990	0	0	0	0	0	0	>	<	990	0	0	0	0	0	0	>	<	1	3.4	3.4	3.4	0	3.4	3.4	>	<	1	271	271	271	0	271	271	>
2022-06-08 17:05:30	4	<	1022	1	1	1	0	1	1	>	<	1022	0	0	0	0	0	0	>	<	1022	0	0	0	0	0	0	>	<	1	4.2	4.2	4.2	0	4.2	4.2	>	<	1	282	282	282	0	282	282	>
2022-06-08 17:05:31	5	<	993	1.002	2	1	0.0448	1.0468	0.9572	>	<	993	0.001	1	0	0.0317	0.0327	-0.0307	>	<	993	0.001	1	0	0.0317	0.0327	-0.0307	>	<	1	3.6	3.6	3.6	0	3.6	3.6	>	<	1	282.6	282.6	282.6	0	282.6	282.6	>
2022-06-08 17:05:32	6	<	1006	1.0209	6	1	0.2722	1.2931	0.7486	>	<	1006	0	0	0	0	0	0	>	<	1006	0	0	0	0	0	0	>	<	1	5.35	5.35	5.35	0	5.35	5.35	>	<	1	314.6	314.6	314.6	0	314.6	314.6	>
2022-06-08 17:05:33	7	<	999	1	1	1	0	1	1	>	<	999	0	0	0	0	0	0	>	<	999	0	0	0	0	0	0	>	<	1	2.75	2.75	2.75	0	2.75	2.75	>	<	1	314.6	314.6	314.6	0	314.6	314.6	>
2022-06-08 17:05:34	8	<	1002	1	1	1	0	1	1	>	<	1002	0	0	0	0	0	0	>	<	1002	0	0	0	0	0	0	>	<	1	2.6	2.6	2.6	0	2.6	2.6	>	<	1	315.1	315.1	315.1	0	315.1	315.1	>
2022-06-08 17:05:35	9	<	1000	1	1	1	0	1	1	>	<	1000	0	0	0	0	0	0	>	<	1000	0	0	0	0	0	0	>	<	1	3	3	3	0	3	3	>	<	1	325.3	325.3	325.3	0	325.3	325.3	>
2022-06-08 17:05:36	10	<	1000	1.031	6	1	0.3256	1.3566	0.7054	>	<	1000	0.001	1	0	0.0316	0.0326	-0.0306	>	<	1000	0.001	1	0	0.0316	0.0326	-0.0306	>	<	1	3.45	3.45	3.45	0	3.45	3.45	>	<	1	349.8	349.8	349.8	0	349.8	349.8	>
2022-06-08 17:05:37	11	<	999	1.001	2	1	0.0316	1.0326	0.9694	>	<	999	0	0	0	0	0	0	>	<	999	0	0	0	0	0	0	>	<	1	2.55	2.55	2.55	0	2.55	2.55	>	<	1	349.8	349.8	349.8	0	349.8	349.8	>
2022-06-08 17:05:38	12	<	1001	1	1	1	0	1	1	>	<	1001	0	0	0	0	0	0	>	<	1001	0	0	0	0	0	0	>	<	1	2.7	2.7	2.7	0	2.7	2.7	>	<	1	349.8	349.8	349.8	0	349.8	349.8	>
2022-06-08 17:05:39	13	<	1001	1	1	1	0	1	1	>	<	1001	0.001	1	0	0.0316	0.0326	-0.0306	>	<	1001	0.001	1	0	0.0316	0.0326	-0.0306	>	<	1	2.75	2.75	2.75	0	2.75	2.75	>	<	1	351.3	351.3	351.3	0	351.3	351.3	>
2022-06-08 17:05:40	14	<	999	1	1	1	0	1	1	>	<	999	0	0	0	0	0	0	>	<	999	0	0	0	0	0	0	>	<	1	2.9	2.9	2.9	0	2.9	2.9	>	<	1	380.2	380.2	380.2	0	380.2	380.2	>
2022-06-08 17:05:41	15	<	1000	1.03	7	1	0.3676	1.3976	0.6624	>	<	1000	0	0	0	0	0	0	>	<	1000	0	0	0	0	0	0	>	<	1	3.2	3.2	3.2	0	3.2	3.2	>	<	1	408	408	408	0	408	408	>
2022-06-08 17:05:42	16	<	999	1	1	1	0	1	1	>	<	999	0	0	0	0	0	0	>	<	999	0	0	0	0	0	0	>	<	1	2.4	2.4	2.4	0	2.4	2.4	>	<	1	408	408	408	0	408	408	>
2022-06-08 17:05:43	17	<	997	1	1	1	0	1	1	>	<	997	0	0	0	0	0	0	>	<	997	0	0	0	0	0	0	>	<	1	2.7	2.7	2.7	0	2.7	2.7	>	<	1	408	408	408	0	408	408	>
2022-06-08 17:05:44	18	<	1005	1	1	1	0	1	1	>	<	1005	0	0	0	0	0	0	>	<	1005	0	0	0	0	0	0	>	<	1	2.95	2.95	2.95	0	2.95	2.95	>	<	1	408	408	408	0	408	408	>
2022-06-08 17:05:45	19	<	1001	1	1	1	0	1	1	>	<	1001	0	0	0	0	0	0	>	<	1001	0	0	0	0	0	0	>	<	1	2.55	2.55	2.55	0	2.55	2.55	>	<	1	408.3	408.3	408.3	0	408.3	408.3	>
2022-06-08 17:05:46	20	<	999	1.012	5	1	0.1841	1.1961	0.8279	>	<	999	0	0	0	0	0	0	>	<	999	0	0	0	0	0	0	>	<	1	2.95	2.95	2.95	0	2.95	2.95	>	<	1	421.2	421.2	421.2	0	421.2	421.2	>
2022-06-08 17:05:47	21	<	1000	1.022	6	1	0.289	1.311	0.733	>	<	1000	0	0	0	0	0	0	>	<	1000	0	0	0	0	0	0	>	<	1	2.75	2.75	2.75	0	2.75	2.75	>	<	1	465.8	465.8	465.8	0	465.8	465.8	>
2022-06-08 17:05:48	22	<	999	1	1	1	0	1	1	>	<	999	0	0	0	0	0	0	>	<	999	0	0	0	0	0	0	>	<	1	2.85	2.85	2.85	0	2.85	2.85	>	<	1	476.3	476.3	476.3	0	476.3	476.3	>
2022-06-08 17:05:49	23	<	1000	1	1	1	0	1	1	>	<	1000	0	0	0	0	0	0	>	<	1000	0	0	0	0	0	0	>	<	1	2.5	2.5	2.5	0	2.5	2.5	>	<	1	476.3	476.3	476.3	0	476.3	476.3	>
2022-06-08 17:05:50	24	<	1000	1	1	1	0	1	1	>	<	1000	0	0	0	0	0	0	>	<	1000	0	0	0	0	0	0	>	<	1	2.6	2.6	2.6	0	2.6	2.6	>	<	1	476.4	476.4	476.4	0	476.4	476.4	>
2022-06-08 17:05:51	25	<	1001	1	1	1	0	1	1	>	<	1001	0	0	0	0	0	0	>	<	1001	0	0	0	0	0	0	>	<	1	2.6	2.6	2.6	0	2.6	2.6	>	<	1	476.4	476.4	476.4	0	476.4	476.4	>
2022-06-08 17:05:52	26	<	999	1.0731	2	1	0.2603	1.3333	0.8128	>	<	999	0.028	1	0	0.1651	0.1931	-0.137	>	<	999	0.025	1	0	0.1562	0.1812	-0.1312	>	<	1	2.45	2.45	2.45	0	2.45	2.45	>	<	1	476.4	476.4	476.4	0	476.4	476.4	>
2022-06-08 17:05:53	27	<	1000	1.072	2	1	0.2585	1.3305	0.8135	>	<	1000	0.033	1	0	0.1786	0.2116	-0.1456	>	<	1000	0.026	1	0	0.1591	0.1851	-0.1331	>	<	1	3.2	3.2	3.2	0	3.2	3.2	>	<	1	476.8	476.8	476.8	0	476.8	476.8	>
2022-06-08 17:05:54	28	<	998	1.0782	8	1	0.452	1.5302	0.6261	>	<	998	0.016	1	0	0.1256	0.1416	-0.1096	>	<	998	0.013	1	0	0.1134	0.1264	-0.1004	>	<	1	3.95	3.95	3.95	0	3.95	3.95	>	<	1	487.4	487.4	487.4	0	487.4	487.4	>
2022-06-08 17:05:55	29	<	1002	1	1	1	0	1	1	>	<	1002	0	0	0	0	0	0	>	<	1002	0	0	0	0	0	0	>	<	1	2.5	2.5	2.5	0	2.5	2.5	>	<	1	487.4	487.4	487.4	0	487.4	487.4	>
2022-06-08 17:05:56	30	<	1000	1.003	3	1	0.0706	1.0736	0.9324	>	<	1000	0	0	0	0	0	0	>	<	1000	0	0	0	0	0	0	>	<	1	2.45	2.45	2.45	0	2.45	2.45	>	<	1	487.4	487.4	487.4	0	487.4	487.4	>
2022-06-08 17:05:57	31	<	1000	1	1	1	0	1	1	>	<	1000	0	0	0	0	0	0	>	<	1000	0	0	0	0	0	0	>	<	1	2.65	2.65	2.65	0	2.65	2.65	>	<	1	487.4	487.4	487.4	0	487.4	487.4	>
2022-06-08 17:05:58	32	<	1000	1	1	1	0	1	1	>	<	1000	0.001	1	0	0.0316	0.0326	-0.0306	>	<	1000	0	0	0	0	0	0	>	<	1	2.4	2.4	2.4	0	2.4	2.4	>	<	1	487.4	487.4	487.4	0	487.4	487.4	>
2022-06-08 17:05:59	33	<	1000	1	1	1	0	1	1	>	<	1000	0	0	0	0	0	0	>	<	1000	0	0	0	0	0	0	>	<	1	2.4	2.4	2.4	0	2.4	2.4	>	<	1	487.4	487.4	487.4	0	487.4	487.4	>
2022-06-08 17:06:00	34	<	1000	1	1	1	0	1	1	>	<	1000	0	0	0	0	0	0	>	<	1000	0	0	0	0	0	0	>	<	1	2.65	2.65	2.65	0	2.65	2.65	>	<	1	487.4	487.4	487.4	0	487.4	487.4	>
2022-06-08 17:06:01	35	<	999	1.024	7	1	0.3091	1.3331	0.715	>	<	999	0	0	0	0	0	0	>	<	999	0	0	0	0	0	0	>	<	1	3.15	3.15	3.15	0	3.15	3.15	>	<	1	490	490	490	0	490	490	>
2022-06-08 17:06:02	36	<	997	1	1	1	0	1	1	>	<	996	0	0	0	0	0	0	>	<	996	0	0	0	0	0	0	>	<	1	2.75	2.75	2.75	0	2.75	2.75	>	<	1	490	490	490	0	490	490	>
2022-06-08 17:06:03	37	<	1004	1	1	1	0	1	1	>	<	1005	0	0	0	0	0	0	>	<	1005	0	0	0	0	0	0	>	<	1	2.8	2.8	2.8	0	2.8	2.8	>	<	1	490	490	490	0	490	490	>
2022-06-08 17:06:04	38	<	1000	1	1	1	0	1	1	>	<	1000	0	0	0	0	0	0	>	<	1000	0	0	0	0	0	0	>	<	1	2.8	2.8	2.8	0	2.8	2.8	>	<	1	490	490	490	0	490	490	>
2022-06-08 17:06:05	39	<	1000	1	1	1	0	1	1	>	<	1000	0	0	0	0	0	0	>	<	1000	0	0	0	0	0	0	>	<	1	2.8	2.8	2.8	0	2.8	2.8	>	<	1	490.1	490.1	490.1	0	490.1	490.1	>
2022-06-08 17:06:06	40	<	1001	1.0679	4	1	0.267	1.335	0.8009	>	<	1001	0.021	1	0	0.1433	0.1643	-0.1223	>	<	1001	0.017	1	0	0.1292	0.1462	-0.1122	>	<	1	2.7	2.7	2.7	0	2.7	2.7	>	<	1	490.1	490.1	490.1	0	490.1	490.1	>
2022-06-08 17:06:07	41	<	998	1.1002	2	1	0.3003	1.4005	0.7999	>	<	998	0.0471	1	0	0.2118	0.2589	-0.1647	>	<	998	0.0411	1	0	0.1985	0.2396	-0.1574	>	<	1	2.65	2.65	2.65	0	2.65	2.65	>	<	1	490.1	490.1	490.1	0	490.1	490.1	>
2022-06-08 17:06:08	42	<	1001	1.1568	7	1	0.488	1.6448	0.6688	>	<	1001	0.0549	1	0	0.2279	0.2828	-0.1729	>	<	1001	0.046	1	0	0.2094	0.2553	-0.1634	>	<	1	3.1	3.1	3.1	0	3.1	3.1	>	<	1	490.1	490.1	490.1	0	490.1	490.1	>
2022-06-08 17:06:09	43	<	1000	1.047	2	1	0.2116	1.2586	0.8354	>	<	1000	0.021	1	0	0.1434	0.1644	-0.1224	>	<	1000	0.017	1	0	0.1293	0.1463	-0.1123	>	<	1	2.9	2.9	2.9	0	2.9	2.9	>	<	1	490.1	490.1	490.1	0	490.1	490.1	>
2022-06-08 17:06:10	44	<	1000	1	1	1	0	1	1	>	<	1000	0	0	0	0	0	0	>	<	1000	0	0	0	0	0	0	>	<	1	2.8	2.8	2.8	0	2.8	2.8	>	<	1	490.1	490.1	490.1	0	490.1	490.1	>
2022-06-08 17:06:11	45	<	1000	1	1	1	0	1	1	>	<	1000	0	0	0	0	0	0	>	<	1000	0	0	0	0	0	0	>	<	1	3.2	3.2	3.2	0	3.2	3.2	>	<	1	490.1	490.1	490.1	0	490.1	490.1	>
2022-06-08 17:06:12	46	<	1001	1	1	1	0	1	1	>	<	1001	0	0	0	0	0	0	>	<	1001	0	0	0	0	0	0	>	<	1	2.8	2.8	2.8	0	2.8	2.8	>	<	1	490.1	490.1	490.1	0	490.1	490.1	>
2022-06-08 17:06:13	47	<	998	1	1	1	0	1	1	>	<	998	0	0	0	0	0	0	>	<	998	0	0	0	0	0	0	>	<	1	2.75	2.75	2.75	0	2.75	2.75	>	<	1	490.1	490.1	490.1	0	490.1	490.1	>
2022-06-08 17:06:14	48	<	1001	1	1	1	0	1	1	>	<	1001	0	0	0	0	0	0	>	<	1001	0	0	0	0	0	0	>	<	1	2.75	2.75	2.75	0	2.75	2.75	>	<	1	490.1	490.1	490.1	0	490.1	490.1	>
2022-06-08 17:06:15	49	<	999	1.025	7	1	0.3263	1.3513	0.6987	>	<	999	0	0	0	0	0	0	>	<	999	0	0	0	0	0	0	>	<	1	3.1	3.1	3.1	0	3.1	3.1	>	<	1	490.1	490.1	490.1	0	490.1	490.1	>
2022-06-08 17:06:16	50	<	1000	1.005	3	1	0.0947	1.0997	0.9103	>	<	1000	0	0	0	0	0	0	>	<	1000	0	0	0	0	0	0	>	<	1	2.8	2.8	2.8	0	2.8	2.8	>	<	1	490.1	490.1	490.1	0	490.1	490.1	>
2022-06-08 17:06:17	51	<	1001	1	1	1	0	1	1	>	<	1001	0	0	0	0	0	0	>	<	1001	0	0	0	0	0	0	>	<	1	2.75	2.75	2.75	0	2.75	2.75	>	<	1	490.1	490.1	490.1	0	490.1	490.1	>
2022-06-08 17:06:18	52	<	1001	1	1	1	0	1	1	>	<	1001	0	0	0	0	0	0	>	<	1001	0	0	0	0	0	0	>	<	1	2.35	2.35	2.35	0	2.35	2.35	>	<	1	490.1	490.1	490.1	0	490.1	490.1	>
2022-06-08 17:06:19	53	<	999	1	1	1	0	1	1	>	<	999	0	0	0	0	0	0	>	<	999	0	0	0	0	0	0	>	<	1	2.55	2.55	2.55	0	2.55	2.55	>	<	1	490.1	490.1	490.1	0	490.1	490.1	>
2022-06-08 17:06:20	54	<	1000	1	1	1	0	1	1	>	<	1000	0	0	0	0	0	0	>	<	1000	0	0	0	0	0	0	>	<	1	2.5	2.5	2.5	0	2.5	2.5	>	<	1	490.1	490.1	490.1	0	490.1	490.1	>
2022-06-08 17:06:21	55	<	1000	1.051	2	1	0.22	1.271	0.831	>	<	1000	0.023	1	0	0.1499	0.1729	-0.1269	>	<	999	0.018	1	0	0.133	0.151	-0.115	>	<	1	2.55	2.55	2.55	0	2.55	2.55	>	<	1	490.1	490.1	490.1	0	490.1	490.1	>
2022-06-08 17:06:22	56	<	998	1.1984	6	1	0.4703	1.6687	0.7281	>	<	998	0.0571	1	0	0.2321	0.2892	-0.1749	>	<	999	0.0521	1	0	0.2221	0.2742	-0.1701	>	<	1	3	3	3	0	3	3	>	<	1	490.1	490.1	490.1	0	490.1	490.1	>
2022-06-08 17:06:23	57	<	1001	1.1249	2	1	0.3306	1.4555	0.7943	>	<	1001	0.044	1	0	0.205	0.249	-0.161	>	<	1001	0.038	1	0	0.1911	0.2291	-0.1531	>	<	1	2.6	2.6	2.6	0	2.6	2.6	>	<	1	490.1	490.1	490.1	0	490.1	490.1	>
2022-06-08 17:06:24	58	<	1000	1.127	2	1	0.333	1.46	0.794	>	<	1000	0.066	1	0	0.2483	0.3143	-0.1823	>	<	1000	0.052	1	0	0.222	0.274	-0.17	>	<	1	2.6	2.6	2.6	0	2.6	2.6	>	<	1	490.1	490.1	490.1	0	490.1	490.1	>
2022-06-08 17:06:25	59	<	999	1.1361	2	1	0.3429	1.4791	0.7932	>	<	999	0.0701	1	0	0.2553	0.3253	-0.1852	>	<	999	0.0561	1	0	0.23	0.2861	-0.174	>	<	1	2.6	2.6	2.6	0	2.6	2.6	>	<	1	490.1	490.1	490.1	0	490.1	490.1	>
2022-06-08 17:06:26	60	<	1001	1.0749	3	1	0.2708	1.3457	0.8042	>	<	1001	0.031	1	0	0.1732	0.2042	-0.1423	>	<	1001	0.025	1	0	0.156	0.181	-0.1311	>	<	1	2.6	2.6	2.6	0	2.6	2.6	>	<	1	490.1	490.1	490.1	0	490.1	490.1	>
2022-06-08 17:06:27	61	<	1002	1	1	1	0	1	1	>	<	1002	0.001	1	0	0.0316	0.0326	-0.0306	>	<	1002	0.001	1	0	0.0316	0.0326	-0.0306	>	<	1	2.6	2.6	2.6	0	2.6	2.6	>	<	1	490.1	490.1	490.1	0	490.1	490.1	>
2022-06-08 17:06:28	62	<	999	1.026	7	1	0.3278	1.3538	0.6983	>	<	999	0.001	1	0	0.0316	0.0326	-0.0306	>	<	999	0.001	1	0	0.0316	0.0326	-0.0306	>	<	1	2.6	2.6	2.6	0	2.6	2.6	>	<	1	490.1	490.1	490.1	0	490.1	490.1	>
2022-06-08 17:06:29	63	<	999	1	1	1	0	1	1	>	<	999	0	0	0	0	0	0	>	<	999	0	0	0	0	0	0	>	<	1	3.15	3.15	3.15	0	3.15	3.15	>	<	1	490.4	490.4	490.4	0	490.4	490.4	>
2022-06-08 17:06:30	64	<	1001	1	1	1	0	1	1	>	<	1001	0	0	0	0	0	0	>	<	1001	0	0	0	0	0	0	>	<	1	2.65	2.65	2.65	0	2.65	2.65	>	<	1	490.4	490.4	490.4	0	490.4	490.4	>
2022-06-08 17:06:31	65	<	1000	1.057	3	1	0.2403	1.2973	0.8167	>	<	1000	0.025	1	0	0.1561	0.1811	-0.1311	>	<	1000	0.019	1	0	0.1365	0.1555	-0.1175	>	<	1	2.55	2.55	2.55	0	2.55	2.55	>	<	1	490.4	490.4	490.4	0	490.4	490.4	>
2022-06-08 17:06:32	66	<	1000	1.109	2	1	0.3116	1.4206	0.7974	>	<	1000	0.061	1	0	0.2393	0.3003	-0.1783	>	<	1000	0.049	1	0	0.2159	0.2649	-0.1669	>	<	1	2.5	2.5	2.5	0	2.5	2.5	>	<	1	490.4	490.4	490.4	0	490.4	490.4	>
2022-06-08 17:06:33	67	<	998	1.1102	2	1	0.3132	1.4234	0.7971	>	<	998	0.0631	1	0	0.2432	0.3063	-0.1801	>	<	998	0.0561	1	0	0.2301	0.2863	-0.174	>	<	1	2.45	2.45	2.45	0	2.45	2.45	>	<	1	490.4	490.4	490.4	0	490.4	490.4	>
2022-06-08 17:06:34	68	<	1000	1.128	2	1	0.3341	1.4621	0.7939	>	<	1000	0.069	1	0	0.2535	0.3225	-0.1845	>	<	1000	0.059	1	0	0.2356	0.2946	-0.1766	>	<	1	2.35	2.35	2.35	0	2.35	2.35	>	<	1	490.4	490.4	490.4	0	490.4	490.4	>
2022-06-08 17:06:35	69	<	1000	1.194	7	1	0.5122	1.7062	0.6818	>	<	1000	0.054	1	0	0.226	0.28	-0.172	>	<	1000	0.047	1	0	0.2116	0.2586	-0.1646	>	<	1	2.95	2.95	2.95	0	2.95	2.95	>	<	1	490.4	490.4	490.4	0	490.4	490.4	>
2022-06-08 17:06:36	70	<	1003	1.1167	5	1	0.3535	1.4702	0.7631	>	<	1003	0.0409	1	0	0.198	0.2389	-0.1571	>	<	1003	0.0389	1	0	0.1933	0.2322	-0.1544	>	<	1	2.65	2.65	2.65	0	2.65	2.65	>	<	1	490.4	490.4	490.4	0	490.4	490.4	>
2022-06-08 17:06:37	71	<	999	1	1	1	0	1	1	>	<	999	0.001	1	0	0.0316	0.0326	-0.0306	>	<	999	0.001	1	0	0.0316	0.0326	-0.0306	>	<	1	2.75	2.75	2.75	0	2.75	2.75	>	<	1	490.4	490.4	490.4	0	490.4	490.4	>
2022-06-08 17:06:38	72	<	999	1	1	1	0	1	1	>	<	999	0	0	0	0	0	0	>	<	999	0	0	0	0	0	0	>	<	1	2.7	2.7	2.7	0	2.7	2.7	>	<	1	490.4	490.4	490.4	0	490.4	490.4	>
2022-06-08 17:06:39	73	<	1000	1	1	1	0	1	1	>	<	1000	0	0	0	0	0	0	>	<	1000	0	0	0	0	0	0	>	<	1	2.7	2.7	2.7	0	2.7	2.7	>	<	1	490.4	490.4	490.4	0	490.4	490.4	>
2022-06-08 17:06:40	74	<	1001	1	1	1	0	1	1	>	<	1001	0	0	0	0	0	0	>	<	1001	0	0	0	0	0	0	>	<	1	2.75	2.75	2.75	0	2.75	2.75	>	<	1	490.4	490.4	490.4	0	490.4	490.4	>
2022-06-08 17:06:41	75	<	1000	1.001	2	1	0.0316	1.0326	0.9694	>	<	1000	0	0	0	0	0	0	>	<	1000	0	0	0	0	0	0	>	<	1	2.8	2.8	2.8	0	2.8	2.8	>	<	1	490.4	490.4	490.4	0	490.4	490.4	>
2022-06-08 17:06:42	76	<	1000	1.02	6	1	0.2676	1.2876	0.7524	>	<	1000	0	0	0	0	0	0	>	<	1000	0	0	0	0	0	0	>	<	1	3.1	3.1	3.1	0	3.1	3.1	>	<	1	490.4	490.4	490.4	0	490.4	490.4	>
2022-06-08 17:06:43	77	<	1001	1	1	1	0	1	1	>	<	1001	0	0	0	0	0	0	>	<	1001	0	0	0	0	0	0	>	<	1	2.8	2.8	2.8	0	2.8	2.8	>	<	1	490.4	490.4	490.4	0	490.4	490.4	>
2022-06-08 17:06:44	78	<	999	1	1	1	0	1	1	>	<	999	0	0	0	0	0	0	>	<	999	0	0	0	0	0	0	>	<	1	2.6	2.6	2.6	0	2.6	2.6	>	<	1	490.4	490.4	490.4	0	490.4	490.4	>
2022-06-08 17:06:45	79	<	999	1	1	1	0	1	1	>	<	999	0	0	0	0	0	0	>	<	999	0	0	0	0	0	0	>	<	1	2.65	2.65	2.65	0	2.65	2.65	>	<	1	490.4	490.4	490.4	0	490.4	490.4	>
2022-06-08 17:06:46	80	<	999	1	1	1	0	1	1	>	<	999	0	0	0	0	0	0	>	<	999	0	0	0	0	0	0	>	<	1	2.7	2.7	2.7	0	2.7	2.7	>	<	1	490.4	490.4	490.4	0	490.4	490.4	>
2022-06-08 17:06:47	81	<	1001	1	1	1	0	1	1	>	<	1001	0	0	0	0	0	0	>	<	1001	0	0	0	0	0	0	>	<	1	2.7	2.7	2.7	0	2.7	2.7	>	<	1	490.4	490.4	490.4	0	490.4	490.4	>
2022-06-08 17:06:48	82	<	1001	1	1	1	0	1	1	>	<	1000	0	0	0	0	0	0	>	<	1000	0	0	0	0	0	0	>	<	1	2.4	2.4	2.4	0	2.4	2.4	>	<	1	490.4	490.4	490.4	0	490.4	490.4	>
2022-06-08 17:06:49	83	<	1001	1.028	7	1	0.3451	1.3731	0.6829	>	<	1002	0	0	0	0	0	0	>	<	1002	0	0	0	0	0	0	>	<	1	3	3	3	0	3	3	>	<	1	494.5	494.5	494.5	0	494.5	494.5	>
2022-06-08 17:06:50	84	<	1000	1	1	1	0	1	1	>	<	1000	0	0	0	0	0	0	>	<	1000	0	0	0	0	0	0	>	<	1	2.7	2.7	2.7	0	2.7	2.7	>	<	1	494.5	494.5	494.5	0	494.5	494.5	>
2022-06-08 17:06:51	85	<	998	1	1	1	0	1	1	>	<	998	0	0	0	0	0	0	>	<	998	0	0	0	0	0	0	>	<	1	2.7	2.7	2.7	0	2.7	2.7	>	<	1	494.5	494.5	494.5	0	494.5	494.5	>
2022-06-08 17:06:52	86	<	1000	1.072	2	1	0.2585	1.3305	0.8135	>	<	1000	0.021	1	0	0.1434	0.1644	-0.1224	>	<	1000	0.018	1	0	0.133	0.151	-0.115	>	<	1	2.7	2.7	2.7	0	2.7	2.7	>	<	1	494.5	494.5	494.5	0	494.5	494.5	>
2022-06-08 17:06:53	87	<	1000	1.138	2	1	0.3449	1.4829	0.7931	>	<	1000	0.062	1	0	0.2412	0.3032	-0.1792	>	<	1000	0.051	1	0	0.22	0.271	-0.169	>	<	1	2.6	2.6	2.6	0	2.6	2.6	>	<	1	494.5	494.5	494.5	0	494.5	494.5	>
2022-06-08 17:06:54	88	<	1000	1.141	2	1	0.348	1.489	0.793	>	<	1000	0.064	1	0	0.2448	0.3088	-0.1808	>	<	1000	0.059	1	0	0.2356	0.2946	-0.1766	>	<	1	2.7	2.7	2.7	0	2.7	2.7	>	<	1	494.5	494.5	494.5	0	494.5	494.5	>
2022-06-08 17:06:55	89	<	1001	1.1079	2	1	0.3102	1.4181	0.7976	>	<	1001	0.0589	1	0	0.2355	0.2945	-0.1766	>	<	1001	0.0529	1	0	0.2239	0.2769	-0.171	>	<	1	2.7	2.7	2.7	0	2.7	2.7	>	<	1	494.5	494.5	494.5	0	494.5	494.5	>
2022-06-08 17:06:56	90	<	1000	1.097	5	1	0.3429	1.4399	0.7541	>	<	1000	0.032	1	0	0.176	0.208	-0.144	>	<	1000	0.028	1	0	0.165	0.193	-0.137	>	<	1	2.85	2.85	2.85	0	2.85	2.85	>	<	1	495.2	495.2	495.2	0	495.2	495.2	>
2022-06-08 17:06:57	91	<	1001	1	1	1	0	1	1	>	<	1001	0	0	0	0	0	0	>	<	1001	0	0	0	0	0	0	>	<	1	2.8	2.8	2.8	0	2.8	2.8	>	<	1	495.2	495.2	495.2	0	495.2	495.2	>
2022-06-08 17:06:58	92	<	1000	1	1	1	0	1	1	>	<	1000	0	0	0	0	0	0	>	<	1000	0	0	0	0	0	0	>	<	1	2.75	2.75	2.75	0	2.75	2.75	>	<	1	495.2	495.2	495.2	0	495.2	495.2	>
2022-06-08 17:06:59	93	<	999	1	1	1	0	1	1	>	<	999	0	0	0	0	0	0	>	<	999	0	0	0	0	0	0	>	<	1	2.85	2.85	2.85	0	2.85	2.85	>	<	1	495.2	495.2	495.2	0	495.2	495.2	>
2022-06-08 17:07:00	94	<	1000	1	1	1	0	1	1	>	<	1000	0	0	0	0	0	0	>	<	1000	0	0	0	0	0	0	>	<	1	2.8	2.8	2.8	0	2.8	2.8	>	<	1	495.2	495.2	495.2	0	495.2	495.2	>
2022-06-08 17:07:01	95	<	999	1.003	3	1	0.0707	1.0737	0.9323	>	<	999	0	0	0	0	0	0	>	<	999	0	0	0	0	0	0	>	<	1	2.75	2.75	2.75	0	2.75	2.75	>	<	1	495.2	495.2	495.2	0	495.2	495.2	>
2022-06-08 17:07:02	96	<	999	1	1	1	0	1	1	>	<	999	0	0	0	0	0	0	>	<	999	0	0	0	0	0	0	>	<	1	2.5	2.5	2.5	0	2.5	2.5	>	<	1	495.2	495.2	495.2	0	495.2	495.2	>
2022-06-08 17:07:03	97	<	1002	1.001	2	1	0.0316	1.0326	0.9694	>	<	1002	0	0	0	0	0	0	>	<	1002	0	0	0	0	0	0	>	<	1	2.75	2.75	2.75	0	2.75	2.75	>	<	1	495.2	495.2	495.2	0	495.2	495.2	>
2022-06-08 17:07:04	98	<	1000	1	1	1	0	1	1	>	<	1000	0	0	0	0	0	0	>	<	1000	0	0	0	0	0	0	>	<	1	2.65	2.65	2.65	0	2.65	2.65	>	<	1	495.2	495.2	495.2	0	495.2	495.2	>
2022-06-08 17:07:05	99	<	1001	1	1	1	0	1	1	>	<	1001	0	0	0	0	0	0	>	<	1001	0	0	0	0	0	0	>	<	1	2.75	2.75	2.75	0	2.75	2.75	>	<	1	495.2	495.2	495.2	0	495.2	495.2	>
2022-06-08 17:07:06	100	<	998	1	1	1	0	1	1	>	<	998	0	0	0	0	0	0	>	<	998	0	0	0	0	0	0	>	<	1	2.65	2.65	2.65	0	2.65	2.65	>	<	1	495.2	495.2	495.2	0	495.2	495.2	>
2022-06-08 17:07:07	101	<	992	1	1	1	0	1	1	>	<	992	0	0	0	0	0	0	>	<	992	0	0	0	0	0	0	>	<	1	2.7	2.7	2.7	0	2.7	2.7	>	<	1	495.2	495.2	495.2	0	495.2	495.2	>
2022-06-08 17:07:08	102	<	1004	1	1	1	0	1	1	>	<	1004	0	0	0	0	0	0	>	<	1004	0	0	0	0	0	0	>	<	1	2.75	2.75	2.75	0	2.75	2.75	>	<	1	495.2	495.2	495.2	0	495.2	495.2	>
2022-06-08 17:07:09	103	<	1004	1	1	1	0	1	1	>	<	1004	0	0	0	0	0	0	>	<	1004	0	0	0	0	0	0	>	<	1	2.7	2.7	2.7	0	2.7	2.7	>	<	1	495.4	495.4	495.4	0	495.4	495.4	>
2022-06-08 17:07:10	104	<	1001	1.001	2	1	0.0316	1.0326	0.9694	>	<	1001	0	0	0	0	0	0	>	<	1001	0	0	0	0	0	0	>	<	1	2.8	2.8	2.8	0	2.8	2.8	>	<	1	495.6	495.6	495.6	0	495.6	495.6	>
2022-06-08 17:07:11	105	<	1000	1	1	1	0	1	1	>	<	1000	0	0	0	0	0	0	>	<	1000	0	0	0	0	0	0	>	<	1	2.8	2.8	2.8	0	2.8	2.8	>	<	1	495.6	495.6	495.6	0	495.6	495.6	>
2022-06-08 17:07:12	106	<	1000	1	1	1	0	1	1	>	<	1000	0	0	0	0	0	0	>	<	1000	0	0	0	0	0	0	>	<	1	2.8	2.8	2.8	0	2.8	2.8	>	<	1	495.6	495.6	495.6	0	495.6	495.6	>
2022-06-08 17:07:13	107	<	1001	1	1	1	0	1	1	>	<	1001	0	0	0	0	0	0	>	<	1001	0	0	0	0	0	0	>	<	1	2.75	2.75	2.75	0	2.75	2.75	>	<	1	495.6	495.6	495.6	0	495.6	495.6	>
2022-06-08 17:07:14	108	<	998	1	1	1	0	1	1	>	<	998	0	0	0	0	0	0	>	<	998	0	0	0	0	0	0	>	<	1	2.8	2.8	2.8	0	2.8	2.8	>	<	1	495.6	495.6	495.6	0	495.6	495.6	>
2022-06-08 17:07:15	109	<	1001	1	1	1	0	1	1	>	<	1001	0	0	0	0	0	0	>	<	1001	0	0	0	0	0	0	>	<	1	2.75	2.75	2.75	0	2.75	2.75	>	<	1	495.6	495.6	495.6	0	495.6	495.6	>
2022-06-08 17:07:16	110	<	1001	1	1	1	0	1	1	>	<	1001	0	0	0	0	0	0	>	<	1001	0	0	0	0	0	0	>	<	1	2.75	2.75	2.75	0	2.75	2.75	>	<	1	495.6	495.6	495.6	0	495.6	495.6	>
2022-06-08 17:07:17	111	<	1000	1.001	2	1	0.0316	1.0326	0.9694	>	<	1000	0	0	0	0	0	0	>	<	1000	0	0	0	0	0	0	>	<	1	2.8	2.8	2.8	0	2.8	2.8	>	<	1	495.6	495.6	495.6	0	495.6	495.6	>
2022-06-08 17:07:18	112	<	999	1	1	1	0	1	1	>	<	999	0.001	1	0	0.0316	0.0326	-0.0306	>	<	999	0	0	0	0	0	0	>	<	1	2.8	2.8	2.8	0	2.8	2.8	>	<	1	495.6	495.6	495.6	0	495.6	495.6	>
2022-06-08 17:07:19	113	<	1000	1.002	2	1	0.0447	1.0467	0.9573	>	<	1000	0	0	0	0	0	0	>	<	1000	0	0	0	0	0	0	>	<	1	2.75	2.75	2.75	0	2.75	2.75	>	<	1	495.6	495.6	495.6	0	495.6	495.6	>
2022-06-08 17:07:20	114	<	1001	1	1	1	0	1	1	>	<	1001	0	0	0	0	0	0	>	<	1001	0	0	0	0	0	0	>	<	1	2.75	2.75	2.75	0	2.75	2.75	>	<	1	495.6	495.6	495.6	0	495.6	495.6	>
2022-06-08 17:07:21	115	<	999	1	1	1	0	1	1	>	<	999	0	0	0	0	0	0	>	<	999	0	0	0	0	0	0	>	<	1	2.75	2.75	2.75	0	2.75	2.75	>	<	1	495.6	495.6	495.6	0	495.6	495.6	>
2022-06-08 17:07:22	116	<	1000	1	1	1	0	1	1	>	<	1000	0	0	0	0	0	0	>	<	1000	0	0	0	0	0	0	>	<	1	2.75	2.75	2.75	0	2.75	2.75	>	<	1	495.6	495.6	495.6	0	495.6	495.6	>
2022-06-08 17:07:23	117	<	1001	1	1	1	0	1	1	>	<	1001	0	0	0	0	0	0	>	<	1001	0	0	0	0	0	0	>	<	1	2.8	2.8	2.8	0	2.8	2.8	>	<	1	495.6	495.6	495.6	0	495.6	495.6	>
2022-06-08 17:07:24	118	<	1000	1.001	2	1	0.0316	1.0326	0.9694	>	<	1000	0	0	0	0	0	0	>	<	1000	0	0	0	0	0	0	>	<	1	2.8	2.8	2.8	0	2.8	2.8	>	<	1	495.8	495.8	495.8	0	495.8	495.8	>
2022-06-08 17:07:25	119	<	999	1	1	1	0	1	1	>	<	999	0	0	0	0	0	0	>	<	999	0	0	0	0	0	0	>	<	1	2.75	2.75	2.75	0	2.75	2.75	>	<	1	495.8	495.8	495.8	0	495.8	495.8	>
2022-06-08 17:07:26	120	<	1000	1	1	1	0	1	1	>	<	1000	0	0	0	0	0	0	>	<	1000	0	0	0	0	0	0	>	<	1	2.75	2.75	2.75	0	2.75	2.75	>	<	1	495.8	495.8	495.8	0	495.8	495.8	>
2022-06-08 17:07:27	121	<	1000	1	1	1	0	1	1	>	<	1000	0	0	0	0	0	0	>	<	1000	0	0	0	0	0	0	>	<	1	2.6	2.6	2.6	0	2.6	2.6	>	<	1	495.8	495.8	495.8	0	495.8	495.8	>
2022-06-08 17:07:28	122	<	999	1	1	1	0	1	1	>	<	999	0	0	0	0	0	0	>	<	999	0	0	0	0	0	0	>	<	1	2.7	2.7	2.7	0	2.7	2.7	>	<	1	495.8	495.8	495.8	0	495.8	495.8	>
2022-06-08 17:07:29	123	<	1001	1	1	1	0	1	1	>	<	1001	0	0	0	0	0	0	>	<	1001	0	0	0	0	0	0	>	<	1	2.6	2.6	2.6	0	2.6	2.6	>	<	1	495.8	495.8	495.8	0	495.8	495.8	>
2022-06-08 17:07:30	124	<	1000	1	1	1	0	1	1	>	<	1000	0	0	0	0	0	0	>	<	1000	0	0	0	0	0	0	>	<	1	2.7	2.7	2.7	0	2.7	2.7	>	<	1	495.8	495.8	495.8	0	495.8	495.8	>
2022-06-08 17:07:31	125	<	989	1.001	2	1	0.0318	1.0328	0.9692	>	<	989	0	0	0	0	0	0	>	<	989	0	0	0	0	0	0	>	<	1	2.7	2.7	2.7	0	2.7	2.7	>	<	1	495.8	495.8	495.8	0	495.8	495.8	>
2022-06-08 17:07:32	126	<	1008	1.001	2	1	0.0315	1.0325	0.9695	>	<	1008	0	0	0	0	0	0	>	<	1008	0	0	0	0	0	0	>	<	1	2.35	2.35	2.35	0	2.35	2.35	>	<	1	495.8	495.8	495.8	0	495.8	495.8	>
2022-06-08 17:07:33	127	<	996	1	1	1	0	1	1	>	<	996	0	0	0	0	0	0	>	<	996	0	0	0	0	0	0	>	<	1	2.45	2.45	2.45	0	2.45	2.45	>	<	1	495.8	495.8	495.8	0	495.8	495.8	>
2022-06-08 17:07:34	128	<	1008	1	1	1	0	1	1	>	<	1008	0	0	0	0	0	0	>	<	1008	0	0	0	0	0	0	>	<	1	2.7	2.7	2.7	0	2.7	2.7	>	<	1	495.8	495.8	495.8	0	495.8	495.8	>
2022-06-08 17:07:35	129	<	999	1	1	1	0	1	1	>	<	999	0	0	0	0	0	0	>	<	999	0	0	0	0	0	0	>	<	1	2.75	2.75	2.75	0	2.75	2.75	>	<	1	495.8	495.8	495.8	0	495.8	495.8	>
2022-06-08 17:07:36	130	<	1000	1	1	1	0	1	1	>	<	1000	0	0	0	0	0	0	>	<	1000	0	0	0	0	0	0	>	<	1	2.7	2.7	2.7	0	2.7	2.7	>	<	1	495.8	495.8	495.8	0	495.8	495.8	>
2022-06-08 17:07:37	131	<	1000	1.001	2	1	0.0316	1.0326	0.9694	>	<	1000	0	0	0	0	0	0	>	<	1000	0	0	0	0	0	0	>	<	1	2.75	2.75	2.75	0	2.75	2.75	>	<	1	495.8	495.8	495.8	0	495.8	495.8	>
2022-06-08 17:07:38	132	<	999	1	1	1	0	1	1	>	<	999	0	0	0	0	0	0	>	<	999	0	0	0	0	0	0	>	<	1	2.8	2.8	2.8	0	2.8	2.8	>	<	0	0			0	0	0	>
2022-06-08 17:07:39	133	<	1002	1	1	1	0	1	1	>	<	1002	0	0	0	0	0	0	>	<	1002	0	0	0	0	0	0	>	<	0	0			0	0	0	>	<	1	495.8	495.8	495.8	0	495.8	495.8	>
2022-06-08 17:07:40	134	<	999	1	1	1	0	1	1	>	<	999	0	0	0	0	0	0	>	<	999	0	0	0	0	0	0	>	<	1	2.75	2.75	2.75	0	2.75	2.75	>	<	1	495.8	495.8	495.8	0	495.8	495.8	>
2022-06-08 17:07:41	135	<	1000	1.001	2	1	0.0316	1.0326	0.9694	>	<	1000	0	0	0	0	0	0	>	<	1000	0	0	0	0	0	0	>	<	1	2.8	2.8	2.8	0	2.8	2.8	>	<	1	495.8	495.8	495.8	0	495.8	495.8	>
2022-06-08 17:07:42	136	<	1000	1	1	1	0	1	1	>	<	1000	0	0	0	0	0	0	>	<	1000	0	0	0	0	0	0	>	<	1	2.8	2.8	2.8	0	2.8	2.8	>	<	1	495.8	495.8	495.8	0	495.8	495.8	>
2022-06-08 17:07:43	137	<	1000	1	1	1	0	1	1	>	<	1000	0	0	0	0	0	0	>	<	1000	0	0	0	0	0	0	>	<	1	2.7	2.7	2.7	0	2.7	2.7	>	<	1	495.8	495.8	495.8	0	495.8	495.8	>
2022-06-08 17:07:44	138	<	1000	1.003	3	1	0.0706	1.0736	0.9324	>	<	1000	0	0	0	0	0	0	>	<	1000	0	0	0	0	0	0	>	<	1	2.85	2.85	2.85	0	2.85	2.85	>	<	1	495.8	495.8	495.8	0	495.8	495.8	>
2022-06-08 17:07:45	139	<	1001	1	1	1	0	1	1	>	<	1001	0	0	0	0	0	0	>	<	1001	0	0	0	0	0	0	>	<	1	2.85	2.85	2.85	0	2.85	2.85	>	<	1	495.8	495.8	495.8	0	495.8	495.8	>
2022-06-08 17:07:46	140	<	999	1	1	1	0	1	1	>	<	999	0	0	0	0	0	0	>	<	999	0	0	0	0	0	0	>	<	1	2.8	2.8	2.8	0	2.8	2.8	>	<	1	495.8	495.8	495.8	0	495.8	495.8	>
2022-06-08 17:07:47	141	<	1000	1	1	1	0	1	1	>	<	1000	0	0	0	0	0	0	>	<	1000	0	0	0	0	0	0	>	<	1	2.85	2.85	2.85	0	2.85	2.85	>	<	1	495.8	495.8	495.8	0	495.8	495.8	>
2022-06-08 17:07:48	142	<	999	1	1	1	0	1	1	>	<	999	0	0	0	0	0	0	>	<	999	0	0	0	0	0	0	>	<	1	2.85	2.85	2.85	0	2.85	2.85	>	<	1	495.8	495.8	495.8	0	495.8	495.8	>
2022-06-08 17:07:49	143	<	1001	1.001	2	1	0.0316	1.0326	0.9694	>	<	1001	0	0	0	0	0	0	>	<	1001	0	0	0	0	0	0	>	<	1	2.85	2.85	2.85	0	2.85	2.85	>	<	1	495.8	495.8	495.8	0	495.8	495.8	>
2022-06-08 17:07:50	144	<	1001	1	1	1	0	1	1	>	<	1001	0	0	0	0	0	0	>	<	1001	0	0	0	0	0	0	>	<	1	2.55	2.55	2.55	0	2.55	2.55	>	<	1	495.8	495.8	495.8	0	495.8	495.8	>
2022-06-08 17:07:51	145	<	997	1.001	2	1	0.0317	1.0327	0.9693	>	<	997	0.002	2	0	0.0633	0.0653	-0.0613	>	<	997	0.002	2	0	0.0633	0.0653	-0.0613	>	<	1	2.7	2.7	2.7	0	2.7	2.7	>	<	1	495.8	495.8	495.8	0	495.8	495.8	>
2022-06-08 17:07:52	146	<	1002	1.0349	2	1	0.1836	1.2185	0.8513	>	<	1002	0.019	1	0	0.1364	0.1554	-0.1174	>	<	1002	0.016	1	0	0.1254	0.1413	-0.1094	>	<	1	2.65	2.65	2.65	0	2.65	2.65	>	<	1	495.8	495.8	495.8	0	495.8	495.8	>
2022-06-08 17:07:53	147	<	999	1.1592	2	1	0.3658	1.525	0.7933	>	<	999	0.0731	1	0	0.2603	0.3333	-0.1872	>	<	999	0.0651	1	0	0.2466	0.3117	-0.1816	>	<	1	2.55	2.55	2.55	0	2.55	2.55	>	<	1	495.8	495.8	495.8	0	495.8	495.8	>
2022-06-08 17:07:54	148	<	999	1.2022	2	1	0.4016	1.6038	0.8006	>	<	999	0.0651	1	0	0.2466	0.3117	-0.1816	>	<	999	0.0631	1	0	0.2431	0.3061	-0.18	>	<	1	2.65	2.65	2.65	0	2.65	2.65	>	<	1	495.8	495.8	495.8	0	495.8	495.8	>
2022-06-08 17:07:55	149	<	998	1.1323	2	1	0.3388	1.471	0.7935	>	<	998	0.0561	1	0	0.2301	0.2863	-0.174	>	<	998	0.0421	1	0	0.2008	0.2429	-0.1587	>	<	1	2.7	2.7	2.7	0	2.7	2.7	>	<	1	495.9	495.9	495.9	0	495.9	495.9	>
2022-06-08 17:07:56	150	<	1004	1.0558	4	1	0.2581	1.3139	0.7977	>	<	1004	0.0259	1	0	0.1588	0.1847	-0.1329	>	<	1004	0.0189	1	0	0.1363	0.1552	-0.1173	>	<	1	2.7	2.7	2.7	0	2.7	2.7	>	<	1	495.9	495.9	495.9	0	495.9	495.9	>
2022-06-08 17:07:57	151	<	1000	1	1	1	0	1	1	>	<	1000	0	0	0	0	0	0	>	<	1000	0	0	0	0	0	0	>	<	1	2.4	2.4	2.4	0	2.4	2.4	>	<	1	495.9	495.9	495.9	0	495.9	495.9	>
2022-06-08 17:07:58	152	<	1000	1.001	2	1	0.0316	1.0326	0.9694	>	<	1000	0	0	0	0	0	0	>	<	1000	0	0	0	0	0	0	>	<	1	2.45	2.45	2.45	0	2.45	2.45	>	<	1	495.9	495.9	495.9	0	495.9	495.9	>
2022-06-08 17:07:59	153	<	1001	1	1	1	0	1	1	>	<	1001	0	0	0	0	0	0	>	<	1001	0	0	0	0	0	0	>	<	1	2.45	2.45	2.45	0	2.45	2.45	>	<	1	495.9	495.9	495.9	0	495.9	495.9	>
2022-06-08 17:08:00	154	<	999	1	1	1	0	1	1	>	<	999	0	0	0	0	0	0	>	<	999	0	0	0	0	0	0	>	<	1	2.4	2.4	2.4	0	2.4	2.4	>	<	1	495.9	495.9	495.9	0	495.9	495.9	>
2022-06-08 17:08:01	155	<	1001	1.002	2	1	0.0447	1.0467	0.9573	>	<	1001	0	0	0	0	0	0	>	<	1001	0	0	0	0	0	0	>	<	1	2.5	2.5	2.5	0	2.5	2.5	>	<	1	495.9	495.9	495.9	0	495.9	495.9	>
2022-06-08 17:08:02	156	<	999	1	1	1	0	1	1	>	<	999	0	0	0	0	0	0	>	<	999	0	0	0	0	0	0	>	<	1	2.75	2.75	2.75	0	2.75	2.75	>	<	1	495.9	495.9	495.9	0	495.9	495.9	>
2022-06-08 17:08:03	157	<	1000	1	1	1	0	1	1	>	<	1000	0	0	0	0	0	0	>	<	1000	0	0	0	0	0	0	>	<	1	2.8	2.8	2.8	0	2.8	2.8	>	<	1	495.9	495.9	495.9	0	495.9	495.9	>
2022-06-08 17:08:04	158	<	1000	1	1	1	0	1	1	>	<	1000	0	0	0	0	0	0	>	<	1000	0	0	0	0	0	0	>	<	1	2.85	2.85	2.85	0	2.85	2.85	>	<	1	495.9	495.9	495.9	0	495.9	495.9	>
2022-06-08 17:08:05	159	<	1001	1.001	2	1	0.0316	1.0326	0.9694	>	<	1001	0.002	2	0	0.0632	0.0652	-0.0612	>	<	1001	0.002	2	0	0.0632	0.0652	-0.0612	>	<	1	2.8	2.8	2.8	0	2.8	2.8	>	<	1	495.9	495.9	495.9	0	495.9	495.9	>
2022-06-08 17:08:06	160	<	999	1.003	3	1	0.0707	1.0737	0.9323	>	<	999	0	0	0	0	0	0	>	<	999	0	0	0	0	0	0	>	<	1	2.75	2.75	2.75	0	2.75	2.75	>	<	1	495.9	495.9	495.9	0	495.9	495.9	>
2022-06-08 17:08:07	161	<	1000	1	1	1	0	1	1	>	<	1000	0	0	0	0	0	0	>	<	1000	0	0	0	0	0	0	>	<	1	2.5	2.5	2.5	0	2.5	2.5	>	<	1	495.9	495.9	495.9	0	495.9	495.9	>
2022-06-08 17:08:08	162	<	998	1	1	1	0	1	1	>	<	998	0	0	0	0	0	0	>	<	998	0	0	0	0	0	0	>	<	1	2.65	2.65	2.65	0	2.65	2.65	>	<	1	495.9	495.9	495.9	0	495.9	495.9	>
2022-06-08 17:08:09	163	<	1003	1	1	1	0	1	1	>	<	1003	0	0	0	0	0	0	>	<	1003	0	0	0	0	0	0	>	<	1	2.45	2.45	2.45	0	2.45	2.45	>	<	1	495.9	495.9	495.9	0	495.9	495.9	>
2022-06-08 17:08:10	164	<	1000	1	1	1	0	1	1	>	<	1000	0	0	0	0	0	0	>	<	1000	0	0	0	0	0	0	>	<	1	2.7	2.7	2.7	0	2.7	2.7	>	<	1	495.9	495.9	495.9	0	495.9	495.9	>
2022-06-08 17:08:11	165	<	1000	1	1	1	0	1	1	>	<	1000	0	0	0	0	0	0	>	<	1000	0	0	0	0	0	0	>	<	1	2.85	2.85	2.85	0	2.85	2.85	>	<	1	495.9	495.9	495.9	0	495.9	495.9	>
2022-06-08 17:08:12	166	<	998	1.001	2	1	0.0316	1.0326	0.9694	>	<	998	0	0	0	0	0	0	>	<	998	0	0	0	0	0	0	>	<	1	2.8	2.8	2.8	0	2.8	2.8	>	<	1	495.9	495.9	495.9	0	495.9	495.9	>
2022-06-08 17:08:13	167	<	1001	1	1	1	0	1	1	>	<	1001	0	0	0	0	0	0	>	<	1001	0	0	0	0	0	0	>	<	1	2.8	2.8	2.8	0	2.8	2.8	>	<	1	495.9	495.9	495.9	0	495.9	495.9	>
2022-06-08 17:08:14	168	<	1000	1	1	1	0	1	1	>	<	1000	0	0	0	0	0	0	>	<	1000	0	0	0	0	0	0	>	<	1	2.8	2.8	2.8	0	2.8	2.8	>	<	1	495.9	495.9	495.9	0	495.9	495.9	>
2022-06-08 17:08:15	169	<	1000	1	1	1	0	1	1	>	<	1000	0	0	0	0	0	0	>	<	1000	0	0	0	0	0	0	>	<	1	2.75	2.75	2.75	0	2.75	2.75	>	<	1	495.9	495.9	495.9	0	495.9	495.9	>
2022-06-08 17:08:16	170	<	1000	1.007	4	1	0.1223	1.1293	0.8847	>	<	1000	0	0	0	0	0	0	>	<	1000	0	0	0	0	0	0	>	<	1	2.8	2.8	2.8	0	2.8	2.8	>	<	1	495.9	495.9	495.9	0	495.9	495.9	>
2022-06-08 17:08:17	171	<	998	1	1	1	0	1	1	>	<	998	0.001	1	0	0.0316	0.0326	-0.0306	>	<	998	0	0	0	0	0	0	>	<	1	2.75	2.75	2.75	0	2.75	2.75	>	<	1	495.9	495.9	495.9	0	495.9	495.9	>
2022-06-08 17:08:18	172	<	1002	1	1	1	0	1	1	>	<	1002	0	0	0	0	0	0	>	<	1002	0	0	0	0	0	0	>	<	1	2.8	2.8	2.8	0	2.8	2.8	>	<	1	495.9	495.9	495.9	0	495.9	495.9	>
2022-06-08 17:08:19	173	<	1001	1.001	2	1	0.0316	1.0326	0.9694	>	<	1000	0	0	0	0	0	0	>	<	1000	0	0	0	0	0	0	>	<	1	2.8	2.8	2.8	0	2.8	2.8	>	<	1	495.9	495.9	495.9	0	495.9	495.9	>
2022-06-08 17:08:20	174	<	999	1	1	1	0	1	1	>	<	1000	0	0	0	0	0	0	>	<	1000	0	0	0	0	0	0	>	<	1	2.8	2.8	2.8	0	2.8	2.8	>	<	1	495.9	495.9	495.9	0	495.9	495.9	>
2022-06-08 17:08:21	175	<	1000	1.003	3	1	0.0706	1.0736	0.9324	>	<	1000	0	0	0	0	0	0	>	<	1000	0	0	0	0	0	0	>	<	1	2.8	2.8	2.8	0	2.8	2.8	>	<	1	495.9	495.9	495.9	0	495.9	495.9	>
2022-06-08 17:08:22	176	<	1000	1	1	1	0	1	1	>	<	1000	0.001	1	0	0.0316	0.0326	-0.0306	>	<	1000	0.001	1	0	0.0316	0.0326	-0.0306	>	<	1	2.75	2.75	2.75	0	2.75	2.75	>	<	1	495.9	495.9	495.9	0	495.9	495.9	>
2022-06-08 17:08:23	177	<	997	1	1	1	0	1	1	>	<	997	0	0	0	0	0	0	>	<	997	0	0	0	0	0	0	>	<	1	2.7	2.7	2.7	0	2.7	2.7	>	<	1	495.9	495.9	495.9	0	495.9	495.9	>
2022-06-08 17:08:24	178	<	994	1	1	1	0	1	1	>	<	994	0	0	0	0	0	0	>	<	994	0	0	0	0	0	0	>	<	1	2.8	2.8	2.8	0	2.8	2.8	>	<	1	495.9	495.9	495.9	0	495.9	495.9	>
2022-06-08 17:08:25	179	<	1009	1	1	1	0	1	1	>	<	1009	0	0	0	0	0	0	>	<	1009	0	0	0	0	0	0	>	<	1	2.7	2.7	2.7	0	2.7	2.7	>	<	1	495.9	495.9	495.9	0	495.9	495.9	>
2022-06-08 17:08:26	180	<	1001	1.001	2	1	0.0316	1.0326	0.9694	>	<	1001	0	0	0	0	0	0	>	<	1001	0	0	0	0	0	0	>	<	1	2.8	2.8	2.8	0	2.8	2.8	>	<	1	495.9	495.9	495.9	0	495.9	495.9	>
2022-06-08 17:08:27	181	<	999	1.001	2	1	0.0316	1.0326	0.9694	>	<	999	0	0	0	0	0	0	>	<	999	0	0	0	0	0	0	>	<	1	2.8	2.8	2.8	0	2.8	2.8	>	<	1	495.9	495.9	495.9	0	495.9	495.9	>
2022-06-08 17:08:28	182	<	1000	1	1	1	0	1	1	>	<	1000	0	0	0	0	0	0	>	<	1000	0	0	0	0	0	0	>	<	1	2.7	2.7	2.7	0	2.7	2.7	>	<	1	495.9	495.9	495.9	0	495.9	495.9	>
2022-06-08 17:08:29	183	<	1000	1	1	1	0	1	1	>	<	1000	0	0	0	0	0	0	>	<	1000	0	0	0	0	0	0	>	<	1	2.75	2.75	2.75	0	2.75	2.75	>	<	1	495.9	495.9	495.9	0	495.9	495.9	>
2022-06-08 17:08:30	184	<	1000	1	1	1	0	1	1	>	<	1000	0	0	0	0	0	0	>	<	1000	0	0	0	0	0	0	>	<	1	2.75	2.75	2.75	0	2.75	2.75	>	<	1	495.9	495.9	495.9	0	495.9	495.9	>
2022-06-08 17:08:31	185	<	999	1	1	1	0	1	1	>	<	999	0	0	0	0	0	0	>	<	999	0	0	0	0	0	0	>	<	1	2.75	2.75	2.75	0	2.75	2.75	>	<	1	495.9	495.9	495.9	0	495.9	495.9	>
2022-06-08 17:08:32	186	<	1001	1.001	2	1	0.0316	1.0326	0.9694	>	<	1001	0	0	0	0	0	0	>	<	1001	0	0	0	0	0	0	>	<	1	2.7	2.7	2.7	0	2.7	2.7	>	<	1	495.9	495.9	495.9	0	495.9	495.9	>
2022-06-08 17:08:33	187	<	998	1.001	2	1	0.0316	1.0326	0.9694	>	<	998	0	0	0	0	0	0	>	<	998	0	0	0	0	0	0	>	<	1	2.8	2.8	2.8	0	2.8	2.8	>	<	1	495.9	495.9	495.9	0	495.9	495.9	>
2022-06-08 17:08:34	188	<	1003	1	1	1	0	1	1	>	<	1003	0	0	0	0	0	0	>	<	1003	0	0	0	0	0	0	>	<	1	2.7	2.7	2.7	0	2.7	2.7	>	<	1	495.9	495.9	495.9	0	495.9	495.9	>
2022-06-08 17:08:35	189	<	999	1	1	1	0	1	1	>	<	999	0	0	0	0	0	0	>	<	999	0	0	0	0	0	0	>	<	1	2.4	2.4	2.4	0	2.4	2.4	>	<	1	495.9	495.9	495.9	0	495.9	495.9	>
2022-06-08 17:08:36	190	<	992	1	1	1	0	1	1	>	<	992	0	0	0	0	0	0	>	<	992	0	0	0	0	0	0	>	<	1	2.4	2.4	2.4	0	2.4	2.4	>	<	1	495.9	495.9	495.9	0	495.9	495.9	>
2022-06-08 17:08:37	191	<	1009	1	1	1	0	1	1	>	<	1009	0.001	1	0	0.0315	0.0325	-0.0305	>	<	1009	0.001	1	0	0.0315	0.0325	-0.0305	>	<	1	2.45	2.45	2.45	0	2.45	2.45	>	<	1	495.9	495.9	495.9	0	495.9	495.9	>
2022-06-08 17:08:38	192	<	999	1	1	1	0	1	1	>	<	999	0	0	0	0	0	0	>	<	999	0	0	0	0	0	0	>	<	1	2.45	2.45	2.45	0	2.45	2.45	>	<	1	495.9	495.9	495.9	0	495.9	495.9	>
2022-06-08 17:08:39	193	<	997	1	1	1	0	1	1	>	<	997	0	0	0	0	0	0	>	<	997	0	0	0	0	0	0	>	<	1	2.55	2.55	2.55	0	2.55	2.55	>	<	1	495.9	495.9	495.9	0	495.9	495.9	>
2022-06-08 17:08:40	194	<	1004	1.001	2	1	0.0315	1.0325	0.9695	>	<	1004	0	0	0	0	0	0	>	<	1004	0	0	0	0	0	0	>	<	1	2.6	2.6	2.6	0	2.6	2.6	>	<	1	495.9	495.9	495.9	0	495.9	495.9	>
2022-06-08 17:08:41	195	<	1000	1	1	1	0	1	1	>	<	1000	0	0	0	0	0	0	>	<	1000	0	0	0	0	0	0	>	<	1	2.65	2.65	2.65	0	2.65	2.65	>	<	1	495.9	495.9	495.9	0	495.9	495.9	>
2022-06-08 17:08:42	196	<	995	1	1	1	0	1	1	>	<	995	0	0	0	0	0	0	>	<	995	0	0	0	0	0	0	>	<	1	2.6	2.6	2.6	0	2.6	2.6	>	<	1	495.9	495.9	495.9	0	495.9	495.9	>
2022-06-08 17:08:43	197	<	1004	1	1	1	0	1	1	>	<	1004	0	0	0	0	0	0	>	<	1004	0	0	0	0	0	0	>	<	1	2.6	2.6	2.6	0	2.6	2.6	>	<	1	495.9	495.9	495.9	0	495.9	495.9	>
2022-06-08 17:08:44	198	<	1000	1	1	1	0	1	1	>	<	1000	0	0	0	0	0	0	>	<	1000	0	0	0	0	0	0	>	<	1	2.75	2.75	2.75	0	2.75	2.75	>	<	1	495.9	495.9	495.9	0	495.9	495.9	>
2022-06-08 17:08:45	199	<	1000	1	1	1	0	1	1	>	<	1000	0	0	0	0	0	0	>	<	1000	0	0	0	0	0	0	>	<	1	2.75	2.75	2.75	0	2.75	2.75	>	<	1	495.9	495.9	495.9	0	495.9	495.9	>
2022-06-08 17:08:46	200	<	1000	1.001	2	1	0.0316	1.0326	0.9694	>	<	1000	0	0	0	0	0	0	>	<	1000	0	0	0	0	0	0	>	<	1	2.7	2.7	2.7	0	2.7	2.7	>	<	1	495.9	495.9	495.9	0	495.9	495.9	>
2022-06-08 17:08:47	201	<	1000	1.001	2	1	0.0316	1.0326	0.9694	>	<	1000	0	0	0	0	0	0	>	<	1000	0	0	0	0	0	0	>	<	1	2.65	2.65	2.65	0	2.65	2.65	>	<	1	495.9	495.9	495.9	0	495.9	495.9	>
2022-06-08 17:08:48	202	<	1001	1	1	1	0	1	1	>	<	1001	0	0	0	0	0	0	>	<	1001	0	0	0	0	0	0	>	<	1	2.75	2.75	2.75	0	2.75	2.75	>	<	1	495.9	495.9	495.9	0	495.9	495.9	>
2022-06-08 17:08:49	203	<	1000	1	1	1	0	1	1	>	<	1000	0	0	0	0	0	0	>	<	1000	0	0	0	0	0	0	>	<	1	2.7	2.7	2.7	0	2.7	2.7	>	<	1	495.9	495.9	495.9	0	495.9	495.9	>
2022-06-08 17:08:50	204	<	999	1	1	1	0	1	1	>	<	999	0	0	0	0	0	0	>	<	999	0	0	0	0	0	0	>	<	1	2.7	2.7	2.7	0	2.7	2.7	>	<	1	495.9	495.9	495.9	0	495.9	495.9	>
2022-06-08 17:08:51	205	<	1000	1	1	1	0	1	1	>	<	1000	0	0	0	0	0	0	>	<	1000	0	0	0	0	0	0	>	<	1	2.65	2.65	2.65	0	2.65	2.65	>	<	1	495.9	495.9	495.9	0	495.9	495.9	>
2022-06-08 17:08:52	206	<	1000	1.03	2	1	0.1706	1.2006	0.8594	>	<	1000	0.006	1	0	0.0772	0.0832	-0.0712	>	<	1000	0.006	1	0	0.0772	0.0832	-0.0712	>	<	1	2.65	2.65	2.65	0	2.65	2.65	>	<	1	495.9	495.9	495.9	0	495.9	495.9	>
2022-06-08 17:08:53	207	<	999	1.2382	2	1	0.426	1.6642	0.8122	>	<	999	0.049	1	0	0.216	0.265	-0.1669	>	<	999	0.039	1	0	0.1937	0.2327	-0.1546	>	<	1	2.75	2.75	2.75	0	2.75	2.75	>	<	1	495.9	495.9	495.9	0	495.9	495.9	>
2022-06-08 17:08:54	208	<	1001	1.1978	2	1	0.3983	1.5961	0.7995	>	<	1001	0.0709	2	0	0.2606	0.3315	-0.1896	>	<	1001	0.0599	2	0	0.2415	0.3015	-0.1816	>	<	1	2.65	2.65	2.65	0	2.65	2.65	>	<	1	495.9	495.9	495.9	0	495.9	495.9	>
2022-06-08 17:08:55	209	<	999	1.1822	2	1	0.386	1.5682	0.7962	>	<	999	0.0811	1	0	0.273	0.354	-0.1919	>	<	999	0.0741	1	0	0.2619	0.336	-0.1878	>	<	1	2.65	2.65	2.65	0	2.65	2.65	>	<	1	495.9	495.9	495.9	0	495.9	495.9	>
2022-06-08 17:08:56	210	<	1001	1.1389	2	1	0.3458	1.4847	0.7931	>	<	1001	0.044	1	0	0.205	0.249	-0.161	>	<	1001	0.04	1	0	0.1959	0.2358	-0.1559	>	<	1	2.7	2.7	2.7	0	2.7	2.7	>	<	1	495.9	495.9	495.9	0	495.9	495.9	>
2022-06-08 17:08:57	211	<	1001	1	1	1	0	1	1	>	<	1001	0	0	0	0	0	0	>	<	1001	0	0	0	0	0	0	>	<	1	2.55	2.55	2.55	0	2.55	2.55	>	<	1	495.9	495.9	495.9	0	495.9	495.9	>
2022-06-08 17:08:58	212	<	996	1	1	1	0	1	1	>	<	996	0	0	0	0	0	0	>	<	996	0	0	0	0	0	0	>	<	1	2.65	2.65	2.65	0	2.65	2.65	>	<	1	495.9	495.9	495.9	0	495.9	495.9	>
2022-06-08 17:08:59	213	<	1003	1	1	1	0	1	1	>	<	1003	0	0	0	0	0	0	>	<	1003	0	0	0	0	0	0	>	<	1	2.65	2.65	2.65	0	2.65	2.65	>	<	1	495.9	495.9	495.9	0	495.9	495.9	>
2022-06-08 17:09:00	214	<	1001	1	1	1	0	1	1	>	<	1001	0	0	0	0	0	0	>	<	1001	0	0	0	0	0	0	>	<	1	2.7	2.7	2.7	0	2.7	2.7	>	<	1	495.9	495.9	495.9	0	495.9	495.9	>
2022-06-08 17:09:01	215	<	997	1.002	2	1	0.0447	1.0467	0.9573	>	<	997	0	0	0	0	0	0	>	<	997	0	0	0	0	0	0	>	<	1	2.75	2.75	2.75	0	2.75	2.75	>	<	1	495.9	495.9	495.9	0	495.9	495.9	>
2022-06-08 17:09:02	216	<	1003	1	1	1	0	1	1	>	<	1003	0	0	0	0	0	0	>	<	1003	0	0	0	0	0	0	>	<	1	2.7	2.7	2.7	0	2.7	2.7	>	<	1	495.9	495.9	495.9	0	495.9	495.9	>
2022-06-08 17:09:03	217	<	998	1	1	1	0	1	1	>	<	998	0	0	0	0	0	0	>	<	998	0	0	0	0	0	0	>	<	1	2.75	2.75	2.75	0	2.75	2.75	>	<	1	495.9	495.9	495.9	0	495.9	495.9	>
2022-06-08 17:09:04	218	<	1000	1	1	1	0	1	1	>	<	1000	0	0	0	0	0	0	>	<	1000	0	0	0	0	0	0	>	<	1	2.7	2.7	2.7	0	2.7	2.7	>	<	1	495.9	495.9	495.9	0	495.9	495.9	>
2022-06-08 17:09:05	219	<	1001	1	1	1	0	1	1	>	<	1001	0	0	0	0	0	0	>	<	1001	0	0	0	0	0	0	>	<	1	2.75	2.75	2.75	0	2.75	2.75	>	<	1	495.9	495.9	495.9	0	495.9	495.9	>
2022-06-08 17:09:06	220	<	999	1.003	3	1	0.0707	1.0737	0.9323	>	<	999	0	0	0	0	0	0	>	<	999	0	0	0	0	0	0	>	<	1	2.7	2.7	2.7	0	2.7	2.7	>	<	1	495.9	495.9	495.9	0	495.9	495.9	>
2022-06-08 17:09:07	221	<	1002	1	1	1	0	1	1	>	<	1002	0	0	0	0	0	0	>	<	1002	0	0	0	0	0	0	>	<	1	2.7	2.7	2.7	0	2.7	2.7	>	<	1	495.9	495.9	495.9	0	495.9	495.9	>
2022-06-08 17:09:08	222	<	1000	1.001	2	1	0.0316	1.0326	0.9694	>	<	1000	0	0	0	0	0	0	>	<	1000	0	0	0	0	0	0	>	<	1	2.75	2.75	2.75	0	2.75	2.75	>	<	1	495.9	495.9	495.9	0	495.9	495.9	>
2022-06-08 17:09:09	223	<	1000	1	1	1	0	1	1	>	<	1000	0	0	0	0	0	0	>	<	1000	0	0	0	0	0	0	>	<	1	2.75	2.75	2.75	0	2.75	2.75	>	<	1	495.9	495.9	495.9	0	495.9	495.9	>
2022-06-08 17:09:10	224	<	999	1	1	1	0	1	1	>	<	999	0	0	0	0	0	0	>	<	999	0	0	0	0	0	0	>	<	1	2.7	2.7	2.7	0	2.7	2.7	>	<	1	495.9	495.9	495.9	0	495.9	495.9	>
2022-06-08 17:09:11	225	<	1000	1	1	1	0	1	1	>	<	1000	0	0	0	0	0	0	>	<	1000	0	0	0	0	0	0	>	<	1	2.7	2.7	2.7	0	2.7	2.7	>	<	1	495.9	495.9	495.9	0	495.9	495.9	>
2022-06-08 17:09:12	226	<	999	1	1	1	0	1	1	>	<	999	0.001	1	0	0.0316	0.0326	-0.0306	>	<	999	0.001	1	0	0.0316	0.0326	-0.0306	>	<	1	2.55	2.55	2.55	0	2.55	2.55	>	<	1	495.9	495.9	495.9	0	495.9	495.9	>
2022-06-08 17:09:13	227	<	1000	1	1	1	0	1	1	>	<	1000	0	0	0	0	0	0	>	<	1000	0	0	0	0	0	0	>	<	1	2.6	2.6	2.6	0	2.6	2.6	>	<	1	495.9	495.9	495.9	0	495.9	495.9	>
2022-06-08 17:09:14	228	<	1001	1	1	1	0	1	1	>	<	1001	0	0	0	0	0	0	>	<	1001	0	0	0	0	0	0	>	<	1	2.65	2.65	2.65	0	2.65	2.65	>	<	1	495.9	495.9	495.9	0	495.9	495.9	>
2022-06-08 17:09:15	229	<	999	1.001	2	1	0.0316	1.0326	0.9694	>	<	999	0.002	2	0	0.0632	0.0652	-0.0612	>	<	999	0	0	0	0	0	0	>	<	1	2.7	2.7	2.7	0	2.7	2.7	>	<	1	495.9	495.9	495.9	0	495.9	495.9	>
2022-06-08 17:09:16	230	<	1002	1	1	1	0	1	1	>	<	1002	0	0	0	0	0	0	>	<	1002	0	0	0	0	0	0	>	<	1	2.7	2.7	2.7	0	2.7	2.7	>	<	1	495.9	495.9	495.9	0	495.9	495.9	>
2022-06-08 17:09:17	231	<	999	1	1	1	0	1	1	>	<	999	0	0	0	0	0	0	>	<	999	0	0	0	0	0	0	>	<	1	2.6	2.6	2.6	0	2.6	2.6	>	<	1	495.9	495.9	495.9	0	495.9	495.9	>
2022-06-08 17:09:18	232	<	1000	1	1	1	0	1	1	>	<	1000	0	0	0	0	0	0	>	<	1000	0	0	0	0	0	0	>	<	1	2.7	2.7	2.7	0	2.7	2.7	>	<	1	495.9	495.9	495.9	0	495.9	495.9	>
2022-06-08 17:09:19	233	<	1001	1	1	1	0	1	1	>	<	1001	0	0	0	0	0	0	>	<	1001	0	0	0	0	0	0	>	<	1	2.6	2.6	2.6	0	2.6	2.6	>	<	1	495.9	495.9	495.9	0	495.9	495.9	>
2022-06-08 17:09:20	234	<	999	1	1	1	0	1	1	>	<	999	0	0	0	0	0	0	>	<	999	0	0	0	0	0	0	>	<	1	2.65	2.65	2.65	0	2.65	2.65	>	<	1	495.9	495.9	495.9	0	495.9	495.9	>
2022-06-08 17:09:21	235	<	1001	1	1	1	0	1	1	>	<	1001	0	0	0	0	0	0	>	<	1001	0	0	0	0	0	0	>	<	1	2.65	2.65	2.65	0	2.65	2.65	>	<	1	495.9	495.9	495.9	0	495.9	495.9	>
2022-06-08 17:09:22	236	<	1000	1.001	2	1	0.0316	1.0326	0.9694	>	<	1000	0	0	0	0	0	0	>	<	1000	0	0	0	0	0	0	>	<	1	2.65	2.65	2.65	0	2.65	2.65	>	<	1	495.9	495.9	495.9	0	495.9	495.9	>
2022-06-08 17:09:23	237	<	999	1	1	1	0	1	1	>	<	999	0	0	0	0	0	0	>	<	999	0	0	0	0	0	0	>	<	1	2.65	2.65	2.65	0	2.65	2.65	>	<	1	495.9	495.9	495.9	0	495.9	495.9	>
2022-06-08 17:09:24	238	<	1001	1	1	1	0	1	1	>	<	1001	0	0	0	0	0	0	>	<	1001	0	0	0	0	0	0	>	<	1	2.65	2.65	2.65	0	2.65	2.65	>	<	1	495.9	495.9	495.9	0	495.9	495.9	>
2022-06-08 17:09:25	239	<	1000	1	1	1	0	1	1	>	<	1000	0	0	0	0	0	0	>	<	1000	0	0	0	0	0	0	>	<	1	2.65	2.65	2.65	0	2.65	2.65	>	<	1	495.9	495.9	495.9	0	495.9	495.9	>
2022-06-08 17:09:26	240	<	999	1	1	1	0	1	1	>	<	999	0	0	0	0	0	0	>	<	999	0	0	0	0	0	0	>	<	1	2.55	2.55	2.55	0	2.55	2.55	>	<	1	495.9	495.9	495.9	0	495.9	495.9	>
2022-06-08 17:09:27	241	<	1000	1	1	1	0	1	1	>	<	1000	0.001	1	0	0.0316	0.0326	-0.0306	>	<	1000	0.001	1	0	0.0316	0.0326	-0.0306	>	<	1	2.65	2.65	2.65	0	2.65	2.65	>	<	1	495.9	495.9	495.9	0	495.9	495.9	>
2022-06-08 17:09:28	242	<	999	1.001	2	1	0.0316	1.0326	0.9694	>	<	999	0	0	0	0	0	0	>	<	999	0	0	0	0	0	0	>	<	1	2.75	2.75	2.75	0	2.75	2.75	>	<	1	495.9	495.9	495.9	0	495.9	495.9	>
2022-06-08 17:09:29	243	<	1000	1.001	2	1	0.0316	1.0326	0.9694	>	<	1000	0	0	0	0	0	0	>	<	1000	0	0	0	0	0	0	>	<	1	2.6	2.6	2.6	0	2.6	2.6	>	<	1	495.9	495.9	495.9	0	495.9	495.9	>
2022-06-08 17:09:30	244	<	1001	1	1	1	0	1	1	>	<	1000	0	0	0	0	0	0	>	<	1000	0	0	0	0	0	0	>	<	1	2.65	2.65	2.65	0	2.65	2.65	>	<	1	495.9	495.9	495.9	0	495.9	495.9	>
2022-06-08 17:09:31	245	<	1000	1.004	3	1	0.0774	1.0814	0.9266	>	<	1001	0	0	0	0	0	0	>	<	1001	0	0	0	0	0	0	>	<	1	2.6	2.6	2.6	0	2.6	2.6	>	<	1	495.9	495.9	495.9	0	495.9	495.9	>
2022-06-08 17:09:32	246	<	1001	1	1	1	0	1	1	>	<	1001	0	0	0	0	0	0	>	<	1001	0	0	0	0	0	0	>	<	1	2.65	2.65	2.65	0	2.65	2.65	>	<	1	495.9	495.9	495.9	0	495.9	495.9	>
2022-06-08 17:09:33	247	<	1000	1	1	1	0	1	1	>	<	1000	0	0	0	0	0	0	>	<	1000	0	0	0	0	0	0	>	<	1	2.45	2.45	2.45	0	2.45	2.45	>	<	1	495.9	495.9	495.9	0	495.9	495.9	>
2022-06-08 17:09:34	248	<	999	1	1	1	0	1	1	>	<	999	0	0	0	0	0	0	>	<	999	0	0	0	0	0	0	>	<	1	2.4	2.4	2.4	0	2.4	2.4	>	<	1	495.9	495.9	495.9	0	495.9	495.9	>
2022-06-08 17:09:35	249	<	1000	1	1	1	0	1	1	>	<	1000	0	0	0	0	0	0	>	<	1000	0	0	0	0	0	0	>	<	1	2.5	2.5	2.5	0	2.5	2.5	>	<	1	495.9	495.9	495.9	0	495.9	495.9	>
2022-06-08 17:09:36	250	<	1000	1.005	3	1	0.0835	1.0885	0.9215	>	<	1000	0	0	0	0	0	0	>	<	1000	0	0	0	0	0	0	>	<	1	2.7	2.7	2.7	0	2.7	2.7	>	<	1	495.9	495.9	495.9	0	495.9	495.9	>
2022-06-08 17:09:37	251	<	1000	1	1	1	0	1	1	>	<	1000	0	0	0	0	0	0	>	<	1000	0	0	0	0	0	0	>	<	1	2.8	2.8	2.8	0	2.8	2.8	>	<	1	495.9	495.9	495.9	0	495.9	495.9	>
2022-06-08 17:09:38	252	<	997	1	1	1	0	1	1	>	<	997	0	0	0	0	0	0	>	<	997	0	0	0	0	0	0	>	<	1	2.75	2.75	2.75	0	2.75	2.75	>	<	1	495.9	495.9	495.9	0	495.9	495.9	>
2022-06-08 17:09:39	253	<	1003	1	1	1	0	1	1	>	<	1003	0	0	0	0	0	0	>	<	1003	0	0	0	0	0	0	>	<	1	2.75	2.75	2.75	0	2.75	2.75	>	<	1	495.9	495.9	495.9	0	495.9	495.9	>
2022-06-08 17:09:40	254	<	1000	1	1	1	0	1	1	>	<	1000	0	0	0	0	0	0	>	<	1000	0	0	0	0	0	0	>	<	1	2.8	2.8	2.8	0	2.8	2.8	>	<	1	495.9	495.9	495.9	0	495.9	495.9	>
2022-06-08 17:09:41	255	<	999	1.002	2	1	0.0447	1.0467	0.9573	>	<	999	0	0	0	0	0	0	>	<	999	0	0	0	0	0	0	>	<	1	2.6	2.6	2.6	0	2.6	2.6	>	<	1	495.9	495.9	495.9	0	495.9	495.9	>
2022-06-08 17:09:42	256	<	1000	1	1	1	0	1	1	>	<	1000	0	0	0	0	0	0	>	<	1000	0	0	0	0	0	0	>	<	1	2.7	2.7	2.7	0	2.7	2.7	>	<	1	495.9	495.9	495.9	0	495.9	495.9	>
2022-06-08 17:09:43	257	<	1001	1.001	2	1	0.0316	1.0326	0.9694	>	<	1001	0	0	0	0	0	0	>	<	1001	0	0	0	0	0	0	>	<	1	2.85	2.85	2.85	0	2.85	2.85	>	<	1	495.9	495.9	495.9	0	495.9	495.9	>
2022-06-08 17:09:44	258	<	999	1	1	1	0	1	1	>	<	999	0	0	0	0	0	0	>	<	999	0	0	0	0	0	0	>	<	1	2.75	2.75	2.75	0	2.75	2.75	>	<	1	495.9	495.9	495.9	0	495.9	495.9	>
2022-06-08 17:09:45	259	<	1001	1	1	1	0	1	1	>	<	1001	0	0	0	0	0	0	>	<	1001	0	0	0	0	0	0	>	<	1	2.75	2.75	2.75	0	2.75	2.75	>	<	1	495.9	495.9	495.9	0	495.9	495.9	>
2022-06-08 17:09:46	260	<	1001	1.001	2	1	0.0316	1.0326	0.9694	>	<	1001	0	0	0	0	0	0	>	<	1001	0	0	0	0	0	0	>	<	1	2.75	2.75	2.75	0	2.75	2.75	>	<	1	495.9	495.9	495.9	0	495.9	495.9	>
2022-06-08 17:09:47	261	<	999	1	1	1	0	1	1	>	<	999	0	0	0	0	0	0	>	<	999	0	0	0	0	0	0	>	<	1	2.75	2.75	2.75	0	2.75	2.75	>	<	1	495.9	495.9	495.9	0	495.9	495.9	>
2022-06-08 17:09:48	262	<	1000	1	1	1	0	1	1	>	<	1000	0	0	0	0	0	0	>	<	1000	0	0	0	0	0	0	>	<	1	2.7	2.7	2.7	0	2.7	2.7	>	<	1	495.9	495.9	495.9	0	495.9	495.9	>
2022-06-08 17:09:49	263	<	1001	1.001	2	1	0.0316	1.0326	0.9694	>	<	1001	0	0	0	0	0	0	>	<	1001	0	0	0	0	0	0	>	<	1	2.7	2.7	2.7	0	2.7	2.7	>	<	1	495.9	495.9	495.9	0	495.9	495.9	>
2022-06-08 17:09:50	264	<	999	1	1	1	0	1	1	>	<	999	0	0	0	0	0	0	>	<	999	0	0	0	0	0	0	>	<	1	2.7	2.7	2.7	0	2.7	2.7	>	<	1	495.9	495.9	495.9	0	495.9	495.9	>
2022-06-08 17:09:51	265	<	999	1	1	1	0	1	1	>	<	999	0	0	0	0	0	0	>	<	999	0	0	0	0	0	0	>	<	1	2.75	2.75	2.75	0	2.75	2.75	>	<	1	495.9	495.9	495.9	0	495.9	495.9	>
2022-06-08 17:09:52	266	<	1001	1	1	1	0	1	1	>	<	1001	0	0	0	0	0	0	>	<	1001	0	0	0	0	0	0	>	<	1	2.75	2.75	2.75	0	2.75	2.75	>	<	1	495.9	495.9	495.9	0	495.9	495.9	>
2022-06-08 17:09:53	267	<	1000	1.123	2	1	0.3284	1.4514	0.7946	>	<	1000	0.05	1	0	0.2179	0.2679	-0.1679	>	<	1000	0.043	1	0	0.2029	0.2459	-0.1599	>	<	1	2.75	2.75	2.75	0	2.75	2.75	>	<	1	495.9	495.9	495.9	0	495.9	495.9	>
2022-06-08 17:09:54	268	<	999	1.1281	2	1	0.3342	1.4624	0.7939	>	<	999	0.0621	1	0	0.2413	0.3033	-0.1792	>	<	999	0.0501	1	0	0.218	0.2681	-0.168	>	<	1	2.65	2.65	2.65	0	2.65	2.65	>	<	1	495.9	495.9	495.9	0	495.9	495.9	>
2022-06-08 17:09:55	269	<	1001	1.1299	2	1	0.3362	1.466	0.7937	>	<	1001	0.0659	1	0	0.2482	0.3141	-0.1822	>	<	1001	0.0549	1	0	0.2279	0.2828	-0.1729	>	<	1	2.65	2.65	2.65	0	2.65	2.65	>	<	1	495.9	495.9	495.9	0	495.9	495.9	>
2022-06-08 17:09:56	270	<	1001	1.0659	2	1	0.2482	1.3141	0.8178	>	<	1001	0.023	1	0	0.1498	0.1728	-0.1269	>	<	1001	0.018	1	0	0.1329	0.1509	-0.1149	>	<	1	2.5	2.5	2.5	0	2.5	2.5	>	<	1	495.9	495.9	495.9	0	495.9	495.9	>
2022-06-08 17:09:57	271	<	997	1	1	1	0	1	1	>	<	997	0	0	0	0	0	0	>	<	997	0	0	0	0	0	0	>	<	1	2.5	2.5	2.5	0	2.5	2.5	>	<	1	495.9	495.9	495.9	0	495.9	495.9	>
2022-06-08 17:09:58	272	<	1000	1	1	1	0	1	1	>	<	1000	0	0	0	0	0	0	>	<	1000	0	0	0	0	0	0	>	<	1	2.8	2.8	2.8	0	2.8	2.8	>	<	1	495.9	495.9	495.9	0	495.9	495.9	>
2022-06-08 17:09:59	273	<	1003	1	1	1	0	1	1	>	<	1003	0	0	0	0	0	0	>	<	1003	0	0	0	0	0	0	>	<	1	2.75	2.75	2.75	0	2.75	2.75	>	<	1	495.9	495.9	495.9	0	495.9	495.9	>
2022-06-08 17:10:00	274	<	998	1	1	1	0	1	1	>	<	998	0	0	0	0	0	0	>	<	998	0	0	0	0	0	0	>	<	1	2.8	2.8	2.8	0	2.8	2.8	>	<	1	495.9	495.9	495.9	0	495.9	495.9	>
2022-06-08 17:10:01	275	<	998	1.001	2	1	0.0316	1.0326	0.9694	>	<	998	0	0	0	0	0	0	>	<	998	0	0	0	0	0	0	>	<	1	2.75	2.75	2.75	0	2.75	2.75	>	<	1	495.9	495.9	495.9	0	495.9	495.9	>
2022-06-08 17:10:02	276	<	1003	1.001	2	1	0.0316	1.0326	0.9694	>	<	1003	0	0	0	0	0	0	>	<	1003	0	0	0	0	0	0	>	<	1	2.7	2.7	2.7	0	2.7	2.7	>	<	1	495.9	495.9	495.9	0	495.9	495.9	>
2022-06-08 17:10:03	277	<	1000	1.001	2	1	0.0316	1.0326	0.9694	>	<	1000	0.001	1	0	0.0316	0.0326	-0.0306	>	<	1000	0.001	1	0	0.0316	0.0326	-0.0306	>	<	1	2.75	2.75	2.75	0	2.75	2.75	>	<	1	495.9	495.9	495.9	0	495.9	495.9	>
2022-06-08 17:10:04	278	<	1001	1	1	1	0	1	1	>	<	1001	0	0	0	0	0	0	>	<	1001	0	0	0	0	0	0	>	<	1	2.75	2.75	2.75	0	2.75	2.75	>	<	1	495.9	495.9	495.9	0	495.9	495.9	>
2022-06-08 17:10:05	279	<	999	1	1	1	0	1	1	>	<	999	0	0	0	0	0	0	>	<	999	0	0	0	0	0	0	>	<	1	2.65	2.65	2.65	0	2.65	2.65	>	<	1	495.9	495.9	495.9	0	495.9	495.9	>
2022-06-08 17:10:06	280	<	1000	1.002	2	1	0.0447	1.0467	0.9573	>	<	1000	0	0	0	0	0	0	>	<	1000	0	0	0	0	0	0	>	<	1	2.7	2.7	2.7	0	2.7	2.7	>	<	1	495.9	495.9	495.9	0	495.9	495.9	>
2022-06-08 17:10:07	281	<	999	1	1	1	0	1	1	>	<	999	0.001	1	0	0.0316	0.0326	-0.0306	>	<	999	0.001	1	0	0.0316	0.0326	-0.0306	>	<	1	2.8	2.8	2.8	0	2.8	2.8	>	<	1	495.9	495.9	495.9	0	495.9	495.9	>
2022-06-08 17:10:08	282	<	1001	1	1	1	0	1	1	>	<	1001	0	0	0	0	0	0	>	<	1001	0	0	0	0	0	0	>	<	1	2.75	2.75	2.75	0	2.75	2.75	>	<	1	495.9	495.9	495.9	0	495.9	495.9	>
2022-06-08 17:10:09	283	<	1000	1	1	1	0	1	1	>	<	1000	0	0	0	0	0	0	>	<	1000	0	0	0	0	0	0	>	<	1	2.75	2.75	2.75	0	2.75	2.75	>	<	1	495.9	495.9	495.9	0	495.9	495.9	>
2022-06-08 17:10:10	284	<	1000	1.004	3	1	0.0774	1.0814	0.9266	>	<	1000	0	0	0	0	0	0	>	<	1000	0	0	0	0	0	0	>	<	1	2.7	2.7	2.7	0	2.7	2.7	>	<	1	495.9	495.9	495.9	0	495.9	495.9	>
2022-06-08 17:10:11	285	<	1001	1.0549	2	1	0.2279	1.2828	0.8271	>	<	1001	0.018	1	0	0.1329	0.1509	-0.1149	>	<	1001	0.014	1	0	0.1174	0.1314	-0.1034	>	<	1	2.7	2.7	2.7	0	2.7	2.7	>	<	1	495.9	495.9	495.9	0	495.9	495.9	>
2022-06-08 17:10:12	286	<	1000	1.053	2	1	0.224	1.277	0.829	>	<	1000	0.026	1	0	0.1591	0.1851	-0.1331	>	<	1000	0.022	1	0	0.1467	0.1687	-0.1247	>	<	1	2.4	2.4	2.4	0	2.4	2.4	>	<	1	495.9	495.9	495.9	0	495.9	495.9	>
2022-06-08 17:10:13	287	<	999	1	1	1	0	1	1	>	<	999	0	0	0	0	0	0	>	<	999	0	0	0	0	0	0	>	<	1	2.5	2.5	2.5	0	2.5	2.5	>	<	1	495.9	495.9	495.9	0	495.9	495.9	>
2022-06-08 17:10:14	288	<	999	1	1	1	0	1	1	>	<	999	0	0	0	0	0	0	>	<	999	0	0	0	0	0	0	>	<	1	2.55	2.55	2.55	0	2.55	2.55	>	<	1	495.9	495.9	495.9	0	495.9	495.9	>
2022-06-08 17:10:15	289	<	1002	1	1	1	0	1	1	>	<	1002	0	0	0	0	0	0	>	<	1002	0	0	0	0	0	0	>	<	1	2.7	2.7	2.7	0	2.7	2.7	>	<	1	495.9	495.9	495.9	0	495.9	495.9	>
2022-06-08 17:10:16	290	<	998	1.001	2	1	0.0316	1.0326	0.9694	>	<	998	0.001	1	0	0.0316	0.0326	-0.0306	>	<	998	0.001	1	0	0.0316	0.0326	-0.0306	>	<	1	2.75	2.75	2.75	0	2.75	2.75	>	<	1	495.9	495.9	495.9	0	495.9	495.9	>
2022-06-08 17:10:17	291	<	1002	1.003	2	1	0.0546	1.0576	0.9484	>	<	1002	0	0	0	0	0	0	>	<	1002	0	0	0	0	0	0	>	<	1	2.7	2.7	2.7	0	2.7	2.7	>	<	1	495.9	495.9	495.9	0	495.9	495.9	>
2022-06-08 17:10:18	292	<	999	1	1	1	0	1	1	>	<	999	0	0	0	0	0	0	>	<	999	0	0	0	0	0	0	>	<	1	2.75	2.75	2.75	0	2.75	2.75	>	<	1	495.9	495.9	495.9	0	495.9	495.9	>
2022-06-08 17:10:19	293	<	999	1	1	1	0	1	1	>	<	999	0	0	0	0	0	0	>	<	999	0	0	0	0	0	0	>	<	1	2.7	2.7	2.7	0	2.7	2.7	>	<	1	495.9	495.9	495.9	0	495.9	495.9	>
2022-06-08 17:10:20	294	<	1000	1.003	3	1	0.0706	1.0736	0.9324	>	<	1000	0	0	0	0	0	0	>	<	1000	0	0	0	0	0	0	>	<	1	2.65	2.65	2.65	0	2.65	2.65	>	<	1	495.9	495.9	495.9	0	495.9	495.9	>
2022-06-08 17:10:21	295	<	1001	1	1	1	0	1	1	>	<	1001	0	0	0	0	0	0	>	<	1001	0	0	0	0	0	0	>	<	1	2.65	2.65	2.65	0	2.65	2.65	>	<	1	495.9	495.9	495.9	0	495.9	495.9	>
2022-06-08 17:10:22	296	<	998	1	1	1	0	1	1	>	<	998	0	0	0	0	0	0	>	<	998	0	0	0	0	0	0	>	<	1	2.6	2.6	2.6	0	2.6	2.6	>	<	1	495.9	495.9	495.9	0	495.9	495.9	>
2022-06-08 17:10:23	297	<	1001	1	1	1	0	1	1	>	<	1001	0.001	1	0	0.0316	0.0326	-0.0306	>	<	1001	0.001	1	0	0.0316	0.0326	-0.0306	>	<	1	2.65	2.65	2.65	0	2.65	2.65	>	<	1	495.9	495.9	495.9	0	495.9	495.9	>
2022-06-08 17:10:24	298	<	999	1.001	2	1	0.0316	1.0326	0.9694	>	<	999	0	0	0	0	0	0	>	<	999	0	0	0	0	0	0	>	<	1	2.5	2.5	2.5	0	2.5	2.5	>	<	1	495.9	495.9	495.9	0	495.9	495.9	>
2022-06-08 17:10:25	299	<	1002	1	1	1	0	1	1	>	<	1002	0	0	0	0	0	0	>	<	1002	0	0	0	0	0	0	>	<	1	2.65	2.65	2.65	0	2.65	2.65	>	<	1	495.9	495.9	495.9	0	495.9	495.9	>
2022-06-08 17:10:26	300	<	1000	1	1	1	0	1	1	>	<	1000	0	0	0	0	0	0	>	<	1000	0	0	0	0	0	0	>	<	1	2.75	2.75	2.75	0	2.75	2.75	>	<	1	495.9	495.9	495.9	0	495.9	495.9	>
2022-06-08 17:10:27	301	<	1000	1	1	1	0	1	1	>	<	1000	0	0	0	0	0	0	>	<	1000	0	0	0	0	0	0	>	<	1	2.75	2.75	2.75	0	2.75	2.75	>	<	1	495.9	495.9	495.9	0	495.9	495.9	>
2022-06-08 17:10:28	302	<	1001	1	1	1	0	1	1	>	<	1001	0	0	0	0	0	0	>	<	1001	0	0	0	0	0	0	>	<	1	2.45	2.45	2.45	0	2.45	2.45	>	<	1	495.9	495.9	495.9	0	495.9	495.9	>
2022-06-08 17:10:29	303	<	998	1	1	1	0	1	1	>	<	998	0	0	0	0	0	0	>	<	998	0	0	0	0	0	0	>	<	1	2.45	2.45	2.45	0	2.45	2.45	>	<	1	495.9	495.9	495.9	0	495.9	495.9	>
2022-06-08 17:10:30	304	<	1001	1	1	1	0	1	1	>	<	1001	0	0	0	0	0	0	>	<	1001	0	0	0	0	0	0	>	<	1	2.6	2.6	2.6	0	2.6	2.6	>	<	1	495.9	495.9	495.9	0	495.9	495.9	>
2022-06-08 17:10:31	305	<	1001	1.001	2	1	0.0316	1.0326	0.9694	>	<	1001	0	0	0	0	0	0	>	<	1001	0	0	0	0	0	0	>	<	1	2.6	2.6	2.6	0	2.6	2.6	>	<	1	495.9	495.9	495.9	0	495.9	495.9	>
2022-06-08 17:10:32	306	<	1000	1	1	1	0	1	1	>	<	1000	0	0	0	0	0	0	>	<	1000	0	0	0	0	0	0	>	<	1	2.5	2.5	2.5	0	2.5	2.5	>	<	1	495.9	495.9	495.9	0	495.9	495.9	>
2022-06-08 17:10:33	307	<	1001	1	1	1	0	1	1	>	<	1001	0	0	0	0	0	0	>	<	1001	0	0	0	0	0	0	>	<	1	2.55	2.55	2.55	0	2.55	2.55	>	<	1	495.9	495.9	495.9	0	495.9	495.9	>
2022-06-08 17:10:34	308	<	999	1	1	1	0	1	1	>	<	999	0	0	0	0	0	0	>	<	999	0	0	0	0	0	0	>	<	1	2.5	2.5	2.5	0	2.5	2.5	>	<	1	495.9	495.9	495.9	0	495.9	495.9	>
2022-06-08 17:10:35	309	<	999	1	1	1	0	1	1	>	<	999	0	0	0	0	0	0	>	<	999	0	0	0	0	0	0	>	<	1	2.55	2.55	2.55	0	2.55	2.55	>	<	1	495.9	495.9	495.9	0	495.9	495.9	>
2022-06-08 17:10:36	310	<	999	1	1	1	0	1	1	>	<	999	0	0	0	0	0	0	>	<	999	0	0	0	0	0	0	>	<	1	2.6	2.6	2.6	0	2.6	2.6	>	<	1	495.9	495.9	495.9	0	495.9	495.9	>
2022-06-08 17:10:37	311	<	1001	1	1	1	0	1	1	>	<	1001	0	0	0	0	0	0	>	<	1001	0	0	0	0	0	0	>	<	1	2.55	2.55	2.55	0	2.55	2.55	>	<	1	495.9	495.9	495.9	0	495.9	495.9	>
2022-06-08 17:10:38	312	<	1000	1.001	2	1	0.0316	1.0326	0.9694	>	<	1000	0	0	0	0	0	0	>	<	1000	0	0	0	0	0	0	>	<	1	2.5	2.5	2.5	0	2.5	2.5	>	<	1	495.9	495.9	495.9	0	495.9	495.9	>
2022-06-08 17:10:39	313	<	999	1	1	1	0	1	1	>	<	999	0	0	0	0	0	0	>	<	999	0	0	0	0	0	0	>	<	1	2.7	2.7	2.7	0	2.7	2.7	>	<	1	495.9	495.9	495.9	0	495.9	495.9	>
2022-06-08 17:10:40	314	<	1002	1	1	1	0	1	1	>	<	1002	0	0	0	0	0	0	>	<	1002	0	0	0	0	0	0	>	<	1	2.7	2.7	2.7	0	2.7	2.7	>	<	1	495.9	495.9	495.9	0	495.9	495.9	>
2022-06-08 17:10:41	315	<	999	1	1	1	0	1	1	>	<	999	0.001	1	0	0.0316	0.0326	-0.0306	>	<	999	0.001	1	0	0.0316	0.0326	-0.0306	>	<	1	2.7	2.7	2.7	0	2.7	2.7	>	<	1	495.9	495.9	495.9	0	495.9	495.9	>
2022-06-08 17:10:42	316	<	1001	1.001	2	1	0.0316	1.0326	0.9694	>	<	1001	0	0	0	0	0	0	>	<	1001	0	0	0	0	0	0	>	<	1	2.7	2.7	2.7	0	2.7	2.7	>	<	1	495.9	495.9	495.9	0	495.9	495.9	>
2022-06-08 17:10:43	317	<	999	1	1	1	0	1	1	>	<	999	0	0	0	0	0	0	>	<	999	0	0	0	0	0	0	>	<	1	2.75	2.75	2.75	0	2.75	2.75	>	<	1	495.9	495.9	495.9	0	495.9	495.9	>
2022-06-08 17:10:44	318	<	1000	1	1	1	0	1	1	>	<	1000	0	0	0	0	0	0	>	<	1000	0	0	0	0	0	0	>	<	1	2.7	2.7	2.7	0	2.7	2.7	>	<	1	495.9	495.9	495.9	0	495.9	495.9	>
2022-06-08 17:10:45	319	<	1000	1.003	3	1	0.0706	1.0736	0.9324	>	<	1000	0	0	0	0	0	0	>	<	1000	0	0	0	0	0	0	>	<	1	2.75	2.75	2.75	0	2.75	2.75	>	<	1	495.9	495.9	495.9	0	495.9	495.9	>
2022-06-08 17:10:46	320	<	1000	1	1	1	0	1	1	>	<	1000	0	0	0	0	0	0	>	<	1000	0	0	0	0	0	0	>	<	1	2.8	2.8	2.8	0	2.8	2.8	>	<	1	495.9	495.9	495.9	0	495.9	495.9	>
2022-06-08 17:10:47	321	<	1000	1	1	1	0	1	1	>	<	1000	0	0	0	0	0	0	>	<	1000	0	0	0	0	0	0	>	<	1	2.65	2.65	2.65	0	2.65	2.65	>	<	1	495.9	495.9	495.9	0	495.9	495.9	>
2022-06-08 17:10:48	322	<	1000	1	1	1	0	1	1	>	<	1000	0	0	0	0	0	0	>	<	1000	0	0	0	0	0	0	>	<	1	2.7	2.7	2.7	0	2.7	2.7	>	<	1	495.9	495.9	495.9	0	495.9	495.9	>
2022-06-08 17:10:49	323	<	1002	1	1	1	0	1	1	>	<	1002	0	0	0	0	0	0	>	<	1002	0	0	0	0	0	0	>	<	1	2.75	2.75	2.75	0	2.75	2.75	>	<	1	495.9	495.9	495.9	0	495.9	495.9	>
2022-06-08 17:10:50	324	<	999	1	1	1	0	1	1	>	<	999	0	0	0	0	0	0	>	<	999	0	0	0	0	0	0	>	<	1	2.7	2.7	2.7	0	2.7	2.7	>	<	1	495.9	495.9	495.9	0	495.9	495.9	>
2022-06-08 17:10:51	325	<	998	1	1	1	0	1	1	>	<	998	0	0	0	0	0	0	>	<	998	0	0	0	0	0	0	>	<	1	2.7	2.7	2.7	0	2.7	2.7	>	<	1	495.9	495.9	495.9	0	495.9	495.9	>
2022-06-08 17:10:52	326	<	1001	1.001	2	1	0.0316	1.0326	0.9694	>	<	1001	0.002	2	0	0.0632	0.0652	-0.0612	>	<	1001	0.001	1	0	0.0316	0.0326	-0.0306	>	<	1	2.65	2.65	2.65	0	2.65	2.65	>	<	1	495.9	495.9	495.9	0	495.9	495.9	>
2022-06-08 17:10:53	327	<	998	1.1543	3	1	0.3667	1.5211	0.7876	>	<	998	0.0401	1	0	0.1961	0.2362	-0.1561	>	<	998	0.0361	1	0	0.1865	0.2225	-0.1504	>	<	1	2.75	2.75	2.75	0	2.75	2.75	>	<	1	495.9	495.9	495.9	0	495.9	495.9	>
2022-06-08 17:10:54	328	<	1002	1.2186	2	1	0.4133	1.6318	0.8053	>	<	1002	0.0639	1	0	0.2445	0.3084	-0.1807	>	<	1002	0.0559	1	0	0.2297	0.2856	-0.1738	>	<	1	2.65	2.65	2.65	0	2.65	2.65	>	<	1	495.9	495.9	495.9	0	495.9	495.9	>
2022-06-08 17:10:55	329	<	999	1.2402	2	1	0.4272	1.6675	0.813	>	<	999	0.0891	1	0	0.2849	0.374	-0.1958	>	<	999	0.0821	1	0	0.2745	0.3566	-0.1924	>	<	1	2.7	2.7	2.7	0	2.7	2.7	>	<	1	495.9	495.9	495.9	0	495.9	495.9	>
2022-06-08 17:10:56	330	<	1001	1.1578	3	1	0.3673	1.5252	0.7905	>	<	1001	0.048	1	0	0.2137	0.2616	-0.1657	>	<	1001	0.041	1	0	0.1982	0.2392	-0.1572	>	<	1	2.65	2.65	2.65	0	2.65	2.65	>	<	1	495.9	495.9	495.9	0	495.9	495.9	>
2022-06-08 17:10:57	331	<	995	1	1	1	0	1	1	>	<	995	0	0	0	0	0	0	>	<	995	0	0	0	0	0	0	>	<	1	2.65	2.65	2.65	0	2.65	2.65	>	<	1	495.9	495.9	495.9	0	495.9	495.9	>
2022-06-08 17:10:58	332	<	1002	1	1	1	0	1	1	>	<	1002	0	0	0	0	0	0	>	<	1002	0	0	0	0	0	0	>	<	1	2.7	2.7	2.7	0	2.7	2.7	>	<	1	495.9	495.9	495.9	0	495.9	495.9	>
2022-06-08 17:10:59	333	<	1002	1.001	2	1	0.0316	1.0326	0.9694	>	<	1002	0	0	0	0	0	0	>	<	1002	0	0	0	0	0	0	>	<	1	2.75	2.75	2.75	0	2.75	2.75	>	<	1	495.9	495.9	495.9	0	495.9	495.9	>
2022-06-08 17:11:00	334	<	1002	1	1	1	0	1	1	>	<	1002	0	0	0	0	0	0	>	<	1002	0	0	0	0	0	0	>	<	1	2.75	2.75	2.75	0	2.75	2.75	>	<	1	495.9	495.9	495.9	0	495.9	495.9	>
2022-06-08 17:11:01	335	<	999	1	1	1	0	1	1	>	<	999	0	0	0	0	0	0	>	<	999	0	0	0	0	0	0	>	<	1	2.55	2.55	2.55	0	2.55	2.55	>	<	1	495.9	495.9	495.9	0	495.9	495.9	>
2022-06-08 17:11:02	336	<	987	1	1	1	0	1	1	>	<	987	0	0	0	0	0	0	>	<	987	0	0	0	0	0	0	>	<	1	2.7	2.7	2.7	0	2.7	2.7	>	<	1	495.9	495.9	495.9	0	495.9	495.9	>
2022-06-08 17:11:03	337	<	997	1	1	1	0	1	1	>	<	997	0	0	0	0	0	0	>	<	997	0	0	0	0	0	0	>	<	1	2.75	2.75	2.75	0	2.75	2.75	>	<	1	495.9	495.9	495.9	0	495.9	495.9	>
2022-06-08 17:11:04	338	<	1013	1	1	1	0	1	1	>	<	1013	0	0	0	0	0	0	>	<	1013	0	0	0	0	0	0	>	<	1	2.75	2.75	2.75	0	2.75	2.75	>	<	1	495.9	495.9	495.9	0	495.9	495.9	>
2022-06-08 17:11:05	339	<	1003	1	1	1	0	1	1	>	<	1003	0	0	0	0	0	0	>	<	1003	0	0	0	0	0	0	>	<	1	2.65	2.65	2.65	0	2.65	2.65	>	<	1	495.9	495.9	495.9	0	495.9	495.9	>
2022-06-08 17:11:06	340	<	995	1.005	3	1	0.0837	1.0888	0.9213	>	<	995	0	0	0	0	0	0	>	<	995	0	0	0	0	0	0	>	<	1	2.55	2.55	2.55	0	2.55	2.55	>	<	1	495.9	495.9	495.9	0	495.9	495.9	>
2022-06-08 17:11:07	341	<	1004	1	1	1	0	1	1	>	<	1004	0	0	0	0	0	0	>	<	1004	0	0	0	0	0	0	>	<	1	2.7	2.7	2.7	0	2.7	2.7	>	<	1	495.9	495.9	495.9	0	495.9	495.9	>
2022-06-08 17:11:08	342	<	1000	1	1	1	0	1	1	>	<	1000	0	0	0	0	0	0	>	<	1000	0	0	0	0	0	0	>	<	1	2.45	2.45	2.45	0	2.45	2.45	>	<	1	495.9	495.9	495.9	0	495.9	495.9	>
2022-06-08 17:11:09	343	<	1002	1	1	1	0	1	1	>	<	1002	0	0	0	0	0	0	>	<	1002	0	0	0	0	0	0	>	<	1	2.45	2.45	2.45	0	2.45	2.45	>	<	1	495.9	495.9	495.9	0	495.9	495.9	>
2022-06-08 17:11:10	344	<	1000	1	1	1	0	1	1	>	<	1000	0	0	0	0	0	0	>	<	1000	0	0	0	0	0	0	>	<	1	2.55	2.55	2.55	0	2.55	2.55	>	<	1	495.9	495.9	495.9	0	495.9	495.9	>
2022-06-08 17:11:11	345	<	999	1.005	3	1	0.0948	1.0998	0.9102	>	<	999	0	0	0	0	0	0	>	<	999	0	0	0	0	0	0	>	<	1	2.55	2.55	2.55	0	2.55	2.55	>	<	1	495.9	495.9	495.9	0	495.9	495.9	>
2022-06-08 17:11:12	346	<	998	1	1	1	0	1	1	>	<	998	0	0	0	0	0	0	>	<	998	0	0	0	0	0	0	>	<	1	2.6	2.6	2.6	0	2.6	2.6	>	<	1	495.9	495.9	495.9	0	495.9	495.9	>
2022-06-08 17:11:13	347	<	1003	1.001	2	1	0.0316	1.0326	0.9694	>	<	1003	0.002	2	0	0.0631	0.0651	-0.0611	>	<	1003	0.002	2	0	0.0631	0.0651	-0.0611	>	<	1	2.6	2.6	2.6	0	2.6	2.6	>	<	1	495.9	495.9	495.9	0	495.9	495.9	>
2022-06-08 17:11:14	348	<	999	1	1	1	0	1	1	>	<	999	0	0	0	0	0	0	>	<	999	0	0	0	0	0	0	>	<	1	2.8	2.8	2.8	0	2.8	2.8	>	<	1	495.9	495.9	495.9	0	495.9	495.9	>
2022-06-08 17:11:15	349	<	1001	1	1	1	0	1	1	>	<	1001	0	0	0	0	0	0	>	<	1001	0	0	0	0	0	0	>	<	1	2.8	2.8	2.8	0	2.8	2.8	>	<	1	495.9	495.9	495.9	0	495.9	495.9	>
2022-06-08 17:11:16	350	<	999	1	1	1	0	1	1	>	<	999	0	0	0	0	0	0	>	<	999	0	0	0	0	0	0	>	<	1	2.75	2.75	2.75	0	2.75	2.75	>	<	1	495.9	495.9	495.9	0	495.9	495.9	>
2022-06-08 17:11:17	351	<	999	1	1	1	0	1	1	>	<	999	0	0	0	0	0	0	>	<	999	0	0	0	0	0	0	>	<	1	2.75	2.75	2.75	0	2.75	2.75	>	<	1	495.9	495.9	495.9	0	495.9	495.9	>
2022-06-08 17:11:18	352	<	1002	1	1	1	0	1	1	>	<	1002	0	0	0	0	0	0	>	<	1002	0	0	0	0	0	0	>	<	1	2.75	2.75	2.75	0	2.75	2.75	>	<	1	495.9	495.9	495.9	0	495.9	495.9	>
2022-06-08 17:11:19	353	<	1000	1	1	1	0	1	1	>	<	1000	0	0	0	0	0	0	>	<	1000	0	0	0	0	0	0	>	<	1	2.85	2.85	2.85	0	2.85	2.85	>	<	1	495.9	495.9	495.9	0	495.9	495.9	>
2022-06-08 17:11:20	354	<	996	1.001	2	1	0.0317	1.0327	0.9693	>	<	996	0	0	0	0	0	0	>	<	996	0	0	0	0	0	0	>	<	1	2.75	2.75	2.75	0	2.75	2.75	>	<	1	495.9	495.9	495.9	0	495.9	495.9	>
2022-06-08 17:11:21	355	<	1003	1.001	2	1	0.0316	1.0326	0.9694	>	<	1003	0	0	0	0	0	0	>	<	1003	0	0	0	0	0	0	>	<	1	2.8	2.8	2.8	0	2.8	2.8	>	<	1	495.9	495.9	495.9	0	495.9	495.9	>
2022-06-08 17:11:22	356	<	1000	1	1	1	0	1	1	>	<	1000	0	0	0	0	0	0	>	<	1000	0	0	0	0	0	0	>	<	1	2.8	2.8	2.8	0	2.8	2.8	>	<	1	495.9	495.9	495.9	0	495.9	495.9	>
2022-06-08 17:11:23	357	<	1000	1	1	1	0	1	1	>	<	1000	0	0	0	0	0	0	>	<	1000	0	0	0	0	0	0	>	<	1	2.75	2.75	2.75	0	2.75	2.75	>	<	1	495.9	495.9	495.9	0	495.9	495.9	>
2022-06-08 17:11:24	358	<	1000	1	1	1	0	1	1	>	<	1000	0	0	0	0	0	0	>	<	1000	0	0	0	0	0	0	>	<	1	2.8	2.8	2.8	0	2.8	2.8	>	<	1	495.9	495.9	495.9	0	495.9	495.9	>
2022-06-08 17:11:25	359	<	1000	1	1	1	0	1	1	>	<	1000	0	0	0	0	0	0	>	<	1000	0	0	0	0	0	0	>	<	1	2.55	2.55	2.55	0	2.55	2.55	>	<	1	495.9	495.9	495.9	0	495.9	495.9	>
2022-06-08 17:11:26	360	<	1001	1	1	1	0	1	1	>	<	1001	0	0	0	0	0	0	>	<	1001	0	0	0	0	0	0	>	<	1	2.75	2.75	2.75	0	2.75	2.75	>	<	1	495.9	495.9	495.9	0	495.9	495.9	>
2022-06-08 17:11:27	361	<	999	1.001	2	1	0.0316	1.0326	0.9694	>	<	999	0	0	0	0	0	0	>	<	999	0	0	0	0	0	0	>	<	1	2.85	2.85	2.85	0	2.85	2.85	>	<	1	495.9	495.9	495.9	0	495.9	495.9	>
2022-06-08 17:11:28	362	<	999	1	1	1	0	1	1	>	<	999	0	0	0	0	0	0	>	<	999	0	0	0	0	0	0	>	<	1	2.7	2.7	2.7	0	2.7	2.7	>	<	1	495.9	495.9	495.9	0	495.9	495.9	>
2022-06-08 17:11:29	363	<	1001	1	1	1	0	1	1	>	<	1001	0	0	0	0	0	0	>	<	1001	0	0	0	0	0	0	>	<	1	2.7	2.7	2.7	0	2.7	2.7	>	<	1	495.9	495.9	495.9	0	495.9	495.9	>
2022-06-08 17:11:30	364	<	1000	1	1	1	0	1	1	>	<	1000	0	0	0	0	0	0	>	<	1000	0	0	0	0	0	0	>	<	1	2.6	2.6	2.6	0	2.6	2.6	>	<	1	495.9	495.9	495.9	0	495.9	495.9	>
2022-06-08 17:11:31	365	<	1000	1	1	1	0	1	1	>	<	1000	0	0	0	0	0	0	>	<	1000	0	0	0	0	0	0	>	<	1	2.7	2.7	2.7	0	2.7	2.7	>	<	1	495.9	495.9	495.9	0	495.9	495.9	>
2022-06-08 17:11:32	366	<	1000	1.001	2	1	0.0316	1.0326	0.9694	>	<	1000	0	0	0	0	0	0	>	<	1000	0	0	0	0	0	0	>	<	1	2.7	2.7	2.7	0	2.7	2.7	>	<	1	495.9	495.9	495.9	0	495.9	495.9	>
2022-06-08 17:11:33	367	<	1000	1	1	1	0	1	1	>	<	1000	0	0	0	0	0	0	>	<	1000	0	0	0	0	0	0	>	<	1	2.65	2.65	2.65	0	2.65	2.65	>	<	1	495.9	495.9	495.9	0	495.9	495.9	>
2022-06-08 17:11:34	368	<	1000	1.001	2	1	0.0316	1.0326	0.9694	>	<	1000	0	0	0	0	0	0	>	<	1000	0	0	0	0	0	0	>	<	1	2.75	2.75	2.75	0	2.75	2.75	>	<	1	495.9	495.9	495.9	0	495.9	495.9	>
2022-06-08 17:11:35	369	<	992	1	1	1	0	1	1	>	<	992	0	0	0	0	0	0	>	<	992	0	0	0	0	0	0	>	<	1	2.7	2.7	2.7	0	2.7	2.7	>	<	1	495.9	495.9	495.9	0	495.9	495.9	>
2022-06-08 17:11:36	370	<	1002	1	1	1	0	1	1	>	<	1002	0	0	0	0	0	0	>	<	1002	0	0	0	0	0	0	>	<	1	2.45	2.45	2.45	0	2.45	2.45	>	<	1	495.9	495.9	495.9	0	495.9	495.9	>
2022-06-08 17:11:37	371	<	1005	1	1	1	0	1	1	>	<	1005	0	0	0	0	0	0	>	<	1005	0	0	0	0	0	0	>	<	1	2.65	2.65	2.65	0	2.65	2.65	>	<	1	495.9	495.9	495.9	0	495.9	495.9	>
2022-06-08 17:11:38	372	<	1002	1	1	1	0	1	1	>	<	1002	0	0	0	0	0	0	>	<	1002	0	0	0	0	0	0	>	<	1	2.65	2.65	2.65	0	2.65	2.65	>	<	1	495.9	495.9	495.9	0	495.9	495.9	>
2022-06-08 17:11:39	373	<	1000	1.001	2	1	0.0316	1.0326	0.9694	>	<	1000	0	0	0	0	0	0	>	<	1000	0	0	0	0	0	0	>	<	1	2.7	2.7	2.7	0	2.7	2.7	>	<	1	495.9	495.9	495.9	0	495.9	495.9	>
2022-06-08 17:11:40	374	<	999	1.001	2	1	0.0316	1.0326	0.9694	>	<	999	0	0	0	0	0	0	>	<	999	0	0	0	0	0	0	>	<	1	2.7	2.7	2.7	0	2.7	2.7	>	<	1	495.9	495.9	495.9	0	495.9	495.9	>
2022-06-08 17:11:41	375	<	998	1.0371	4	1	0.223	1.2601	0.8141	>	<	998	0.015	1	0	0.1217	0.1367	-0.1066	>	<	998	0.014	1	0	0.1176	0.1316	-0.1036	>	<	1	2.65	2.65	2.65	0	2.65	2.65	>	<	1	495.9	495.9	495.9	0	495.9	495.9	>
2022-06-08 17:11:42	376	<	993	1.0151	2	1	0.122	1.1371	0.8931	>	<	993	0.0111	1	0	0.1047	0.1157	-0.0936	>	<	993	0.0091	1	0	0.0948	0.1038	-0.0857	>	<	1	2.35	2.35	2.35	0	2.35	2.35	>	<	1	495.9	495.9	495.9	0	495.9	495.9	>
2022-06-08 17:11:43	377	<	1009	1	1	1	0	1	1	>	<	1009	0	0	0	0	0	0	>	<	1009	0	0	0	0	0	0	>	<	1	2.5	2.5	2.5	0	2.5	2.5	>	<	1	495.9	495.9	495.9	0	495.9	495.9	>
2022-06-08 17:11:44	378	<	1000	1	1	1	0	1	1	>	<	1000	0	0	0	0	0	0	>	<	1000	0	0	0	0	0	0	>	<	1	2.4	2.4	2.4	0	2.4	2.4	>	<	1	495.9	495.9	495.9	0	495.9	495.9	>
2022-06-08 17:11:45	379	<	1001	1	1	1	0	1	1	>	<	1001	0	0	0	0	0	0	>	<	1001	0	0	0	0	0	0	>	<	1	2.5	2.5	2.5	0	2.5	2.5	>	<	1	495.9	495.9	495.9	0	495.9	495.9	>
2022-06-08 17:11:46	380	<	998	1	1	1	0	1	1	>	<	998	0	0	0	0	0	0	>	<	998	0	0	0	0	0	0	>	<	1	2.6	2.6	2.6	0	2.6	2.6	>	<	1	495.9	495.9	495.9	0	495.9	495.9	>
2022-06-08 17:11:47	381	<	1002	1	1	1	0	1	1	>	<	1002	0	0	0	0	0	0	>	<	1002	0	0	0	0	0	0	>	<	1	2.45	2.45	2.45	0	2.45	2.45	>	<	1	495.9	495.9	495.9	0	495.9	495.9	>
2022-06-08 17:11:48	382	<	999	1.001	2	1	0.0316	1.0326	0.9694	>	<	999	0	0	0	0	0	0	>	<	999	0	0	0	0	0	0	>	<	1	2.5	2.5	2.5	0	2.5	2.5	>	<	1	495.9	495.9	495.9	0	495.9	495.9	>
2022-06-08 17:11:49	383	<	994	1	1	1	0	1	1	>	<	994	0	0	0	0	0	0	>	<	994	0	0	0	0	0	0	>	<	1	2.4	2.4	2.4	0	2.4	2.4	>	<	1	495.9	495.9	495.9	0	495.9	495.9	>
2022-06-08 17:11:50	384	<	1007	1	1	1	0	1	1	>	<	1007	0	0	0	0	0	0	>	<	1007	0	0	0	0	0	0	>	<	1	2.4	2.4	2.4	0	2.4	2.4	>	<	1	495.9	495.9	495.9	0	495.9	495.9	>
2022-06-08 17:11:51	385	<	999	1.0541	3	1	0.2348	1.2889	0.8192	>	<	999	0.021	1	0	0.1435	0.1645	-0.1224	>	<	999	0.019	1	0	0.1366	0.1556	-0.1176	>	<	1	2.55	2.55	2.55	0	2.55	2.55	>	<	1	495.9	495.9	495.9	0	495.9	495.9	>
2022-06-08 17:11:52	386	<	999	1.0851	2	1	0.279	1.3641	0.8061	>	<	999	0.009	1	0	0.0945	0.1035	-0.0855	>	<	999	0.008	1	0	0.0891	0.0971	-0.0811	>	<	1	2.65	2.65	2.65	0	2.65	2.65	>	<	1	495.9	495.9	495.9	0	495.9	495.9	>
2022-06-08 17:11:53	387	<	1000	1.122	2	1	0.3273	1.4493	0.7947	>	<	1000	0.032	1	0	0.176	0.208	-0.144	>	<	1000	0.025	1	0	0.1561	0.1811	-0.1311	>	<	1	2.75	2.75	2.75	0	2.75	2.75	>	<	1	495.9	495.9	495.9	0	495.9	495.9	>
2022-06-08 17:11:54	388	<	1000	1.24	2	1	0.4271	1.6671	0.8129	>	<	1000	0.08	1	0	0.2713	0.3513	-0.1913	>	<	1000	0.066	1	0	0.2483	0.3143	-0.1823	>	<	1	2.7	2.7	2.7	0	2.7	2.7	>	<	1	495.9	495.9	495.9	0	495.9	495.9	>
2022-06-08 17:11:55	389	<	1000	1.249	2	1	0.4324	1.6814	0.8166	>	<	1000	0.08	2	0	0.275	0.355	-0.195	>	<	1000	0.065	2	0	0.2505	0.3155	-0.1855	>	<	1	2.7	2.7	2.7	0	2.7	2.7	>	<	1	495.9	495.9	495.9	0	495.9	495.9	>
2022-06-08 17:11:56	390	<	1002	1.1806	2	1	0.3847	1.5654	0.7959	>	<	1002	0.0589	1	0	0.2354	0.2943	-0.1765	>	<	1002	0.0529	1	0	0.2238	0.2767	-0.1709	>	<	1	2.65	2.65	2.65	0	2.65	2.65	>	<	1	495.9	495.9	495.9	0	495.9	495.9	>
2022-06-08 17:11:57	391	<	1000	1	1	1	0	1	1	>	<	1000	0	0	0	0	0	0	>	<	1000	0	0	0	0	0	0	>	<	1	2.6	2.6	2.6	0	2.6	2.6	>	<	1	495.9	495.9	495.9	0	495.9	495.9	>
2022-06-08 17:11:58	392	<	998	1	1	1	0	1	1	>	<	998	0	0	0	0	0	0	>	<	998	0	0	0	0	0	0	>	<	1	2.75	2.75	2.75	0	2.75	2.75	>	<	1	495.9	495.9	495.9	0	495.9	495.9	>
2022-06-08 17:11:59	393	<	1001	1	1	1	0	1	1	>	<	1001	0	0	0	0	0	0	>	<	1001	0	0	0	0	0	0	>	<	1	2.75	2.75	2.75	0	2.75	2.75	>	<	1	495.9	495.9	495.9	0	495.9	495.9	>
2022-06-08 17:12:00	394	<	1000	1	1	1	0	1	1	>	<	1000	0	0	0	0	0	0	>	<	1000	0	0	0	0	0	0	>	<	1	2.8	2.8	2.8	0	2.8	2.8	>	<	1	495.9	495.9	495.9	0	495.9	495.9	>
2022-06-08 17:12:01	395	<	1000	1.006	3	1	0.0998	1.1058	0.9062	>	<	1000	0.002	2	0	0.0632	0.0652	-0.0612	>	<	1000	0.002	2	0	0.0632	0.0652	-0.0612	>	<	1	2.6	2.6	2.6	0	2.6	2.6	>	<	1	495.9	495.9	495.9	0	495.9	495.9	>
2022-06-08 17:12:02	396	<	1001	1	1	1	0	1	1	>	<	1001	0	0	0	0	0	0	>	<	1001	0	0	0	0	0	0	>	<	1	2.75	2.75	2.75	0	2.75	2.75	>	<	1	495.9	495.9	495.9	0	495.9	495.9	>
2022-06-08 17:12:03	397	<	999	1	1	1	0	1	1	>	<	999	0	0	0	0	0	0	>	<	999	0	0	0	0	0	0	>	<	1	2.65	2.65	2.65	0	2.65	2.65	>	<	1	495.9	495.9	495.9	0	495.9	495.9	>
2022-06-08 17:12:04	398	<	1000	1	1	1	0	1	1	>	<	1000	0	0	0	0	0	0	>	<	1000	0	0	0	0	0	0	>	<	1	2.7	2.7	2.7	0	2.7	2.7	>	<	1	495.9	495.9	495.9	0	495.9	495.9	>
2022-06-08 17:12:05	399	<	1000	1	1	1	0	1	1	>	<	1000	0	0	0	0	0	0	>	<	1000	0	0	0	0	0	0	>	<	1	2.3	2.3	2.3	0	2.3	2.3	>	<	1	495.9	495.9	495.9	0	495.9	495.9	>
2022-06-08 17:12:06	400	<	999	1.01	4	1	0.1547	1.1647	0.8553	>	<	999	0	0	0	0	0	0	>	<	999	0	0	0	0	0	0	>	<	1	2.6	2.6	2.6	0	2.6	2.6	>	<	1	495.9	495.9	495.9	0	495.9	495.9	>
2022-06-08 17:12:07	401	<	1002	1	1	1	0	1	1	>	<	1002	0	0	0	0	0	0	>	<	1002	0	0	0	0	0	0	>	<	1	2.5	2.5	2.5	0	2.5	2.5	>	<	1	495.9	495.9	495.9	0	495.9	495.9	>
2022-06-08 17:12:08	402	<	1000	1.001	2	1	0.0316	1.0326	0.9694	>	<	1000	0	0	0	0	0	0	>	<	1000	0	0	0	0	0	0	>	<	1	2.35	2.35	2.35	0	2.35	2.35	>	<	1	495.9	495.9	495.9	0	495.9	495.9	>
2022-06-08 17:12:09	403	<	1000	1	1	1	0	1	1	>	<	1000	0	0	0	0	0	0	>	<	1000	0	0	0	0	0	0	>	<	1	2.5	2.5	2.5	0	2.5	2.5	>	<	1	495.9	495.9	495.9	0	495.9	495.9	>
2022-06-08 17:12:10	404	<	1000	1	1	1	0	1	1	>	<	999	0	0	0	0	0	0	>	<	999	0	0	0	0	0	0	>	<	1	2.8	2.8	2.8	0	2.8	2.8	>	<	1	495.9	495.9	495.9	0	495.9	495.9	>
2022-06-08 17:12:11	405	<	999	1	1	1	0	1	1	>	<	1000	0	0	0	0	0	0	>	<	1000	0	0	0	0	0	0	>	<	1	2.6	2.6	2.6	0	2.6	2.6	>	<	1	495.9	495.9	495.9	0	495.9	495.9	>
2022-06-08 17:12:12	406	<	1000	1	1	1	0	1	1	>	<	1000	0	0	0	0	0	0	>	<	1000	0	0	0	0	0	0	>	<	1	2.6	2.6	2.6	0	2.6	2.6	>	<	1	495.9	495.9	495.9	0	495.9	495.9	>
2022-06-08 17:12:13	407	<	999	1	1	1	0	1	1	>	<	999	0	0	0	0	0	0	>	<	999	0	0	0	0	0	0	>	<	1	2.65	2.65	2.65	0	2.65	2.65	>	<	1	495.9	495.9	495.9	0	495.9	495.9	>
2022-06-08 17:12:14	408	<	1001	1	1	1	0	1	1	>	<	1001	0	0	0	0	0	0	>	<	1001	0	0	0	0	0	0	>	<	1	2.65	2.65	2.65	0	2.65	2.65	>	<	1	495.9	495.9	495.9	0	495.9	495.9	>
2022-06-08 17:12:15	409	<	1001	1.001	2	1	0.0316	1.0326	0.9694	>	<	1001	0.001	1	0	0.0316	0.0326	-0.0306	>	<	1001	0.001	1	0	0.0316	0.0326	-0.0306	>	<	1	2.65	2.65	2.65	0	2.65	2.65	>	<	1	495.9	495.9	495.9	0	495.9	495.9	>
2022-06-08 17:12:16	410	<	999	1	1	1	0	1	1	>	<	999	0	0	0	0	0	0	>	<	999	0	0	0	0	0	0	>	<	1	2.65	2.65	2.65	0	2.65	2.65	>	<	1	495.9	495.9	495.9	0	495.9	495.9	>
2022-06-08 17:12:17	411	<	1000	1	1	1	0	1	1	>	<	1000	0	0	0	0	0	0	>	<	1000	0	0	0	0	0	0	>	<	1	2.8	2.8	2.8	0	2.8	2.8	>	<	1	495.9	495.9	495.9	0	495.9	495.9	>
2022-06-08 17:12:18	412	<	1000	1	1	1	0	1	1	>	<	1000	0	0	0	0	0	0	>	<	1000	0	0	0	0	0	0	>	<	1	2.8	2.8	2.8	0	2.8	2.8	>	<	1	495.9	495.9	495.9	0	495.9	495.9	>
2022-06-08 17:12:19	413	<	1001	1	1	1	0	1	1	>	<	1001	0	0	0	0	0	0	>	<	1001	0	0	0	0	0	0	>	<	1	2.75	2.75	2.75	0	2.75	2.75	>	<	1	495.9	495.9	495.9	0	495.9	495.9	>
2022-06-08 17:12:20	414	<	1000	1.004	3	1	0.0774	1.0814	0.9266	>	<	1000	0	0	0	0	0	0	>	<	1000	0	0	0	0	0	0	>	<	1	2.75	2.75	2.75	0	2.75	2.75	>	<	1	495.9	495.9	495.9	0	495.9	495.9	>
2022-06-08 17:12:21	415	<	1000	1	1	1	0	1	1	>	<	1000	0	0	0	0	0	0	>	<	1000	0	0	0	0	0	0	>	<	1	2.8	2.8	2.8	0	2.8	2.8	>	<	1	495.9	495.9	495.9	0	495.9	495.9	>
2022-06-08 17:12:22	416	<	999	1.001	2	1	0.0316	1.0326	0.9694	>	<	999	0.001	1	0	0.0316	0.0326	-0.0306	>	<	999	0.001	1	0	0.0316	0.0326	-0.0306	>	<	1	2.8	2.8	2.8	0	2.8	2.8	>	<	1	495.9	495.9	495.9	0	495.9	495.9	>
2022-06-08 17:12:23	417	<	998	1	1	1	0	1	1	>	<	998	0	0	0	0	0	0	>	<	998	0	0	0	0	0	0	>	<	1	2.8	2.8	2.8	0	2.8	2.8	>	<	1	495.9	495.9	495.9	0	495.9	495.9	>
2022-06-08 17:12:24	418	<	999	1	1	1	0	1	1	>	<	999	0	0	0	0	0	0	>	<	999	0	0	0	0	0	0	>	<	1	2.7	2.7	2.7	0	2.7	2.7	>	<	1	495.9	495.9	495.9	0	495.9	495.9	>
2022-06-08 17:12:25	419	<	1003	1	1	1	0	1	1	>	<	1003	0	0	0	0	0	0	>	<	1003	0	0	0	0	0	0	>	<	1	2.8	2.8	2.8	0	2.8	2.8	>	<	1	495.9	495.9	495.9	0	495.9	495.9	>
2022-06-08 17:12:26	420	<	995	1	1	1	0	1	1	>	<	995	0	0	0	0	0	0	>	<	995	0	0	0	0	0	0	>	<	1	2.75	2.75	2.75	0	2.75	2.75	>	<	1	495.9	495.9	495.9	0	495.9	495.9	>
2022-06-08 17:12:27	421	<	1005	1	1	1	0	1	1	>	<	1005	0	0	0	0	0	0	>	<	1005	0	0	0	0	0	0	>	<	1	2.75	2.75	2.75	0	2.75	2.75	>	<	1	495.9	495.9	495.9	0	495.9	495.9	>
2022-06-08 17:12:28	422	<	1000	1	1	1	0	1	1	>	<	1000	0.001	1	0	0.0316	0.0326	-0.0306	>	<	1000	0.001	1	0	0.0316	0.0326	-0.0306	>	<	1	2.75	2.75	2.75	0	2.75	2.75	>	<	1	495.9	495.9	495.9	0	495.9	495.9	>
2022-06-08 17:12:29	423	<	1000	1.001	2	1	0.0316	1.0326	0.9694	>	<	1000	0	0	0	0	0	0	>	<	1000	0	0	0	0	0	0	>	<	1	2.65	2.65	2.65	0	2.65	2.65	>	<	1	495.9	495.9	495.9	0	495.9	495.9	>
2022-06-08 17:12:30	424	<	1000	1	1	1	0	1	1	>	<	1000	0.001	1	0	0.0316	0.0326	-0.0306	>	<	1000	0.001	1	0	0.0316	0.0326	-0.0306	>	<	1	2.65	2.65	2.65	0	2.65	2.65	>	<	1	495.9	495.9	495.9	0	495.9	495.9	>
2022-06-08 17:12:31	425	<	1000	1	1	1	0	1	1	>	<	1000	0	0	0	0	0	0	>	<	1000	0	0	0	0	0	0	>	<	1	2.65	2.65	2.65	0	2.65	2.65	>	<	1	495.9	495.9	495.9	0	495.9	495.9	>
2022-06-08 17:12:32	426	<	999	1	1	1	0	1	1	>	<	999	0	0	0	0	0	0	>	<	999	0	0	0	0	0	0	>	<	1	2.6	2.6	2.6	0	2.6	2.6	>	<	1	495.9	495.9	495.9	0	495.9	495.9	>
2022-06-08 17:12:33	427	<	1001	1	1	1	0	1	1	>	<	1001	0.001	1	0	0.0316	0.0326	-0.0306	>	<	1001	0.001	1	0	0.0316	0.0326	-0.0306	>	<	1	2.6	2.6	2.6	0	2.6	2.6	>	<	1	495.9	495.9	495.9	0	495.9	495.9	>
2022-06-08 17:12:34	428	<	997	1	1	1	0	1	1	>	<	997	0	0	0	0	0	0	>	<	997	0	0	0	0	0	0	>	<	1	2.65	2.65	2.65	0	2.65	2.65	>	<	1	495.9	495.9	495.9	0	495.9	495.9	>
2022-06-08 17:12:35	429	<	999	1	1	1	0	1	1	>	<	999	0	0	0	0	0	0	>	<	999	0	0	0	0	0	0	>	<	1	2.65	2.65	2.65	0	2.65	2.65	>	<	1	495.9	495.9	495.9	0	495.9	495.9	>
2022-06-08 17:12:36	430	<	1004	1.011	4	1	0.1574	1.1684	0.8535	>	<	1004	0	0	0	0	0	0	>	<	1004	0	0	0	0	0	0	>	<	1	2.65	2.65	2.65	0	2.65	2.65	>	<	1	495.9	495.9	495.9	0	495.9	495.9	>
2022-06-08 17:12:37	431	<	1000	1	1	1	0	1	1	>	<	1000	0	0	0	0	0	0	>	<	1000	0	0	0	0	0	0	>	<	1	2.65	2.65	2.65	0	2.65	2.65	>	<	1	495.9	495.9	495.9	0	495.9	495.9	>
2022-06-08 17:12:38	432	<	1000	1	1	1	0	1	1	>	<	1000	0	0	0	0	0	0	>	<	1000	0	0	0	0	0	0	>	<	1	2.65	2.65	2.65	0	2.65	2.65	>	<	1	495.9	495.9	495.9	0	495.9	495.9	>
2022-06-08 17:12:39	433	<	998	1	1	1	0	1	1	>	<	998	0	0	0	0	0	0	>	<	998	0	0	0	0	0	0	>	<	1	2.65	2.65	2.65	0	2.65	2.65	>	<	1	495.9	495.9	495.9	0	495.9	495.9	>
2022-06-08 17:12:40	434	<	1003	1	1	1	0	1	1	>	<	1003	0	0	0	0	0	0	>	<	1003	0	0	0	0	0	0	>	<	1	2.65	2.65	2.65	0	2.65	2.65	>	<	1	495.9	495.9	495.9	0	495.9	495.9	>
2022-06-08 17:12:41	435	<	998	1.002	2	1	0.0447	1.0467	0.9573	>	<	998	0	0	0	0	0	0	>	<	998	0	0	0	0	0	0	>	<	1	2.6	2.6	2.6	0	2.6	2.6	>	<	1	495.9	495.9	495.9	0	495.9	495.9	>
2022-06-08 17:12:42	436	<	1002	1	1	1	0	1	1	>	<	1002	0	0	0	0	0	0	>	<	1002	0	0	0	0	0	0	>	<	1	2.65	2.65	2.65	0	2.65	2.65	>	<	1	495.9	495.9	495.9	0	495.9	495.9	>
2022-06-08 17:12:43	437	<	1000	1.001	2	1	0.0316	1.0326	0.9694	>	<	1000	0	0	0	0	0	0	>	<	1000	0	0	0	0	0	0	>	<	1	2.45	2.45	2.45	0	2.45	2.45	>	<	1	495.9	495.9	495.9	0	495.9	495.9	>
2022-06-08 17:12:44	438	<	992	1	1	1	0	1	1	>	<	992	0	0	0	0	0	0	>	<	992	0	0	0	0	0	0	>	<	1	2.7	2.7	2.7	0	2.7	2.7	>	<	1	495.9	495.9	495.9	0	495.9	495.9	>
2022-06-08 17:12:45	439	<	1006	1	1	1	0	1	1	>	<	1006	0	0	0	0	0	0	>	<	1006	0	0	0	0	0	0	>	<	1	2.7	2.7	2.7	0	2.7	2.7	>	<	1	495.9	495.9	495.9	0	495.9	495.9	>
2022-06-08 17:12:46	440	<	1001	1	1	1	0	1	1	>	<	1001	0	0	0	0	0	0	>	<	1001	0	0	0	0	0	0	>	<	1	2.75	2.75	2.75	0	2.75	2.75	>	<	1	495.9	495.9	495.9	0	495.9	495.9	>
2022-06-08 17:12:47	441	<	1000	1.002	2	1	0.0447	1.0467	0.9573	>	<	1000	0	0	0	0	0	0	>	<	1000	0	0	0	0	0	0	>	<	1	2.85	2.85	2.85	0	2.85	2.85	>	<	1	495.9	495.9	495.9	0	495.9	495.9	>
2022-06-08 17:12:48	442	<	1000	1	1	1	0	1	1	>	<	1000	0	0	0	0	0	0	>	<	1000	0	0	0	0	0	0	>	<	1	2.75	2.75	2.75	0	2.75	2.75	>	<	1	495.9	495.9	495.9	0	495.9	495.9	>
2022-06-08 17:12:49	443	<	1001	1	1	1	0	1	1	>	<	1001	0	0	0	0	0	0	>	<	1001	0	0	0	0	0	0	>	<	1	2.75	2.75	2.75	0	2.75	2.75	>	<	1	495.9	495.9	495.9	0	495.9	495.9	>
2022-06-08 17:12:50	444	<	999	1.001	2	1	0.0316	1.0326	0.9694	>	<	999	0.002	2	0	0.0632	0.0652	-0.0612	>	<	999	0	0	0	0	0	0	>	<	1	2.75	2.75	2.75	0	2.75	2.75	>	<	1	495.9	495.9	495.9	0	495.9	495.9	>
2022-06-08 17:12:51	445	<	1001	1	1	1	0	1	1	>	<	1001	0	0	0	0	0	0	>	<	1001	0	0	0	0	0	0	>	<	1	2.85	2.85	2.85	0	2.85	2.85	>	<	1	495.9	495.9	495.9	0	495.9	495.9	>
2022-06-08 17:12:52	446	<	989	1	1	1	0	1	1	>	<	989	0	0	0	0	0	0	>	<	989	0	0	0	0	0	0	>	<	1	2.75	2.75	2.75	0	2.75	2.75	>	<	1	495.9	495.9	495.9	0	495.9	495.9	>
2022-06-08 17:12:53	447	<	1009	1.0367	2	1	0.188	1.2246	0.8487	>	<	1009	0.003	1	0	0.0544	0.0574	-0.0515	>	<	1009	0.002	1	0	0.0445	0.0465	-0.0425	>	<	1	2.6	2.6	2.6	0	2.6	2.6	>	<	1	495.9	495.9	495.9	0	495.9	495.9	>
2022-06-08 17:12:54	448	<	1000	1.228	2	1	0.4195	1.6475	0.8085	>	<	1000	0.083	1	0	0.2759	0.3589	-0.1929	>	<	1000	0.076	1	0	0.265	0.341	-0.189	>	<	1	2.55	2.55	2.55	0	2.55	2.55	>	<	1	495.9	495.9	495.9	0	495.9	495.9	>
2022-06-08 17:12:55	449	<	1000	1.278	2	1	0.448	1.726	0.83	>	<	1000	0.065	1	0	0.2465	0.3115	-0.1815	>	<	1000	0.055	1	0	0.228	0.283	-0.173	>	<	1	2.65	2.65	2.65	0	2.65	2.65	>	<	1	495.9	495.9	495.9	0	495.9	495.9	>
2022-06-08 17:12:56	450	<	1000	1.202	4	1	0.4233	1.6253	0.7787	>	<	1000	0.06	1	0	0.2375	0.2975	-0.1775	>	<	1000	0.052	1	0	0.222	0.274	-0.17	>	<	1	2.7	2.7	2.7	0	2.7	2.7	>	<	1	495.9	495.9	495.9	0	495.9	495.9	>
2022-06-08 17:12:57	451	<	1002	1.002	2	1	0.0446	1.0466	0.9574	>	<	1002	0	0	0	0	0	0	>	<	1002	0	0	0	0	0	0	>	<	1	2.7	2.7	2.7	0	2.7	2.7	>	<	1	495.9	495.9	495.9	0	495.9	495.9	>
2022-06-08 17:12:58	452	<	1000	1	1	1	0	1	1	>	<	1000	0	0	0	0	0	0	>	<	1000	0	0	0	0	0	0	>	<	1	2.8	2.8	2.8	0	2.8	2.8	>	<	1	495.9	495.9	495.9	0	495.9	495.9	>
2022-06-08 17:12:59	453	<	999	1	1	1	0	1	1	>	<	999	0	0	0	0	0	0	>	<	999	0	0	0	0	0	0	>	<	1	2.8	2.8	2.8	0	2.8	2.8	>	<	1	495.9	495.9	495.9	0	495.9	495.9	>
2022-06-08 17:13:00	454	<	1001	1.002	2	1	0.0447	1.0467	0.9573	>	<	1001	0	0	0	0	0	0	>	<	1001	0	0	0	0	0	0	>	<	1	2.55	2.55	2.55	0	2.55	2.55	>	<	1	495.9	495.9	495.9	0	495.9	495.9	>
2022-06-08 17:13:01	455	<	999	1.002	2	1	0.0447	1.0467	0.9573	>	<	999	0	0	0	0	0	0	>	<	999	0	0	0	0	0	0	>	<	1	2.55	2.55	2.55	0	2.55	2.55	>	<	1	495.9	495.9	495.9	0	495.9	495.9	>
2022-06-08 17:13:02	456	<	996	1	1	1	0	1	1	>	<	996	0	0	0	0	0	0	>	<	996	0	0	0	0	0	0	>	<	1	2.7	2.7	2.7	0	2.7	2.7	>	<	1	495.9	495.9	495.9	0	495.9	495.9	>
2022-06-08 17:13:03	457	<	1004	1	1	1	0	1	1	>	<	1004	0	0	0	0	0	0	>	<	1004	0	0	0	0	0	0	>	<	1	2.65	2.65	2.65	0	2.65	2.65	>	<	1	495.9	495.9	495.9	0	495.9	495.9	>
2022-06-08 17:13:04	458	<	1000	1.001	2	1	0.0316	1.0326	0.9694	>	<	1000	0	0	0	0	0	0	>	<	1000	0	0	0	0	0	0	>	<	1	2.45	2.45	2.45	0	2.45	2.45	>	<	1	495.9	495.9	495.9	0	495.9	495.9	>
2022-06-08 17:13:05	459	<	1000	1	1	1	0	1	1	>	<	1000	0	0	0	0	0	0	>	<	1000	0	0	0	0	0	0	>	<	1	2.65	2.65	2.65	0	2.65	2.65	>	<	1	495.9	495.9	495.9	0	495.9	495.9	>
2022-06-08 17:13:06	460	<	999	1.007	4	1	0.1223	1.1293	0.8847	>	<	999	0	0	0	0	0	0	>	<	999	0	0	0	0	0	0	>	<	1	2.75	2.75	2.75	0	2.75	2.75	>	<	1	495.9	495.9	495.9	0	495.9	495.9	>
2022-06-08 17:13:07	461	<	1002	1	1	1	0	1	1	>	<	1002	0	0	0	0	0	0	>	<	1002	0	0	0	0	0	0	>	<	1	2.7	2.7	2.7	0	2.7	2.7	>	<	1	495.9	495.9	495.9	0	495.9	495.9	>
2022-06-08 17:13:08	462	<	999	1	1	1	0	1	1	>	<	999	0	0	0	0	0	0	>	<	999	0	0	0	0	0	0	>	<	1	2.65	2.65	2.65	0	2.65	2.65	>	<	1	495.9	495.9	495.9	0	495.9	495.9	>
2022-06-08 17:13:09	463	<	1001	1	1	1	0	1	1	>	<	1001	0	0	0	0	0	0	>	<	1001	0	0	0	0	0	0	>	<	1	2.75	2.75	2.75	0	2.75	2.75	>	<	1	495.9	495.9	495.9	0	495.9	495.9	>
2022-06-08 17:13:10	464	<	999	1	1	1	0	1	1	>	<	999	0	0	0	0	0	0	>	<	999	0	0	0	0	0	0	>	<	1	2.75	2.75	2.75	0	2.75	2.75	>	<	1	495.9	495.9	495.9	0	495.9	495.9	>
2022-06-08 17:13:11	465	<	1000	1.002	2	1	0.0447	1.0467	0.9573	>	<	1000	0	0	0	0	0	0	>	<	1000	0	0	0	0	0	0	>	<	1	2.65	2.65	2.65	0	2.65	2.65	>	<	1	495.9	495.9	495.9	0	495.9	495.9	>
2022-06-08 17:13:12	466	<	1000	1	1	1	0	1	1	>	<	1000	0.001	1	0	0.0316	0.0326	-0.0306	>	<	1000	0.001	1	0	0.0316	0.0326	-0.0306	>	<	1	2.75	2.75	2.75	0	2.75	2.75	>	<	1	495.9	495.9	495.9	0	495.9	495.9	>
2022-06-08 17:13:13	467	<	1000	1	1	1	0	1	1	>	<	1000	0	0	0	0	0	0	>	<	1000	0	0	0	0	0	0	>	<	1	2.85	2.85	2.85	0	2.85	2.85	>	<	1	495.9	495.9	495.9	0	495.9	495.9	>
2022-06-08 17:13:14	468	<	999	1	1	1	0	1	1	>	<	999	0	0	0	0	0	0	>	<	999	0	0	0	0	0	0	>	<	1	2.7	2.7	2.7	0	2.7	2.7	>	<	1	495.9	495.9	495.9	0	495.9	495.9	>
2022-06-08 17:13:15	469	<	1001	1	1	1	0	1	1	>	<	1001	0	0	0	0	0	0	>	<	1001	0	0	0	0	0	0	>	<	1	2.75	2.75	2.75	0	2.75	2.75	>	<	1	495.9	495.9	495.9	0	495.9	495.9	>
2022-06-08 17:13:16	470	<	1001	1	1	1	0	1	1	>	<	1001	0	0	0	0	0	0	>	<	1001	0	0	0	0	0	0	>	<	1	2.75	2.75	2.75	0	2.75	2.75	>	<	1	495.9	495.9	495.9	0	495.9	495.9	>
2022-06-08 17:13:17	471	<	998	1	1	1	0	1	1	>	<	998	0	0	0	0	0	0	>	<	998	0	0	0	0	0	0	>	<	1	2.7	2.7	2.7	0	2.7	2.7	>	<	1	495.9	495.9	495.9	0	495.9	495.9	>
2022-06-08 17:13:18	472	<	997	1.001	2	1	0.0317	1.0327	0.9693	>	<	997	0	0	0	0	0	0	>	<	997	0	0	0	0	0	0	>	<	1	2.55	2.55	2.55	0	2.55	2.55	>	<	1	495.9	495.9	495.9	0	495.9	495.9	>
2022-06-08 17:13:19	473	<	1004	1	1	1	0	1	1	>	<	1004	0	0	0	0	0	0	>	<	1004	0	0	0	0	0	0	>	<	1	2.45	2.45	2.45	0	2.45	2.45	>	<	1	495.9	495.9	495.9	0	495.9	495.9	>
2022-06-08 17:13:20	474	<	999	1	1	1	0	1	1	>	<	999	0	0	0	0	0	0	>	<	999	0	0	0	0	0	0	>	<	1	2.7	2.7	2.7	0	2.7	2.7	>	<	1	495.9	495.9	495.9	0	495.9	495.9	>
2022-06-08 17:13:21	475	<	1001	1	1	1	0	1	1	>	<	1001	0	0	0	0	0	0	>	<	1001	0	0	0	0	0	0	>	<	1	2.75	2.75	2.75	0	2.75	2.75	>	<	1	495.9	495.9	495.9	0	495.9	495.9	>
2022-06-08 17:13:22	476	<	1000	1	1	1	0	1	1	>	<	1000	0	0	0	0	0	0	>	<	1000	0	0	0	0	0	0	>	<	1	2.75	2.75	2.75	0	2.75	2.75	>	<	1	495.9	495.9	495.9	0	495.9	495.9	>
2022-06-08 17:13:23	477	<	1001	1	1	1	0	1	1	>	<	1001	0	0	0	0	0	0	>	<	1001	0	0	0	0	0	0	>	<	1	2.75	2.75	2.75	0	2.75	2.75	>	<	1	495.9	495.9	495.9	0	495.9	495.9	>
2022-06-08 17:13:24	478	<	998	1	1	1	0	1	1	>	<	998	0	0	0	0	0	0	>	<	998	0	0	0	0	0	0	>	<	1	2.8	2.8	2.8	0	2.8	2.8	>	<	1	495.9	495.9	495.9	0	495.9	495.9	>
2022-06-08 17:13:25	479	<	1001	1.001	2	1	0.0316	1.0326	0.9694	>	<	1001	0	0	0	0	0	0	>	<	1001	0	0	0	0	0	0	>	<	1	2.8	2.8	2.8	0	2.8	2.8	>	<	1	495.9	495.9	495.9	0	495.9	495.9	>
2022-06-08 17:13:26	480	<	1001	1	1	1	0	1	1	>	<	1001	0	0	0	0	0	0	>	<	1001	0	0	0	0	0	0	>	<	1	2.7	2.7	2.7	0	2.7	2.7	>	<	1	495.9	495.9	495.9	0	495.9	495.9	>
2022-06-08 17:13:27	481	<	995	1	1	1	0	1	1	>	<	995	0	0	0	0	0	0	>	<	995	0	0	0	0	0	0	>	<	1	2.7	2.7	2.7	0	2.7	2.7	>	<	1	495.9	495.9	495.9	0	495.9	495.9	>
2022-06-08 17:13:28	482	<	1003	1	1	1	0	1	1	>	<	1003	0	0	0	0	0	0	>	<	1003	0	0	0	0	0	0	>	<	1	2.85	2.85	2.85	0	2.85	2.85	>	<	1	495.9	495.9	495.9	0	495.9	495.9	>
2022-06-08 17:13:29	483	<	1001	1	1	1	0	1	1	>	<	1001	0	0	0	0	0	0	>	<	1001	0	0	0	0	0	0	>	<	1	2.75	2.75	2.75	0	2.75	2.75	>	<	1	495.9	495.9	495.9	0	495.9	495.9	>
2022-06-08 17:13:30	484	<	836	8.6328	102	1	21.7052	30.338	-13.0725	>	<	836	0.0012	1	0	0.0346	0.0358	-0.0334	>	<	836	0.0012	1	0	0.0346	0.0358	-0.0334	>	<	1	2.8	2.8	2.8	0	2.8	2.8	>	<	1	495.9	495.9	495.9	0	495.9	495.9	>
2022-06-08 17:13:31	485	<	1163	1	1	1	0	1	1	>	<	1163	0	0	0	0	0	0	>	<	1163	0	0	0	0	0	0	>	<	1	2.6	2.6	2.6	0	2.6	2.6	>	<	1	495.9	495.9	495.9	0	495.9	495.9	>
2022-06-08 17:13:32	486	<	1001	1.001	2	1	0.0316	1.0326	0.9694	>	<	1001	0	0	0	0	0	0	>	<	1001	0	0	0	0	0	0	>	<	1	2.9	2.9	2.9	0	2.9	2.9	>	<	1	495.9	495.9	495.9	0	495.9	495.9	>
2022-06-08 17:13:33	487	<	998	1	1	1	0	1	1	>	<	998	0	0	0	0	0	0	>	<	998	0	0	0	0	0	0	>	<	1	2.85	2.85	2.85	0	2.85	2.85	>	<	1	495.9	495.9	495.9	0	495.9	495.9	>
2022-06-08 17:13:34	488	<	1002	1	1	1	0	1	1	>	<	1002	0	0	0	0	0	0	>	<	1002	0	0	0	0	0	0	>	<	1	2.8	2.8	2.8	0	2.8	2.8	>	<	1	495.9	495.9	495.9	0	495.9	495.9	>
2022-06-08 17:13:35	489	<	999	1	1	1	0	1	1	>	<	999	0	0	0	0	0	0	>	<	999	0	0	0	0	0	0	>	<	1	2.85	2.85	2.85	0	2.85	2.85	>	<	1	495.9	495.9	495.9	0	495.9	495.9	>
2022-06-08 17:13:36	490	<	1000	1	1	1	0	1	1	>	<	1000	0	0	0	0	0	0	>	<	1000	0	0	0	0	0	0	>	<	1	2.8	2.8	2.8	0	2.8	2.8	>	<	1	495.9	495.9	495.9	0	495.9	495.9	>
2022-06-08 17:13:37	491	<	998	1	1	1	0	1	1	>	<	998	0	0	0	0	0	0	>	<	998	0	0	0	0	0	0	>	<	1	2.85	2.85	2.85	0	2.85	2.85	>	<	1	495.9	495.9	495.9	0	495.9	495.9	>
2022-06-08 17:13:38	492	<	1004	1	1	1	0	1	1	>	<	1004	0	0	0	0	0	0	>	<	1004	0	0	0	0	0	0	>	<	1	2.75	2.75	2.75	0	2.75	2.75	>	<	1	495.9	495.9	495.9	0	495.9	495.9	>
2022-06-08 17:13:39	493	<	999	1.001	2	1	0.0316	1.0326	0.9694	>	<	999	0	0	0	0	0	0	>	<	999	0	0	0	0	0	0	>	<	1	2.7	2.7	2.7	0	2.7	2.7	>	<	1	495.9	495.9	495.9	0	495.9	495.9	>
2022-06-08 17:13:40	494	<	1000	1	1	1	0	1	1	>	<	1000	0	0	0	0	0	0	>	<	1000	0	0	0	0	0	0	>	<	1	2.7	2.7	2.7	0	2.7	2.7	>	<	1	495.9	495.9	495.9	0	495.9	495.9	>
2022-06-08 17:13:41	495	<	1001	1.001	2	1	0.0316	1.0326	0.9694	>	<	1001	0	0	0	0	0	0	>	<	1001	0	0	0	0	0	0	>	<	1	2.75	2.75	2.75	0	2.75	2.75	>	<	1	495.9	495.9	495.9	0	495.9	495.9	>
2022-06-08 17:13:42	496	<	997	1	1	1	0	1	1	>	<	997	0	0	0	0	0	0	>	<	997	0	0	0	0	0	0	>	<	1	2.45	2.45	2.45	0	2.45	2.45	>	<	1	495.9	495.9	495.9	0	495.9	495.9	>
2022-06-08 17:13:43	497	<	1003	1	1	1	0	1	1	>	<	1003	0	0	0	0	0	0	>	<	1003	0	0	0	0	0	0	>	<	1	2.4	2.4	2.4	0	2.4	2.4	>	<	1	495.9	495.9	495.9	0	495.9	495.9	>
2022-06-08 17:13:44	498	<	998	1.001	2	1	0.0316	1.0326	0.9694	>	<	998	0	0	0	0	0	0	>	<	998	0	0	0	0	0	0	>	<	1	2.4	2.4	2.4	0	2.4	2.4	>	<	1	495.9	495.9	495.9	0	495.9	495.9	>
2022-06-08 17:13:45	499	<	1001	1	1	1	0	1	1	>	<	1001	0	0	0	0	0	0	>	<	1001	0	0	0	0	0	0	>	<	1	2.5	2.5	2.5	0	2.5	2.5	>	<	1	495.9	495.9	495.9	0	495.9	495.9	>
2022-06-08 17:13:46	500	<	1001	1.001	2	1	0.0316	1.0326	0.9694	>	<	1001	0	0	0	0	0	0	>	<	1001	0	0	0	0	0	0	>	<	1	2.85	2.85	2.85	0	2.85	2.85	>	<	1	495.9	495.9	495.9	0	495.9	495.9	>
2022-06-08 17:13:47	501	<	999	1	1	1	0	1	1	>	<	999	0	0	0	0	0	0	>	<	999	0	0	0	0	0	0	>	<	1	2.75	2.75	2.75	0	2.75	2.75	>	<	1	495.9	495.9	495.9	0	495.9	495.9	>
2022-06-08 17:13:48	502	<	999	1	1	1	0	1	1	>	<	999	0	0	0	0	0	0	>	<	999	0	0	0	0	0	0	>	<	1	2.75	2.75	2.75	0	2.75	2.75	>	<	1	495.9	495.9	495.9	0	495.9	495.9	>
2022-06-08 17:13:49	503	<	1000	1	1	1	0	1	1	>	<	1000	0	0	0	0	0	0	>	<	1000	0	0	0	0	0	0	>	<	1	2.7	2.7	2.7	0	2.7	2.7	>	<	1	495.9	495.9	495.9	0	495.9	495.9	>
2022-06-08 17:13:50	504	<	1001	1.003	3	1	0.0706	1.0736	0.9324	>	<	1001	0	0	0	0	0	0	>	<	1001	0	0	0	0	0	0	>	<	1	2.8	2.8	2.8	0	2.8	2.8	>	<	1	495.9	495.9	495.9	0	495.9	495.9	>
2022-06-08 17:13:51	505	<	1000	1.005	3	1	0.0947	1.0997	0.9103	>	<	1000	0	0	0	0	0	0	>	<	1000	0	0	0	0	0	0	>	<	1	2.75	2.75	2.75	0	2.75	2.75	>	<	1	495.9	495.9	495.9	0	495.9	495.9	>
2022-06-08 17:13:52	506	<	999	1	1	1	0	1	1	>	<	999	0	0	0	0	0	0	>	<	999	0	0	0	0	0	0	>	<	1	2.7	2.7	2.7	0	2.7	2.7	>	<	1	495.9	495.9	495.9	0	495.9	495.9	>
2022-06-08 17:13:53	507	<	998	1.1102	13	1	0.9464	2.0566	0.1638	>	<	998	0.001	1	0	0.0316	0.0326	-0.0306	>	<	998	0.001	1	0	0.0316	0.0326	-0.0306	>	<	1	2.7	2.7	2.7	0	2.7	2.7	>	<	1	495.9	495.9	495.9	0	495.9	495.9	>
2022-06-08 17:13:54	508	<	1003	1	1	1	0	1	1	>	<	1003	0	0	0	0	0	0	>	<	1003	0	0	0	0	0	0	>	<	1	2.8	2.8	2.8	0	2.8	2.8	>	<	1	495.9	495.9	495.9	0	495.9	495.9	>
2022-06-08 17:13:55	509	<	1000	1	1	1	0	1	1	>	<	1000	0	0	0	0	0	0	>	<	1000	0	0	0	0	0	0	>	<	1	2.8	2.8	2.8	0	2.8	2.8	>	<	1	495.9	495.9	495.9	0	495.9	495.9	>
2022-06-08 17:13:56	510	<	1001	1	1	1	0	1	1	>	<	1001	0	0	0	0	0	0	>	<	1001	0	0	0	0	0	0	>	<	1	2.7	2.7	2.7	0	2.7	2.7	>	<	1	495.9	495.9	495.9	0	495.9	495.9	>
2022-06-08 17:13:57	511	<	999	1	1	1	0	1	1	>	<	999	0	0	0	0	0	0	>	<	999	0	0	0	0	0	0	>	<	1	2.65	2.65	2.65	0	2.65	2.65	>	<	1	495.9	495.9	495.9	0	495.9	495.9	>
2022-06-08 17:13:58	512	<	999	1	1	1	0	1	1	>	<	999	0	0	0	0	0	0	>	<	999	0	0	0	0	0	0	>	<	1	2.35	2.35	2.35	0	2.35	2.35	>	<	1	495.9	495.9	495.9	0	495.9	495.9	>
2022-06-08 17:13:59	513	<	1000	1.001	2	1	0.0316	1.0326	0.9694	>	<	1000	0	0	0	0	0	0	>	<	1000	0	0	0	0	0	0	>	<	1	2.4	2.4	2.4	0	2.4	2.4	>	<	1	495.9	495.9	495.9	0	495.9	495.9	>
2022-06-08 17:14:00	514	<	1001	1.003	2	1	0.0547	1.0577	0.9483	>	<	1001	0.002	2	0	0.0632	0.0652	-0.0612	>	<	1001	0	0	0	0	0	0	>	<	1	2.9	2.9	2.9	0	2.9	2.9	>	<	1	499.7	499.7	499.7	0	499.7	499.7	>
2022-06-08 17:14:01	515	<	1000	1.007	4	1	0.1223	1.1293	0.8847	>	<	1000	0.001	1	0	0.0316	0.0326	-0.0306	>	<	1000	0.001	1	0	0.0316	0.0326	-0.0306	>	<	1	2.6	2.6	2.6	0	2.6	2.6	>	<	1	499.7	499.7	499.7	0	499.7	499.7	>
2022-06-08 17:14:02	516	<	1000	1	1	1	0	1	1	>	<	1000	0	0	0	0	0	0	>	<	1000	0	0	0	0	0	0	>	<	1	2.5	2.5	2.5	0	2.5	2.5	>	<	1	499.7	499.7	499.7	0	499.7	499.7	>
2022-06-08 17:14:03	517	<	1001	1	1	1	0	1	1	>	<	1001	0	0	0	0	0	0	>	<	1001	0	0	0	0	0	0	>	<	1	2.55	2.55	2.55	0	2.55	2.55	>	<	1	499.7	499.7	499.7	0	499.7	499.7	>
2022-06-08 17:14:04	518	<	991	1	1	1	0	1	1	>	<	991	0	0	0	0	0	0	>	<	991	0	0	0	0	0	0	>	<	1	2.5	2.5	2.5	0	2.5	2.5	>	<	1	499.7	499.7	499.7	0	499.7	499.7	>
2022-06-08 17:14:05	519	<	1007	1	1	1	0	1	1	>	<	1007	0	0	0	0	0	0	>	<	1007	0	0	0	0	0	0	>	<	1	2.4	2.4	2.4	0	2.4	2.4	>	<	1	499.7	499.7	499.7	0	499.7	499.7	>
2022-06-08 17:14:06	520	<	1001	1.001	2	1	0.0316	1.0326	0.9694	>	<	1001	0	0	0	0	0	0	>	<	1001	0	0	0	0	0	0	>	<	1	2.8	2.8	2.8	0	2.8	2.8	>	<	1	494.1	494.1	494.1	0	494.1	494.1	>
2022-06-08 17:14:07	521	<	1000	1	1	1	0	1	1	>	<	1000	0	0	0	0	0	0	>	<	1000	0	0	0	0	0	0	>	<	1	2.5	2.5	2.5	0	2.5	2.5	>	<	1	494.1	494.1	494.1	0	494.1	494.1	>
2022-06-08 17:14:08	522	<	1001	1	1	1	0	1	1	>	<	1001	0	0	0	0	0	0	>	<	1001	0	0	0	0	0	0	>	<	1	2.45	2.45	2.45	0	2.45	2.45	>	<	1	494.1	494.1	494.1	0	494.1	494.1	>
2022-06-08 17:14:09	523	<	999	1	1	1	0	1	1	>	<	999	0	0	0	0	0	0	>	<	999	0	0	0	0	0	0	>	<	1	2.55	2.55	2.55	0	2.55	2.55	>	<	1	494.1	494.1	494.1	0	494.1	494.1	>
2022-06-08 17:14:10	524	<	1000	1	1	1	0	1	1	>	<	1000	0	0	0	0	0	0	>	<	1000	0	0	0	0	0	0	>	<	1	2.55	2.55	2.55	0	2.55	2.55	>	<	1	494.1	494.1	494.1	0	494.1	494.1	>
2022-06-08 17:14:11	525	<	1000	1	1	1	0	1	1	>	<	1000	0	0	0	0	0	0	>	<	1000	0	0	0	0	0	0	>	<	1	2.5	2.5	2.5	0	2.5	2.5	>	<	1	494.1	494.1	494.1	0	494.1	494.1	>
2022-06-08 17:14:12	526	<	1000	1	1	1	0	1	1	>	<	1000	0	0	0	0	0	0	>	<	1000	0	0	0	0	0	0	>	<	1	2.45	2.45	2.45	0	2.45	2.45	>	<	1	494.1	494.1	494.1	0	494.1	494.1	>
2022-06-08 17:14:13	527	<	997	1.001	2	1	0.0317	1.0327	0.9693	>	<	997	0	0	0	0	0	0	>	<	997	0	0	0	0	0	0	>	<	1	2.65	2.65	2.65	0	2.65	2.65	>	<	1	494.1	494.1	494.1	0	494.1	494.1	>
2022-06-08 17:14:14	528	<	1003	1	1	1	0	1	1	>	<	1003	0	0	0	0	0	0	>	<	1003	0	0	0	0	0	0	>	<	1	2.65	2.65	2.65	0	2.65	2.65	>	<	1	494.1	494.1	494.1	0	494.1	494.1	>
2022-06-08 17:14:15	529	<	1000	1	1	1	0	1	1	>	<	1000	0	0	0	0	0	0	>	<	1000	0	0	0	0	0	0	>	<	1	2.8	2.8	2.8	0	2.8	2.8	>	<	1	494.1	494.1	494.1	0	494.1	494.1	>
2022-06-08 17:14:16	530	<	999	1.006	4	1	0.1182	1.1242	0.8878	>	<	999	0	0	0	0	0	0	>	<	999	0	0	0	0	0	0	>	<	1	2.75	2.75	2.75	0	2.75	2.75	>	<	1	494.1	494.1	494.1	0	494.1	494.1	>
2022-06-08 17:14:17	531	<	1000	1	1	1	0	1	1	>	<	1000	0.001	1	0	0.0316	0.0326	-0.0306	>	<	1000	0.001	1	0	0.0316	0.0326	-0.0306	>	<	1	2.8	2.8	2.8	0	2.8	2.8	>	<	1	494.1	494.1	494.1	0	494.1	494.1	>
2022-06-08 17:14:18	532	<	1002	1	1	1	0	1	1	>	<	1002	0	0	0	0	0	0	>	<	1002	0	0	0	0	0	0	>	<	1	2.8	2.8	2.8	0	2.8	2.8	>	<	1	494.1	494.1	494.1	0	494.1	494.1	>
2022-06-08 17:14:19	533	<	998	1	1	1	0	1	1	>	<	998	0	0	0	0	0	0	>	<	998	0	0	0	0	0	0	>	<	1	2.8	2.8	2.8	0	2.8	2.8	>	<	1	494.1	494.1	494.1	0	494.1	494.1	>
2022-06-08 17:14:20	534	<	1001	1.001	2	1	0.0316	1.0326	0.9694	>	<	1001	0	0	0	0	0	0	>	<	1001	0	0	0	0	0	0	>	<	1	2.8	2.8	2.8	0	2.8	2.8	>	<	1	494.1	494.1	494.1	0	494.1	494.1	>
2022-06-08 17:14:21	535	<	999	1.02	4	1	0.1662	1.1862	0.8538	>	<	999	0.004	1	0	0.0632	0.0672	-0.0591	>	<	999	0.003	1	0	0.0547	0.0577	-0.0517	>	<	1	2.75	2.75	2.75	0	2.75	2.75	>	<	1	494.1	494.1	494.1	0	494.1	494.1	>
2022-06-08 17:14:22	536	<	1002	1.0609	2	1	0.2391	1.3	0.8218	>	<	1002	0.0269	1	0	0.1619	0.1889	-0.135	>	<	1002	0.023	1	0	0.1498	0.1727	-0.1268	>	<	1	2.55	2.55	2.55	0	2.55	2.55	>	<	1	494.1	494.1	494.1	0	494.1	494.1	>
2022-06-08 17:14:23	537	<	999	1	1	1	0	1	1	>	<	999	0	0	0	0	0	0	>	<	999	0	0	0	0	0	0	>	<	1	2.6	2.6	2.6	0	2.6	2.6	>	<	1	494.1	494.1	494.1	0	494.1	494.1	>
2022-06-08 17:14:24	538	<	1000	1	1	1	0	1	1	>	<	1000	0	0	0	0	0	0	>	<	1000	0	0	0	0	0	0	>	<	1	2.5	2.5	2.5	0	2.5	2.5	>	<	1	494.1	494.1	494.1	0	494.1	494.1	>
2022-06-08 17:14:25	539	<	1001	1	1	1	0	1	1	>	<	1001	0	0	0	0	0	0	>	<	1001	0	0	0	0	0	0	>	<	1	2.45	2.45	2.45	0	2.45	2.45	>	<	1	494.1	494.1	494.1	0	494.1	494.1	>
2022-06-08 17:14:26	540	<	996	1.001	2	1	0.0317	1.0327	0.9693	>	<	996	0	0	0	0	0	0	>	<	996	0	0	0	0	0	0	>	<	1	2.45	2.45	2.45	0	2.45	2.45	>	<	1	494.1	494.1	494.1	0	494.1	494.1	>
2022-06-08 17:14:27	541	<	1004	1.001	2	1	0.0315	1.0325	0.9695	>	<	1004	0	0	0	0	0	0	>	<	1004	0	0	0	0	0	0	>	<	1	2.35	2.35	2.35	0	2.35	2.35	>	<	1	494.1	494.1	494.1	0	494.1	494.1	>
2022-06-08 17:14:28	542	<	998	1	1	1	0	1	1	>	<	998	0	0	0	0	0	0	>	<	998	0	0	0	0	0	0	>	<	1	2.75	2.75	2.75	0	2.75	2.75	>	<	1	494.1	494.1	494.1	0	494.1	494.1	>
2022-06-08 17:14:29	543	<	1001	1	1	1	0	1	1	>	<	1001	0	0	0	0	0	0	>	<	1001	0	0	0	0	0	0	>	<	1	2.65	2.65	2.65	0	2.65	2.65	>	<	1	494.1	494.1	494.1	0	494.1	494.1	>
2022-06-08 17:14:30	544	<	1000	1	1	1	0	1	1	>	<	1000	0	0	0	0	0	0	>	<	1000	0	0	0	0	0	0	>	<	1	2.75	2.75	2.75	0	2.75	2.75	>	<	1	494.1	494.1	494.1	0	494.1	494.1	>
2022-06-08 17:14:31	545	<	1000	1.007	4	1	0.1223	1.1293	0.8847	>	<	1000	0	0	0	0	0	0	>	<	1000	0	0	0	0	0	0	>	<	1	2.75	2.75	2.75	0	2.75	2.75	>	<	1	494.1	494.1	494.1	0	494.1	494.1	>
2022-06-08 17:14:32	546	<	999	1	1	1	0	1	1	>	<	999	0	0	0	0	0	0	>	<	999	0	0	0	0	0	0	>	<	1	2.65	2.65	2.65	0	2.65	2.65	>	<	1	494.1	494.1	494.1	0	494.1	494.1	>
2022-06-08 17:14:33	547	<	1001	1	1	1	0	1	1	>	<	1001	0	0	0	0	0	0	>	<	1001	0	0	0	0	0	0	>	<	1	2.7	2.7	2.7	0	2.7	2.7	>	<	1	494.1	494.1	494.1	0	494.1	494.1	>
2022-06-08 17:14:34	548	<	993	1.001	2	1	0.0317	1.0327	0.9693	>	<	993	0	0	0	0	0	0	>	<	993	0	0	0	0	0	0	>	<	1	2.8	2.8	2.8	0	2.8	2.8	>	<	1	494.1	494.1	494.1	0	494.1	494.1	>
2022-06-08 17:14:35	549	<	1007	1	1	1	0	1	1	>	<	1007	0	0	0	0	0	0	>	<	1007	0	0	0	0	0	0	>	<	1	2.8	2.8	2.8	0	2.8	2.8	>	<	1	494.1	494.1	494.1	0	494.1	494.1	>
2022-06-08 17:14:36	550	<	1000	1.005	3	1	0.0947	1.0997	0.9103	>	<	1000	0	0	0	0	0	0	>	<	1000	0	0	0	0	0	0	>	<	1	2.65	2.65	2.65	0	2.65	2.65	>	<	1	494.1	494.1	494.1	0	494.1	494.1	>
2022-06-08 17:14:37	551	<	1000	1	1	1	0	1	1	>	<	1000	0	0	0	0	0	0	>	<	1000	0	0	0	0	0	0	>	<	1	2.7	2.7	2.7	0	2.7	2.7	>	<	1	494.1	494.1	494.1	0	494.1	494.1	>
2022-06-08 17:14:38	552	<	989	1	1	1	0	1	1	>	<	989	0	0	0	0	0	0	>	<	989	0	0	0	0	0	0	>	<	1	2.6	2.6	2.6	0	2.6	2.6	>	<	1	494.1	494.1	494.1	0	494.1	494.1	>
2022-06-08 17:14:39	553	<	1011	1	1	1	0	1	1	>	<	1010	0	0	0	0	0	0	>	<	1010	0	0	0	0	0	0	>	<	1	2.65	2.65	2.65	0	2.65	2.65	>	<	1	494.1	494.1	494.1	0	494.1	494.1	>
2022-06-08 17:14:40	554	<	998	1	1	1	0	1	1	>	<	999	0	0	0	0	0	0	>	<	999	0	0	0	0	0	0	>	<	1	2.4	2.4	2.4	0	2.4	2.4	>	<	1	494.1	494.1	494.1	0	494.1	494.1	>
2022-06-08 17:14:41	555	<	1003	1.001	2	1	0.0316	1.0326	0.9694	>	<	1003	0	0	0	0	0	0	>	<	1003	0	0	0	0	0	0	>	<	1	2.6	2.6	2.6	0	2.6	2.6	>	<	1	494.1	494.1	494.1	0	494.1	494.1	>
2022-06-08 17:14:42	556	<	1000	1.001	2	1	0.0316	1.0326	0.9694	>	<	1000	0	0	0	0	0	0	>	<	1000	0	0	0	0	0	0	>	<	1	2.75	2.75	2.75	0	2.75	2.75	>	<	1	494.1	494.1	494.1	0	494.1	494.1	>
2022-06-08 17:14:43	557	<	999	1	1	1	0	1	1	>	<	999	0	0	0	0	0	0	>	<	999	0	0	0	0	0	0	>	<	1	2.7	2.7	2.7	0	2.7	2.7	>	<	1	494.1	494.1	494.1	0	494.1	494.1	>
2022-06-08 17:14:44	558	<	1000	1	1	1	0	1	1	>	<	1000	0	0	0	0	0	0	>	<	1000	0	0	0	0	0	0	>	<	1	2.5	2.5	2.5	0	2.5	2.5	>	<	1	494.1	494.1	494.1	0	494.1	494.1	>
2022-06-08 17:14:45	559	<	999	1	1	1	0	1	1	>	<	999	0	0	0	0	0	0	>	<	999	0	0	0	0	0	0	>	<	1	2.3	2.3	2.3	0	2.3	2.3	>	<	1	494.1	494.1	494.1	0	494.1	494.1	>
2022-06-08 17:14:46	560	<	1000	1.007	4	1	0.1223	1.1293	0.8847	>	<	1000	0	0	0	0	0	0	>	<	1000	0	0	0	0	0	0	>	<	1	2.65	2.65	2.65	0	2.65	2.65	>	<	1	494.1	494.1	494.1	0	494.1	494.1	>
2022-06-08 17:14:47	561	<	1002	1	1	1	0	1	1	>	<	1002	0	0	0	0	0	0	>	<	1002	0	0	0	0	0	0	>	<	1	2.7	2.7	2.7	0	2.7	2.7	>	<	1	494.1	494.1	494.1	0	494.1	494.1	>
2022-06-08 17:14:48	562	<	998	1.001	2	1	0.0316	1.0326	0.9694	>	<	998	0	0	0	0	0	0	>	<	998	0	0	0	0	0	0	>	<	1	2.7	2.7	2.7	0	2.7	2.7	>	<	1	494.1	494.1	494.1	0	494.1	494.1	>
2022-06-08 17:14:49	563	<	1002	1	1	1	0	1	1	>	<	1002	0	0	0	0	0	0	>	<	1002	0	0	0	0	0	0	>	<	1	2.8	2.8	2.8	0	2.8	2.8	>	<	1	494.1	494.1	494.1	0	494.1	494.1	>
2022-06-08 17:14:50	564	<	998	1.003	3	1	0.0707	1.0737	0.9323	>	<	998	0	0	0	0	0	0	>	<	998	0	0	0	0	0	0	>	<	1	2.75	2.75	2.75	0	2.75	2.75	>	<	1	494.1	494.1	494.1	0	494.1	494.1	>
2022-06-08 17:14:51	565	<	1002	1.001	2	1	0.0316	1.0326	0.9694	>	<	1002	0	0	0	0	0	0	>	<	1002	0	0	0	0	0	0	>	<	1	2.65	2.65	2.65	0	2.65	2.65	>	<	1	494.1	494.1	494.1	0	494.1	494.1	>
2022-06-08 17:14:52	566	<	1000	1	1	1	0	1	1	>	<	1000	0	0	0	0	0	0	>	<	1000	0	0	0	0	0	0	>	<	1	2.7	2.7	2.7	0	2.7	2.7	>	<	1	494.1	494.1	494.1	0	494.1	494.1	>
2022-06-08 17:14:53	567	<	995	1	1	1	0	1	1	>	<	995	0	0	0	0	0	0	>	<	995	0	0	0	0	0	0	>	<	1	2.7	2.7	2.7	0	2.7	2.7	>	<	1	494.1	494.1	494.1	0	494.1	494.1	>
2022-06-08 17:14:54	568	<	1003	1.0917	11	1	0.777	1.8687	0.3147	>	<	1003	0.001	1	0	0.0316	0.0326	-0.0306	>	<	1003	0.001	1	0	0.0316	0.0326	-0.0306	>	<	1	2.7	2.7	2.7	0	2.7	2.7	>	<	1	494.1	494.1	494.1	0	494.1	494.1	>
2022-06-08 17:14:55	569	<	1002	1.002	2	1	0.0446	1.0466	0.9574	>	<	1002	0.001	1	0	0.0316	0.0326	-0.0306	>	<	1002	0.001	1	0	0.0316	0.0326	-0.0306	>	<	1	2.65	2.65	2.65	0	2.65	2.65	>	<	1	494.1	494.1	494.1	0	494.1	494.1	>
2022-06-08 17:14:56	570	<	1000	1	1	1	0	1	1	>	<	1000	0	0	0	0	0	0	>	<	1000	0	0	0	0	0	0	>	<	1	2.55	2.55	2.55	0	2.55	2.55	>	<	1	494.1	494.1	494.1	0	494.1	494.1	>
2022-06-08 17:14:57	571	<	998	1	1	1	0	1	1	>	<	998	0	0	0	0	0	0	>	<	998	0	0	0	0	0	0	>	<	1	2.7	2.7	2.7	0	2.7	2.7	>	<	1	494.1	494.1	494.1	0	494.1	494.1	>
2022-06-08 17:14:58	572	<	1001	1.001	2	1	0.0316	1.0326	0.9694	>	<	1001	0	0	0	0	0	0	>	<	1001	0	0	0	0	0	0	>	<	1	2.7	2.7	2.7	0	2.7	2.7	>	<	1	494.1	494.1	494.1	0	494.1	494.1	>
2022-06-08 17:14:59	573	<	1000	1	1	1	0	1	1	>	<	1000	0	0	0	0	0	0	>	<	1000	0	0	0	0	0	0	>	<	1	2.7	2.7	2.7	0	2.7	2.7	>	<	1	494.1	494.1	494.1	0	494.1	494.1	>
2022-06-08 17:15:00	574	<	1001	1	1	1	0	1	1	>	<	1001	0	0	0	0	0	0	>	<	1001	0	0	0	0	0	0	>	<	1	2.75	2.75	2.75	0	2.75	2.75	>	<	1	494.1	494.1	494.1	0	494.1	494.1	>
2022-06-08 17:15:01	575	<	999	1	1	1	0	1	1	>	<	999	0	0	0	0	0	0	>	<	999	0	0	0	0	0	0	>	<	1	2.75	2.75	2.75	0	2.75	2.75	>	<	1	494.1	494.1	494.1	0	494.1	494.1	>
2022-06-08 17:15:02	576	<	1000	1.001	2	1	0.0316	1.0326	0.9694	>	<	1000	0	0	0	0	0	0	>	<	1000	0	0	0	0	0	0	>	<	1	2.7	2.7	2.7	0	2.7	2.7	>	<	1	494.1	494.1	494.1	0	494.1	494.1	>
2022-06-08 17:15:03	577	<	999	1	1	1	0	1	1	>	<	999	0	0	0	0	0	0	>	<	999	0	0	0	0	0	0	>	<	1	2.6	2.6	2.6	0	2.6	2.6	>	<	1	494.1	494.1	494.1	0	494.1	494.1	>
2022-06-08 17:15:04	578	<	1002	1	1	1	0	1	1	>	<	1002	0	0	0	0	0	0	>	<	1002	0	0	0	0	0	0	>	<	1	2.65	2.65	2.65	0	2.65	2.65	>	<	1	494.1	494.1	494.1	0	494.1	494.1	>
2022-06-08 17:15:05	579	<	1000	1	1	1	0	1	1	>	<	1000	0	0	0	0	0	0	>	<	1000	0	0	0	0	0	0	>	<	1	2.55	2.55	2.55	0	2.55	2.55	>	<	1	494.1	494.1	494.1	0	494.1	494.1	>
2022-06-08 17:15:06	580	<	1000	1	1	1	0	1	1	>	<	1000	0	0	0	0	0	0	>	<	1000	0	0	0	0	0	0	>	<	1	2.5	2.5	2.5	0	2.5	2.5	>	<	1	494.1	494.1	494.1	0	494.1	494.1	>
2022-06-08 17:15:07	581	<	999	1	1	1	0	1	1	>	<	999	0	0	0	0	0	0	>	<	999	0	0	0	0	0	0	>	<	1	2.55	2.55	2.55	0	2.55	2.55	>	<	1	494.1	494.1	494.1	0	494.1	494.1	>
2022-06-08 17:15:08	582	<	1000	1	1	1	0	1	1	>	<	1000	0	0	0	0	0	0	>	<	1000	0	0	0	0	0	0	>	<	1	2.6	2.6	2.6	0	2.6	2.6	>	<	1	494.1	494.1	494.1	0	494.1	494.1	>
2022-06-08 17:15:09	583	<	1000	1.001	2	1	0.0316	1.0326	0.9694	>	<	1000	0	0	0	0	0	0	>	<	1000	0	0	0	0	0	0	>	<	1	2.7	2.7	2.7	0	2.7	2.7	>	<	1	494.1	494.1	494.1	0	494.1	494.1	>
2022-06-08 17:15:10	584	<	1000	1	1	1	0	1	1	>	<	1000	0.001	1	0	0.0316	0.0326	-0.0306	>	<	1000	0.001	1	0	0.0316	0.0326	-0.0306	>	<	1	2.45	2.45	2.45	0	2.45	2.45	>	<	1	494.1	494.1	494.1	0	494.1	494.1	>
2022-06-08 17:15:11	585	<	999	1	1	1	0	1	1	>	<	999	0	0	0	0	0	0	>	<	999	0	0	0	0	0	0	>	<	1	2.35	2.35	2.35	0	2.35	2.35	>	<	1	494.1	494.1	494.1	0	494.1	494.1	>
2022-06-08 17:15:12	586	<	1000	1	1	1	0	1	1	>	<	1000	0	0	0	0	0	0	>	<	1000	0	0	0	0	0	0	>	<	1	2.5	2.5	2.5	0	2.5	2.5	>	<	1	494.1	494.1	494.1	0	494.1	494.1	>
2022-06-08 17:15:13	587	<	1001	1	1	1	0	1	1	>	<	1001	0	0	0	0	0	0	>	<	1001	0	0	0	0	0	0	>	<	1	2.7	2.7	2.7	0	2.7	2.7	>	<	1	494.1	494.1	494.1	0	494.1	494.1	>
2022-06-08 17:15:14	588	<	1001	1	1	1	0	1	1	>	<	1001	0	0	0	0	0	0	>	<	1001	0	0	0	0	0	0	>	<	1	2.75	2.75	2.75	0	2.75	2.75	>	<	1	494.1	494.1	494.1	0	494.1	494.1	>
2022-06-08 17:15:15	589	<	999	1	1	1	0	1	1	>	<	999	0	0	0	0	0	0	>	<	999	0	0	0	0	0	0	>	<	1	2.7	2.7	2.7	0	2.7	2.7	>	<	1	494.1	494.1	494.1	0	494.1	494.1	>
2022-06-08 17:15:16	590	<	999	1.008	4	1	0.1263	1.1343	0.8817	>	<	999	0	0	0	0	0	0	>	<	999	0	0	0	0	0	0	>	<	1	2.8	2.8	2.8	0	2.8	2.8	>	<	1	494.1	494.1	494.1	0	494.1	494.1	>
2022-06-08 17:15:17	591	<	1001	1	1	1	0	1	1	>	<	1001	0	0	0	0	0	0	>	<	1001	0	0	0	0	0	0	>	<	1	2.75	2.75	2.75	0	2.75	2.75	>	<	1	494.1	494.1	494.1	0	494.1	494.1	>
2022-06-08 17:15:18	592	<	999	1	1	1	0	1	1	>	<	999	0	0	0	0	0	0	>	<	999	0	0	0	0	0	0	>	<	1	2.75	2.75	2.75	0	2.75	2.75	>	<	1	494.1	494.1	494.1	0	494.1	494.1	>
2022-06-08 17:15:19	593	<	1001	1	1	1	0	1	1	>	<	1001	0	0	0	0	0	0	>	<	1001	0	0	0	0	0	0	>	<	1	2.7	2.7	2.7	0	2.7	2.7	>	<	1	494.1	494.1	494.1	0	494.1	494.1	>
2022-06-08 17:15:20	594	<	994	1.001	2	1	0.0317	1.0327	0.9693	>	<	994	0	0	0	0	0	0	>	<	994	0	0	0	0	0	0	>	<	1	2.75	2.75	2.75	0	2.75	2.75	>	<	1	494.1	494.1	494.1	0	494.1	494.1	>
2022-06-08 17:15:21	595	<	1006	1.002	2	1	0.0445	1.0465	0.9574	>	<	1006	0	0	0	0	0	0	>	<	1006	0	0	0	0	0	0	>	<	1	2.75	2.75	2.75	0	2.75	2.75	>	<	1	494.1	494.1	494.1	0	494.1	494.1	>
2022-06-08 17:15:22	596	<	1000	1.001	2	1	0.0316	1.0326	0.9694	>	<	1000	0	0	0	0	0	0	>	<	1000	0	0	0	0	0	0	>	<	1	2.8	2.8	2.8	0	2.8	2.8	>	<	1	494.1	494.1	494.1	0	494.1	494.1	>
2022-06-08 17:15:23	597	<	993	1.001	2	1	0.0317	1.0327	0.9693	>	<	993	0	0	0	0	0	0	>	<	993	0	0	0	0	0	0	>	<	1	2.75	2.75	2.75	0	2.75	2.75	>	<	1	494.1	494.1	494.1	0	494.1	494.1	>
2022-06-08 17:15:24	598	<	1007	1	1	1	0	1	1	>	<	1007	0	0	0	0	0	0	>	<	1007	0	0	0	0	0	0	>	<	1	2.8	2.8	2.8	0	2.8	2.8	>	<	1	494.1	494.1	494.1	0	494.1	494.1	>
2022-06-08 17:15:25	599	<	1001	1	1	1	0	1	1	>	<	1001	0	0	0	0	0	0	>	<	1001	0	0	0	0	0	0	>	<	1	2.75	2.75	2.75	0	2.75	2.75	>	<	1	494.1	494.1	494.1	0	494.1	494.1	>
2022-06-08 17:15:26	600	<	1000	1.008	4	1	0.1339	1.1419	0.8741	>	<	1000	0.001	1	0	0.0316	0.0326	-0.0306	>	<	1000	0.001	1	0	0.0316	0.0326	-0.0306	>	<	1	2.45	2.45	2.45	0	2.45	2.45	>	<	1	494.1	494.1	494.1	0	494.1	494.1	>
2022-06-08 17:15:27	601	<	999	1.001	2	1	0.0316	1.0326	0.9694	>	<	999	0	0	0	0	0	0	>	<	999	0	0	0	0	0	0	>	<	1	2.5	2.5	2.5	0	2.5	2.5	>	<	1	494.1	494.1	494.1	0	494.1	494.1	>
2022-06-08 17:15:28	602	<	1001	1	1	1	0	1	1	>	<	1001	0	0	0	0	0	0	>	<	1001	0	0	0	0	0	0	>	<	1	2.6	2.6	2.6	0	2.6	2.6	>	<	1	494.1	494.1	494.1	0	494.1	494.1	>
2022-06-08 17:15:29	603	<	999	1	1	1	0	1	1	>	<	999	0	0	0	0	0	0	>	<	999	0	0	0	0	0	0	>	<	1	2.5	2.5	2.5	0	2.5	2.5	>	<	1	494.1	494.1	494.1	0	494.1	494.1	>
2022-06-08 17:15:30	604	<	999	1.001	2	1	0.0316	1.0326	0.9694	>	<	999	0	0	0	0	0	0	>	<	999	0	0	0	0	0	0	>	<	1	2.55	2.55	2.55	0	2.55	2.55	>	<	1	494.1	494.1	494.1	0	494.1	494.1	>
2022-06-08 17:15:31	605	<	1001	1.005	3	1	0.0947	1.0997	0.9103	>	<	1001	0	0	0	0	0	0	>	<	1001	0	0	0	0	0	0	>	<	1	2.8	2.8	2.8	0	2.8	2.8	>	<	1	494.1	494.1	494.1	0	494.1	494.1	>
2022-06-08 17:15:32	606	<	1001	1	1	1	0	1	1	>	<	1001	0.001	1	0	0.0316	0.0326	-0.0306	>	<	1001	0.001	1	0	0.0316	0.0326	-0.0306	>	<	1	2.7	2.7	2.7	0	2.7	2.7	>	<	1	494.1	494.1	494.1	0	494.1	494.1	>
2022-06-08 17:15:33	607	<	999	1	1	1	0	1	1	>	<	999	0.001	1	0	0.0316	0.0326	-0.0306	>	<	999	0	0	0	0	0	0	>	<	1	2.55	2.55	2.55	0	2.55	2.55	>	<	1	494.1	494.1	494.1	0	494.1	494.1	>
2022-06-08 17:15:34	608	<	1000	1	1	1	0	1	1	>	<	1000	0	0	0	0	0	0	>	<	1000	0	0	0	0	0	0	>	<	1	2.7	2.7	2.7	0	2.7	2.7	>	<	1	494.1	494.1	494.1	0	494.1	494.1	>
2022-06-08 17:15:35	609	<	999	1.001	2	1	0.0316	1.0326	0.9694	>	<	999	0	0	0	0	0	0	>	<	999	0	0	0	0	0	0	>	<	1	2.4	2.4	2.4	0	2.4	2.4	>	<	1	494.1	494.1	494.1	0	494.1	494.1	>
2022-06-08 17:15:36	610	<	1001	1.007	4	1	0.1222	1.1292	0.8848	>	<	1001	0	0	0	0	0	0	>	<	1001	0	0	0	0	0	0	>	<	1	2.35	2.35	2.35	0	2.35	2.35	>	<	1	494.1	494.1	494.1	0	494.1	494.1	>
2022-06-08 17:15:37	611	<	1000	1.001	2	1	0.0316	1.0326	0.9694	>	<	1000	0	0	0	0	0	0	>	<	1000	0	0	0	0	0	0	>	<	1	2.45	2.45	2.45	0	2.45	2.45	>	<	1	494.1	494.1	494.1	0	494.1	494.1	>
2022-06-08 17:15:38	612	<	996	1	1	1	0	1	1	>	<	996	0	0	0	0	0	0	>	<	996	0	0	0	0	0	0	>	<	1	2.35	2.35	2.35	0	2.35	2.35	>	<	1	494.1	494.1	494.1	0	494.1	494.1	>
2022-06-08 17:15:39	613	<	1001	1.001	2	1	0.0316	1.0326	0.9694	>	<	1001	0	0	0	0	0	0	>	<	1001	0	0	0	0	0	0	>	<	1	2.4	2.4	2.4	0	2.4	2.4	>	<	1	494.1	494.1	494.1	0	494.1	494.1	>
2022-06-08 17:15:40	614	<	1004	1	1	1	0	1	1	>	<	1004	0	0	0	0	0	0	>	<	1004	0	0	0	0	0	0	>	<	1	2.35	2.35	2.35	0	2.35	2.35	>	<	1	494.1	494.1	494.1	0	494.1	494.1	>
2022-06-08 17:15:41	615	<	1000	1.001	2	1	0.0316	1.0326	0.9694	>	<	1000	0	0	0	0	0	0	>	<	1000	0	0	0	0	0	0	>	<	1	2.8	2.8	2.8	0	2.8	2.8	>	<	1	494.1	494.1	494.1	0	494.1	494.1	>
2022-06-08 17:15:42	616	<	999	1	1	1	0	1	1	>	<	999	0	0	0	0	0	0	>	<	999	0	0	0	0	0	0	>	<	1	2.7	2.7	2.7	0	2.7	2.7	>	<	1	494.1	494.1	494.1	0	494.1	494.1	>
2022-06-08 17:15:43	617	<	1000	1	1	1	0	1	1	>	<	1000	0.001	1	0	0.0316	0.0326	-0.0306	>	<	1000	0.001	1	0	0.0316	0.0326	-0.0306	>	<	1	2.7	2.7	2.7	0	2.7	2.7	>	<	1	494.1	494.1	494.1	0	494.1	494.1	>
2022-06-08 17:15:44	618	<	1000	1.001	2	1	0.0316	1.0326	0.9694	>	<	1000	0	0	0	0	0	0	>	<	1000	0	0	0	0	0	0	>	<	1	2.75	2.75	2.75	0	2.75	2.75	>	<	1	494.1	494.1	494.1	0	494.1	494.1	>
2022-06-08 17:15:45	619	<	1000	1	1	1	0	1	1	>	<	1000	0	0	0	0	0	0	>	<	1000	0	0	0	0	0	0	>	<	1	2.7	2.7	2.7	0	2.7	2.7	>	<	1	494.1	494.1	494.1	0	494.1	494.1	>
2022-06-08 17:15:46	620	<	1001	1	1	1	0	1	1	>	<	1000	0	0	0	0	0	0	>	<	1000	0	0	0	0	0	0	>	<	1	2.75	2.75	2.75	0	2.75	2.75	>	<	1	494.1	494.1	494.1	0	494.1	494.1	>
2022-06-08 17:15:47	621	<	1000	1	1	1	0	1	1	>	<	1001	0	0	0	0	0	0	>	<	1001	0	0	0	0	0	0	>	<	1	2.7	2.7	2.7	0	2.7	2.7	>	<	1	494.1	494.1	494.1	0	494.1	494.1	>
2022-06-08 17:15:48	622	<	998	1	1	1	0	1	1	>	<	998	0	0	0	0	0	0	>	<	998	0	0	0	0	0	0	>	<	1	2.75	2.75	2.75	0	2.75	2.75	>	<	1	494.1	494.1	494.1	0	494.1	494.1	>
2022-06-08 17:15:49	623	<	982	1	1	1	0	1	1	>	<	982	0	0	0	0	0	0	>	<	982	0	0	0	0	0	0	>	<	1	2.75	2.75	2.75	0	2.75	2.75	>	<	1	494.1	494.1	494.1	0	494.1	494.1	>
2022-06-08 17:15:50	624	<	1019	1	1	1	0	1	1	>	<	1019	0	0	0	0	0	0	>	<	1019	0	0	0	0	0	0	>	<	1	2.75	2.75	2.75	0	2.75	2.75	>	<	1	494.1	494.1	494.1	0	494.1	494.1	>
2022-06-08 17:15:51	625	<	1000	1.006	3	1	0.0998	1.1058	0.9062	>	<	1000	0.001	1	0	0.0316	0.0326	-0.0306	>	<	1000	0.001	1	0	0.0316	0.0326	-0.0306	>	<	1	2.85	2.85	2.85	0	2.85	2.85	>	<	1	494.1	494.1	494.1	0	494.1	494.1	>
2022-06-08 17:15:52	626	<	998	1	1	1	0	1	1	>	<	998	0	0	0	0	0	0	>	<	998	0	0	0	0	0	0	>	<	1	2.8	2.8	2.8	0	2.8	2.8	>	<	1	494.1	494.1	494.1	0	494.1	494.1	>
2022-06-08 17:15:53	627	<	1002	1.001	2	1	0.0316	1.0326	0.9694	>	<	1002	0	0	0	0	0	0	>	<	1002	0	0	0	0	0	0	>	<	1	2.75	2.75	2.75	0	2.75	2.75	>	<	1	494.1	494.1	494.1	0	494.1	494.1	>
2022-06-08 17:15:54	628	<	1000	1.159	2	1	0.3657	1.5247	0.7933	>	<	1000	0.041	1	0	0.1983	0.2393	-0.1573	>	<	1000	0.036	1	0	0.1863	0.2223	-0.1503	>	<	1	2.6	2.6	2.6	0	2.6	2.6	>	<	1	494.1	494.1	494.1	0	494.1	494.1	>
2022-06-08 17:15:55	629	<	997	1.2578	2	1	0.4374	1.6952	0.8204	>	<	997	0.0662	1	0	0.2486	0.3148	-0.1824	>	<	997	0.0512	1	0	0.2203	0.2715	-0.1692	>	<	1	2.65	2.65	2.65	0	2.65	2.65	>	<	1	494.1	494.1	494.1	0	494.1	494.1	>
2022-06-08 17:15:56	630	<	1002	1.2515	4	1	0.443	1.6945	0.8085	>	<	1002	0.0619	1	0	0.2409	0.3028	-0.1791	>	<	1002	0.0499	1	0	0.2177	0.2676	-0.1678	>	<	1	2.65	2.65	2.65	0	2.65	2.65	>	<	1	494.4	494.4	494.4	0	494.4	494.4	>
2022-06-08 17:15:57	631	<	1001	1	1	1	0	1	1	>	<	1001	0	0	0	0	0	0	>	<	1001	0	0	0	0	0	0	>	<	1	2.55	2.55	2.55	0	2.55	2.55	>	<	1	494.4	494.4	494.4	0	494.4	494.4	>
2022-06-08 17:15:58	632	<	1001	1.001	2	1	0.0316	1.0326	0.9694	>	<	1001	0	0	0	0	0	0	>	<	1001	0	0	0	0	0	0	>	<	1	2.7	2.7	2.7	0	2.7	2.7	>	<	1	494.4	494.4	494.4	0	494.4	494.4	>
2022-06-08 17:15:59	633	<	999	1	1	1	0	1	1	>	<	999	0	0	0	0	0	0	>	<	999	0	0	0	0	0	0	>	<	1	2.75	2.75	2.75	0	2.75	2.75	>	<	1	494.4	494.4	494.4	0	494.4	494.4	>
2022-06-08 17:16:00	634	<	999	1	1	1	0	1	1	>	<	999	0	0	0	0	0	0	>	<	999	0	0	0	0	0	0	>	<	1	2.75	2.75	2.75	0	2.75	2.75	>	<	1	494.4	494.4	494.4	0	494.4	494.4	>
2022-06-08 17:16:01	635	<	1001	1.002	2	1	0.0447	1.0467	0.9573	>	<	1001	0	0	0	0	0	0	>	<	1001	0	0	0	0	0	0	>	<	1	2.75	2.75	2.75	0	2.75	2.75	>	<	1	494.4	494.4	494.4	0	494.4	494.4	>
2022-06-08 17:16:02	636	<	1000	1	1	1	0	1	1	>	<	1000	0	0	0	0	0	0	>	<	1000	0	0	0	0	0	0	>	<	1	2.4	2.4	2.4	0	2.4	2.4	>	<	1	494.4	494.4	494.4	0	494.4	494.4	>
2022-06-08 17:16:03	637	<	1000	1	1	1	0	1	1	>	<	1000	0	0	0	0	0	0	>	<	1000	0	0	0	0	0	0	>	<	1	2.6	2.6	2.6	0	2.6	2.6	>	<	1	494.4	494.4	494.4	0	494.4	494.4	>
2022-06-08 17:16:04	638	<	1000	1	1	1	0	1	1	>	<	1000	0	0	0	0	0	0	>	<	1000	0	0	0	0	0	0	>	<	1	2.8	2.8	2.8	0	2.8	2.8	>	<	1	494.4	494.4	494.4	0	494.4	494.4	>
2022-06-08 17:16:05	639	<	999	1.002	2	1	0.0447	1.0467	0.9573	>	<	999	0	0	0	0	0	0	>	<	999	0	0	0	0	0	0	>	<	1	2.6	2.6	2.6	0	2.6	2.6	>	<	1	494.4	494.4	494.4	0	494.4	494.4	>
2022-06-08 17:16:06	640	<	1001	1.007	4	1	0.1222	1.1292	0.8848	>	<	1001	0.001	1	0	0.0316	0.0326	-0.0306	>	<	1001	0.001	1	0	0.0316	0.0326	-0.0306	>	<	1	2.75	2.75	2.75	0	2.75	2.75	>	<	1	494.4	494.4	494.4	0	494.4	494.4	>
2022-06-08 17:16:07	641	<	1001	1	1	1	0	1	1	>	<	1001	0	0	0	0	0	0	>	<	1001	0	0	0	0	0	0	>	<	1	2.75	2.75	2.75	0	2.75	2.75	>	<	1	494.4	494.4	494.4	0	494.4	494.4	>
2022-06-08 17:16:08	642	<	990	1	1	1	0	1	1	>	<	990	0	0	0	0	0	0	>	<	990	0	0	0	0	0	0	>	<	1	2.75	2.75	2.75	0	2.75	2.75	>	<	1	494.4	494.4	494.4	0	494.4	494.4	>
2022-06-08 17:16:09	643	<	1009	1	1	1	0	1	1	>	<	1009	0	0	0	0	0	0	>	<	1009	0	0	0	0	0	0	>	<	1	2.7	2.7	2.7	0	2.7	2.7	>	<	1	494.4	494.4	494.4	0	494.4	494.4	>
2022-06-08 17:16:10	644	<	1000	1	1	1	0	1	1	>	<	1000	0	0	0	0	0	0	>	<	1000	0	0	0	0	0	0	>	<	1	2.7	2.7	2.7	0	2.7	2.7	>	<	1	494.4	494.4	494.4	0	494.4	494.4	>
2022-06-08 17:16:11	645	<	1001	1	1	1	0	1	1	>	<	1001	0	0	0	0	0	0	>	<	1001	0	0	0	0	0	0	>	<	1	2.75	2.75	2.75	0	2.75	2.75	>	<	1	494.4	494.4	494.4	0	494.4	494.4	>
2022-06-08 17:16:12	646	<	990	1.002	2	1	0.0449	1.0469	0.9571	>	<	990	0	0	0	0	0	0	>	<	990	0	0	0	0	0	0	>	<	1	2.8	2.8	2.8	0	2.8	2.8	>	<	1	494.4	494.4	494.4	0	494.4	494.4	>
2022-06-08 17:16:13	647	<	1010	1	1	1	0	1	1	>	<	1010	0	0	0	0	0	0	>	<	1010	0	0	0	0	0	0	>	<	1	2.75	2.75	2.75	0	2.75	2.75	>	<	1	494.4	494.4	494.4	0	494.4	494.4	>
2022-06-08 17:16:14	648	<	998	1	1	1	0	1	1	>	<	998	0	0	0	0	0	0	>	<	998	0	0	0	0	0	0	>	<	1	2.65	2.65	2.65	0	2.65	2.65	>	<	1	494.4	494.4	494.4	0	494.4	494.4	>
2022-06-08 17:16:15	649	<	1001	1	1	1	0	1	1	>	<	1001	0	0	0	0	0	0	>	<	1001	0	0	0	0	0	0	>	<	1	2.75	2.75	2.75	0	2.75	2.75	>	<	1	494.4	494.4	494.4	0	494.4	494.4	>
2022-06-08 17:16:16	650	<	999	1.001	2	1	0.0316	1.0326	0.9694	>	<	999	0	0	0	0	0	0	>	<	999	0	0	0	0	0	0	>	<	1	2.75	2.75	2.75	0	2.75	2.75	>	<	1	494.4	494.4	494.4	0	494.4	494.4	>
2022-06-08 17:16:17	651	<	997	1	1	1	0	1	1	>	<	997	0	0	0	0	0	0	>	<	997	0	0	0	0	0	0	>	<	1	2.7	2.7	2.7	0	2.7	2.7	>	<	1	494.4	494.4	494.4	0	494.4	494.4	>
2022-06-08 17:16:18	652	<	1004	1.001	2	1	0.0315	1.0325	0.9695	>	<	1004	0	0	0	0	0	0	>	<	1004	0	0	0	0	0	0	>	<	1	2.7	2.7	2.7	0	2.7	2.7	>	<	1	494.4	494.4	494.4	0	494.4	494.4	>
2022-06-08 17:16:19	653	<	997	1	1	1	0	1	1	>	<	997	0	0	0	0	0	0	>	<	997	0	0	0	0	0	0	>	<	1	2.8	2.8	2.8	0	2.8	2.8	>	<	1	494.4	494.4	494.4	0	494.4	494.4	>
2022-06-08 17:16:20	654	<	1004	1	1	1	0	1	1	>	<	1004	0	0	0	0	0	0	>	<	1004	0	0	0	0	0	0	>	<	1	2.75	2.75	2.75	0	2.75	2.75	>	<	1	494.4	494.4	494.4	0	494.4	494.4	>
2022-06-08 17:16:21	655	<	1000	1	1	1	0	1	1	>	<	1000	0	0	0	0	0	0	>	<	1000	0	0	0	0	0	0	>	<	1	2.7	2.7	2.7	0	2.7	2.7	>	<	1	494.4	494.4	494.4	0	494.4	494.4	>
2022-06-08 17:16:22	656	<	999	1	1	1	0	1	1	>	<	999	0.001	1	0	0.0316	0.0326	-0.0306	>	<	999	0.001	1	0	0.0316	0.0326	-0.0306	>	<	1	2.75	2.75	2.75	0	2.75	2.75	>	<	1	494.4	494.4	494.4	0	494.4	494.4	>
2022-06-08 17:16:23	657	<	1000	1	1	1	0	1	1	>	<	1000	0	0	0	0	0	0	>	<	1000	0	0	0	0	0	0	>	<	1	2.7	2.7	2.7	0	2.7	2.7	>	<	1	494.4	494.4	494.4	0	494.4	494.4	>
2022-06-08 17:16:24	658	<	1000	1	1	1	0	1	1	>	<	1000	0	0	0	0	0	0	>	<	1000	0	0	0	0	0	0	>	<	1	2.7	2.7	2.7	0	2.7	2.7	>	<	1	494.4	494.4	494.4	0	494.4	494.4	>
2022-06-08 17:16:25	659	<	1000	1.001	2	1	0.0316	1.0326	0.9694	>	<	1000	0	0	0	0	0	0	>	<	1000	0	0	0	0	0	0	>	<	1	2.75	2.75	2.75	0	2.75	2.75	>	<	1	494.4	494.4	494.4	0	494.4	494.4	>
2022-06-08 17:16:26	660	<	764	1	1	1	0	1	1	>	<	764	0	0	0	0	0	0	>	<	764	0	0	0	0	0	0	>	<	1	2.8	2.8	2.8	0	2.8	2.8	>	<	1	494.4	494.4	494.4	0	494.4	494.4	>
2022-06-08 17:16:27	661	<	0	0			0	0	0	>	<	0	0			0	0	0	>	<	0	0			0	0	0	>	<	1	0.6	0.6	0.6	0	0.6	0.6	>	<	1	494.4	494.4	494.4	0	494.4	494.4	>

## Sheet: Conf1_10000
		<	T2-T1							>	<	Processing Time							>	<	T3-T2							>	<	CPU1							>	<	MEM1							>
Time	Id	<	Cont	Average	Max	Min	DesvTip	DTTop	DTDown	>	<	Cont	Average	Max	Min	DesvTip	DTTop	DTDown	>	<	Cont	Average	Max	Min	DesvTip	DTTop	DTDown	>	<	Cont	Average	Max	Min	DesvTip	DTTop	DTDown	>	<	Cont	Average	Max	Min	DesvTip	DTTop	DTDown	>
P8_Conf1_10000	Tot	<	1319996	1.4459	125	0	1.7903	3.2362	-0.3445	>	<	1319996	0.0331	6	0	0.1791	0.2122	-0.146	>	<	1319996	0.0291	5	0	0.1683	0.1974	-0.1391	>	<	660	3.76	17	1.3	0.57	4.33	3.18	>	<	660	507.99	518.8	268.8	14.88	522.87	493.1	>
2022-06-08 17:18:53	0	<	116	74.7328	87	26	12.6009	87.3336	62.1319	>	<	116	0.2328	6	0	0.6612	0.894	-0.4285	>	<	116	0.1293	4	0	0.4648	0.5941	-0.3355	>	<	0	0			0	0	0	>	<	0	0			0	0	0	>
2022-06-08 17:18:54	1	<	496	43.3488	86	1	29.3053	72.6541	14.0435	>	<	496	0.0544	1	0	0.2269	0.2813	-0.1724	>	<	496	0.0323	1	0	0.1767	0.2089	-0.1444	>	<	1	17	17	17	0	17	17	>	<	1	268.8	268.8	268.8	0	268.8	268.8	>
2022-06-08 17:18:55	2	<	1074	1.541	12	1	1.1891	2.7301	0.3518	>	<	1074	0.0531	1	0	0.2242	0.2773	-0.1711	>	<	1074	0.0447	1	0	0.2066	0.2513	-0.1619	>	<	1	6.7	6.7	6.7	0	6.7	6.7	>	<	1	308	308	308	0	308	308	>
2022-06-08 17:18:56	3	<	5209	1.4116	3	0	0.5022	1.9138	0.9094	>	<	5209	0.0541	1	0	0.2263	0.2804	-0.1722	>	<	5209	0.0451	1	0	0.2076	0.2527	-0.1624	>	<	1	6.4	6.4	6.4	0	6.4	6.4	>	<	1	394.6	394.6	394.6	0	394.6	394.6	>
2022-06-08 17:18:57	4	<	2001	1.2804	7	1	0.5383	1.8186	0.7421	>	<	2001	0.063	1	0	0.2429	0.3059	-0.1799	>	<	2001	0.055	1	0	0.2279	0.2829	-0.173	>	<	1	5.55	5.55	5.55	0	5.55	5.55	>	<	1	484.5	484.5	484.5	0	484.5	484.5	>
2022-06-08 17:18:58	5	<	2000	1.269	2	1	0.4434	1.7124	0.8256	>	<	2000	0.081	1	0	0.2728	0.3538	-0.1918	>	<	2000	0.0745	1	0	0.2626	0.3371	-0.1881	>	<	1	4.5	4.5	4.5	0	4.5	4.5	>	<	1	489.7	489.7	489.7	0	489.7	489.7	>
2022-06-08 17:18:59	6	<	2004	1.4471	2	1	0.4972	1.9443	0.9499	>	<	2004	0.009	1	0	0.0943	0.1033	-0.0854	>	<	2004	0.0085	1	0	0.0917	0.1002	-0.0832	>	<	1	3.65	3.65	3.65	0	3.65	3.65	>	<	1	490	490	490	0	490	490	>
2022-06-08 17:19:00	7	<	1994	1.4544	5	1	0.5311	1.9854	0.9233	>	<	1994	0.007	1	0	0.0835	0.0905	-0.0765	>	<	1994	0.007	1	0	0.0835	0.0905	-0.0765	>	<	1	3.65	3.65	3.65	0	3.65	3.65	>	<	1	490	490	490	0	490	490	>
2022-06-08 17:19:01	8	<	2003	1.4388	2	1	0.4962	1.9351	0.9426	>	<	2003	0.0215	1	0	0.1449	0.1664	-0.1235	>	<	2003	0.0195	1	0	0.1382	0.1576	-0.1187	>	<	1	3.95	3.95	3.95	0	3.95	3.95	>	<	1	496.4	496.4	496.4	0	496.4	496.4	>
2022-06-08 17:19:02	9	<	1995	1.2982	2	1	0.4575	1.7557	0.8408	>	<	1995	0.0471	1	0	0.2119	0.259	-0.1648	>	<	1995	0.0431	1	0	0.2031	0.2462	-0.16	>	<	1	3.75	3.75	3.75	0	3.75	3.75	>	<	1	496.4	496.4	496.4	0	496.4	496.4	>
2022-06-08 17:19:03	10	<	1993	1.435	2	1	0.4958	1.9308	0.9393	>	<	1993	0.0161	1	0	0.1257	0.1417	-0.1096	>	<	1993	0.0151	1	0	0.1218	0.1368	-0.1067	>	<	1	3.75	3.75	3.75	0	3.75	3.75	>	<	1	496.5	496.5	496.5	0	496.5	496.5	>
2022-06-08 17:19:04	11	<	2011	1.4898	7	1	0.5927	2.0825	0.8971	>	<	2011	0.0085	1	0	0.0916	0.1	-0.0831	>	<	2011	0.0085	1	0	0.0916	0.1	-0.0831	>	<	1	3.95	3.95	3.95	0	3.95	3.95	>	<	1	499.1	499.1	499.1	0	499.1	499.1	>
2022-06-08 17:19:05	12	<	2003	1.4633	2	1	0.4987	1.962	0.9647	>	<	2003	0.0085	1	0	0.0917	0.1002	-0.0832	>	<	2003	0.0085	1	0	0.0917	0.1002	-0.0832	>	<	1	3.75	3.75	3.75	0	3.75	3.75	>	<	1	499.1	499.1	499.1	0	499.1	499.1	>
2022-06-08 17:19:06	13	<	2000	1.4625	2	1	0.4986	1.9611	0.9639	>	<	2000	0.0165	1	0	0.1274	0.1439	-0.1109	>	<	2000	0.012	1	0	0.1089	0.1209	-0.0969	>	<	1	3.65	3.65	3.65	0	3.65	3.65	>	<	1	499.1	499.1	499.1	0	499.1	499.1	>
2022-06-08 17:19:07	14	<	2001	1.2704	6	1	0.5694	1.8398	0.701	>	<	2001	0.047	1	0	0.2116	0.2586	-0.1646	>	<	2001	0.039	1	0	0.1935	0.2325	-0.1546	>	<	1	3.9	3.9	3.9	0	3.9	3.9	>	<	1	499.1	499.1	499.1	0	499.1	499.1	>
2022-06-08 17:19:08	15	<	1999	1.3362	2	1	0.4724	1.8086	0.8638	>	<	1999	0.011	1	0	0.1043	0.1153	-0.0933	>	<	1999	0.0095	1	0	0.097	0.1065	-0.0875	>	<	1	3.95	3.95	3.95	0	3.95	3.95	>	<	1	500.1	500.1	500.1	0	500.1	500.1	>
2022-06-08 17:19:09	16	<	2001	1.4628	2	1	0.4986	1.9614	0.9642	>	<	2001	0.018	1	0	0.1329	0.1509	-0.1149	>	<	2001	0.016	1	0	0.1254	0.1414	-0.1095	>	<	1	3.6	3.6	3.6	0	3.6	3.6	>	<	1	500.1	500.1	500.1	0	500.1	500.1	>
2022-06-08 17:19:10	17	<	2000	1.4785	6	1	0.55	2.0285	0.9285	>	<	2000	0.0115	1	0	0.1066	0.1181	-0.0951	>	<	2000	0.0075	1	0	0.0863	0.0938	-0.0788	>	<	1	3.75	3.75	3.75	0	3.75	3.75	>	<	1	500.1	500.1	500.1	0	500.1	500.1	>
2022-06-08 17:19:11	18	<	2000	1.448	2	1	0.4973	1.9453	0.9507	>	<	2000	0.0075	1	0	0.0863	0.0938	-0.0788	>	<	2000	0.007	1	0	0.0834	0.0904	-0.0764	>	<	1	3.75	3.75	3.75	0	3.75	3.75	>	<	1	495.3	495.3	495.3	0	495.3	495.3	>
2022-06-08 17:19:12	19	<	1999	1.2091	2	1	0.4067	1.6158	0.8024	>	<	1999	0.046	1	0	0.2095	0.2556	-0.1635	>	<	1999	0.042	1	0	0.2006	0.2427	-0.1586	>	<	1	3.6	3.6	3.6	0	3.6	3.6	>	<	1	495.3	495.3	495.3	0	495.3	495.3	>
2022-06-08 17:19:13	20	<	2000	1.3495	2	1	0.4768	1.8263	0.8727	>	<	2000	0.0195	1	0	0.1383	0.1578	-0.1188	>	<	2000	0.0165	1	0	0.1274	0.1439	-0.1109	>	<	1	3.65	3.65	3.65	0	3.65	3.65	>	<	1	495.3	495.3	495.3	0	495.3	495.3	>
2022-06-08 17:19:14	21	<	1999	1.4972	8	1	0.6357	2.1329	0.8616	>	<	1999	0.0055	1	0	0.074	0.0795	-0.0685	>	<	1999	0.005	1	0	0.0706	0.0756	-0.0655	>	<	1	4	4	4	0	4	4	>	<	1	495.8	495.8	495.8	0	495.8	495.8	>
2022-06-08 17:19:15	22	<	2001	1.4618	2	1	0.4985	1.9603	0.9632	>	<	2001	0.0095	1	0	0.097	0.1065	-0.0875	>	<	2001	0.007	1	0	0.0834	0.0903	-0.0764	>	<	1	3.8	3.8	3.8	0	3.8	3.8	>	<	1	495.8	495.8	495.8	0	495.8	495.8	>
2022-06-08 17:19:16	23	<	1997	1.4597	2	1	0.4984	1.9581	0.9613	>	<	1997	0.007	1	0	0.0834	0.0904	-0.0764	>	<	1997	0.0065	1	0	0.0804	0.0869	-0.0739	>	<	1	3.8	3.8	3.8	0	3.8	3.8	>	<	1	495.8	495.8	495.8	0	495.8	495.8	>
2022-06-08 17:19:17	24	<	2003	1.3005	7	1	0.5514	1.852	0.7491	>	<	2003	0.0554	1	0	0.2288	0.2842	-0.1734	>	<	2003	0.0529	1	0	0.2239	0.2768	-0.171	>	<	1	3.75	3.75	3.75	0	3.75	3.75	>	<	1	495.8	495.8	495.8	0	495.8	495.8	>
2022-06-08 17:19:18	25	<	1988	1.4019	2	1	0.4903	1.8922	0.9116	>	<	1988	0.0206	1	0	0.1421	0.1627	-0.1215	>	<	1988	0.0191	1	0	0.1369	0.156	-0.1178	>	<	1	4	4	4	0	4	4	>	<	1	495.8	495.8	495.8	0	495.8	495.8	>
2022-06-08 17:19:19	26	<	2003	1.4413	2	1	0.4965	1.9379	0.9448	>	<	2003	0.0085	1	0	0.0917	0.1002	-0.0832	>	<	2003	0.0085	1	0	0.0917	0.1002	-0.0832	>	<	1	3.6	3.6	3.6	0	3.6	3.6	>	<	1	495.8	495.8	495.8	0	495.8	495.8	>
2022-06-08 17:19:20	27	<	2009	1.4674	2	1	0.4989	1.9663	0.9685	>	<	2009	0.0174	1	0	0.1308	0.1483	-0.1134	>	<	2009	0.0169	1	0	0.129	0.1459	-0.1121	>	<	1	3.65	3.65	3.65	0	3.65	3.65	>	<	1	495.9	495.9	495.9	0	495.9	495.9	>
2022-06-08 17:19:21	28	<	1998	1.4975	6	1	0.5649	2.0624	0.9326	>	<	1998	0.0105	1	0	0.102	0.1125	-0.0915	>	<	1998	0.01	1	0	0.0995	0.1096	-0.0895	>	<	1	4	4	4	0	4	4	>	<	1	495.9	495.9	495.9	0	495.9	495.9	>
2022-06-08 17:19:22	29	<	2002	1.2353	2	1	0.4242	1.6594	0.8111	>	<	2002	0.0924	1	0	0.2896	0.382	-0.1972	>	<	2002	0.0884	1	0	0.2839	0.3723	-0.1955	>	<	1	3.95	3.95	3.95	0	3.95	3.95	>	<	1	495.9	495.9	495.9	0	495.9	495.9	>
2022-06-08 17:19:23	30	<	2000	1.443	2	1	0.4967	1.9397	0.9463	>	<	2000	0.019	1	0	0.1365	0.1555	-0.1175	>	<	2000	0.0165	1	0	0.1274	0.1439	-0.1109	>	<	1	3.75	3.75	3.75	0	3.75	3.75	>	<	1	495.9	495.9	495.9	0	495.9	495.9	>
2022-06-08 17:19:24	31	<	1999	1.4792	6	1	0.5528	2.032	0.9264	>	<	1999	0.01	1	0	0.0995	0.1095	-0.0895	>	<	1999	0.0095	1	0	0.097	0.1065	-0.0875	>	<	1	3.65	3.65	3.65	0	3.65	3.65	>	<	1	495.9	495.9	495.9	0	495.9	495.9	>
2022-06-08 17:19:25	32	<	2001	1.4618	2	1	0.4985	1.9603	0.9632	>	<	2001	0.0315	1	0	0.1746	0.2061	-0.1431	>	<	2001	0.031	1	0	0.1733	0.2043	-0.1423	>	<	1	4.5	4.5	4.5	0	4.5	4.5	>	<	1	496.3	496.3	496.3	0	496.3	496.3	>
2022-06-08 17:19:26	33	<	1977	1.474	2	1	0.4993	1.9733	0.9746	>	<	1977	0.0273	1	0	0.163	0.1903	-0.1357	>	<	1977	0.0273	1	0	0.163	0.1903	-0.1357	>	<	1	3.7	3.7	3.7	0	3.7	3.7	>	<	1	496.3	496.3	496.3	0	496.3	496.3	>
2022-06-08 17:19:27	34	<	2024	1.212	2	1	0.4087	1.6207	0.8033	>	<	2024	0.0751	1	0	0.2636	0.3386	-0.1885	>	<	2024	0.0692	1	0	0.2537	0.3229	-0.1846	>	<	1	3.65	3.65	3.65	0	3.65	3.65	>	<	1	496.3	496.3	496.3	0	496.3	496.3	>
2022-06-08 17:19:28	35	<	1999	1.4417	6	1	0.5537	1.9955	0.888	>	<	1999	0.043	1	0	0.2029	0.2459	-0.1599	>	<	1999	0.037	1	0	0.1888	0.2258	-0.1518	>	<	1	4	4	4	0	4	4	>	<	1	496.3	496.3	496.3	0	496.3	496.3	>
2022-06-08 17:19:29	36	<	1998	1.4805	2	1	0.4996	1.9801	0.9809	>	<	1998	0.0315	1	0	0.1747	0.2063	-0.1432	>	<	1998	0.025	1	0	0.1562	0.1812	-0.1312	>	<	1	3.85	3.85	3.85	0	3.85	3.85	>	<	1	496.3	496.3	496.3	0	496.3	496.3	>
2022-06-08 17:19:30	37	<	2000	1.4855	2	1	0.4998	1.9853	0.9857	>	<	2000	0.004	1	0	0.0631	0.0671	-0.0591	>	<	2000	0.004	1	0	0.0631	0.0671	-0.0591	>	<	1	3.75	3.75	3.75	0	3.75	3.75	>	<	1	496.3	496.3	496.3	0	496.3	496.3	>
2022-06-08 17:19:31	38	<	1999	1.3887	6	1	0.526	1.9147	0.8627	>	<	1999	0.0345	1	0	0.1826	0.2171	-0.148	>	<	1999	0.0285	1	0	0.1664	0.195	-0.1379	>	<	1	3.9	3.9	3.9	0	3.9	3.9	>	<	1	496.3	496.3	496.3	0	496.3	496.3	>
2022-06-08 17:19:32	39	<	2004	1.3698	4	1	0.494	1.8637	0.8758	>	<	2004	0.0369	1	0	0.1886	0.2255	-0.1517	>	<	2004	0.0339	1	0	0.1811	0.215	-0.1471	>	<	1	4	4	4	0	4	4	>	<	1	496.3	496.3	496.3	0	496.3	496.3	>
2022-06-08 17:19:33	40	<	1999	1.2226	2	1	0.416	1.6386	0.8066	>	<	1999	0.0725	1	0	0.2594	0.3319	-0.1868	>	<	1999	0.0645	1	0	0.2457	0.3102	-0.1812	>	<	1	3.8	3.8	3.8	0	3.8	3.8	>	<	1	496.3	496.3	496.3	0	496.3	496.3	>
2022-06-08 17:19:34	41	<	1999	1.3677	7	1	0.603	1.9706	0.7647	>	<	1999	0.0535	1	0	0.2251	0.2786	-0.1716	>	<	1999	0.046	1	0	0.2095	0.2556	-0.1635	>	<	1	3.7	3.7	3.7	0	3.7	3.7	>	<	1	496.3	496.3	496.3	0	496.3	496.3	>
2022-06-08 17:19:35	42	<	1999	1.4952	2	1	0.5	1.9952	0.9953	>	<	1999	0.006	1	0	0.0772	0.0832	-0.0712	>	<	1999	0.006	1	0	0.0772	0.0832	-0.0712	>	<	1	4	4	4	0	4	4	>	<	1	496.6	496.6	496.6	0	496.6	496.6	>
2022-06-08 17:19:36	43	<	1994	1.4975	2	1	0.5	1.9975	0.9975	>	<	1994	0.012	1	0	0.109	0.1211	-0.097	>	<	1994	0.011	1	0	0.1045	0.1155	-0.0934	>	<	1	3.7	3.7	3.7	0	3.7	3.7	>	<	1	496.7	496.7	496.7	0	496.7	496.7	>
2022-06-08 17:19:37	44	<	2003	1.2716	3	1	0.4481	1.7197	0.8235	>	<	2003	0.0609	1	0	0.2392	0.3001	-0.1783	>	<	2003	0.0534	1	0	0.2249	0.2783	-0.1714	>	<	1	3.8	3.8	3.8	0	3.8	3.8	>	<	1	496.7	496.7	496.7	0	496.7	496.7	>
2022-06-08 17:19:38	45	<	2002	1.506	6	1	0.5567	2.0627	0.9493	>	<	2002	0.0155	5	0	0.1589	0.1743	-0.1434	>	<	2002	0.013	5	0	0.151	0.164	-0.138	>	<	1	3.95	3.95	3.95	0	3.95	3.95	>	<	1	496.7	496.7	496.7	0	496.7	496.7	>
2022-06-08 17:19:39	46	<	2002	1.4715	2	1	0.4992	1.9707	0.9723	>	<	2002	0.022	1	0	0.1466	0.1686	-0.1246	>	<	2002	0.0165	1	0	0.1273	0.1438	-0.1108	>	<	1	3.8	3.8	3.8	0	3.8	3.8	>	<	1	496.7	496.7	496.7	0	496.7	496.7	>
2022-06-08 17:19:40	47	<	2000	1.468	2	1	0.499	1.967	0.969	>	<	2000	0.007	1	0	0.0834	0.0904	-0.0764	>	<	2000	0.0045	1	0	0.0669	0.0714	-0.0624	>	<	1	3.65	3.65	3.65	0	3.65	3.65	>	<	1	496.7	496.7	496.7	0	496.7	496.7	>
2022-06-08 17:19:41	48	<	1998	1.3173	8	1	0.6417	1.9591	0.6756	>	<	1998	0.042	1	0	0.2007	0.2427	-0.1586	>	<	1998	0.0355	1	0	0.1851	0.2207	-0.1496	>	<	1	3.7	3.7	3.7	0	3.7	3.7	>	<	1	496.7	496.7	496.7	0	496.7	496.7	>
2022-06-08 17:19:42	49	<	2000	1.3815	2	1	0.4858	1.8673	0.8957	>	<	2000	0.0165	1	0	0.1274	0.1439	-0.1109	>	<	2000	0.0135	1	0	0.1154	0.1289	-0.1019	>	<	1	4.05	4.05	4.05	0	4.05	4.05	>	<	1	501.4	501.4	501.4	0	501.4	501.4	>
2022-06-08 17:19:43	50	<	2001	1.4773	2	1	0.4995	1.9767	0.9778	>	<	2001	0.007	1	0	0.0834	0.0903	-0.0764	>	<	2001	0.005	1	0	0.0705	0.0755	-0.0655	>	<	1	3.75	3.75	3.75	0	3.75	3.75	>	<	1	501.4	501.4	501.4	0	501.4	501.4	>
2022-06-08 17:19:44	51	<	2001	1.4948	2	1	0.5	1.9947	0.9948	>	<	2001	0.0045	1	0	0.0669	0.0714	-0.0624	>	<	2001	0.0045	1	0	0.0669	0.0714	-0.0624	>	<	1	3.75	3.75	3.75	0	3.75	3.75	>	<	1	501.4	501.4	501.4	0	501.4	501.4	>
2022-06-08 17:19:45	52	<	2000	1.5015	5	1	0.5215	2.023	0.98	>	<	2000	0.0105	1	0	0.1019	0.1124	-0.0914	>	<	2000	0.01	1	0	0.0995	0.1095	-0.0895	>	<	1	4	4	4	0	4	4	>	<	1	501.9	501.9	501.9	0	501.9	501.9	>
2022-06-08 17:19:46	53	<	2000	1.4935	2	1	0.5	1.9935	0.9935	>	<	2000	0.0085	1	0	0.0918	0.1003	-0.0833	>	<	2000	0.007	1	0	0.0834	0.0904	-0.0764	>	<	1	3.85	3.85	3.85	0	3.85	3.85	>	<	1	501.9	501.9	501.9	0	501.9	501.9	>
2022-06-08 17:19:47	54	<	2000	1.248	2	1	0.4319	1.6799	0.8161	>	<	2000	0.0625	1	0	0.2421	0.3046	-0.1796	>	<	2000	0.0545	1	0	0.227	0.2815	-0.1725	>	<	1	3.85	3.85	3.85	0	3.85	3.85	>	<	1	501.9	501.9	501.9	0	501.9	501.9	>
2022-06-08 17:19:48	55	<	2001	1.3908	3	1	0.489	1.8798	0.9019	>	<	2001	0.0245	1	0	0.1546	0.179	-0.1301	>	<	2001	0.0225	1	0	0.1483	0.1708	-0.1258	>	<	1	3.7	3.7	3.7	0	3.7	3.7	>	<	1	501.9	501.9	501.9	0	501.9	501.9	>
2022-06-08 17:19:49	56	<	1991	1.4766	2	1	0.4995	1.9761	0.9772	>	<	1991	0.0075	1	0	0.0865	0.094	-0.0789	>	<	1991	0.0055	1	0	0.0741	0.0796	-0.0686	>	<	1	3.7	3.7	3.7	0	3.7	3.7	>	<	1	501.9	501.9	501.9	0	501.9	501.9	>
2022-06-08 17:19:50	57	<	2001	1.4748	2	1	0.4994	1.9741	0.9754	>	<	2001	0.0055	1	0	0.0739	0.0794	-0.0684	>	<	2001	0.004	1	0	0.0631	0.0671	-0.0591	>	<	1	3.8	3.8	3.8	0	3.8	3.8	>	<	1	501.9	501.9	501.9	0	501.9	501.9	>
2022-06-08 17:19:51	58	<	1999	1.4767	2	1	0.4995	1.9762	0.9773	>	<	1999	0.008	1	0	0.0891	0.0971	-0.0811	>	<	1999	0.0075	1	0	0.0863	0.0938	-0.0788	>	<	1	3.65	3.65	3.65	0	3.65	3.65	>	<	1	501.9	501.9	501.9	0	501.9	501.9	>
2022-06-08 17:19:52	59	<	2004	1.2645	3	1	0.4422	1.7067	0.8223	>	<	2004	0.0499	1	0	0.2177	0.2676	-0.1678	>	<	2004	0.0409	1	0	0.1981	0.239	-0.1572	>	<	1	3.65	3.65	3.65	0	3.65	3.65	>	<	1	501.9	501.9	501.9	0	501.9	501.9	>
2022-06-08 17:19:53	60	<	1990	1.2477	2	1	0.4317	1.6794	0.816	>	<	1990	0.0472	1	0	0.2121	0.2594	-0.1649	>	<	1990	0.0402	1	0	0.1964	0.2366	-0.1562	>	<	1	3.65	3.65	3.65	0	3.65	3.65	>	<	1	501.9	501.9	501.9	0	501.9	501.9	>
2022-06-08 17:19:54	61	<	1988	1.3934	2	1	0.4885	1.8819	0.9049	>	<	1988	0.0277	1	0	0.164	0.1917	-0.1363	>	<	1988	0.0221	1	0	0.1471	0.1692	-0.125	>	<	1	3.8	3.8	3.8	0	3.8	3.8	>	<	1	501.9	501.9	501.9	0	501.9	501.9	>
2022-06-08 17:19:55	62	<	2019	1.476	3	1	0.5034	1.9794	0.9726	>	<	2019	0.0124	1	0	0.1106	0.123	-0.0982	>	<	2019	0.0104	1	0	0.1015	0.1119	-0.0911	>	<	1	3.7	3.7	3.7	0	3.7	3.7	>	<	1	501.9	501.9	501.9	0	501.9	501.9	>
2022-06-08 17:19:56	63	<	2000	1.46	2	1	0.4984	1.9584	0.9616	>	<	2000	0.004	1	0	0.0631	0.0671	-0.0591	>	<	2000	0.0025	1	0	0.0499	0.0524	-0.0474	>	<	1	3.75	3.75	3.75	0	3.75	3.75	>	<	1	502.1	502.1	502.1	0	502.1	502.1	>
2022-06-08 17:19:57	64	<	2000	1.3225	5	1	0.4935	1.816	0.829	>	<	2000	0.0445	1	0	0.2062	0.2507	-0.1617	>	<	2000	0.0415	1	0	0.1994	0.2409	-0.1579	>	<	1	3.65	3.65	3.65	0	3.65	3.65	>	<	1	502.1	502.1	502.1	0	502.1	502.1	>
2022-06-08 17:19:58	65	<	1998	1.3934	2	1	0.4885	1.8819	0.9049	>	<	1998	0.0355	1	0	0.1851	0.2207	-0.1496	>	<	1998	0.032	1	0	0.1761	0.2081	-0.1441	>	<	1	3.8	3.8	3.8	0	3.8	3.8	>	<	1	502.1	502.1	502.1	0	502.1	502.1	>
2022-06-08 17:19:59	66	<	1985	1.4801	2	1	0.4996	1.9797	0.9805	>	<	1985	0.0252	2	0	0.1599	0.1851	-0.1347	>	<	1985	0.0191	1	0	0.137	0.1562	-0.1179	>	<	1	3.8	3.8	3.8	0	3.8	3.8	>	<	1	502.1	502.1	502.1	0	502.1	502.1	>
2022-06-08 17:20:00	67	<	2016	1.4861	2	1	0.4998	1.9859	0.9863	>	<	2016	0.0114	1	0	0.1062	0.1176	-0.0948	>	<	2016	0.0079	1	0	0.0887	0.0967	-0.0808	>	<	1	3.75	3.75	3.75	0	3.75	3.75	>	<	1	502.1	502.1	502.1	0	502.1	502.1	>
2022-06-08 17:20:01	68	<	2003	1.4718	2	1	0.4992	1.971	0.9726	>	<	2003	0.014	1	0	0.1174	0.1314	-0.1034	>	<	2003	0.0115	1	0	0.1065	0.118	-0.0951	>	<	1	3.85	3.85	3.85	0	3.85	3.85	>	<	1	502.1	502.1	502.1	0	502.1	502.1	>
2022-06-08 17:20:02	69	<	1998	1.3118	3	1	0.4643	1.7761	0.8475	>	<	1998	0.0571	1	0	0.232	0.289	-0.1749	>	<	1998	0.0521	1	0	0.2221	0.2742	-0.1701	>	<	1	3.7	3.7	3.7	0	3.7	3.7	>	<	1	502.1	502.1	502.1	0	502.1	502.1	>
2022-06-08 17:20:03	70	<	1999	1.3537	2	1	0.4781	1.8318	0.8756	>	<	1999	0.0315	1	0	0.1747	0.2062	-0.1432	>	<	1999	0.03	1	0	0.1706	0.2006	-0.1406	>	<	1	3.85	3.85	3.85	0	3.85	3.85	>	<	1	502.1	502.1	502.1	0	502.1	502.1	>
2022-06-08 17:20:04	71	<	1951	1.4762	2	1	0.4994	1.9756	0.9767	>	<	1951	0.021	1	0	0.1434	0.1644	-0.1224	>	<	1951	0.02	1	0	0.14	0.16	-0.12	>	<	1	3.8	3.8	3.8	0	3.8	3.8	>	<	1	502.1	502.1	502.1	0	502.1	502.1	>
2022-06-08 17:20:05	72	<	2029	1.4874	2	1	0.4998	1.9873	0.9876	>	<	2029	0.0138	1	0	0.1167	0.1305	-0.1029	>	<	2029	0.0128	1	0	0.1125	0.1253	-0.0997	>	<	1	3.75	3.75	3.75	0	3.75	3.75	>	<	1	502.1	502.1	502.1	0	502.1	502.1	>
2022-06-08 17:20:06	73	<	2020	1.4752	3	1	0.5004	1.9756	0.9749	>	<	2019	0.0173	1	0	0.1305	0.1479	-0.1132	>	<	2019	0.0129	1	0	0.1127	0.1256	-0.0999	>	<	1	3.85	3.85	3.85	0	3.85	3.85	>	<	1	502.1	502.1	502.1	0	502.1	502.1	>
2022-06-08 17:20:07	74	<	1965	1.3211	4	1	0.4745	1.7956	0.8466	>	<	1966	0.06	1	0	0.2375	0.2975	-0.1775	>	<	1966	0.0544	1	0	0.2269	0.2813	-0.1724	>	<	1	3.8	3.8	3.8	0	3.8	3.8	>	<	1	502.1	502.1	502.1	0	502.1	502.1	>
2022-06-08 17:20:08	75	<	2035	1.4314	2	1	0.4953	1.9267	0.9362	>	<	2035	0.0211	1	0	0.1438	0.1649	-0.1227	>	<	2035	0.0167	1	0	0.1282	0.1449	-0.1115	>	<	1	3.75	3.75	3.75	0	3.75	3.75	>	<	1	502.1	502.1	502.1	0	502.1	502.1	>
2022-06-08 17:20:09	76	<	2001	1.4623	3	1	0.4996	1.9618	0.9627	>	<	2001	0.019	1	0	0.1365	0.1555	-0.1175	>	<	2001	0.0175	1	0	0.1311	0.1486	-0.1136	>	<	1	3.75	3.75	3.75	0	3.75	3.75	>	<	1	502.1	502.1	502.1	0	502.1	502.1	>
2022-06-08 17:20:10	77	<	1975	1.4739	2	1	0.4993	1.9732	0.9746	>	<	1975	0.0213	1	0	0.1443	0.1655	-0.123	>	<	1975	0.0203	1	0	0.1409	0.1611	-0.1206	>	<	1	3.45	3.45	3.45	0	3.45	3.45	>	<	1	502.1	502.1	502.1	0	502.1	502.1	>
2022-06-08 17:20:11	78	<	2026	1.4783	2	1	0.4995	1.9778	0.9788	>	<	2026	0.039	1	0	0.1936	0.2326	-0.1546	>	<	2026	0.0301	1	0	0.1709	0.201	-0.1408	>	<	1	3.85	3.85	3.85	0	3.85	3.85	>	<	1	502.1	502.1	502.1	0	502.1	502.1	>
2022-06-08 17:20:12	79	<	1999	1.2806	3	1	0.4504	1.7311	0.8302	>	<	1999	0.0725	1	0	0.2594	0.3319	-0.1868	>	<	1999	0.068	1	0	0.2518	0.3198	-0.1838	>	<	1	3.8	3.8	3.8	0	3.8	3.8	>	<	1	502.1	502.1	502.1	0	502.1	502.1	>
2022-06-08 17:20:13	80	<	1994	1.4629	2	1	0.4986	1.9615	0.9643	>	<	1994	0.0271	1	0	0.1623	0.1894	-0.1352	>	<	1994	0.0211	1	0	0.1436	0.1647	-0.1225	>	<	1	3.8	3.8	3.8	0	3.8	3.8	>	<	1	502.1	502.1	502.1	0	502.1	502.1	>
2022-06-08 17:20:14	81	<	2002	1.4795	2	1	0.4996	1.9791	0.9799	>	<	2002	0.0245	1	0	0.1545	0.179	-0.13	>	<	2002	0.0195	1	0	0.1382	0.1577	-0.1187	>	<	1	3.75	3.75	3.75	0	3.75	3.75	>	<	1	502.1	502.1	502.1	0	502.1	502.1	>
2022-06-08 17:20:15	82	<	1996	1.4699	2	1	0.4991	1.969	0.9708	>	<	1996	0.0336	1	0	0.1801	0.2137	-0.1465	>	<	1996	0.0276	1	0	0.1637	0.1912	-0.1361	>	<	1	3.85	3.85	3.85	0	3.85	3.85	>	<	1	502.1	502.1	502.1	0	502.1	502.1	>
2022-06-08 17:20:16	83	<	2009	1.4774	3	1	0.5015	1.9788	0.9759	>	<	2009	0.0363	1	0	0.1871	0.2235	-0.1508	>	<	2009	0.0314	1	0	0.1743	0.2056	-0.1429	>	<	1	3.75	3.75	3.75	0	3.75	3.75	>	<	1	502.4	502.4	502.4	0	502.4	502.4	>
2022-06-08 17:20:17	84	<	1977	1.3591	3	1	0.4829	1.842	0.8762	>	<	1977	0.0511	1	0	0.2202	0.2713	-0.1691	>	<	1977	0.0475	1	0	0.2128	0.2604	-0.1653	>	<	1	3.65	3.65	3.65	0	3.65	3.65	>	<	1	502.4	502.4	502.4	0	502.4	502.4	>
2022-06-08 17:20:18	85	<	2021	1.242	2	1	0.4283	1.6702	0.8137	>	<	2021	0.0554	1	0	0.2288	0.2842	-0.1734	>	<	2021	0.0529	1	0	0.2239	0.2769	-0.171	>	<	1	3.75	3.75	3.75	0	3.75	3.75	>	<	1	502.4	502.4	502.4	0	502.4	502.4	>
2022-06-08 17:20:19	86	<	1971	1.483	2	1	0.4997	1.9827	0.9833	>	<	1971	0.035	1	0	0.1838	0.2188	-0.1488	>	<	1971	0.0309	1	0	0.1732	0.2041	-0.1422	>	<	1	3.6	3.6	3.6	0	3.6	3.6	>	<	1	502.4	502.4	502.4	0	502.4	502.4	>
2022-06-08 17:20:20	87	<	2029	1.484	2	1	0.4997	1.9837	0.9842	>	<	2029	0.034	1	0	0.1812	0.2153	-0.1472	>	<	2029	0.0281	1	0	0.1652	0.1933	-0.1371	>	<	1	3.85	3.85	3.85	0	3.85	3.85	>	<	1	502.4	502.4	502.4	0	502.4	502.4	>
2022-06-08 17:20:21	88	<	1992	1.502	2	1	0.5	2.002	1.002	>	<	1992	0.0146	1	0	0.1198	0.1343	-0.1052	>	<	1992	0.0126	1	0	0.1113	0.1239	-0.0988	>	<	1	3.7	3.7	3.7	0	3.7	3.7	>	<	1	502.4	502.4	502.4	0	502.4	502.4	>
2022-06-08 17:20:22	89	<	1999	1.2941	2	1	0.4557	1.7498	0.8385	>	<	1999	0.045	1	0	0.2074	0.2524	-0.1623	>	<	1999	0.0405	1	0	0.1972	0.2377	-0.1567	>	<	1	3.7	3.7	3.7	0	3.7	3.7	>	<	1	502.4	502.4	502.4	0	502.4	502.4	>
2022-06-08 17:20:23	90	<	2009	1.4515	3	1	0.4986	1.9501	0.9528	>	<	2009	0.0438	1	0	0.2047	0.2485	-0.1609	>	<	2009	0.0358	1	0	0.1859	0.2217	-0.15	>	<	1	3.7	3.7	3.7	0	3.7	3.7	>	<	1	502.4	502.4	502.4	0	502.4	502.4	>
2022-06-08 17:20:24	91	<	1985	1.4791	2	1	0.4996	1.9787	0.9795	>	<	1985	0.0237	1	0	0.152	0.1757	-0.1284	>	<	1985	0.0191	1	0	0.137	0.1562	-0.1179	>	<	1	3.65	3.65	3.65	0	3.65	3.65	>	<	1	502.4	502.4	502.4	0	502.4	502.4	>
2022-06-08 17:20:25	92	<	2016	1.4454	2	1	0.497	1.9425	0.9484	>	<	2016	0.0288	1	0	0.1672	0.1959	-0.1384	>	<	2016	0.0263	1	0	0.16	0.1863	-0.1337	>	<	1	3.65	3.65	3.65	0	3.65	3.65	>	<	1	502.4	502.4	502.4	0	502.4	502.4	>
2022-06-08 17:20:26	93	<	1986	1.4512	3	1	0.4986	1.9498	0.9525	>	<	1986	0.0201	2	0	0.144	0.1642	-0.1239	>	<	1986	0.0196	2	0	0.1423	0.162	-0.1227	>	<	1	3.5	3.5	3.5	0	3.5	3.5	>	<	1	502.4	502.4	502.4	0	502.4	502.4	>
2022-06-08 17:20:27	94	<	2015	1.268	2	1	0.4429	1.7109	0.8251	>	<	2015	0.0467	1	0	0.2109	0.2575	-0.1642	>	<	2015	0.0407	1	0	0.1976	0.2383	-0.1569	>	<	1	3.65	3.65	3.65	0	3.65	3.65	>	<	1	502.4	502.4	502.4	0	502.4	502.4	>
2022-06-08 17:20:28	95	<	1969	1.4606	2	1	0.4984	1.9591	0.9622	>	<	1969	0.0264	1	0	0.1603	0.1868	-0.1339	>	<	1969	0.0203	1	0	0.1411	0.1614	-0.1208	>	<	1	3.65	3.65	3.65	0	3.65	3.65	>	<	1	502.4	502.4	502.4	0	502.4	502.4	>
2022-06-08 17:20:29	96	<	2028	1.4699	2	1	0.4991	1.969	0.9708	>	<	2028	0.0237	1	0	0.152	0.1757	-0.1283	>	<	2028	0.0207	1	0	0.1424	0.1631	-0.1217	>	<	1	3.7	3.7	3.7	0	3.7	3.7	>	<	1	502.4	502.4	502.4	0	502.4	502.4	>
2022-06-08 17:20:30	97	<	2002	1.4745	3	1	0.5013	1.9759	0.9732	>	<	2002	0.0085	1	0	0.0918	0.1002	-0.0833	>	<	2002	0.008	1	0	0.089	0.097	-0.081	>	<	1	3.85	3.85	3.85	0	3.85	3.85	>	<	1	502.4	502.4	502.4	0	502.4	502.4	>
2022-06-08 17:20:31	98	<	1999	1.4712	4	1	0.5061	1.9774	0.9651	>	<	1999	0.0045	1	0	0.0669	0.0714	-0.0624	>	<	1999	0.0035	1	0	0.0591	0.0626	-0.0556	>	<	1	3.75	3.75	3.75	0	3.75	3.75	>	<	1	502.4	502.4	502.4	0	502.4	502.4	>
2022-06-08 17:20:32	99	<	1998	1.3654	2	1	0.4815	1.8469	0.8838	>	<	1998	0.0495	1	0	0.217	0.2666	-0.1675	>	<	1998	0.042	1	0	0.2007	0.2427	-0.1586	>	<	1	3.7	3.7	3.7	0	3.7	3.7	>	<	1	502.4	502.4	502.4	0	502.4	502.4	>
2022-06-08 17:20:33	100	<	2002	1.2722	3	1	0.4462	1.7185	0.826	>	<	2001	0.07	1	0	0.2551	0.3251	-0.1851	>	<	2001	0.06	1	0	0.2374	0.2974	-0.1775	>	<	1	3.75	3.75	3.75	0	3.75	3.75	>	<	1	502.4	502.4	502.4	0	502.4	502.4	>
2022-06-08 17:20:34	101	<	1993	1.4717	3	1	0.5012	1.9729	0.9704	>	<	1994	0.0356	1	0	0.1853	0.2209	-0.1497	>	<	1994	0.0321	1	0	0.1763	0.2084	-0.1442	>	<	1	3.75	3.75	3.75	0	3.75	3.75	>	<	1	502.4	502.4	502.4	0	502.4	502.4	>
2022-06-08 17:20:35	102	<	2008	1.2311	3	1	0.4227	1.6538	0.8084	>	<	2008	0.0608	1	0	0.2389	0.2996	-0.1781	>	<	2008	0.0558	1	0	0.2295	0.2853	-0.1737	>	<	1	3.7	3.7	3.7	0	3.7	3.7	>	<	1	502.4	502.4	502.4	0	502.4	502.4	>
2022-06-08 17:20:36	103	<	1943	1.2321	2	1	0.4222	1.6543	0.8099	>	<	1943	0.0546	1	0	0.2271	0.2817	-0.1726	>	<	1943	0.0515	1	0	0.2209	0.2724	-0.1695	>	<	1	3.65	3.65	3.65	0	3.65	3.65	>	<	1	502.4	502.4	502.4	0	502.4	502.4	>
2022-06-08 17:20:37	104	<	2058	1.2498	2	1	0.4329	1.6826	0.8169	>	<	2058	0.0632	1	0	0.2433	0.3064	-0.1801	>	<	2058	0.0569	1	0	0.2316	0.2884	-0.1747	>	<	1	3.75	3.75	3.75	0	3.75	3.75	>	<	1	502.4	502.4	502.4	0	502.4	502.4	>
2022-06-08 17:20:38	105	<	1987	1.4545	2	1	0.4979	1.9524	0.9565	>	<	1987	0.0322	1	0	0.1766	0.2088	-0.1443	>	<	1987	0.0317	1	0	0.1752	0.2069	-0.1435	>	<	1	3.6	3.6	3.6	0	3.6	3.6	>	<	1	502.4	502.4	502.4	0	502.4	502.4	>
2022-06-08 17:20:39	106	<	2009	1.4017	2	1	0.4902	1.8919	0.9115	>	<	2009	0.0607	1	0	0.2388	0.2996	-0.1781	>	<	2009	0.0567	1	0	0.2314	0.2881	-0.1746	>	<	1	3.55	3.55	3.55	0	3.55	3.55	>	<	1	502.4	502.4	502.4	0	502.4	502.4	>
2022-06-08 17:20:40	107	<	1977	1.4021	3	1	0.4914	1.8935	0.9108	>	<	1977	0.0577	1	0	0.2331	0.2908	-0.1754	>	<	1977	0.0556	1	0	0.2292	0.2849	-0.1736	>	<	1	3.6	3.6	3.6	0	3.6	3.6	>	<	1	502.4	502.4	502.4	0	502.4	502.4	>
2022-06-08 17:20:41	108	<	2025	1.2252	2	1	0.4177	1.6429	0.8075	>	<	2025	0.0726	1	0	0.2595	0.3321	-0.1869	>	<	2025	0.0667	1	0	0.2494	0.3161	-0.1828	>	<	1	3.65	3.65	3.65	0	3.65	3.65	>	<	1	502.4	502.4	502.4	0	502.4	502.4	>
2022-06-08 17:20:42	109	<	1988	1.2646	2	1	0.4411	1.7057	0.8235	>	<	1988	0.0674	1	0	0.2507	0.3181	-0.1833	>	<	1988	0.0609	1	0	0.2391	0.2999	-0.1782	>	<	1	3.7	3.7	3.7	0	3.7	3.7	>	<	1	502.4	502.4	502.4	0	502.4	502.4	>
2022-06-08 17:20:43	110	<	2014	1.505	2	1	0.5	2.0049	1.005	>	<	2014	0.0616	1	0	0.2404	0.3019	-0.1788	>	<	2014	0.0516	1	0	0.2213	0.2729	-0.1697	>	<	1	3.85	3.85	3.85	0	3.85	3.85	>	<	1	502.4	502.4	502.4	0	502.4	502.4	>
2022-06-08 17:20:44	111	<	2000	1.4715	3	1	0.5002	1.9717	0.9713	>	<	2000	0.043	1	0	0.2029	0.2459	-0.1599	>	<	2000	0.0395	1	0	0.1948	0.2343	-0.1553	>	<	1	3.9	3.9	3.9	0	3.9	3.9	>	<	1	502.4	502.4	502.4	0	502.4	502.4	>
2022-06-08 17:20:45	112	<	1997	1.4712	3	1	0.5002	1.9714	0.971	>	<	1997	0.029	1	0	0.1679	0.197	-0.1389	>	<	1997	0.0255	1	0	0.1578	0.1833	-0.1322	>	<	1	3.75	3.75	3.75	0	3.75	3.75	>	<	1	502.4	502.4	502.4	0	502.4	502.4	>
2022-06-08 17:20:46	113	<	2001	1.4783	2	1	0.4995	1.9778	0.9787	>	<	2001	0.024	1	0	0.153	0.177	-0.129	>	<	2001	0.0215	1	0	0.145	0.1665	-0.1235	>	<	1	3.8	3.8	3.8	0	3.8	3.8	>	<	1	502.4	502.4	502.4	0	502.4	502.4	>
2022-06-08 17:20:47	114	<	1957	1.2872	2	1	0.4524	1.7396	0.8347	>	<	1957	0.0659	1	0	0.2481	0.3141	-0.1822	>	<	1957	0.0598	1	0	0.2371	0.2969	-0.1773	>	<	1	3.75	3.75	3.75	0	3.75	3.75	>	<	1	502.4	502.4	502.4	0	502.4	502.4	>
2022-06-08 17:20:48	115	<	2015	1.2943	2	1	0.4557	1.75	0.8386	>	<	2015	0.0635	1	0	0.2439	0.3074	-0.1804	>	<	2015	0.0561	1	0	0.2301	0.2862	-0.174	>	<	1	3.8	3.8	3.8	0	3.8	3.8	>	<	1	502.4	502.4	502.4	0	502.4	502.4	>
2022-06-08 17:20:49	116	<	2029	1.4736	2	1	0.4993	1.9729	0.9743	>	<	2029	0.0241	1	0	0.1535	0.1777	-0.1294	>	<	2029	0.0217	1	0	0.1457	0.1673	-0.124	>	<	1	3.7	3.7	3.7	0	3.7	3.7	>	<	1	502.4	502.4	502.4	0	502.4	502.4	>
2022-06-08 17:20:50	117	<	1979	1.2628	2	1	0.4401	1.7029	0.8226	>	<	1979	0.0697	1	0	0.2547	0.3244	-0.185	>	<	1979	0.0632	1	0	0.2433	0.3064	-0.1801	>	<	1	3.8	3.8	3.8	0	3.8	3.8	>	<	1	502.4	502.4	502.4	0	502.4	502.4	>
2022-06-08 17:20:51	118	<	2021	1.4547	3	1	0.4999	1.9547	0.9548	>	<	2021	0.0168	2	0	0.1324	0.1492	-0.1156	>	<	2021	0.0124	1	0	0.1105	0.1229	-0.0982	>	<	1	3.75	3.75	3.75	0	3.75	3.75	>	<	1	502.4	502.4	502.4	0	502.4	502.4	>
2022-06-08 17:20:52	119	<	1998	1.4289	3	1	0.4969	1.9259	0.932	>	<	1998	0.049	1	0	0.216	0.265	-0.1669	>	<	1998	0.0415	1	0	0.1995	0.2411	-0.158	>	<	1	3.65	3.65	3.65	0	3.65	3.65	>	<	1	502.4	502.4	502.4	0	502.4	502.4	>
2022-06-08 17:20:53	120	<	2002	1.2542	2	1	0.4354	1.6897	0.8188	>	<	2002	0.0559	1	0	0.2298	0.2858	-0.1739	>	<	2002	0.048	1	0	0.2137	0.2616	-0.1657	>	<	1	3.8	3.8	3.8	0	3.8	3.8	>	<	1	502.4	502.4	502.4	0	502.4	502.4	>
2022-06-08 17:20:54	121	<	1999	1.2926	3	1	0.4561	1.7487	0.8366	>	<	1999	0.0725	1	0	0.2594	0.3319	-0.1868	>	<	1999	0.065	1	0	0.2466	0.3116	-0.1816	>	<	1	3.95	3.95	3.95	0	3.95	3.95	>	<	1	502.4	502.4	502.4	0	502.4	502.4	>
2022-06-08 17:20:55	122	<	2000	1.4355	3	1	0.4968	1.9323	0.9387	>	<	2000	0.074	1	0	0.2618	0.3358	-0.1878	>	<	2000	0.0675	1	0	0.2509	0.3184	-0.1834	>	<	1	3.9	3.9	3.9	0	3.9	3.9	>	<	1	502.4	502.4	502.4	0	502.4	502.4	>
2022-06-08 17:20:56	123	<	1985	1.4751	3	1	0.5004	1.9754	0.9747	>	<	1985	0.0589	1	0	0.2355	0.2945	-0.1766	>	<	1985	0.0519	1	0	0.2218	0.2737	-0.1699	>	<	1	3.65	3.65	3.65	0	3.65	3.65	>	<	1	502.4	502.4	502.4	0	502.4	502.4	>
2022-06-08 17:20:57	124	<	2009	1.1538	2	0	0.3635	1.5173	0.7903	>	<	2009	0.1404	1	0	0.3474	0.4877	-0.207	>	<	2009	0.1309	1	0	0.3373	0.4682	-0.2064	>	<	1	3.8	3.8	3.8	0	3.8	3.8	>	<	1	502.4	502.4	502.4	0	502.4	502.4	>
2022-06-08 17:20:58	125	<	1986	1.3625	3	1	0.4828	1.8454	0.8797	>	<	1986	0.0554	1	0	0.2287	0.2841	-0.1733	>	<	1986	0.0483	1	0	0.2145	0.2628	-0.1661	>	<	1	3.8	3.8	3.8	0	3.8	3.8	>	<	1	502.4	502.4	502.4	0	502.4	502.4	>
2022-06-08 17:20:59	126	<	2018	1.4732	2	1	0.4993	1.9725	0.974	>	<	2018	0.0164	1	0	0.1268	0.1432	-0.1105	>	<	2018	0.0139	1	0	0.117	0.1308	-0.1031	>	<	1	3.7	3.7	3.7	0	3.7	3.7	>	<	1	502.4	502.4	502.4	0	502.4	502.4	>
2022-06-08 17:21:00	127	<	2001	1.4778	2	1	0.4995	1.9773	0.9783	>	<	2001	0.012	1	0	0.1089	0.1209	-0.0969	>	<	2001	0.0115	1	0	0.1066	0.1181	-0.0951	>	<	1	3.7	3.7	3.7	0	3.7	3.7	>	<	1	502.4	502.4	502.4	0	502.4	502.4	>
2022-06-08 17:21:01	128	<	2005	1.4923	4	1	0.5069	1.9991	0.9854	>	<	2005	0.0075	1	0	0.0862	0.0937	-0.0787	>	<	2005	0.0075	1	0	0.0862	0.0937	-0.0787	>	<	1	3.85	3.85	3.85	0	3.85	3.85	>	<	1	502.4	502.4	502.4	0	502.4	502.4	>
2022-06-08 17:21:02	129	<	1996	1.2881	2	1	0.4529	1.7409	0.8352	>	<	1996	0.0701	1	0	0.2554	0.3255	-0.1852	>	<	1996	0.0656	1	0	0.2476	0.3133	-0.182	>	<	1	3.75	3.75	3.75	0	3.75	3.75	>	<	1	502.4	502.4	502.4	0	502.4	502.4	>
2022-06-08 17:21:03	130	<	2001	1.4168	2	1	0.493	1.9098	0.9238	>	<	2001	0.0245	1	0	0.1546	0.179	-0.1301	>	<	2001	0.023	1	0	0.1499	0.1729	-0.1269	>	<	1	3.85	3.85	3.85	0	3.85	3.85	>	<	1	502.4	502.4	502.4	0	502.4	502.4	>
2022-06-08 17:21:04	131	<	1975	1.4896	3	1	0.5009	1.9905	0.9887	>	<	1975	0.0056	1	0	0.0744	0.08	-0.0689	>	<	1975	0.0051	1	0	0.071	0.076	-0.0659	>	<	1	3.8	3.8	3.8	0	3.8	3.8	>	<	1	502.4	502.4	502.4	0	502.4	502.4	>
2022-06-08 17:21:05	132	<	2025	1.4825	2	1	0.4997	1.9822	0.9828	>	<	2025	0.0158	1	0	0.1247	0.1405	-0.1089	>	<	2025	0.0143	1	0	0.1188	0.1331	-0.1045	>	<	1	3.8	3.8	3.8	0	3.8	3.8	>	<	1	502.4	502.4	502.4	0	502.4	502.4	>
2022-06-08 17:21:06	133	<	1999	1.4952	2	1	0.5	1.9952	0.9953	>	<	1999	0.0205	1	0	0.1417	0.1622	-0.1212	>	<	1999	0.017	1	0	0.1293	0.1463	-0.1123	>	<	1	3.9	3.9	3.9	0	3.9	3.9	>	<	1	502.4	502.4	502.4	0	502.4	502.4	>
2022-06-08 17:21:07	134	<	1997	1.5018	3	1	0.501	2.0028	1.0008	>	<	1997	0.0035	1	0	0.0591	0.0626	-0.0556	>	<	1997	0.0035	1	0	0.0591	0.0626	-0.0556	>	<	1	3.75	3.75	3.75	0	3.75	3.75	>	<	1	502.4	502.4	502.4	0	502.4	502.4	>
2022-06-08 17:21:08	135	<	2000	1.4605	3	1	0.4994	1.9599	0.9611	>	<	2000	0.0115	1	0	0.1066	0.1181	-0.0951	>	<	2000	0.0095	1	0	0.097	0.1065	-0.0875	>	<	1	3.8	3.8	3.8	0	3.8	3.8	>	<	1	502.4	502.4	502.4	0	502.4	502.4	>
2022-06-08 17:21:09	136	<	2003	1.4648	2	1	0.4988	1.9636	0.966	>	<	2003	0.0215	1	0	0.1449	0.1664	-0.1235	>	<	2003	0.019	1	0	0.1364	0.1554	-0.1175	>	<	1	3.65	3.65	3.65	0	3.65	3.65	>	<	1	502.4	502.4	502.4	0	502.4	502.4	>
2022-06-08 17:21:10	137	<	1998	1.4459	2	1	0.4971	1.943	0.9489	>	<	1998	0.0195	1	0	0.1383	0.1579	-0.1188	>	<	1998	0.0185	1	0	0.1348	0.1533	-0.1163	>	<	1	3.75	3.75	3.75	0	3.75	3.75	>	<	1	502.4	502.4	502.4	0	502.4	502.4	>
2022-06-08 17:21:11	138	<	2004	1.4511	3	1	0.4986	1.9497	0.9525	>	<	2004	0.0369	1	0	0.1886	0.2255	-0.1517	>	<	2004	0.0334	1	0	0.1798	0.2132	-0.1463	>	<	1	3.6	3.6	3.6	0	3.6	3.6	>	<	1	502.4	502.4	502.4	0	502.4	502.4	>
2022-06-08 17:21:12	139	<	1998	1.3033	3	1	0.4629	1.7662	0.8404	>	<	1998	0.0415	1	0	0.1995	0.2411	-0.158	>	<	1998	0.037	1	0	0.1889	0.2259	-0.1518	>	<	1	3.7	3.7	3.7	0	3.7	3.7	>	<	1	502.4	502.4	502.4	0	502.4	502.4	>
2022-06-08 17:21:13	140	<	2003	1.3455	2	1	0.4755	1.821	0.87	>	<	2003	0.0344	1	0	0.1824	0.2168	-0.1479	>	<	2003	0.0295	1	0	0.1691	0.1985	-0.1396	>	<	1	3.65	3.65	3.65	0	3.65	3.65	>	<	1	502.4	502.4	502.4	0	502.4	502.4	>
2022-06-08 17:21:14	141	<	1996	1.476	2	1	0.4994	1.9754	0.9765	>	<	1996	0.012	1	0	0.109	0.121	-0.097	>	<	1996	0.0095	1	0	0.0971	0.1066	-0.0876	>	<	1	3.6	3.6	3.6	0	3.6	3.6	>	<	1	502.4	502.4	502.4	0	502.4	502.4	>
2022-06-08 17:21:15	142	<	1980	1.4727	3	1	0.5003	1.973	0.9725	>	<	1980	0.0056	1	0	0.0743	0.0799	-0.0688	>	<	1980	0.004	1	0	0.0634	0.0675	-0.0594	>	<	1	3.7	3.7	3.7	0	3.7	3.7	>	<	1	502.6	502.6	502.6	0	502.6	502.6	>
2022-06-08 17:21:16	143	<	2015	1.4486	2	1	0.4974	1.946	0.9513	>	<	2015	0.0045	1	0	0.0667	0.0711	-0.0622	>	<	2015	0.004	1	0	0.0629	0.0669	-0.0589	>	<	1	3.55	3.55	3.55	0	3.55	3.55	>	<	1	502.6	502.6	502.6	0	502.6	502.6	>
2022-06-08 17:21:17	144	<	1990	1.2121	2	1	0.4088	1.6208	0.8033	>	<	1990	0.0523	1	0	0.2226	0.2748	-0.1703	>	<	1990	0.0492	1	0	0.2164	0.2656	-0.1671	>	<	1	3.5	3.5	3.5	0	3.5	3.5	>	<	1	502.6	502.6	502.6	0	502.6	502.6	>
2022-06-08 17:21:18	145	<	2014	1.2627	3	1	0.4412	1.7039	0.8215	>	<	2014	0.0531	1	0	0.2243	0.2774	-0.1712	>	<	2014	0.0497	1	0	0.2172	0.2669	-0.1676	>	<	1	3.6	3.6	3.6	0	3.6	3.6	>	<	1	502.6	502.6	502.6	0	502.6	502.6	>
2022-06-08 17:21:19	146	<	1977	1.4208	2	1	0.4937	1.9145	0.9271	>	<	1977	0.0035	1	0	0.0594	0.0629	-0.0559	>	<	1977	0.003	1	0	0.055	0.058	-0.052	>	<	1	3.65	3.65	3.65	0	3.65	3.65	>	<	1	502.6	502.6	502.6	0	502.6	502.6	>
2022-06-08 17:21:20	147	<	2024	1.4639	2	1	0.4987	1.9626	0.9652	>	<	2024	0.0153	1	0	0.1228	0.1381	-0.1075	>	<	2024	0.0124	1	0	0.1105	0.1228	-0.0981	>	<	1	3.7	3.7	3.7	0	3.7	3.7	>	<	1	502.6	502.6	502.6	0	502.6	502.6	>
2022-06-08 17:21:21	148	<	2001	1.4818	2	1	0.4997	1.9814	0.9821	>	<	2001	0.031	1	0	0.1733	0.2043	-0.1423	>	<	2001	0.0245	1	0	0.1546	0.179	-0.1301	>	<	1	3.8	3.8	3.8	0	3.8	3.8	>	<	1	502.6	502.6	502.6	0	502.6	502.6	>
2022-06-08 17:21:22	149	<	2003	1.2127	3	1	0.4104	1.6231	0.8023	>	<	2003	0.0604	1	0	0.2382	0.2987	-0.1778	>	<	2003	0.0534	1	0	0.2249	0.2783	-0.1714	>	<	1	3.7	3.7	3.7	0	3.7	3.7	>	<	1	502.6	502.6	502.6	0	502.6	502.6	>
2022-06-08 17:21:23	150	<	1998	1.2758	2	1	0.4469	1.7227	0.8289	>	<	1998	0.0475	1	0	0.2128	0.2604	-0.1653	>	<	1998	0.044	1	0	0.2052	0.2492	-0.1611	>	<	1	3.55	3.55	3.55	0	3.55	3.55	>	<	1	502.6	502.6	502.6	0	502.6	502.6	>
2022-06-08 17:21:24	151	<	1991	1.4676	2	1	0.4989	1.9666	0.9687	>	<	1991	0.0075	1	0	0.0865	0.094	-0.0789	>	<	1991	0.007	1	0	0.0836	0.0906	-0.0765	>	<	1	3.6	3.6	3.6	0	3.6	3.6	>	<	1	502.6	502.6	502.6	0	502.6	502.6	>
2022-06-08 17:21:25	152	<	2011	1.4739	3	1	0.5003	1.9742	0.9736	>	<	2011	0.0269	1	0	0.1617	0.1885	-0.1348	>	<	2011	0.0269	1	0	0.1617	0.1885	-0.1348	>	<	1	3.6	3.6	3.6	0	3.6	3.6	>	<	1	502.6	502.6	502.6	0	502.6	502.6	>
2022-06-08 17:21:26	153	<	1999	1.4862	2	1	0.4998	1.9861	0.9864	>	<	1999	0.01	1	0	0.0995	0.1095	-0.0895	>	<	1999	0.009	1	0	0.0945	0.1035	-0.0855	>	<	1	3.6	3.6	3.6	0	3.6	3.6	>	<	1	502.6	502.6	502.6	0	502.6	502.6	>
2022-06-08 17:21:27	154	<	2001	1.3153	2	1	0.4647	1.78	0.8507	>	<	2001	0.038	1	0	0.1912	0.2291	-0.1532	>	<	2001	0.035	1	0	0.1837	0.2187	-0.1488	>	<	1	3.65	3.65	3.65	0	3.65	3.65	>	<	1	502.6	502.6	502.6	0	502.6	502.6	>
2022-06-08 17:21:28	155	<	1998	1.4174	2	1	0.4931	1.9106	0.9243	>	<	1998	0.023	1	0	0.15	0.173	-0.127	>	<	1998	0.0195	1	0	0.1383	0.1579	-0.1188	>	<	1	3.75	3.75	3.75	0	3.75	3.75	>	<	1	502.6	502.6	502.6	0	502.6	502.6	>
2022-06-08 17:21:29	156	<	1997	1.4662	3	1	0.5009	1.9671	0.9653	>	<	1997	0.0155	1	0	0.1236	0.1391	-0.1081	>	<	1997	0.0135	1	0	0.1155	0.129	-0.102	>	<	1	3.7	3.7	3.7	0	3.7	3.7	>	<	1	502.6	502.6	502.6	0	502.6	502.6	>
2022-06-08 17:21:30	157	<	2004	1.4741	2	1	0.4993	1.9734	0.9747	>	<	2004	0.011	1	0	0.1042	0.1152	-0.0932	>	<	2004	0.0085	1	0	0.0917	0.1002	-0.0832	>	<	1	3.6	3.6	3.6	0	3.6	3.6	>	<	1	502.6	502.6	502.6	0	502.6	502.6	>
2022-06-08 17:21:31	158	<	1996	1.4739	2	1	0.4993	1.9733	0.9746	>	<	1996	0.009	1	0	0.0945	0.1036	-0.0855	>	<	1996	0.007	1	0	0.0835	0.0905	-0.0764	>	<	1	3.65	3.65	3.65	0	3.65	3.65	>	<	1	502.6	502.6	502.6	0	502.6	502.6	>
2022-06-08 17:21:32	159	<	2003	1.2082	3	1	0.4072	1.6154	0.8009	>	<	2003	0.0604	2	0	0.2403	0.3007	-0.1799	>	<	2003	0.0569	2	0	0.2338	0.2907	-0.1769	>	<	1	3.65	3.65	3.65	0	3.65	3.65	>	<	1	502.6	502.6	502.6	0	502.6	502.6	>
2022-06-08 17:21:33	160	<	2000	1.124	2	1	0.3296	1.4536	0.7944	>	<	2000	0.0745	1	0	0.2626	0.3371	-0.1881	>	<	2000	0.071	1	0	0.2568	0.3278	-0.1858	>	<	1	3.65	3.65	3.65	0	3.65	3.65	>	<	1	502.6	502.6	502.6	0	502.6	502.6	>
2022-06-08 17:21:34	161	<	1991	1.112	2	1	0.3154	1.4274	0.7966	>	<	1991	0.0839	1	0	0.2772	0.3611	-0.1933	>	<	1991	0.0794	1	0	0.2703	0.3497	-0.1909	>	<	1	3.65	3.65	3.65	0	3.65	3.65	>	<	1	502.6	502.6	502.6	0	502.6	502.6	>
2022-06-08 17:21:35	162	<	2009	1.3768	2	1	0.4846	1.8614	0.8922	>	<	2009	0.0204	1	0	0.1414	0.1618	-0.121	>	<	2009	0.0169	1	0	0.129	0.1459	-0.1121	>	<	1	3.55	3.55	3.55	0	3.55	3.55	>	<	1	502.6	502.6	502.6	0	502.6	502.6	>
2022-06-08 17:21:36	163	<	2000	1.4705	3	1	0.5001	1.9706	0.9704	>	<	2000	0.018	1	0	0.133	0.151	-0.115	>	<	2000	0.0175	1	0	0.1311	0.1486	-0.1136	>	<	1	3.65	3.65	3.65	0	3.65	3.65	>	<	1	502.6	502.6	502.6	0	502.6	502.6	>
2022-06-08 17:21:37	164	<	1999	1.4597	2	1	0.4984	1.9581	0.9614	>	<	1999	0.014	1	0	0.1175	0.1315	-0.1035	>	<	1999	0.0105	1	0	0.102	0.1125	-0.0915	>	<	1	3.7	3.7	3.7	0	3.7	3.7	>	<	1	502.6	502.6	502.6	0	502.6	502.6	>
2022-06-08 17:21:38	165	<	1982	1.4879	2	1	0.4999	1.9877	0.988	>	<	1982	0.0131	1	0	0.1138	0.1269	-0.1007	>	<	1982	0.0116	1	0	0.1071	0.1187	-0.0955	>	<	1	3.75	3.75	3.75	0	3.75	3.75	>	<	1	502.6	502.6	502.6	0	502.6	502.6	>
2022-06-08 17:21:39	166	<	2020	1.4658	3	1	0.5008	1.9667	0.965	>	<	2020	0.0287	1	0	0.167	0.1957	-0.1383	>	<	2020	0.0252	1	0	0.1569	0.1821	-0.1316	>	<	1	3.8	3.8	3.8	0	3.8	3.8	>	<	1	502.6	502.6	502.6	0	502.6	502.6	>
2022-06-08 17:21:40	167	<	1990	1.2407	2	1	0.4275	1.6682	0.8132	>	<	1990	0.0744	1	0	0.2624	0.3367	-0.188	>	<	1990	0.0704	1	0	0.2557	0.3261	-0.1854	>	<	1	3.7	3.7	3.7	0	3.7	3.7	>	<	1	502.6	502.6	502.6	0	502.6	502.6	>
2022-06-08 17:21:41	168	<	2007	1.4544	2	1	0.4979	1.9523	0.9565	>	<	2007	0.0259	1	0	0.1589	0.1848	-0.133	>	<	2007	0.0204	1	0	0.1415	0.1619	-0.121	>	<	1	3.75	3.75	3.75	0	3.75	3.75	>	<	1	502.6	502.6	502.6	0	502.6	502.6	>
2022-06-08 17:21:42	169	<	2002	1.2597	2	1	0.4385	1.6982	0.8212	>	<	2002	0.0519	1	0	0.2219	0.2739	-0.17	>	<	2002	0.0475	1	0	0.2126	0.2601	-0.1652	>	<	1	3.7	3.7	3.7	0	3.7	3.7	>	<	1	502.6	502.6	502.6	0	502.6	502.6	>
2022-06-08 17:21:43	170	<	2000	1.4345	2	1	0.4957	1.9302	0.9388	>	<	2000	0.032	1	0	0.176	0.208	-0.144	>	<	2000	0.0285	1	0	0.1664	0.1949	-0.1379	>	<	1	3.8	3.8	3.8	0	3.8	3.8	>	<	1	502.6	502.6	502.6	0	502.6	502.6	>
2022-06-08 17:21:44	171	<	2000	1.491	2	1	0.4999	1.9909	0.9911	>	<	2000	0.038	1	0	0.1912	0.2292	-0.1532	>	<	2000	0.0305	1	0	0.172	0.2025	-0.1415	>	<	1	3.85	3.85	3.85	0	3.85	3.85	>	<	1	502.6	502.6	502.6	0	502.6	502.6	>
2022-06-08 17:21:45	172	<	2000	1.274	2	1	0.446	1.72	0.828	>	<	2000	0.054	1	0	0.226	0.28	-0.172	>	<	2000	0.0495	1	0	0.2169	0.2664	-0.1674	>	<	1	3.8	3.8	3.8	0	3.8	3.8	>	<	1	502.6	502.6	502.6	0	502.6	502.6	>
2022-06-08 17:21:46	173	<	2001	1.4023	3	1	0.4914	1.8937	0.9109	>	<	2001	0.036	1	0	0.1862	0.2222	-0.1503	>	<	2001	0.031	1	0	0.1733	0.2043	-0.1423	>	<	1	3.75	3.75	3.75	0	3.75	3.75	>	<	1	502.6	502.6	502.6	0	502.6	502.6	>
2022-06-08 17:21:47	174	<	1995	1.2336	5	1	0.4616	1.6952	0.7719	>	<	1995	0.0421	1	0	0.2008	0.2429	-0.1587	>	<	1995	0.0366	1	0	0.1878	0.2243	-0.1512	>	<	1	3.55	3.55	3.55	0	3.55	3.55	>	<	1	502.6	502.6	502.6	0	502.6	502.6	>
2022-06-08 17:21:48	175	<	2002	1.451	2	1	0.4976	1.9486	0.9535	>	<	2002	0.014	1	0	0.1174	0.1314	-0.1034	>	<	2002	0.0125	1	0	0.111	0.1235	-0.0986	>	<	1	3.55	3.55	3.55	0	3.55	3.55	>	<	1	502.6	502.6	502.6	0	502.6	502.6	>
2022-06-08 17:21:49	176	<	2003	1.4668	2	1	0.4989	1.9657	0.9679	>	<	2003	0.0155	1	0	0.1234	0.1389	-0.108	>	<	2003	0.0125	1	0	0.111	0.1235	-0.0985	>	<	1	3.6	3.6	3.6	0	3.6	3.6	>	<	1	502.6	502.6	502.6	0	502.6	502.6	>
2022-06-08 17:21:50	177	<	1994	1.2683	3	1	0.4453	1.7136	0.823	>	<	1993	0.0552	1	0	0.2284	0.2836	-0.1732	>	<	1993	0.0492	1	0	0.2162	0.2654	-0.1671	>	<	1	3.65	3.65	3.65	0	3.65	3.65	>	<	1	502.6	502.6	502.6	0	502.6	502.6	>
2022-06-08 17:21:51	178	<	2005	1.4224	2	1	0.4939	1.9164	0.9285	>	<	2006	0.0419	1	0	0.2003	0.2422	-0.1584	>	<	2006	0.0369	1	0	0.1885	0.2254	-0.1516	>	<	1	3.65	3.65	3.65	0	3.65	3.65	>	<	1	502.6	502.6	502.6	0	502.6	502.6	>
2022-06-08 17:21:52	179	<	1981	1.261	2	1	0.4392	1.7001	0.8218	>	<	1981	0.0535	1	0	0.225	0.2786	-0.1715	>	<	1981	0.049	1	0	0.2158	0.2648	-0.1668	>	<	1	3.65	3.65	3.65	0	3.65	3.65	>	<	1	502.6	502.6	502.6	0	502.6	502.6	>
2022-06-08 17:21:53	180	<	2017	1.2985	3	1	0.4587	1.7571	0.8398	>	<	2017	0.0526	1	0	0.2231	0.2757	-0.1706	>	<	2017	0.0476	1	0	0.2129	0.2605	-0.1653	>	<	1	3.7	3.7	3.7	0	3.7	3.7	>	<	1	502.6	502.6	502.6	0	502.6	502.6	>
2022-06-08 17:21:54	181	<	2002	1.462	2	1	0.4986	1.9606	0.9635	>	<	2002	0.0315	1	0	0.1746	0.206	-0.1431	>	<	2002	0.0235	1	0	0.1514	0.1749	-0.1279	>	<	1	3.75	3.75	3.75	0	3.75	3.75	>	<	1	502.6	502.6	502.6	0	502.6	502.6	>
2022-06-08 17:21:55	182	<	1998	1.3564	2	1	0.4789	1.8353	0.8774	>	<	1998	0.0435	1	0	0.2041	0.2476	-0.1605	>	<	1998	0.0345	1	0	0.1826	0.2171	-0.1481	>	<	1	3.75	3.75	3.75	0	3.75	3.75	>	<	1	502.6	502.6	502.6	0	502.6	502.6	>
2022-06-08 17:21:56	183	<	2004	1.4925	2	1	0.4999	1.9925	0.9926	>	<	2004	0.0045	1	0	0.0669	0.0714	-0.0624	>	<	2004	0.0045	1	0	0.0669	0.0714	-0.0624	>	<	1	3.65	3.65	3.65	0	3.65	3.65	>	<	1	502.6	502.6	502.6	0	502.6	502.6	>
2022-06-08 17:21:57	184	<	1998	1.3213	5	1	0.4941	1.8154	0.8273	>	<	1998	0.0385	1	0	0.1925	0.231	-0.154	>	<	1998	0.033	1	0	0.1787	0.2118	-0.1457	>	<	1	3.75	3.75	3.75	0	3.75	3.75	>	<	1	502.6	502.6	502.6	0	502.6	502.6	>
2022-06-08 17:21:58	185	<	2001	1.3538	2	1	0.4782	1.832	0.8757	>	<	2001	0.029	1	0	0.1678	0.1968	-0.1388	>	<	2001	0.0275	1	0	0.1635	0.191	-0.136	>	<	1	3.65	3.65	3.65	0	3.65	3.65	>	<	1	502.6	502.6	502.6	0	502.6	502.6	>
2022-06-08 17:21:59	186	<	1999	1.4762	2	1	0.4994	1.9757	0.9768	>	<	1999	0.0205	1	0	0.1417	0.1622	-0.1212	>	<	1999	0.014	1	0	0.1175	0.1315	-0.1035	>	<	1	3.75	3.75	3.75	0	3.75	3.75	>	<	1	502.6	502.6	502.6	0	502.6	502.6	>
2022-06-08 17:22:00	187	<	2000	1.382	3	1	0.4869	1.8689	0.8951	>	<	2000	0.047	1	0	0.2116	0.2586	-0.1646	>	<	2000	0.043	1	0	0.2029	0.2459	-0.1599	>	<	1	3.8	3.8	3.8	0	3.8	3.8	>	<	1	502.6	502.6	502.6	0	502.6	502.6	>
2022-06-08 17:22:01	188	<	1994	1.4092	2	1	0.4917	1.9009	0.9175	>	<	1994	0.0376	1	0	0.1903	0.2279	-0.1526	>	<	1994	0.0326	1	0	0.1776	0.2102	-0.145	>	<	1	3.7	3.7	3.7	0	3.7	3.7	>	<	1	502.6	502.6	502.6	0	502.6	502.6	>
2022-06-08 17:22:02	189	<	1940	1.2845	2	1	0.4512	1.7357	0.8333	>	<	1940	0.0459	1	0	0.2092	0.2551	-0.1633	>	<	1940	0.0407	1	0	0.1976	0.2384	-0.1569	>	<	1	3.55	3.55	3.55	0	3.55	3.55	>	<	1	502.6	502.6	502.6	0	502.6	502.6	>
2022-06-08 17:22:03	190	<	2068	1.4555	3	1	0.499	1.9545	0.9565	>	<	2068	0.044	1	0	0.2051	0.2491	-0.1611	>	<	2068	0.0401	1	0	0.1963	0.2364	-0.1561	>	<	1	3.8	3.8	3.8	0	3.8	3.8	>	<	1	502.6	502.6	502.6	0	502.6	502.6	>
2022-06-08 17:22:04	191	<	2000	1.475	2	1	0.4994	1.9744	0.9756	>	<	2000	0.025	1	0	0.1561	0.1811	-0.1311	>	<	2000	0.0225	1	0	0.1483	0.1708	-0.1258	>	<	1	3.7	3.7	3.7	0	3.7	3.7	>	<	1	502.6	502.6	502.6	0	502.6	502.6	>
2022-06-08 17:22:05	192	<	1973	1.1936	2	1	0.3951	1.5887	0.7985	>	<	1973	0.0497	1	0	0.2173	0.2669	-0.1676	>	<	1973	0.0436	1	0	0.2042	0.2478	-0.1606	>	<	1	3.65	3.65	3.65	0	3.65	3.65	>	<	1	502.6	502.6	502.6	0	502.6	502.6	>
2022-06-08 17:22:06	193	<	2024	1.3197	2	1	0.4663	1.786	0.8533	>	<	2024	0.0445	1	0	0.2061	0.2506	-0.1617	>	<	2024	0.0405	1	0	0.1972	0.2377	-0.1566	>	<	1	3.45	3.45	3.45	0	3.45	3.45	>	<	1	502.6	502.6	502.6	0	502.6	502.6	>
2022-06-08 17:22:07	194	<	1999	1.3077	4	1	0.4796	1.7872	0.8281	>	<	1999	0.059	1	0	0.2357	0.2947	-0.1767	>	<	1999	0.055	1	0	0.228	0.2831	-0.173	>	<	1	3.7	3.7	3.7	0	3.7	3.7	>	<	1	502.6	502.6	502.6	0	502.6	502.6	>
2022-06-08 17:22:08	195	<	1998	1.4284	2	1	0.4949	1.9233	0.9336	>	<	1998	0.0285	1	0	0.1665	0.195	-0.1379	>	<	1998	0.025	1	0	0.1562	0.1812	-0.1312	>	<	1	3.8	3.8	3.8	0	3.8	3.8	>	<	1	502.6	502.6	502.6	0	502.6	502.6	>
2022-06-08 17:22:09	196	<	2004	1.4855	2	1	0.4998	1.9853	0.9857	>	<	2004	0.0075	1	0	0.0862	0.0937	-0.0787	>	<	2004	0.0065	1	0	0.0803	0.0868	-0.0738	>	<	1	3.65	3.65	3.65	0	3.65	3.65	>	<	1	502.6	502.6	502.6	0	502.6	502.6	>
2022-06-08 17:22:10	197	<	2002	1.4765	3	1	0.5014	1.978	0.9751	>	<	2002	0.01	1	0	0.0994	0.1094	-0.0895	>	<	2002	0.008	1	0	0.089	0.097	-0.081	>	<	1	3.8	3.8	3.8	0	3.8	3.8	>	<	1	502.6	502.6	502.6	0	502.6	502.6	>
2022-06-08 17:22:11	198	<	1996	1.49	2	1	0.4999	1.9899	0.9901	>	<	1996	0.0105	1	0	0.102	0.1126	-0.0915	>	<	1996	0.0105	1	0	0.102	0.1126	-0.0915	>	<	1	3.7	3.7	3.7	0	3.7	3.7	>	<	1	502.6	502.6	502.6	0	502.6	502.6	>
2022-06-08 17:22:12	199	<	2002	1.2582	4	1	0.4523	1.7105	0.806	>	<	2002	0.0864	1	0	0.281	0.3674	-0.1946	>	<	2002	0.0804	1	0	0.2719	0.3524	-0.1915	>	<	1	3.6	3.6	3.6	0	3.6	3.6	>	<	1	502.6	502.6	502.6	0	502.6	502.6	>
2022-06-08 17:22:13	200	<	1986	1.4683	2	1	0.499	1.9673	0.9693	>	<	1986	0.0222	1	0	0.1472	0.1693	-0.125	>	<	1986	0.0206	1	0	0.1422	0.1628	-0.1215	>	<	1	3.65	3.65	3.65	0	3.65	3.65	>	<	1	502.6	502.6	502.6	0	502.6	502.6	>
2022-06-08 17:22:14	201	<	2011	1.5062	3	1	0.5019	2.0082	1.0043	>	<	2011	0.0194	1	0	0.1379	0.1573	-0.1185	>	<	2011	0.0134	1	0	0.1151	0.1285	-0.1017	>	<	1	3.8	3.8	3.8	0	3.8	3.8	>	<	1	502.9	502.9	502.9	0	502.9	502.9	>
2022-06-08 17:22:15	202	<	1952	1.4898	2	1	0.4999	1.9896	0.9899	>	<	1952	0.0143	1	0	0.1189	0.1332	-0.1046	>	<	1952	0.0128	1	0	0.1124	0.1253	-0.0996	>	<	1	3.7	3.7	3.7	0	3.7	3.7	>	<	1	502.9	502.9	502.9	0	502.9	502.9	>
2022-06-08 17:22:16	203	<	2052	1.4942	2	1	0.5	1.9941	0.9942	>	<	2052	0.0136	1	0	0.116	0.1297	-0.1024	>	<	2052	0.0117	1	0	0.1075	0.1192	-0.0958	>	<	1	3.65	3.65	3.65	0	3.65	3.65	>	<	1	502.9	502.9	502.9	0	502.9	502.9	>
2022-06-08 17:22:17	204	<	1998	1.2728	2	1	0.4454	1.7182	0.8274	>	<	1998	0.0656	1	0	0.2475	0.3131	-0.182	>	<	1998	0.0626	1	0	0.2422	0.3047	-0.1796	>	<	1	3.8	3.8	3.8	0	3.8	3.8	>	<	1	502.9	502.9	502.9	0	502.9	502.9	>
2022-06-08 17:22:18	205	<	1999	1.3327	2	1	0.4712	1.8038	0.8615	>	<	1999	0.049	1	0	0.2159	0.2649	-0.1669	>	<	1999	0.0445	1	0	0.2063	0.2508	-0.1617	>	<	1	3.75	3.75	3.75	0	3.75	3.75	>	<	1	502.9	502.9	502.9	0	502.9	502.9	>
2022-06-08 17:22:19	206	<	2003	1.4823	2	1	0.4997	1.982	0.9826	>	<	2003	0.005	1	0	0.0705	0.0755	-0.0655	>	<	2003	0.005	1	0	0.0705	0.0755	-0.0655	>	<	1	3.8	3.8	3.8	0	3.8	3.8	>	<	1	502.9	502.9	502.9	0	502.9	502.9	>
2022-06-08 17:22:20	207	<	1958	1.4729	2	1	0.4993	1.9722	0.9737	>	<	1958	0.0041	1	0	0.0638	0.0679	-0.0597	>	<	1958	0.0036	1	0	0.0597	0.0633	-0.0561	>	<	1	3.7	3.7	3.7	0	3.7	3.7	>	<	1	502.9	502.9	502.9	0	502.9	502.9	>
2022-06-08 17:22:21	208	<	2040	1.4392	3	1	0.4973	1.9365	0.9419	>	<	2040	0.0059	1	0	0.0765	0.0824	-0.0706	>	<	2040	0.0044	1	0	0.0663	0.0707	-0.0619	>	<	1	3.65	3.65	3.65	0	3.65	3.65	>	<	1	502.9	502.9	502.9	0	502.9	502.9	>
2022-06-08 17:22:22	209	<	1999	1.3057	2	1	0.4607	1.7663	0.845	>	<	1999	0.04	1	0	0.196	0.236	-0.156	>	<	1999	0.0335	1	0	0.18	0.2135	-0.1465	>	<	1	3.7	3.7	3.7	0	3.7	3.7	>	<	1	502.9	502.9	502.9	0	502.9	502.9	>
2022-06-08 17:22:23	210	<	1971	1.2725	2	1	0.4452	1.7177	0.8272	>	<	1971	0.0507	1	0	0.2195	0.2702	-0.1687	>	<	1971	0.0416	1	0	0.1997	0.2413	-0.1581	>	<	1	3.7	3.7	3.7	0	3.7	3.7	>	<	1	502.9	502.9	502.9	0	502.9	502.9	>
2022-06-08 17:22:24	211	<	2032	1.4719	3	1	0.5012	1.9731	0.9708	>	<	2032	0.0202	1	0	0.1406	0.1608	-0.1204	>	<	2032	0.0177	1	0	0.1319	0.1496	-0.1142	>	<	1	3.8	3.8	3.8	0	3.8	3.8	>	<	1	502.9	502.9	502.9	0	502.9	502.9	>
2022-06-08 17:22:25	212	<	1997	1.4752	3	1	0.5044	1.9796	0.9708	>	<	1997	0.008	1	0	0.0892	0.0972	-0.0811	>	<	1997	0.0065	1	0	0.0804	0.0869	-0.0739	>	<	1	3.75	3.75	3.75	0	3.75	3.75	>	<	1	502.9	502.9	502.9	0	502.9	502.9	>
2022-06-08 17:22:26	213	<	2001	1.4658	2	1	0.4988	1.9646	0.9669	>	<	2001	0.0295	1	0	0.1692	0.1986	-0.1397	>	<	2001	0.024	1	0	0.153	0.177	-0.129	>	<	1	3.7	3.7	3.7	0	3.7	3.7	>	<	1	502.9	502.9	502.9	0	502.9	502.9	>
2022-06-08 17:22:27	214	<	1995	1.3439	3	1	0.4792	1.8231	0.8647	>	<	1995	0.0411	1	0	0.1985	0.2396	-0.1574	>	<	1995	0.0356	1	0	0.1853	0.2209	-0.1497	>	<	1	3.75	3.75	3.75	0	3.75	3.75	>	<	1	502.9	502.9	502.9	0	502.9	502.9	>
2022-06-08 17:22:28	215	<	2006	1.2991	3	1	0.459	1.7581	0.8402	>	<	2006	0.0444	1	0	0.2059	0.2503	-0.1615	>	<	2006	0.0389	1	0	0.1933	0.2322	-0.1544	>	<	1	3.75	3.75	3.75	0	3.75	3.75	>	<	1	502.9	502.9	502.9	0	502.9	502.9	>
2022-06-08 17:22:29	216	<	2003	1.4913	2	1	0.4999	1.9912	0.9913	>	<	2003	0.015	1	0	0.1215	0.1364	-0.1065	>	<	2003	0.0135	1	0	0.1153	0.1288	-0.1018	>	<	1	3.75	3.75	3.75	0	3.75	3.75	>	<	1	502.9	502.9	502.9	0	502.9	502.9	>
2022-06-08 17:22:30	217	<	1996	1.4755	2	1	0.4994	1.9748	0.9761	>	<	1996	0.0215	1	0	0.1452	0.1667	-0.1236	>	<	1996	0.0175	1	0	0.1313	0.1488	-0.1137	>	<	1	3.8	3.8	3.8	0	3.8	3.8	>	<	1	502.9	502.9	502.9	0	502.9	502.9	>
2022-06-08 17:22:31	218	<	1969	1.4672	3	1	0.502	1.9692	0.9653	>	<	1969	0.0305	1	0	0.1719	0.2024	-0.1414	>	<	1969	0.0244	1	0	0.1542	0.1786	-0.1298	>	<	1	3.7	3.7	3.7	0	3.7	3.7	>	<	1	502.9	502.9	502.9	0	502.9	502.9	>
2022-06-08 17:22:32	219	<	2033	1.2666	2	1	0.4422	1.7088	0.8244	>	<	2033	0.0462	1	0	0.21	0.2562	-0.1638	>	<	2033	0.0418	1	0	0.2002	0.242	-0.1583	>	<	1	3.75	3.75	3.75	0	3.75	3.75	>	<	1	502.9	502.9	502.9	0	502.9	502.9	>
2022-06-08 17:22:33	220	<	1999	1.3972	2	1	0.4893	1.8865	0.9079	>	<	1999	0.024	1	0	0.1531	0.1771	-0.1291	>	<	1999	0.0205	1	0	0.1417	0.1622	-0.1212	>	<	1	3.8	3.8	3.8	0	3.8	3.8	>	<	1	502.9	502.9	502.9	0	502.9	502.9	>
2022-06-08 17:22:34	221	<	2000	1.49	2	1	0.4999	1.9899	0.9901	>	<	2000	0.0055	1	0	0.074	0.0795	-0.0685	>	<	2000	0.005	1	0	0.0705	0.0755	-0.0655	>	<	1	3.75	3.75	3.75	0	3.75	3.75	>	<	1	502.9	502.9	502.9	0	502.9	502.9	>
2022-06-08 17:22:35	222	<	1984	1.4844	3	1	0.5018	1.9861	0.9826	>	<	1984	0.0232	1	0	0.1505	0.1737	-0.1273	>	<	1984	0.0181	1	0	0.1335	0.1516	-0.1153	>	<	1	3.7	3.7	3.7	0	3.7	3.7	>	<	1	502.9	502.9	502.9	0	502.9	502.9	>
2022-06-08 17:22:36	223	<	2015	1.4784	2	1	0.4995	1.9779	0.9789	>	<	2015	0.0134	1	0	0.115	0.1284	-0.1016	>	<	2015	0.0109	1	0	0.1039	0.1148	-0.093	>	<	1	3.75	3.75	3.75	0	3.75	3.75	>	<	1	502.9	502.9	502.9	0	502.9	502.9	>
2022-06-08 17:22:37	224	<	1993	1.4782	3	1	0.5005	1.9787	0.9776	>	<	1993	0.012	1	0	0.1091	0.1211	-0.097	>	<	1993	0.0085	1	0	0.092	0.1005	-0.0834	>	<	1	3.7	3.7	3.7	0	3.7	3.7	>	<	1	502.9	502.9	502.9	0	502.9	502.9	>
2022-06-08 17:22:38	225	<	2009	1.4788	3	1	0.5005	1.9794	0.9783	>	<	2009	0.0373	1	0	0.1896	0.2269	-0.1522	>	<	2009	0.0309	1	0	0.1729	0.2038	-0.1421	>	<	1	3.8	3.8	3.8	0	3.8	3.8	>	<	1	502.9	502.9	502.9	0	502.9	502.9	>
2022-06-08 17:22:39	226	<	1998	1.47	2	1	0.4991	1.9691	0.9709	>	<	1998	0.0055	1	0	0.074	0.0795	-0.0685	>	<	1998	0.0045	1	0	0.067	0.0715	-0.0625	>	<	1	3.7	3.7	3.7	0	3.7	3.7	>	<	1	502.9	502.9	502.9	0	502.9	502.9	>
2022-06-08 17:22:40	227	<	1971	1.4789	2	1	0.4996	1.9785	0.9794	>	<	1971	0.032	1	0	0.1759	0.2079	-0.1439	>	<	1971	0.0274	1	0	0.1632	0.1906	-0.1358	>	<	1	3.7	3.7	3.7	0	3.7	3.7	>	<	1	502.9	502.9	502.9	0	502.9	502.9	>
2022-06-08 17:22:41	228	<	2030	1.4616	2	1	0.4985	1.9601	0.9631	>	<	2030	0.0227	1	0	0.1488	0.1715	-0.1262	>	<	2030	0.0192	1	0	0.1373	0.1565	-0.1181	>	<	1	3.8	3.8	3.8	0	3.8	3.8	>	<	1	502.9	502.9	502.9	0	502.9	502.9	>
2022-06-08 17:22:42	229	<	1998	1.3328	3	1	0.4723	1.8051	0.8605	>	<	1998	0.0355	1	0	0.1851	0.2207	-0.1496	>	<	1998	0.032	1	0	0.1761	0.2081	-0.1441	>	<	1	3.5	3.5	3.5	0	3.5	3.5	>	<	1	502.9	502.9	502.9	0	502.9	502.9	>
2022-06-08 17:22:43	230	<	1988	1.338	2	1	0.473	1.8111	0.865	>	<	1987	0.0549	1	0	0.2277	0.2826	-0.1728	>	<	1987	0.0508	1	0	0.2197	0.2705	-0.1688	>	<	1	3.55	3.55	3.55	0	3.55	3.55	>	<	1	502.9	502.9	502.9	0	502.9	502.9	>
2022-06-08 17:22:44	231	<	2010	1.4612	2	1	0.4985	1.9597	0.9627	>	<	2011	0.009	1	0	0.0942	0.1031	-0.0852	>	<	2011	0.0075	1	0	0.086	0.0935	-0.0786	>	<	1	3.65	3.65	3.65	0	3.65	3.65	>	<	1	502.9	502.9	502.9	0	502.9	502.9	>
2022-06-08 17:22:45	232	<	2004	1.5015	3	1	0.501	2.0025	1.0005	>	<	2004	0.004	1	0	0.0631	0.067	-0.0591	>	<	2004	0.0025	1	0	0.0499	0.0524	-0.0474	>	<	1	3.75	3.75	3.75	0	3.75	3.75	>	<	1	502.9	502.9	502.9	0	502.9	502.9	>
2022-06-08 17:22:46	233	<	1998	1.4925	2	1	0.4999	1.9924	0.9925	>	<	1998	0.0095	1	0	0.0971	0.1066	-0.0875	>	<	1998	0.0095	1	0	0.0971	0.1066	-0.0875	>	<	1	3.8	3.8	3.8	0	3.8	3.8	>	<	1	502.9	502.9	502.9	0	502.9	502.9	>
2022-06-08 17:22:47	234	<	1999	1.2841	4	1	0.4587	1.7428	0.8254	>	<	1999	0.0375	1	0	0.19	0.2275	-0.1525	>	<	1999	0.0305	1	0	0.172	0.2025	-0.1415	>	<	1	3.7	3.7	3.7	0	3.7	3.7	>	<	1	502.9	502.9	502.9	0	502.9	502.9	>
2022-06-08 17:22:48	235	<	1996	1.1924	2	1	0.3942	1.5866	0.7982	>	<	1996	0.0501	1	0	0.2182	0.2683	-0.1681	>	<	1996	0.0471	1	0	0.2118	0.2589	-0.1647	>	<	1	3.65	3.65	3.65	0	3.65	3.65	>	<	1	502.9	502.9	502.9	0	502.9	502.9	>
2022-06-08 17:22:49	236	<	2004	1.4631	3	1	0.5006	1.9637	0.9624	>	<	2004	0.0165	1	0	0.1273	0.1437	-0.1108	>	<	2004	0.013	1	0	0.1132	0.1261	-0.1002	>	<	1	3.75	3.75	3.75	0	3.75	3.75	>	<	1	502.9	502.9	502.9	0	502.9	502.9	>
2022-06-08 17:22:50	237	<	1964	1.4883	2	1	0.4999	1.9882	0.9884	>	<	1964	0.0046	1	0	0.0675	0.0721	-0.063	>	<	1964	0.0036	1	0	0.0596	0.0632	-0.056	>	<	1	3.85	3.85	3.85	0	3.85	3.85	>	<	1	502.9	502.9	502.9	0	502.9	502.9	>
2022-06-08 17:22:51	238	<	2037	1.4796	2	1	0.4996	1.9792	0.98	>	<	2037	0.0103	1	0	0.101	0.1113	-0.0907	>	<	2037	0.0088	1	0	0.0936	0.1024	-0.0848	>	<	1	3.7	3.7	3.7	0	3.7	3.7	>	<	1	502.9	502.9	502.9	0	502.9	502.9	>
2022-06-08 17:22:52	239	<	2001	1.3513	5	0	0.5224	1.8737	0.829	>	<	2001	0.081	1	0	0.2728	0.3537	-0.1918	>	<	2001	0.0775	1	0	0.2673	0.3448	-0.1899	>	<	1	3.45	3.45	3.45	0	3.45	3.45	>	<	1	502.9	502.9	502.9	0	502.9	502.9	>
2022-06-08 17:22:53	240	<	2001	1.4143	2	1	0.4926	1.9069	0.9217	>	<	2001	0.059	1	0	0.2356	0.2945	-0.1766	>	<	2001	0.0545	1	0	0.2269	0.2814	-0.1725	>	<	1	3.5	3.5	3.5	0	3.5	3.5	>	<	1	502.9	502.9	502.9	0	502.9	502.9	>
2022-06-08 17:22:54	241	<	2000	1.449	2	1	0.4974	1.9464	0.9516	>	<	2000	0.0135	1	0	0.1154	0.1289	-0.1019	>	<	2000	0.011	1	0	0.1043	0.1153	-0.0933	>	<	1	3.6	3.6	3.6	0	3.6	3.6	>	<	1	502.9	502.9	502.9	0	502.9	502.9	>
2022-06-08 17:22:55	242	<	2002	1.477	2	1	0.4995	1.9765	0.9776	>	<	2002	0.013	1	0	0.1132	0.1262	-0.1002	>	<	2002	0.0095	1	0	0.097	0.1064	-0.0875	>	<	1	3.65	3.65	3.65	0	3.65	3.65	>	<	1	502.9	502.9	502.9	0	502.9	502.9	>
2022-06-08 17:22:56	243	<	1964	1.4801	2	1	0.4996	1.9797	0.9805	>	<	1964	0.001	1	0	0.0319	0.0329	-0.0309	>	<	1964	0.0005	1	0	0.0226	0.0231	-0.022	>	<	1	3.65	3.65	3.65	0	3.65	3.65	>	<	1	502.9	502.9	502.9	0	502.9	502.9	>
2022-06-08 17:22:57	244	<	2022	1.3294	3	1	0.4731	1.8025	0.8562	>	<	2022	0.0336	1	0	0.1803	0.2139	-0.1466	>	<	2022	0.0287	1	0	0.1669	0.1956	-0.1382	>	<	1	3.7	3.7	3.7	0	3.7	3.7	>	<	1	502.9	502.9	502.9	0	502.9	502.9	>
2022-06-08 17:22:58	245	<	2011	1.4371	3	1	0.502	1.9391	0.9351	>	<	2011	0.0368	1	0	0.1883	0.2251	-0.1515	>	<	2011	0.0273	1	0	0.1631	0.1904	-0.1358	>	<	1	3.65	3.65	3.65	0	3.65	3.65	>	<	1	502.9	502.9	502.9	0	502.9	502.9	>
2022-06-08 17:22:59	246	<	2001	1.1984	2	0	0.4	1.5984	0.7984	>	<	2001	0.0625	1	0	0.242	0.3045	-0.1795	>	<	2001	0.0545	1	0	0.2269	0.2814	-0.1725	>	<	1	3.7	3.7	3.7	0	3.7	3.7	>	<	1	502.9	502.9	502.9	0	502.9	502.9	>
2022-06-08 17:23:00	247	<	1967	1.1998	2	1	0.3998	1.5996	0.7999	>	<	1967	0.0524	1	0	0.2228	0.2751	-0.1704	>	<	1967	0.0478	1	0	0.2133	0.2611	-0.1655	>	<	1	3.6	3.6	3.6	0	3.6	3.6	>	<	1	502.9	502.9	502.9	0	502.9	502.9	>
2022-06-08 17:23:01	248	<	2031	1.2097	3	1	0.4083	1.6181	0.8014	>	<	2031	0.063	1	0	0.243	0.306	-0.18	>	<	2031	0.0566	1	0	0.2311	0.2877	-0.1745	>	<	1	3.65	3.65	3.65	0	3.65	3.65	>	<	1	502.9	502.9	502.9	0	502.9	502.9	>
2022-06-08 17:23:02	249	<	1971	1.2943	4	1	0.4732	1.7675	0.8211	>	<	1971	0.034	1	0	0.1812	0.2152	-0.1472	>	<	1971	0.032	1	0	0.1759	0.2079	-0.1439	>	<	1	3.65	3.65	3.65	0	3.65	3.65	>	<	1	502.9	502.9	502.9	0	502.9	502.9	>
2022-06-08 17:23:03	250	<	2023	1.2793	2	1	0.4486	1.7279	0.8306	>	<	2023	0.0336	1	0	0.1802	0.2138	-0.1466	>	<	2023	0.0292	1	0	0.1683	0.1974	-0.1391	>	<	1	3.7	3.7	3.7	0	3.7	3.7	>	<	1	502.9	502.9	502.9	0	502.9	502.9	>
2022-06-08 17:23:04	251	<	2004	1.5055	2	1	0.5	2.0055	1.0055	>	<	2004	0.0424	1	0	0.2015	0.2439	-0.1591	>	<	2004	0.0374	1	0	0.1898	0.2272	-0.1524	>	<	1	3.8	3.8	3.8	0	3.8	3.8	>	<	1	502.9	502.9	502.9	0	502.9	502.9	>
2022-06-08 17:23:05	252	<	2004	1.4955	2	1	0.5	1.9955	0.9955	>	<	2004	0.0304	1	0	0.1718	0.2022	-0.1414	>	<	2004	0.0235	1	0	0.1513	0.1748	-0.1279	>	<	1	3.75	3.75	3.75	0	3.75	3.75	>	<	1	502.9	502.9	502.9	0	502.9	502.9	>
2022-06-08 17:23:06	253	<	1956	1.4637	3	1	0.4997	1.9634	0.964	>	<	1956	0.0112	1	0	0.1055	0.1167	-0.0942	>	<	1956	0.0092	1	0	0.0955	0.1047	-0.0863	>	<	1	3.6	3.6	3.6	0	3.6	3.6	>	<	1	502.9	502.9	502.9	0	502.9	502.9	>
2022-06-08 17:23:07	254	<	2045	1.2733	2	1	0.4457	1.719	0.8277	>	<	2045	0.021	1	0	0.1435	0.1645	-0.1224	>	<	2045	0.0205	1	0	0.1418	0.1624	-0.1213	>	<	1	3.4	3.4	3.4	0	3.4	3.4	>	<	1	502.9	502.9	502.9	0	502.9	502.9	>
2022-06-08 17:23:08	255	<	1973	1.2281	2	1	0.4196	1.6477	0.8085	>	<	1973	0.034	1	0	0.1811	0.2151	-0.1472	>	<	1973	0.0309	1	0	0.1731	0.204	-0.1422	>	<	1	3.55	3.55	3.55	0	3.55	3.55	>	<	1	502.9	502.9	502.9	0	502.9	502.9	>
2022-06-08 17:23:09	256	<	1997	1.4572	3	1	0.4992	1.9564	0.958	>	<	1997	0.012	1	0	0.109	0.121	-0.0969	>	<	1997	0.012	1	0	0.109	0.121	-0.0969	>	<	1	3.55	3.55	3.55	0	3.55	3.55	>	<	1	502.9	502.9	502.9	0	502.9	502.9	>
2022-06-08 17:23:10	257	<	2018	1.4866	2	1	0.4998	1.9864	0.9868	>	<	2018	0.0015	1	0	0.0385	0.04	-0.037	>	<	2018	0.0015	1	0	0.0385	0.04	-0.037	>	<	1	3.55	3.55	3.55	0	3.55	3.55	>	<	1	502.9	502.9	502.9	0	502.9	502.9	>
2022-06-08 17:23:11	258	<	1959	1.4865	2	1	0.4998	1.9863	0.9867	>	<	1959	0.0031	1	0	0.0553	0.0583	-0.0522	>	<	1959	0.0031	1	0	0.0553	0.0583	-0.0522	>	<	1	3.6	3.6	3.6	0	3.6	3.6	>	<	1	502.9	502.9	502.9	0	502.9	502.9	>
2022-06-08 17:23:12	259	<	2045	1.2895	2	1	0.4535	1.743	0.836	>	<	2045	0.0597	1	0	0.2369	0.2965	-0.1772	>	<	2045	0.0553	1	0	0.2285	0.2837	-0.1732	>	<	1	3.7	3.7	3.7	0	3.7	3.7	>	<	1	502.9	502.9	502.9	0	502.9	502.9	>
2022-06-08 17:23:13	260	<	1998	1.3994	3	1	0.4928	1.8922	0.9066	>	<	1998	0.0295	1	0	0.1693	0.1988	-0.1398	>	<	1998	0.025	1	0	0.1562	0.1812	-0.1312	>	<	1	3.75	3.75	3.75	0	3.75	3.75	>	<	1	502.9	502.9	502.9	0	502.9	502.9	>
2022-06-08 17:23:14	261	<	1995	1.4596	2	1	0.4984	1.958	0.9613	>	<	1995	0.007	1	0	0.0835	0.0905	-0.0765	>	<	1995	0.0065	1	0	0.0805	0.087	-0.0739	>	<	1	3.65	3.65	3.65	0	3.65	3.65	>	<	1	502.9	502.9	502.9	0	502.9	502.9	>
2022-06-08 17:23:15	262	<	1991	1.4601	2	1	0.4984	1.9585	0.9617	>	<	1991	0.0321	1	0	0.1764	0.2085	-0.1442	>	<	1991	0.0271	1	0	0.1624	0.1896	-0.1353	>	<	1	3.7	3.7	3.7	0	3.7	3.7	>	<	1	502.9	502.9	502.9	0	502.9	502.9	>
2022-06-08 17:23:16	263	<	1975	1.4886	3	1	0.5009	1.9895	0.9877	>	<	1975	0.0127	1	0	0.1118	0.1245	-0.0991	>	<	1975	0.0111	1	0	0.105	0.1161	-0.0938	>	<	1	3.75	3.75	3.75	0	3.75	3.75	>	<	1	502.9	502.9	502.9	0	502.9	502.9	>
2022-06-08 17:23:17	264	<	2006	1.3046	2	1	0.4602	1.7648	0.8444	>	<	2006	0.0424	1	0	0.2014	0.2438	-0.1591	>	<	2006	0.0369	1	0	0.1885	0.2254	-0.1516	>	<	1	3.8	3.8	3.8	0	3.8	3.8	>	<	1	502.9	502.9	502.9	0	502.9	502.9	>
2022-06-08 17:23:18	265	<	2034	1.267	2	1	0.4424	1.7093	0.8246	>	<	2034	0.057	1	0	0.2319	0.2889	-0.1749	>	<	2034	0.0501	1	0	0.2182	0.2684	-0.1681	>	<	1	3.75	3.75	3.75	0	3.75	3.75	>	<	1	502.9	502.9	502.9	0	502.9	502.9	>
2022-06-08 17:23:19	266	<	1968	1.4888	2	1	0.4999	1.9887	0.9889	>	<	1968	0.0396	1	0	0.1951	0.2347	-0.1555	>	<	1968	0.0351	1	0	0.1839	0.219	-0.1489	>	<	1	3.75	3.75	3.75	0	3.75	3.75	>	<	1	502.9	502.9	502.9	0	502.9	502.9	>
2022-06-08 17:23:20	267	<	2032	1.4459	3	1	0.498	1.9439	0.9478	>	<	2032	0.0295	1	0	0.1693	0.1988	-0.1398	>	<	2032	0.0271	1	0	0.1623	0.1893	-0.1352	>	<	1	3.75	3.75	3.75	0	3.75	3.75	>	<	1	502.9	502.9	502.9	0	502.9	502.9	>
2022-06-08 17:23:21	268	<	2008	1.4965	2	1	0.5	1.9965	0.9965	>	<	2008	0.0657	1	0	0.2478	0.3136	-0.1821	>	<	2008	0.0528	1	0	0.2236	0.2764	-0.1708	>	<	1	3.85	3.85	3.85	0	3.85	3.85	>	<	1	502.9	502.9	502.9	0	502.9	502.9	>
2022-06-08 17:23:22	269	<	1945	1.3018	2	1	0.459	1.7608	0.8428	>	<	1945	0.0566	1	0	0.231	0.2875	-0.1744	>	<	1945	0.0504	1	0	0.2187	0.2691	-0.1684	>	<	1	3.8	3.8	3.8	0	3.8	3.8	>	<	1	502.9	502.9	502.9	0	502.9	502.9	>
2022-06-08 17:23:23	270	<	2044	1.3889	3	1	0.4915	1.8805	0.8974	>	<	2044	0.0323	1	0	0.1768	0.2091	-0.1445	>	<	2044	0.0289	1	0	0.1674	0.1963	-0.1386	>	<	1	3.75	3.75	3.75	0	3.75	3.75	>	<	1	502.9	502.9	502.9	0	502.9	502.9	>
2022-06-08 17:23:24	271	<	2010	1.4348	3	1	0.4977	1.9326	0.9371	>	<	2010	0.0328	1	0	0.1782	0.211	-0.1454	>	<	2010	0.0303	1	0	0.1715	0.2019	-0.1412	>	<	1	3.65	3.65	3.65	0	3.65	3.65	>	<	1	502.9	502.9	502.9	0	502.9	502.9	>
2022-06-08 17:23:25	272	<	1987	1.4414	2	1	0.4966	1.9379	0.9448	>	<	1987	0.0257	1	0	0.1581	0.1838	-0.1325	>	<	1987	0.0247	1	0	0.1551	0.1797	-0.1304	>	<	1	3.7	3.7	3.7	0	3.7	3.7	>	<	1	502.9	502.9	502.9	0	502.9	502.9	>
2022-06-08 17:23:26	273	<	2014	1.4533	2	1	0.4978	1.9511	0.9555	>	<	2014	0.0268	1	0	0.1615	0.1883	-0.1347	>	<	2014	0.0243	1	0	0.1541	0.1784	-0.1297	>	<	1	3.7	3.7	3.7	0	3.7	3.7	>	<	1	502.9	502.9	502.9	0	502.9	502.9	>
2022-06-08 17:23:27	274	<	1997	1.4161	3	1	0.4939	1.9101	0.9222	>	<	1997	0.028	1	0	0.1651	0.1931	-0.1371	>	<	1997	0.025	1	0	0.1562	0.1813	-0.1312	>	<	1	3.65	3.65	3.65	0	3.65	3.65	>	<	1	502.9	502.9	502.9	0	502.9	502.9	>
2022-06-08 17:23:28	275	<	2002	1.4361	2	1	0.4959	1.932	0.9402	>	<	2002	0.0135	1	0	0.1153	0.1288	-0.1019	>	<	2002	0.0135	1	0	0.1153	0.1288	-0.1019	>	<	1	3.55	3.55	3.55	0	3.55	3.55	>	<	1	502.9	502.9	502.9	0	502.9	502.9	>
2022-06-08 17:23:29	276	<	1973	1.4607	2	1	0.4985	1.9592	0.9623	>	<	1973	0.0253	1	0	0.1572	0.1825	-0.1318	>	<	1973	0.0218	1	0	0.146	0.1678	-0.1242	>	<	1	3.75	3.75	3.75	0	3.75	3.75	>	<	1	502.9	502.9	502.9	0	502.9	502.9	>
2022-06-08 17:23:30	277	<	2029	1.4569	3	1	0.4991	1.956	0.9578	>	<	2029	0.0025	1	0	0.0496	0.052	-0.0471	>	<	2029	0.002	1	0	0.0444	0.0463	-0.0424	>	<	1	3.6	3.6	3.6	0	3.6	3.6	>	<	1	502.9	502.9	502.9	0	502.9	502.9	>
2022-06-08 17:23:31	278	<	1994	1.485	2	1	0.4998	1.9847	0.9852	>	<	1994	0.012	1	0	0.109	0.1211	-0.097	>	<	1994	0.011	1	0	0.1045	0.1155	-0.0934	>	<	1	3.75	3.75	3.75	0	3.75	3.75	>	<	1	502.9	502.9	502.9	0	502.9	502.9	>
2022-06-08 17:23:32	279	<	1969	1.3215	2	1	0.467	1.7885	0.8544	>	<	1969	0.0315	1	0	0.1746	0.2061	-0.1431	>	<	1969	0.0279	1	0	0.1648	0.1927	-0.1368	>	<	1	3.6	3.6	3.6	0	3.6	3.6	>	<	1	502.9	502.9	502.9	0	502.9	502.9	>
2022-06-08 17:23:33	280	<	2036	1.3482	2	1	0.4764	1.8246	0.8718	>	<	2036	0.0295	1	0	0.1691	0.1986	-0.1396	>	<	2036	0.026	1	0	0.1592	0.1853	-0.1332	>	<	1	3.65	3.65	3.65	0	3.65	3.65	>	<	1	502.9	502.9	502.9	0	502.9	502.9	>
2022-06-08 17:23:34	281	<	2001	1.2994	3	1	0.4591	1.7584	0.8403	>	<	2001	0.0625	1	0	0.242	0.3045	-0.1795	>	<	2001	0.0565	1	0	0.2308	0.2873	-0.1744	>	<	1	3.8	3.8	3.8	0	3.8	3.8	>	<	1	502.9	502.9	502.9	0	502.9	502.9	>
2022-06-08 17:23:35	282	<	1998	1.3473	2	1	0.4761	1.8235	0.8712	>	<	1998	0.036	1	0	0.1864	0.2224	-0.1503	>	<	1998	0.034	1	0	0.1813	0.2154	-0.1473	>	<	1	3.65	3.65	3.65	0	3.65	3.65	>	<	1	502.9	502.9	502.9	0	502.9	502.9	>
2022-06-08 17:23:36	283	<	1999	1.4627	2	1	0.4986	1.9613	0.9641	>	<	1999	0.0045	1	0	0.0669	0.0714	-0.0624	>	<	1999	0.0035	1	0	0.0591	0.0626	-0.0556	>	<	1	3.65	3.65	3.65	0	3.65	3.65	>	<	1	502.9	502.9	502.9	0	502.9	502.9	>
2022-06-08 17:23:37	284	<	2003	1.2886	4	1	0.4672	1.7558	0.8214	>	<	2003	0.0449	1	0	0.2072	0.2521	-0.1622	>	<	2003	0.0394	1	0	0.1946	0.2341	-0.1552	>	<	1	3.65	3.65	3.65	0	3.65	3.65	>	<	1	502.9	502.9	502.9	0	502.9	502.9	>
2022-06-08 17:23:38	285	<	1985	1.1627	2	1	0.3691	1.5318	0.7936	>	<	1985	0.068	1	0	0.2518	0.3198	-0.1838	>	<	1985	0.0599	1	0	0.2374	0.2973	-0.1774	>	<	1	3.6	3.6	3.6	0	3.6	3.6	>	<	1	502.9	502.9	502.9	0	502.9	502.9	>
2022-06-08 17:23:39	286	<	2013	1.1863	2	1	0.3893	1.5756	0.7969	>	<	2013	0.0676	1	0	0.251	0.3186	-0.1834	>	<	2013	0.0611	1	0	0.2395	0.3006	-0.1784	>	<	1	3.7	3.7	3.7	0	3.7	3.7	>	<	1	502.9	502.9	502.9	0	502.9	502.9	>
2022-06-08 17:23:40	287	<	1999	1.4032	2	1	0.4905	1.8937	0.9127	>	<	1999	0.044	1	0	0.2051	0.2492	-0.1611	>	<	1999	0.038	1	0	0.1912	0.2293	-0.1532	>	<	1	3.7	3.7	3.7	0	3.7	3.7	>	<	1	502.9	502.9	502.9	0	502.9	502.9	>
2022-06-08 17:23:41	288	<	2003	1.2167	3	1	0.4132	1.6299	0.8035	>	<	2003	0.0594	1	0	0.2364	0.2958	-0.177	>	<	2003	0.0539	1	0	0.2259	0.2798	-0.1719	>	<	1	3.7	3.7	3.7	0	3.7	3.7	>	<	1	502.9	502.9	502.9	0	502.9	502.9	>
2022-06-08 17:23:42	289	<	1989	1.277	2	1	0.4475	1.7246	0.8295	>	<	1989	0.0432	1	0	0.2034	0.2466	-0.1602	>	<	1989	0.0397	1	0	0.1953	0.235	-0.1556	>	<	1	3.7	3.7	3.7	0	3.7	3.7	>	<	1	502.9	502.9	502.9	0	502.9	502.9	>
2022-06-08 17:23:43	290	<	2010	1.2114	2	1	0.4083	1.6198	0.8031	>	<	2010	0.0522	1	0	0.2225	0.2747	-0.1703	>	<	2010	0.0443	1	0	0.2057	0.25	-0.1614	>	<	1	3.7	3.7	3.7	0	3.7	3.7	>	<	1	502.9	502.9	502.9	0	502.9	502.9	>
2022-06-08 17:23:44	291	<	2000	1.39	3	1	0.4888	1.8788	0.9012	>	<	2000	0.0315	1	0	0.1747	0.2062	-0.1432	>	<	2000	0.026	1	0	0.1591	0.1851	-0.1331	>	<	1	3.7	3.7	3.7	0	3.7	3.7	>	<	1	502.9	502.9	502.9	0	502.9	502.9	>
2022-06-08 17:23:45	292	<	1999	1.4837	2	1	0.4997	1.9835	0.984	>	<	1999	0.0515	1	0	0.2211	0.2726	-0.1695	>	<	1999	0.048	1	0	0.2138	0.2618	-0.1658	>	<	1	3.9	3.9	3.9	0	3.9	3.9	>	<	1	502.9	502.9	502.9	0	502.9	502.9	>
2022-06-08 17:23:46	293	<	2002	1.482	2	1	0.4997	1.9817	0.9823	>	<	2002	0.028	1	0	0.1649	0.1929	-0.1369	>	<	2002	0.024	1	0	0.153	0.177	-0.129	>	<	1	3.75	3.75	3.75	0	3.75	3.75	>	<	1	502.9	502.9	502.9	0	502.9	502.9	>
2022-06-08 17:23:47	294	<	1999	1.3212	2	1	0.4669	1.7881	0.8542	>	<	1999	0.052	1	0	0.2221	0.2741	-0.1701	>	<	1999	0.0445	1	0	0.2063	0.2508	-0.1617	>	<	1	3.85	3.85	3.85	0	3.85	3.85	>	<	1	502.9	502.9	502.9	0	502.9	502.9	>
2022-06-08 17:23:48	295	<	1961	1.306	2	1	0.4608	1.7668	0.8452	>	<	1961	0.0627	1	0	0.2425	0.3052	-0.1797	>	<	1961	0.0586	1	0	0.235	0.2936	-0.1763	>	<	1	3.7	3.7	3.7	0	3.7	3.7	>	<	1	502.9	502.9	502.9	0	502.9	502.9	>
2022-06-08 17:23:49	296	<	2039	1.4747	2	1	0.4994	1.9741	0.9754	>	<	2039	0.026	1	0	0.1591	0.1851	-0.1331	>	<	2039	0.0255	1	0	0.1576	0.1831	-0.1321	>	<	1	3.75	3.75	3.75	0	3.75	3.75	>	<	1	502.9	502.9	502.9	0	502.9	502.9	>
2022-06-08 17:23:50	297	<	2001	1.4953	2	1	0.5	1.9952	0.9953	>	<	2001	0.008	1	0	0.0891	0.0971	-0.0811	>	<	2001	0.0075	1	0	0.0863	0.0938	-0.0788	>	<	1	3.7	3.7	3.7	0	3.7	3.7	>	<	1	502.9	502.9	502.9	0	502.9	502.9	>
2022-06-08 17:23:51	298	<	1995	1.4807	2	1	0.4996	1.9803	0.9811	>	<	1995	0.0145	1	0	0.1197	0.1342	-0.1052	>	<	1995	0.0125	1	0	0.1112	0.1238	-0.0987	>	<	1	3.8	3.8	3.8	0	3.8	3.8	>	<	1	502.9	502.9	502.9	0	502.9	502.9	>
2022-06-08 17:23:52	299	<	2003	1.309	2	1	0.4621	1.7711	0.8469	>	<	2003	0.0429	1	0	0.2027	0.2456	-0.1598	>	<	2003	0.0384	1	0	0.1923	0.2307	-0.1538	>	<	1	3.7	3.7	3.7	0	3.7	3.7	>	<	1	502.9	502.9	502.9	0	502.9	502.9	>
2022-06-08 17:23:53	300	<	2002	1.2253	2	1	0.4178	1.643	0.8075	>	<	2002	0.0659	1	0	0.2482	0.3141	-0.1822	>	<	2002	0.0609	1	0	0.2392	0.3002	-0.1783	>	<	1	3.7	3.7	3.7	0	3.7	3.7	>	<	1	502.9	502.9	502.9	0	502.9	502.9	>
2022-06-08 17:23:54	301	<	1974	1.4681	2	1	0.499	1.9671	0.9691	>	<	1974	0.0319	1	0	0.1758	0.2077	-0.1439	>	<	1974	0.0279	1	0	0.1646	0.1924	-0.1367	>	<	1	3.8	3.8	3.8	0	3.8	3.8	>	<	1	502.9	502.9	502.9	0	502.9	502.9	>
2022-06-08 17:23:55	302	<	2021	1.7328	18	1	1.7762	3.509	-0.0434	>	<	2021	0.0485	1	0	0.2148	0.2633	-0.1663	>	<	2021	0.0445	1	0	0.2063	0.2508	-0.1617	>	<	1	3.7	3.7	3.7	0	3.7	3.7	>	<	1	502.9	502.9	502.9	0	502.9	502.9	>
2022-06-08 17:23:56	303	<	2003	1.2521	3	1	0.4388	1.6909	0.8133	>	<	2003	0.0429	1	0	0.2027	0.2456	-0.1598	>	<	2003	0.0364	1	0	0.1874	0.2238	-0.151	>	<	1	3.65	3.65	3.65	0	3.65	3.65	>	<	1	502.9	502.9	502.9	0	502.9	502.9	>
2022-06-08 17:23:57	304	<	2000	1.243	2	1	0.4289	1.6719	0.8141	>	<	2000	0.06	1	0	0.2375	0.2975	-0.1775	>	<	2000	0.0535	1	0	0.225	0.2785	-0.1715	>	<	1	3.65	3.65	3.65	0	3.65	3.65	>	<	1	502.9	502.9	502.9	0	502.9	502.9	>
2022-06-08 17:23:58	305	<	1989	1.5018	3	1	0.501	2.0028	1.0008	>	<	1989	0.0292	1	0	0.1683	0.1974	-0.1391	>	<	1989	0.0236	1	0	0.1519	0.1755	-0.1283	>	<	1	3.85	3.85	3.85	0	3.85	3.85	>	<	1	502.9	502.9	502.9	0	502.9	502.9	>
2022-06-08 17:23:59	306	<	2004	1.4097	3	1	0.4928	1.9025	0.9169	>	<	2004	0.0369	1	0	0.1886	0.2255	-0.1517	>	<	2004	0.0334	1	0	0.1798	0.2132	-0.1463	>	<	1	3.75	3.75	3.75	0	3.75	3.75	>	<	1	502.9	502.9	502.9	0	502.9	502.9	>
2022-06-08 17:24:00	307	<	2008	1.2948	3	1	0.4571	1.7519	0.8378	>	<	2008	0.0563	1	0	0.2305	0.2867	-0.1742	>	<	2008	0.0523	1	0	0.2226	0.2749	-0.1703	>	<	1	3.85	3.85	3.85	0	3.85	3.85	>	<	1	502.9	502.9	502.9	0	502.9	502.9	>
2022-06-08 17:24:01	308	<	1994	12.6916	125	1	29.2743	41.9659	-16.5827	>	<	1994	0.0431	1	0	0.2031	0.2463	-0.16	>	<	1994	0.0396	1	0	0.1951	0.2347	-0.1554	>	<	1	3.65	3.65	3.65	0	3.65	3.65	>	<	1	502.9	502.9	502.9	0	502.9	502.9	>
2022-06-08 17:24:02	309	<	2006	1.3016	5	1	0.5005	1.8021	0.8011	>	<	2006	0.0404	1	0	0.1968	0.2372	-0.1565	>	<	2006	0.0364	1	0	0.1873	0.2237	-0.1509	>	<	1	6.35	6.35	6.35	0	6.35	6.35	>	<	1	518.5	518.5	518.5	0	518.5	518.5	>
2022-06-08 17:24:03	310	<	1997	1.2659	2	1	0.4418	1.7077	0.8241	>	<	1997	0.0536	1	0	0.2252	0.2788	-0.1716	>	<	1997	0.0496	1	0	0.2171	0.2666	-0.1675	>	<	1	3.85	3.85	3.85	0	3.85	3.85	>	<	1	518.5	518.5	518.5	0	518.5	518.5	>
2022-06-08 17:24:04	311	<	2002	1.4051	2	1	0.4909	1.896	0.9142	>	<	2002	0.024	1	0	0.153	0.177	-0.129	>	<	2002	0.021	1	0	0.1433	0.1643	-0.1223	>	<	1	3.8	3.8	3.8	0	3.8	3.8	>	<	1	518.6	518.6	518.6	0	518.6	518.6	>
2022-06-08 17:24:05	312	<	1971	1.4987	3	1	0.504	2.0028	0.9947	>	<	1971	0.0446	1	0	0.2065	0.2512	-0.1619	>	<	1971	0.0355	1	0	0.1851	0.2206	-0.1496	>	<	1	3.85	3.85	3.85	0	3.85	3.85	>	<	1	518.6	518.6	518.6	0	518.6	518.6	>
2022-06-08 17:24:06	313	<	2000	1.4905	2	1	0.4999	1.9904	0.9906	>	<	2000	0.0125	1	0	0.1111	0.1236	-0.0986	>	<	2000	0.008	1	0	0.0891	0.0971	-0.0811	>	<	1	3.75	3.75	3.75	0	3.75	3.75	>	<	1	518.6	518.6	518.6	0	518.6	518.6	>
2022-06-08 17:24:07	314	<	2030	1.3271	5	1	0.5152	1.8423	0.8119	>	<	2030	0.035	1	0	0.1837	0.2187	-0.1487	>	<	2030	0.03	1	0	0.1707	0.2008	-0.1407	>	<	1	3.65	3.65	3.65	0	3.65	3.65	>	<	1	518.6	518.6	518.6	0	518.6	518.6	>
2022-06-08 17:24:08	315	<	1994	1.34	3	1	0.4758	1.8158	0.8642	>	<	1994	0.0331	1	0	0.1789	0.212	-0.1458	>	<	1994	0.0286	1	0	0.1666	0.1952	-0.1381	>	<	1	3.7	3.7	3.7	0	3.7	3.7	>	<	1	518.6	518.6	518.6	0	518.6	518.6	>
2022-06-08 17:24:09	316	<	2007	1.4888	2	1	0.4999	1.9887	0.9889	>	<	2007	0.011	1	0	0.1041	0.1151	-0.0932	>	<	2007	0.009	1	0	0.0943	0.1032	-0.0853	>	<	1	3.75	3.75	3.75	0	3.75	3.75	>	<	1	518.8	518.8	518.8	0	518.8	518.8	>
2022-06-08 17:24:10	317	<	1994	1.488	2	1	0.4999	1.9878	0.9881	>	<	1994	0.0075	1	0	0.0864	0.0939	-0.0789	>	<	1994	0.0065	1	0	0.0805	0.087	-0.074	>	<	1	3.6	3.6	3.6	0	3.6	3.6	>	<	1	518.8	518.8	518.8	0	518.8	518.8	>
2022-06-08 17:24:11	318	<	2004	1.489	2	1	0.4999	1.9889	0.9891	>	<	2004	0.0015	1	0	0.0387	0.0402	-0.0372	>	<	2004	0.0015	1	0	0.0387	0.0402	-0.0372	>	<	1	3.7	3.7	3.7	0	3.7	3.7	>	<	1	518.8	518.8	518.8	0	518.8	518.8	>
2022-06-08 17:24:12	319	<	2002	1.4241	3	1	0.4952	1.9193	0.9289	>	<	2002	0.022	1	0	0.1466	0.1686	-0.1246	>	<	2002	0.0195	1	0	0.1382	0.1577	-0.1187	>	<	1	3.7	3.7	3.7	0	3.7	3.7	>	<	1	518.8	518.8	518.8	0	518.8	518.8	>
2022-06-08 17:24:13	320	<	1984	1.3604	2	1	0.4801	1.8405	0.8803	>	<	1984	0.0166	1	0	0.1279	0.1445	-0.1113	>	<	1984	0.0156	1	0	0.124	0.1396	-0.1084	>	<	1	3.65	3.65	3.65	0	3.65	3.65	>	<	1	518.8	518.8	518.8	0	518.8	518.8	>
2022-06-08 17:24:14	321	<	2016	1.5	2	1	0.5	2	1	>	<	2016	0.0094	1	0	0.0966	0.106	-0.0872	>	<	2016	0.0084	1	0	0.0914	0.0999	-0.083	>	<	1	3.75	3.75	3.75	0	3.75	3.75	>	<	1	518.8	518.8	518.8	0	518.8	518.8	>
2022-06-08 17:24:15	322	<	2000	1.476	3	1	0.5014	1.9774	0.9746	>	<	2000	0.045	1	0	0.2073	0.2523	-0.1623	>	<	2000	0.0395	1	0	0.1948	0.2343	-0.1553	>	<	1	3.8	3.8	3.8	0	3.8	3.8	>	<	1	518.8	518.8	518.8	0	518.8	518.8	>
2022-06-08 17:24:16	323	<	1999	1.4722	2	1	0.4992	1.9715	0.973	>	<	1999	0.0305	1	0	0.172	0.2025	-0.1415	>	<	1999	0.029	1	0	0.1678	0.1969	-0.1388	>	<	1	3.55	3.55	3.55	0	3.55	3.55	>	<	1	518.8	518.8	518.8	0	518.8	518.8	>
2022-06-08 17:24:17	324	<	1999	1.2986	3	1	0.4609	1.7596	0.8377	>	<	1999	0.062	1	0	0.2412	0.3032	-0.1792	>	<	1999	0.0595	1	0	0.2366	0.2961	-0.1771	>	<	1	3.55	3.55	3.55	0	3.55	3.55	>	<	1	518.8	518.8	518.8	0	518.8	518.8	>
2022-06-08 17:24:18	325	<	1998	1.2723	2	1	0.4451	1.7174	0.8271	>	<	1998	0.0896	1	0	0.2856	0.3752	-0.196	>	<	1998	0.0846	1	0	0.2783	0.3628	-0.1937	>	<	1	3.6	3.6	3.6	0	3.6	3.6	>	<	1	518.8	518.8	518.8	0	518.8	518.8	>
2022-06-08 17:24:19	326	<	2004	1.4855	3	1	0.5018	1.9873	0.9837	>	<	2004	0.0185	1	0	0.1346	0.1531	-0.1162	>	<	2004	0.0185	1	0	0.1346	0.1531	-0.1162	>	<	1	3.65	3.65	3.65	0	3.65	3.65	>	<	1	518.8	518.8	518.8	0	518.8	518.8	>
2022-06-08 17:24:20	327	<	1992	1.4834	2	1	0.4997	1.9832	0.9837	>	<	1992	0.0196	1	0	0.1385	0.1581	-0.119	>	<	1992	0.0191	1	0	0.1368	0.1559	-0.1177	>	<	1	3.65	3.65	3.65	0	3.65	3.65	>	<	1	518.8	518.8	518.8	0	518.8	518.8	>
2022-06-08 17:24:21	328	<	2006	1.4885	2	1	0.4999	1.9884	0.9887	>	<	2006	0.0125	1	0	0.1109	0.1234	-0.0985	>	<	2006	0.0125	1	0	0.1109	0.1234	-0.0985	>	<	1	3.65	3.65	3.65	0	3.65	3.65	>	<	1	518.8	518.8	518.8	0	518.8	518.8	>
2022-06-08 17:24:22	329	<	1997	1.4452	3	1	0.5	1.9452	0.9452	>	<	1997	0.022	1	0	0.1468	0.1688	-0.1248	>	<	1997	0.0205	1	0	0.1418	0.1623	-0.1213	>	<	1	3.75	3.75	3.75	0	3.75	3.75	>	<	1	518.8	518.8	518.8	0	518.8	518.8	>
2022-06-08 17:24:23	330	<	2003	1.4473	2	1	0.4972	1.9445	0.9501	>	<	2003	0.028	1	0	0.1649	0.1928	-0.1369	>	<	2003	0.024	1	0	0.1529	0.1769	-0.129	>	<	1	3.55	3.55	3.55	0	3.55	3.55	>	<	1	518.8	518.8	518.8	0	518.8	518.8	>
2022-06-08 17:24:24	331	<	2000	1.4765	2	1	0.4994	1.9759	0.9771	>	<	2000	0.027	1	0	0.1621	0.1891	-0.1351	>	<	2000	0.0235	1	0	0.1515	0.175	-0.128	>	<	1	3.65	3.65	3.65	0	3.65	3.65	>	<	1	518.8	518.8	518.8	0	518.8	518.8	>
2022-06-08 17:24:25	332	<	2001	1.4713	2	1	0.4992	1.9704	0.9721	>	<	2001	0.0125	1	0	0.1111	0.1236	-0.0986	>	<	2001	0.012	1	0	0.1089	0.1209	-0.0969	>	<	1	3.55	3.55	3.55	0	3.55	3.55	>	<	1	518.8	518.8	518.8	0	518.8	518.8	>
2022-06-08 17:24:26	333	<	1999	1.4947	3	1	0.501	1.9957	0.9938	>	<	1999	0.0245	1	0	0.1546	0.1791	-0.1301	>	<	1999	0.0185	1	0	0.1348	0.1533	-0.1163	>	<	1	3.7	3.7	3.7	0	3.7	3.7	>	<	1	518.8	518.8	518.8	0	518.8	518.8	>
2022-06-08 17:24:27	334	<	2001	1.4803	2	1	0.4996	1.9799	0.9806	>	<	2001	0.0415	1	0	0.1994	0.2409	-0.1579	>	<	2001	0.031	1	0	0.1733	0.2043	-0.1423	>	<	1	3.8	3.8	3.8	0	3.8	3.8	>	<	1	518.8	518.8	518.8	0	518.8	518.8	>
2022-06-08 17:24:28	335	<	1992	1.4729	2	1	0.4993	1.9722	0.9736	>	<	1992	0.0166	1	0	0.1276	0.1442	-0.1111	>	<	1992	0.0146	1	0	0.1198	0.1343	-0.1052	>	<	1	3.7	3.7	3.7	0	3.7	3.7	>	<	1	518.8	518.8	518.8	0	518.8	518.8	>
2022-06-08 17:24:29	336	<	2008	1.4836	3	1	0.5007	1.9843	0.9828	>	<	2008	0.0154	1	0	0.1233	0.1387	-0.1078	>	<	2008	0.012	1	0	0.1087	0.1206	-0.0967	>	<	1	3.7	3.7	3.7	0	3.7	3.7	>	<	1	518.8	518.8	518.8	0	518.8	518.8	>
2022-06-08 17:24:30	337	<	1998	1.4685	2	1	0.499	1.9675	0.9695	>	<	1998	0.0075	1	0	0.0863	0.0938	-0.0788	>	<	1998	0.0055	1	0	0.074	0.0795	-0.0685	>	<	1	3.75	3.75	3.75	0	3.75	3.75	>	<	1	518.8	518.8	518.8	0	518.8	518.8	>
2022-06-08 17:24:31	338	<	2002	1.468	2	1	0.499	1.967	0.9691	>	<	2002	0.014	1	0	0.1174	0.1314	-0.1034	>	<	2002	0.011	1	0	0.1043	0.1152	-0.0933	>	<	1	3.6	3.6	3.6	0	3.6	3.6	>	<	1	518.8	518.8	518.8	0	518.8	518.8	>
[truncated: 323 more rows]

## Sheet: Conf1_15000
		<	T2-T1							>	<	Processing Time							>	<	T3-T2							>	<	CPU1							>	<	MEM1							>
[truncated: 664 more rows]

[truncated: 12 more sheets: Conf1_20000, Conf2_100, Conf2_1000, Conf2_5000, Conf2_10000, Conf2_15000, Conf3_100, Conf3_1000, Conf3_5000, Conf3_10000, Conf3_15000, Conf3_20000]
