# Supplementary material for: Evaluating the integration of Esper complex event processing engine and message brokers
Source: PeerJ Comput Sci. 2023 Jul 12;9:e1437. doi: 10.7717/peerj-cs.1437 (PMC10403187; doi:10.7717/peerj-cs.1437)
Supplement: Supplemental Information 6 [file peerj-cs-09-1437-s006.zip › Rawdata/Test_PL__(10Sg).xlsx]

## Sheet: Graph
			Processing Time						CPU 1						Mem
			Conf2_10000	Conf1_10000	Conf1_15000	Conf3_20000			Conf2_10000	Conf1_10000	Conf1_15000	Conf3_20000			Conf2_10000	Conf1_10000	Conf1_15000	Conf3_20000
			0.0747	0.0665	0.0193	0.0471
			Processing Time						CPU 1						Mem
			Configuration 2 (10 000 ev/s)	Configuration 1 (10 000 ev/s)	Configuration 1 (15 000 ev/s)	Configuration 3 (20 000 ev/s)			Configuration 2 (10 000 ev/s)	Configuration 1 (10 000 ev/s)	Configuration 1 (15 000 ev/s)	Configuration 3 (20 000 ev/s)			Configuration 2 (10 000 ev/s)	Configuration 1 (10 000 ev/s)	Configuration 1 (15 000 ev/s)	Configuration 3 (20 000 ev/s)
0	0	0	6.8997	0.0903	0.0207	0.1154		0	24.68	9.84	9.2	13.29		0	1439.06	579.88	479.8	728.56
0	10	1	0.116	0.0649	0.0172	0.039		1	7.13	5.94	6.38	7.87		1	2651.02	639.2	615.52	852.84
0	20	2	0.1219	0.065	0.0194	0.0412		2	7.39	6.28	6.31	4.62		2	2693.12	674.47	663.82	963.88
0	30	3	0.0412	0.0643	0.0153	0.0397		3	5.16	6.19	5.13	4.75		3	2764.8	710.01	714.78	1009.24
0	40	4	0.0407	0.0636	0.0192	0.04		4	4.78	5.45	6.42	5.44		4	2764.8	745.26	747.79	1054.72
0	50	5	0.0454	0.0662	0.0196	0.0443		5	5.61	6.33	7.98	4.53		5	2846.72	779.56	756.03	1126.4
1	60	6	0.0474	0.065	0.0184	0.0393		6	4.41	6.37	9.79	4.62		6	2877.44	789.48	757.36	1126.4
1	70	7	0.0394	0.0636	0.0194	0.038		7	4.39	8.61	11.55	8.1		7	2969.6	798.49	758.84	1126.4
1	80	8	0.0449	0.0656	0.0191	0.0376		8	5.11	9.97	12.17	11.32		8	2969.6	798.94	760.66	1126.4
1	90	9	0.0426	0.0669	0.0192	0.0393		9	4.5	12.12	6.23	13.75		9	2969.6	799.1	947.83	1126.4
1	100	10	0.0412	0.0659	0.0192	0.0388		10	4.54	14.25	6.2	12.57		10	2969.6	799.56	977.73	1228.8
1	110	11	0.0398	0.0671	0.0187	0.0388		11	5.11	15.94	6.3	13.91		11	2969.6	799.96	988.82	1228.8
2	120	12	0.0446	0.0666	0.0193	0.041		12	4.84	15.17	6.44	14.65		12	2969.6	899.09	989.47	1228.8
2	130	13	0.0438	0.0677	0.0199	0.043		13	4.77	14.91	7.37	5.73		13	2969.6	910.49	992.14	1228.8
2	140	14	0.0393	0.0658	0.0198	0.0387		14	5.2	14.85	7.31	5.15		14	2969.6	912.81	998.06	1249.28
2	150	15	0.0447	0.0662	0.0198	0.04		15	4.68	14.96	7.34	4.9		15	2969.6	914.6	1001.54	1331.2
2	160	16	0.0436	0.0666	0.0192	0.0408		16	4.92	14.24	7.36	5.53		16	2969.6	917.04	1004.71	1331.2
2	170	17	0.0386	0.0659	0.0189	0.0404		17	5.38	14.51	7.35	5.35		17	2969.6	918.94	1005.7	1331.2
3	180	18	0.0404	0.0653	0.0201	0.0402		18	4.74	14.23	7.34	5.53		18	2969.6	919.72	1005.84	1433.6
3	190	19	0.0506	0.0647	0.019	0.0397		19	4.72	14.09	7.37	5.45		19	2969.6	919.8	1005.94	1638.4
3	200	20	0.0348	0.0665	0.0197	0.0424		20	5.38	14.22	7.36	4.95		20	2969.6	920.01	1006.2	1638.4
3	210	21	0.0464	0.0663	0.0169	0.0419		21	4.95	14.25	6.46	5.14		21	2969.6	920.26	1006.58	1638.4
3	220	22	0.0384	0.0676	0.0161	0.0421		22	5.05	14.22	6.28	5.81		22	2969.6	920.36	1007.62	1638.4
3	230	23	0.0394	0.0665	0.02	0.0441		23	5.75	14.21	7.37	5.58		23	2969.6	920.6	1008.59	1638.4
4	240	24	0.0351	0.0665	0.0198	0.0453		24	5.22	14.3	8.23	5.79		24	2969.6	920.63	1009.09	1638.4
4	250	25	0.0436	0.0674	0.0198	0.0471		25	5.23	14.17	7.32	6.16		25	2969.6	921.18	1009.24	1710.08
4	260	26	0.0407	0.0675	0.0175	0.0446		26	5.96	14.49	6.15	4.61		26	2969.6	921.3	1009.39	1740.8
4	270	27	0.0419	0.0688	0.0185	0.0408		27	5.59	13.66	7.37	5.13		27	2969.6	921.3	1009.69	1740.8
4	280	28	0.0412	0.0667	0.0201	0.0404		28	5.8	14.35	8.26	5.19		28	2969.6	921.3	1010.1	1740.8
4	290	29	0.045	0.0663	0.0198	0.0436		29	6.26	14.55	7.34	4.62		29	2969.6	921.44	1010.53	1740.8
5	300	30	0.0441	0.0661	0.0197	0.0404		30	5.63	14.48	7.41	4.6		30	2969.6	921.63	1010.85	1740.8
5	310	31	0.0459	0.0665	0.02	0.0414		31	6.04	14.36	8.35	5.1		31	2969.6	921.9	1013.08	1740.8
5	320	32	0.0499	0.0668	0.02	0.0408		32	4.66	14.48	7.34	4.87		32	3000.32	922.26	1013.86	1740.8
5	330	33	0.0456	0.0662	0.0197	0.0479		33	4.42	14.59	7.36	4.79		33	3072	922.61	1014.37	1740.8
5	340	34	0.0484	0.0648	0.0203	0.0473		34	4.53	14.24	8.17	5.54		34	3072	922.7	1014.88	1740.8
5	350	35	0.0501	0.0657	0.0203	0.0407		35	4.99	14.42	7.32	5.26		35	3072	922.7	1015.22	1740.8
6	360	36	0.0491	0.0657	0.0197	0.0423		36	4.65	14.61	7.32	5.51		36	3072	922.81	1015.61	1740.8
6	370	37	0.0404	0.0662	0.0202	0.0406		37	4.37	14.12	8.21	6.19		37	3072	923.45	1015.9	1740.8
6	380	38	0.043	0.0655	0.0208	0.0426		38	5.2	14.81	7.34	6.23		38	3072	923.5	1015.9	1740.8
6	390	39	0.0445	0.0675	0.0199	0.0457		39	4.55	14.28	8.14	4.31		39	3072	923.5	1015.9	1740.8
6	400	40	0.048	0.069	0.0204	0.0411		40	4.75	14.85	7.37	5.05		40	3072	923.56	1016.48	1740.8
6	410	41	0.0431	0.0674	0.0193	0.0414		41	4.98	14.56	8.06	4.52		41	3072	923.7	1016.8	1740.8
7	420	42	0.054	0.0679	0.0199	0.0409		42	4.67	14.47	7.29	4.65		42	3072	923.73	1017.07	1740.8
7	430	43	0.0557	0.0665	0.0195	0.0416		43	4.74	14.94	8.14	5.18		43	3072	924	1017.24	1740.8
7	440	44	0.0504	0.0672	0.0201	0.0416		44	5.07	14.77	8.17	4.61		44	3072	924.22	1017.54	1740.8
7	450	45	0.0419	0.0664	0.02	0.0402		45	4.69	14.68	7.3	4.68		45	3072	924.5	1017.76	1740.8
7	460	46	0.0487	0.0675	0.0204	0.0425		46	4.66	14.73	8.17	5.53		46	3072	924.5	1018.1	1740.8
7	470	47	0.0484	0.0665	0.0206	0.0466		47	5.19	14.94	7.4	5.17		47	3072	924.5	1018.22	1740.8
8	480	48	0.0413	0.0676	0.0205	0.043		48	4.65	15.04	8.1	5.12		48	3072	924.62	1018.38	1740.8
8	490	49	0.056	0.0671	0.0207	0.0423		49	4.58	15.04	7.56	5.85		49	3072	924.92	1018.7	1740.8
8	500	50	0.0372	0.0662	0.0203	0.0421		50	5.35	15	8.04	5.78		50	3072	925.5	1018.83	1740.8
8	510	51	0.0514	0.0664	0.0201	0.0427		51	4.79	14.91	7.53	6.6		51	3072	925.8	1019.51	1740.8
8	520	52	0.0441	0.0647	0.0203	0.0448		52	4.74	14.89	7.38	5.13		52	3072	926.01	1019.9	1740.8
8	530	53	0.0381	0.0669	0.0203	0.0458		53	5.32	14.93	8.12	4.46		53	3072	926.1	1019.92	1740.8
9	540	54	0.0458	0.0648	0.0198	0.0424		54	4.72	13.1	7.66	4.55		54	3072	926.1	1020.1	1740.8
9	550	55	0.046	0.1087	0.0203	0.0411		55	4.93	5.21	7.85	5.13		55	3072	926.1	1020.4	1740.8
9	560	56	0.0536	0.1589	0.0201	0.0427		56	5.44	4.82	8.02	4.53		56	3072	926.1	1020.94	1740.8
9	570	57	0.0415	0.1422	0.0206	0.0422		57	5	4.41	7.51	5.06		57	3072	926.1	1021	1740.8
9	580	58	0.0526	0.136	0.0202	0.0407		58	5.02	5.45	8.2	5.36		58	3072	926.1	1021.03	1740.8
9	590	59	0.0487	0.1078	0.02	0.0418		59	5.83	4.6	7.33	4.89		59	3072	926.1	1021.4	1740.8
10	600	60	0.0505	0.0953	0.0199	0.0422		60	5.37	1.34	8.25	5		60	3072	926.17	1021.76	1740.8
10	610	61	0.0496	0.1979	0.0202	0.0421		61	5.59	2.63	7.39	5.67		61	3072	926.2	1021.9	1740.8
10	620	62	0.0456	0.068	0.0204	0.0402		62	6.15	7.02	8.22	5.47		62	3072	926.5	1021.9	1740.8
10	630	63	0.0495	0.0671	0.0201	0.0404		63	5.67	7.08	7.34	5.72		63	3072	926.77	1022.06	1740.8
10	640	64	0.042	0.0544	0.0203	0.0405		64	5.77	7.93	8.13	7.03		64	3072	926.96	1022.1	1740.8
10	650	65	0.051	0.0531	0.0201	0.041		65	6.64	7.81	7.77	4.27		65	3072	927	1022.58	1740.8
11	660	66	0.0486	0.0565	0.0198	0.0431		66	4.08	7.66	7.8	4.56		66	3072	927	1022.6	1740.8
11	670	67	0.0482	0.0611	0.02	0.0442		67	4.38	8.25	8.2	5.11		67	3072	927.15	1022.6	1740.8
11	680	68	0.057	0.0569	0.0204	0.0447		68	4.94	9.1	7.35	4.67		68	3072	927.48	1022.6	1740.8
11	690	69	0.0426	0.0591	0.0198	0.042		69	4.76	9.71	3.43	4.62		69	3072	927.65	1022.6	1740.8
11	700	70	0.0399	0.0624	0.0085	0.042		70	4.36	10.96	4.76	5.26		70	3072	927.8	1033.16	1740.8
11	710	71	0.0468	0.0551	0.0101	0.0431		71	4.51	11.76	4.99	4.95		71	3072	927.86	1310.72	1740.8
12	720	72	0.0485	0.0616	0.0192	0.0431		72	5.05	11.76	6.18	4.96		72	3072	928.06	1331.2	1740.8
12	730	73	0.0539	0.0549	0.0195	0.0416		73	4.66	15.48	6.21	5.51		73	3072	928.63	1331.2	1740.8
12	740	74	0.0464	0.0518	0.0199	0.0384		74	4.45	16.84	6.33	5.31		74	3072	929.44	1331.2	1740.8
12	750	75	0.0459	0.0626	0.0188	0.0387		75	5.18	16	5.96	5.68		75	3072	930.23	1331.2	1740.8
12	760	76	0.0484	0.0575	0.0185	0.0426		76	4.54	12.26	6.88	6.19		76	3072	1014.64	1331.2	1740.8
12	770	77	0.0482	0.0566	0.019	0.0413		77	4.66	11.42	6.14	5.64		77	3072	1024	1331.2	1740.8
13	780	78	0.046	0.0591	0.0148	0.0407		78	5.19	11.14	4.71	4.59		78	3072	1024	1331.2	1740.8
13	790	79	0.0444	0.0536	0.0196	0.0398		79	4.73	11.61	6.27	4.95		79	3072	1024	1331.2	1740.8
13	800	80	0.0478	0.0589	0.0203	0.0402		80	4.78	11.99	6.39	4.61		80	3072	1024	1331.2	1740.8
13	810	81	0.0451	0.059	0.0201	0.0388		81	5.3	11.14	7.18	4.6		81	3072	1024	1331.2	1740.8
13	820	82	0.0493	0.0537	0.0195	0.0389		82	4.57	11.81	6.21	5.16		82	3072	1024	1331.2	1740.8
13	830	83	0.051	0.0546	0.015	0.0428		83	4.73	11.95	4.88	4.84		83	3072	1024	1331.2	1740.8
14	840	84	0.0419	0.0608	0.0188	0.043		84	5.3	11.49	6.28	4.89		84	3072	1024	1331.2	1740.8
14	850	85	0.0499	0.0575	0.0195	0.0415		85	4.7	9.98	6.31	5.45		85	3072	1024	1331.2	1740.8
14	860	86	0.0401	0.076	0.02	0.0411		86	4.73	9.49	6.61	5.23		86	3072	1024	1331.2	1740.8
14	870	87	0.0391	0.062	0.0185	0.0418		87	5.39	9.94	6.78	5.44		87	3072	1024	1331.2	1740.8
14	880	88	0.0463	0.0612	0.0195	0.042		88	4.76	11	6.14	6.21		88	3072	1024	1331.2	1740.8
14	890	89	0.0597	0.0622	0.0199	0.041		89	4.82	10.26	6.2	5.5		89	3072	1024	1331.2	1740.8
15	900	90	0.0533	0.0588	0.0193	0.0396		90	5.44	11.26	6.22	4.66		90	3072	1024	1331.2	1740.8
15	910	91	0.0525	0.0652	0.02	0.0412		91	5.08	12.04	6.41	5.09		91	3072	1024	1331.2	1740.8
15	920	92	0.0487	0.0652	0.0201	0.0416		92	5.07	11.36	7.2	4.67		92	3072	1024	1331.2	1740.8
15	930	93	0.0574	0.0665	0.0195	0.0416		93	5.81	11.27	6.09	4.65		93	3072	1024	1331.2	1740.8
15	940	94	0.0443	0.067	0.0199	0.0421		94	5.42	11.3	6.21	5.31		94	3072	1024	1331.2	1740.8
15	950	95	0.0487	0.0654	0.0194	0		95	5.57	11.23	6.26	4.74		95	3072	1024	1331.2	1740.8
16	960	96	0.0466	0.0666	0.0198	0.0425		96	6.2	10.58	6.33	5.06		96	3072	1024	1331.2	1740.8
16	970	97	0.0571	0.0667	0.02	0.0431		97	5.77	11.1	6.41	5.58		97	3072	1024	1331.2	1740.8
16	980	98	0.0587	0.0674	0.0203	0.0415		98	6.22	10.49	7.09	5.34		98	3072	1024	1331.2	1740.8
16	990	99	0.059	0.066	0.0202	0.0469		99	4.49	11.01	6.14	5.75		99	3072	1024	1331.2	1740.8
16	1000	100	0.0535	0.0661	0.0196	0.044		100	4.6	10.58	6.17	6.96		100	3072	1024	1331.2	1740.8
16	1010	101	0.0601	0.0634	0.0198	0.0403		101	4.49	10.25	6.2	4.33		101	3072	1024	1331.2	1740.8
17	1020	102	0.0475	0.0653	0.0201	0.0442		102	5.13	10.4	6.36	4.72		102	3072	1024	1331.2	1740.8
17	1030	103	0.052	0.0658	0.0199	0.0434		103	4.6	10.39	6.53	5.09		103	3072	1024	1331.2	1740.8
17	1040	104	0.0537	0.0647	0.0197	0.0446		104	4.6	10.35	7.02	4.57		104	3072	1024	1331.2	1740.8
17	1050	105	0.0551	0.0654	0.0199	0.0475		105	5.19	10.28	6.16	4.72		105	3072	1024	1331.2	1740.8
17	1060	106	0.0566	0.0672	0.0198	0.0668		106	4.49	10.29	6.19	5.27		106	3072	1024	1331.2	1740.8
17	1070	107	0.0502	0.0666	0.02	0.0436		107	4.75	10.35	6.28	4.9		107	3072	1024	1331.2	1740.8
18	1080	108	0.0504	0.0669	0.0196	0.0403		108	5.23	10.46	6.36	5.09		108	3072	1024	1331.2	1740.8
18	1090	109	0.0459	0.0673	0.0201	0.0394		109	4.58	10.44	7.21	5.75		109	3072	1024	1331.2	1740.8
18	1100	110	0.0604	0.0672	0.0192	0.0398		110	4.87	10.41	6.11	5.5		110	3072	1024	1331.2	1740.8
18	1110	111	0.0573	0.0672	0.0195	0.0416		111	5.29	10.42	6.2	5.76		111	3072	1024	1331.2	1740.8
18	1120	112	0.054	0.0671	0.0192	0.0448		112	4.7	10.52	6.17	5.87		112	3072	1024	1331.2	1740.8
18	1130	113	0.0539	0.0675	0.0146	0.044		113	4.8	10.45	4.77	4.97		113	3072	1024	1331.2	1740.8
19	1140	114	0.0569	0.0663	0.0209	0.0381		114	5.15	10.26	6.37	4.58		114	3072	1024	1331.2	1740.8
19	1150	115	0.0504	0.0679	0.0195	0.0396		115	4.69	10.34	7.1	4.66		115	3072	1024	1331.2	1740.8
19	1160	116	0.0527	0.0658	0.0196	0.0418		116	4.64	10.36	6.18	5.14		116	3072	1024	1331.2	1740.8
19	1170	117	0.0522	0.0671	0.0193	0.038		117	5.31	10.34	6.22	4.75		117	3072	1024	1331.2	1740.8
19	1180	118	0.0591	0.0669	0.0191	0.0384		118	4.74	10.5	6.19	5.01		118	3072	1024	1331.2	1740.8
19	1190	119	0.0542	0.0656	0.0195	0.0398		119	4.83	10.4	6.35	5.51		119	3072	1024	1331.2	1740.8
20	1200	120	0.0552	0.0651	0.02	0.0371		120	5.4	10.38	6.42	5.23		120	3072	1024	1331.2	1740.8
20	1210	121	0.0569	0.0664	0.0199	0.0397		121	4.75	10.41	7.04	3.82		121	3072	1024	1331.2	1740.8
20	1220	122	0.0545	0.0666	0.0197	0.0382		122	4.96	10.36	6.13	4.25		122	3072	1024	1331.2	1976.32
20	1230	123	0.0546	0.0659	0.0194	0.0404		123	5.74	10.36	6.2	4.95		123	3072	1024	1331.2	2252.8
20	1240	124	0.0571	0.0671	0.0193	0.0386		124	5.21	10.31	6.23	4.63		124	3072	1024	1331.2	2252.8
20	1250	125	0.0561	0.0641	0.02	0.0403		125	5.47	10.34	6.35	5.24		125	3072	1024	1331.2	2252.8
21	1260	126	0.0555	0.065	0.0192	0.0403		126	5.99	10.38	7.18	4.9		126	3072	1024	1331.2	2252.8
21	1270	127	0.0623	0.0659	0.0193	0.0376		127	5.65	10.33	6.18	5.02		127	3072	1024	1331.2	2252.8
21	1280	128	0.059	0.0664	0.0194	0.0402		128	5.63	10.37	6.16	5.68		128	3072	1024	1331.2	2252.8
21	1290	129	0.0595	0.0666	0.0199	0.0403		129	6.14	10.35	6.21	5.48		129	3072	1024	1331.2	2252.8
21	1300	130	0.0535	0.0662	0.0193	0.044		130	6.33	10.45	6.28	5.43		130	3072	1024	1331.2	2252.8
21	1310	131	0.0528	0.0658	0.0195	0.0405		131	4.04	10.43	6.24	6.38		131	3072	1024	1331.2	2252.8
22	1320	132	0.0548	0.0679	0.0195	0.0414		132	4.95	10.56	7.15	4.16		132	3072	1024	1331.2	2252.8
22	1330	133	0.0539	0.0667	0.0201	0.0405		133	4.43	10.37	6.16	4.22		133	3072	1024	1331.2	2252.8
22	1340	134	0.0644	0.0662	0.0193	0.039		134	4.57	10.35	6.12	4.98		134	3072	1024	1331.2	2252.8
22	1350	135	0.0638	0.0664	0.0194	0.0391		135	5.05	10.4	6.22	4.46		135	3072	1024	1331.2	2252.8
22	1360	136	0.0574	0.0682	0.0195	0.0395		136	4.39	10.3	6.27	4.65		136	3072	1024	1331.2	2252.8
22	1370	137	0.0563	0.0679	0.0189	0.0397		137	4.64	10.37	6.42	5.13		137	3072	1024	1331.2	2252.8
23	1380	138	0.061	0.0672	0.0183	0.0401		138	5.07	10.35	7.02	4.53		138	3072	1024	1331.2	2252.8
23	1390	139	0.0608	0.0689	0.0196	0.0415		139	4.48	10.3	6.14	4.71		139	3072	1024	1331.2	2252.8
23	1400	140	0.0666	0.0706	0.0194	0.0397		140	4.81	9.8	6.17	5.1		140	3072	1024	1331.2	2252.8
23	1410	141	0.0693	0.1076	0.0191	0.0386		141	5.05	5.39	6.22	4.81		141	3072	1024	1331.2	2252.8
23	1420	142	0.0623	0.0561	0.0198	0.04		142	4.63	9.01	6.36	4.85		142	3072	1024	1331.2	2252.8
23	1430	143	0.0655	0.0588	0.0198	0.0421		143	4.6	9.24	7.18	5.36		143	3072	1024	1331.2	2252.8
24	1440	144	0.0646	0.0675	0.0191	0.0456		144	5.24	10.32	6.09	4.97		144	3072	1024	1331.2	2252.8
24	1450	145	0.0654	0.0681	0.0181	0.0396		145	4.58	10.47	5.1	5		145	3072	1024	1331.2	2252.8
24	1460	146	0.0615	0.0667	0.0155	0.0392		146	4.71	10.39	5.83	5.64		146	3072	1024	1331.2	2252.8
24	1470	147	0.0689	0.0667	0.019	0.0456		147	5.23	10.38	6.25	5.47		147	3072	1024	1331.2	2252.8
24	1480	148	0.0696	0.0669	0.0187	0.0435		148	4.68	10.28	6.38	5.46		148	3072	1024	1331.2	2252.8
24	1490	149	0.0696	0.0673	0.019	0.0415		149	4.78	10.23	7.15	6.54		149	3072	1024	1331.2	2252.8
25	1500	150	0.0676	0.066	0.0191	0.0416		150	5.29	10.27	6.21	4.18		150	3072	1024	1331.2	2252.8
25	1510	151	0.0677	0.0673	0.019	0.04		151	4.77	10.38	6.19	4.45		151	3072	1024	1331.2	2252.8
25	1520	152	0.0672	0.067	0.0186	0.0444		152	4.9	10.34	6.2	5		152	3072	1024	1331.2	2252.8
25	1530	153	0.0589	0.0675	0.0186	0.0393		153	5.5	10.45	6.27	4.42		153	3072	1024	1331.2	2252.8
25	1540	154	0.0688	0.0661	0.0193	0.038		154	5.14	10.4	6.52	4.44		154	3072	1024	1331.2	2252.8
25	1550	155	0.0713	0.0666	0.0185	0.0374		155	5.23	10.45	6.98	4.87		155	3072	1024	1331.2	2252.8
26	1560	156	0.0686	0.0659	0.0188	0.0394		156	5.84	10.38	6.12	4.42		156	3072	1024	1331.2	2252.8
26	1570	157	0.0656	0.0669	0.0184	0.0405		157	5.55	10.42	6.24	4.46		157	3072	1024	1331.2	2252.8
26	1580	158	0.0658	0.0668	0.0189	0.0382		158	5.63	10.42	6.25	4.99		158	3072	1024	1331.2	2252.8
26	1590	159	0.0653	0.0664	0.0186	0.0404		159	5.65	10.43	6.37	4.71		159	3072	1024	1331.2	2252.8
26	1600	160	0.0615	0.0664	0.0198	0.04		160	6.25	10.46	7.16	4.65		160	3072	1024	1331.2	2252.8
26	1610	161	0.0699	0.0649	0.0182	0.0392		161	6.48	10.53	6.12	5.25		161	3072	1024	1331.2	2252.8
27	1620	162	0.071	0.0659	0.0186	0.0425		162	4	10.35	6.17	4.94		162	3072	1024	1331.2	2252.8
27	1630	163	0.0681	0.0694	0.0188	0.0387		163	4.97	8.75	6.18	5.14		163	3072	1024	1331.2	2252.8
27	1640	164	0.0683	0.0732	0.0185	0.0406		164	4.65	6.77	6.32	5.64		164	3072	1024	1331.2	2252.8
27	1650	165	0.0739	0.1146	0.0189	0.039		165	4.52	4.33	6.43	5.38		165	3072	1024	1331.2	2252.8
27	1660	166	0.0741	0.1127	0.0185	0.0395		166	5.01	4.66	7.05	5.42		166	3072	1024	1331.2	2252.8
27	1670	167	0.0748	0.122	0.0182	0.039		167	4.46	4.34	6.2	6.67		167	3072	1024	1331.2	2252.8
28	1680	168	0.0697	0.0932	0.0182	0.0432		168	4.77	4.74	6.21	4.06		168	3072	1024	1331.2	2252.8
28	1690	169	0.0724	0.0647	0.0185	0.0384		169	5.17	6.71	6.23	4.46		169	3072	1024	1331.2	2252.8
28	1700	170	0.0654	0.0649	0.0186	0.0417		170	4.54	5.93	6.3	4.95		170	3072	1024	1331.2	2252.8
28	1710	171	0.0728	0.0754	0.0182	0.0383		171	4.61	5.99	6.48	4.46		171	3072	1024	1331.2	2252.8
28	1720	172	0.0716	0.069	0.0183	0.04		172	5.23	6.64	6.99	4.44		172	3072	1024	1331.2	2252.8
28	1730	173	0.0761	0.0594	0.0178	0.0421		173	4.61	7.59	6.14	5		173	3072	1024	1331.2	2252.8
29	1740	174	0.068	0.0521	0.0178	0.04		174	4.66	8.02	6.2	4.47		174	3072	1024	1331.2	2252.8
29	1750	175	0.0728	0.0581	0.0177	0.0377		175	5.13	7.59	6.06	4.62		175	3072	1024	1331.2	2252.8
29	1760	176	0.0755	0.0571	0.0188	0.04		176	4.55	7.81	6.34	5.08		176	3072	1024	1331.2	2252.8
29	1770	177	0.0715	0.0568	0.0185	0.0427		177	4.7	8.38	6.95	4.65		177	3072	1024	1331.2	2252.8
29	1780	178	0.0711	0.0696	0.0167	0.0435		178	5.41	7.97	5.85	4.72		178	3072	1024	1331.2	2252.8
29	1790	179	0.0757	0.0594	0.0173	0.0425		179	4.63	9.77	5.29	5.28		179	3072	1024	1331.2	2252.8
30	1800	180	0.0831	0.0542	0.0092	0.0397		180	4.79	9.75	3.68	4.97		180	3072	1024	1331.2	2252.8
30	1810	181	0.0834	0.0595	0.0151	0.0395		181	5.41	10.49	6.25	5.11		181	3072	1024	1331.2	2252.8
30	1820	182	0.0791	0.06	0.0187	0.0419		182	5.03	9.89	6.41	5.86		182	3072	1024	1331.2	2252.8
30	1830	183	0.0849	0.0573	0.0186	0.0385		183	5.09	12.13	7	5.47		183	3072	1024	1331.2	2252.8
30	1840	184	0.0861	0.0649	0.0172	0.0396		184	5.74	12.92	6.15	5.49		184	3072	1024	1331.2	2252.8
30	1850	185	0.085	0.0647	0.018	0.0417		185	5.13	12.29	6.14	5.44		185	3072	1024	1331.2	2252.8
31	1860	186	0.0852	0.0646	0.0183	0.041		186	5.22	12.21	6.2	4.7		186	3072	1024	1331.2	2252.8
31	1870	187	0.0823	0.0639	0.0184	0.0429		187	6.02	11.66	6.22	4.5		187	3072	1024	1331.2	2252.8
31	1880	188	0.0813	0.0654	0.0187	0.0413		188	5.49	11.81	6.41	4.53		188	3072	1024	1331.2	2252.8
31	1890	189	0.0881	0.0653	0.0184	0.04		189	5.58	11.39	6.97	4.96		189	3072	1024	1331.2	2252.8
31	1900	190	0.0905	0.0672	0.0176	0.0399		190	6.18	11.35	6.12	4.63		190	3072	1024	1331.2	2252.8
31	1910	191	0.0831	0.0675	0.0181	0.043		191	5.25	11.11	6.21	4.47		191	3072	1024	1331.2	2252.8
32	1920	192	0.0838	0.0661	0.0187	0.0422		192	4.05	10.57	6.25	5		192	3072	1024	1331.2	2252.8
32	1930	193	0.0929	0.0671	0.0178	0.0426		193	4.93	11.06	6.37	4.54		193	3072	1024	1331.2	2252.8
32	1940	194	0.0912	0.0658	0.019	0.0389		194	4.7	10.49	7.21	4.77		194	3072	1024	1331.2	2252.8
32	1950	195	0.0865	0.0648	0.0179	0.0393		195	4.59	10.42	6.16	5.19		195	3072	1024	1331.2	2252.8
32	1960	196	0.086	0.0657	0.0173	0.0372		196	5.05	10.3	6.14	4.81		196	3072	1024	1331.2	2252.8
32	1970	197	0.0876	0.0656	0.0179	0.0405		197	4.47	10.34	6.16	4.85		197	3072	1024	1331.2	2252.8
33	1980	198	0.0889	0.0647	0.0186	0.0405		198	4.69	10.32	6.28	5.5		198	3072	1024	1331.2	2252.8
33	1990	199	0.0951	0.0666	0.0193	0.0383		199	5.37	10.39	6.45	5.38		199	3072	1024	1331.2	2252.8
33	2000	200	0.0968	0.0655	0.0182	0.0403		200	4.65	10.33	7.12	5.53		200	3072	1024	1331.2	2252.8
33	2010	201	0.0927	0.0666	0.0172	0.0378		201	4.5	10.34	6.1	5.87		201	3072	1024	1331.2	2252.8
33	2020	202	0.0969	0.0651	0.0177	0.0404		202	5.31	10.43	6.17	5.2		202	3072	1024	1331.2	2252.8
33	2030	203	0.0953	0.0663	0.0184	0.0403		203	4.57	10.46	6.23	4.52		203	3072	1024	1331.2	2252.8
34	2040	204	0.0914	0.0672	0.0185	0.0477		204	4.69	10.4	6.28	4.87		204	3072	1024	1331.2	2252.8
34	2050	205	0.0883	0.0658	0.0189	0.043		205	5.28	10.42	6.42	4.47		205	3072	1024	1331.2	2252.8
34	2060	206	0.0932	0.0662	0.0178	0.0387		206	4.62	10.39	7.02	4.54		206	3072	1024	1331.2	2252.8
34	2070	207	0.0912	0.0652	0.0183	0.0399		207	4.6	10.36	6.19	5.1		207	3072	1024	1331.2	2252.8
34	2080	208	0.0916	0.0664	0.0175	0.0398		208	5.37	10.36	6.21	4.55		208	3072	1024	1331.2	2252.8
34	2090	209	0.0954	0.0653	0.0187	0.0373		209	4.89	10.35	6.21	4.6		209	3072	1024	1331.2	2252.8
35	2100	210	0.0877	0.0654	0.018	0.0435		210	4.71	10.31	6.39	5.04		210	3072	1024	1331.2	2252.8
35	2110	211	0.0908	0.0676	0.0193	0.0391		211	5.34	10.29	7.28	4.82		211	3072	1024	1331.2	2252.8
35	2120	212	0.1004	0.0664	0.0182	0.0394		212	5.03	10.25	6.1	4.77		212	3072	1024	1331.2	2252.8
35	2130	213	0.0937	0.0663	0.0185	0.0404		213	5.05	10.42	6.12	5.43		213	3072	1024	1331.2	2252.8
35	2140	214	0.0937	0.067	0.018	0.0373		214	5.62	10.45	6.28	5.07		214	3072	1024	1331.2	2252.8
35	2150	215	0.0965	0.0664	0.0181	0.0398		215	5.19	10.34	6.26	5.24		215	3072	1024	1331.2	2252.8
36	2160	216	0.0903	0.0656	0.0182	0.0384		216	5.24	10.27	6.39	5.9		216	3072	1024	1331.2	2252.8
36	2170	217	0.0963	0.0671	0.0183	0.0387		217	5.99	10.32	7.11	5.44		217	3072	1024	1331.2	2252.8
36	2180	218	0.0944	0.0661	0.0145	0.0405		218	5.65	10.34	4.97	5.98		218	3072	1024	1331.2	2252.8
36	2190	219	0.0848	0.0661	0.0183	0.0397		219	5.66	10.33	6.15	4.79		219	3072	1024	1331.2	2252.8
36	2200	220	0.0912	0.0665	0.0179	0.0411		220	6.33	10.33	6.08	4.48		220	3072	1024	1331.2	2252.8
36	2210	221	0.0941	0.0659	0.0179	0.0402		221	5.57	10.34	6.28	4.54		221	3072	1024	1331.2	2252.8
37	2220	222	0.0931	0.0674	0.019	0.0386		222	4.25	10.36	6.42	5.03		222	3072	1024	1331.2	2252.8
37	2230	223	0.0946	0.0664	0.019	0.0393		223	5.25	10.37	7.01	4.4		223	3072	1024	1331.2	2252.8
37	2240	224	0.0886	0.0676	0.0179	0.0406		224	4.57	10.38	5.28	4.62		224	3072	1024	1331.2	2252.8
37	2250	225	0.0892	0.0683	0.0151	0.0417		225	4.67	10.41	5.89	5.12		225	3072	1024	1331.2	2252.8
37	2260	226	0.0906	0.0665	0.0181	0.0405		226	5.02	10.29	6.22	4.64		226	3072	1024	1331.2	2252.8
37	2270	227	0.0934	0.0674	0.0189	0.0413		227	4.64	8.65	6.31	4.65		227	3072	1024	1331.2	2252.8
38	2280	228	0.0879	0.0666	0.0184	0.0426		228	4.66	10.31	7.3	5.23		228	3072	1024	1331.2	2252.8
38	2290	229	0.0918	0.068	0.0178	0.0397		229	5.29	10.41	6.12	4.92		229	3072	1024	1331.2	2252.8
38	2300	230	0.0925	0.0677	0.0173	0.0385		230	4.61	10.37	6.16	4.9		230	3072	1024	1331.2	2252.8
38	2310	231	0.0932	0.0662	0.018	0.0402		231	4.64	10.54	6.14	5.63		231	3072	1024	1331.2	2252.8
38	2320	232	0.0895	0.0677	0.019	0.0415		232	5.31	10.57	6.31	5.43		232	3072	1024	1331.2	2252.8
38	2330	233	0.0868	0.0674	0.0181	0.038		233	4.58	10.45	6.39	5.32		233	3072	1024	1331.2	2252.8
39	2340	234	0.0849	0.0678	0.0184	0.0364		234	4.71	10.52	7.1	6.36		234	3072	1024	1331.2	2252.8
39	2350	235	0.0846	0.0673	0.0177	0.0383		235	5.29	10.33	6.11	4.26		235	3072	1024	1331.2	2252.8
39	2360	236	0.0911	0.0671	0.0182	0.042		236	4.64	10.29	6.2	4.53		236	3072	1024	1331.2	2252.8
39	2370	237	0.0938	0.0675	0.0184	0.0407		237	4.76	10.33	6.15	4.97		237	3072	1024	1331.2	2252.8
39	2380	238	0.0825	0.0667	0.0189	0.042		238	5.4	10.37	6.25	4.47		238	3072	1024	1331.2	2252.8
39	2390	239	0.0858	0.0676	0.0191	0.0421		239	4.91	10.31	6.4	4.5		239	3072	1024	1331.2	2252.8
40	2400	240	0.0896	0.0676	0.0187	0.0421		240	4.86	10.41	7.04	5.12		240	3072	1024	1331.2	2252.8
40	2410	241	0.0829	0.0671	0.0187	0.0422		241	5.57	10.31	6.13	4.51		241	3072	1024	1331.2	2252.8
40	2420	242	0.0835	0.0681	0.0188	0.0408		242	5.1	10.34	6.19	4.67		242	3072	1024	1331.2	2252.8
40	2430	243	0.0861	0.0672	0.0177	0.0394		243	5.21	10.42	6.19	5.26		243	3072	1024	1331.2	2252.8
40	2440	244	0.0884	0.0683	0.0198	0.0414		244	5.54	10.4	6.34	4.91		244	3072	1024	1331.2	2252.8
40	2450	245	0.0941	0.0678	0.0182	0.0409		245	5.82	10.36	7.27	5.02		245	3072	1024	1331.2	2252.8
41	2460	246	0.0867	0.058	0.0179	0.0406		246	5.75	3.84	6.1	5.53		246	3072	1024	1331.2	2252.8
41	2470	247	0.0804	0.0537	0.0188	0.04		247	5.72	9.03	6.18	5.36		247	3072	1024	1331.2	2252.8
41	2480	248	0.0854	0.052	0.0185	0.0395		248	6.4	9.3	6.15	5.55		248	3072	1024	1331.2	2252.8
41	2490	249	0.0855	0.0671	0.0181	0.0428		249	6.16	10.31	6.25	5.96		249	3072	1024	1331.2	2252.8
41	2500	250	0.086	0.066	0.0189	0.0445		250	4.03	10.4	6.4	5.15		250	3072	1024	1331.2	2252.8
41	2510	251	0.0776	0.0664	0.019	0.0439		251	4.91	10.29	7.12	4.48		251	3072	1024	1331.2	2252.8
42	2520	252	0.0788	0.0673	0.0181	0.0436		252	4.82	10.43	6.16	5		252	3072	1024	1331.2	2252.8
42	2530	253	0.0726	0.0677	0.018	0.0438		253	4.56	10.33	6.12	4.49		253	3072	1024	1331.2	2252.8
42	2540	254	0.0753	0.0675	0.0185	0.0422		254	5.24	10.29	6.17	4.59		254	3072	1024	1331.2	2252.8
42	2550	255	0.0813	0.0677	0.0193	0.0447		255	4.64	10.35	6.26	5.04		255	3072	1024	1331.2	2252.8
42	2560	256	0.0732	0.0675	0.0193	0.0449		256	4.61	10.43	6.43	4.66		256	3072	1024	1331.2	2252.8
42	2570	257	0.0716	0.0673	0.0191	0.0453		257	5.16	10.34	6.98	4.62		257	3072	1024	1331.2	2252.8
43	2580	258	0.067	0.0679	0.0189	0.0432		258	4.6	10.54	6.18	5.24		258	3072	1024	1331.2	2252.8
43	2590	259	0.069	0.066	0.0195	0.0441		259	4.53	11.11	6.19	4.91		259	3072	1024	1331.2	2252.8
43	2600	260	0.0781	0.066	0.0196	0.043		260	5.33	10.48	6.19	5.01		260	3072	1024	1331.2	2252.8
43	2610	261	0.0684	0.0665	0.0195	0.0447		261	4.67	10.48	6.31	5.52		261	3072	1024	1331.2	2252.8
43	2620	262	0.0673	0.0667	0.019	0.0474		262	4.73	10.4	7.24	5.35		262	3072	1024	1331.2	2252.8
43	2630	263	0.0684	0.0664	0.0186	0.0395		263	5.24	10.38	6.17	5.41		263	3072	1024	1331.2	2252.8
44	2640	264	0.0657	0.0649	0.0193	0.0417		264	4.61	10.31	6.14	5.9		264	3072	1024	1331.2	2252.8
44	2650	265	0.0755	0.0662	0.0187	0.0457		265	4.75	10.3	6.14	5.34		265	3072	1024	1331.2	2252.8
44	2660	266	0.0623	0.0652	0.0189	0.0438		266	5.3	10.3	6.23	4.5		266	3072	1024	1331.2	2252.8
44	2670	267	0.0693	0.0658	0.0197	0.0441		267	4.92	10.55	6.39	4.99		267	3072	1024	1331.2	2252.8
44	2680	268	0.0651	0.066	0.0194	0.041		268	4.86	10.6	7.16	4.46		268	3072	1024	1331.2	2252.8
44	2690	269	0.0683	0.0643	0.0195	0.0418		269	5.49	10.48	6.13	4.52		269	3072	1024	1331.2	2252.8
45	2700	270	0.0634	0.0666	0.0188	0.0426		270	5.13	10.32	6.19	5.01		270	3072	1024	1331.2	2252.8
45	2710	271	0.0615	0.0661	0.0193	0.0444		271	5.19	10.34	6.16	4.67		271	3072	1024	1331.2	2252.8
45	2720	272	0.0668	0.0659	0.0194	0.0435		272	5.89	10.3	6.25	4.63		272	3072	1024	1331.2	2252.8
45	2730	273	0.0678	0.0656	0.017	0.0447		273	5.51	10.38	5.21	5.25		273	3072	1024	1331.2	2252.8
45	2740	274	0.0684	0.0648	0.0179	0.0438		274	5.72	10.39	6.9	4.94		274	3072	1024	1331.2	2252.8
45	2750	275	0.0661	0.0651	0.0195	0.044		275	6.12	10.29	6.21	5.03		275	3072	1024	1331.2	2252.8
46	2760	276	0.0584	0.0657	0.0199	0.0443		276	5.78	10.34	6.14	5.66		276	3072	1024	1331.2	2252.8
46	2770	277	0.0636	0.0653	0.019	0.043		277	5.68	10.32	6.22	5.46		277	3072	1024	1331.2	2252.8
46	2780	278	0.0569	0.0668	0.0198	0.0448		278	4.93	10.28	6.33	5.5		278	3072	1024	1331.2	2252.8
46	2790	279	0.0628	0.0665	0.0195	0.0484		279	4.56	10.31	7.18	6.75		279	3072	1024	1331.2	2252.8
46	2800	280	0.0525	0.0657	0.0193	0.0431		280	4.78	10.4	6.17	4.13		280	3072	1024	1331.2	2252.8
46	2810	281	0.0577	0.0668	0.02	0.0442		281	5.14	10.33	6.19	4.49		281	3072	1024	1331.2	2252.8
47	2820	282	0.0595	0.0661	0.0199	0.0458		282	4.61	10.38	6.22	5.14		282	3072	1024	1331.2	2252.8
47	2830	283	0.0565	0.0671	0.0198	0.0445		283	4.58	10.62	6.24	4.57		283	3072	1024	1331.2	2252.8
47	2840	284	0.0637	0.067	0.02	0.0471		284	5.18	10.59	6.39	4.5		284	3072	1024	1331.2	2252.8
47	2850	285	0.059	0.0673	0.0197	0.0438		285	4.63	10.4	7.14	5.1		285	3072	1024	1331.2	2252.8
47	2860	286	0.0566	0.0663	0.0206	0.0457		286	4.62	10.37	6.07	4.8		286	3072	1024	1331.2	2252.8
47	2870	287	0.0595	0.0656	0.0201	0.0473		287	5.24	10.33	6.18	4.89		287	3072	1024	1331.2	2252.8
48	2880	288	0.0583	0.0651	0.0199	0.0455		288	4.71	10.44	6.23	5.42		288	3072	1024	1331.2	2252.8
48	2890	289	0.0523	0.0668	0.0204	0.0439		289	4.69	10.43	6.33	4.93		289	3072	1024	1331.2	2252.8
48	2900	290	0.0581	0.0653	0.0168	0.0498		290	5.25	10.37	5.38	5.17		290	3072	1024	1331.2	2252.8
48	2910	291	0.0549	0.0664	0.0199	0.0493		291	4.78	10.46	6.97	5.79		291	3072	1024	1331.2	2252.8
48	2920	292	0.0586	0.0647	0.0201	0.0466		292	4.75	10.37	6.16	5.38		292	3072	1024	1331.2	2252.8
48	2930	293	0.0511	0.0667	0.0203	0.0491		293	5.32	10.37	6.22	5.42		293	3072	1024	1331.2	2252.8
49	2940	294	0.054	0.0671	0.0202	0.046		294	4.85	10.42	6.22	5.48		294	3072	1024	1331.2	2252.8
49	2950	295	0.0523	0.0676	0.0208	0.0465		295	4.85	10.46	6.33	4.83		295	3072	1024	1331.2	2252.8
49	2960	296	0.0547	0.0666	0.0207	0.0448		296	5.52	10.63	7.12	4.6		296	3072	1024	1331.2	2252.8
49	2970	297	0.1754	0.0677	0.0203	0.0435		297	4.97	10.67	6.13	4.54		297	3072	1024	1331.2	2252.8
49	2980	298	0.0702	0.0674	0.0208	0.0435		298	5.33	10.51	6.17	5.15		298	3072	1024	1331.2	2252.8
49	2990	299	0.0467	0.0656	0.0206	0.0428		299	5.93	10.42	6.23	4.55		299	3072	1024	1331.2	2252.8
50	3000	300	0.0428	0.0654	0.0204	0.043		300	5.56	10.31	6.31	4.63		300	3072	1024	1331.2	2252.8
50	3010	301	0.045	0.0722	0.0203	0.0421		301	5.94	9.78	6.43	5.4		301	3072	1024	1331.2	2252.8
50	3020	302	0.0449	0.061	0.0214	0.0441		302	6.21	9.07	7.05	4.89		302	3072	1024	1331.2	2252.8
50	3030	303	0.0483	0.0665	0.0205	0.0417		303	5.69	10.33	6.19	5.08		303	3072	1024	1331.2	2252.8
50	3040	304	0.0505	0.0654	0.0208	0.0506		304	5.4	10.32	6.14	5.52		304	3072	1024	1331.2	2252.8
50	3050	305	0.0419	0.0664	0.0211	0.0461		305	5	9.68	6.22	5.4		305	3072	1024	1331.2	2252.8
51	3060	306	0.0468	0.0648	0.0212	0.0456		306	4.69	10.3	6.31	5.41		306	3072	1024	1331.2	2252.8
51	3070	307	0.0487	0.0665	0.0211	0.0441		307	4.35	10.42	6.41	6.98		307	3072	1024	1331.2	2252.8
51	3080	308	0.0516	0.0658	0.0208	0.0439		308	5.01	10.5	6.97	4.16		308	3072	1024	1331.2	2252.8
51	3090	309	0.0525	0.0666	0.0205	0.0455		309	4.61	10.53	6.08	4.48		309	3072	1024	1331.2	2252.8
51	3100	310	0.055	0.0678	0.0212	0.0454		310	4.4	10.53	6.23	5.07		310	3072	1024	1331.2	2252.8
51	3110	311	0.055	0.0673	0.0206	0.045		311	5.26	10.56	6.24	4.49		311	3072	1024	1331.2	2252.8
52	3120	312	0.056	0.0686	0.0204	0.0446		312	4.55	10.56	6.39	4.65		312	3072	1024	1331.2	2252.8
52	3130	313	0.0646	0.0676	0.0206	0.0444		313	4.68	10.33	7.2	5.13		313	3072	1024	1331.2	2252.8
52	3140	314	0.0601	0.0662	0.0204	0.0449		314	5.22	10.3	6.21	4.83		314	3072	1024	1331.2	2252.8
52	3150	315	0.0571	0.0666	0.0209	0.046		315	4.58	10.16	6.15	4.83		315	3072	1024	1331.2	2252.8
52	3160	316	0.0619	0.0665	0.0208	0.0455		316	4.59	10.43	6.25	5.35		316	3072	1024	1331.2	2252.8
52	3170	317	0.0615	0.067	0.0207	0.0454		317	5.34	10.38	6.26	5.04		317	3072	1024	1331.2	2252.8
53	3180	318	0.0699	0.0664	0.0203	0.0431		318	4.85	10.7	6.41	5.35		318	3072	1024	1331.2	2252.8
53	3190	319	0.0643	0.0672	0.0205	0.0459		319	4.66	10.6	7.18	5.99		319	3072	1024	1331.2	2252.8
53	3200	320	0.0514	0.0666	0.0214	0.0435		320	5.48	10.56	6.11	5.43		320	3072	1024	1331.2	2252.8
53	3210	321	0.0728	0.0669	0.0215	0.044		321	4.94	10.36	6.22	6.1		321	3072	1024	1331.2	2252.8
53	3220	322	0.0673	0.0675	0.0208	0.0448		322	5.11	10.4	6.21	5.04		322	3072	1024	1331.2	2252.8
53	3230	323	0.0715	0.066	0.02	0.0463		323	5.83	10.4	6.34	4.44		323	3072	1024	1331.2	2252.8
54	3240	324	0.0712	0.0666	0.0208	0.0467		324	5.16	10.47	6.75	4.53		324	3072	1024	1331.2	2252.8
54	3250	325	0.0618	0.0664	0.0213	0.0444		325	5.39	10.43	6.73	5.02		325	3072	1024	1331.2	2252.8
54	3260	326	0.0663	0.0664	0.021	0.0447		326	6.16	10.33	6.16	4.57		326	3072	1024	1331.2	2252.8
54	3270	327	0.0688	0.0657	0.0199	0.0458		327	5.69	10.4	6.16	4.6		327	3072	1024	1331.2	2252.8
54	3280	328	0.0826	0.0663	0.0207	0.0436		328	5.69	10.39	6.27	5.45		328	3072	1024	1331.2	2252.8
54	3290	329	0.0795	0.0659	0.0198	0.0439		329	5.79	10.33	6.32	4.8		329	3072	1024	1331.2	2252.8
55	3300	330	0.0816	0.0656	0.0209	0.0422		330	5.83	10.42	7.19	5.03		330	3072	1024	1331.2	2252.8
55	3310	331	0.0773	0.0663	0.0206	0.0433		331	4.48	10.42	6.14	5.61		331	3072	1024	1331.2	2252.8
55	3320	332	0.0819	0.0654	0.0216	0.0445		332	4.49	10.48	6.17	5.61		332	3072	1024	1331.2	2252.8
55	3330	333	0.0848	0.0663	0.0208	0.0435		333	5.05	10.59	6.25	5.42		333	3072	1024	1331.2	2252.8
55	3340	334	0.0854	0.067	0.021	0.0413		334	4.73	10.49	6.27	6.44		334	3072	1024	1331.2	2252.8
55	3350	335	0.0837	0.0667	0.0211	0.0454		335	4.54	10.41	6.42	4.5		335	3072	1024	1331.2	2252.8
56	3360	336	0.083	0.0669	0.021	0.0436		336	5.17	10.4	7.11	4.44		336	3072	1024	1331.2	2252.8
56	3370	337	0.0896	0.0669	0.021	0.0431		337	4.7	10.37	6.1	4.93		337	3072	1024	1331.2	2252.8
56	3380	338	0.0874	0.0663	0.0207	0.043		338	4.58	10.39	6.2	4.65		338	3072	1024	1331.2	2252.8
56	3390	339	0.0876	0.0684	0.0206	0.0416		339	5.3	10.35	6.23	4.74		339	3072	1024	1331.2	2252.8
56	3400	340	0.0848	0.0669	0.0216	0.0417		340	4.62	10.38	6.33	5.18		340	3072	1024	1331.2	2252.8
56	3410	341	0.0871	0.0669	0.0212	0.0432		341	4.59	10.37	6.43	4.86		341	3072	1024	1331.2	2252.8
57	3420	342	0.0897	0.0677	0.0204	0.0413		342	5.33	10.4	7.02	4.98		342	3072	1024	1331.2	2252.8
57	3430	343	0.0856	0.067	0.0211	0.0501		343	4.77	10.35	6.14	5.6		343	3072	1024	1331.2	2252.8
57	3440	344	0.087	0.0672	0.0213	0.0492		344	4.71	10.42	6.18	5.32		344	3072	1024	1331.2	2252.8
57	3450	345	0.0848	0.0682	0.0207	0.0436		345	5.39	10.46	6.29	5.42		345	3072	1024	1331.2	2252.8
57	3460	346	0.086	0.0674	0.0208	0.0454		346	4.86	10.66	6.32	5.85		346	3072	1024	1331.2	2252.8
57	3470	347	0.0876	0.0735	0.0209	0.0439		347	4.95	8.35	7.15	5.49		347	3072	1024	1331.2	2252.8
58	3480	348	0.0916	0.0652	0.0209	0.044		348	5.67	8.03	6.16	4.59		348	3072	1024	1331.2	2252.8
58	3490	349	0.0882	0.0624	0.0208	0.045		349	5.1	9.72	6.2	4.93		349	3072	1024	1331.2	2252.8
58	3500	350	0.0845	0.0679	0.0211	0.6893		350	5.46	10.64	6.2	4.67		350	3072	1024	1331.2	2252.8
58	3510	351	0.0883	0.067	0.0216	0.0741		351	6.02	10.53	6.23	4.74		351	3072	1024	1331.2	2252.8
58	3520	352	0.0943	0.0662	0.0211	0.0893		352	5.71	10.43	6.42	5.19		352	3072	1024	1331.2	2252.8
58	3530	353	0.0897	0.0675	0.0212	0.0877		353	5.71	10.31	7.19	4.75		353	3072	1024	1331.2	2252.8
59	3540	354	0.0884	0.0671	0.0196	0.0681		354	6.32	10.38	6.08	4.9		354	3072	1024	1331.2	2252.8
59	3550	355	0.0894	0.0655	0.0207	0.0442		355	5.89	10.45	6.2	5.51		355	3072	1024	1331.2	2252.8
59	3560	356	0.092	0.0655	0.0201	0.0479		356	4.47	10.28	6.22	5.26		356	3072	1024	1331.2	2252.8
59	3570	357	0.0947	0.0659	0.0209	0.0445		357	5.11	10.29	6.28	5.48		357	3072	1024	1331.2	2252.8
59	3580	358	0.0864	0.065	0.0208	0.0425		358	4.57	10.32	6.42	6.18		358	3072	1024	1331.2	2252.8
59	3590	359	0.0867	0.066	0.0204	0.0425		359	4.57	10.37	6.97	6.14		359	3072	1024	1331.2	2252.8
60	3600	360	0.0932	0.0622	0.0209	0.0423		360	5.22	9.24	6.18	4.44		360	3072	1024	1331.2	2252.8
60	3610	361	0.0931	0.0652	0.021	0.0466		361	4.69	10.44	6.25	4.9		361	3072	1024	1331.2	2252.8
60	3620	362						362	4.67	9.18	6.31	4.58		362	3072	1024	1331.2	2252.8
60	3630	363						363	5.37	10.4	6.36	4.7		363	3072	1024	1331.2	2252.8
60	3640	364						364	4.6	10.37	7.24	5.14		364	3072	1024	1331.2	2252.8
60	3650	365						365	4.72	7.41	5.72	4.87		365	3072	1024	1331.2	2252.8
61	3660	366						366	5.31	6.24	5.98	2.93		366	3072	1024	1331.2	2252.8
61	3670	367						367	0	0	0	0		367	0	0	0	0
61	3680	368						368	0	0	0	0		368	0	0	0	0
61	3690	369						369	0	0	0	0		369	0	0	0	0
61	3700	370						370	0	0	0	0		370	0	0	0	0
61	3710	371						371	0	0	0	0		371	0	0	0	0
62	3720	372						372	0	0	0	0		372	0	0	0	0
62	3730	373						373	0	0	0	0		373	0	0	0	0
62	3740	374						374	0	0	0	0		374	0	0	0	0
62	3750	375						375	0	0	0	0		375	0	0	0	0
62	3760	376						376	0	0	0	0		376	0	0	0	0
62	3770	377						377	0	0	0	0		377	0	0	0	0
63	3780	378						378	0	0	0	0		378	0	0	0	0
63	3790	379						379	0	0	0	0		379	0	0	0	0
63	3800	380						380	0	0	0	0		380	0	0	0	0
63	3810	381						381	0	0	0	0		381	0	0	0	0
63	3820	382						382	0	0	0	0		382	0	0	0	0
63	3830	383						383	0	0	0	0		383	0	0	0	0
64	3840	384						384	0	0	0	0		384	0	0	0	0
64	3850	385						385	0	0	0	0		385	0	0	0	0
64	3860	386						386	0	0	0	0		386	0	0	0	0
64	3870	387						387	0	0	0	0		387	0	0	0	0
64	3880	388						388	0	0	0	0		388	0	0	0	0
64	3890	389						389	0	0	0	0		389	0	0	0	0
65	3900	390						390	0	0	0	0		390	0	0	0	0
65	3910	391						391	0	0	0	0		391	0	0	0	0
65	3920	392						392	0	0	0	0		392	0	0	0	0
65	3930	393						393	0	0	0	0		393	0	0	0	0
65	3940	394						394	0	0	0	0		394	0	0	0	0
65	3950	395						395	0	0	0	0		395	0	0	0	0
66	3960	396						396	0	0	0	0		396	0	0	0	0
66	3970	397						397	0	0	0	0		397	0	0	0	0
66	3980	398						398	0	0	0	0		398	0	0	0	0
66	3990	399						399	0	0	0	0		399	0	0	0	0
66	4000	400						400	0	0	0	0		400	0	0	0	0
66	4010	401						401	0	0	0	0		401	0	0	0	0
67	4020	402						402	0	0	0	0		402	0	0	0	0
67	4030	403						403	0	0	0	0		403	0	0	0	0
67	4040	404						404	0	0	0	0		404	0	0	0	0
67	4050	405						405	0	0	0	0		405	0	0	0	0
67	4060	406						406	0	0	0	0		406	0	0	0	0
67	4070	407						407	0	0	0	0		407	0	0	0	0
68	4080	408						408	0	0	0	0		408	0	0	0	0
68	4090	409						409	0	0	0	0		409	0	0	0	0
68	4100	410						410	0	0	0	0		410	0	0	0	0
68	4110	411						411	0	0	0	0		411	0	0	0	0
68	4120	412						412	0	0	0	0		412	0	0	0	0
68	4130	413						413	0	0	0	0		413	0	0	0	0
69	4140	414						414	0	0	0	0		414	0	0	0	0
69	4150	415						415	0	0	0	0		415	0	0	0	0
69	4160	416						416	0	0	0	0		416	0	0	0	0
69	4170	417						417	0	0	0	0		417	0	0	0	0
69	4180	418						418	0	0	0	0		418	0	0	0	0
69	4190	419						419	0	0	0	0		419	0	0	0	0
70	4200	420						420	0	0	0	0		420	0	0	0	0
70	4210	421						421	0	0	0	0		421	0	0	0	0
70	4220	422						422	0	0	0	0		422	0	0	0	0
70	4230	423						423	0	0	0	0		423	0	0	0	0
70	4240	424						424	0	0	0	0		424	0	0	0	0
70	4250	425						425	0	0	0	0		425	0	0	0	0
71	4260	426						426	0	0	0	0		426	0	0	0	0
71	4270	427						427	0	0	0	0		427	0	0	0	0
71	4280	428						428	0	0	0	0		428	0	0	0	0
71	4290	429						429	0	0	0	0		429	0	0	0	0
71	4300	430						430	0	0	0	0		430	0	0	0	0
71	4310	431						431	0	0	0	0		431	0	0	0	0
72	4320	432						432	0	0	0	0		432	0	0	0	0
72	4330	433						433	0	0	0	0		433	0	0	0	0
72	4340	434						434	0	0	0	0		434	0	0	0	0
72	4350	435						435	0	0	0	0		435	0	0	0	0
72	4360	436						436	0	0	0	0		436	0	0	0	0
72	4370	437						437	0	0	0	0		437	0	0	0	0
73	4380	438						438	0	0	0	0		438	0	0	0	0
73	4390	439						439	0	0	0	0		439	0	0	0	0
73	4400	440						440	0	0	0	0		440	0	0	0	0
73	4410	441						441	0	0	0	0		441	0	0	0	0
73	4420	442						442	0	0	0	0		442	0	0	0	0
73	4430	443						443	0	0	0	0		443	0	0	0	0
74	4440	444						444	0	0	0	0		444	0	0	0	0
74	4450	445						445	0	0	0	0		445	0	0	0	0
74	4460	446						446	0	0	0	0		446	0	0	0	0
74	4470	447						447	0	0	0	0		447	0	0	0	0
74	4480	448						448	0	0	0	0		448	0	0	0	0
74	4490	449						449	0	0	0	0		449	0	0	0	0
75	4500	450						450	0	0	0	0		450	0	0	0	0
75	4510	451						451	0	0	0	0		451	0	0	0	0
75	4520	452						452	0	0	0	0		452	0	0	0	0
75	4530	453						453	0	0	0	0		453	0	0	0	0
75	4540	454						454	0	0	0	0		454	0	0	0	0
75	4550	455						455	0	0	0	0		455	0	0	0	0
76	4560	456						456	0	0	0	0		456	0	0	0	0
76	4570	457						457	0	0	0	0		457	0	0	0	0
76	4580	458						458	0	0	0	0		458	0	0	0	0
76	4590	459						459	0	0	0	0		459	0	0	0	0
76	4600	460						460	0	0	0	0		460	0	0	0	0
76	4610	461						461	0	0	0	0		461	0	0	0	0
77	4620	462						462	0	0	0	0		462	0	0	0	0
77	4630	463						463	0	0	0	0		463	0	0	0	0
77	4640	464						464	0	0	0	0		464	0	0	0	0
77	4650	465						465	0	0	0	0		465	0	0	0	0
77	4660	466						466	0	0	0	0		466	0	0	0	0
77	4670	467						467	0	0	0	0		467	0	0	0	0
78	4680	468						468	0	0	0	0		468	0	0	0	0
78	4690	469						469	0	0	0	0		469	0	0	0	0
78	4700	470						470	0	0	0	0		470	0	0	0	0
78	4710	471						471	0	0	0	0		471	0	0	0	0
78	4720	472						472	0	0	0	0		472	0	0	0	0
78	4730	473						473	0	0	0	0		473	0	0	0	0
79	4740	474						474	0	0	0	0		474	0	0	0	0
79	4750	475						475	0	0	0	0		475	0	0	0	0
79	4760	476						476	0	0	0	0		476	0	0	0	0
79	4770	477						477	0	0	0	0		477	0	0	0	0
79	4780	478						478	0	0	0	0		478	0	0	0	0
79	4790	479						479	0	0	0	0		479	0	0	0	0
80	4800	480						480	0	0	0	0		480	0	0	0	0
80	4810	481						481	0	0	0	0		481	0	0	0	0
80	4820	482						482	0	0	0	0		482	0	0	0	0
80	4830	483						483	0	0	0	0		483	0	0	0	0
80	4840	484						484	0	0	0	0		484	0	0	0	0
80	4850	485						485	0	0	0	0		485	0	0	0	0
81	4860	486						486	0	0	0	0		486	0	0	0	0
81	4870	487						487	0	0	0	0		487	0	0	0	0
81	4880	488						488	0	0	0	0		488	0	0	0	0
81	4890	489						489	0	0	0	0		489	0	0	0	0
81	4900	490						490	0	0	0	0		490	0	0	0	0
81	4910	491						491	0	0	0	0		491	0	0	0	0
82	4920	492						492	0	0	0	0		492	0	0	0	0
82	4930	493						493	0	0	0	0		493	0	0	0	0
82	4940	494						494	0	0	0	0		494	0	0	0	0
82	4950	495						495	0	0	0	0		495	0	0	0	0
82	4960	496						496	0	0	0	0		496	0	0	0	0
82	4970	497						497	0	0	0	0		497	0	0	0	0
83	4980	498						498	0	0	0	0		498	0	0	0	0
83	4990	499						499	0	0	0	0		499	0	0	0	0
83	5000	500						500	0	0	0	0		500	0	0	0	0
83	5010	501						501	0	0	0	0		501	0	0	0	0
83	5020	502						502	0	0	0	0		502	0	0	0	0
83	5030	503						503	0	0	0	0		503	0	0	0	0
84	5040	504						504	0	0	0	0		504	0	0	0	0
84	5050	505						505	0	0	0	0		505	0	0	0	0
84	5060	506						506	0	0	0	0		506	0	0	0	0
84	5070	507						507	0	0	0	0		507	0	0	0	0
84	5080	508						508	0	0	0	0		508	0	0	0	0
84	5090	509						509	0	0	0	0		509	0	0	0	0
85	5100	510						510	0	0	0	0		510	0	0	0	0
85	5110	511						511	0	0	0	0		511	0	0	0	0
85	5120	512						512	0	0	0	0		512	0	0	0	0
85	5130	513						513	0	0	0	0		513	0	0	0	0
85	5140	514						514	0	0	0	0		514	0	0	0	0
85	5150	515						515	0	0	0	0		515	0	0	0	0
86	5160	516						516	0	0	0	0		516	0	0	0	0
86	5170	517						517	0	0	0	0		517	0	0	0	0
86	5180	518						518	0	0	0	0		518	0	0	0	0
86	5190	519						519	0	0	0	0		519	0	0	0	0
86	5200	520						520	0	0	0	0		520	0	0	0	0
86	5210	521						521	0	0	0	0		521	0	0	0	0
87	5220	522						522	0	0	0	0		522	0	0	0	0
87	5230	523						523	0	0	0	0		523	0	0	0	0
87	5240	524						524	0	0	0	0		524	0	0	0	0
87	5250	525						525	0	0	0	0		525	0	0	0	0
87	5260	526						526	0	0	0	0		526	0	0	0	0
87	5270	527						527	0	0	0	0		527	0	0	0	0
88	5280	528						528	0	0	0	0		528	0	0	0	0
88	5290	529						529	0	0	0	0		529	0	0	0	0
88	5300	530						530	0	0	0	0		530	0	0	0	0
88	5310	531						531	0	0	0	0		531	0	0	0	0
88	5320	532						532	0	0	0	0		532	0	0	0	0
88	5330	533						533	0	0	0	0		533	0	0	0	0
89	5340	534						534	0	0	0	0		534	0	0	0	0
89	5350	535						535	0	0	0	0		535	0	0	0	0
89	5360	536						536	0	0	0	0		536	0	0	0	0
89	5370	537						537	0	0	0	0		537	0	0	0	0
89	5380	538						538	0	0	0	0		538	0	0	0	0
89	5390	539						539	0	0	0	0		539	0	0	0	0
90	5400	540						540	0	0	0	0		540	0	0	0	0
90	5410	541						541	0	0	0	0		541	0	0	0	0
90	5420	542						542	0	0	0	0		542	0	0	0	0
90	5430	543						543	0	0	0	0		543	0	0	0	0
90	5440	544						544	0	0	0	0		544	0	0	0	0
90	5450	545						545	0	0	0	0		545	0	0	0	0
91	5460	546						546	0	0	0	0		546	0	0	0	0
91	5470	547						547	0	0	0	0		547	0	0	0	0
91	5480	548						548	0	0	0	0		548	0	0	0	0
91	5490	549						549	0	0	0	0		549	0	0	0	0
91	5500	550						550	0	0	0	0		550	0	0	0	0
91	5510	551						551	0	0	0	0		551	0	0	0	0
92	5520	552						552	0	0	0	0		552	0	0	0	0
92	5530	553						553	0	0	0	0		553	0	0	0	0
92	5540	554						554	0	0	0	0		554	0	0	0	0
92	5550	555						555	0	0	0	0		555	0	0	0	0
92	5560	556						556	0	0	0	0		556	0	0	0	0
92	5570	557						557	0	0	0	0		557	0	0	0	0
93	5580	558						558	0	0	0	0		558	0	0	0	0
93	5590	559						559	0	0	0	0		559	0	0	0	0
93	5600	560						560	0	0	0	0		560	0	0	0	0
93	5610	561						561	0	0	0	0		561	0	0	0	0
93	5620	562						562	0	0	0	0		562	0	0	0	0
93	5630	563						563	0	0	0	0		563	0	0	0	0
94	5640	564						564	0	0	0	0		564	0	0	0	0
94	5650	565						565	0	0	0	0		565	0	0	0	0
94	5660	566						566	0	0	0	0		566	0	0	0	0
94	5670	567						567	0	0	0	0		567	0	0	0	0
94	5680	568						568	0	0	0	0		568	0	0	0	0
94	5690	569						569	0	0	0	0		569	0	0	0	0
95	5700	570						570	0	0	0	0		570	0	0	0	0
95	5710	571						571	0	0	0	0		571	0	0	0	0
95	5720	572						572	0	0	0	0		572	0	0	0	0
95	5730	573						573	0	0	0	0		573	0	0	0	0
95	5740	574						574	0	0	0	0		574	0	0	0	0
95	5750	575						575	0	0	0	0		575	0	0	0	0
96	5760	576						576	0	0	0	0		576	0	0	0	0
96	5770	577						577	0	0	0	0		577	0	0	0	0
96	5780	578						578	0	0	0	0		578	0	0	0	0
96	5790	579						579	0	0	0	0		579	0	0	0	0
96	5800	580						580	0	0	0	0		580	0	0	0	0
96	5810	581						581	0	0	0	0		581	0	0	0	0
97	5820	582						582	0	0	0	0		582	0	0	0	0
97	5830	583						583	0	0	0	0		583	0	0	0	0
97	5840	584						584	0	0	0	0		584	0	0	0	0
97	5850	585						585	0	0	0	0		585	0	0	0	0
97	5860	586						586	0	0	0	0		586	0	0	0	0
97	5870	587						587	0	0	0	0		587	0	0	0	0
98	5880	588						588	0	0	0	0		588	0	0	0	0
98	5890	589						589	0	0	0	0		589	0	0	0	0
98	5900	590						590	0	0	0	0		590	0	0	0	0
98	5910	591						591	0	0	0	0		591	0	0	0	0
98	5920	592						592	0	0	0	0		592	0	0	0	0
98	5930	593						593	0	0	0	0		593	0	0	0	0
99	5940	594						594	0	0	0	0		594	0	0	0	0
99	5950	595						595	0	0	0	0		595	0	0	0	0
99	5960	596						596	0	0	0	0		596	0	0	0	0
99	5970	597						597	0	0	0	0		597	0	0	0	0
99	5980	598						598	0	0	0	0		598	0	0	0	0
99	5990	599						599	0	0	0	0		599	0	0	0	0
100	6000	600						600	0	0	0	0		600	0	0	0	0
100	6010	601						601	0	0	0	0		601	0	0	0	0
100	6020	602						602	0	0	0	0		602	0	0	0	0
100	6030	603						603	0	0	0	0		603	0	0	0	0
100	6040	604						604	0	0	0	0		604	0	0	0	0
100	6050	605						605	0	0	0	0		605	0	0	0	0
101	6060	606						606	0	0	0	0		606	0	0	0	0
101	6070	607						607	0	0	0	0		607	0	0	0	0
101	6080	608						608	0	0	0	0		608	0	0	0	0
101	6090	609						609	0	0	0	0		609	0	0	0	0
101	6100	610						610	0	0	0	0		610	0	0	0	0
101	6110	611						611	0	0	0	0		611	0	0	0	0
102	6120	612						612	0	0	0	0		612	0	0	0	0
102	6130	613						613	0	0	0	0		613	0	0	0	0
102	6140	614						614	0	0	0	0		614	0	0	0	0
102	6150	615						615	0	0	0	0		615	0	0	0	0
102	6160	616						616	0	0	0	0		616	0	0	0	0
102	6170	617						617	0	0	0	0		617	0	0	0	0
103	6180	618						618	0	0	0	0		618	0	0	0	0
103	6190	619						619	0	0	0	0		619	0	0	0	0
103	6200	620						620	0	0	0	0		620	0	0	0	0
103	6210	621						621	0	0	0	0		621	0	0	0	0
103	6220	622						622	0	0	0	0		622	0	0	0	0
103	6230	623						623	0	0	0	0		623	0	0	0	0
104	6240	624						624	0	0	0	0		624	0	0	0	0
104	6250	625						625	0	0	0	0		625	0	0	0	0
104	6260	626						626	0	0	0	0		626	0	0	0	0
104	6270	627						627	0	0	0	0		627	0	0	0	0
104	6280	628						628	0	0	0	0		628	0	0	0	0
104	6290	629						629	0	0	0	0		629	0	0	0	0
105	6300	630						630	0	0	0	0		630	0	0	0	0
105	6310	631						631	0	0	0	0		631	0	0	0	0
105	6320	632						632	0	0	0	0		632	0	0	0	0
105	6330	633						633	0	0	0	0		633	0	0	0	0
105	6340	634						634	0	0	0	0		634	0	0	0	0
105	6350	635						635	0	0	0	0		635	0	0	0	0
106	6360	636						636	0	0	0	0		636	0	0	0	0
106	6370	637						637	0	0	0	0		637	0	0	0	0
106	6380	638						638	0	0	0	0		638	0	0	0	0
106	6390	639						639	0	0	0	0		639	0	0	0	0
106	6400	640						640	0	0	0	0		640	0	0	0	0
106	6410	641						641	0	0	0	0		641	0	0	0	0
107	6420	642						642	0	0	0	0		642	0	0	0	0
107	6430	643						643	0	0	0	0		643	0	0	0	0
107	6440	644						644	0	0	0	0		644	0	0	0	0
107	6450	645						645	0	0	0	0		645	0	0	0	0
107	6460	646						646	0	0	0	0		646	0	0	0	0
107	6470	647						647	0	0	0	0		647	0	0	0	0
108	6480	648						648	0	0	0	0		648	0	0	0	0
108	6490	649						649	0	0	0	0		649	0	0	0	0
108	6500	650						650	0	0	0	0		650	0	0	0	0
108	6510	651						651	0	0	0	0		651	0	0	0	0
108	6520	652						652	0	0	0	0		652	0	0	0	0
108	6530	653						653	0	0	0	0		653	0	0	0	0
109	6540	654						654	0	0	0	0		654	0	0	0	0
109	6550	655						655	0	0	0	0		655	0	0	0	0
109	6560	656						656	0	0	0	0		656	0	0	0	0
109	6570	657						657	0	0	0	0		657	0	0	0	0
109	6580	658						658	0	0	0	0		658	0	0	0	0
109	6590	659						659	0	0	0	0		659	0	0	0	0
110	6600	660						660	0	0	0	0		660	0	0	0	0
110	6610	661						661	0	0	0	0		661	0	0	0	0
110	6620	662						662	0	0	0	0		662	0	0	0	0
110	6630	663						663	0	0	0	0		663	0	0	0	0
110	6640	664						664	0	0	0	0		664	0	0	0	0
110	6650	665						665	0	0	0	0		665	0	0	0	0
111	6660	666						666	0	0	0	0		666	0	0	0	0
111	6670	667						667	0	0	0	0		667	0	0	0	0
111	6680	668						668	0	0	0	0		668	0	0	0	0
111	6690	669						669	0	0	0	0		669	0	0	0	0
111	6700	670						670	0	0	0	0		670	0	0	0	0
111	6710	671						671	0	0	0	0		671	0	0	0	0
112	6720	672						672	0	0	0	0		672	0	0	0	0
112	6730	673						673	0	0	0	0		673	0	0	0	0
112	6740	674						674	0	0	0	0		674	0	0	0	0
112	6750	675						675	0	0	0	0		675	0	0	0	0
112	6760	676						676	0	0	0	0		676	0	0	0	0
112	6770	677						677	0	0	0	0		677	0	0	0	0
113	6780	678						678	0	0	0	0		678	0	0	0	0
113	6790	679						679	0	0	0	0		679	0	0	0	0
113	6800	680						680	0	0	0	0		680	0	0	0	0
113	6810	681						681	0	0	0	0		681	0	0	0	0
113	6820	682						682	0	0	0	0		682	0	0	0	0
113	6830	683						683	0	0	0	0		683	0	0	0	0
114	6840	684						684	0	0	0	0		684	0	0	0	0
114	6850	685						685	0	0	0	0		685	0	0	0	0
114	6860	686						686	0	0	0	0		686	0	0	0	0
114	6870	687						687	0	0	0	0		687	0	0	0	0
114	6880	688						688	0	0	0	0		688	0	0	0	0
114	6890	689						689	0	0	0	0		689	0	0	0	0
115	6900	690						690	0	0	0	0		690	0	0	0	0
115	6910	691						691	0	0	0	0		691	0	0	0	0
115	6920	692						692	0	0	0	0		692	0	0	0	0
115	6930	693						693	0	0	0	0		693	0	0	0	0
115	6940	694						694	0	0	0	0		694	0	0	0	0
115	6950	695						695	0	0	0	0		695	0	0	0	0
116	6960	696						696	0	0	0	0		696	0	0	0	0
116	6970	697						697	0	0	0	0		697	0	0	0	0
116	6980	698						698	0	0	0	0		698	0	0	0	0
116	6990	699						699	0	0	0	0		699	0	0	0	0
116	7000	700						700	0	0	0	0		700	0	0	0	0
116	7010	701						701	0	0	0	0		701	0	0	0	0
117	7020	702						702	0	0	0	0		702	0	0	0	0
117	7030	703						703	0	0	0	0		703	0	0	0	0
117	7040	704						704	0	0	0	0		704	0	0	0	0
117	7050	705						705	0	0	0	0		705	0	0	0	0
117	7060	706						706	0	0	0	0		706	0	0	0	0
117	7070	707						707	0	0	0	0		707	0	0	0	0
118	7080	708						708	0	0	0	0		708	0	0	0	0
118	7090	709						709	0	0	0	0		709	0	0	0	0
118	7100	710						710	0	0	0	0		710	0	0	0	0
118	7110	711						711	0	0	0	0		711	0	0	0	0
118	7120	712						712	0	0	0	0		712	0	0	0	0
118	7130	713						713	0	0	0	0		713	0	0	0	0
119	7140	714						714	0	0	0	0		714	0	0	0	0
119	7150	715						715	0	0	0	0		715	0	0	0	0
119	7160	716						716	0	0	0	0		716	0	0	0	0
119	7170	717						717	0	0	0	0		717	0	0	0	0
119	7180	718						718	0	0	0	0		718	0	0	0	0
119	7190	719						719	0	0	0	0		719	0	0	0	0
120	7200	720						720	0	0	0	0		720	0	0	0	0
120	7210	721						721	0	0	0	0		721	0	0	0	0
120	7220	722						722	0	0	0	0		722	0	0	0	0
120	7230	723						723	0	0	0	0		723	0	0	0	0
120	7240	724						724	0	0	0	0		724	0	0	0	0
120	7250	725						725	0	0	0	0		725	0	0	0	0
121	7260	726						726	0	0	0	0		726	0	0	0	0
121	7270	727						727	0	0	0	0		727	0	0	0	0
121	7280	728						728	0	0	0	0		728	0	0	0	0
121	7290	729						729	0	0	0	0		729	0	0	0	0
121	7300	730						730	0	0	0	0		730	0	0	0	0
121	7310	731						731	0	0	0	0		731	0	0	0	0
122	7320	732						732	0	0	0	0		732	0	0	0	0
122	7330	733						733	0	0	0	0		733	0	0	0	0
122	7340	734						734	0	0	0	0		734	0	0	0	0
122	7350	735						735	0	0	0	0		735	0	0	0	0
122	7360	736						736	0	0	0	0		736	0	0	0	0
122	7370	737						737	0	0	0	0		737	0	0	0	0
123	7380	738						738	0	0	0	0		738	0	0	0	0
123	7390	739						739	0	0	0	0		739	0	0	0	0
123	7400	740						740	0	0	0	0		740	0	0	0	0
123	7410	741						741	0	0	0	0		741	0	0	0	0
123	7420	742						742	0	0	0	0		742	0	0	0	0
123	7430	743						743	0	0	0	0		743	0	0	0	0
124	7440	744						744	0	0	0	0		744	0	0	0	0
124	7450	745						745	0	0	0	0		745	0	0	0	0
124	7460	746						746	0	0	0	0		746	0	0	0	0
124	7470	747						747	0	0	0	0		747	0	0	0	0
124	7480	748						748	0	0	0	0		748	0	0	0	0
124	7490	749						749	0	0	0	0		749	0	0	0	0
125	7500	750						750	0	0	0	0		750	0	0	0	0
125	7510	751						751	0	0	0	0		751	0	0	0	0
125	7520	752						752	0	0	0	0		752	0	0	0	0
125	7530	753						753	0	0	0	0		753	0	0	0	0
125	7540	754						754	0	0	0	0		754	0	0	0	0
125	7550	755						755	0	0	0	0		755	0	0	0	0
126	7560	756						756	0	0	0	0		756	0	0	0	0
126	7570	757						757	0	0	0	0		757	0	0	0	0
126	7580	758						758	0	0	0	0		758	0	0	0	0
126	7590	759						759	0	0	0	0		759	0	0	0	0
126	7600	760						760	0	0	0	0		760	0	0	0	0
126	7610	761						761	0	0	0	0		761	0	0	0	0
127	7620	762						762	0	0	0	0		762	0	0	0	0
127	7630	763						763	0	0	0	0		763	0	0	0	0
127	7640	764						764	0	0	0	0		764	0	0	0	0
127	7650	765						765	0	0	0	0		765	0	0	0	0
127	7660	766						766	0	0	0	0		766	0	0	0	0
127	7670	767						767	0	0	0	0		767	0	0	0	0
128	7680	768						768	0	0	0	0		768	0	0	0	0
128	7690	769						769	0	0	0	0		769	0	0	0	0
128	7700	770						770	0	0	0	0		770	0	0	0	0
128	7710	771						771	0	0	0	0		771	0	0	0	0
128	7720	772						772	0	0	0	0		772	0	0	0	0
128	7730	773						773	0	0	0	0		773	0	0	0	0
129	7740	774						774	0	0	0	0		774	0	0	0	0
129	7750	775						775	0	0	0	0		775	0	0	0	0
129	7760	776						776	0	0	0	0		776	0	0	0	0
129	7770	777						777	0	0	0	0		777	0	0	0	0
129	7780	778						778	0	0	0	0		778	0	0	0	0
129	7790	779						779	0	0	0	0		779	0	0	0	0
130	7800	780						780	0	0	0	0		780	0	0	0	0
130	7810	781						781	0	0	0	0		781	0	0	0	0
130	7820	782						782	0	0	0	0		782	0	0	0	0
130	7830	783						783	0	0	0	0		783	0	0	0	0
130	7840	784						784	0	0	0	0		784	0	0	0	0
130	7850	785						785	0	0	0	0		785	0	0	0	0
131	7860	786						786	0	0	0	0		786	0	0	0	0
131	7870	787						787	0	0	0	0		787	0	0	0	0
131	7880	788						788	0	0	0	0		788	0	0	0	0
131	7890	789						789	0	0	0	0		789	0	0	0	0
131	7900	790						790	0	0	0	0		790	0	0	0	0
131	7910	791						791	0	0	0	0		791	0	0	0	0
132	7920	792						792	0	0	0	0		792	0	0	0	0
132	7930	793						793	0	0	0	0		793	0	0	0	0
132	7940	794						794	0	0	0	0		794	0	0	0	0
132	7950	795						795	0	0	0	0		795	0	0	0	0
132	7960	796						796	0	0	0	0		796	0	0	0	0
132	7970	797						797	0	0	0	0		797	0	0	0	0
133	7980	798						798	0	0	0	0		798	0	0	0	0
133	7990	799						799	0	0	0	0		799	0	0	0	0
133	8000	800						800	0	0	0	0		800	0	0	0	0
133	8010	801						801	0	0	0	0		801	0	0	0	0
133	8020	802						802	0	0	0	0		802	0	0	0	0
133	8030	803						803	0	0	0	0		803	0	0	0	0
134	8040	804						804	0	0	0	0		804	0	0	0	0
134	8050	805						805	0	0	0	0		805	0	0	0	0
134	8060	806						806	0	0	0	0		806	0	0	0	0
134	8070	807						807	0	0	0	0		807	0	0	0	0
134	8080	808						808	0	0	0	0		808	0	0	0	0
134	8090	809						809	0	0	0	0		809	0	0	0	0
135	8100	810						810	0	0	0	0		810	0	0	0	0
135	8110	811						811	0	0	0	0		811	0	0	0	0
135	8120	812						812	0	0	0	0		812	0	0	0	0
135	8130	813						813	0	0	0	0		813	0	0	0	0
135	8140	814						814	0	0	0	0		814	0	0	0	0
135	8150	815						815	0	0	0	0		815	0	0	0	0
136	8160	816						816	0	0	0	0		816	0	0	0	0
136	8170	817						817	0	0	0	0		817	0	0	0	0
136	8180	818						818	0	0	0	0		818	0	0	0	0
136	8190	819						819	0	0	0	0		819	0	0	0	0
136	8200	820						820	0	0	0	0		820	0	0	0	0
136	8210	821						821	0	0	0	0		821	0	0	0	0
137	8220	822						822	0	0	0	0		822	0	0	0	0
137	8230	823						823	0	0	0	0		823	0	0	0	0
137	8240	824						824	0	0	0	0		824	0	0	0	0
137	8250	825						825	0	0	0	0		825	0	0	0	0
137	8260	826						826	0	0	0	0		826	0	0	0	0
137	8270	827						827	0	0	0	0		827	0	0	0	0
138	8280	828						828	0	0	0	0		828	0	0	0	0
138	8290	829						829	0	0	0	0		829	0	0	0	0
138	8300	830						830	0	0	0	0		830	0	0	0	0
138	8310	831						831	0	0	0	0		831	0	0	0	0
138	8320	832						832	0	0	0	0		832	0	0	0	0
138	8330	833						833	0	0	0	0		833	0	0	0	0
139	8340	834						834	0	0	0	0		834	0	0	0	0
139	8350	835						835	0	0	0	0		835	0	0	0	0
139	8360	836						836	0	0	0	0		836	0	0	0	0
139	8370	837						837	0	0	0	0		837	0	0	0	0
139	8380	838						838	0	0	0	0		838	0	0	0	0
139	8390	839						839	0	0	0	0		839	0	0	0	0
140	8400	840						840	0	0	0	0		840	0	0	0	0
140	8410	841						841	0	0	0	0		841	0	0	0	0
140	8420	842						842	0	0	0	0		842	0	0	0	0
140	8430	843						843	0	0	0	0		843	0	0	0	0
140	8440	844						844	0	0	0	0		844	0	0	0	0
140	8450	845						845	0	0	0	0		845	0	0	0	0
141	8460	846						846	0	0	0	0		846	0	0	0	0
141	8470	847						847	0	0	0	0		847	0	0	0	0
141	8480	848						848	0	0	0	0		848	0	0	0	0
141	8490	849						849	0	0	0	0		849	0	0	0	0
141	8500	850						850	0	0	0	0		850	0	0	0	0
141	8510	851						851	0	0	0	0		851	0	0	0	0
142	8520	852						852	0	0	0	0		852	0	0	0	0
142	8530	853						853	0	0	0	0		853	0	0	0	0
142	8540	854						854	0	0	0	0		854	0	0	0	0
142	8550	855						855	0	0	0	0		855	0	0	0	0
142	8560	856						856	0	0	0	0		856	0	0	0	0
142	8570	857						857	0	0	0	0		857	0	0	0	0
143	8580	858						858	0	0	0	0		858	0	0	0	0
143	8590	859						859	0	0	0	0		859	0	0	0	0
143	8600	860						860	0	0	0	0		860	0	0	0	0
143	8610	861						861	0	0	0	0		861	0	0	0	0
143	8620	862						862	0	0	0	0		862	0	0	0	0
143	8630	863						863	0	0	0	0		863	0	0	0	0
144	8640	864						864	0	0	0	0		864	0	0	0	0
144	8650	865						865	0	0	0	0		865	0	0	0	0
144	8660	866						866	0	0	0	0		866	0	0	0	0
144	8670	867						867	0	0	0	0		867	0	0	0	0
144	8680	868						868	0	0	0	0		868	0	0	0	0
144	8690	869						869	0	0	0	0		869	0	0	0	0
145	8700	870						870	0	0	0	0		870	0	0	0	0
145	8710	871						871	0	0	0	0		871	0	0	0	0
145	8720	872						872	0	0	0	0		872	0	0	0	0
145	8730	873						873	0	0	0	0		873	0	0	0	0
145	8740	874						874	0	0	0	0		874	0	0	0	0
145	8750	875						875	0	0	0	0		875	0	0	0	0
146	8760	876						876	0	0	0	0		876	0	0	0	0
146	8770	877						877	0	0	0	0		877	0	0	0	0
146	8780	878						878	0	0	0	0		878	0	0	0	0
146	8790	879						879	0	0	0	0		879	0	0	0	0
146	8800	880						880	0	0	0	0		880	0	0	0	0
146	8810	881						881	0	0	0	0		881	0	0	0	0
147	8820	882						882	0	0	0	0		882	0	0	0	0
147	8830	883						883	0	0	0	0		883	0	0	0	0
147	8840	884						884	0	0	0	0		884	0	0	0	0
147	8850	885						885	0	0	0	0		885	0	0	0	0
147	8860	886						886	0	0	0	0		886	0	0	0	0
147	8870	887						887	0	0	0	0		887	0	0	0	0
148	8880	888						888	0	0	0	0		888	0	0	0	0
148	8890	889						889	0	0	0	0		889	0	0	0	0
148	8900	890						890	0	0	0	0		890	0	0	0	0
148	8910	891						891	0	0	0	0		891	0	0	0	0
148	8920	892						892	0	0	0	0		892	0	0	0	0
148	8930	893						893	0	0	0	0		893	0	0	0	0
149	8940	894						894	0	0	0	0		894	0	0	0	0
149	8950	895						895	0	0	0	0		895	0	0	0	0
149	8960	896						896	0	0	0	0		896	0	0	0	0
149	8970	897						897	0	0	0	0		897	0	0	0	0
149	8980	898						898	0	0	0	0		898	0	0	0	0
149	8990	899						899	0	0	0	0		899	0	0	0	0
150	9000	900						900	0	0	0	0		900	0	0	0	0
150	9010	901						901	0	0	0	0		901	0	0	0	0
150	9020	902						902	0	0	0	0		902	0	0	0	0
150	9030	903						903	0	0	0	0		903	0	0	0	0
150	9040	904						904	0	0	0	0		904	0	0	0	0
150	9050	905						905	0	0	0	0		905	0	0	0	0
151	9060	906						906	0	0	0	0		906	0	0	0	0
151	9070	907						907	0	0	0	0		907	0	0	0	0
151	9080	908						908	0	0	0	0		908	0	0	0	0
151	9090	909						909	0	0	0	0		909	0	0	0	0
151	9100	910						910	0	0	0	0		910	0	0	0	0
151	9110	911						911	0	0	0	0		911	0	0	0	0
152	9120	912						912	0	0	0	0		912	0	0	0	0
152	9130	913						913	0	0	0	0		913	0	0	0	0
152	9140	914						914	0	0	0	0		914	0	0	0	0
152	9150	915						915	0	0	0	0		915	0	0	0	0
152	9160	916						916	0	0	0	0		916	0	0	0	0
152	9170	917						917	0	0	0	0		917	0	0	0	0
153	9180	918						918	0	0	0	0		918	0	0	0	0
153	9190	919						919	0	0	0	0		919	0	0	0	0
153	9200	920						920	0	0	0	0		920	0	0	0	0
153	9210	921						921	0	0	0	0		921	0	0	0	0
153	9220	922						922	0	0	0	0		922	0	0	0	0
153	9230	923						923	0	0	0	0		923	0	0	0	0
154	9240	924						924	0	0	0	0		924	0	0	0	0
154	9250	925						925	0	0	0	0		925	0	0	0	0
154	9260	926						926	0	0	0	0		926	0	0	0	0
154	9270	927						927	0	0	0	0		927	0	0	0	0
154	9280	928						928	0	0	0	0		928	0	0	0	0
154	9290	929						929	0	0	0	0		929	0	0	0	0
155	9300	930						930	0	0	0	0		930	0	0	0	0
155	9310	931						931	0	0	0	0		931	0	0	0	0
155	9320	932						932	0	0	0	0		932	0	0	0	0
155	9330	933						933	0	0	0	0		933	0	0	0	0
155	9340	934						934	0	0	0	0		934	0	0	0	0
155	9350	935						935	0	0	0	0		935	0	0	0	0
156	9360	936						936	0	0	0	0		936	0	0	0	0
156	9370	937						937	0	0	0	0		937	0	0	0	0
156	9380	938						938	0	0	0	0		938	0	0	0	0
156	9390	939						939	0	0	0	0		939	0	0	0	0
156	9400	940						940	0	0	0	0		940	0	0	0	0
156	9410	941						941	0	0	0	0		941	0	0	0	0
157	9420	942						942	0	0	0	0		942	0	0	0	0
157	9430	943						943	0	0	0	0		943	0	0	0	0
157	9440	944						944	0	0	0	0		944	0	0	0	0
157	9450	945						945	0	0	0	0		945	0	0	0	0
157	9460	946						946	0	0	0	0		946	0	0	0	0
157	9470	947						947	0	0	0	0		947	0	0	0	0
158	9480	948						948	0	0	0	0		948	0	0	0	0
158	9490	949						949	0	0	0	0		949	0	0	0	0
158	9500	950						950	0	0	0	0		950	0	0	0	0
158	9510	951						951	0	0	0	0		951	0	0	0	0
158	9520	952						952	0	0	0	0		952	0	0	0	0
158	9530	953						953	0	0	0	0		953	0	0	0	0
159	9540	954						954	0	0	0	0		954	0	0	0	0
159	9550	955						955	0	0	0	0		955	0	0	0	0
159	9560	956						956	0	0	0	0		956	0	0	0	0
159	9570	957						957	0	0	0	0		957	0	0	0	0
159	9580	958						958	0	0	0	0		958	0	0	0	0
159	9590	959						959	0	0	0	0		959	0	0	0	0
160	9600	960						960	0	0	0	0		960	0	0	0	0
160	9610	961						961	0	0	0	0		961	0	0	0	0
160	9620	962						962	0	0	0	0		962	0	0	0	0
160	9630	963						963	0	0	0	0		963	0	0	0	0
160	9640	964						964	0	0	0	0		964	0	0	0	0
160	9650	965						965	0	0	0	0		965	0	0	0	0
161	9660	966						966	0	0	0	0		966	0	0	0	0
161	9670	967						967	0	0	0	0		967	0	0	0	0
161	9680	968						968	0	0	0	0		968	0	0	0	0
161	9690	969						969	0	0	0	0		969	0	0	0	0
161	9700	970						970	0	0	0	0		970	0	0	0	0
161	9710	971						971	0	0	0	0		971	0	0	0	0
162	9720	972						972	0	0	0	0		972	0	0	0	0
162	9730	973						973	0	0	0	0		973	0	0	0	0
162	9740	974						974	0	0	0	0		974	0	0	0	0
162	9750	975						975	0	0	0	0		975	0	0	0	0
162	9760	976						976	0	0	0	0		976	0	0	0	0
162	9770	977						977	0	0	0	0		977	0	0	0	0
163	9780	978						978	0	0	0	0		978	0	0	0	0
163	9790	979						979	0	0	0	0		979	0	0	0	0
163	9800	980						980	0	0	0	0		980	0	0	0	0
163	9810	981						981	0	0	0	0		981	0	0	0	0
163	9820	982						982	0	0	0	0		982	0	0	0	0
163	9830	983						983	0	0	0	0		983	0	0	0	0
164	9840	984						984	0	0	0	0		984	0	0	0	0
164	9850	985						985	0	0	0	0		985	0	0	0	0
164	9860	986						986	0	0	0	0		986	0	0	0	0
164	9870	987						987	0	0	0	0		987	0	0	0	0
164	9880	988						988	0	0	0	0		988	0	0	0	0
164	9890	989						989	0	0	0	0		989	0	0	0	0
165	9900	990						990	0	0	0	0		990	0	0	0	0
165	9910	991						991	0	0	0	0		991	0	0	0	0
165	9920	992						992	0	0	0	0		992	0	0	0	0
165	9930	993						993	0	0	0	0		993	0	0	0	0
165	9940	994						994	0	0	0	0		994	0	0	0	0
165	9950	995						995	0	0	0	0		995	0	0	0	0
166	9960	996						996	0	0	0	0		996	0	0	0	0
166	9970	997						997	0	0	0	0		997	0	0	0	0
166	9980	998						998	0	0	0	0		998	0	0	0	0
166	9990	999						999	0	0	0	0		999	0	0	0	0
166	10000	1000						1000	0	0	0	0		1000	0	0	0	0
166	10010	1001						1001	0	0	0	0		1001	0	0	0	0
167	10020	1002						1002	0	0	0	0		1002	0	0	0	0
167	10030	1003						1003	0	0	0	0		1003	0	0	0	0
167	10040	1004						1004	0	0	0	0		1004	0	0	0	0
167	10050	1005						1005	0	0	0	0		1005	0	0	0	0
167	10060	1006						1006	0	0	0	0		1006	0	0	0	0
167	10070	1007						1007	0	0	0	0		1007	0	0	0	0
168	10080	1008						1008	0	0	0	0		1008	0	0	0	0
168	10090	1009						1009	0	0	0	0		1009	0	0	0	0
168	10100	1010						1010	0	0	0	0		1010	0	0	0	0
168	10110	1011						1011	0	0	0	0		1011	0	0	0	0
168	10120	1012						1012	0	0	0	0		1012	0	0	0	0
168	10130	1013						1013	0	0	0	0		1013	0	0	0	0
169	10140	1014						1014	0	0	0	0		1014	0	0	0	0
169	10150	1015						1015	0	0	0	0		1015	0	0	0	0
169	10160	1016						1016	0	0	0	0		1016	0	0	0	0
169	10170	1017						1017	0	0	0	0		1017	0	0	0	0
169	10180	1018						1018	0	0	0	0		1018	0	0	0	0
169	10190	1019						1019	0	0	0	0		1019	0	0	0	0
170	10200	1020						1020	0	0	0	0		1020	0	0	0	0
170	10210	1021						1021	0	0	0	0		1021	0	0	0	0
170	10220	1022						1022	0	0	0	0		1022	0	0	0	0
170	10230	1023						1023	0	0	0	0		1023	0	0	0	0
170	10240	1024						1024	0	0	0	0		1024	0	0	0	0
170	10250	1025						1025	0	0	0	0		1025	0	0	0	0
171	10260	1026						1026	0	0	0	0		1026	0	0	0	0
171	10270	1027						1027	0	0	0	0		1027	0	0	0	0
171	10280	1028						1028	0	0	0	0		1028	0	0	0	0
171	10290	1029						1029	0	0	0	0		1029	0	0	0	0
171	10300	1030						1030	0	0	0	0		1030	0	0	0	0
171	10310	1031						1031	0	0	0	0		1031	0	0	0	0
172	10320	1032						1032	0	0	0	0		1032	0	0	0	0
172	10330	1033						1033	0	0	0	0		1033	0	0	0	0
172	10340	1034						1034	0	0	0	0		1034	0	0	0	0
172	10350	1035						1035	0	0	0	0		1035	0	0	0	0
172	10360	1036						1036	0	0	0	0		1036	0	0	0	0
172	10370	1037						1037	0	0	0	0		1037	0	0	0	0
173	10380	1038						1038	0	0	0	0		1038	0	0	0	0
173	10390	1039						1039	0	0	0	0		1039	0	0	0	0
173	10400	1040						1040	0	0	0	0		1040	0	0	0	0
173	10410	1041						1041	0	0	0	0		1041	0	0	0	0
173	10420	1042						1042	0	0	0	0		1042	0	0	0	0
173	10430	1043						1043	0	0	0	0		1043	0	0	0	0
174	10440	1044						1044	0	0	0	0		1044	0	0	0	0
174	10450	1045						1045	0	0	0	0		1045	0	0	0	0
174	10460	1046						1046	0	0	0	0		1046	0	0	0	0
174	10470	1047						1047	0	0	0	0		1047	0	0	0	0
174	10480	1048						1048	0	0	0	0		1048	0	0	0	0
174	10490	1049						1049	0	0	0	0		1049	0	0	0	0
175	10500	1050						1050	0	0	0	0		1050	0	0	0	0
175	10510	1051						1051	0	0	0	0		1051	0	0	0	0
175	10520	1052						1052	0	0	0	0		1052	0	0	0	0
175	10530	1053						1053	0	0	0	0		1053	0	0	0	0
175	10540	1054						1054	0	0	0	0		1054	0	0	0	0
175	10550	1055						1055	0	0	0	0		1055	0	0	0	0
176	10560	1056						1056	0	0	0	0		1056	0	0	0	0
176	10570	1057						1057	0	0	0	0		1057	0	0	0	0
176	10580	1058						1058	0	0	0	0		1058	0	0	0	0
176	10590	1059						1059	0	0	0	0		1059	0	0	0	0
176	10600	1060						1060	0	0	0	0		1060	0	0	0	0
176	10610	1061						1061	0	0	0	0		1061	0	0	0	0
177	10620	1062						1062	0	0	0	0		1062	0	0	0	0
177	10630	1063						1063	0	0	0	0		1063	0	0	0	0
177	10640	1064						1064	0	0	0	0		1064	0	0	0	0
177	10650	1065						1065	0	0	0	0		1065	0	0	0	0
177	10660	1066						1066	0	0	0	0		1066	0	0	0	0
177	10670	1067						1067	0	0	0	0		1067	0	0	0	0
178	10680	1068						1068	0	0	0	0		1068	0	0	0	0
178	10690	1069						1069	0	0	0	0		1069	0	0	0	0
178	10700	1070						1070	0	0	0	0		1070	0	0	0	0
178	10710	1071						1071	0	0	0	0		1071	0	0	0	0
178	10720	1072						1072	0	0	0	0		1072	0	0	0	0
178	10730	1073						1073	0	0	0	0		1073	0	0	0	0
179	10740	1074						1074	0	0	0	0		1074	0	0	0	0
179	10750	1075						1075	0	0	0	0		1075	0	0	0	0
179	10760	1076						1076	0	0	0	0		1076	0	0	0	0
179	10770	1077						1077	0	0	0	0		1077	0	0	0	0
179	10780	1078						1078	0	0	0	0		1078	0	0	0	0
179	10790	1079						1079	0	0	0	0		1079	0	0	0	0
180	10800	1080						1080	0	0	0	0		1080	0	0	0	0
180	10810	1081						1081	0	0	0	0		1081	0	0	0	0
180	10820	1082						1082	0	0	0	0		1082	0	0	0	0
180	10830	1083						1083	0	0	0	0		1083	0	0	0	0
180	10840	1084						1084	0	0	0	0		1084	0	0	0	0
180	10850	1085						1085	0	0	0	0		1085	0	0	0	0
181	10860	1086						1086	0	0	0	0		1086	0	0	0	0
181	10870	1087						1087	0	0	0	0		1087	0	0	0	0
181	10880	1088						1088	0	0	0	0		1088	0	0	0	0
181	10890	1089						1089	0	0	0	0		1089	0	0	0	0
181	10900	1090						1090	0	0	0	0		1090	0	0	0	0
181	10910	1091						1091	0	0	0	0		1091	0	0	0	0
182	10920	1092						1092	0	0	0	0		1092	0	0	0	0
182	10930	1093						1093	0	0	0	0		1093	0	0	0	0
182	10940	1094						1094	0	0	0	0		1094	0	0	0	0
182	10950	1095						1095	0	0	0	0		1095	0	0	0	0
182	10960	1096						1096	0	0	0	0		1096	0	0	0	0
182	10970	1097						1097	0	0	0	0		1097	0	0	0	0
183	10980	1098						1098	0	0	0	0		1098	0	0	0	0
183	10990	1099						1099	0	0	0	0		1099	0	0	0	0
183	11000	1100						1100	0	0	0	0		1100	0	0	0	0
183	11010	1101						1101	0	0	0	0		1101	0	0	0	0
183	11020	1102						1102	0	0	0	0		1102	0	0	0	0
183	11030	1103						1103	0	0	0	0		1103	0	0	0	0
184	11040	1104						1104	0	0	0	0		1104	0	0	0	0
184	11050	1105						1105	0	0	0	0		1105	0	0	0	0
184	11060	1106						1106	0	0	0	0		1106	0	0	0	0
184	11070	1107						1107	0	0	0	0		1107	0	0	0	0
184	11080	1108						1108	0	0	0	0		1108	0	0	0	0
184	11090	1109						1109	0	0	0	0		1109	0	0	0	0
185	11100	1110						1110	0	0	0	0		1110	0	0	0	0
185	11110	1111						1111	0	0	0	0		1111	0	0	0	0
185	11120	1112						1112	0	0	0	0		1112	0	0	0	0
185	11130	1113						1113	0	0	0	0		1113	0	0	0	0
185	11140	1114						1114	0	0	0	0		1114	0	0	0	0
185	11150	1115						1115	0	0	0	0		1115	0	0	0	0
186	11160	1116						1116	0	0	0	0		1116	0	0	0	0
186	11170	1117						1117	0	0	0	0		1117	0	0	0	0
186	11180	1118						1118	0	0	0	0		1118	0	0	0	0
186	11190	1119						1119	0	0	0	0		1119	0	0	0	0
186	11200	1120						1120	0	0	0	0		1120	0	0	0	0
186	11210	1121						1121	0	0	0	0		1121	0	0	0	0
187	11220	1122						1122	0	0	0	0		1122	0	0	0	0
187	11230	1123						1123	0	0	0	0		1123	0	0	0	0
187	11240	1124						1124	0	0	0	0		1124	0	0	0	0
187	11250	1125						1125	0	0	0	0		1125	0	0	0	0
187	11260	1126						1126	0	0	0	0		1126	0	0	0	0
187	11270	1127						1127	0	0	0	0		1127	0	0	0	0
188	11280	1128						1128	0	0	0	0		1128	0	0	0	0
188	11290	1129						1129	0	0	0	0		1129	0	0	0	0
188	11300	1130						1130	0	0	0	0		1130	0	0	0	0
188	11310	1131						1131	0	0	0	0		1131	0	0	0	0
188	11320	1132						1132	0	0	0	0		1132	0	0	0	0
188	11330	1133						1133	0	0	0	0		1133	0	0	0	0
189	11340	1134						1134	0	0	0	0		1134	0	0	0	0
189	11350	1135						1135	0	0	0	0		1135	0	0	0	0
189	11360	1136						1136	0	0	0	0		1136	0	0	0	0
189	11370	1137						1137	0	0	0	0		1137	0	0	0	0
189	11380	1138						1138	0	0	0	0		1138	0	0	0	0
189	11390	1139						1139	0	0	0	0		1139	0	0	0	0
190	11400	1140						1140	0	0	0	0		1140	0	0	0	0
190	11410	1141						1141	0	0	0	0		1141	0	0	0	0
190	11420	1142						1142	0	0	0	0		1142	0	0	0	0
190	11430	1143						1143	0	0	0	0		1143	0	0	0	0
190	11440	1144						1144	0	0	0	0		1144	0	0	0	0
190	11450	1145						1145	0	0	0	0		1145	0	0	0	0
191	11460	1146						1146	0	0	0	0		1146	0	0	0	0
191	11470	1147						1147	0	0	0	0		1147	0	0	0	0
191	11480	1148						1148	0	0	0	0		1148	0	0	0	0
191	11490	1149						1149	0	0	0	0		1149	0	0	0	0
191	11500	1150						1150	0	0	0	0		1150	0	0	0	0
191	11510	1151						1151	0	0	0	0		1151	0	0	0	0
192	11520	1152						1152	0	0	0	0		1152	0	0	0	0
192	11530	1153						1153	0	0	0	0		1153	0	0	0	0
192	11540	1154						1154	0	0	0	0		1154	0	0	0	0
192	11550	1155						1155	0	0	0	0		1155	0	0	0	0
192	11560	1156						1156	0	0	0	0		1156	0	0	0	0
192	11570	1157						1157	0	0	0	0		1157	0	0	0	0
193	11580	1158						1158	0	0	0	0		1158	0	0	0	0
193	11590	1159						1159	0	0	0	0		1159	0	0	0	0
193	11600	1160						1160	0	0	0	0		1160	0	0	0	0
193	11610	1161						1161	0	0	0	0		1161	0	0	0	0
193	11620	1162						1162	0	0	0	0		1162	0	0	0	0
193	11630	1163						1163	0	0	0	0		1163	0	0	0	0
194	11640	1164						1164	0	0	0	0		1164	0	0	0	0
194	11650	1165						1165	0	0	0	0		1165	0	0	0	0
194	11660	1166						1166	0	0	0	0		1166	0	0	0	0
194	11670	1167						1167	0	0	0	0		1167	0	0	0	0
194	11680	1168						1168	0	0	0	0		1168	0	0	0	0
194	11690	1169						1169	0	0	0	0		1169	0	0	0	0
195	11700	1170						1170	0	0	0	0		1170	0	0	0	0
195	11710	1171						1171	0	0	0	0		1171	0	0	0	0
195	11720	1172						1172	0	0	0	0		1172	0	0	0	0
195	11730	1173						1173	0	0	0	0		1173	0	0	0	0
195	11740	1174						1174	0	0	0	0		1174	0	0	0	0
195	11750	1175						1175	0	0	0	0		1175	0	0	0	0
196	11760	1176						1176	0	0	0	0		1176	0	0	0	0
196	11770	1177						1177	0	0	0	0		1177	0	0	0	0
196	11780	1178						1178	0	0	0	0		1178	0	0	0	0
196	11790	1179						1179	0	0	0	0		1179	0	0	0	0
196	11800	1180						1180	0	0	0	0		1180	0	0	0	0
196	11810	1181						1181	0	0	0	0		1181	0	0	0	0
197	11820	1182						1182	0	0	0	0		1182	0	0	0	0
197	11830	1183						1183	0	0	0	0		1183	0	0	0	0
197	11840	1184						1184	0	0	0	0		1184	0	0	0	0
197	11850	1185						1185	0	0	0	0		1185	0	0	0	0
197	11860	1186						1186	0	0	0	0		1186	0	0	0	0
197	11870	1187						1187	0	0	0	0		1187	0	0	0	0
198	11880	1188						1188	0	0	0	0		1188	0	0	0	0
198	11890	1189						1189	0	0	0	0		1189	0	0	0	0
198	11900	1190						1190	0	0	0	0		1190	0	0	0	0
198	11910	1191						1191	0	0	0	0		1191	0	0	0	0
198	11920	1192						1192	0	0	0	0		1192	0	0	0	0
198	11930	1193						1193	0	0	0	0		1193	0	0	0	0
199	11940	1194						1194	0	0	0	0		1194	0	0	0	0
199	11950	1195						1195	0	0	0	0		1195	0	0	0	0
199	11960	1196						1196	0	0	0	0		1196	0	0	0	0
199	11970	1197						1197	0	0	0	0		1197	0	0	0	0
199	11980	1198						1198	0	0	0	0		1198	0	0	0	0
199	11990	1199						1199	0	0	0	0		1199	0	0	0	0
200	12000	1200						1200	0	0	0	0		1200	0	0	0	0
200	12010	1201						1201	0	0	0	0		1201	0	0	0	0
200	12020	1202						1202	0	0	0	0		1202	0	0	0	0
200	12030	1203						1203	0	0	0	0		1203	0	0	0	0
200	12040	1204						1204	0	0	0	0		1204	0	0	0	0
200	12050	1205						1205	0	0	0	0		1205	0	0	0	0
201	12060	1206						1206	0	0	0	0		1206	0	0	0	0
201	12070	1207						1207	0	0	0	0		1207	0	0	0	0
201	12080	1208						1208	0	0	0	0		1208	0	0	0	0
201	12090	1209						1209	0	0	0	0		1209	0	0	0	0
201	12100	1210						1210	0	0	0	0		1210	0	0	0	0
201	12110	1211						1211	0	0	0	0		1211	0	0	0	0
202	12120	1212						1212	0	0	0	0		1212	0	0	0	0
202	12130	1213						1213	0	0	0	0		1213	0	0	0	0
202	12140	1214						1214	0	0	0	0		1214	0	0	0	0
202	12150	1215						1215	0	0	0	0		1215	0	0	0	0
202	12160	1216						1216	0	0	0	0		1216	0	0	0	0
202	12170	1217						1217	0	0	0	0		1217	0	0	0	0
203	12180	1218						1218	0	0	0	0		1218	0	0	0	0
203	12190	1219						1219	0	0	0	0		1219	0	0	0	0
203	12200	1220						1220	0	0	0	0		1220	0	0	0	0
203	12210	1221						1221	0	0	0	0		1221	0	0	0	0
203	12220	1222						1222	0	0	0	0		1222	0	0	0	0
203	12230	1223						1223	0	0	0	0		1223	0	0	0	0
204	12240	1224						1224	0	0	0	0		1224	0	0	0	0
204	12250	1225						1225	0	0	0	0		1225	0	0	0	0
204	12260	1226						1226	0	0	0	0		1226	0	0	0	0
204	12270	1227						1227	0	0	0	0		1227	0	0	0	0
204	12280	1228						1228	0	0	0	0		1228	0	0	0	0
204	12290	1229						1229	0	0	0	0		1229	0	0	0	0
205	12300	1230						1230	0	0	0	0		1230	0	0	0	0
205	12310	1231						1231	0	0	0	0		1231	0	0	0	0
205	12320	1232						1232	0	0	0	0		1232	0	0	0	0
205	12330	1233						1233	0	0	0	0		1233	0	0	0	0
205	12340	1234						1234	0	0	0	0		1234	0	0	0	0
205	12350	1235						1235	0	0	0	0		1235	0	0	0	0
206	12360	1236						1236	0	0	0	0		1236	0	0	0	0
206	12370	1237						1237	0	0	0	0		1237	0	0	0	0
206	12380	1238						1238	0	0	0	0		1238	0	0	0	0
206	12390	1239						1239	0	0	0	0		1239	0	0	0	0
206	12400	1240						1240	0	0	0	0		1240	0	0	0	0
206	12410	1241						1241	0	0	0	0		1241	0	0	0	0
207	12420	1242						1242	0	0	0	0		1242	0	0	0	0
207	12430	1243						1243	0	0	0	0		1243	0	0	0	0
207	12440	1244						1244	0	0	0	0		1244	0	0	0	0
207	12450	1245						1245	0	0	0	0		1245	0	0	0	0
207	12460	1246						1246	0	0	0	0		1246	0	0	0	0
207	12470	1247						1247	0	0	0	0		1247	0	0	0	0
208	12480	1248						1248	0	0	0	0		1248	0	0	0	0
208	12490	1249						1249	0	0	0	0		1249	0	0	0	0
208	12500	1250						1250	0	0	0	0		1250	0	0	0	0
208	12510	1251						1251	0	0	0	0		1251	0	0	0	0
208	12520	1252						1252	0	0	0	0		1252	0	0	0	0
208	12530	1253						1253	0	0	0	0		1253	0	0	0	0
209	12540	1254						1254	0	0	0	0		1254	0	0	0	0
209	12550	1255						1255	0	0	0	0		1255	0	0	0	0
209	12560	1256						1256	0	0	0	0		1256	0	0	0	0
209	12570	1257						1257	0	0	0	0		1257	0	0	0	0
209	12580	1258						1258	0	0	0	0		1258	0	0	0	0
209	12590	1259						1259	0	0	0	0		1259	0	0	0	0
210	12600	1260						1260	0	0	0	0		1260	0	0	0	0
210	12610	1261						1261	0	0	0	0		1261	0	0	0	0
210	12620	1262						1262	0	0	0	0		1262	0	0	0	0
210	12630	1263						1263	0	0	0	0		1263	0	0	0	0
210	12640	1264						1264	0	0	0	0		1264	0	0	0	0
210	12650	1265						1265	0	0	0	0		1265	0	0	0	0
211	12660	1266						1266	0	0	0	0		1266	0	0	0	0
211	12670	1267						1267	0	0	0	0		1267	0	0	0	0
211	12680	1268						1268	0	0	0	0		1268	0	0	0	0
211	12690	1269						1269	0	0	0	0		1269	0	0	0	0
211	12700	1270						1270	0	0	0	0		1270	0	0	0	0
211	12710	1271						1271	0	0	0	0		1271	0	0	0	0
212	12720	1272						1272	0	0	0	0		1272	0	0	0	0
212	12730	1273						1273	0	0	0	0		1273	0	0	0	0
212	12740	1274						1274	0	0	0	0		1274	0	0	0	0
212	12750	1275						1275	0	0	0	0		1275	0	0	0	0
212	12760	1276						1276	0	0	0	0		1276	0	0	0	0
212	12770	1277						1277	0	0	0	0		1277	0	0	0	0
213	12780	1278						1278	0	0	0	0		1278	0	0	0	0
213	12790	1279						1279	0	0	0	0		1279	0	0	0	0
213	12800	1280						1280	0	0	0	0		1280	0	0	0	0
213	12810	1281						1281	0	0	0	0		1281	0	0	0	0
213	12820	1282						1282	0	0	0	0		1282	0	0	0	0
213	12830	1283						1283	0	0	0	0		1283	0	0	0	0
214	12840	1284						1284	0	0	0	0		1284	0	0	0	0
214	12850	1285						1285	0	0	0	0		1285	0	0	0	0
214	12860	1286						1286	0	0	0	0		1286	0	0	0	0
214	12870	1287						1287	0	0	0	0		1287	0	0	0	0
214	12880	1288						1288	0	0	0	0		1288	0	0	0	0
214	12890	1289						1289	0	0	0	0		1289	0	0	0	0
215	12900	1290						1290	0	0	0	0		1290	0	0	0	0
215	12910	1291						1291	0	0	0	0		1291	0	0	0	0
215	12920	1292						1292	0	0	0	0		1292	0	0	0	0
215	12930	1293						1293	0	0	0	0		1293	0	0	0	0
215	12940	1294						1294	0	0	0	0		1294	0	0	0	0
215	12950	1295						1295	0	0	0	0		1295	0	0	0	0
216	12960	1296						1296	0	0	0	0		1296	0	0	0	0
216	12970	1297						1297	0	0	0	0		1297	0	0	0	0
216	12980	1298						1298	0	0	0	0		1298	0	0	0	0
216	12990	1299						1299	0	0	0	0		1299	0	0	0	0
216	13000	1300						1300	0	0	0	0		1300	0	0	0	0
216	13010	1301						1301	0	0	0	0		1301	0	0	0	0
217	13020	1302						1302	0	0	0	0		1302	0	0	0	0
217	13030	1303						1303	0	0	0	0		1303	0	0	0	0
217	13040	1304						1304	0	0	0	0		1304	0	0	0	0
217	13050	1305						1305	0	0	0	0		1305	0	0	0	0
217	13060	1306						1306	0	0	0	0		1306	0	0	0	0
217	13070	1307						1307	0	0	0	0		1307	0	0	0	0
218	13080	1308						1308	0	0	0	0		1308	0	0	0	0
218	13090	1309						1309	0	0	0	0		1309	0	0	0	0
218	13100	1310						1310	0	0	0	0		1310	0	0	0	0
218	13110	1311						1311	0	0	0	0		1311	0	0	0	0
218	13120	1312						1312	0	0	0	0		1312	0	0	0	0
218	13130	1313						1313	0	0	0	0		1313	0	0	0	0
219	13140	1314						1314	0	0	0	0		1314	0	0	0	0
219	13150	1315						1315	0	0	0	0		1315	0	0	0	0
219	13160	1316						1316	0	0	0	0		1316	0	0	0	0
219	13170	1317						1317	0	0	0	0		1317	0	0	0	0
219	13180	1318						1318	0	0	0	0		1318	0	0	0	0
219	13190	1319						1319	0	0	0	0		1319	0	0	0	0
220	13200	1320						1320	0	0	0	0		1320	0	0	0	0
220	13210	1321						1321	0	0	0	0		1321	0	0	0	0
220	13220	1322						1322	0	0	0	0		1322	0	0	0	0
220	13230	1323						1323	0	0	0	0		1323	0	0	0	0
220	13240	1324						1324	0	0	0	0		1324	0	0	0	0
220	13250	1325						1325	0	0	0	0		1325	0	0	0	0
221	13260	1326						1326	0	0	0	0		1326	0	0	0	0
221	13270	1327						1327	0	0	0	0		1327	0	0	0	0
221	13280	1328						1328	0	0	0	0		1328	0	0	0	0
221	13290	1329						1329	0	0	0	0		1329	0	0	0	0
221	13300	1330						1330	0	0	0	0		1330	0	0	0	0
221	13310	1331						1331	0	0	0	0		1331	0	0	0	0
222	13320	1332						1332	0	0	0	0		1332	0	0	0	0
222	13330	1333						1333	0	0	0	0		1333	0	0	0	0
222	13340	1334						1334	0	0	0	0		1334	0	0	0	0
222	13350	1335						1335	0	0	0	0		1335	0	0	0	0
222	13360	1336						1336	0	0	0	0		1336	0	0	0	0
222	13370	1337						1337	0	0	0	0		1337	0	0	0	0
223	13380	1338						1338	0	0	0	0		1338	0	0	0	0
223	13390	1339						1339	0	0	0	0		1339	0	0	0	0
223	13400	1340						1340	0	0	0	0		1340	0	0	0	0
223	13410	1341						1341	0	0	0	0		1341	0	0	0	0
223	13420	1342						1342	0	0	0	0		1342	0	0	0	0
223	13430	1343						1343	0	0	0	0		1343	0	0	0	0
224	13440	1344						1344	0	0	0	0		1344	0	0	0	0
224	13450	1345						1345	0	0	0	0		1345	0	0	0	0
224	13460	1346						1346	0	0	0	0		1346	0	0	0	0
224	13470	1347						1347	0	0	0	0		1347	0	0	0	0
224	13480	1348						1348	0	0	0	0		1348	0	0	0	0
224	13490	1349						1349	0	0	0	0		1349	0	0	0	0
225	13500	1350						1350	0	0	0	0		1350	0	0	0	0
225	13510	1351						1351	0	0	0	0		1351	0	0	0	0
225	13520	1352						1352	0	0	0	0		1352	0	0	0	0
225	13530	1353						1353	0	0	0	0		1353	0	0	0	0
225	13540	1354						1354	0	0	0	0		1354	0	0	0	0
225	13550	1355						1355	0	0	0	0		1355	0	0	0	0
226	13560	1356						1356	0	0	0	0		1356	0	0	0	0
226	13570	1357						1357	0	0	0	0		1357	0	0	0	0
226	13580	1358						1358	0	0	0	0		1358	0	0	0	0
226	13590	1359						1359	0	0	0	0		1359	0	0	0	0
226	13600	1360						1360	0	0	0	0		1360	0	0	0	0
226	13610	1361						1361	0	0	0	0		1361	0	0	0	0
227	13620	1362						1362	0	0	0	0		1362	0	0	0	0
227	13630	1363						1363	0	0	0	0		1363	0	0	0	0
227	13640	1364						1364	0	0	0	0		1364	0	0	0	0
227	13650	1365						1365	0	0	0	0		1365	0	0	0	0
227	13660	1366						1366	0	0	0	0		1366	0	0	0	0
227	13670	1367						1367	0	0	0	0		1367	0	0	0	0
228	13680	1368						1368	0	0	0	0		1368	0	0	0	0
228	13690	1369						1369	0	0	0	0		1369	0	0	0	0
228	13700	1370						1370	0	0	0	0		1370	0	0	0	0
228	13710	1371						1371	0	0	0	0		1371	0	0	0	0
228	13720	1372						1372	0	0	0	0		1372	0	0	0	0
228	13730	1373						1373	0	0	0	0		1373	0	0	0	0
229	13740	1374						1374	0	0	0	0		1374	0	0	0	0
229	13750	1375						1375	0	0	0	0		1375	0	0	0	0
229	13760	1376						1376	0	0	0	0		1376	0	0	0	0
229	13770	1377						1377	0	0	0	0		1377	0	0	0	0
229	13780	1378						1378	0	0	0	0		1378	0	0	0	0
229	13790	1379						1379	0	0	0	0		1379	0	0	0	0
230	13800	1380						1380	0	0	0	0		1380	0	0	0	0
230	13810	1381						1381	0	0	0	0		1381	0	0	0	0
230	13820	1382						1382	0	0	0	0		1382	0	0	0	0
230	13830	1383						1383	0	0	0	0		1383	0	0	0	0
230	13840	1384						1384	0	0	0	0		1384	0	0	0	0
230	13850	1385						1385	0	0	0	0		1385	0	0	0	0
231	13860	1386						1386	0	0	0	0		1386	0	0	0	0
231	13870	1387						1387	0	0	0	0		1387	0	0	0	0
231	13880	1388						1388	0	0	0	0		1388	0	0	0	0
231	13890	1389						1389	0	0	0	0		1389	0	0	0	0
231	13900	1390						1390	0	0	0	0		1390	0	0	0	0
231	13910	1391						1391	0	0	0	0		1391	0	0	0	0
232	13920	1392						1392	0	0	0	0		1392	0	0	0	0
232	13930	1393						1393	0	0	0	0		1393	0	0	0	0
232	13940	1394						1394	0	0	0	0		1394	0	0	0	0
232	13950	1395						1395	0	0	0	0		1395	0	0	0	0
232	13960	1396						1396	0	0	0	0		1396	0	0	0	0
232	13970	1397						1397	0	0	0	0		1397	0	0	0	0
233	13980	1398						1398	0	0	0	0		1398	0	0	0	0
233	13990	1399						1399	0	0	0	0		1399	0	0	0	0
233	14000	1400						1400	0	0	0	0		1400	0	0	0	0
233	14010	1401						1401	0	0	0	0		1401	0	0	0	0
233	14020	1402						1402	0	0	0	0		1402	0	0	0	0
233	14030	1403						1403	0	0	0	0		1403	0	0	0	0
234	14040	1404						1404	0	0	0	0		1404	0	0	0	0
234	14050	1405						1405	0	0	0	0		1405	0	0	0	0
234	14060	1406						1406	0	0	0	0		1406	0	0	0	0
234	14070	1407						1407	0	0	0	0		1407	0	0	0	0
234	14080	1408						1408	0	0	0	0		1408	0	0	0	0
234	14090	1409						1409	0	0	0	0		1409	0	0	0	0
235	14100	1410						1410	0	0	0	0		1410	0	0	0	0
235	14110	1411						1411	0	0	0	0		1411	0	0	0	0
235	14120	1412						1412	0	0	0	0		1412	0	0	0	0
235	14130	1413						1413	0	0	0	0		1413	0	0	0	0
235	14140	1414						1414	0	0	0	0		1414	0	0	0	0
235	14150	1415						1415	0	0	0	0		1415	0	0	0	0
236	14160	1416						1416	0	0	0	0		1416	0	0	0	0
236	14170	1417						1417	0	0	0	0		1417	0	0	0	0
236	14180	1418						1418	0	0	0	0		1418	0	0	0	0
236	14190	1419						1419	0	0	0	0		1419	0	0	0	0
236	14200	1420						1420	0	0	0	0		1420	0	0	0	0
236	14210	1421						1421	0	0	0	0		1421	0	0	0	0
237	14220	1422						1422	0	0	0	0		1422	0	0	0	0
237	14230	1423						1423	0	0	0	0		1423	0	0	0	0
237	14240	1424						1424	0	0	0	0		1424	0	0	0	0
237	14250	1425						1425	0	0	0	0		1425	0	0	0	0
237	14260	1426						1426	0	0	0	0		1426	0	0	0	0
237	14270	1427						1427	0	0	0	0		1427	0	0	0	0
238	14280	1428						1428	0	0	0	0		1428	0	0	0	0
238	14290	1429						1429	0	0	0	0		1429	0	0	0	0
238	14300	1430						1430	0	0	0	0		1430	0	0	0	0
238	14310	1431						1431	0	0	0	0		1431	0	0	0	0
238	14320	1432						1432	0	0	0	0		1432	0	0	0	0
238	14330	1433						1433	0	0	0	0		1433	0	0	0	0
239	14340	1434						1434	0	0	0	0		1434	0	0	0	0
239	14350	1435						1435	0	0	0	0		1435	0	0	0	0
239	14360	1436						1436	0	0	0	0		1436	0	0	0	0
239	14370	1437						1437	0	0	0	0		1437	0	0	0	0
239	14380	1438						1438	0	0	0	0		1438	0	0	0	0
239	14390	1439						1439	0	0	0	0		1439	0	0	0	0
240	14400	1440						1440	0	0	0	0		1440	0	0	0	0
240	14410	1441						1441	0	0	0	0		1441	0	0	0	0
240	14420	1442						1442	0	0	0	0		1442	0	0	0	0
240	14430	1443						1443	0	0	0	0		1443	0	0	0	0
240	14440	1444						1444	0	0	0	0		1444	0	0	0	0
240	14450	1445						1445	0	0	0	0		1445	0	0	0	0
241	14460	1446						1446	0	0	0	0		1446	0	0	0	0
241	14470	1447						1447	0	0	0	0		1447	0	0	0	0
241	14480	1448						1448	0	0	0	0		1448	0	0	0	0
241	14490	1449						1449	0	0	0	0		1449	0	0	0	0
241	14500	1450						1450	0	0	0	0		1450	0	0	0	0
241	14510	1451						1451	0	0	0	0		1451	0	0	0	0
242	14520	1452						1452	0	0	0	0		1452	0	0	0	0
242	14530	1453						1453	0	0	0	0		1453	0	0	0	0
242	14540	1454						1454	0	0	0	0		1454	0	0	0	0
242	14550	1455						1455	0	0	0	0		1455	0	0	0	0
242	14560	1456						1456	0	0	0	0		1456	0	0	0	0
242	14570	1457						1457	0	0	0	0		1457	0	0	0	0
243	14580	1458						1458	0	0	0	0		1458	0	0	0	0
243	14590	1459						1459	0	0	0	0		1459	0	0	0	0
243	14600	1460						1460	0	0	0	0		1460	0	0	0	0
243	14610	1461						1461	0	0	0	0		1461	0	0	0	0
243	14620	1462						1462	0	0	0	0		1462	0	0	0	0
243	14630	1463						1463	0	0	0	0		1463	0	0	0	0
244	14640	1464						1464	0	0	0	0		1464	0	0	0	0
244	14650	1465						1465	0	0	0	0		1465	0	0	0	0
244	14660	1466						1466	0	0	0	0		1466	0	0	0	0
244	14670	1467						1467	0	0	0	0		1467	0	0	0	0
244	14680	1468						1468	0	0	0	0		1468	0	0	0	0
244	14690	1469						1469	0	0	0	0		1469	0	0	0	0
245	14700	1470						1470	0	0	0	0		1470	0	0	0	0
245	14710	1471						1471	0	0	0	0		1471	0	0	0	0
245	14720	1472						1472	0	0	0	0		1472	0	0	0	0
245	14730	1473						1473	0	0	0	0		1473	0	0	0	0
245	14740	1474						1474	0	0	0	0		1474	0	0	0	0
245	14750	1475						1475	0	0	0	0		1475	0	0	0	0
246	14760	1476						1476	0	0	0	0		1476	0	0	0	0
246	14770	1477						1477	0	0	0	0		1477	0	0	0	0
246	14780	1478						1478	0	0	0	0		1478	0	0	0	0
246	14790	1479						1479	0	0	0	0		1479	0	0	0	0
246	14800	1480						1480	0	0	0	0		1480	0	0	0	0
246	14810	1481						1481	0	0	0	0		1481	0	0	0	0
247	14820	1482						1482	0	0	0	0		1482	0	0	0	0
247	14830	1483						1483	0	0	0	0		1483	0	0	0	0
247	14840	1484						1484	0	0	0	0		1484	0	0	0	0
247	14850	1485						1485	0	0	0	0		1485	0	0	0	0
247	14860	1486						1486	0	0	0	0		1486	0	0	0	0
247	14870	1487						1487	0	0	0	0		1487	0	0	0	0
248	14880	1488						1488	0	0	0	0		1488	0	0	0	0
248	14890	1489						1489	0	0	0	0		1489	0	0	0	0
248	14900	1490						1490	0	0	0	0		1490	0	0	0	0
248	14910	1491						1491	0	0	0	0		1491	0	0	0	0
248	14920	1492						1492	0	0	0	0		1492	0	0	0	0
248	14930	1493						1493	0	0	0	0		1493	0	0	0	0
249	14940	1494						1494	0	0	0	0		1494	0	0	0	0
249	14950	1495						1495	0	0	0	0		1495	0	0	0	0
249	14960	1496						1496	0	0	0	0		1496	0	0	0	0
249	14970	1497						1497	0	0	0	0		1497	0	0	0	0
249	14980	1498						1498	0	0	0	0		1498	0	0	0	0
249	14990	1499						1499	0	0	0	0		1499	0	0	0	0
250	15000	1500						1500	0	0	0	0		1500	0	0	0	0
250	15010	1501						1501	0	0	0	0		1501	0	0	0	0
250	15020	1502						1502	0	0	0	0		1502	0	0	0	0
250	15030	1503						1503	0	0	0	0		1503	0	0	0	0
250	15040	1504						1504	0	0	0	0		1504	0	0	0	0
250	15050	1505						1505	0	0	0	0		1505	0	0	0	0
251	15060	1506						1506	0	0	0	0		1506	0	0	0	0
251	15070	1507						1507	0	0	0	0		1507	0	0	0	0
251	15080	1508						1508	0	0	0	0		1508	0	0	0	0
251	15090	1509						1509	0	0	0	0		1509	0	0	0	0
251	15100	1510						1510	0	0	0	0		1510	0	0	0	0
251	15110	1511						1511	0	0	0	0		1511	0	0	0	0
252	15120	1512						1512	0	0	0	0		1512	0	0	0	0
252	15130	1513						1513	0	0	0	0		1513	0	0	0	0
252	15140	1514						1514	0	0	0	0		1514	0	0	0	0
252	15150	1515						1515	0	0	0	0		1515	0	0	0	0
252	15160	1516						1516	0	0	0	0		1516	0	0	0	0
252	15170	1517						1517	0	0	0	0		1517	0	0	0	0
253	15180	1518						1518	0	0	0	0		1518	0	0	0	0
253	15190	1519						1519	0	0	0	0		1519	0	0	0	0
253	15200	1520						1520	0	0	0	0		1520	0	0	0	0
253	15210	1521						1521	0	0	0	0		1521	0	0	0	0
253	15220	1522						1522	0	0	0	0		1522	0	0	0	0
253	15230	1523						1523	0	0	0	0		1523	0	0	0	0
254	15240	1524						1524	0	0	0	0		1524	0	0	0	0
254	15250	1525						1525	0	0	0	0		1525	0	0	0	0
254	15260	1526						1526	0	0	0	0		1526	0	0	0	0
254	15270	1527						1527	0	0	0	0		1527	0	0	0	0
254	15280	1528						1528	0	0	0	0		1528	0	0	0	0
254	15290	1529						1529	0	0	0	0		1529	0	0	0	0
255	15300	1530						1530	0	0	0	0		1530	0	0	0	0
255	15310	1531						1531	0	0	0	0		1531	0	0	0	0
255	15320	1532						1532	0	0	0	0		1532	0	0	0	0
255	15330	1533						1533	0	0	0	0		1533	0	0	0	0
255	15340	1534						1534	0	0	0	0		1534	0	0	0	0
255	15350	1535						1535	0	0	0	0		1535	0	0	0	0
256	15360	1536						1536	0	0	0	0		1536	0	0	0	0
256	15370	1537						1537	0	0	0	0		1537	0	0	0	0
256	15380	1538						1538	0	0	0	0		1538	0	0	0	0
256	15390	1539						1539	0	0	0	0		1539	0	0	0	0
256	15400	1540						1540	0	0	0	0		1540	0	0	0	0
256	15410	1541						1541	0	0	0	0		1541	0	0	0	0
257	15420	1542						1542	0	0	0	0		1542	0	0	0	0
257	15430	1543						1543	0	0	0	0		1543	0	0	0	0
257	15440	1544						1544	0	0	0	0		1544	0	0	0	0
257	15450	1545						1545	0	0	0	0		1545	0	0	0	0
257	15460	1546						1546	0	0	0	0		1546	0	0	0	0
257	15470	1547						1547	0	0	0	0		1547	0	0	0	0
258	15480	1548						1548	0	0	0	0		1548	0	0	0	0
258	15490	1549						1549	0	0	0	0		1549	0	0	0	0
258	15500	1550						1550	0	0	0	0		1550	0	0	0	0
258	15510	1551						1551	0	0	0	0		1551	0	0	0	0
258	15520	1552						1552	0	0	0	0		1552	0	0	0	0
258	15530	1553						1553	0	0	0	0		1553	0	0	0	0
259	15540	1554						1554	0	0	0	0		1554	0	0	0	0
259	15550	1555						1555	0	0	0	0		1555	0	0	0	0
259	15560	1556						1556	0	0	0	0		1556	0	0	0	0
259	15570	1557						1557	0	0	0	0		1557	0	0	0	0
259	15580	1558						1558	0	0	0	0		1558	0	0	0	0
259	15590	1559						1559	0	0	0	0		1559	0	0	0	0
260	15600	1560						1560	0	0	0	0		1560	0	0	0	0
260	15610	1561						1561	0	0	0	0		1561	0	0	0	0
260	15620	1562						1562	0	0	0	0		1562	0	0	0	0
260	15630	1563						1563	0	0	0	0		1563	0	0	0	0
260	15640	1564						1564	0	0	0	0		1564	0	0	0	0
260	15650	1565						1565	0	0	0	0		1565	0	0	0	0
261	15660	1566						1566	0	0	0	0		1566	0	0	0	0
261	15670	1567						1567	0	0	0	0		1567	0	0	0	0
261	15680	1568						1568	0	0	0	0		1568	0	0	0	0
261	15690	1569						1569	0	0	0	0		1569	0	0	0	0
261	15700	1570						1570	0	0	0	0		1570	0	0	0	0
261	15710	1571						1571	0	0	0	0		1571	0	0	0	0
262	15720	1572						1572	0	0	0	0		1572	0	0	0	0
262	15730	1573						1573	0	0	0	0		1573	0	0	0	0
262	15740	1574						1574	0	0	0	0		1574	0	0	0	0
262	15750	1575						1575	0	0	0	0		1575	0	0	0	0
262	15760	1576						1576	0	0	0	0		1576	0	0	0	0
262	15770	1577						1577	0	0	0	0		1577	0	0	0	0
263	15780	1578						1578	0	0	0	0		1578	0	0	0	0
263	15790	1579						1579	0	0	0	0		1579	0	0	0	0
263	15800	1580						1580	0	0	0	0		1580	0	0	0	0
263	15810	1581						1581	0	0	0	0		1581	0	0	0	0
263	15820	1582						1582	0	0	0	0		1582	0	0	0	0
263	15830	1583						1583	0	0	0	0		1583	0	0	0	0
264	15840	1584						1584	0	0	0	0		1584	0	0	0	0
264	15850	1585						1585	0	0	0	0		1585	0	0	0	0
264	15860	1586						1586	0	0	0	0		1586	0	0	0	0
264	15870	1587						1587	0	0	0	0		1587	0	0	0	0
264	15880	1588						1588	0	0	0	0		1588	0	0	0	0
264	15890	1589						1589	0	0	0	0		1589	0	0	0	0
265	15900	1590						1590	0	0	0	0		1590	0	0	0	0
265	15910	1591						1591	0	0	0	0		1591	0	0	0	0
265	15920	1592						1592	0	0	0	0		1592	0	0	0	0
265	15930	1593						1593	0	0	0	0		1593	0	0	0	0
265	15940	1594						1594	0	0	0	0		1594	0	0	0	0
265	15950	1595						1595	0	0	0	0		1595	0	0	0	0
266	15960	1596						1596	0	0	0	0		1596	0	0	0	0
266	15970	1597						1597	0	0	0	0		1597	0	0	0	0
266	15980	1598						1598	0	0	0	0		1598	0	0	0	0
266	15990	1599						1599	0	0	0	0		1599	0	0	0	0
266	16000	1600						1600	0	0	0	0		1600	0	0	0	0
266	16010	1601						1601	0	0	0	0		1601	0	0	0	0
267	16020	1602						1602	0	0	0	0		1602	0	0	0	0
267	16030	1603						1603	0	0	0	0		1603	0	0	0	0
267	16040	1604						1604	0	0	0	0		1604	0	0	0	0
267	16050	1605						1605	0	0	0	0		1605	0	0	0	0
267	16060	1606						1606	0	0	0	0		1606	0	0	0	0
267	16070	1607						1607	0	0	0	0		1607	0	0	0	0
268	16080	1608						1608	0	0	0	0		1608	0	0	0	0
268	16090	1609						1609	0	0	0	0		1609	0	0	0	0
268	16100	1610						1610	0	0	0	0		1610	0	0	0	0
268	16110	1611						1611	0	0	0	0		1611	0	0	0	0
268	16120	1612						1612	0	0	0	0		1612	0	0	0	0
268	16130	1613						1613	0	0	0	0		1613	0	0	0	0
269	16140	1614						1614	0	0	0	0		1614	0	0	0	0
269	16150	1615						1615	0	0	0	0		1615	0	0	0	0
269	16160	1616						1616	0	0	0	0		1616	0	0	0	0
269	16170	1617						1617	0	0	0	0		1617	0	0	0	0
269	16180	1618						1618	0	0	0	0		1618	0	0	0	0
269	16190	1619						1619	0	0	0	0		1619	0	0	0	0
270	16200	1620						1620	0	0	0	0		1620	0	0	0	0
270	16210	1621						1621	0	0	0	0		1621	0	0	0	0
270	16220	1622						1622	0	0	0	0		1622	0	0	0	0
270	16230	1623						1623	0	0	0	0		1623	0	0	0	0
270	16240	1624						1624	0	0	0	0		1624	0	0	0	0
270	16250	1625						1625	0	0	0	0		1625	0	0	0	0
271	16260	1626						1626	0	0	0	0		1626	0	0	0	0
271	16270	1627						1627	0	0	0	0		1627	0	0	0	0
271	16280	1628						1628	0	0	0	0		1628	0	0	0	0
271	16290	1629						1629	0	0	0	0		1629	0	0	0	0
271	16300	1630						1630	0	0	0	0		1630	0	0	0	0
271	16310	1631						1631	0	0	0	0		1631	0	0	0	0
272	16320	1632						1632	0	0	0	0		1632	0	0	0	0
272	16330	1633						1633	0	0	0	0		1633	0	0	0	0
272	16340	1634						1634	0	0	0	0		1634	0	0	0	0
272	16350	1635						1635	0	0	0	0		1635	0	0	0	0
272	16360	1636						1636	0	0	0	0		1636	0	0	0	0
272	16370	1637						1637	0	0	0	0		1637	0	0	0	0
273	16380	1638						1638	0	0	0	0		1638	0	0	0	0
273	16390	1639						1639	0	0	0	0		1639	0	0	0	0
273	16400	1640						1640	0	0	0	0		1640	0	0	0	0
273	16410	1641						1641	0	0	0	0		1641	0	0	0	0
273	16420	1642						1642	0	0	0	0		1642	0	0	0	0
273	16430	1643						1643	0	0	0	0		1643	0	0	0	0
274	16440	1644						1644	0	0	0	0		1644	0	0	0	0
274	16450	1645						1645	0	0	0	0		1645	0	0	0	0
274	16460	1646						1646	0	0	0	0		1646	0	0	0	0
274	16470	1647						1647	0	0	0	0		1647	0	0	0	0
274	16480	1648						1648	0	0	0	0		1648	0	0	0	0
274	16490	1649						1649	0	0	0	0		1649	0	0	0	0
275	16500	1650						1650	0	0	0	0		1650	0	0	0	0
275	16510	1651						1651	0	0	0	0		1651	0	0	0	0
275	16520	1652						1652	0	0	0	0		1652	0	0	0	0
275	16530	1653						1653	0	0	0	0		1653	0	0	0	0
275	16540	1654						1654	0	0	0	0		1654	0	0	0	0
275	16550	1655						1655	0	0	0	0		1655	0	0	0	0
276	16560	1656						1656	0	0	0	0		1656	0	0	0	0
276	16570	1657						1657	0	0	0	0		1657	0	0	0	0
276	16580	1658						1658	0	0	0	0		1658	0	0	0	0
276	16590	1659						1659	0	0	0	0		1659	0	0	0	0
276	16600	1660						1660	0	0	0	0		1660	0	0	0	0
276	16610	1661						1661	0	0	0	0		1661	0	0	0	0
277	16620	1662						1662	0	0	0	0		1662	0	0	0	0
277	16630	1663						1663	0	0	0	0		1663	0	0	0	0
277	16640	1664						1664	0	0	0	0		1664	0	0	0	0
277	16650	1665						1665	0	0	0	0		1665	0	0	0	0
277	16660	1666						1666	0	0	0	0		1666	0	0	0	0
277	16670	1667						1667	0	0	0	0		1667	0	0	0	0
278	16680	1668						1668	0	0	0	0		1668	0	0	0	0
278	16690	1669						1669	0	0	0	0		1669	0	0	0	0
278	16700	1670						1670	0	0	0	0		1670	0	0	0	0
278	16710	1671						1671	0	0	0	0		1671	0	0	0	0
278	16720	1672						1672	0	0	0	0		1672	0	0	0	0
278	16730	1673						1673	0	0	0	0		1673	0	0	0	0
279	16740	1674						1674	0	0	0	0		1674	0	0	0	0
279	16750	1675						1675	0	0	0	0		1675	0	0	0	0
279	16760	1676						1676	0	0	0	0		1676	0	0	0	0
279	16770	1677						1677	0	0	0	0		1677	0	0	0	0
279	16780	1678						1678	0	0	0	0		1678	0	0	0	0
279	16790	1679						1679	0	0	0	0		1679	0	0	0	0
280	16800	1680						1680	0	0	0	0		1680	0	0	0	0
280	16810	1681						1681	0	0	0	0		1681	0	0	0	0
280	16820	1682						1682	0	0	0	0		1682	0	0	0	0
280	16830	1683						1683	0	0	0	0		1683	0	0	0	0
280	16840	1684						1684	0	0	0	0		1684	0	0	0	0
280	16850	1685						1685	0	0	0	0		1685	0	0	0	0
281	16860	1686						1686	0	0	0	0		1686	0	0	0	0
281	16870	1687						1687	0	0	0	0		1687	0	0	0	0
281	16880	1688						1688	0	0	0	0		1688	0	0	0	0
281	16890	1689						1689	0	0	0	0		1689	0	0	0	0
281	16900	1690						1690	0	0	0	0		1690	0	0	0	0
281	16910	1691						1691	0	0	0	0		1691	0	0	0	0
282	16920	1692						1692	0	0	0	0		1692	0	0	0	0
282	16930	1693						1693	0	0	0	0		1693	0	0	0	0
282	16940	1694						1694	0	0	0	0		1694	0	0	0	0
282	16950	1695						1695	0	0	0	0		1695	0	0	0	0
282	16960	1696						1696	0	0	0	0		1696	0	0	0	0
282	16970	1697						1697	0	0	0	0		1697	0	0	0	0
283	16980	1698						1698	0	0	0	0		1698	0	0	0	0
283	16990	1699						1699	0	0	0	0		1699	0	0	0	0
283	17000	1700						1700	0	0	0	0		1700	0	0	0	0
283	17010	1701						1701	0	0	0	0		1701	0	0	0	0
283	17020	1702						1702	0	0	0	0		1702	0	0	0	0
283	17030	1703						1703	0	0	0	0		1703	0	0	0	0
284	17040	1704						1704	0	0	0	0		1704	0	0	0	0
284	17050	1705						1705	0	0	0	0		1705	0	0	0	0
284	17060	1706						1706	0	0	0	0		1706	0	0	0	0
284	17070	1707						1707	0	0	0	0		1707	0	0	0	0
284	17080	1708						1708	0	0	0	0		1708	0	0	0	0
284	17090	1709						1709	0	0	0	0		1709	0	0	0	0
285	17100	1710						1710	0	0	0	0		1710	0	0	0	0
285	17110	1711						1711	0	0	0	0		1711	0	0	0	0
285	17120	1712						1712	0	0	0	0		1712	0	0	0	0
285	17130	1713						1713	0	0	0	0		1713	0	0	0	0
285	17140	1714						1714	0	0	0	0		1714	0	0	0	0
285	17150	1715						1715	0	0	0	0		1715	0	0	0	0
286	17160	1716						1716	0	0	0	0		1716	0	0	0	0
286	17170	1717						1717	0	0	0	0		1717	0	0	0	0
286	17180	1718						1718	0	0	0	0		1718	0	0	0	0
286	17190	1719						1719	0	0	0	0		1719	0	0	0	0
286	17200	1720						1720	0	0	0	0		1720	0	0	0	0
286	17210	1721						1721	0	0	0	0		1721	0	0	0	0
287	17220	1722						1722	0	0	0	0		1722	0	0	0	0
287	17230	1723						1723	0	0	0	0		1723	0	0	0	0
287	17240	1724						1724	0	0	0	0		1724	0	0	0	0
287	17250	1725						1725	0	0	0	0		1725	0	0	0	0
287	17260	1726						1726	0	0	0	0		1726	0	0	0	0
287	17270	1727						1727	0	0	0	0		1727	0	0	0	0
288	17280	1728						1728	0	0	0	0		1728	0	0	0	0
288	17290	1729						1729	0	0	0	0		1729	0	0	0	0
288	17300	1730						1730	0	0	0	0		1730	0	0	0	0
288	17310	1731						1731	0	0	0	0		1731	0	0	0	0
288	17320	1732						1732	0	0	0	0		1732	0	0	0	0
288	17330	1733						1733	0	0	0	0		1733	0	0	0	0
289	17340	1734						1734	0	0	0	0		1734	0	0	0	0
289	17350	1735						1735	0	0	0	0		1735	0	0	0	0
289	17360	1736						1736	0	0	0	0		1736	0	0	0	0
289	17370	1737						1737	0	0	0	0		1737	0	0	0	0
289	17380	1738						1738	0	0	0	0		1738	0	0	0	0
289	17390	1739						1739	0	0	0	0		1739	0	0	0	0
290	17400	1740						1740	0	0	0	0		1740	0	0	0	0
290	17410	1741						1741	0	0	0	0		1741	0	0	0	0
290	17420	1742						1742	0	0	0	0		1742	0	0	0	0
290	17430	1743						1743	0	0	0	0		1743	0	0	0	0
290	17440	1744						1744	0	0	0	0		1744	0	0	0	0
290	17450	1745						1745	0	0	0	0		1745	0	0	0	0
291	17460	1746						1746	0	0	0	0		1746	0	0	0	0
291	17470	1747						1747	0	0	0	0		1747	0	0	0	0
291	17480	1748						1748	0	0	0	0		1748	0	0	0	0
291	17490	1749						1749	0	0	0	0		1749	0	0	0	0
291	17500	1750						1750	0	0	0	0		1750	0	0	0	0
291	17510	1751						1751	0	0	0	0		1751	0	0	0	0
292	17520	1752						1752	0	0	0	0		1752	0	0	0	0
292	17530	1753						1753	0	0	0	0		1753	0	0	0	0
292	17540	1754						1754	0	0	0	0		1754	0	0	0	0
292	17550	1755						1755	0	0	0	0		1755	0	0	0	0
292	17560	1756						1756	0	0	0	0		1756	0	0	0	0
292	17570	1757						1757	0	0	0	0		1757	0	0	0	0
293	17580	1758						1758	0	0	0	0		1758	0	0	0	0
293	17590	1759						1759	0	0	0	0		1759	0	0	0	0
293	17600	1760						1760	0	0	0	0		1760	0	0	0	0
293	17610	1761						1761	0	0	0	0		1761	0	0	0	0
293	17620	1762						1762	0	0	0	0		1762	0	0	0	0
293	17630	1763						1763	0	0	0	0		1763	0	0	0	0
294	17640	1764						1764	0	0	0	0		1764	0	0	0	0
294	17650	1765						1765	0	0	0	0		1765	0	0	0	0
294	17660	1766						1766	0	0	0	0		1766	0	0	0	0
294	17670	1767						1767	0	0	0	0		1767	0	0	0	0
294	17680	1768						1768	0	0	0	0		1768	0	0	0	0
294	17690	1769						1769	0	0	0	0		1769	0	0	0	0
295	17700	1770						1770	0	0	0	0		1770	0	0	0	0
295	17710	1771						1771	0	0	0	0		1771	0	0	0	0
295	17720	1772						1772	0	0	0	0		1772	0	0	0	0
295	17730	1773						1773	0	0	0	0		1773	0	0	0	0
295	17740	1774						1774	0	0	0	0		1774	0	0	0	0
295	17750	1775						1775	0	0	0	0		1775	0	0	0	0
296	17760	1776						1776	0	0	0	0		1776	0	0	0	0
296	17770	1777						1777	0	0	0	0		1777	0	0	0	0
296	17780	1778						1778	0	0	0	0		1778	0	0	0	0
296	17790	1779						1779	0	0	0	0		1779	0	0	0	0
296	17800	1780						1780	0	0	0	0		1780	0	0	0	0
296	17810	1781						1781	0	0	0	0		1781	0	0	0	0
297	17820	1782						1782	0	0	0	0		1782	0	0	0	0
297	17830	1783						1783	0	0	0	0		1783	0	0	0	0
297	17840	1784						1784	0	0	0	0		1784	0	0	0	0
297	17850	1785						1785	0	0	0	0		1785	0	0	0	0
297	17860	1786						1786	0	0	0	0		1786	0	0	0	0
297	17870	1787						1787	0	0	0	0		1787	0	0	0	0
298	17880	1788						1788	0	0	0	0		1788	0	0	0	0
298	17890	1789						1789	0	0	0	0		1789	0	0	0	0
298	17900	1790						1790	0	0	0	0		1790	0	0	0	0
298	17910	1791						1791	0	0	0	0		1791	0	0	0	0
298	17920	1792						1792	0	0	0	0		1792	0	0	0	0
298	17930	1793						1793	0	0	0	0		1793	0	0	0	0
299	17940	1794						1794	0	0	0	0		1794	0	0	0	0
299	17950	1795						1795	0	0	0	0		1795	0	0	0	0
299	17960	1796						1796	0	0	0	0		1796	0	0	0	0
299	17970	1797						1797	0	0	0	0		1797	0	0	0	0
299	17980	1798						1798	0	0	0	0		1798	0	0	0	0
299	17990	1799						1799	0	0	0	0		1799	0	0	0	0
300	18000	1800						1800	0	0	0	0		1800	0	0	0	0
300	18010	1801						1801	0	0	0	0		1801	0	0	0	0
300	18020	1802						1802	0	0	0	0		1802	0	0	0	0
300	18030	1803						1803	0	0	0	0		1803	0	0	0	0
300	18040	1804						1804	0	0	0	0		1804	0	0	0	0
300	18050	1805						1805	0	0	0	0		1805	0	0	0	0
301	18060	1806						1806	0	0	0	0		1806	0	0	0	0
301	18070	1807						1807	0	0	0	0		1807	0	0	0	0
301	18080	1808						1808	0	0	0	0		1808	0	0	0	0
301	18090	1809						1809	0	0	0	0		1809	0	0	0	0
301	18100	1810						1810	0	0	0	0		1810	0	0	0	0
301	18110	1811						1811	0	0	0	0		1811	0	0	0	0
302	18120	1812						1812	0	0	0	0		1812	0	0	0	0
302	18130	1813						1813	0	0	0	0		1813	0	0	0	0
302	18140	1814						1814	0	0	0	0		1814	0	0	0	0
302	18150	1815						1815	0	0	0	0		1815	0	0	0	0
302	18160	1816						1816	0	0	0	0		1816	0	0	0	0
302	18170	1817						1817	0	0	0	0		1817	0	0	0	0
303	18180	1818						1818	0	0	0	0		1818	0	0	0	0
303	18190	1819						1819	0	0	0	0		1819	0	0	0	0
303	18200	1820						1820	0	0	0	0		1820	0	0	0	0
303	18210	1821						1821	0	0	0	0		1821	0	0	0	0
303	18220	1822						1822	0	0	0	0		1822	0	0	0	0
303	18230	1823						1823	0	0	0	0		1823	0	0	0	0
304	18240	1824						1824	0	0	0	0		1824	0	0	0	0
304	18250	1825						1825	0	0	0	0		1825	0	0	0	0
304	18260	1826						1826	0	0	0	0		1826	0	0	0	0
304	18270	1827						1827	0	0	0	0		1827	0	0	0	0
304	18280	1828						1828	0	0	0	0		1828	0	0	0	0
304	18290	1829						1829	0	0	0	0		1829	0	0	0	0
305	18300	1830						1830	0	0	0	0		1830	0	0	0	0
305	18310	1831						1831	0	0	0	0		1831	0	0	0	0
305	18320	1832						1832	0	0	0	0		1832	0	0	0	0
305	18330	1833						1833	0	0	0	0		1833	0	0	0	0
305	18340	1834						1834	0	0	0	0		1834	0	0	0	0
305	18350	1835						1835	0	0	0	0		1835	0	0	0	0
306	18360	1836						1836	0	0	0	0		1836	0	0	0	0
306	18370	1837						1837	0	0	0	0		1837	0	0	0	0
306	18380	1838						1838	0	0	0	0		1838	0	0	0	0
306	18390	1839						1839	0	0	0	0		1839	0	0	0	0
306	18400	1840						1840	0	0	0	0		1840	0	0	0	0
306	18410	1841						1841	0	0	0	0		1841	0	0	0	0
307	18420	1842						1842	0	0	0	0		1842	0	0	0	0
307	18430	1843						1843	0	0	0	0		1843	0	0	0	0
307	18440	1844						1844	0	0	0	0		1844	0	0	0	0
307	18450	1845						1845	0	0	0	0		1845	0	0	0	0
307	18460	1846						1846	0	0	0	0		1846	0	0	0	0
307	18470	1847						1847	0	0	0	0		1847	0	0	0	0
308	18480	1848						1848	0	0	0	0		1848	0	0	0	0
308	18490	1849						1849	0	0	0	0		1849	0	0	0	0
308	18500	1850						1850	0	0	0	0		1850	0	0	0	0
308	18510	1851						1851	0	0	0	0		1851	0	0	0	0
308	18520	1852						1852	0	0	0	0		1852	0	0	0	0
308	18530	1853						1853	0	0	0	0		1853	0	0	0	0
309	18540	1854						1854	0	0	0	0		1854	0	0	0	0
309	18550	1855						1855	0	0	0	0		1855	0	0	0	0
309	18560	1856						1856	0	0	0	0		1856	0	0	0	0
309	18570	1857						1857	0	0	0	0		1857	0	0	0	0
309	18580	1858						1858	0	0	0	0		1858	0	0	0	0
309	18590	1859						1859	0	0	0	0		1859	0	0	0	0
310	18600	1860						1860	0	0	0	0		1860	0	0	0	0
310	18610	1861						1861	0	0	0	0		1861	0	0	0	0
310	18620	1862						1862	0	0	0	0		1862	0	0	0	0
310	18630	1863						1863	0	0	0	0		1863	0	0	0	0
310	18640	1864						1864	0	0	0	0		1864	0	0	0	0
310	18650	1865						1865	0	0	0	0		1865	0	0	0	0
311	18660	1866						1866	0	0	0	0		1866	0	0	0	0
311	18670	1867						1867	0	0	0	0		1867	0	0	0	0
311	18680	1868						1868	0	0	0	0		1868	0	0	0	0
311	18690	1869						1869	0	0	0	0		1869	0	0	0	0
311	18700	1870						1870	0	0	0	0		1870	0	0	0	0
311	18710	1871						1871	0	0	0	0		1871	0	0	0	0
312	18720	1872						1872	0	0	0	0		1872	0	0	0	0
312	18730	1873						1873	0	0	0	0		1873	0	0	0	0
312	18740	1874						1874	0	0	0	0		1874	0	0	0	0
312	18750	1875						1875	0	0	0	0		1875	0	0	0	0
312	18760	1876						1876	0	0	0	0		1876	0	0	0	0
312	18770	1877						1877	0	0	0	0		1877	0	0	0	0
313	18780	1878						1878	0	0	0	0		1878	0	0	0	0
313	18790	1879						1879	0	0	0	0		1879	0	0	0	0
313	18800	1880						1880	0	0	0	0		1880	0	0	0	0
313	18810	1881						1881	0	0	0	0		1881	0	0	0	0
313	18820	1882						1882	0	0	0	0		1882	0	0	0	0
313	18830	1883						1883	0	0	0	0		1883	0	0	0	0
314	18840	1884						1884	0	0	0	0		1884	0	0	0	0
314	18850	1885						1885	0	0	0	0		1885	0	0	0	0
314	18860	1886						1886	0	0	0	0		1886	0	0	0	0
314	18870	1887						1887	0	0	0	0		1887	0	0	0	0
314	18880	1888						1888	0	0	0	0		1888	0	0	0	0
314	18890	1889						1889	0	0	0	0		1889	0	0	0	0
315	18900	1890						1890	0	0	0	0		1890	0	0	0	0
315	18910	1891						1891	0	0	0	0		1891	0	0	0	0
315	18920	1892						1892	0	0	0	0		1892	0	0	0	0
315	18930	1893						1893	0	0	0	0		1893	0	0	0	0
315	18940	1894						1894	0	0	0	0		1894	0	0	0	0
315	18950	1895						1895	0	0	0	0		1895	0	0	0	0
316	18960	1896						1896	0	0	0	0		1896	0	0	0	0
316	18970	1897						1897	0	0	0	0		1897	0	0	0	0
316	18980	1898						1898	0	0	0	0		1898	0	0	0	0
316	18990	1899						1899	0	0	0	0		1899	0	0	0	0
316	19000	1900						1900	0	0	0	0		1900	0	0	0	0
316	19010	1901						1901	0	0	0	0		1901	0	0	0	0
317	19020	1902						1902	0	0	0	0		1902	0	0	0	0
317	19030	1903						1903	0	0	0	0		1903	0	0	0	0
317	19040	1904						1904	0	0	0	0		1904	0	0	0	0
317	19050	1905						1905	0	0	0	0		1905	0	0	0	0
317	19060	1906						1906	0	0	0	0		1906	0	0	0	0
317	19070	1907						1907	0	0	0	0		1907	0	0	0	0
318	19080	1908						1908	0	0	0	0		1908	0	0	0	0
318	19090	1909						1909	0	0	0	0		1909	0	0	0	0
318	19100	1910						1910	0	0	0	0		1910	0	0	0	0
318	19110	1911						1911	0	0	0	0		1911	0	0	0	0
318	19120	1912						1912	0	0	0	0		1912	0	0	0	0
318	19130	1913						1913	0	0	0	0		1913	0	0	0	0
319	19140	1914						1914	0	0	0	0		1914	0	0	0	0
319	19150	1915						1915	0	0	0	0		1915	0	0	0	0
319	19160	1916						1916	0	0	0	0		1916	0	0	0	0
319	19170	1917						1917	0	0	0	0		1917	0	0	0	0
319	19180	1918						1918	0	0	0	0		1918	0	0	0	0
319	19190	1919						1919	0	0	0	0		1919	0	0	0	0
320	19200	1920						1920	0	0	0	0		1920	0	0	0	0
320	19210	1921						1921	0	0	0	0		1921	0	0	0	0
320	19220	1922						1922	0	0	0	0		1922	0	0	0	0
320	19230	1923						1923	0	0	0	0		1923	0	0	0	0
320	19240	1924						1924	0	0	0	0		1924	0	0	0	0
320	19250	1925						1925	0	0	0	0		1925	0	0	0	0
321	19260	1926						1926	0	0	0	0		1926	0	0	0	0
321	19270	1927						1927	0	0	0	0		1927	0	0	0	0
321	19280	1928						1928	0	0	0	0		1928	0	0	0	0
321	19290	1929						1929	0	0	0	0		1929	0	0	0	0
321	19300	1930						1930	0	0	0	0		1930	0	0	0	0
321	19310	1931						1931	0	0	0	0		1931	0	0	0	0
322	19320	1932						1932	0	0	0	0		1932	0	0	0	0
322	19330	1933						1933	0	0	0	0		1933	0	0	0	0
322	19340	1934						1934	0	0	0	0		1934	0	0	0	0
322	19350	1935						1935	0	0	0	0		1935	0	0	0	0
322	19360	1936						1936	0	0	0	0		1936	0	0	0	0
322	19370	1937						1937	0	0	0	0		1937	0	0	0	0
323	19380	1938						1938	0	0	0	0		1938	0	0	0	0
323	19390	1939						1939	0	0	0	0		1939	0	0	0	0
323	19400	1940						1940	0	0	0	0		1940	0	0	0	0
323	19410	1941						1941	0	0	0	0		1941	0	0	0	0
323	19420	1942						1942	0	0	0	0		1942	0	0	0	0
323	19430	1943						1943	0	0	0	0		1943	0	0	0	0
324	19440	1944						1944	0	0	0	0		1944	0	0	0	0
324	19450	1945						1945	0	0	0	0		1945	0	0	0	0
324	19460	1946						1946	0	0	0	0		1946	0	0	0	0
324	19470	1947						1947	0	0	0	0		1947	0	0	0	0
324	19480	1948						1948	0	0	0	0		1948	0	0	0	0
324	19490	1949						1949	0	0	0	0		1949	0	0	0	0
325	19500	1950						1950	0	0	0	0		1950	0	0	0	0
325	19510	1951						1951	0	0	0	0		1951	0	0	0	0
325	19520	1952						1952	0	0	0	0		1952	0	0	0	0
325	19530	1953						1953	0	0	0	0		1953	0	0	0	0
325	19540	1954						1954	0	0	0	0		1954	0	0	0	0
325	19550	1955						1955	0	0	0	0		1955	0	0	0	0
326	19560	1956						1956	0	0	0	0		1956	0	0	0	0
326	19570	1957						1957	0	0	0	0		1957	0	0	0	0
326	19580	1958						1958	0	0	0	0		1958	0	0	0	0
326	19590	1959						1959	0	0	0	0		1959	0	0	0	0
326	19600	1960						1960	0	0	0	0		1960	0	0	0	0
326	19610	1961						1961	0	0	0	0		1961	0	0	0	0
327	19620	1962						1962	0	0	0	0		1962	0	0	0	0
327	19630	1963						1963	0	0	0	0		1963	0	0	0	0
327	19640	1964						1964	0	0	0	0		1964	0	0	0	0
327	19650	1965						1965	0	0	0	0		1965	0	0	0	0
327	19660	1966						1966	0	0	0	0		1966	0	0	0	0
327	19670	1967						1967	0	0	0	0		1967	0	0	0	0
328	19680	1968						1968	0	0	0	0		1968	0	0	0	0
328	19690	1969						1969	0	0	0	0		1969	0	0	0	0
328	19700	1970						1970	0	0	0	0		1970	0	0	0	0
328	19710	1971						1971	0	0	0	0		1971	0	0	0	0
328	19720	1972						1972	0	0	0	0		1972	0	0	0	0
328	19730	1973						1973	0	0	0	0		1973	0	0	0	0
329	19740	1974						1974	0	0	0	0		1974	0	0	0	0
329	19750	1975						1975	0	0	0	0		1975	0	0	0	0
329	19760	1976						1976	0	0	0	0		1976	0	0	0	0
329	19770	1977						1977	0	0	0	0		1977	0	0	0	0
329	19780	1978						1978	0	0	0	0		1978	0	0	0	0
329	19790	1979						1979	0	0	0	0		1979	0	0	0	0
330	19800	1980						1980	0	0	0	0		1980	0	0	0	0
330	19810	1981						1981	0	0	0	0		1981	0	0	0	0
330	19820	1982						1982	0	0	0	0		1982	0	0	0	0
330	19830	1983						1983	0	0	0	0		1983	0	0	0	0
330	19840	1984						1984	0	0	0	0		1984	0	0	0	0
330	19850	1985						1985	0	0	0	0		1985	0	0	0	0
331	19860	1986						1986	0	0	0	0		1986	0	0	0	0
331	19870	1987						1987	0	0	0	0		1987	0	0	0	0
331	19880	1988						1988	0	0	0	0		1988	0	0	0	0
331	19890	1989						1989	0	0	0	0		1989	0	0	0	0
331	19900	1990						1990	0	0	0	0		1990	0	0	0	0
331	19910	1991						1991	0	0	0	0		1991	0	0	0	0
332	19920	1992						1992	0	0	0	0		1992	0	0	0	0
332	19930	1993						1993	0	0	0	0		1993	0	0	0	0
332	19940	1994						1994	0	0	0	0		1994	0	0	0	0
[truncated: 8,001 more rows]

## Sheet: Conf1_10000
		<	Processing Time							>	<	CPU1							>	<	MEM1							>
Time	Id	<	Cont	Average	Max	Min	DesvTip	DTTop	DTDown	>	<	Cont	Average	Max	Min	DesvTip	DTTop	DTDown	>	<	Cont	Average	Max	Min	DesvTip	DTTop	DTDown	>
PL_Conf1_10000	Tot	<	164699998	0.0665	1829	0	1.1934	1.2599	-1.1269	>	<	3659	10.54	29.5	0	3.12	13.66	7.42	>	<	3659	997.77	1024	439.4	59.95	1057.72	937.82	>
2022-06-21 19:59:00	0	<	180120	0.0903	312	0	2.9211	3.0114	-2.8308	>	<	5	9.84	29.5	3.05	10.04	19.88	-0.2	>	<	5	579.88	621.5	439.4	70.33	650.21	509.55	>
2022-06-21 19:59:10	1	<	507038	0.0649	123	0	0.9493	1.0142	-0.8844	>	<	10	5.94	6.6	4.45	0.71	6.64	5.23	>	<	10	639.2	656.2	618.6	11.86	651.06	627.34	>
2022-06-21 19:59:20	2	<	462606	0.065	14	0	0.2743	0.3393	-0.2093	>	<	10	6.28	6.5	6.15	0.1	6.37	6.18	>	<	10	674.47	689.5	659	9.7	684.17	664.77	>
2022-06-21 19:59:30	3	<	413801	0.0643	231	0	0.6741	0.7383	-0.6098	>	<	10	6.19	6.85	4.15	0.7	6.89	5.49	>	<	10	710.01	726.4	692.4	11.26	721.27	698.75	>
2022-06-21 19:59:40	4	<	474398	0.0636	156	0	1.049	1.1126	-0.9854	>	<	10	5.45	6.25	4.05	0.94	6.38	4.51	>	<	10	745.26	760.8	730	9.83	755.09	735.43	>
2022-06-21 19:59:50	5	<	459557	0.0662	16	0	0.2663	0.3325	-0.2001	>	<	10	6.33	7	6.05	0.32	6.65	6.01	>	<	10	779.56	789.3	763.3	9.16	788.72	770.4	>
2022-06-21 20:00:00	6	<	420051	0.065	12	0	0.2625	0.3275	-0.1975	>	<	10	6.37	7.9	5.95	0.55	6.92	5.82	>	<	10	789.48	789.5	789.3	0.06	789.54	789.42	>
2022-06-21 20:00:10	7	<	461867	0.0636	142	0	0.8937	0.9573	-0.8302	>	<	10	8.61	9.85	6.8	1.18	9.78	7.43	>	<	10	798.49	798.8	797.7	0.35	798.84	798.14	>
2022-06-21 20:00:20	8	<	473907	0.0656	9	0	0.2659	0.3315	-0.2003	>	<	10	9.97	10.95	7.6	1.02	10.99	8.94	>	<	10	798.94	799	798.8	0.09	799.03	798.85	>
2022-06-21 20:00:30	9	<	449573	0.0669	8	0	0.2615	0.3283	-0.1946	>	<	10	12.12	14.3	10.5	1.3	13.41	10.82	>	<	10	799.1	799.2	799	0.1	799.2	799	>
2022-06-21 20:00:40	10	<	449886	0.0659	5	0	0.2565	0.3224	-0.1906	>	<	10	14.25	16.45	11	1.69	15.94	12.56	>	<	10	799.56	799.8	799.2	0.22	799.78	799.34	>
2022-06-21 20:00:50	11	<	436859	0.0671	5	0	0.2572	0.3243	-0.1901	>	<	10	15.94	18.55	11.5	2.23	18.17	13.71	>	<	10	799.96	800	799.8	0.08	800.04	799.88	>
2022-06-21 20:01:00	12	<	463462	0.0666	7	0	0.2582	0.3248	-0.1915	>	<	10	15.17	17.85	12.35	1.79	16.96	13.38	>	<	10	899.09	909.4	819.3	26.63	925.72	872.46	>
2022-06-21 20:01:10	13	<	447649	0.0677	6	0	0.2618	0.3294	-0.1941	>	<	10	14.91	18.1	12.1	2.1	17.01	12.81	>	<	10	910.49	911.3	909.9	0.5	910.99	909.99	>
2022-06-21 20:01:20	14	<	448563	0.0658	6	0	0.2584	0.3242	-0.1925	>	<	10	14.85	17.7	12.05	1.88	16.73	12.97	>	<	10	912.81	913.9	911.6	0.69	913.5	912.12	>
2022-06-21 20:01:30	15	<	454697	0.0662	6	0	0.2634	0.3296	-0.1971	>	<	10	14.96	17.65	12.45	1.71	16.66	13.25	>	<	10	914.6	914.8	913.9	0.28	914.88	914.32	>
2022-06-21 20:01:40	16	<	446193	0.0666	6	0	0.2584	0.325	-0.1917	>	<	10	14.24	17.4	12.2	2.02	16.25	12.22	>	<	10	917.04	918	914.8	1.04	918.08	916	>
2022-06-21 20:01:50	17	<	452196	0.0659	6	0	0.2576	0.3234	-0.1917	>	<	10	14.51	17.4	12.1	1.93	16.43	12.58	>	<	10	918.94	919.6	918	0.62	919.56	918.32	>
2022-06-21 20:02:00	18	<	451244	0.0653	7	0	0.2586	0.324	-0.1933	>	<	10	14.23	16.8	12.1	1.66	15.88	12.57	>	<	10	919.72	919.8	919.6	0.1	919.82	919.62	>
2022-06-21 20:02:10	19	<	446506	0.0647	7	0	0.2589	0.3237	-0.1942	>	<	10	14.09	16.95	12.2	1.8	15.89	12.29	>	<	10	919.8	919.8	919.8	0	919.8	919.8	>
2022-06-21 20:02:20	20	<	452488	0.0665	7	0	0.2621	0.3286	-0.1956	>	<	10	14.22	16.8	12.15	1.72	15.94	12.49	>	<	10	920.01	920.1	919.8	0.14	920.15	919.87	>
2022-06-21 20:02:30	21	<	450729	0.0663	7	0	0.2604	0.3267	-0.1942	>	<	10	14.25	16.8	12.05	1.67	15.91	12.58	>	<	10	920.26	920.3	920.1	0.08	920.34	920.18	>
2022-06-21 20:02:40	22	<	450216	0.0676	7	0	0.2614	0.329	-0.1938	>	<	10	14.22	16.95	12.15	1.84	16.06	12.38	>	<	10	920.36	920.6	920.3	0.12	920.48	920.24	>
2022-06-21 20:02:50	23	<	448654	0.0665	7	0	0.2596	0.326	-0.1931	>	<	10	14.21	16.6	12.1	1.54	15.75	12.67	>	<	10	920.6	920.6	920.6	0	920.6	920.6	>
2022-06-21 20:03:00	24	<	451581	0.0665	7	0	0.2606	0.3271	-0.1942	>	<	10	14.3	16.95	12.2	1.68	15.98	12.62	>	<	10	920.63	920.9	920.6	0.09	920.72	920.54	>
2022-06-21 20:03:10	25	<	449987	0.0674	7	0	0.2615	0.3288	-0.1941	>	<	10	14.17	17.3	12.1	1.93	16.1	12.23	>	<	10	921.18	921.3	921	0.15	921.33	921.03	>
2022-06-21 20:03:20	26	<	426155	0.0675	7	0	0.262	0.3296	-0.1945	>	<	10	14.49	16.7	12.05	1.63	16.12	12.86	>	<	10	921.3	921.3	921.3	0	921.3	921.3	>
2022-06-21 20:03:30	27	<	461269	0.0688	154	0	0.8326	0.9014	-0.7639	>	<	10	13.66	17.5	10.95	2.32	15.97	11.34	>	<	10	921.3	921.3	921.3	0	921.3	921.3	>
2022-06-21 20:03:40	28	<	446143	0.0667	6	0	0.2623	0.329	-0.1956	>	<	10	14.35	16.85	12.2	1.63	15.98	12.72	>	<	10	921.3	921.3	921.3	0	921.3	921.3	>
2022-06-21 20:03:50	29	<	465990	0.0663	7	0	0.2598	0.326	-0.1935	>	<	10	14.55	17	12.1	2.05	16.59	12.5	>	<	10	921.44	921.5	921.3	0.09	921.53	921.35	>
2022-06-21 20:04:00	30	<	425901	0.0661	6	0	0.2562	0.3223	-0.1901	>	<	10	14.48	15.8	12.1	1.52	15.99	12.96	>	<	10	921.63	921.9	921.5	0.14	921.77	921.49	>
2022-06-21 20:04:10	31	<	472816	0.0665	7	0	0.2592	0.3257	-0.1927	>	<	10	14.36	16.2	12.15	1.56	15.92	12.79	>	<	10	921.9	921.9	921.9	0	921.9	921.9	>
2022-06-21 20:04:20	32	<	450347	0.0668	6	0	0.2629	0.3297	-0.196	>	<	10	14.48	16.45	12.25	1.52	15.99	12.96	>	<	10	922.26	922.4	921.9	0.18	922.44	922.08	>
2022-06-21 20:04:30	33	<	449651	0.0662	7	0	0.2615	0.3276	-0.1953	>	<	10	14.59	17.25	12.4	1.95	16.54	12.64	>	<	10	922.61	922.7	922.4	0.14	922.75	922.47	>
2022-06-21 20:04:40	34	<	451696	0.0648	7	0	0.2583	0.323	-0.1935	>	<	10	14.24	17.35	12.45	1.99	16.22	12.25	>	<	10	922.7	922.7	922.7	0	922.7	922.7	>
2022-06-21 20:04:50	35	<	448515	0.0657	7	0	0.2603	0.326	-0.1947	>	<	10	14.42	17.45	12.45	1.78	16.2	12.64	>	<	10	922.7	922.7	922.7	0	922.7	922.7	>
2022-06-21 20:05:00	36	<	449669	0.0657	6	0	0.2574	0.3232	-0.1917	>	<	10	14.61	16.75	12.35	1.6	16.2	13.01	>	<	10	922.81	923.2	922.7	0.16	922.97	922.65	>
2022-06-21 20:05:10	37	<	451668	0.0662	6	0	0.2594	0.3257	-0.1932	>	<	10	14.12	15.85	12.1	1.63	15.75	12.49	>	<	10	923.45	923.5	923.2	0.1	923.55	923.35	>
2022-06-21 20:05:20	38	<	449044	0.0655	6	0	0.2588	0.3244	-0.1933	>	<	10	14.81	17.4	12.15	1.88	16.69	12.92	>	<	10	923.5	923.5	923.5	0	923.5	923.5	>
2022-06-21 20:05:30	39	<	451105	0.0675	6	0	0.2616	0.3291	-0.194	>	<	10	14.28	16.6	12.1	1.6	15.88	12.68	>	<	10	923.5	923.5	923.5	0	923.5	923.5	>
2022-06-21 20:05:40	40	<	449264	0.069	6	0	0.2665	0.3355	-0.1975	>	<	10	14.85	17.45	12.45	1.77	16.62	13.08	>	<	10	923.56	923.7	923.5	0.09	923.65	923.47	>
2022-06-21 20:05:50	41	<	449276	0.0674	6	0	0.2626	0.3299	-0.1952	>	<	10	14.56	17.5	12.15	1.95	16.51	12.6	>	<	10	923.7	923.7	923.7	0	923.7	923.7	>
2022-06-21 20:06:00	42	<	450567	0.0679	7	0	0.2585	0.3264	-0.1906	>	<	10	14.47	17.7	12.1	2.02	16.49	12.44	>	<	10	923.73	924	923.7	0.09	923.82	923.64	>
2022-06-21 20:06:10	43	<	448762	0.0665	7	0	0.2635	0.33	-0.1969	>	<	10	14.94	17.9	12.25	1.79	16.73	13.15	>	<	10	924	924	924	0	924	924	>
2022-06-21 20:06:20	44	<	450623	0.0672	6	0	0.2605	0.3277	-0.1933	>	<	10	14.77	18.1	12.15	2.06	16.83	12.71	>	<	10	924.22	924.5	924	0.16	924.38	924.06	>
2022-06-21 20:06:30	45	<	451390	0.0664	7	0	0.2606	0.327	-0.1942	>	<	10	14.68	17.8	12.1	1.8	16.47	12.88	>	<	10	924.5	924.5	924.5	0	924.5	924.5	>
2022-06-21 20:06:40	46	<	449347	0.0675	7	0	0.2616	0.329	-0.1941	>	<	10	14.73	17.8	12.3	1.91	16.63	12.82	>	<	10	924.5	924.5	924.5	0	924.5	924.5	>
2022-06-21 20:06:50	47	<	440290	0.0665	6	0	0.2602	0.3267	-0.1937	>	<	10	14.94	17.85	12.05	2.01	16.95	12.92	>	<	10	924.5	924.5	924.5	0	924.5	924.5	>
2022-06-21 20:07:00	48	<	460042	0.0676	7	0	0.264	0.3315	-0.1964	>	<	10	15.04	18.05	12.15	1.99	17.03	13.05	>	<	10	924.62	924.8	924.5	0.15	924.77	924.47	>
2022-06-21 20:07:10	49	<	449208	0.0671	6	0	0.258	0.3251	-0.191	>	<	10	15.04	17.75	12.1	2	17.04	13.04	>	<	10	924.92	925	924.8	0.1	925.02	924.82	>
2022-06-21 20:07:20	50	<	450977	0.0662	6	0	0.2616	0.3279	-0.1954	>	<	10	15	18	12.05	1.96	16.96	13.04	>	<	10	925.5	925.8	925	0.3	925.8	925.2	>
2022-06-21 20:07:30	51	<	448646	0.0664	7	0	0.2614	0.3278	-0.195	>	<	10	14.91	17.45	12.2	1.72	16.62	13.19	>	<	10	925.8	925.8	925.8	0	925.8	925.8	>
2022-06-21 20:07:40	52	<	451244	0.0647	6	0	0.2572	0.3219	-0.1925	>	<	10	14.89	18	12.3	2.18	17.07	12.7	>	<	10	926.01	926.1	925.8	0.14	926.15	925.87	>
2022-06-21 20:07:50	53	<	450313	0.0669	6	0	0.2607	0.3276	-0.1939	>	<	10	14.93	18.05	12.15	1.94	16.87	12.99	>	<	10	926.1	926.1	926.1	0	926.1	926.1	>
2022-06-21 20:08:00	54	<	327117	0.0648	186	0	0.5378	0.6026	-0.473	>	<	10	13.1	17.85	8.8	3.4	16.5	9.7	>	<	10	926.1	926.1	926.1	0	926.1	926.1	>
2022-06-21 20:08:10	55	<	185683	0.1087	369	0	4.3149	4.4235	-4.2062	>	<	10	5.21	8.4	0.9	2.68	7.88	2.53	>	<	10	926.1	926.1	926.1	0	926.1	926.1	>
2022-06-21 20:08:20	56	<	236226	0.1589	799	0	7.5694	7.7283	-7.4105	>	<	10	4.82	8.4	1.05	2.19	7.01	2.63	>	<	10	926.1	926.1	926.1	0	926.1	926.1	>
2022-06-21 20:08:30	57	<	181142	0.1422	385	0	5.84	5.9822	-5.6978	>	<	10	4.41	7.35	1.4	2.13	6.54	2.27	>	<	10	926.1	926.1	926.1	0	926.1	926.1	>
2022-06-21 20:08:40	58	<	79709	0.136	367	0	5.6718	5.8079	-5.5358	>	<	10	5.45	7.9	1.85	2.43	7.87	3.02	>	<	10	926.1	926.1	926.1	0	926.1	926.1	>
2022-06-21 20:08:50	59	<	110733	0.1078	337	0	4.4384	4.5463	-4.3306	>	<	10	4.6	8.8	0.15	2.78	7.38	1.82	>	<	10	926.1	926.1	926.1	0	926.1	926.1	>
2022-06-21 20:09:00	60	<	377799	0.0953	396	0	3.8006	3.896	-3.7053	>	<	9	1.34	5.75	0.05	1.65	2.99	-0.31	>	<	9	926.17	926.2	926.1	0.05	926.21	926.12	>
2022-06-21 20:09:10	61	<	318999	0.1979	1829	0	10.9368	11.1347	-10.7388	>	<	10	2.63	6.25	0.85	2.23	4.86	0.4	>	<	10	926.2	926.2	926.2	0	926.2	926.2	>
2022-06-21 20:09:20	62	<	470459	0.068	310	0	2.6932	2.7612	-2.6252	>	<	10	7.02	9.4	1.9	2.58	9.6	4.44	>	<	10	926.5	926.5	926.5	0	926.5	926.5	>
2022-06-21 20:09:30	63	<	529585	0.0671	386	0	2.5795	2.6465	-2.5124	>	<	10	7.08	8.95	5.1	1.29	8.37	5.78	>	<	10	926.77	926.8	926.5	0.09	926.86	926.68	>
2022-06-21 20:09:40	64	<	536809	0.0544	170	0	1.5628	1.6172	-1.5084	>	<	10	7.93	9.25	5.45	1.2	9.13	6.73	>	<	10	926.96	927	926.8	0.08	927.04	926.88	>
2022-06-21 20:09:50	65	<	517257	0.0531	173	0	1.4757	1.5288	-1.4226	>	<	10	7.81	9.3	3.55	1.79	9.6	6.02	>	<	10	927	927	927	0	927	927	>
2022-06-21 20:10:00	66	<	535392	0.0565	275	0	1.8383	1.8948	-1.7818	>	<	10	7.66	9.25	2.95	1.96	9.62	5.7	>	<	10	927	927	927	0	927	927	>
2022-06-21 20:10:10	67	<	511819	0.0611	319	0	2.211	2.2721	-2.1499	>	<	10	8.25	9.25	6.45	0.78	9.03	7.47	>	<	10	927.15	927.3	927	0.15	927.3	927	>
2022-06-21 20:10:20	68	<	516512	0.0569	344	0	1.9321	1.989	-1.8752	>	<	10	9.1	10.25	7.45	0.76	9.86	8.33	>	<	10	927.48	927.5	927.3	0.06	927.54	927.42	>
2022-06-21 20:10:30	69	<	497957	0.0591	298	0	1.9783	2.0374	-1.9192	>	<	10	9.71	12.45	7.9	1.51	11.21	8.2	>	<	10	927.65	927.8	927.5	0.15	927.8	927.5	>
2022-06-21 20:10:40	70	<	504393	0.0624	693	0	2.8319	2.8944	-2.7695	>	<	10	10.96	14.2	6.55	2.14	13.1	8.82	>	<	10	927.8	927.8	927.8	0	927.8	927.8	>
2022-06-21 20:10:50	71	<	512428	0.0551	324	0	1.7361	1.7912	-1.681	>	<	10	11.76	16.55	8.6	2.39	14.15	9.37	>	<	10	927.86	928	927.8	0.09	927.95	927.77	>
2022-06-21 20:11:00	72	<	520511	0.0616	231	0	1.8403	1.9019	-1.7787	>	<	10	11.76	15.05	10	1.78	13.54	9.97	>	<	10	928.06	928.2	928	0.09	928.15	927.97	>
2022-06-21 20:11:10	73	<	512420	0.0549	256	0	1.5557	1.6106	-1.5008	>	<	10	15.48	17.85	11.9	1.84	17.31	13.64	>	<	10	928.63	928.7	928.2	0.16	928.79	928.47	>
2022-06-21 20:11:20	74	<	511813	0.0518	182	0	1.2996	1.3514	-1.2478	>	<	10	16.84	18.9	12.55	2.13	18.97	14.71	>	<	10	929.44	929.9	928.9	0.24	929.68	929.2	>
2022-06-21 20:11:30	75	<	539186	0.0626	307	0	2.2227	2.2853	-2.1601	>	<	10	16	18.95	11.15	2.38	18.37	13.62	>	<	10	930.23	930.4	929.9	0.18	930.41	930.05	>
2022-06-21 20:11:40	76	<	487339	0.0575	293	0	1.8508	1.9083	-1.7933	>	<	10	12.26	18.85	2.25	4.23	16.49	8.02	>	<	10	1014.64	1024	930.4	28.08	1042.72	986.56	>
2022-06-21 20:11:50	77	<	523944	0.0566	285	0	2.0266	2.0833	-1.97	>	<	10	11.42	15.45	7.5	2.04	13.46	9.38	>	<	10	1024	1024	1024	0	1024	1024	>
2022-06-21 20:12:00	78	<	520806	0.0591	300	0	1.8805	1.9395	-1.8214	>	<	10	11.14	15.55	3.95	3.41	14.54	7.73	>	<	10	1024	1024	1024	0	1024	1024	>
2022-06-21 20:12:10	79	<	528386	0.0536	315	0	1.5912	1.6448	-1.5376	>	<	10	11.61	14.4	10.65	1.08	12.68	10.53	>	<	10	1024	1024	1024	0	1024	1024	>
2022-06-21 20:12:20	80	<	525579	0.0589	191	0	1.7067	1.7656	-1.6477	>	<	10	11.99	14.75	10.55	1.23	13.22	10.75	>	<	10	1024	1024	1024	0	1024	1024	>
2022-06-21 20:12:30	81	<	522791	0.059	248	0	1.8299	1.8889	-1.7709	>	<	10	11.14	15.1	2.85	3.07	14.21	8.07	>	<	10	1024	1024	1024	0	1024	1024	>
2022-06-21 20:12:40	82	<	534965	0.0537	184	0	1.4654	1.5191	-1.4117	>	<	10	11.81	16	9.05	1.94	13.75	9.87	>	<	10	1024	1024	1024	0	1024	1024	>
2022-06-21 20:12:50	83	<	516044	0.0546	145	0	1.4705	1.5251	-1.4159	>	<	10	11.95	14.55	10.15	1.46	13.41	10.48	>	<	10	1024	1024	1024	0	1024	1024	>
2022-06-21 20:13:00	84	<	524817	0.0608	245	0	1.9238	1.9846	-1.863	>	<	10	11.49	15.5	10.1	1.76	13.25	9.73	>	<	10	1024	1024	1024	0	1024	1024	>
2022-06-21 20:13:10	85	<	466029	0.0575	320	0	1.7629	1.8204	-1.7054	>	<	10	9.98	11.95	5.05	1.76	11.74	8.21	>	<	10	1024	1024	1024	0	1024	1024	>
2022-06-21 20:13:20	86	<	447771	0.076	323	0	2.7413	2.8174	-2.6653	>	<	10	9.49	10.9	4.55	1.92	11.41	7.57	>	<	10	1024	1024	1024	0	1024	1024	>
2022-06-21 20:13:30	87	<	469690	0.062	230	0	1.9597	2.0217	-1.8977	>	<	10	9.94	15.3	3.8	2.9	12.84	7.03	>	<	10	1024	1024	1024	0	1024	1024	>
2022-06-21 20:13:40	88	<	512967	0.0612	359	0	2.2411	2.3023	-2.1798	>	<	10	11	14.2	6.45	2.02	13.02	8.98	>	<	10	1024	1024	1024	0	1024	1024	>
2022-06-21 20:13:50	89	<	473265	0.0622	166	0	1.8036	1.8658	-1.7414	>	<	10	10.26	13.55	6.3	2.03	12.29	8.22	>	<	10	1024	1024	1024	0	1024	1024	>
2022-06-21 20:14:00	90	<	515561	0.0588	179	0	1.6335	1.6923	-1.5748	>	<	10	11.26	14.35	10.4	1.13	12.39	10.13	>	<	10	1024	1024	1024	0	1024	1024	>
2022-06-21 20:14:10	91	<	495271	0.0652	9	0	0.2628	0.3281	-0.1976	>	<	10	12.04	12.95	9.2	1.16	13.2	10.88	>	<	10	1024	1024	1024	0	1024	1024	>
2022-06-21 20:14:20	92	<	450151	0.0652	9	0	0.2598	0.325	-0.1946	>	<	10	11.36	13.05	8	1.67	13.03	9.69	>	<	10	1024	1024	1024	0	1024	1024	>
2022-06-21 20:14:30	93	<	449683	0.0665	9	0	0.2654	0.3319	-0.1988	>	<	10	11.27	12.8	7.75	1.83	13.1	9.43	>	<	10	1024	1024	1024	0	1024	1024	>
2022-06-21 20:14:40	94	<	450767	0.067	9	0	0.2634	0.3304	-0.1964	>	<	10	11.3	12.8	7.35	1.91	13.2	9.39	>	<	10	1024	1024	1024	0	1024	1024	>
2022-06-21 20:14:50	95	<	450487	0.0654	10	0	0.2549	0.3203	-0.1896	>	<	10	11.23	12.8	7.85	1.75	12.98	9.48	>	<	10	1024	1024	1024	0	1024	1024	>
2022-06-21 20:15:00	96	<	449770	0.0666	10	0	0.2653	0.3319	-0.1988	>	<	10	10.58	12.9	7.05	2.12	12.69	8.46	>	<	10	1024	1024	1024	0	1024	1024	>
2022-06-21 20:15:10	97	<	449228	0.0667	10	0	0.2659	0.3326	-0.1993	>	<	10	11.1	12.7	7.6	1.69	12.79	9.4	>	<	10	1024	1024	1024	0	1024	1024	>
2022-06-21 20:15:20	98	<	450329	0.0674	9	0	0.2674	0.3347	-0.2	>	<	10	10.49	12.85	7	2.01	12.5	8.47	>	<	10	1024	1024	1024	0	1024	1024	>
2022-06-21 20:15:30	99	<	449837	0.066	10	0	0.2648	0.3308	-0.1988	>	<	10	11.01	12.75	5.9	2.4	13.4	8.61	>	<	10	1024	1024	1024	0	1024	1024	>
2022-06-21 20:15:40	100	<	450326	0.0661	10	0	0.2616	0.3277	-0.1955	>	<	10	10.58	12.9	6.7	2.12	12.69	8.46	>	<	10	1024	1024	1024	0	1024	1024	>
2022-06-21 20:15:50	101	<	426767	0.0634	10	0	0.2565	0.3199	-0.1931	>	<	10	10.25	12.5	5.9	2.47	12.71	7.78	>	<	10	1024	1024	1024	0	1024	1024	>
2022-06-21 20:16:00	102	<	473856	0.0653	10	0	0.2675	0.3328	-0.2022	>	<	10	10.4	12.6	6.8	2.1	12.5	8.3	>	<	10	1024	1024	1024	0	1024	1024	>
2022-06-21 20:16:10	103	<	449571	0.0658	11	0	0.2687	0.3344	-0.2029	>	<	10	10.39	12.5	5.85	2.45	12.83	7.94	>	<	10	1024	1024	1024	0	1024	1024	>
2022-06-21 20:16:20	104	<	448960	0.0647	10	0	0.2582	0.3229	-0.1935	>	<	10	10.35	12.7	6	2.31	12.66	8.04	>	<	10	1024	1024	1024	0	1024	1024	>
2022-06-21 20:16:30	105	<	450465	0.0654	10	0	0.2641	0.3295	-0.1986	>	<	10	10.28	12.35	5.9	2.33	12.6	7.95	>	<	10	1024	1024	1024	0	1024	1024	>
2022-06-21 20:16:40	106	<	449967	0.0672	11	0	0.2658	0.333	-0.1986	>	<	10	10.29	12.45	5.95	2.22	12.51	8.07	>	<	10	1024	1024	1024	0	1024	1024	>
2022-06-21 20:16:50	107	<	450598	0.0666	11	0	0.2698	0.3364	-0.2033	>	<	10	10.35	12.55	6	2.26	12.61	8.09	>	<	10	1024	1024	1024	0	1024	1024	>
2022-06-21 20:17:00	108	<	450330	0.0669	11	0	0.2679	0.3348	-0.2009	>	<	10	10.46	12.65	5.9	2.26	12.71	8.2	>	<	10	1024	1024	1024	0	1024	1024	>
2022-06-21 20:17:10	109	<	449122	0.0673	10	0	0.2633	0.3306	-0.1959	>	<	10	10.44	12.5	5.95	2.17	12.6	8.27	>	<	10	1024	1024	1024	0	1024	1024	>
2022-06-21 20:17:20	110	<	449357	0.0672	10	0	0.2653	0.3325	-0.1981	>	<	10	10.41	12.4	6.2	2.2	12.61	8.21	>	<	10	1024	1024	1024	0	1024	1024	>
2022-06-21 20:17:30	111	<	450201	0.0672	11	0	0.2683	0.3355	-0.2011	>	<	10	10.42	12.4	5.9	2.15	12.57	8.27	>	<	10	1024	1024	1024	0	1024	1024	>
2022-06-21 20:17:40	112	<	451295	0.0671	11	0	0.2675	0.3346	-0.2003	>	<	10	10.52	12.7	5.95	2.19	12.71	8.32	>	<	10	1024	1024	1024	0	1024	1024	>
2022-06-21 20:17:50	113	<	449570	0.0675	10	0	0.2729	0.3404	-0.2054	>	<	10	10.45	12.65	5.95	2.33	12.78	8.12	>	<	10	1024	1024	1024	0	1024	1024	>
2022-06-21 20:18:00	114	<	447752	0.0663	10	0	0.2636	0.3299	-0.1972	>	<	10	10.26	12.4	5.95	2.32	12.58	7.94	>	<	10	1024	1024	1024	0	1024	1024	>
2022-06-21 20:18:10	115	<	450480	0.0679	11	0	0.2634	0.3313	-0.1955	>	<	10	10.34	12.45	5.95	2.4	12.74	7.94	>	<	10	1024	1024	1024	0	1024	1024	>
2022-06-21 20:18:20	116	<	452082	0.0658	10	0	0.2618	0.3275	-0.196	>	<	10	10.36	12.55	6	2.34	12.7	8.02	>	<	10	1024	1024	1024	0	1024	1024	>
2022-06-21 20:18:30	117	<	447105	0.0671	11	0	0.2679	0.335	-0.2009	>	<	10	10.34	12.5	5.95	2.2	12.54	8.14	>	<	10	1024	1024	1024	0	1024	1024	>
2022-06-21 20:18:40	118	<	452182	0.0669	10	0	0.2727	0.3396	-0.2057	>	<	10	10.5	13.6	6.05	2.28	12.77	8.22	>	<	10	1024	1024	1024	0	1024	1024	>
2022-06-21 20:18:50	119	<	448893	0.0656	10	0	0.2581	0.3236	-0.1925	>	<	10	10.4	12.45	6.5	2.23	12.63	8.16	>	<	10	1024	1024	1024	0	1024	1024	>
2022-06-21 20:19:00	120	<	450939	0.0651	10	0	0.263	0.3281	-0.1979	>	<	10	10.38	12.6	5.95	2.35	12.73	8.03	>	<	10	1024	1024	1024	0	1024	1024	>
2022-06-21 20:19:10	121	<	450757	0.0664	10	0	0.2679	0.3344	-0.2015	>	<	10	10.41	12.6	5.9	2.53	12.94	7.87	>	<	10	1024	1024	1024	0	1024	1024	>
2022-06-21 20:19:20	122	<	448875	0.0666	10	0	0.2675	0.3341	-0.2009	>	<	10	10.36	12.6	5.85	2.28	12.63	8.08	>	<	10	1024	1024	1024	0	1024	1024	>
2022-06-21 20:19:30	123	<	451288	0.0659	10	0	0.2662	0.3321	-0.2003	>	<	10	10.36	12.3	5.95	2.24	12.6	8.11	>	<	10	1024	1024	1024	0	1024	1024	>
2022-06-21 20:19:40	124	<	444537	0.0671	10	0	0.2649	0.332	-0.1978	>	<	10	10.31	12.45	6.05	2.14	12.45	8.17	>	<	10	1024	1024	1024	0	1024	1024	>
2022-06-21 20:19:50	125	<	454448	0.0641	11	0	0.2613	0.3254	-0.1973	>	<	10	10.34	12.55	5.9	2.17	12.5	8.17	>	<	10	1024	1024	1024	0	1024	1024	>
2022-06-21 20:20:00	126	<	450760	0.065	11	0	0.273	0.3381	-0.208	>	<	10	10.38	12.35	6.6	2.21	12.59	8.16	>	<	10	1024	1024	1024	0	1024	1024	>
2022-06-21 20:20:10	127	<	449996	0.0659	10	0	0.2617	0.3276	-0.1958	>	<	10	10.33	12.5	5.95	2.34	12.67	7.99	>	<	10	1024	1024	1024	0	1024	1024	>
2022-06-21 20:20:20	128	<	449018	0.0664	10	0	0.2598	0.3262	-0.1934	>	<	10	10.37	12.45	5.95	2.34	12.7	8.03	>	<	10	1024	1024	1024	0	1024	1024	>
2022-06-21 20:20:30	129	<	441787	0.0666	10	0	0.2649	0.3316	-0.1983	>	<	10	10.35	12.5	6.45	2.21	12.55	8.14	>	<	10	1024	1024	1024	0	1024	1024	>
2022-06-21 20:20:40	130	<	459257	0.0662	10	0	0.2641	0.3303	-0.1979	>	<	10	10.45	12.45	5.8	2.2	12.64	8.25	>	<	10	1024	1024	1024	0	1024	1024	>
2022-06-21 20:20:50	131	<	449194	0.0658	10	0	0.2626	0.3284	-0.1968	>	<	10	10.43	12.4	6.05	2.15	12.58	8.28	>	<	10	1024	1024	1024	0	1024	1024	>
2022-06-21 20:21:00	132	<	450198	0.0679	10	0	0.2666	0.3344	-0.1987	>	<	10	10.56	12.6	5.85	2.12	12.68	8.43	>	<	10	1024	1024	1024	0	1024	1024	>
2022-06-21 20:21:10	133	<	449781	0.0667	11	0	0.2675	0.3342	-0.2008	>	<	10	10.37	12.5	6.05	2.35	12.72	8.02	>	<	10	1024	1024	1024	0	1024	1024	>
2022-06-21 20:21:20	134	<	449716	0.0662	11	0	0.2707	0.3369	-0.2046	>	<	10	10.35	12.45	6.75	2.16	12.51	8.18	>	<	10	1024	1024	1024	0	1024	1024	>
2022-06-21 20:21:30	135	<	449876	0.0664	10	0	0.2595	0.3259	-0.1931	>	<	10	10.4	12.55	6	2.17	12.57	8.22	>	<	10	1024	1024	1024	0	1024	1024	>
2022-06-21 20:21:40	136	<	444276	0.0682	11	0	0.274	0.3422	-0.2059	>	<	10	10.3	12.45	5.9	2.5	12.8	7.8	>	<	10	1024	1024	1024	0	1024	1024	>
2022-06-21 20:21:50	137	<	456502	0.0679	10	0	0.2701	0.3379	-0.2022	>	<	10	10.37	12.6	6.5	2.21	12.57	8.16	>	<	10	1024	1024	1024	0	1024	1024	>
2022-06-21 20:22:00	138	<	450173	0.0672	10	0	0.2663	0.3335	-0.1991	>	<	10	10.35	12.55	5.9	2.11	12.46	8.23	>	<	10	1024	1024	1024	0	1024	1024	>
2022-06-21 20:22:10	139	<	449764	0.0689	10	0	0.2756	0.3445	-0.2067	>	<	10	10.3	12.4	5.9	2.31	12.61	7.99	>	<	10	1024	1024	1024	0	1024	1024	>
2022-06-21 20:22:20	140	<	378591	0.0706	206	0	1.0679	1.1385	-0.9973	>	<	10	9.8	12.5	4.85	2.75	12.55	7.04	>	<	10	1024	1024	1024	0	1024	1024	>
2022-06-21 20:22:30	141	<	322684	0.1076	644	0	4.7057	4.8133	-4.5981	>	<	10	5.39	9.1	1.3	3.05	8.44	2.34	>	<	10	1024	1024	1024	0	1024	1024	>
2022-06-21 20:22:40	142	<	502210	0.0561	284	0	1.7533	1.8095	-1.6972	>	<	10	9.01	10.65	3.4	2.23	11.23	6.78	>	<	10	1024	1024	1024	0	1024	1024	>
2022-06-21 20:22:50	143	<	531630	0.0588	432	0	2.1326	2.1915	-2.0738	>	<	10	9.24	11.5	5.45	1.88	11.12	7.36	>	<	10	1024	1024	1024	0	1024	1024	>
2022-06-21 20:23:00	144	<	510468	0.0675	84	0	0.4083	0.4758	-0.3409	>	<	10	10.32	12.35	5.9	2.1	12.42	8.21	>	<	10	1024	1024	1024	0	1024	1024	>
2022-06-21 20:23:10	145	<	455229	0.0681	10	0	0.2705	0.3385	-0.2024	>	<	10	10.47	12.55	6.05	2.32	12.79	8.15	>	<	10	1024	1024	1024	0	1024	1024	>
2022-06-21 20:23:20	146	<	448163	0.0667	10	0	0.2647	0.3314	-0.198	>	<	10	10.39	12.65	6.25	2.24	12.63	8.15	>	<	10	1024	1024	1024	0	1024	1024	>
2022-06-21 20:23:30	147	<	442788	0.0667	11	0	0.2635	0.3303	-0.1968	>	<	10	10.38	12.45	5.9	2.23	12.61	8.15	>	<	10	1024	1024	1024	0	1024	1024	>
2022-06-21 20:23:40	148	<	458842	0.0669	10	0	0.2691	0.3361	-0.2022	>	<	10	10.28	12.5	5.9	2.24	12.52	8.04	>	<	10	1024	1024	1024	0	1024	1024	>
2022-06-21 20:23:50	149	<	450110	0.0673	10	0	0.266	0.3333	-0.1987	>	<	10	10.23	12.4	5.8	2.3	12.53	7.92	>	<	10	1024	1024	1024	0	1024	1024	>
2022-06-21 20:24:00	150	<	449938	0.066	11	0	0.2663	0.3323	-0.2002	>	<	10	10.27	12.45	5.95	2.32	12.59	7.94	>	<	10	1024	1024	1024	0	1024	1024	>
2022-06-21 20:24:10	151	<	450104	0.0673	10	0	0.2719	0.3392	-0.2046	>	<	10	10.38	12.45	5.9	2.33	12.71	8.05	>	<	10	1024	1024	1024	0	1024	1024	>
2022-06-21 20:24:20	152	<	449353	0.067	10	0	0.2664	0.3334	-0.1995	>	<	10	10.34	12.55	6	2.33	12.66	8.01	>	<	10	1024	1024	1024	0	1024	1024	>
2022-06-21 20:24:30	153	<	449296	0.0675	10	0	0.268	0.3355	-0.2005	>	<	10	10.45	12.65	5.85	2.2	12.65	8.25	>	<	10	1024	1024	1024	0	1024	1024	>
2022-06-21 20:24:40	154	<	449259	0.0661	10	0	0.2631	0.3292	-0.197	>	<	10	10.4	12.55	6.05	2.21	12.61	8.19	>	<	10	1024	1024	1024	0	1024	1024	>
2022-06-21 20:24:50	155	<	451969	0.0666	10	0	0.2695	0.3361	-0.2029	>	<	10	10.45	12.6	5.95	2.32	12.77	8.13	>	<	10	1024	1024	1024	0	1024	1024	>
2022-06-21 20:25:00	156	<	450207	0.0659	10	0	0.2598	0.3257	-0.1939	>	<	10	10.38	12.4	5.95	2.16	12.54	8.22	>	<	10	1024	1024	1024	0	1024	1024	>
2022-06-21 20:25:10	157	<	447459	0.0669	10	0	0.2733	0.3403	-0.2064	>	<	10	10.42	12.5	5.95	2.17	12.59	8.25	>	<	10	1024	1024	1024	0	1024	1024	>
2022-06-21 20:25:20	158	<	452003	0.0668	10	0	0.2658	0.3326	-0.199	>	<	10	10.42	12.45	6.05	2.2	12.61	8.22	>	<	10	1024	1024	1024	0	1024	1024	>
2022-06-21 20:25:30	159	<	449797	0.0664	10	0	0.2685	0.3349	-0.2021	>	<	10	10.43	12.55	5.95	2.26	12.68	8.17	>	<	10	1024	1024	1024	0	1024	1024	>
2022-06-21 20:25:40	160	<	433532	0.0664	10	0	0.2664	0.3329	-0.2	>	<	10	10.46	12.55	5.9	2.24	12.69	8.22	>	<	10	1024	1024	1024	0	1024	1024	>
2022-06-21 20:25:50	161	<	466307	0.0649	10	0	0.2627	0.3277	-0.1978	>	<	10	10.53	12.6	5.9	2.17	12.69	8.36	>	<	10	1024	1024	1024	0	1024	1024	>
2022-06-21 20:26:00	162	<	413969	0.0659	10	0	0.268	0.3339	-0.2021	>	<	10	10.35	12.6	5.9	2.52	12.87	7.83	>	<	10	1024	1024	1024	0	1024	1024	>
2022-06-21 20:26:10	163	<	449830	0.0694	198	0	1.7419	1.8113	-1.6724	>	<	10	8.75	12.55	3.35	2.91	11.65	5.84	>	<	10	1024	1024	1024	0	1024	1024	>
2022-06-21 20:26:20	164	<	361245	0.0732	248	0	2.3319	2.405	-2.2587	>	<	10	6.77	9.1	3.2	2.18	8.95	4.59	>	<	10	1024	1024	1024	0	1024	1024	>
2022-06-21 20:26:30	165	<	226006	0.1146	602	0	5.1025	5.2171	-4.988	>	<	10	4.33	7.95	1.55	2.52	6.85	1.8	>	<	10	1024	1024	1024	0	1024	1024	>
2022-06-21 20:26:40	166	<	348316	0.1127	852	0	4.8707	4.9834	-4.758	>	<	10	4.66	9.35	0.85	3.27	7.93	1.39	>	<	10	1024	1024	1024	0	1024	1024	>
2022-06-21 20:26:50	167	<	268303	0.122	555	0	5.2402	5.3622	-5.1182	>	<	10	4.34	8.4	1.5	2.93	7.26	1.41	>	<	10	1024	1024	1024	0	1024	1024	>
2022-06-21 20:27:00	168	<	333261	0.0932	391	0	3.3902	3.4833	-3.297	>	<	10	4.74	8.8	1.15	2.93	7.67	1.81	>	<	10	1024	1024	1024	0	1024	1024	>
2022-06-21 20:27:10	169	<	453594	0.0647	286	0	2.1665	2.2312	-2.1018	>	<	10	6.71	9.5	3.15	2.28	8.99	4.43	>	<	10	1024	1024	1024	0	1024	1024	>
2022-06-21 20:27:20	170	<	406784	0.0649	219	0	2.2035	2.2685	-2.1386	>	<	10	5.93	8.65	3.05	2.46	8.39	3.47	>	<	10	1024	1024	1024	0	1024	1024	>
2022-06-21 20:27:30	171	<	441299	0.0754	493	0	2.727	2.8024	-2.6516	>	<	10	5.99	9.65	2.25	2.7	8.69	3.28	>	<	10	1024	1024	1024	0	1024	1024	>
2022-06-21 20:27:40	172	<	454269	0.069	582	0	2.8004	2.8694	-2.7315	>	<	10	6.64	10.15	1.05	3.09	9.73	3.54	>	<	10	1024	1024	1024	0	1024	1024	>
2022-06-21 20:27:50	173	<	514741	0.0594	544	0	2.2284	2.2878	-2.169	>	<	9	7.59	10.6	2.55	3.09	10.68	4.49	>	<	9	1024	1024	1024	0	1024	1024	>
2022-06-21 20:28:00	174	<	508837	0.0521	164	0	1.4947	1.5468	-1.4426	>	<	10	8.02	10.3	3.7	2.39	10.41	5.62	>	<	10	1024	1024	1024	0	1024	1024	>
2022-06-21 20:28:10	175	<	515962	0.0581	279	0	1.7634	1.8215	-1.7054	>	<	10	7.59	10.4	3.65	2.54	10.13	5.05	>	<	10	1024	1024	1024	0	1024	1024	>
2022-06-21 20:28:20	176	<	520038	0.0571	282	0	1.8292	1.8863	-1.7721	>	<	10	7.81	10.2	5.45	1.54	9.35	6.27	>	<	10	1024	1024	1024	0	1024	1024	>
2022-06-21 20:28:30	177	<	523800	0.0568	290	0	2.0027	2.0595	-1.9458	>	<	10	8.38	10.3	3.55	2.48	10.86	5.9	>	<	10	1024	1024	1024	0	1024	1024	>
2022-06-21 20:28:40	178	<	497503	0.0696	541	0	3.0537	3.1233	-2.9842	>	<	10	7.97	10.7	1.1	2.89	10.86	5.08	>	<	10	1024	1024	1024	0	1024	1024	>
2022-06-21 20:28:50	179	<	516408	0.0594	506	0	2.379	2.4384	-2.3196	>	<	10	9.77	11	2.7	2.37	12.13	7.4	>	<	10	1024	1024	1024	0	1024	1024	>
2022-06-21 20:29:00	180	<	516171	0.0542	303	0	1.727	1.7812	-1.6728	>	<	10	9.75	12.35	6.4	1.87	11.62	7.88	>	<	10	1024	1024	1024	0	1024	1024	>
2022-06-21 20:29:10	181	<	512047	0.0595	240	0	1.8772	1.9367	-1.8177	>	<	10	10.49	10.8	10.2	0.2	10.69	10.29	>	<	10	1024	1024	1024	0	1024	1024	>
2022-06-21 20:29:20	182	<	531776	0.06	265	0	1.8594	1.9194	-1.7994	>	<	10	9.89	13.95	2.45	2.87	12.76	7.01	>	<	10	1024	1024	1024	0	1024	1024	>
2022-06-21 20:29:30	183	<	527397	0.0573	137	0	1.5219	1.5792	-1.4646	>	<	10	12.13	14.15	10.8	0.96	13.08	11.17	>	<	10	1024	1024	1024	0	1024	1024	>
2022-06-21 20:29:40	184	<	508721	0.0649	9	0	0.2577	0.3226	-0.1928	>	<	10	12.92	13.2	11.8	0.39	13.3	12.53	>	<	10	1024	1024	1024	0	1024	1024	>
2022-06-21 20:29:50	185	<	447196	0.0647	8	0	0.259	0.3237	-0.1943	>	<	10	12.29	13.15	10.95	0.71	13	11.57	>	<	10	1024	1024	1024	0	1024	1024	>
2022-06-21 20:30:00	186	<	413393	0.0646	8	0	0.2547	0.3193	-0.1901	>	<	10	12.21	13.05	10.6	1.01	13.22	11.2	>	<	10	1024	1024	1024	0	1024	1024	>
2022-06-21 20:30:10	187	<	484025	0.0639	10	0	0.258	0.3219	-0.1941	>	<	10	11.66	12.95	9.55	1.27	12.93	10.38	>	<	10	1024	1024	1024	0	1024	1024	>
2022-06-21 20:30:20	188	<	455834	0.0654	9	0	0.2615	0.3268	-0.1961	>	<	10	11.81	13.05	8.75	1.47	13.28	10.33	>	<	10	1024	1024	1024	0	1024	1024	>
2022-06-21 20:30:30	189	<	450326	0.0653	10	0	0.265	0.3303	-0.1998	>	<	10	11.39	13	7.8	1.8	13.19	9.59	>	<	10	1024	1024	1024	0	1024	1024	>
2022-06-21 20:30:40	190	<	449140	0.0672	9	0	0.2719	0.3391	-0.2047	>	<	10	11.35	12.9	7.7	1.87	13.22	9.48	>	<	10	1024	1024	1024	0	1024	1024	>
2022-06-21 20:30:50	191	<	449291	0.0675	9	0	0.2686	0.3361	-0.2011	>	<	10	11.11	12.75	7.35	1.76	12.87	9.34	>	<	10	1024	1024	1024	0	1024	1024	>
2022-06-21 20:31:00	192	<	425717	0.0661	10	0	0.2679	0.3339	-0.2018	>	<	10	10.57	12.7	6.65	2.19	12.75	8.38	>	<	10	1024	1024	1024	0	1024	1024	>
2022-06-21 20:31:10	193	<	475769	0.0671	10	0	0.2734	0.3405	-0.2063	>	<	10	11.06	12.55	6.6	2.12	13.18	8.93	>	<	10	1024	1024	1024	0	1024	1024	>
2022-06-21 20:31:20	194	<	442292	0.0658	11	0	0.2707	0.3365	-0.2049	>	<	10	10.49	12.7	5.95	2.21	12.7	8.28	>	<	10	1024	1024	1024	0	1024	1024	>
2022-06-21 20:31:30	195	<	457023	0.0648	10	0	0.2605	0.3252	-0.1957	>	<	10	10.42	12.5	6.9	1.94	12.36	8.48	>	<	10	1024	1024	1024	0	1024	1024	>
2022-06-21 20:31:40	196	<	449435	0.0657	10	0	0.2675	0.3332	-0.2018	>	<	10	10.3	12.4	5.9	2.43	12.72	7.87	>	<	10	1024	1024	1024	0	1024	1024	>
2022-06-21 20:31:50	197	<	451217	0.0656	10	0	0.2584	0.324	-0.1927	>	<	10	10.34	12.45	5.8	2.34	12.68	8	>	<	10	1024	1024	1024	0	1024	1024	>
2022-06-21 20:32:00	198	<	449833	0.0647	11	0	0.2585	0.3232	-0.1939	>	<	10	10.32	12.45	5.9	2.26	12.57	8.06	>	<	10	1024	1024	1024	0	1024	1024	>
2022-06-21 20:32:10	199	<	448596	0.0666	11	0	0.269	0.3356	-0.2024	>	<	10	10.39	12.55	6.4	2.25	12.63	8.14	>	<	10	1024	1024	1024	0	1024	1024	>
2022-06-21 20:32:20	200	<	449957	0.0655	10	0	0.2625	0.328	-0.197	>	<	10	10.33	12.45	5.9	2.19	12.52	8.14	>	<	10	1024	1024	1024	0	1024	1024	>
2022-06-21 20:32:30	201	<	451028	0.0666	10	0	0.2673	0.3338	-0.2007	>	<	10	10.34	12.35	5.9	2.19	12.53	8.14	>	<	10	1024	1024	1024	0	1024	1024	>
2022-06-21 20:32:40	202	<	449918	0.0651	10	0	0.2614	0.3264	-0.1963	>	<	10	10.43	12.55	5.95	2.21	12.64	8.22	>	<	10	1024	1024	1024	0	1024	1024	>
2022-06-21 20:32:50	203	<	449884	0.0663	10	0	0.271	0.3373	-0.2047	>	<	10	10.46	12.65	5.95	2.28	12.74	8.18	>	<	10	1024	1024	1024	0	1024	1024	>
2022-06-21 20:33:00	204	<	449080	0.0672	10	0	0.2733	0.3405	-0.2061	>	<	10	10.4	12.5	6	2.29	12.69	8.11	>	<	10	1024	1024	1024	0	1024	1024	>
2022-06-21 20:33:10	205	<	439829	0.0658	10	0	0.2588	0.3246	-0.1931	>	<	10	10.42	12.55	5.9	2.24	12.66	8.18	>	<	10	1024	1024	1024	0	1024	1024	>
2022-06-21 20:33:20	206	<	461766	0.0662	11	0	0.2738	0.34	-0.2076	>	<	10	10.39	12.6	5.95	2.22	12.61	8.16	>	<	10	1024	1024	1024	0	1024	1024	>
2022-06-21 20:33:30	207	<	422963	0.0652	10	0	0.2637	0.3289	-0.1985	>	<	10	10.36	12.35	5.9	2.2	12.56	8.16	>	<	10	1024	1024	1024	0	1024	1024	>
2022-06-21 20:33:40	208	<	476528	0.0664	10	0	0.2679	0.3343	-0.2015	>	<	10	10.36	12.45	5.8	2.32	12.67	8.04	>	<	10	1024	1024	1024	0	1024	1024	>
2022-06-21 20:33:50	209	<	450548	0.0653	10	0	0.2682	0.3335	-0.2029	>	<	10	10.35	12.55	6.1	2.29	12.64	8.06	>	<	10	1024	1024	1024	0	1024	1024	>
2022-06-21 20:34:00	210	<	450070	0.0654	10	0	0.2607	0.3262	-0.1953	>	<	10	10.31	12.35	5.95	2.32	12.63	7.99	>	<	10	1024	1024	1024	0	1024	1024	>
2022-06-21 20:34:10	211	<	448927	0.0676	11	0	0.2658	0.3334	-0.1982	>	<	10	10.29	12.5	5.9	2.33	12.62	7.95	>	<	10	1024	1024	1024	0	1024	1024	>
2022-06-21 20:34:20	212	<	450442	0.0664	10	0	0.2629	0.3294	-0.1965	>	<	10	10.25	12.35	6.5	2.14	12.39	8.11	>	<	10	1024	1024	1024	0	1024	1024	>
2022-06-21 20:34:30	213	<	448853	0.0663	11	0	0.2659	0.3322	-0.1996	>	<	10	10.42	12.65	5.95	2.13	12.55	8.29	>	<	10	1024	1024	1024	0	1024	1024	>
2022-06-21 20:34:40	214	<	450128	0.067	10	0	0.2679	0.3349	-0.2009	>	<	10	10.45	12.65	5.9	2.29	12.74	8.16	>	<	10	1024	1024	1024	0	1024	1024	>
2022-06-21 20:34:50	215	<	450893	0.0664	11	0	0.2616	0.328	-0.1953	>	<	10	10.34	12.45	5.9	2.25	12.58	8.09	>	<	10	1024	1024	1024	0	1024	1024	>
2022-06-21 20:35:00	216	<	449631	0.0656	10	0	0.2643	0.33	-0.1987	>	<	10	10.27	12.45	5.85	2.48	12.75	7.79	>	<	10	1024	1024	1024	0	1024	1024	>
2022-06-21 20:35:10	217	<	449839	0.0671	10	0	0.2645	0.3317	-0.1974	>	<	10	10.32	12.55	5.9	2.29	12.6	8.03	>	<	10	1024	1024	1024	0	1024	1024	>
2022-06-21 20:35:20	218	<	421390	0.0661	10	0	0.2654	0.3315	-0.1993	>	<	10	10.34	12.55	5.9	2.37	12.7	7.97	>	<	10	1024	1024	1024	0	1024	1024	>
2022-06-21 20:35:30	219	<	477783	0.0661	10	0	0.2657	0.3319	-0.1996	>	<	10	10.33	12.55	6.45	2.19	12.52	8.14	>	<	10	1024	1024	1024	0	1024	1024	>
2022-06-21 20:35:40	220	<	451727	0.0665	10	0	0.2644	0.3309	-0.1979	>	<	10	10.33	12.4	5.95	2.29	12.62	8.04	>	<	10	1024	1024	1024	0	1024	1024	>
2022-06-21 20:35:50	221	<	450199	0.0659	11	0	0.267	0.3329	-0.2012	>	<	10	10.34	12.55	5.9	2.15	12.49	8.19	>	<	10	1024	1024	1024	0	1024	1024	>
2022-06-21 20:36:00	222	<	449718	0.0674	10	0	0.271	0.3384	-0.2037	>	<	10	10.36	12.5	5.95	2.19	12.54	8.17	>	<	10	1024	1024	1024	0	1024	1024	>
2022-06-21 20:36:10	223	<	449705	0.0664	10	0	0.2628	0.3293	-0.1964	>	<	10	10.37	12.7	5.9	2.29	12.66	8.07	>	<	10	1024	1024	1024	0	1024	1024	>
2022-06-21 20:36:20	224	<	450552	0.0676	11	0	0.27	0.3376	-0.2024	>	<	10	10.38	12.65	5.9	2.38	12.76	8	>	<	10	1024	1024	1024	0	1024	1024	>
2022-06-21 20:36:30	225	<	449231	0.0683	10	0	0.2669	0.3352	-0.1985	>	<	10	10.41	12.65	6.4	2.2	12.61	8.21	>	<	10	1024	1024	1024	0	1024	1024	>
2022-06-21 20:36:40	226	<	402731	0.0665	10	0	0.2675	0.334	-0.201	>	<	10	10.29	12.5	5.9	2.28	12.57	8.01	>	<	10	1024	1024	1024	0	1024	1024	>
2022-06-21 20:36:50	227	<	486082	0.0674	402	0	2.0463	2.1137	-1.9789	>	<	10	8.65	12.45	3.2	2.77	11.41	5.88	>	<	10	1024	1024	1024	0	1024	1024	>
2022-06-21 20:37:00	228	<	449478	0.0666	11	0	0.2662	0.3327	-0.1996	>	<	10	10.31	12.55	5.95	2.26	12.57	8.04	>	<	10	1024	1024	1024	0	1024	1024	>
2022-06-21 20:37:10	229	<	459123	0.068	10	0	0.2693	0.3373	-0.2013	>	<	10	10.41	12.65	5.9	2.32	12.72	8.09	>	<	10	1024	1024	1024	0	1024	1024	>
2022-06-21 20:37:20	230	<	452943	0.0677	10	0	0.2699	0.3376	-0.2022	>	<	10	10.37	12.5	6	2.37	12.74	8	>	<	10	1024	1024	1024	0	1024	1024	>
2022-06-21 20:37:30	231	<	450370	0.0662	11	0	0.2633	0.3295	-0.1972	>	<	10	10.54	12.65	5.95	2.31	12.85	8.23	>	<	10	1024	1024	1024	0	1024	1024	>
2022-06-21 20:37:40	232	<	422831	0.0677	10	0	0.2717	0.3394	-0.204	>	<	10	10.57	12.65	5.9	2.15	12.71	8.42	>	<	10	1024	1024	1024	0	1024	1024	>
2022-06-21 20:37:50	233	<	476289	0.0674	10	0	0.265	0.3324	-0.1976	>	<	10	10.45	12.5	5.85	2.14	12.59	8.31	>	<	10	1024	1024	1024	0	1024	1024	>
2022-06-21 20:38:00	234	<	448994	0.0678	10	0	0.2677	0.3354	-0.1999	>	<	10	10.52	12.6	5.95	2.24	12.76	8.27	>	<	10	1024	1024	1024	0	1024	1024	>
2022-06-21 20:38:10	235	<	450511	0.0673	10	0	0.2655	0.3328	-0.1982	>	<	10	10.33	12.75	5.95	2.27	12.59	8.06	>	<	10	1024	1024	1024	0	1024	1024	>
2022-06-21 20:38:20	236	<	427773	0.0671	10	0	0.2664	0.3335	-0.1993	>	<	10	10.29	12.4	5.9	2.38	12.66	7.91	>	<	10	1024	1024	1024	0	1024	1024	>
2022-06-21 20:38:30	237	<	473400	0.0675	10	0	0.2707	0.3382	-0.2032	>	<	10	10.33	12.7	6	2.32	12.65	8.01	>	<	10	1024	1024	1024	0	1024	1024	>
2022-06-21 20:38:40	238	<	450450	0.0667	10	0	0.2667	0.3334	-0.1999	>	<	10	10.37	12.6	5.95	2.32	12.69	8.05	>	<	10	1024	1024	1024	0	1024	1024	>
2022-06-21 20:38:50	239	<	448876	0.0676	10	0	0.2689	0.3365	-0.2013	>	<	10	10.31	12.45	5.9	2.07	12.38	8.23	>	<	10	1024	1024	1024	0	1024	1024	>
2022-06-21 20:39:00	240	<	444678	0.0676	11	0	0.2668	0.3344	-0.1992	>	<	10	10.41	12.55	5.95	2.36	12.77	8.04	>	<	10	1024	1024	1024	0	1024	1024	>
2022-06-21 20:39:10	241	<	454972	0.0671	10	0	0.2639	0.331	-0.1968	>	<	10	10.31	12.65	6.05	2.26	12.57	8.05	>	<	10	1024	1024	1024	0	1024	1024	>
2022-06-21 20:39:20	242	<	450581	0.0681	10	0	0.2723	0.3404	-0.2042	>	<	10	10.34	12.45	5.95	2.27	12.61	8.07	>	<	10	1024	1024	1024	0	1024	1024	>
2022-06-21 20:39:30	243	<	449518	0.0672	11	0	0.2668	0.334	-0.1995	>	<	10	10.42	12.7	6	2.39	12.8	8.03	>	<	10	1024	1024	1024	0	1024	1024	>
2022-06-21 20:39:40	244	<	450515	0.0683	10	0	0.2741	0.3424	-0.2058	>	<	10	10.4	12.65	5.95	2.33	12.73	8.07	>	<	10	1024	1024	1024	0	1024	1024	>
2022-06-21 20:39:50	245	<	442934	0.0678	11	0	0.2703	0.3381	-0.2026	>	<	10	10.36	12.5	5.95	2.32	12.67	8.04	>	<	10	1024	1024	1024	0	1024	1024	>
2022-06-21 20:40:00	246	<	181811	0.058	543	0	2.0325	2.0905	-1.9745	>	<	10	3.84	12	0	4.42	8.26	-0.59	>	<	10	1024	1024	1024	0	1024	1024	>
2022-06-21 20:40:10	247	<	525528	0.0537	126	0	1.4914	1.5451	-1.4377	>	<	10	9.03	10.8	3.75	2.15	11.18	6.87	>	<	10	1024	1024	1024	0	1024	1024	>
2022-06-21 20:40:20	248	<	540172	0.052	222	0	1.4039	1.4559	-1.3519	>	<	10	9.3	11	5.6	1.75	11.05	7.54	>	<	10	1024	1024	1024	0	1024	1024	>
2022-06-21 20:40:30	249	<	532835	0.0671	366	0	1.8296	1.8967	-1.7625	>	<	10	10.31	12.55	7.6	1.73	12.04	8.58	>	<	10	1024	1024	1024	0	1024	1024	>
2022-06-21 20:40:40	250	<	477561	0.066	11	0	0.2643	0.3302	-0.1983	>	<	10	10.4	12.65	5.95	2.28	12.68	8.12	>	<	10	1024	1024	1024	0	1024	1024	>
2022-06-21 20:40:50	251	<	450055	0.0664	10	0	0.2692	0.3357	-0.2028	>	<	10	10.29	12.55	5.9	2.23	12.52	8.06	>	<	10	1024	1024	1024	0	1024	1024	>
2022-06-21 20:41:00	252	<	449739	0.0673	11	0	0.2716	0.3389	-0.2043	>	<	10	10.43	12.65	5.95	2.41	12.84	8.02	>	<	10	1024	1024	1024	0	1024	1024	>
2022-06-21 20:41:10	253	<	450130	0.0677	10	0	0.2661	0.3338	-0.1985	>	<	10	10.33	12.45	6	2.28	12.61	8.04	>	<	10	1024	1024	1024	0	1024	1024	>
2022-06-21 20:41:20	254	<	448755	0.0675	10	0	0.2641	0.3316	-0.1966	>	<	10	10.29	12.35	5.95	2.47	12.76	7.82	>	<	10	1024	1024	1024	0	1024	1024	>
2022-06-21 20:41:30	255	<	449913	0.0677	11	0	0.2769	0.3446	-0.2093	>	<	10	10.35	12.5	6	2.28	12.62	8.07	>	<	10	1024	1024	1024	0	1024	1024	>
2022-06-21 20:41:40	256	<	448335	0.0675	11	0	0.274	0.3415	-0.2065	>	<	10	10.43	12.45	6	2.27	12.7	8.15	>	<	10	1024	1024	1024	0	1024	1024	>
2022-06-21 20:41:50	257	<	452318	0.0673	10	0	0.261	0.3284	-0.1937	>	<	10	10.34	12.55	6	2.35	12.69	7.99	>	<	10	1024	1024	1024	0	1024	1024	>
2022-06-21 20:42:00	258	<	450212	0.0679	10	0	0.2691	0.337	-0.2012	>	<	10	10.54	12.85	6.5	2.01	12.54	8.53	>	<	10	1024	1024	1024	0	1024	1024	>
2022-06-21 20:42:10	259	<	449393	0.066	9	0	0.2586	0.3246	-0.1926	>	<	10	11.11	12.7	5.9	2.34	13.45	8.76	>	<	10	1024	1024	1024	0	1024	1024	>
2022-06-21 20:42:20	260	<	450515	0.066	10	0	0.2591	0.3251	-0.1931	>	<	10	10.48	12.55	6.65	2.1	12.58	8.38	>	<	10	1024	1024	1024	0	1024	1024	>
2022-06-21 20:42:30	261	<	450524	0.0665	10	0	0.2656	0.3321	-0.1991	>	<	10	10.48	12.6	6.9	2.08	12.56	8.4	>	<	10	1024	1024	1024	0	1024	1024	>
2022-06-21 20:42:40	262	<	449287	0.0667	11	0	0.2644	0.3311	-0.1977	>	<	10	10.4	12.65	5.9	2.44	12.83	7.96	>	<	10	1024	1024	1024	0	1024	1024	>
2022-06-21 20:42:50	263	<	449177	0.0664	11	0	0.2647	0.3311	-0.1983	>	<	10	10.38	12.4	6.6	2.2	12.58	8.17	>	<	10	1024	1024	1024	0	1024	1024	>
2022-06-21 20:43:00	264	<	451118	0.0649	10	0	0.2537	0.3186	-0.1888	>	<	10	10.31	12.5	5.95	2.04	12.35	8.26	>	<	10	1024	1024	1024	0	1024	1024	>
2022-06-21 20:43:10	265	<	449735	0.0662	10	0	0.2651	0.3314	-0.1989	>	<	10	10.3	12.4	5.9	2.28	12.57	8.02	>	<	10	1024	1024	1024	0	1024	1024	>
2022-06-21 20:43:20	266	<	435851	0.0652	10	0	0.2598	0.3251	-0.1946	>	<	10	10.3	12.45	5.95	2.46	12.76	7.83	>	<	10	1024	1024	1024	0	1024	1024	>
2022-06-21 20:43:30	267	<	464879	0.0658	10	0	0.2648	0.3306	-0.199	>	<	10	10.55	12.45	6.05	2.08	12.63	8.47	>	<	10	1024	1024	1024	0	1024	1024	>
2022-06-21 20:43:40	268	<	449025	0.066	10	0	0.2627	0.3287	-0.1967	>	<	10	10.6	12.5	6.45	1.95	12.54	8.65	>	<	10	1024	1024	1024	0	1024	1024	>
2022-06-21 20:43:50	269	<	449502	0.0643	10	0	0.2638	0.3281	-0.1995	>	<	10	10.48	12.5	6.5	2.15	12.63	8.33	>	<	10	1024	1024	1024	0	1024	1024	>
2022-06-21 20:44:00	270	<	447998	0.0666	10	0	0.2657	0.3323	-0.1991	>	<	10	10.32	12.6	5.9	2.44	12.76	7.88	>	<	10	1024	1024	1024	0	1024	1024	>
2022-06-21 20:44:10	271	<	452748	0.0661	10	0	0.2676	0.3337	-0.2014	>	<	10	10.34	12.45	6	2.24	12.57	8.1	>	<	10	1024	1024	1024	0	1024	1024	>
2022-06-21 20:44:20	272	<	449511	0.0659	10	0	0.2678	0.3337	-0.2019	>	<	10	10.3	12.4	5.95	2.16	12.46	8.13	>	<	10	1024	1024	1024	0	1024	1024	>
2022-06-21 20:44:30	273	<	450289	0.0656	10	0	0.2634	0.329	-0.1978	>	<	10	10.38	12.9	5.85	2.17	12.55	8.21	>	<	10	1024	1024	1024	0	1024	1024	>
2022-06-21 20:44:40	274	<	450354	0.0648	10	0	0.2639	0.3287	-0.199	>	<	10	10.39	12.5	6.55	2.16	12.55	8.23	>	<	10	1024	1024	1024	0	1024	1024	>
2022-06-21 20:44:50	275	<	450110	0.0651	10	0	0.256	0.3211	-0.1909	>	<	10	10.29	12.4	5.95	2.25	12.54	8.04	>	<	10	1024	1024	1024	0	1024	1024	>
2022-06-21 20:45:00	276	<	449298	0.0657	11	0	0.2587	0.3244	-0.193	>	<	10	10.34	12.65	5.9	2.43	12.77	7.91	>	<	10	1024	1024	1024	0	1024	1024	>
2022-06-21 20:45:10	277	<	451331	0.0653	11	0	0.2638	0.3291	-0.1986	>	<	10	10.32	12.4	5.9	2.25	12.57	8.06	>	<	10	1024	1024	1024	0	1024	1024	>
2022-06-21 20:45:20	278	<	419761	0.0668	10	0	0.2685	0.3354	-0.2017	>	<	10	10.28	12.4	6.1	2.21	12.49	8.06	>	<	10	1024	1024	1024	0	1024	1024	>
2022-06-21 20:45:30	279	<	480079	0.0665	10	0	0.2654	0.3319	-0.1989	>	<	10	10.31	12.4	5.95	2.08	12.39	8.23	>	<	10	1024	1024	1024	0	1024	1024	>
2022-06-21 20:45:40	280	<	447820	0.0657	10	0	0.2667	0.3324	-0.201	>	<	10	10.4	12.5	6.65	2.1	12.5	8.3	>	<	10	1024	1024	1024	0	1024	1024	>
2022-06-21 20:45:50	281	<	451043	0.0668	10	0	0.2632	0.33	-0.1964	>	<	10	10.33	12.65	5.9	2.5	12.82	7.83	>	<	10	1024	1024	1024	0	1024	1024	>
2022-06-21 20:46:00	282	<	451230	0.0661	11	0	0.2614	0.3275	-0.1954	>	<	10	10.38	12.4	6.6	2.2	12.58	8.17	>	<	10	1024	1024	1024	0	1024	1024	>
2022-06-21 20:46:10	283	<	449223	0.0671	10	0	0.2682	0.3354	-0.2011	>	<	10	10.62	12.6	5.85	2.11	12.73	8.5	>	<	10	1024	1024	1024	0	1024	1024	>
2022-06-21 20:46:20	284	<	450284	0.067	10	0	0.2658	0.3328	-0.1987	>	<	10	10.59	12.45	5.95	2.09	12.68	8.5	>	<	10	1024	1024	1024	0	1024	1024	>
2022-06-21 20:46:30	285	<	450216	0.0673	12	0	0.2705	0.3379	-0.2032	>	<	10	10.4	12.5	6.05	2.32	12.72	8.07	>	<	10	1024	1024	1024	0	1024	1024	>
2022-06-21 20:46:40	286	<	438526	0.0663	10	0	0.2569	0.3232	-0.1906	>	<	10	10.37	12.55	5.95	2.37	12.74	7.99	>	<	10	1024	1024	1024	0	1024	1024	>
2022-06-21 20:46:50	287	<	425294	0.0656	11	0	0.2634	0.329	-0.1977	>	<	10	10.33	12.45	6	2.07	12.4	8.25	>	<	10	1024	1024	1024	0	1024	1024	>
2022-06-21 20:47:00	288	<	485420	0.0651	10	0	0.2642	0.3293	-0.1991	>	<	10	10.44	12.5	6.35	2.22	12.66	8.22	>	<	10	1024	1024	1024	0	1024	1024	>
2022-06-21 20:47:10	289	<	450299	0.0668	10	0	0.2613	0.3281	-0.1945	>	<	10	10.43	12.6	5.9	2.45	12.88	7.97	>	<	10	1024	1024	1024	0	1024	1024	>
2022-06-21 20:47:20	290	<	449860	0.0653	11	0	0.2638	0.3291	-0.1985	>	<	10	10.37	12.7	5.95	2.33	12.7	8.04	>	<	10	1024	1024	1024	0	1024	1024	>
2022-06-21 20:47:30	291	<	450610	0.0664	10	0	0.2673	0.3336	-0.2009	>	<	10	10.46	12.6	5.95	2.2	12.65	8.26	>	<	10	1024	1024	1024	0	1024	1024	>
2022-06-21 20:47:40	292	<	449730	0.0647	11	0	0.2642	0.3289	-0.1994	>	<	10	10.37	12.6	6	2.14	12.51	8.23	>	<	10	1024	1024	1024	0	1024	1024	>
2022-06-21 20:47:50	293	<	450134	0.0667	10	0	0.2633	0.3299	-0.1966	>	<	10	10.37	12.5	6.15	2.24	12.61	8.13	>	<	10	1024	1024	1024	0	1024	1024	>
2022-06-21 20:48:00	294	<	450213	0.0671	10	0	0.2703	0.3374	-0.2033	>	<	10	10.42	12.6	6	2.51	12.92	7.91	>	<	10	1024	1024	1024	0	1024	1024	>
2022-06-21 20:48:10	295	<	449921	0.0676	10	0	0.2625	0.3301	-0.1949	>	<	10	10.46	12.5	6.75	2.19	12.64	8.27	>	<	10	1024	1024	1024	0	1024	1024	>
2022-06-21 20:48:20	296	<	450233	0.0666	10	0	0.259	0.3256	-0.1924	>	<	10	10.63	12.5	6	2.1	12.72	8.53	>	<	10	1024	1024	1024	0	1024	1024	>
2022-06-21 20:48:30	297	<	450135	0.0677	11	0	0.2684	0.3361	-0.2006	>	<	10	10.67	12.6	6.05	2.1	12.76	8.57	>	<	10	1024	1024	1024	0	1024	1024	>
2022-06-21 20:48:40	298	<	449897	0.0674	10	0	0.2671	0.3345	-0.1997	>	<	10	10.51	12.6	6.85	2.19	12.7	8.32	>	<	10	1024	1024	1024	0	1024	1024	>
2022-06-21 20:48:50	299	<	447965	0.0656	10	0	0.2678	0.3334	-0.2023	>	<	10	10.42	12.85	5.95	2.51	12.93	7.91	>	<	10	1024	1024	1024	0	1024	1024	>
2022-06-21 20:49:00	300	<	440696	0.0654	10	0	0.2604	0.3258	-0.195	>	<	10	10.31	12.5	6.85	2.08	12.39	8.23	>	<	10	1024	1024	1024	0	1024	1024	>
2022-06-21 20:49:10	301	<	409767	0.0722	249	0	1.281	1.3532	-1.2088	>	<	10	9.78	12.55	5.95	2.37	12.15	7.41	>	<	10	1024	1024	1024	0	1024	1024	>
2022-06-21 20:49:20	302	<	479254	0.061	544	0	1.6836	1.7447	-1.6226	>	<	10	9.07	12.65	2.65	2.72	11.79	6.34	>	<	10	1024	1024	1024	0	1024	1024	>
2022-06-21 20:49:30	303	<	472479	0.0665	10	0	0.2628	0.3293	-0.1963	>	<	10	10.33	12.4	5.9	2.04	12.36	8.29	>	<	10	1024	1024	1024	0	1024	1024	>
2022-06-21 20:49:40	304	<	449087	0.0654	10	0	0.2662	0.3316	-0.2007	>	<	10	10.32	12.5	6.5	2.17	12.49	8.15	>	<	10	1024	1024	1024	0	1024	1024	>
2022-06-21 20:49:50	305	<	416654	0.0664	213	0	1.2377	1.304	-1.1713	>	<	10	9.68	12.35	5.95	2.29	11.97	7.39	>	<	10	1024	1024	1024	0	1024	1024	>
2022-06-21 20:50:00	306	<	469750	0.0648	10	0	0.2627	0.3275	-0.1978	>	<	10	10.3	12.45	5.95	2.49	12.79	7.81	>	<	10	1024	1024	1024	0	1024	1024	>
2022-06-21 20:50:10	307	<	459051	0.0665	10	0	0.2654	0.3319	-0.1988	>	<	10	10.42	12.7	5.95	2.32	12.74	8.1	>	<	10	1024	1024	1024	0	1024	1024	>
2022-06-21 20:50:20	308	<	443500	0.0658	10	0	0.2644	0.3302	-0.1987	>	<	10	10.5	12.75	6.6	2.24	12.74	8.26	>	<	10	1024	1024	1024	0	1024	1024	>
2022-06-21 20:50:30	309	<	460932	0.0666	11	0	0.2751	0.3417	-0.2085	>	<	10	10.53	12.7	5.85	2.25	12.78	8.27	>	<	10	1024	1024	1024	0	1024	1024	>
2022-06-21 20:50:40	310	<	450817	0.0678	11	0	0.2663	0.3341	-0.1984	>	<	10	10.53	12.55	5.95	2.18	12.7	8.35	>	<	10	1024	1024	1024	0	1024	1024	>
2022-06-21 20:50:50	311	<	449394	0.0673	10	0	0.2632	0.3305	-0.1959	>	<	10	10.56	12.75	6	2.12	12.68	8.44	>	<	10	1024	1024	1024	0	1024	1024	>
2022-06-21 20:51:00	312	<	449920	0.0686	10	0	0.266	0.3346	-0.1973	>	<	10	10.56	12.65	6	2.28	12.84	8.28	>	<	10	1024	1024	1024	0	1024	1024	>
2022-06-21 20:51:10	313	<	449816	0.0676	10	0	0.2671	0.3347	-0.1995	>	<	10	10.33	12.45	6	2.29	12.62	8.03	>	<	10	1024	1024	1024	0	1024	1024	>
2022-06-21 20:51:20	314	<	450819	0.0662	10	0	0.2612	0.3274	-0.195	>	<	10	10.3	12.45	6.8	2.13	12.42	8.17	>	<	10	1024	1024	1024	0	1024	1024	>
2022-06-21 20:51:30	315	<	449972	0.0666	11	0	0.2634	0.3299	-0.1968	>	<	9	10.16	12.5	5.9	2.15	12.31	8.01	>	<	9	1024	1024	1024	0	1024	1024	>
2022-06-21 20:51:40	316	<	444620	0.0665	10	0	0.2662	0.3327	-0.1997	>	<	10	10.43	12.8	6.1	2.44	12.87	7.98	>	<	10	1024	1024	1024	0	1024	1024	>
2022-06-21 20:51:50	317	<	454695	0.067	10	0	0.2652	0.3321	-0.1982	>	<	10	10.38	12.55	5.95	2.29	12.67	8.08	>	<	10	1024	1024	1024	0	1024	1024	>
2022-06-21 20:52:00	318	<	450821	0.0664	11	0	0.2643	0.3307	-0.1979	>	<	10	10.7	12.55	6.05	2.13	12.82	8.57	>	<	10	1024	1024	1024	0	1024	1024	>
2022-06-21 20:52:10	319	<	448879	0.0672	10	0	0.2721	0.3393	-0.2049	>	<	10	10.6	12.65	6.1	2.05	12.65	8.54	>	<	10	1024	1024	1024	0	1024	1024	>
2022-06-21 20:52:20	320	<	442263	0.0666	11	0	0.2683	0.3349	-0.2017	>	<	10	10.56	12.5	6.55	2.22	12.77	8.34	>	<	10	1024	1024	1024	0	1024	1024	>
2022-06-21 20:52:30	321	<	458669	0.0669	11	0	0.2681	0.335	-0.2012	>	<	10	10.36	12.45	5.95	2.45	12.81	7.91	>	<	10	1024	1024	1024	0	1024	1024	>
2022-06-21 20:52:40	322	<	449085	0.0675	11	0	0.274	0.3415	-0.2065	>	<	10	10.4	12.45	6.7	2.1	12.5	8.3	>	<	10	1024	1024	1024	0	1024	1024	>
2022-06-21 20:52:50	323	<	451037	0.066	10	0	0.2653	0.3313	-0.1994	>	<	10	10.4	12.6	6.05	2.11	12.5	8.29	>	<	10	1024	1024	1024	0	1024	1024	>
2022-06-21 20:53:00	324	<	449779	0.0666	11	0	0.2716	0.3382	-0.205	>	<	10	10.47	12.5	6.65	2.2	12.67	8.27	>	<	10	1024	1024	1024	0	1024	1024	>
2022-06-21 20:53:10	325	<	416954	0.0664	10	0	0.2692	0.3357	-0.2028	>	<	10	10.43	12.65	5.9	2.31	12.74	8.12	>	<	10	1024	1024	1024	0	1024	1024	>
2022-06-21 20:53:20	326	<	453427	0.0664	11	0	0.2657	0.3321	-0.1992	>	<	10	10.33	12.45	6.05	2.41	12.74	7.92	>	<	10	1024	1024	1024	0	1024	1024	>
2022-06-21 20:53:30	327	<	480071	0.0657	10	0	0.2622	0.3279	-0.1965	>	<	10	10.4	12.55	5.9	2.31	12.71	8.09	>	<	10	1024	1024	1024	0	1024	1024	>
2022-06-21 20:53:40	328	<	448654	0.0663	11	0	0.2718	0.3381	-0.2055	>	<	10	10.39	12.5	6.3	2.15	12.53	8.24	>	<	10	1024	1024	1024	0	1024	1024	>
2022-06-21 20:53:50	329	<	450201	0.0659	11	0	0.2689	0.3348	-0.2029	>	<	10	10.33	12.35	5.95	2.12	12.45	8.21	>	<	10	1024	1024	1024	0	1024	1024	>
2022-06-21 20:54:00	330	<	449946	0.0656	10	0	0.2627	0.3282	-0.1971	>	<	10	10.42	12.8	5.95	2.39	12.8	8.03	>	<	10	1024	1024	1024	0	1024	1024	>
2022-06-21 20:54:10	331	<	450806	0.0663	10	0	0.2653	0.3316	-0.199	>	<	10	10.42	12.55	6	2.43	12.85	7.98	>	<	10	1024	1024	1024	0	1024	1024	>
2022-06-21 20:54:20	332	<	449678	0.0654	11	0	0.2643	0.3296	-0.1989	>	<	10	10.48	12.6	6.7	2.21	12.69	8.27	>	<	10	1024	1024	1024	0	1024	1024	>
2022-06-21 20:54:30	333	<	448934	0.0663	10	0	0.2681	0.3344	-0.2017	>	<	10	10.59	12.35	5.9	2.05	12.64	8.53	>	<	10	1024	1024	1024	0	1024	1024	>
2022-06-21 20:54:40	334	<	442901	0.067	10	0	0.2667	0.3338	-0.1997	>	<	10	10.49	12.4	5.9	2.11	12.6	8.38	>	<	10	1024	1024	1024	0	1024	1024	>
2022-06-21 20:54:50	335	<	458930	0.0667	10	0	0.27	0.3366	-0.2033	>	<	10	10.41	12.45	6	2.29	12.7	8.12	>	<	10	1024	1024	1024	0	1024	1024	>
2022-06-21 20:55:00	336	<	449575	0.0669	12	0	0.2691	0.336	-0.2021	>	<	10	10.4	12.75	5.95	2.45	12.85	7.94	>	<	10	1024	1024	1024	0	1024	1024	>
2022-06-21 20:55:10	337	<	449638	0.0669	10	0	0.2692	0.3361	-0.2023	>	<	10	10.37	12.5	5.95	2.27	12.64	8.1	>	<	10	1024	1024	1024	0	1024	1024	>
2022-06-21 20:55:20	338	<	448888	0.0663	10	0	0.2609	0.3272	-0.1946	>	<	10	10.39	12.75	5.95	2.13	12.52	8.26	>	<	10	1024	1024	1024	0	1024	1024	>
2022-06-21 20:55:30	339	<	451255	0.0684	11	0	0.2718	0.3402	-0.2034	>	<	10	10.35	12.5	6.45	2.21	12.56	8.14	>	<	10	1024	1024	1024	0	1024	1024	>
2022-06-21 20:55:40	340	<	448815	0.0669	10	0	0.2641	0.3309	-0.1972	>	<	10	10.38	12.45	5.95	2.44	12.82	7.94	>	<	10	1024	1024	1024	0	1024	1024	>
2022-06-21 20:55:50	341	<	450724	0.0669	10	0	0.2674	0.3343	-0.2005	>	<	10	10.37	12.45	5.9	2.32	12.69	8.05	>	<	10	1024	1024	1024	0	1024	1024	>
2022-06-21 20:56:00	342	<	450725	0.0677	10	0	0.2646	0.3322	-0.1969	>	<	10	10.4	12.6	6	2.1	12.5	8.3	>	<	10	1024	1024	1024	0	1024	1024	>
2022-06-21 20:56:10	343	<	449246	0.067	11	0	0.2619	0.3289	-0.195	>	<	10	10.35	12.5	6.1	2.24	12.59	8.11	>	<	10	1024	1024	1024	0	1024	1024	>
2022-06-21 20:56:20	344	<	450352	0.0672	11	0	0.2684	0.3355	-0.2012	>	<	10	10.42	12.7	5.9	2.47	12.89	7.94	>	<	10	1024	1024	1024	0	1024	1024	>
2022-06-21 20:56:30	345	<	450466	0.0682	11	0	0.2651	0.3334	-0.1969	>	<	10	10.46	12.65	6	2.3	12.76	8.16	>	<	10	1024	1024	1024	0	1024	1024	>
2022-06-21 20:56:40	346	<	449810	0.0674	10	0	0.2676	0.335	-0.2002	>	<	10	10.66	12.7	5.95	2.22	12.88	8.44	>	<	10	1024	1024	1024	0	1024	1024	>
2022-06-21 20:56:50	347	<	352712	0.0735	206	0	1.9689	2.0424	-1.8955	>	<	10	8.35	11.85	3.05	2.97	11.32	5.38	>	<	10	1024	1024	1024	0	1024	1024	>
2022-06-21 20:57:00	348	<	459307	0.0652	168	0	2.0073	2.0725	-1.9421	>	<	10	8.03	10.9	2.85	2.41	10.43	5.62	>	<	10	1024	1024	1024	0	1024	1024	>
2022-06-21 20:57:10	349	<	512845	0.0624	480	0	1.3393	1.4017	-1.2768	>	<	10	9.72	12.45	3.25	2.81	12.53	6.91	>	<	10	1024	1024	1024	0	1024	1024	>
2022-06-21 20:57:20	350	<	475045	0.0679	10	0	0.2675	0.3354	-0.1996	>	<	10	10.64	12.7	5.9	2.14	12.78	8.5	>	<	10	1024	1024	1024	0	1024	1024	>
2022-06-21 20:57:30	351	<	448216	0.067	11	0	0.2711	0.3381	-0.2041	>	<	10	10.53	12.75	5.95	2.4	12.93	8.13	>	<	10	1024	1024	1024	0	1024	1024	>
2022-06-21 20:57:40	352	<	451322	0.0662	11	0	0.2644	0.3305	-0.1982	>	<	10	10.43	12.6	5.95	2.47	12.9	7.96	>	<	10	1024	1024	1024	0	1024	1024	>
2022-06-21 20:57:50	353	<	450400	0.0675	10	0	0.2747	0.3422	-0.2072	>	<	10	10.31	12.45	5.9	2.28	12.59	8.02	>	<	10	1024	1024	1024	0	1024	1024	>
2022-06-21 20:58:00	354	<	449456	0.0671	10	0	0.2624	0.3294	-0.1953	>	<	10	10.38	12.6	5.95	2.12	12.5	8.26	>	<	10	1024	1024	1024	0	1024	1024	>
2022-06-21 20:58:10	355	<	448556	0.0655	10	0	0.2694	0.3349	-0.2039	>	<	10	10.45	12.5	6.6	2.17	12.62	8.27	>	<	10	1024	1024	1024	0	1024	1024	>
2022-06-21 20:58:20	356	<	451817	0.0655	11	0	0.2612	0.3268	-0.1957	>	<	10	10.28	12.4	6	2.41	12.69	7.86	>	<	10	1024	1024	1024	0	1024	1024	>
2022-06-21 20:58:30	357	<	450339	0.0659	10	0	0.2639	0.3299	-0.198	>	<	10	10.29	12.45	6.5	2.17	12.45	8.12	>	<	10	1024	1024	1024	0	1024	1024	>
2022-06-21 20:58:40	358	<	448838	0.065	11	0	0.2637	0.3287	-0.1987	>	<	10	10.32	12.5	5.85	2.07	12.38	8.25	>	<	10	1024	1024	1024	0	1024	1024	>
2022-06-21 20:58:50	359	<	403687	0.066	11	0	0.2702	0.3361	-0.2042	>	<	10	10.37	12.55	6.15	2.23	12.6	8.13	>	<	10	1024	1024	1024	0	1024	1024	>
2022-06-21 20:59:00	360	<	480894	0.0622	334	0	1.8314	1.8936	-1.7692	>	<	10	9.24	12.5	2.95	2.77	12.01	6.47	>	<	10	1024	1024	1024	0	1024	1024	>
2022-06-21 20:59:10	361	<	447284	0.0652	10	0	0.2695	0.3347	-0.2043	>	<	10	10.44	12.45	7.15	2.11	12.55	8.33	>	<	10	1024	1024	1024	0	1024	1024	>
2022-06-21 20:59:20	362	<	457231	0.0657	197	0	1.4174	1.4831	-1.3517	>	<	10	9.18	12.45	2.9	3.06	12.24	6.12	>	<	10	1024	1024	1024	0	1024	1024	>
2022-06-21 20:59:30	363	<	460762	0.0668	10	0	0.2643	0.3311	-0.1975	>	<	10	10.4	12.55	6	2.1	12.5	8.3	>	<	10	1024	1024	1024	0	1024	1024	>
2022-06-21 20:59:40	364	<	427290	0.0655	10	0	0.2621	0.3276	-0.1966	>	<	10	10.37	12.55	6.15	2.27	12.64	8.09	>	<	10	1024	1024	1024	0	1024	1024	>
2022-06-21 20:59:50	365	<	380108	0.0699	386	0	2.2451	2.3149	-2.1752	>	<	10	7.41	11.8	3.35	2.7	10.1	4.71	>	<	10	1024	1024	1024	0	1024	1024	>
2022-06-21 21:00:00	366	<	290101	0.0782	232	0	2.5532	2.6314	-2.475	>	<	7	6.24	9.5	1	3.31	9.56	2.93	>	<	7	1024	1024	1024	0	1024	1024	>

## Sheet: Conf1_15000
		<	Processing Time							>	<	CPU1							>	<	MEM1							>
Time	Id	<	Cont	Average	Max	Min	DesvTip	DTTop	DTDown	>	<	Cont	Average	Max	Min	DesvTip	DTTop	DTDown	>	<	Cont	Average	Max	Min	DesvTip	DTTop	DTDown	>
PL_Conf1_15000	Tot	<	55054327	0.0193	19	0	0.1456	0.1649	-0.1264	>	<	3657	6.56	16.3	0	1.66	8.22	4.9	>	<	3657	1262.8	1331.2	345.8	147.21	1410.02	1115.59	>
2022-07-25 20:03:40	0	<	12154	0.0207	7	0	0.1772	0.1979	-0.1566	>	<	5	9.2	15.15	5.15	3.32	12.52	5.88	>	<	5	479.8	588.9	345.8	106.76	586.56	373.04	>
2022-07-25 20:03:50	1	<	193495	0.0172	18	0	0.1507	0.1679	-0.1335	>	<	10	6.38	7.2	5.4	0.61	6.99	5.76	>	<	10	615.52	639.4	597	13.89	629.41	601.63	>
2022-07-25 20:04:00	2	<	150247	0.0194	18	0	0.1735	0.1929	-0.1541	>	<	10	6.31	6.9	5.55	0.51	6.82	5.8	>	<	10	663.82	683.7	639.4	14.51	678.33	649.31	>
2022-07-25 20:04:10	3	<	150471	0.0153	19	0	0.1427	0.158	-0.1275	>	<	10	5.13	6.7	2.45	1.55	6.68	3.57	>	<	10	714.78	735	690.9	14.99	729.77	699.79	>
2022-07-25 20:04:20	4	<	150463	0.0192	17	0	0.1478	0.167	-0.1286	>	<	10	6.42	6.75	5.55	0.31	6.72	6.11	>	<	10	747.79	748.5	742	1.94	749.73	745.85	>
2022-07-25 20:04:30	5	<	150362	0.0196	13	0	0.149	0.1685	-0.1294	>	<	10	7.98	9.95	6.05	1.76	9.74	6.21	>	<	10	756.03	757	748.5	2.51	758.54	753.52	>
2022-07-25 20:04:40	6	<	150498	0.0184	9	0	0.1424	0.1607	-0.124	>	<	10	9.79	11.25	5.95	1.64	11.43	8.15	>	<	10	757.36	758	757	0.32	757.68	757.04	>
2022-07-25 20:04:50	7	<	150406	0.0194	8	0	0.1478	0.1672	-0.1285	>	<	9	11.55	14.65	9	1.71	13.26	9.84	>	<	9	758.84	759.8	758	0.76	759.6	758.09	>
2022-07-25 20:05:00	8	<	150363	0.0191	6	0	0.1433	0.1624	-0.1242	>	<	10	12.17	16.3	6.55	3.83	16	8.34	>	<	10	760.66	761.4	759.8	0.59	761.25	760.07	>
2022-07-25 20:05:10	9	<	150436	0.0192	11	0	0.1446	0.1638	-0.1255	>	<	10	6.23	6.8	6	0.22	6.45	6	>	<	10	947.83	976.7	818.9	57.74	1005.57	890.09	>
2022-07-25 20:05:20	10	<	150387	0.0192	10	0	0.1481	0.1673	-0.1288	>	<	10	6.2	6.65	5.95	0.26	6.46	5.94	>	<	10	977.73	983.4	976.7	2.17	979.9	975.56	>
2022-07-25 20:05:30	11	<	150292	0.0187	8	0	0.1437	0.1624	-0.125	>	<	10	6.3	6.6	6.1	0.15	6.45	6.15	>	<	10	988.82	989	987.2	0.54	989.36	988.28	>
2022-07-25 20:05:40	12	<	150426	0.0193	6	0	0.1443	0.1636	-0.125	>	<	10	6.44	6.75	6	0.24	6.67	6.2	>	<	10	989.47	989.9	989	0.25	989.72	989.22	>
2022-07-25 20:05:50	13	<	150026	0.0199	4	0	0.1436	0.1634	-0.1237	>	<	10	7.37	12.55	6.5	1.84	9.21	5.52	>	<	10	992.14	996.9	989.9	2.99	995.13	989.15	>
2022-07-25 20:06:00	14	<	150654	0.0198	4	0	0.1431	0.1629	-0.1234	>	<	10	7.31	14.65	6.4	2.45	9.75	4.86	>	<	10	998.06	1000	996.9	1.21	999.27	996.85	>
2022-07-25 20:06:10	15	<	150341	0.0198	4	0	0.1448	0.1647	-0.125	>	<	10	7.34	11.7	6.4	1.75	9.09	5.59	>	<	10	1001.54	1002.3	1000.7	0.5	1002.04	1001.04	>
2022-07-25 20:06:20	16	<	150472	0.0192	4	0	0.1417	0.1609	-0.1224	>	<	10	7.36	14.9	6.45	2.52	9.87	4.84	>	<	10	1004.71	1005.7	1002.8	0.89	1005.6	1003.82	>
2022-07-25 20:06:30	17	<	150293	0.0189	4	0	0.1407	0.1596	-0.1217	>	<	10	7.35	14.9	6.45	2.52	9.87	4.83	>	<	10	1005.7	1005.7	1005.7	0	1005.7	1005.7	>
2022-07-25 20:06:40	18	<	150440	0.0201	4	0	0.1452	0.1653	-0.1251	>	<	10	7.34	14.8	6.45	2.49	9.83	4.85	>	<	10	1005.84	1005.9	1005.7	0.09	1005.93	1005.75	>
2022-07-25 20:06:50	19	<	150192	0.019	4	0	0.1416	0.1606	-0.1226	>	<	10	7.37	14.85	6.45	2.5	9.86	4.87	>	<	10	1005.94	1006	1005.9	0.05	1005.99	1005.89	>
2022-07-25 20:07:00	20	<	150333	0.0197	4	0	0.1447	0.1645	-0.125	>	<	10	7.36	13	6.4	1.98	9.33	5.38	>	<	10	1006.2	1006.2	1006.2	0	1006.2	1006.2	>
2022-07-25 20:07:10	21	<	148394	0.0169	4	0	0.1344	0.1513	-0.1175	>	<	10	6.46	15.05	3.3	3.09	9.55	3.37	>	<	10	1006.58	1007	1006.2	0.26	1006.84	1006.32	>
2022-07-25 20:07:20	22	<	152771	0.0161	4	0	0.1298	0.1459	-0.1137	>	<	10	6.28	11.7	3.4	2.12	8.4	4.16	>	<	10	1007.62	1008.2	1007	0.36	1007.98	1007.26	>
2022-07-25 20:07:30	23	<	150318	0.02	4	0	0.1453	0.1653	-0.1253	>	<	10	7.37	15.15	6.4	2.59	9.96	4.78	>	<	10	1008.59	1009	1008.2	0.35	1008.94	1008.24	>
2022-07-25 20:07:40	24	<	139448	0.0198	4	0	0.1441	0.1639	-0.1243	>	<	10	8.23	15.1	6.4	3.39	11.61	4.84	>	<	10	1009.09	1009.1	1009	0.03	1009.12	1009.06	>
2022-07-25 20:07:50	25	<	161344	0.0198	4	0	0.1445	0.1643	-0.1247	>	<	10	7.32	14.9	6.3	2.53	9.85	4.78	>	<	10	1009.24	1009.3	1009.1	0.09	1009.33	1009.15	>
2022-07-25 20:08:00	26	<	138821	0.0175	4	0	0.1355	0.1531	-0.118	>	<	10	6.15	14.9	2.5	3.27	9.42	2.88	>	<	10	1009.39	1009.6	1009.3	0.14	1009.53	1009.25	>
2022-07-25 20:08:10	27	<	161845	0.0185	4	0	0.1385	0.157	-0.12	>	<	10	7.37	11.95	6.4	1.79	9.16	5.58	>	<	10	1009.69	1009.9	1009.6	0.14	1009.83	1009.55	>
2022-07-25 20:08:20	28	<	150504	0.0201	4	0	0.1446	0.1647	-0.1246	>	<	10	8.26	14.85	6.45	2.83	11.09	5.43	>	<	10	1010.1	1010.1	1010.1	0	1010.1	1010.1	>
2022-07-25 20:08:30	29	<	150470	0.0198	4	0	0.1443	0.1641	-0.1246	>	<	10	7.34	10.8	6.4	1.69	9.03	5.65	>	<	10	1010.53	1010.6	1010.1	0.16	1010.69	1010.37	>
2022-07-25 20:08:40	30	<	150409	0.0197	4	0	0.1428	0.1626	-0.1231	>	<	10	7.41	15	6.45	2.53	9.94	4.87	>	<	10	1010.85	1011	1010.7	0.15	1011	1010.7	>
2022-07-25 20:08:50	31	<	150411	0.02	4	0	0.1443	0.1643	-0.1243	>	<	10	8.35	14.95	6.5	2.74	11.08	5.61	>	<	10	1013.08	1013.6	1011	1.04	1014.12	1012.04	>
2022-07-25 20:09:00	32	<	150427	0.02	4	0	0.1444	0.1644	-0.1244	>	<	10	7.34	14.85	6.4	2.51	9.84	4.83	>	<	10	1013.86	1014.1	1013.6	0.21	1014.07	1013.65	>
2022-07-25 20:09:10	33	<	147985	0.0197	4	0	0.1442	0.1639	-0.1245	>	<	10	7.36	11.45	6.35	1.71	9.07	5.65	>	<	10	1014.37	1014.6	1014.1	0.2	1014.57	1014.17	>
2022-07-25 20:09:20	34	<	152680	0.0203	4	0	0.1467	0.167	-0.1264	>	<	10	8.17	15	6.35	2.8	10.97	5.36	>	<	10	1014.88	1015.1	1014.6	0.24	1015.12	1014.64	>
2022-07-25 20:09:30	35	<	150292	0.0203	4	0	0.1465	0.1669	-0.1262	>	<	10	7.32	14.7	6.4	2.46	9.78	4.86	>	<	10	1015.22	1015.4	1015.1	0.15	1015.37	1015.07	>
2022-07-25 20:09:40	36	<	150010	0.0197	4	0	0.1443	0.164	-0.1245	>	<	10	7.32	14.95	6.4	2.54	9.86	4.78	>	<	10	1015.61	1015.9	1015.4	0.21	1015.82	1015.4	>
2022-07-25 20:09:50	37	<	150752	0.0202	4	0	0.1445	0.1646	-0.1243	>	<	10	8.21	12.75	6.4	2.36	10.56	5.85	>	<	10	1015.9	1015.9	1015.9	0	1015.9	1015.9	>
2022-07-25 20:10:00	38	<	150539	0.0208	4	0	0.1471	0.1679	-0.1263	>	<	10	7.34	14.75	6.4	2.47	9.81	4.86	>	<	10	1015.9	1015.9	1015.9	0	1015.9	1015.9	>
2022-07-25 20:10:10	39	<	150375	0.0199	4	0	0.145	0.1649	-0.1251	>	<	10	8.14	14.85	6.45	2.78	10.92	5.36	>	<	10	1015.9	1015.9	1015.9	0	1015.9	1015.9	>
2022-07-25 20:10:20	40	<	150143	0.0204	4	0	0.1459	0.1663	-0.1255	>	<	10	7.37	11.05	6.45	1.67	9.03	5.7	>	<	10	1016.48	1016.8	1016.1	0.25	1016.73	1016.23	>
2022-07-25 20:10:30	41	<	150505	0.0193	4	0	0.1417	0.161	-0.1223	>	<	10	8.06	14.85	5.4	3.38	11.44	4.68	>	<	10	1016.8	1016.8	1016.8	0	1016.8	1016.8	>
2022-07-25 20:10:40	42	<	150102	0.0199	3	0	0.1436	0.1635	-0.1238	>	<	10	7.29	13.45	6.4	2.08	9.37	5.21	>	<	10	1017.07	1017.1	1016.8	0.09	1017.16	1016.98	>
2022-07-25 20:10:50	43	<	150450	0.0195	4	0	0.1427	0.1622	-0.1233	>	<	10	8.14	14.75	6.45	2.74	10.88	5.4	>	<	10	1017.24	1017.3	1017.1	0.09	1017.33	1017.15	>
2022-07-25 20:11:00	44	<	150659	0.0201	4	0	0.1456	0.1657	-0.1255	>	<	10	8.17	14.9	6.4	3.34	11.51	4.83	>	<	10	1017.54	1017.6	1017.3	0.12	1017.66	1017.42	>
2022-07-25 20:11:10	45	<	150462	0.02	4	0	0.1439	0.1639	-0.1239	>	<	10	7.3	14.75	6.35	2.48	9.78	4.82	>	<	10	1017.76	1018.1	1017.6	0.19	1017.95	1017.57	>
2022-07-25 20:11:20	46	<	150359	0.0204	4	0	0.1459	0.1663	-0.1254	>	<	10	8.17	14.75	6.45	2.75	10.91	5.42	>	<	10	1018.1	1018.1	1018.1	0	1018.1	1018.1	>
2022-07-25 20:11:30	47	<	150228	0.0206	4	0	0.1459	0.1665	-0.1253	>	<	10	7.4	14.85	6.35	2.49	9.88	4.91	>	<	10	1018.22	1018.3	1018.1	0.1	1018.32	1018.12	>
2022-07-25 20:11:40	48	<	150873	0.0205	4	0	0.1462	0.1668	-0.1257	>	<	10	8.1	13.95	6.45	2.74	10.84	5.35	>	<	10	1018.38	1018.6	1018.3	0.12	1018.5	1018.26	>
2022-07-25 20:11:50	49	<	150353	0.0207	4	0	0.1478	0.1685	-0.1271	>	<	10	7.56	14.8	6.5	2.49	10.04	5.07	>	<	10	1018.7	1018.8	1018.6	0.1	1018.8	1018.6	>
2022-07-25 20:12:00	50	<	150540	0.0203	4	0	0.1445	0.1648	-0.1242	>	<	10	8.04	13.55	6.45	2.73	10.77	5.31	>	<	10	1018.83	1019.1	1018.8	0.09	1018.92	1018.74	>
2022-07-25 20:12:10	51	<	150448	0.0201	4	0	0.1449	0.165	-0.1248	>	<	10	7.53	14.85	6.4	2.51	10.03	5.02	>	<	10	1019.51	1019.9	1019.3	0.19	1019.7	1019.32	>
2022-07-25 20:12:20	52	<	150398	0.0203	4	0	0.1443	0.1645	-0.124	>	<	10	7.38	14.9	6.35	2.52	9.89	4.86	>	<	10	1019.9	1019.9	1019.9	0	1019.9	1019.9	>
2022-07-25 20:12:30	53	<	150134	0.0203	4	0	0.146	0.1663	-0.1256	>	<	10	8.12	14.35	6.4	2.74	10.86	5.38	>	<	10	1019.92	1020.1	1019.9	0.06	1019.98	1019.86	>
2022-07-25 20:12:40	54	<	150300	0.0198	4	0	0.1442	0.164	-0.1244	>	<	10	7.66	14.9	6.45	2.59	10.24	5.07	>	<	10	1020.1	1020.1	1020.1	0	1020.1	1020.1	>
2022-07-25 20:12:50	55	<	150690	0.0203	4	0	0.1456	0.1659	-0.1253	>	<	10	7.85	14.9	6.3	2.84	10.68	5.01	>	<	10	1020.4	1020.6	1020.1	0.24	1020.64	1020.16	>
2022-07-25 20:13:00	56	<	150439	0.0201	4	0	0.1453	0.1654	-0.1251	>	<	10	8.02	14.15	6.4	2.76	10.78	5.26	>	<	10	1020.94	1021	1020.6	0.13	1021.07	1020.81	>
2022-07-25 20:13:10	57	<	150473	0.0206	4	0	0.1465	0.167	-0.1259	>	<	10	7.51	14.7	6.35	2.51	10.02	5	>	<	10	1021	1021	1021	0	1021	1021	>
2022-07-25 20:13:20	58	<	150265	0.0202	4	0	0.1453	0.1655	-0.1252	>	<	10	8.2	14.85	6.5	2.96	11.16	5.23	>	<	10	1021.03	1021.3	1021	0.09	1021.12	1020.94	>
2022-07-25 20:13:30	59	<	150618	0.02	4	0	0.1435	0.1636	-0.1235	>	<	10	7.33	14.2	6.35	2.3	9.62	5.03	>	<	10	1021.4	1021.5	1021.3	0.1	1021.5	1021.3	>
2022-07-25 20:13:40	60	<	150508	0.0199	4	0	0.1426	0.1624	-0.1227	>	<	10	8.25	15.15	6.4	3.39	11.64	4.85	>	<	10	1021.76	1021.9	1021.5	0.17	1021.93	1021.59	>
2022-07-25 20:13:50	61	<	150357	0.0202	4	0	0.145	0.1653	-0.1248	>	<	10	7.39	11.15	6.4	1.66	9.05	5.73	>	<	10	1021.9	1021.9	1021.9	0	1021.9	1021.9	>
2022-07-25 20:14:00	62	<	150514	0.0204	4	0	0.1469	0.1673	-0.1265	>	<	10	8.22	14.9	6.5	2.75	10.96	5.47	>	<	10	1021.9	1021.9	1021.9	0	1021.9	1021.9	>
2022-07-25 20:14:10	63	<	150432	0.0201	4	0	0.1441	0.1642	-0.1239	>	<	10	7.34	14.9	6.45	2.52	9.86	4.82	>	<	10	1022.06	1022.1	1021.9	0.08	1022.14	1021.98	>
2022-07-25 20:14:20	64	<	150206	0.0203	4	0	0.1455	0.1658	-0.1252	>	<	10	8.13	14.75	6.3	2.79	10.92	5.34	>	<	10	1022.1	1022.1	1022.1	0	1022.1	1022.1	>
2022-07-25 20:14:30	65	<	150329	0.0201	4	0	0.1444	0.1645	-0.1243	>	<	10	7.77	14.8	6.4	2.68	10.45	5.08	>	<	10	1022.58	1022.6	1022.4	0.06	1022.64	1022.52	>
2022-07-25 20:14:40	66	<	150108	0.0198	4	0	0.1441	0.164	-0.1243	>	<	10	7.8	15.05	6.45	2.72	10.52	5.07	>	<	10	1022.6	1022.6	1022.6	0	1022.6	1022.6	>
2022-07-25 20:14:50	67	<	150821	0.02	4	0	0.1459	0.1659	-0.1259	>	<	10	8.2	14.9	6.4	2.82	11.02	5.38	>	<	10	1022.6	1022.6	1022.6	0	1022.6	1022.6	>
2022-07-25 20:15:00	68	<	150519	0.0204	4	0	0.1459	0.1663	-0.1255	>	<	10	7.35	12.5	6.35	1.86	9.21	5.48	>	<	10	1022.6	1022.6	1022.6	0	1022.6	1022.6	>
2022-07-25 20:15:10	69	<	65139	0.0198	4	0	0.1431	0.163	-0.1233	>	<	10	3.43	14.95	0	4.77	8.2	-1.35	>	<	10	1022.6	1022.6	1022.6	0	1022.6	1022.6	>
2022-07-25 20:15:20	70	<	122515	0.0085	4	0	0.0976	0.1061	-0.0891	>	<	10	4.76	10.55	0.05	3.22	7.98	1.53	>	<	10	1033.16	1126.4	1022.6	31.08	1064.24	1002.08	>
2022-07-25 20:15:30	71	<	263444	0.0101	12	0	0.1086	0.1187	-0.0986	>	<	10	4.99	6.2	2.1	1.37	6.36	3.62	>	<	10	1310.72	1331.2	1126.4	61.44	1372.16	1249.28	>
2022-07-25 20:15:40	72	<	150328	0.0192	10	0	0.149	0.1682	-0.1298	>	<	10	6.18	6.65	6	0.23	6.41	5.95	>	<	10	1331.2	1331.2	1331.2	0	1331.2	1331.2	>
2022-07-25 20:15:50	73	<	150412	0.0195	8	0	0.1428	0.1622	-0.1233	>	<	10	6.21	6.5	5.95	0.18	6.38	6.03	>	<	10	1331.2	1331.2	1331.2	0	1331.2	1331.2	>
2022-07-25 20:16:00	74	<	150377	0.0199	6	0	0.1446	0.1645	-0.1248	>	<	10	6.33	6.55	6.15	0.12	6.45	6.21	>	<	10	1331.2	1331.2	1331.2	0	1331.2	1331.2	>
2022-07-25 20:16:10	75	<	149892	0.0188	5	0	0.1405	0.1593	-0.1218	>	<	10	5.96	6.55	4.55	0.74	6.7	5.21	>	<	10	1331.2	1331.2	1331.2	0	1331.2	1331.2	>
2022-07-25 20:16:20	76	<	150935	0.0185	13	0	0.1404	0.159	-0.1219	>	<	10	6.88	13.35	5.75	2.16	9.04	4.72	>	<	10	1331.2	1331.2	1331.2	0	1331.2	1331.2	>
2022-07-25 20:16:30	77	<	150619	0.019	11	0	0.1459	0.1649	-0.1269	>	<	10	6.14	6.25	6	0.08	6.21	6.06	>	<	10	1331.2	1331.2	1331.2	0	1331.2	1331.2	>
2022-07-25 20:16:40	78	<	150312	0.0148	10	0	0.1368	0.1516	-0.122	>	<	10	4.71	6.55	2.2	1.62	6.33	3.09	>	<	10	1331.2	1331.2	1331.2	0	1331.2	1331.2	>
2022-07-25 20:16:50	79	<	150162	0.0196	8	0	0.145	0.1646	-0.1254	>	<	10	6.27	6.45	6.05	0.1	6.37	6.16	>	<	10	1331.2	1331.2	1331.2	0	1331.2	1331.2	>
2022-07-25 20:17:00	80	<	150385	0.0203	6	0	0.148	0.1684	-0.1277	>	<	10	6.39	6.6	6.25	0.12	6.5	6.27	>	<	10	1331.2	1331.2	1331.2	0	1331.2	1331.2	>
2022-07-25 20:17:10	81	<	150899	0.0201	6	0	0.1474	0.1675	-0.1273	>	<	10	7.18	15.15	5.75	2.67	9.85	4.5	>	<	10	1331.2	1331.2	1331.2	0	1331.2	1331.2	>
2022-07-25 20:17:20	82	<	150387	0.0195	12	0	0.15	0.1696	-0.1305	>	<	10	6.21	6.3	6.15	0.05	6.25	6.16	>	<	10	1331.2	1331.2	1331.2	0	1331.2	1331.2	>
2022-07-25 20:17:30	83	<	143572	0.015	9	0	0.1286	0.1435	-0.1136	>	<	10	4.88	6.15	2	1.59	6.47	3.29	>	<	10	1331.2	1331.2	1331.2	0	1331.2	1331.2	>
2022-07-25 20:17:40	84	<	157250	0.0188	9	0	0.1446	0.1634	-0.1257	>	<	10	6.28	6.5	5.95	0.17	6.45	6.11	>	<	10	1331.2	1331.2	1331.2	0	1331.2	1331.2	>
2022-07-25 20:17:50	85	<	150416	0.0195	6	0	0.1454	0.1649	-0.1259	>	<	10	6.31	6.5	6.1	0.13	6.44	6.18	>	<	10	1331.2	1331.2	1331.2	0	1331.2	1331.2	>
2022-07-25 20:18:00	86	<	150424	0.02	5	0	0.1469	0.1668	-0.1269	>	<	10	6.61	8.25	5.8	0.6	7.21	6.01	>	<	10	1331.2	1331.2	1331.2	0	1331.2	1331.2	>
2022-07-25 20:18:10	87	<	150356	0.0185	10	0	0.138	0.1565	-0.1194	>	<	10	6.78	12.7	5.85	1.98	8.76	4.8	>	<	10	1331.2	1331.2	1331.2	0	1331.2	1331.2	>
2022-07-25 20:18:20	88	<	150209	0.0195	12	0	0.1525	0.172	-0.133	>	<	10	6.14	6.75	5.55	0.28	6.42	5.85	>	<	10	1331.2	1331.2	1331.2	0	1331.2	1331.2	>
2022-07-25 20:18:30	89	<	150164	0.0199	10	0	0.1539	0.1738	-0.1341	>	<	10	6.2	6.75	5.9	0.25	6.44	5.95	>	<	10	1331.2	1331.2	1331.2	0	1331.2	1331.2	>
2022-07-25 20:18:40	90	<	150693	0.0193	8	0	0.1451	0.1645	-0.1258	>	<	10	6.22	6.5	6.05	0.13	6.35	6.08	>	<	10	1331.2	1331.2	1331.2	0	1331.2	1331.2	>
2022-07-25 20:18:50	91	<	150428	0.02	5	0	0.1461	0.1661	-0.1262	>	<	10	6.41	6.65	6.15	0.15	6.56	6.26	>	<	10	1331.2	1331.2	1331.2	0	1331.2	1331.2	>
2022-07-25 20:19:00	92	<	150260	0.0201	5	0	0.1438	0.1639	-0.1237	>	<	10	7.2	15.1	6	2.64	9.84	4.55	>	<	10	1331.2	1331.2	1331.2	0	1331.2	1331.2	>
2022-07-25 20:19:10	93	<	150681	0.0195	14	0	0.1542	0.1737	-0.1347	>	<	9	6.09	6.4	5.45	0.25	6.35	5.84	>	<	9	1331.2	1331.2	1331.2	0	1331.2	1331.2	>
2022-07-25 20:19:20	94	<	150289	0.0199	11	0	0.1556	0.1755	-0.1357	>	<	10	6.21	6.75	6.05	0.19	6.39	6.02	>	<	10	1331.2	1331.2	1331.2	0	1331.2	1331.2	>
2022-07-25 20:19:30	95	<	150417	0.0194	10	0	0.1506	0.1701	-0.1312	>	<	10	6.26	6.6	5.9	0.23	6.49	6.03	>	<	10	1331.2	1331.2	1331.2	0	1331.2	1331.2	>
2022-07-25 20:19:40	96	<	143290	0.0198	7	0	0.1458	0.1656	-0.126	>	<	10	6.33	6.5	6.05	0.13	6.46	6.19	>	<	10	1331.2	1331.2	1331.2	0	1331.2	1331.2	>
2022-07-25 20:19:50	97	<	157583	0.02	5	0	0.146	0.166	-0.1261	>	<	10	6.41	6.7	6.1	0.15	6.56	6.25	>	<	10	1331.2	1331.2	1331.2	0	1331.2	1331.2	>
2022-07-25 20:20:00	98	<	150473	0.0203	4	0	0.1437	0.164	-0.1235	>	<	10	7.09	15.05	5.8	2.66	9.75	4.42	>	<	10	1331.2	1331.2	1331.2	0	1331.2	1331.2	>
2022-07-25 20:20:10	99	<	150510	0.0202	12	0	0.1486	0.1688	-0.1285	>	<	10	6.14	6.3	5.5	0.22	6.36	5.92	>	<	10	1331.2	1331.2	1331.2	0	1331.2	1331.2	>
2022-07-25 20:20:20	100	<	150062	0.0196	11	0	0.1498	0.1694	-0.1303	>	<	10	6.17	6.65	5.95	0.23	6.4	5.94	>	<	10	1331.2	1331.2	1331.2	0	1331.2	1331.2	>
2022-07-25 20:20:30	101	<	150681	0.0198	8	0	0.1476	0.1674	-0.1278	>	<	10	6.2	6.55	5.85	0.22	6.42	5.98	>	<	10	1331.2	1331.2	1331.2	0	1331.2	1331.2	>
2022-07-25 20:20:40	102	<	150436	0.0201	6	0	0.1468	0.1669	-0.1267	>	<	10	6.36	7.05	6.1	0.27	6.62	6.09	>	<	10	1331.2	1331.2	1331.2	0	1331.2	1331.2	>
2022-07-25 20:20:50	103	<	150586	0.0199	4	0	0.1453	0.1652	-0.1254	>	<	10	6.53	6.9	6.35	0.18	6.71	6.35	>	<	10	1331.2	1331.2	1331.2	0	1331.2	1331.2	>
2022-07-25 20:21:00	104	<	150451	0.0197	13	0	0.1462	0.1659	-0.1265	>	<	10	7.02	10.55	5.85	1.72	8.74	5.3	>	<	10	1331.2	1331.2	1331.2	0	1331.2	1331.2	>
2022-07-25 20:21:10	105	<	150205	0.0199	11	0	0.1504	0.1703	-0.1305	>	<	10	6.16	7	5.45	0.35	6.51	5.81	>	<	10	1331.2	1331.2	1331.2	0	1331.2	1331.2	>
2022-07-25 20:21:20	106	<	150689	0.0198	10	0	0.1521	0.172	-0.1323	>	<	10	6.19	6.55	5.95	0.23	6.41	5.96	>	<	10	1331.2	1331.2	1331.2	0	1331.2	1331.2	>
2022-07-25 20:21:30	107	<	150450	0.02	8	0	0.1505	0.1704	-0.1305	>	<	10	6.28	6.5	5.9	0.18	6.46	6.1	>	<	10	1331.2	1331.2	1331.2	0	1331.2	1331.2	>
2022-07-25 20:21:40	108	<	150449	0.0196	6	0	0.144	0.1636	-0.1244	>	<	10	6.36	6.6	6.15	0.11	6.47	6.25	>	<	10	1331.2	1331.2	1331.2	0	1331.2	1331.2	>
2022-07-25 20:21:50	109	<	150363	0.0201	5	0	0.1462	0.1664	-0.1261	>	<	10	7.21	14.75	5.9	2.53	9.74	4.68	>	<	10	1331.2	1331.2	1331.2	0	1331.2	1331.2	>
2022-07-25 20:22:00	110	<	150126	0.0192	13	0	0.1496	0.1689	-0.1304	>	<	10	6.11	6.3	5.45	0.23	6.33	5.88	>	<	10	1331.2	1331.2	1331.2	0	1331.2	1331.2	>
2022-07-25 20:22:10	111	<	150561	0.0195	11	0	0.1532	0.1727	-0.1337	>	<	10	6.2	6.8	6	0.22	6.41	5.98	>	<	10	1331.2	1331.2	1331.2	0	1331.2	1331.2	>
2022-07-25 20:22:20	112	<	150623	0.0192	9	0	0.1446	0.1638	-0.1253	>	<	10	6.17	6.5	5.9	0.25	6.41	5.92	>	<	10	1331.2	1331.2	1331.2	0	1331.2	1331.2	>
2022-07-25 20:22:30	113	<	150417	0.0146	6	0	0.1246	0.1391	-0.11	>	<	10	4.77	6.4	1.7	1.52	6.29	3.25	>	<	10	1331.2	1331.2	1331.2	0	1331.2	1331.2	>
2022-07-25 20:22:40	114	<	150126	0.0209	5	0	0.1498	0.1707	-0.1289	>	<	10	6.37	6.6	6.1	0.15	6.51	6.22	>	<	10	1331.2	1331.2	1331.2	0	1331.2	1331.2	>
2022-07-25 20:22:50	115	<	150885	0.0195	12	0	0.1446	0.1641	-0.1251	>	<	10	7.1	15.2	5.7	2.71	9.81	4.39	>	<	10	1331.2	1331.2	1331.2	0	1331.2	1331.2	>
2022-07-25 20:23:00	116	<	150397	0.0196	12	0	0.1517	0.1713	-0.1321	>	<	10	6.18	6.3	6.1	0.06	6.24	6.12	>	<	10	1331.2	1331.2	1331.2	0	1331.2	1331.2	>
2022-07-25 20:23:10	117	<	150557	0.0193	10	0	0.1436	0.1629	-0.1243	>	<	10	6.22	6.55	6.05	0.16	6.38	6.06	>	<	10	1331.2	1331.2	1331.2	0	1331.2	1331.2	>
2022-07-25 20:23:20	118	<	150454	0.0191	8	0	0.1462	0.1653	-0.1271	>	<	10	6.19	6.4	5.95	0.15	6.34	6.04	>	<	10	1331.2	1331.2	1331.2	0	1331.2	1331.2	>
2022-07-25 20:23:30	119	<	150441	0.0195	6	0	0.1441	0.1636	-0.1246	>	<	10	6.35	6.7	6.1	0.18	6.53	6.17	>	<	10	1331.2	1331.2	1331.2	0	1331.2	1331.2	>
2022-07-25 20:23:40	120	<	150488	0.02	5	0	0.1448	0.1648	-0.1248	>	<	10	6.42	6.65	6.3	0.13	6.55	6.29	>	<	10	1331.2	1331.2	1331.2	0	1331.2	1331.2	>
2022-07-25 20:23:50	121	<	150196	0.0199	13	0	0.1505	0.1704	-0.1306	>	<	10	7.04	11.1	5.85	1.76	8.8	5.28	>	<	10	1331.2	1331.2	1331.2	0	1331.2	1331.2	>
2022-07-25 20:24:00	122	<	150580	0.0197	11	0	0.153	0.1727	-0.1333	>	<	10	6.13	6.45	5.4	0.27	6.4	5.85	>	<	10	1331.2	1331.2	1331.2	0	1331.2	1331.2	>
2022-07-25 20:24:10	123	<	150466	0.0194	10	0	0.1447	0.1641	-0.1253	>	<	10	6.2	6.6	5.9	0.26	6.46	5.94	>	<	10	1331.2	1331.2	1331.2	0	1331.2	1331.2	>
2022-07-25 20:24:20	124	<	150476	0.0193	8	0	0.1438	0.1632	-0.1245	>	<	10	6.23	6.45	6.05	0.11	6.34	6.11	>	<	10	1331.2	1331.2	1331.2	0	1331.2	1331.2	>
2022-07-25 20:24:30	125	<	149769	0.02	6	0	0.146	0.1661	-0.126	>	<	10	6.35	6.6	6.15	0.14	6.49	6.21	>	<	10	1331.2	1331.2	1331.2	0	1331.2	1331.2	>
2022-07-25 20:24:40	126	<	150642	0.0192	6	0	0.1427	0.1618	-0.1235	>	<	10	7.18	15.15	5.75	2.67	9.85	4.5	>	<	10	1331.2	1331.2	1331.2	0	1331.2	1331.2	>
2022-07-25 20:24:50	127	<	150729	0.0193	13	0	0.1532	0.1726	-0.1339	>	<	10	6.18	6.35	5.95	0.11	6.29	6.07	>	<	10	1331.2	1331.2	1331.2	0	1331.2	1331.2	>
2022-07-25 20:25:00	128	<	150587	0.0194	11	0	0.1498	0.1692	-0.1304	>	<	10	6.16	6.6	6	0.16	6.32	6	>	<	10	1331.2	1331.2	1331.2	0	1331.2	1331.2	>
2022-07-25 20:25:10	129	<	150544	0.0199	10	0	0.1501	0.1699	-0.1302	>	<	10	6.21	6.65	5.9	0.25	6.46	5.95	>	<	10	1331.2	1331.2	1331.2	0	1331.2	1331.2	>
2022-07-25 20:25:20	130	<	150479	0.0193	8	0	0.1464	0.1658	-0.1271	>	<	10	6.28	6.55	6	0.16	6.44	6.12	>	<	10	1331.2	1331.2	1331.2	0	1331.2	1331.2	>
2022-07-25 20:25:30	131	<	150458	0.0195	5	0	0.1464	0.1659	-0.1269	>	<	10	6.24	6.65	4.5	0.59	6.83	5.64	>	<	10	1331.2	1331.2	1331.2	0	1331.2	1331.2	>
2022-07-25 20:25:40	132	<	150294	0.0195	10	0	0.1454	0.165	-0.1259	>	<	10	7.15	14.85	5.8	2.58	9.73	4.57	>	<	10	1331.2	1331.2	1331.2	0	1331.2	1331.2	>
2022-07-25 20:25:50	133	<	150660	0.0201	13	0	0.1594	0.1796	-0.1393	>	<	10	6.16	6.3	5.5	0.23	6.39	5.92	>	<	10	1331.2	1331.2	1331.2	0	1331.2	1331.2	>
2022-07-25 20:26:00	134	<	149895	0.0193	11	0	0.1513	0.1705	-0.132	>	<	10	6.12	6.65	5.9	0.25	6.37	5.87	>	<	10	1331.2	1331.2	1331.2	0	1331.2	1331.2	>
2022-07-25 20:26:10	135	<	150998	0.0194	9	0	0.1475	0.1669	-0.1281	>	<	10	6.22	6.55	5.85	0.22	6.43	6	>	<	10	1331.2	1331.2	1331.2	0	1331.2	1331.2	>
2022-07-25 20:26:20	136	<	150302	0.0195	5	0	0.1428	0.1623	-0.1233	>	<	10	6.27	6.5	6.05	0.16	6.43	6.11	>	<	10	1331.2	1331.2	1331.2	0	1331.2	1331.2	>
2022-07-25 20:26:30	137	<	150705	0.0189	4	0	0.1411	0.16	-0.1222	>	<	10	6.42	6.55	6.3	0.09	6.5	6.33	>	<	10	1331.2	1331.2	1331.2	0	1331.2	1331.2	>
2022-07-25 20:26:40	138	<	150296	0.0183	9	0	0.137	0.1553	-0.1187	>	<	10	7.02	12.2	5.85	1.89	8.9	5.13	>	<	10	1331.2	1331.2	1331.2	0	1331.2	1331.2	>
2022-07-25 20:26:50	139	<	150338	0.0196	11	0	0.1525	0.1721	-0.1328	>	<	10	6.14	6.25	6	0.08	6.22	6.06	>	<	10	1331.2	1331.2	1331.2	0	1331.2	1331.2	>
2022-07-25 20:27:00	140	<	150157	0.0194	10	0	0.1498	0.1692	-0.1304	>	<	10	6.17	6.55	5.8	0.25	6.41	5.92	>	<	10	1331.2	1331.2	1331.2	0	1331.2	1331.2	>
2022-07-25 20:27:10	141	<	150868	0.0191	7	0	0.1445	0.1636	-0.1254	>	<	10	6.22	6.5	5.8	0.18	6.4	6.04	>	<	10	1331.2	1331.2	1331.2	0	1331.2	1331.2	>
2022-07-25 20:27:20	142	<	150370	0.0198	6	0	0.1442	0.164	-0.1244	>	<	10	6.36	6.6	6.1	0.15	6.51	6.21	>	<	10	1331.2	1331.2	1331.2	0	1331.2	1331.2	>
2022-07-25 20:27:30	143	<	150499	0.0198	7	0	0.1464	0.1662	-0.1265	>	<	10	7.18	15.05	5.85	2.64	9.81	4.54	>	<	10	1331.2	1331.2	1331.2	0	1331.2	1331.2	>
2022-07-25 20:27:40	144	<	150333	0.0191	12	0	0.1504	0.1695	-0.1312	>	<	10	6.09	6.3	5.45	0.23	6.32	5.86	>	<	10	1331.2	1331.2	1331.2	0	1331.2	1331.2	>
2022-07-25 20:27:50	145	<	133793	0.0181	11	0	0.141	0.1591	-0.123	>	<	10	5.1	6.25	1.85	1.7	6.8	3.4	>	<	10	1331.2	1331.2	1331.2	0	1331.2	1331.2	>
2022-07-25 20:28:00	146	<	167237	0.0155	9	0	0.1295	0.145	-0.114	>	<	10	5.83	6.5	4.05	0.73	6.55	5.1	>	<	10	1331.2	1331.2	1331.2	0	1331.2	1331.2	>
2022-07-25 20:28:10	147	<	149966	0.019	7	0	0.1449	0.1639	-0.1258	>	<	10	6.25	6.4	6	0.13	6.38	6.12	>	<	10	1331.2	1331.2	1331.2	0	1331.2	1331.2	>
2022-07-25 20:28:20	148	<	150764	0.0187	5	0	0.1423	0.161	-0.1236	>	<	10	6.38	6.75	6.05	0.2	6.57	6.18	>	<	10	1331.2	1331.2	1331.2	0	1331.2	1331.2	>
2022-07-25 20:28:30	149	<	150502	0.019	9	0	0.1416	0.1606	-0.1226	>	<	10	7.15	13.65	5.9	2.19	9.34	4.95	>	<	10	1331.2	1331.2	1331.2	0	1331.2	1331.2	>
2022-07-25 20:28:40	150	<	150396	0.0191	13	0	0.1544	0.1735	-0.1354	>	<	10	6.21	6.3	6.15	0.05	6.25	6.16	>	<	10	1331.2	1331.2	1331.2	0	1331.2	1331.2	>
2022-07-25 20:28:50	151	<	150163	0.019	10	0	0.1458	0.1648	-0.1268	>	<	10	6.19	6.7	6	0.22	6.41	5.97	>	<	10	1331.2	1331.2	1331.2	0	1331.2	1331.2	>
2022-07-25 20:29:00	152	<	150528	0.0186	9	0	0.1432	0.1618	-0.1246	>	<	10	6.2	6.45	5.95	0.15	6.35	6.05	>	<	10	1331.2	1331.2	1331.2	0	1331.2	1331.2	>
2022-07-25 20:29:10	153	<	150175	0.0186	6	0	0.1414	0.16	-0.1228	>	<	10	6.27	6.55	6.05	0.13	6.4	6.13	>	<	10	1331.2	1331.2	1331.2	0	1331.2	1331.2	>
2022-07-25 20:29:20	154	<	150666	0.0193	5	0	0.1446	0.1638	-0.1253	>	<	10	6.52	6.7	6.4	0.14	6.66	6.37	>	<	10	1331.2	1331.2	1331.2	0	1331.2	1331.2	>
2022-07-25 20:29:30	155	<	150645	0.0185	11	0	0.1431	0.1616	-0.1246	>	<	10	6.98	14.75	5.6	2.6	9.57	4.38	>	<	10	1331.2	1331.2	1331.2	0	1331.2	1331.2	>
2022-07-25 20:29:40	156	<	150079	0.0188	12	0	0.1469	0.1657	-0.128	>	<	10	6.12	6.2	6	0.07	6.19	6.05	>	<	10	1331.2	1331.2	1331.2	0	1331.2	1331.2	>
2022-07-25 20:29:50	157	<	150993	0.0184	9	0	0.1452	0.1636	-0.1268	>	<	10	6.24	6.65	5.95	0.23	6.47	6	>	<	10	1331.2	1331.2	1331.2	0	1331.2	1331.2	>
2022-07-25 20:30:00	158	<	150008	0.0189	8	0	0.1428	0.1617	-0.1239	>	<	10	6.25	6.4	6.1	0.11	6.36	6.13	>	<	10	1331.2	1331.2	1331.2	0	1331.2	1331.2	>
2022-07-25 20:30:10	159	<	150555	0.0186	6	0	0.1405	0.159	-0.1219	>	<	10	6.37	6.65	6	0.19	6.55	6.18	>	<	10	1331.2	1331.2	1331.2	0	1331.2	1331.2	>
2022-07-25 20:30:20	160	<	150695	0.0198	5	0	0.1442	0.164	-0.1244	>	<	10	7.16	14.85	5.8	2.58	9.73	4.58	>	<	10	1331.2	1331.2	1331.2	0	1331.2	1331.2	>
2022-07-25 20:30:30	161	<	150613	0.0182	12	0	0.1471	0.1653	-0.1288	>	<	10	6.12	6.45	5.4	0.26	6.38	5.85	>	<	10	1331.2	1331.2	1331.2	0	1331.2	1331.2	>
2022-07-25 20:30:40	162	<	150260	0.0186	12	0	0.1493	0.1679	-0.1307	>	<	10	6.17	6.6	6	0.16	6.32	6.01	>	<	10	1331.2	1331.2	1331.2	0	1331.2	1331.2	>
2022-07-25 20:30:50	163	<	150491	0.0188	9	0	0.1442	0.163	-0.1254	>	<	10	6.18	6.55	5.85	0.26	6.44	5.92	>	<	10	1331.2	1331.2	1331.2	0	1331.2	1331.2	>
2022-07-25 20:31:00	164	<	149949	0.0185	7	0	0.1453	0.1638	-0.1268	>	<	10	6.32	6.5	6.1	0.13	6.45	6.19	>	<	10	1331.2	1331.2	1331.2	0	1331.2	1331.2	>
2022-07-25 20:31:10	165	<	150834	0.0189	5	0	0.1432	0.1621	-0.1242	>	<	10	6.43	6.55	6.25	0.09	6.52	6.34	>	<	10	1331.2	1331.2	1331.2	0	1331.2	1331.2	>
2022-07-25 20:31:20	166	<	150534	0.0185	7	0	0.1384	0.157	-0.1199	>	<	10	7.05	12.2	5.9	1.88	8.93	5.17	>	<	10	1331.2	1331.2	1331.2	0	1331.2	1331.2	>
2022-07-25 20:31:30	167	<	150490	0.0182	13	0	0.1433	0.1615	-0.1251	>	<	10	6.2	6.3	6.05	0.07	6.27	6.13	>	<	10	1331.2	1331.2	1331.2	0	1331.2	1331.2	>
2022-07-25 20:31:40	168	<	150034	0.0182	12	0	0.1464	0.1646	-0.1281	>	<	10	6.21	6.75	6	0.23	6.44	5.98	>	<	10	1331.2	1331.2	1331.2	0	1331.2	1331.2	>
2022-07-25 20:31:50	169	<	150897	0.0185	9	0	0.1491	0.1676	-0.1306	>	<	10	6.23	6.5	5.85	0.21	6.44	6.02	>	<	10	1331.2	1331.2	1331.2	0	1331.2	1331.2	>
2022-07-25 20:32:00	170	<	150021	0.0186	7	0	0.1435	0.1621	-0.1249	>	<	10	6.3	6.5	6.15	0.14	6.44	6.15	>	<	10	1331.2	1331.2	1331.2	0	1331.2	1331.2	>
2022-07-25 20:32:10	171	<	150428	0.0182	5	0	0.1397	0.1578	-0.1215	>	<	10	6.48	6.7	6.3	0.14	6.62	6.33	>	<	10	1331.2	1331.2	1331.2	0	1331.2	1331.2	>
2022-07-25 20:32:20	172	<	150724	0.0183	13	0	0.1396	0.1579	-0.1213	>	<	10	6.99	10.6	5.8	1.66	8.65	5.32	>	<	10	1331.2	1331.2	1331.2	0	1331.2	1331.2	>
2022-07-25 20:32:30	173	<	150427	0.0178	11	0	0.1349	0.1526	-0.1171	>	<	10	6.14	6.75	5.45	0.3	6.44	5.84	>	<	10	1331.2	1331.2	1331.2	0	1331.2	1331.2	>
2022-07-25 20:32:40	174	<	149994	0.0178	10	0	0.1418	0.1596	-0.1239	>	<	10	6.2	6.7	5.95	0.24	6.44	5.95	>	<	10	1331.2	1331.2	1331.2	0	1331.2	1331.2	>
2022-07-25 20:32:50	175	<	150189	0.0177	8	0	0.1377	0.1554	-0.12	>	<	10	6.06	6.65	3.9	0.73	6.79	5.32	>	<	10	1331.2	1331.2	1331.2	0	1331.2	1331.2	>
2022-07-25 20:33:00	176	<	150905	0.0188	5	0	0.1428	0.1616	-0.124	>	<	10	6.34	6.65	6	0.17	6.5	6.17	>	<	10	1331.2	1331.2	1331.2	0	1331.2	1331.2	>
2022-07-25 20:33:10	177	<	150336	0.0185	5	0	0.1404	0.1588	-0.1219	>	<	10	6.95	14.05	3.4	2.54	9.49	4.4	>	<	10	1331.2	1331.2	1331.2	0	1331.2	1331.2	>
2022-07-25 20:33:20	178	<	150535	0.0167	11	0	0.1348	0.1515	-0.1181	>	<	10	5.85	6.3	3.95	0.67	6.52	5.17	>	<	10	1331.2	1331.2	1331.2	0	1331.2	1331.2	>
2022-07-25 20:33:30	179	<	131683	0.0173	11	0	0.1382	0.1555	-0.1209	>	<	10	5.29	6.55	0	1.89	7.18	3.4	>	<	10	1331.2	1331.2	1331.2	0	1331.2	1331.2	>
2022-07-25 20:33:40	180	<	82278	0.0092	9	0	0.1129	0.1221	-0.1036	>	<	10	3.68	6.25	2.05	1.43	5.11	2.25	>	<	10	1331.2	1331.2	1331.2	0	1331.2	1331.2	>
2022-07-25 20:33:50	181	<	237259	0.0151	8	0	0.1316	0.1468	-0.1165	>	<	10	6.25	6.55	6.05	0.15	6.39	6.1	>	<	10	1331.2	1331.2	1331.2	0	1331.2	1331.2	>
2022-07-25 20:34:00	182	<	150543	0.0187	5	0	0.1394	0.1581	-0.1206	>	<	10	6.41	6.55	6.2	0.11	6.52	6.29	>	<	10	1331.2	1331.2	1331.2	0	1331.2	1331.2	>
2022-07-25 20:34:10	183	<	150303	0.0186	10	0	0.1411	0.1597	-0.1225	>	<	10	7	15	5.4	2.69	9.68	4.31	>	<	10	1331.2	1331.2	1331.2	0	1331.2	1331.2	>
2022-07-25 20:34:20	184	<	150583	0.0172	12	0	0.1443	0.1615	-0.1272	>	<	10	6.15	6.3	5.95	0.11	6.25	6.04	>	<	10	1331.2	1331.2	1331.2	0	1331.2	1331.2	>
2022-07-25 20:34:30	185	<	150164	0.018	9	0	0.1364	0.1544	-0.1185	>	<	10	6.14	6.65	5.95	0.23	6.36	5.91	>	<	10	1331.2	1331.2	1331.2	0	1331.2	1331.2	>
2022-07-25 20:34:40	186	<	150604	0.0183	8	0	0.1439	0.1622	-0.1256	>	<	10	6.2	6.5	5.95	0.18	6.38	6.02	>	<	10	1331.2	1331.2	1331.2	0	1331.2	1331.2	>
2022-07-25 20:34:50	187	<	150373	0.0184	7	0	0.1433	0.1617	-0.1249	>	<	10	6.22	6.35	6	0.11	6.33	6.11	>	<	10	1331.2	1331.2	1331.2	0	1331.2	1331.2	>
2022-07-25 20:35:00	188	<	150284	0.0187	5	0	0.1427	0.1613	-0.124	>	<	10	6.41	6.55	6.3	0.1	6.5	6.31	>	<	10	1331.2	1331.2	1331.2	0	1331.2	1331.2	>
2022-07-25 20:35:10	189	<	150714	0.0184	12	0	0.1462	0.1647	-0.1278	>	<	10	6.97	13.7	5.8	2.27	9.24	4.7	>	<	10	1331.2	1331.2	1331.2	0	1331.2	1331.2	>
2022-07-25 20:35:20	190	<	150533	0.0176	12	0	0.1463	0.1639	-0.1287	>	<	10	6.12	6.2	6.05	0.05	6.16	6.07	>	<	10	1331.2	1331.2	1331.2	0	1331.2	1331.2	>
2022-07-25 20:35:30	191	<	150174	0.0181	10	0	0.1462	0.1643	-0.1281	>	<	10	6.21	6.65	5.9	0.27	6.48	5.94	>	<	10	1331.2	1331.2	1331.2	0	1331.2	1331.2	>
2022-07-25 20:35:40	192	<	150512	0.0187	8	0	0.1442	0.1629	-0.1255	>	<	10	6.25	6.45	5.9	0.14	6.39	6.11	>	<	10	1331.2	1331.2	1331.2	0	1331.2	1331.2	>
2022-07-25 20:35:50	193	<	150100	0.0178	6	0	0.1387	0.1565	-0.121	>	<	10	6.37	6.7	6.05	0.18	6.55	6.18	>	<	10	1331.2	1331.2	1331.2	0	1331.2	1331.2	>
2022-07-25 20:36:00	194	<	150410	0.019	5	0	0.1427	0.1617	-0.1237	>	<	10	7.21	15.25	5.8	2.69	9.9	4.52	>	<	10	1331.2	1331.2	1331.2	0	1331.2	1331.2	>
2022-07-25 20:36:10	195	<	150664	0.0179	12	0	0.1438	0.1617	-0.1259	>	<	10	6.16	6.35	5.95	0.1	6.26	6.06	>	<	10	1331.2	1331.2	1331.2	0	1331.2	1331.2	>
2022-07-25 20:36:20	196	<	150245	0.0173	11	0	0.1462	0.1635	-0.1289	>	<	10	6.14	6.55	6	0.15	6.29	5.99	>	<	10	1331.2	1331.2	1331.2	0	1331.2	1331.2	>
2022-07-25 20:36:30	197	<	150760	0.0179	9	0	0.1441	0.1619	-0.1262	>	<	10	6.16	6.45	5.8	0.22	6.38	5.93	>	<	10	1331.2	1331.2	1331.2	0	1331.2	1331.2	>
2022-07-25 20:36:40	198	<	150413	0.0186	8	0	0.1428	0.1614	-0.1242	>	<	10	6.28	6.5	5.95	0.14	6.42	6.14	>	<	10	1331.2	1331.2	1331.2	0	1331.2	1331.2	>
2022-07-25 20:36:50	199	<	150394	0.0193	6	0	0.1443	0.1636	-0.125	>	<	10	6.45	6.7	6.3	0.11	6.56	6.34	>	<	10	1331.2	1331.2	1331.2	0	1331.2	1331.2	>
2022-07-25 20:37:00	200	<	150259	0.0182	10	0	0.1406	0.1587	-0.1224	>	<	10	7.12	14.65	5.75	2.53	9.64	4.59	>	<	10	1331.2	1331.2	1331.2	0	1331.2	1331.2	>
2022-07-25 20:37:10	201	<	150490	0.0172	13	0	0.143	0.1603	-0.1258	>	<	10	6.1	6.3	5.55	0.19	6.29	5.91	>	<	10	1331.2	1331.2	1331.2	0	1331.2	1331.2	>
2022-07-25 20:37:20	202	<	150631	0.0177	10	0	0.1372	0.1549	-0.1195	>	<	10	6.17	6.6	6	0.2	6.37	5.97	>	<	10	1331.2	1331.2	1331.2	0	1331.2	1331.2	>
2022-07-25 20:37:30	203	<	150445	0.0184	9	0	0.1408	0.1591	-0.1224	>	<	10	6.23	6.45	5.85	0.22	6.45	6	>	<	10	1331.2	1331.2	1331.2	0	1331.2	1331.2	>
2022-07-25 20:37:40	204	<	150215	0.0185	6	0	0.1406	0.1591	-0.1221	>	<	10	6.28	6.45	6.1	0.12	6.39	6.16	>	<	10	1331.2	1331.2	1331.2	0	1331.2	1331.2	>
2022-07-25 20:37:50	205	<	150621	0.0189	5	0	0.1428	0.1616	-0.1239	>	<	10	6.42	6.6	6.25	0.12	6.53	6.3	>	<	10	1331.2	1331.2	1331.2	0	1331.2	1331.2	>
2022-07-25 20:38:00	206	<	150606	0.0178	13	0	0.1391	0.1569	-0.1213	>	<	10	7.02	13	5.85	2.06	9.08	4.95	>	<	10	1331.2	1331.2	1331.2	0	1331.2	1331.2	>
2022-07-25 20:38:10	207	<	150419	0.0183	13	0	0.157	0.1753	-0.1387	>	<	10	6.19	6.3	6.05	0.07	6.26	6.11	>	<	10	1331.2	1331.2	1331.2	0	1331.2	1331.2	>
2022-07-25 20:38:20	208	<	150356	0.0175	10	0	0.1381	0.1556	-0.1207	>	<	9	6.21	6.65	5.95	0.27	6.47	5.94	>	<	9	1331.2	1331.2	1331.2	0	1331.2	1331.2	>
2022-07-25 20:38:30	209	<	150450	0.0187	9	0	0.1453	0.164	-0.1266	>	<	10	6.21	6.4	5.95	0.14	6.34	6.07	>	<	10	1331.2	1331.2	1331.2	0	1331.2	1331.2	>
2022-07-25 20:38:40	210	<	150478	0.018	5	0	0.1388	0.1568	-0.1208	>	<	10	6.39	6.6	6.1	0.15	6.54	6.23	>	<	10	1331.2	1331.2	1331.2	0	1331.2	1331.2	>
2022-07-25 20:38:50	211	<	150432	0.0193	5	0	0.1412	0.1605	-0.122	>	<	10	7.28	15.5	5.9	2.75	10.02	4.53	>	<	10	1331.2	1331.2	1331.2	0	1331.2	1331.2	>
2022-07-25 20:39:00	212	<	150036	0.0182	12	0	0.1388	0.1571	-0.1206	>	<	10	6.1	6.3	5.75	0.17	6.27	5.92	>	<	10	1331.2	1331.2	1331.2	0	1331.2	1331.2	>
2022-07-25 20:39:10	213	<	150802	0.0185	11	0	0.1485	0.167	-0.1299	>	<	10	6.12	6.25	6	0.08	6.2	6.04	>	<	10	1331.2	1331.2	1331.2	0	1331.2	1331.2	>
2022-07-25 20:39:20	214	<	150465	0.018	10	0	0.1467	0.1647	-0.1287	>	<	10	6.28	6.65	5.95	0.23	6.51	6.04	>	<	10	1331.2	1331.2	1331.2	0	1331.2	1331.2	>
2022-07-25 20:39:30	215	<	150255	0.0181	8	0	0.1396	0.1577	-0.1215	>	<	10	6.26	6.65	5.9	0.2	6.46	6.06	>	<	10	1331.2	1331.2	1331.2	0	1331.2	1331.2	>
2022-07-25 20:39:40	216	<	149679	0.0182	5	0	0.1374	0.1557	-0.1192	>	<	10	6.39	6.65	6.2	0.13	6.52	6.25	>	<	10	1331.2	1331.2	1331.2	0	1331.2	1331.2	>
2022-07-25 20:39:50	217	<	151432	0.0183	8	0	0.1415	0.1598	-0.1232	>	<	10	7.11	14.9	5.85	2.61	9.72	4.5	>	<	10	1331.2	1331.2	1331.2	0	1331.2	1331.2	>
2022-07-25 20:40:00	218	<	150068	0.0145	13	0	0.1346	0.149	-0.1201	>	<	10	4.97	6.4	1.65	1.53	6.49	3.44	>	<	10	1331.2	1331.2	1331.2	0	1331.2	1331.2	>
2022-07-25 20:40:10	219	<	150489	0.0183	11	0	0.1477	0.1659	-0.1294	>	<	10	6.15	6.65	5.95	0.21	6.36	5.94	>	<	10	1331.2	1331.2	1331.2	0	1331.2	1331.2	>
2022-07-25 20:40:20	220	<	150736	0.0179	9	0	0.1405	0.1583	-0.1226	>	<	10	6.08	6.5	4.7	0.49	6.57	5.59	>	<	10	1331.2	1331.2	1331.2	0	1331.2	1331.2	>
2022-07-25 20:40:30	221	<	150399	0.0179	7	0	0.1368	0.1547	-0.119	>	<	10	6.28	6.5	6.1	0.13	6.41	6.15	>	<	10	1331.2	1331.2	1331.2	0	1331.2	1331.2	>
2022-07-25 20:40:40	222	<	150550	0.019	4	0	0.1432	0.1621	-0.1242	>	<	10	6.42	6.6	6.25	0.12	6.54	6.29	>	<	10	1331.2	1331.2	1331.2	0	1331.2	1331.2	>
2022-07-25 20:40:50	223	<	150257	0.019	9	0	0.1413	0.1602	-0.1223	>	<	10	7.01	10.75	5.85	1.78	8.79	5.23	>	<	10	1331.2	1331.2	1331.2	0	1331.2	1331.2	>
2022-07-25 20:41:00	224	<	135935	0.0179	13	0	0.1403	0.1581	-0.1224	>	<	10	5.28	6.3	2.4	1.42	6.7	3.85	>	<	10	1331.2	1331.2	1331.2	0	1331.2	1331.2	>
2022-07-25 20:41:10	225	<	164857	0.0151	10	0	0.1345	0.1496	-0.1193	>	<	10	5.89	6.7	4	0.79	6.68	5.09	>	<	10	1331.2	1331.2	1331.2	0	1331.2	1331.2	>
2022-07-25 20:41:20	226	<	150265	0.0181	9	0	0.1437	0.1619	-0.1256	>	<	10	6.22	6.5	5.9	0.17	6.38	6.05	>	<	10	1331.2	1331.2	1331.2	0	1331.2	1331.2	>
2022-07-25 20:41:30	227	<	150537	0.0189	5	0	0.1414	0.1603	-0.1225	>	<	10	6.31	6.6	6.1	0.13	6.44	6.18	>	<	10	1331.2	1331.2	1331.2	0	1331.2	1331.2	>
2022-07-25 20:41:40	228	<	150169	0.0184	5	0	0.1392	0.1576	-0.1208	>	<	10	7.3	15.5	5.85	2.74	10.04	4.55	>	<	10	1331.2	1331.2	1331.2	0	1331.2	1331.2	>
2022-07-25 20:41:50	229	<	150356	0.0178	13	0	0.1443	0.1621	-0.1264	>	<	10	6.12	6.35	5.6	0.21	6.33	5.91	>	<	10	1331.2	1331.2	1331.2	0	1331.2	1331.2	>
2022-07-25 20:42:00	230	<	150620	0.0173	11	0	0.1403	0.1577	-0.123	>	<	10	6.16	6.65	6	0.17	6.33	5.99	>	<	10	1331.2	1331.2	1331.2	0	1331.2	1331.2	>
2022-07-25 20:42:10	231	<	150425	0.018	10	0	0.1452	0.1633	-0.1272	>	<	10	6.14	6.5	5.85	0.25	6.39	5.89	>	<	10	1331.2	1331.2	1331.2	0	1331.2	1331.2	>
2022-07-25 20:42:20	232	<	150296	0.019	8	0	0.1504	0.1694	-0.1314	>	<	10	6.31	6.55	5.85	0.21	6.51	6.1	>	<	10	1331.2	1331.2	1331.2	0	1331.2	1331.2	>
2022-07-25 20:42:30	233	<	150001	0.0181	6	0	0.1374	0.1554	-0.1193	>	<	10	6.39	6.6	6.2	0.12	6.51	6.27	>	<	10	1331.2	1331.2	1331.2	0	1331.2	1331.2	>
2022-07-25 20:42:40	234	<	150635	0.0184	11	0	0.1413	0.1597	-0.1229	>	<	10	7.1	14.85	5.75	2.6	9.69	4.5	>	<	10	1331.2	1331.2	1331.2	0	1331.2	1331.2	>
2022-07-25 20:42:50	235	<	149965	0.0177	13	0	0.1462	0.1639	-0.1285	>	<	10	6.11	6.3	5.55	0.2	6.3	5.91	>	<	10	1331.2	1331.2	1331.2	0	1331.2	1331.2	>
2022-07-25 20:43:00	236	<	150756	0.0182	12	0	0.1437	0.1618	-0.1255	>	<	10	6.2	6.7	5.95	0.22	6.42	5.97	>	<	10	1331.2	1331.2	1331.2	0	1331.2	1331.2	>
2022-07-25 20:43:10	237	<	150682	0.0184	8	0	0.1438	0.1622	-0.1254	>	<	10	6.15	6.45	5.95	0.18	6.33	5.97	>	<	10	1331.2	1331.2	1331.2	0	1331.2	1331.2	>
2022-07-25 20:43:20	238	<	150391	0.0189	7	0	0.1444	0.1633	-0.1255	>	<	10	6.25	6.55	6	0.15	6.4	6.1	>	<	10	1331.2	1331.2	1331.2	0	1331.2	1331.2	>
2022-07-25 20:43:30	239	<	150289	0.0191	5	0	0.1442	0.1633	-0.1252	>	<	10	6.4	6.55	6.25	0.11	6.51	6.29	>	<	10	1331.2	1331.2	1331.2	0	1331.2	1331.2	>
2022-07-25 20:43:40	240	<	150512	0.0187	13	0	0.1456	0.1643	-0.1269	>	<	10	7.04	12.2	5.8	1.87	8.91	5.17	>	<	10	1331.2	1331.2	1331.2	0	1331.2	1331.2	>
2022-07-25 20:43:50	241	<	150580	0.0187	11	0	0.1643	0.1829	-0.1456	>	<	10	6.13	6.2	6.05	0.06	6.18	6.07	>	<	10	1331.2	1331.2	1331.2	0	1331.2	1331.2	>
2022-07-25 20:44:00	242	<	150418	0.0188	10	0	0.1449	0.1637	-0.1261	>	<	10	6.19	6.6	5.85	0.23	6.42	5.95	>	<	10	1331.2	1331.2	1331.2	0	1331.2	1331.2	>
2022-07-25 20:44:10	243	<	150489	0.0177	8	0	0.1391	0.1569	-0.1214	>	<	10	6.19	6.4	5.9	0.16	6.35	6.02	>	<	10	1331.2	1331.2	1331.2	0	1331.2	1331.2	>
2022-07-25 20:44:20	244	<	150214	0.0198	6	0	0.145	0.1648	-0.1253	>	<	10	6.34	6.6	6.15	0.13	6.46	6.21	>	<	10	1331.2	1331.2	1331.2	0	1331.2	1331.2	>
2022-07-25 20:44:30	245	<	150413	0.0182	4	0	0.1383	0.1565	-0.12	>	<	10	7.27	10.6	6.35	1.62	8.89	5.65	>	<	10	1331.2	1331.2	1331.2	0	1331.2	1331.2	>
2022-07-25 20:44:40	246	<	150439	0.0179	11	0	0.1354	0.1533	-0.1175	>	<	10	6.1	6.35	5.4	0.3	6.4	5.8	>	<	10	1331.2	1331.2	1331.2	0	1331.2	1331.2	>
2022-07-25 20:44:50	247	<	150376	0.0188	12	0	0.1434	0.1622	-0.1245	>	<	10	6.18	6.75	6	0.2	6.38	5.98	>	<	10	1331.2	1331.2	1331.2	0	1331.2	1331.2	>
2022-07-25 20:45:00	248	<	150106	0.0185	10	0	0.1478	0.1663	-0.1294	>	<	10	6.15	6.45	5.95	0.19	6.34	5.95	>	<	10	1331.2	1331.2	1331.2	0	1331.2	1331.2	>
2022-07-25 20:45:10	249	<	150612	0.0181	7	0	0.1382	0.1563	-0.12	>	<	10	6.25	6.5	6.1	0.12	6.37	6.13	>	<	10	1331.2	1331.2	1331.2	0	1331.2	1331.2	>
2022-07-25 20:45:20	250	<	150373	0.0189	5	0	0.1431	0.162	-0.1242	>	<	10	6.4	6.65	6.2	0.13	6.53	6.27	>	<	10	1331.2	1331.2	1331.2	0	1331.2	1331.2	>
2022-07-25 20:45:30	251	<	150624	0.019	8	0	0.1407	0.1597	-0.1216	>	<	10	7.12	15.3	5.55	2.74	9.86	4.37	>	<	10	1331.2	1331.2	1331.2	0	1331.2	1331.2	>
2022-07-25 20:45:40	252	<	150389	0.0181	12	0	0.1473	0.1654	-0.1292	>	<	10	6.16	6.25	6	0.08	6.24	6.08	>	<	10	1331.2	1331.2	1331.2	0	1331.2	1331.2	>
2022-07-25 20:45:50	253	<	149654	0.018	11	0	0.1443	0.1623	-0.1263	>	<	10	6.12	6.6	5.9	0.18	6.3	5.93	>	<	10	1331.2	1331.2	1331.2	0	1331.2	1331.2	>
2022-07-25 20:46:00	254	<	151159	0.0185	8	0	0.1439	0.1624	-0.1253	>	<	10	6.17	6.4	5.75	0.24	6.41	5.93	>	<	10	1331.2	1331.2	1331.2	0	1331.2	1331.2	>
2022-07-25 20:46:10	255	<	150302	0.0193	7	0	0.1444	0.1637	-0.125	>	<	10	6.26	6.65	6.05	0.17	6.43	6.09	>	<	10	1331.2	1331.2	1331.2	0	1331.2	1331.2	>
2022-07-25 20:46:20	256	<	150103	0.0193	5	0	0.1447	0.164	-0.1254	>	<	10	6.43	6.6	6.3	0.1	6.53	6.32	>	<	10	1331.2	1331.2	1331.2	0	1331.2	1331.2	>
2022-07-25 20:46:30	257	<	150860	0.0191	13	0	0.145	0.164	-0.1259	>	<	10	6.98	14.6	5.5	2.56	9.53	4.42	>	<	10	1331.2	1331.2	1331.2	0	1331.2	1331.2	>
2022-07-25 20:46:40	258	<	150390	0.0189	12	0	0.1522	0.1711	-0.1334	>	<	10	6.18	6.25	6.15	0.03	6.21	6.14	>	<	10	1331.2	1331.2	1331.2	0	1331.2	1331.2	>
2022-07-25 20:46:50	259	<	150368	0.0195	11	0	0.1536	0.1731	-0.1341	>	<	10	6.19	6.6	5.9	0.24	6.43	5.94	>	<	10	1331.2	1331.2	1331.2	0	1331.2	1331.2	>
2022-07-25 20:47:00	260	<	150364	0.0196	8	0	0.1467	0.1663	-0.127	>	<	10	6.19	6.45	5.95	0.14	6.33	6.05	>	<	10	1331.2	1331.2	1331.2	0	1331.2	1331.2	>
2022-07-25 20:47:10	261	<	150413	0.0195	5	0	0.143	0.1625	-0.1234	>	<	10	6.31	6.5	6.05	0.14	6.45	6.17	>	<	10	1331.2	1331.2	1331.2	0	1331.2	1331.2	>
2022-07-25 20:47:20	262	<	150336	0.019	5	0	0.1419	0.1609	-0.123	>	<	10	7.24	10.95	6.35	1.61	8.85	5.62	>	<	10	1331.2	1331.2	1331.2	0	1331.2	1331.2	>
2022-07-25 20:47:30	263	<	150498	0.0186	14	0	0.1487	0.1672	-0.1301	>	<	10	6.17	6.45	5.95	0.12	6.29	6.04	>	<	10	1331.2	1331.2	1331.2	0	1331.2	1331.2	>
2022-07-25 20:47:40	264	<	150066	0.0193	12	0	0.152	0.1714	-0.1327	>	<	10	6.14	6.75	5.35	0.33	6.46	5.81	>	<	10	1331.2	1331.2	1331.2	0	1331.2	1331.2	>
2022-07-25 20:47:50	265	<	150474	0.0187	11	0	0.1467	0.1654	-0.128	>	<	10	6.14	6.6	5.3	0.37	6.51	5.77	>	<	10	1331.2	1331.2	1331.2	0	1331.2	1331.2	>
2022-07-25 20:48:00	266	<	149973	0.0189	8	0	0.1435	0.1625	-0.1246	>	<	10	6.23	6.45	5.95	0.15	6.38	6.07	>	<	10	1331.2	1331.2	1331.2	0	1331.2	1331.2	>
2022-07-25 20:48:10	267	<	150908	0.0197	5	0	0.1452	0.1649	-0.1255	>	<	10	6.39	6.65	6.15	0.16	6.54	6.23	>	<	10	1331.2	1331.2	1331.2	0	1331.2	1331.2	>
2022-07-25 20:48:20	268	<	150496	0.0194	5	0	0.1406	0.16	-0.1212	>	<	10	7.16	14.85	5.95	2.58	9.73	4.58	>	<	10	1331.2	1331.2	1331.2	0	1331.2	1331.2	>
2022-07-25 20:48:30	269	<	149952	0.0195	14	0	0.1545	0.174	-0.135	>	<	10	6.13	6.35	5.6	0.2	6.32	5.93	>	<	10	1331.2	1331.2	1331.2	0	1331.2	1331.2	>
2022-07-25 20:48:40	270	<	150842	0.0188	10	0	0.1476	0.1664	-0.1288	>	<	10	6.19	6.6	6	0.21	6.4	5.97	>	<	10	1331.2	1331.2	1331.2	0	1331.2	1331.2	>
2022-07-25 20:48:50	271	<	150269	0.0193	10	0	0.1445	0.1638	-0.1251	>	<	10	6.16	6.4	5.9	0.17	6.32	5.99	>	<	10	1331.2	1331.2	1331.2	0	1331.2	1331.2	>
2022-07-25 20:49:00	272	<	150619	0.0194	7	0	0.1432	0.1626	-0.1238	>	<	10	6.25	6.4	6.15	0.08	6.32	6.17	>	<	10	1331.2	1331.2	1331.2	0	1331.2	1331.2	>
2022-07-25 20:49:10	273	<	134880	0.017	5	0	0.1336	0.1506	-0.1167	>	<	10	5.21	6.6	0.05	1.98	7.19	3.22	>	<	10	1331.2	1331.2	1331.2	0	1331.2	1331.2	>
2022-07-25 20:49:20	274	<	166011	0.0179	12	0	0.1422	0.16	-0.1243	>	<	10	6.9	14.95	5.4	2.7	9.6	4.2	>	<	10	1331.2	1331.2	1331.2	0	1331.2	1331.2	>
2022-07-25 20:49:30	275	<	150485	0.0195	13	0	0.1514	0.1708	-0.1319	>	<	10	6.21	6.7	6.05	0.18	6.39	6.03	>	<	10	1331.2	1331.2	1331.2	0	1331.2	1331.2	>
2022-07-25 20:49:40	276	<	150270	0.0199	9	0	0.1461	0.1659	-0.1262	>	<	10	6.14	6.65	5.95	0.24	6.38	5.9	>	<	10	1331.2	1331.2	1331.2	0	1331.2	1331.2	>
2022-07-25 20:49:50	277	<	150502	0.019	7	0	0.1453	0.1643	-0.1263	>	<	10	6.22	6.4	6	0.12	6.34	6.09	>	<	10	1331.2	1331.2	1331.2	0	1331.2	1331.2	>
2022-07-25 20:50:00	278	<	150260	0.0198	5	0	0.144	0.1638	-0.1241	>	<	10	6.33	6.55	6.1	0.13	6.46	6.2	>	<	10	1331.2	1331.2	1331.2	0	1331.2	1331.2	>
2022-07-25 20:50:10	279	<	150642	0.0195	6	0	0.1423	0.1618	-0.1228	>	<	10	7.18	14.9	5.9	2.59	9.76	4.59	>	<	10	1331.2	1331.2	1331.2	0	1331.2	1331.2	>
2022-07-25 20:50:20	280	<	150360	0.0193	13	0	0.1477	0.167	-0.1284	>	<	10	6.17	6.35	5.8	0.15	6.32	6.02	>	<	10	1331.2	1331.2	1331.2	0	1331.2	1331.2	>
2022-07-25 20:50:30	281	<	150262	0.02	11	0	0.1498	0.1698	-0.1299	>	<	10	6.19	6.75	6	0.2	6.38	5.99	>	<	10	1331.2	1331.2	1331.2	0	1331.2	1331.2	>
2022-07-25 20:50:40	282	<	150253	0.0199	10	0	0.1511	0.171	-0.1312	>	<	10	6.22	6.55	5.85	0.24	6.46	5.97	>	<	10	1331.2	1331.2	1331.2	0	1331.2	1331.2	>
2022-07-25 20:50:50	283	<	150826	0.0198	7	0	0.145	0.1648	-0.1252	>	<	10	6.24	6.6	5.8	0.21	6.45	6.02	>	<	10	1331.2	1331.2	1331.2	0	1331.2	1331.2	>
2022-07-25 20:51:00	284	<	150412	0.02	5	0	0.1446	0.1646	-0.1245	>	<	10	6.39	6.6	6.25	0.11	6.5	6.28	>	<	10	1331.2	1331.2	1331.2	0	1331.2	1331.2	>
2022-07-25 20:51:10	285	<	150381	0.0197	12	0	0.1471	0.1668	-0.1273	>	<	10	7.14	14.9	5.9	2.59	9.73	4.55	>	<	10	1331.2	1331.2	1331.2	0	1331.2	1331.2	>
2022-07-25 20:51:20	286	<	150020	0.0206	13	0	0.1518	0.1724	-0.1312	>	<	10	6.07	6.25	5.5	0.2	6.27	5.86	>	<	10	1331.2	1331.2	1331.2	0	1331.2	1331.2	>
2022-07-25 20:51:30	287	<	150825	0.0201	10	0	0.1489	0.169	-0.1289	>	<	10	6.18	6.65	6.05	0.21	6.38	5.97	>	<	10	1331.2	1331.2	1331.2	0	1331.2	1331.2	>
2022-07-25 20:51:40	288	<	150513	0.0199	9	0	0.147	0.1669	-0.1271	>	<	10	6.23	6.45	5.9	0.2	6.42	6.03	>	<	10	1331.2	1331.2	1331.2	0	1331.2	1331.2	>
2022-07-25 20:51:50	289	<	148615	0.0204	7	0	0.148	0.1684	-0.1276	>	<	10	6.33	6.6	6.05	0.2	6.52	6.13	>	<	10	1331.2	1331.2	1331.2	0	1331.2	1331.2	>
2022-07-25 20:52:00	290	<	151948	0.0168	6	0	0.1341	0.1509	-0.1172	>	<	10	5.38	6.6	2.55	1.42	6.8	3.96	>	<	10	1331.2	1331.2	1331.2	0	1331.2	1331.2	>
2022-07-25 20:52:10	291	<	150539	0.0199	14	0	0.1502	0.1701	-0.1303	>	<	10	6.97	14.75	5.55	2.6	9.57	4.37	>	<	10	1331.2	1331.2	1331.2	0	1331.2	1331.2	>
2022-07-25 20:52:20	292	<	150588	0.0201	12	0	0.1483	0.1683	-0.1282	>	<	10	6.16	6.25	6	0.08	6.23	6.08	>	<	10	1331.2	1331.2	1331.2	0	1331.2	1331.2	>
2022-07-25 20:52:30	293	<	150446	0.0203	10	0	0.15	0.1703	-0.1297	>	<	10	6.22	6.6	5.85	0.23	6.45	5.98	>	<	10	1331.2	1331.2	1331.2	0	1331.2	1331.2	>
2022-07-25 20:52:40	294	<	150328	0.0202	8	0	0.1483	0.1685	-0.1281	>	<	10	6.22	6.55	5.9	0.17	6.39	6.04	>	<	10	1331.2	1331.2	1331.2	0	1331.2	1331.2	>
2022-07-25 20:52:50	295	<	150415	0.0208	6	0	0.148	0.1688	-0.1272	>	<	10	6.33	6.5	6.15	0.09	6.42	6.23	>	<	10	1331.2	1331.2	1331.2	0	1331.2	1331.2	>
2022-07-25 20:53:00	296	<	150565	0.0207	5	0	0.1462	0.1669	-0.1255	>	<	10	7.12	14.7	5.7	2.54	9.66	4.58	>	<	10	1331.2	1331.2	1331.2	0	1331.2	1331.2	>
2022-07-25 20:53:10	297	<	150474	0.0203	14	0	0.1506	0.1709	-0.1303	>	<	10	6.13	6.3	5.5	0.22	6.34	5.91	>	<	10	1331.2	1331.2	1331.2	0	1331.2	1331.2	>
2022-07-25 20:53:20	298	<	150315	0.0208	11	0	0.1553	0.1761	-0.1345	>	<	10	6.17	6.5	6.05	0.12	6.29	6.04	>	<	10	1331.2	1331.2	1331.2	0	1331.2	1331.2	>
2022-07-25 20:53:30	299	<	150237	0.0206	10	0	0.1503	0.1709	-0.1297	>	<	10	6.23	6.55	5.9	0.24	6.47	5.99	>	<	10	1331.2	1331.2	1331.2	0	1331.2	1331.2	>
2022-07-25 20:53:40	300	<	150567	0.0204	7	0	0.1488	0.1692	-0.1283	>	<	10	6.31	6.5	6.15	0.11	6.42	6.19	>	<	10	1331.2	1331.2	1331.2	0	1331.2	1331.2	>
2022-07-25 20:53:50	301	<	150427	0.0203	5	0	0.1456	0.1659	-0.1253	>	<	10	6.43	6.65	6.3	0.11	6.54	6.32	>	<	10	1331.2	1331.2	1331.2	0	1331.2	1331.2	>
2022-07-25 20:54:00	302	<	150200	0.0214	6	0	0.1475	0.1689	-0.1261	>	<	10	7.05	11.6	5.8	1.8	8.85	5.25	>	<	10	1331.2	1331.2	1331.2	0	1331.2	1331.2	>
2022-07-25 20:54:10	303	<	150647	0.0205	14	0	0.1565	0.177	-0.136	>	<	10	6.19	6.35	6.1	0.08	6.27	6.11	>	<	10	1331.2	1331.2	1331.2	0	1331.2	1331.2	>
2022-07-25 20:54:20	304	<	150215	0.0208	10	0	0.1497	0.1705	-0.1289	>	<	10	6.14	6.55	5.95	0.18	6.32	5.95	>	<	10	1331.2	1331.2	1331.2	0	1331.2	1331.2	>
2022-07-25 20:54:30	305	<	150486	0.0211	9	0	0.1548	0.1759	-0.1337	>	<	10	6.22	6.45	5.75	0.2	6.42	6.01	>	<	10	1331.2	1331.2	1331.2	0	1331.2	1331.2	>
2022-07-25 20:54:40	306	<	149998	0.0212	6	0	0.1502	0.1714	-0.1291	>	<	10	6.31	6.55	6.1	0.14	6.45	6.17	>	<	10	1331.2	1331.2	1331.2	0	1331.2	1331.2	>
2022-07-25 20:54:50	307	<	150427	0.0211	4	0	0.1492	0.1703	-0.1282	>	<	10	6.41	6.65	6.25	0.11	6.52	6.3	>	<	10	1331.2	1331.2	1331.2	0	1331.2	1331.2	>
2022-07-25 20:55:00	308	<	150658	0.0208	13	0	0.1489	0.1697	-0.1281	>	<	10	6.97	14.9	5.85	2.65	9.62	4.32	>	<	10	1331.2	1331.2	1331.2	0	1331.2	1331.2	>
2022-07-25 20:55:10	309	<	150354	0.0205	11	0	0.1487	0.1691	-0.1282	>	<	10	6.08	6.35	4.95	0.39	6.46	5.69	>	<	10	1331.2	1331.2	1331.2	0	1331.2	1331.2	>
2022-07-25 20:55:20	310	<	150499	0.0212	9	0	0.1542	0.1754	-0.133	>	<	10	6.23	6.65	5.95	0.28	6.51	5.95	>	<	10	1331.2	1331.2	1331.2	0	1331.2	1331.2	>
2022-07-25 20:55:30	311	<	150529	0.0206	9	0	0.1527	0.1734	-0.1321	>	<	10	6.24	6.45	6	0.12	6.35	6.12	>	<	10	1331.2	1331.2	1331.2	0	1331.2	1331.2	>
2022-07-25 20:55:40	312	<	150146	0.0204	5	0	0.147	0.1674	-0.1266	>	<	10	6.39	6.6	6	0.17	6.55	6.22	>	<	10	1331.2	1331.2	1331.2	0	1331.2	1331.2	>
2022-07-25 20:55:50	313	<	150654	0.0206	6	0	0.1465	0.1671	-0.1259	>	<	10	7.2	12.75	6	1.93	9.12	5.27	>	<	10	1331.2	1331.2	1331.2	0	1331.2	1331.2	>
2022-07-25 20:56:00	314	<	150437	0.0204	12	0	0.1569	0.1773	-0.1364	>	<	10	6.21	6.35	6.05	0.1	6.31	6.11	>	<	10	1331.2	1331.2	1331.2	0	1331.2	1331.2	>
2022-07-25 20:56:10	315	<	150483	0.0209	10	0	0.1519	0.1728	-0.131	>	<	10	6.15	6.55	6	0.16	6.31	5.98	>	<	10	1331.2	1331.2	1331.2	0	1331.2	1331.2	>
2022-07-25 20:56:20	316	<	150432	0.0208	8	0	0.1545	0.1753	-0.1338	>	<	10	6.25	6.55	5.9	0.23	6.48	6.02	>	<	10	1331.2	1331.2	1331.2	0	1331.2	1331.2	>
2022-07-25 20:56:30	317	<	150251	0.0207	7	0	0.1485	0.1692	-0.1278	>	<	10	6.26	6.65	5.85	0.24	6.5	6.01	>	<	10	1331.2	1331.2	1331.2	0	1331.2	1331.2	>
2022-07-25 20:56:40	318	<	150694	0.0203	5	0	0.1458	0.1662	-0.1255	>	<	10	6.41	6.6	6.25	0.11	6.51	6.3	>	<	10	1331.2	1331.2	1331.2	0	1331.2	1331.2	>
2022-07-25 20:56:50	319	<	150280	0.0205	6	0	0.1456	0.1661	-0.1251	>	<	10	7.18	14.9	5.85	2.59	9.76	4.59	>	<	10	1331.2	1331.2	1331.2	0	1331.2	1331.2	>
2022-07-25 20:57:00	320	<	150584	0.0214	12	0	0.1529	0.1743	-0.1316	>	<	10	6.11	6.25	5.5	0.21	6.31	5.9	>	<	10	1331.2	1331.2	1331.2	0	1331.2	1331.2	>
2022-07-25 20:57:10	321	<	150428	0.0215	11	0	0.1596	0.181	-0.1381	>	<	10	6.22	6.75	5.85	0.27	6.49	5.95	>	<	10	1331.2	1331.2	1331.2	0	1331.2	1331.2	>
2022-07-25 20:57:20	322	<	149789	0.0208	8	0	0.1521	0.1729	-0.1312	>	<	10	6.21	6.55	5.9	0.21	6.42	6	>	<	10	1331.2	1331.2	1331.2	0	1331.2	1331.2	>
2022-07-25 20:57:30	323	<	150794	0.02	6	0	0.1468	0.1668	-0.1269	>	<	10	6.34	6.55	6.15	0.15	6.49	6.19	>	<	10	1331.2	1331.2	1331.2	0	1331.2	1331.2	>
2022-07-25 20:57:40	324	<	150706	0.0208	5	0	0.1482	0.169	-0.1274	>	<	10	6.75	9.45	6.25	0.91	7.66	5.84	>	<	10	1331.2	1331.2	1331.2	0	1331.2	1331.2	>
2022-07-25 20:57:50	325	<	150360	0.0213	15	0	0.1597	0.181	-0.1383	>	<	10	6.73	11.65	5.85	1.65	8.37	5.08	>	<	10	1331.2	1331.2	1331.2	0	1331.2	1331.2	>
2022-07-25 20:58:00	326	<	149921	0.021	11	0	0.146	0.1671	-0.125	>	<	10	6.16	6.7	5.55	0.26	6.42	5.9	>	<	10	1331.2	1331.2	1331.2	0	1331.2	1331.2	>
2022-07-25 20:58:10	327	<	150742	0.0199	9	0	0.1444	0.1644	-0.1245	>	<	10	6.16	6.6	5.85	0.24	6.39	5.92	>	<	10	1331.2	1331.2	1331.2	0	1331.2	1331.2	>
2022-07-25 20:58:20	328	<	149962	0.0207	7	0	0.1464	0.1671	-0.1257	>	<	10	6.27	6.55	5.85	0.18	6.45	6.09	>	<	10	1331.2	1331.2	1331.2	0	1331.2	1331.2	>
2022-07-25 20:58:30	329	<	151118	0.0198	5	0	0.1426	0.1624	-0.1227	>	<	10	6.32	6.5	6.05	0.14	6.46	6.18	>	<	10	1331.2	1331.2	1331.2	0	1331.2	1331.2	>
2022-07-25 20:58:40	330	<	150300	0.0209	5	0	0.1479	0.1689	-0.127	>	<	10	7.19	14.9	5.9	2.58	9.77	4.61	>	<	10	1331.2	1331.2	1331.2	0	1331.2	1331.2	>
2022-07-25 20:58:50	331	<	150378	0.0206	11	0	0.1487	0.1693	-0.1281	>	<	10	6.14	6.4	5.45	0.25	6.38	5.89	>	<	10	1331.2	1331.2	1331.2	0	1331.2	1331.2	>
2022-07-25 20:59:00	332	<	150297	0.0216	11	0	0.1579	0.1795	-0.1364	>	<	10	6.17	6.7	5.95	0.19	6.36	5.97	>	<	10	1331.2	1331.2	1331.2	0	1331.2	1331.2	>
2022-07-25 20:59:10	333	<	150505	0.0208	9	0	0.1462	0.1669	-0.1254	>	<	10	6.25	6.65	5.9	0.28	6.53	5.96	>	<	10	1331.2	1331.2	1331.2	0	1331.2	1331.2	>
2022-07-25 20:59:20	334	<	150524	0.021	7	0	0.1508	0.1718	-0.1299	>	<	10	6.27	6.45	6.1	0.11	6.38	6.16	>	<	10	1331.2	1331.2	1331.2	0	1331.2	1331.2	>
2022-07-25 20:59:30	335	<	150504	0.0211	5	0	0.149	0.1701	-0.128	>	<	10	6.42	6.65	6.3	0.09	6.51	6.33	>	<	10	1331.2	1331.2	1331.2	0	1331.2	1331.2	>
2022-07-25 20:59:40	336	<	150458	0.021	11	0	0.15	0.171	-0.1289	>	<	10	7.11	13.1	5.75	2.08	9.19	5.03	>	<	10	1331.2	1331.2	1331.2	0	1331.2	1331.2	>
2022-07-25 20:59:50	337	<	150278	0.021	13	0	0.1593	0.1803	-0.1383	>	<	10	6.1	6.3	5.4	0.24	6.34	5.85	>	<	10	1331.2	1331.2	1331.2	0	1331.2	1331.2	>
2022-07-25 21:00:00	338	<	150572	0.0207	10	0	0.1598	0.1805	-0.1391	>	<	10	6.2	6.7	6	0.23	6.43	5.97	>	<	10	1331.2	1331.2	1331.2	0	1331.2	1331.2	>
2022-07-25 21:00:10	339	<	150484	0.0206	8	0	0.1475	0.1681	-0.1269	>	<	10	6.23	6.5	5.95	0.18	6.41	6.04	>	<	10	1331.2	1331.2	1331.2	0	1331.2	1331.2	>
2022-07-25 21:00:20	340	<	150401	0.0216	7	0	0.1537	0.1753	-0.1321	>	<	10	6.33	6.65	6.05	0.2	6.53	6.13	>	<	10	1331.2	1331.2	1331.2	0	1331.2	1331.2	>
2022-07-25 21:00:30	341	<	150232	0.0212	5	0	0.1496	0.1709	-0.1284	>	<	10	6.43	6.6	6.35	0.08	6.51	6.35	>	<	10	1331.2	1331.2	1331.2	0	1331.2	1331.2	>
2022-07-25 21:00:40	342	<	150530	0.0204	15	0	0.1532	0.1737	-0.1328	>	<	10	7.02	12.05	5.9	1.86	8.87	5.16	>	<	10	1331.2	1331.2	1331.2	0	1331.2	1331.2	>
2022-07-25 21:00:50	343	<	150180	0.0211	12	0	0.1544	0.1755	-0.1334	>	<	10	6.14	6.7	5.55	0.27	6.41	5.87	>	<	10	1331.2	1331.2	1331.2	0	1331.2	1331.2	>
2022-07-25 21:01:00	344	<	150504	0.0213	10	0	0.1584	0.1797	-0.1371	>	<	10	6.18	6.75	5.9	0.3	6.47	5.88	>	<	10	1331.2	1331.2	1331.2	0	1331.2	1331.2	>
2022-07-25 21:01:10	345	<	150499	0.0207	8	0	0.1507	0.1714	-0.13	>	<	10	6.29	6.5	6	0.13	6.42	6.15	>	<	10	1331.2	1331.2	1331.2	0	1331.2	1331.2	>
2022-07-25 21:01:20	346	<	150647	0.0208	6	0	0.1505	0.1712	-0.1297	>	<	10	6.32	6.55	6	0.16	6.48	6.16	>	<	10	1331.2	1331.2	1331.2	0	1331.2	1331.2	>
2022-07-25 21:01:30	347	<	150373	0.0209	5	0	0.1478	0.1687	-0.1268	>	<	10	7.15	14.8	5.75	2.56	9.71	4.59	>	<	10	1331.2	1331.2	1331.2	0	1331.2	1331.2	>
2022-07-25 21:01:40	348	<	150444	0.0209	12	0	0.1541	0.175	-0.1332	>	<	10	6.16	6.35	5.95	0.12	6.28	6.04	>	<	10	1331.2	1331.2	1331.2	0	1331.2	1331.2	>
2022-07-25 21:01:50	349	<	150359	0.0208	11	0	0.1556	0.1763	-0.1348	>	<	9	6.2	6.6	6	0.16	6.36	6.04	>	<	9	1331.2	1331.2	1331.2	0	1331.2	1331.2	>
2022-07-25 21:02:00	350	<	150493	0.0211	9	0	0.1567	0.1778	-0.1356	>	<	10	6.2	6.6	5.9	0.26	6.46	5.93	>	<	10	1331.2	1331.2	1331.2	0	1331.2	1331.2	>
2022-07-25 21:02:10	351	<	150370	0.0216	8	0	0.1578	0.1794	-0.1363	>	<	10	6.23	6.55	6	0.16	6.39	6.07	>	<	10	1331.2	1331.2	1331.2	0	1331.2	1331.2	>
2022-07-25 21:02:20	352	<	150448	0.0211	5	0	0.1482	0.1693	-0.1271	>	<	10	6.42	6.8	6.1	0.19	6.61	6.23	>	<	10	1331.2	1331.2	1331.2	0	1331.2	1331.2	>
2022-07-25 21:02:30	353	<	150455	0.0212	5	0	0.1481	0.1693	-0.1269	>	<	10	7.19	15.4	5.95	2.74	9.93	4.44	>	<	10	1331.2	1331.2	1331.2	0	1331.2	1331.2	>
2022-07-25 21:02:40	354	<	150264	0.0196	12	0	0.1513	0.1708	-0.1317	>	<	10	6.08	6.3	5.6	0.22	6.3	5.85	>	<	10	1331.2	1331.2	1331.2	0	1331.2	1331.2	>
2022-07-25 21:02:50	355	<	150488	0.0207	11	0	0.1518	0.1725	-0.1311	>	<	10	6.2	6.6	6	0.21	6.41	5.99	>	<	10	1331.2	1331.2	1331.2	0	1331.2	1331.2	>
2022-07-25 21:03:00	356	<	150405	0.0201	9	0	0.1447	0.1649	-0.1246	>	<	10	6.22	6.5	5.9	0.21	6.42	6.01	>	<	10	1331.2	1331.2	1331.2	0	1331.2	1331.2	>
2022-07-25 21:03:10	357	<	149888	0.0209	7	0	0.1484	0.1693	-0.1276	>	<	10	6.28	6.5	6.15	0.12	6.39	6.16	>	<	10	1331.2	1331.2	1331.2	0	1331.2	1331.2	>
2022-07-25 21:03:20	358	<	151069	0.0208	5	0	0.1482	0.169	-0.1274	>	<	10	6.42	6.65	6.3	0.12	6.54	6.3	>	<	10	1331.2	1331.2	1331.2	0	1331.2	1331.2	>
2022-07-25 21:03:30	359	<	150482	0.0204	13	0	0.1494	0.1697	-0.129	>	<	10	6.97	14.55	5.55	2.54	9.51	4.42	>	<	10	1331.2	1331.2	1331.2	0	1331.2	1331.2	>
2022-07-25 21:03:40	360	<	150398	0.0209	12	0	0.1595	0.1803	-0.1386	>	<	10	6.18	6.3	6.1	0.06	6.24	6.11	>	<	10	1331.2	1331.2	1331.2	0	1331.2	1331.2	>
2022-07-25 21:03:50	361	<	150430	0.021	10	0	0.155	0.1759	-0.134	>	<	10	6.25	6.65	6.05	0.24	6.48	6.01	>	<	10	1331.2	1331.2	1331.2	0	1331.2	1331.2	>
2022-07-25 21:04:00	362	<	150002	0.0207	8	0	0.1503	0.171	-0.1296	>	<	10	6.31	6.5	6	0.15	6.46	6.16	>	<	10	1331.2	1331.2	1331.2	0	1331.2	1331.2	>
2022-07-25 21:04:10	363	<	150358	0.0211	6	0	0.1496	0.1707	-0.1284	>	<	10	6.36	6.55	6.1	0.13	6.48	6.23	>	<	10	1331.2	1331.2	1331.2	0	1331.2	1331.2	>
2022-07-25 21:04:20	364	<	150473	0.0212	5	0	0.1508	0.172	-0.1296	>	<	10	7.24	12.45	6.3	1.82	9.06	5.42	>	<	10	1331.2	1331.2	1331.2	0	1331.2	1331.2	>
2022-07-25 21:04:30	365	<	150271	0.0186	13	0	0.145	0.1637	-0.1264	>	<	10	5.72	6.3	5.05	0.43	6.14	5.29	>	<	10	1331.2	1331.2	1331.2	0	1331.2	1331.2	>
2022-07-25 21:04:40	366	<	95557	0.0192	12	0	0.1492	0.1683	-0.13	>	<	6	5.98	6.25	5.45	0.3	6.27	5.68	>	<	6	1331.2	1331.2	1331.2	0	1331.2	1331.2	>

## Sheet: Conf2_10000
		<	Processing Time							>	<	CPU1							>	<	MEM1							>
Time	Id	<	Cont	Average	Max	Min	DesvTip	DTTop	DTDown	>	<	Cont	Average	Max	Min	DesvTip	DTTop	DTDown	>	<	Cont	Average	Max	Min	DesvTip	DTTop	DTDown	>
PL_Conf2_10000	Tot	<	41156667	0.0747	3588	0	1.7826	1.8573	-1.7078	>	<	3658	5.12	49.6	0	1.82	6.94	3.29	>	<	3658	3056.78	3072	408	91.22	3148	2965.56	>
2022-06-22 18:04:00	0	<	6080	6.8997	2915	0	125.894	132.794	-118.995	>	<	7	24.68	49.6	0.6	15.47	40.15	9.21	>	<	7	1439.06	2560	408	762.05	2201.11	677.01	>
2022-06-22 18:04:10	1	<	50781	0.116	317	0	3.5358	3.6517	-3.4198	>	<	9	7.13	11.4	3.2	2.07	9.2	5.07	>	<	9	2651.02	2662.4	2560	32.18	2683.2	2618.84	>
2022-06-22 18:04:20	2	<	65966	0.1219	327	0	4.0356	4.1576	-3.9137	>	<	10	7.39	22.65	3.45	5.48	12.87	1.91	>	<	10	2693.12	2764.8	2662.4	46.93	2740.05	2646.19	>
2022-06-22 18:04:30	3	<	70780	0.0412	27	0	0.2897	0.3309	-0.2485	>	<	10	5.16	7.55	3.35	1.79	6.95	3.37	>	<	10	2764.8	2764.8	2764.8	0	2764.8	2764.8	>
2022-06-22 18:04:40	4	<	70808	0.0407	38	0	0.3736	0.4143	-0.3329	>	<	10	4.78	6.7	3.3	1.08	5.86	3.7	>	<	10	2764.8	2764.8	2764.8	0	2764.8	2764.8	>
2022-06-22 18:04:50	5	<	75839	0.0454	43	0	0.4261	0.4715	-0.3807	>	<	10	5.61	11.8	3.25	2.31	7.92	3.3	>	<	10	2846.72	2867.2	2764.8	40.96	2887.68	2805.76	>
2022-06-22 18:05:00	6	<	70780	0.0474	48	0	0.4104	0.4578	-0.3629	>	<	10	4.41	5.75	3.2	1.12	5.53	3.29	>	<	10	2877.44	2969.6	2867.2	30.72	2908.16	2846.72	>
2022-06-22 18:05:10	7	<	70780	0.0394	47	0	0.3976	0.4371	-0.3582	>	<	10	4.39	5.55	3.25	1.11	5.49	3.28	>	<	10	2969.6	2969.6	2969.6	0	2969.6	2969.6	>
2022-06-22 18:05:20	8	<	75091	0.0449	41	0	0.4554	0.5002	-0.4105	>	<	10	5.11	7.85	3.3	1.36	6.47	3.75	>	<	10	2969.6	2969.6	2969.6	0	2969.6	2969.6	>
2022-06-22 18:05:30	9	<	71548	0.0426	37	0	0.4359	0.4784	-0.3933	>	<	10	4.5	5.4	3.15	1.04	5.54	3.46	>	<	10	2969.6	2969.6	2969.6	0	2969.6	2969.6	>
2022-06-22 18:05:40	10	<	70781	0.0412	31	0	0.3821	0.4233	-0.3409	>	<	10	4.54	5.55	3.25	1.01	5.55	3.53	>	<	10	2969.6	2969.6	2969.6	0	2969.6	2969.6	>
2022-06-22 18:05:50	11	<	70783	0.0398	34	0	0.3525	0.3924	-0.3127	>	<	10	5.11	8.85	3.35	1.38	6.48	3.73	>	<	10	2969.6	2969.6	2969.6	0	2969.6	2969.6	>
2022-06-22 18:06:00	12	<	80891	0.0446	34	0	0.4073	0.4519	-0.3627	>	<	10	4.84	7.6	3.25	1.39	6.23	3.45	>	<	10	2969.6	2969.6	2969.6	0	2969.6	2969.6	>
2022-06-22 18:06:10	13	<	80903	0.0438	34	0	0.3864	0.4301	-0.3426	>	<	10	4.77	5.15	3.4	0.63	5.4	4.13	>	<	10	2969.6	2969.6	2969.6	0	2969.6	2969.6	>
2022-06-22 18:06:20	14	<	70782	0.0393	32	0	0.3041	0.3434	-0.2649	>	<	10	5.2	10.25	3.25	1.83	7.03	3.37	>	<	10	2969.6	2969.6	2969.6	0	2969.6	2969.6	>
2022-06-22 18:06:30	15	<	75838	0.0447	31	0	0.3899	0.4346	-0.3452	>	<	10	4.68	5	3.5	0.58	5.25	4.1	>	<	10	2969.6	2969.6	2969.6	0	2969.6	2969.6	>
2022-06-22 18:06:40	16	<	70780	0.0436	32	0	0.3532	0.3968	-0.3096	>	<	10	4.92	6.2	3.35	0.89	5.81	4.02	>	<	10	2969.6	2969.6	2969.6	0	2969.6	2969.6	>
2022-06-22 18:06:50	17	<	70782	0.0386	30	0	0.3323	0.3709	-0.2937	>	<	10	5.38	10.2	4.7	1.61	6.99	3.76	>	<	10	2969.6	2969.6	2969.6	0	2969.6	2969.6	>
2022-06-22 18:07:00	18	<	70799	0.0404	28	0	0.3392	0.3795	-0.2988	>	<	10	4.74	4.85	4.65	0.06	4.8	4.67	>	<	10	2969.6	2969.6	2969.6	0	2969.6	2969.6	>
2022-06-22 18:07:10	19	<	75839	0.0506	31	0	0.3595	0.4101	-0.3089	>	<	10	4.72	5.8	4.5	0.36	5.08	4.36	>	<	10	2969.6	2969.6	2969.6	0	2969.6	2969.6	>
2022-06-22 18:07:20	20	<	70783	0.0348	28	0	0.3531	0.3879	-0.3182	>	<	10	5.38	8.35	4.2	1.28	6.65	4.1	>	<	10	2969.6	2969.6	2969.6	0	2969.6	2969.6	>
2022-06-22 18:07:30	21	<	70782	0.0464	28	0	0.3644	0.4108	-0.318	>	<	10	4.95	5.95	4.45	0.56	5.5	4.39	>	<	10	2969.6	2969.6	2969.6	0	2969.6	2969.6	>
2022-06-22 18:07:40	22	<	70765	0.0384	26	0	0.3681	0.4065	-0.3297	>	<	10	5.05	5.8	4.45	0.5	5.55	4.55	>	<	10	2969.6	2969.6	2969.6	0	2969.6	2969.6	>
2022-06-22 18:07:50	23	<	70782	0.0394	24	0	0.3054	0.3448	-0.2659	>	<	10	5.75	11.15	4.4	1.85	7.6	3.89	>	<	10	2969.6	2969.6	2969.6	0	2969.6	2969.6	>
2022-06-22 18:08:00	24	<	73782	0.0351	23	0	0.2454	0.2806	-0.2103	>	<	10	5.22	5.55	4.35	0.31	5.52	4.91	>	<	10	2969.6	2969.6	2969.6	0	2969.6	2969.6	>
2022-06-22 18:08:10	25	<	72839	0.0436	24	0	0.3118	0.3554	-0.2681	>	<	10	5.23	6	4.85	0.4	5.63	4.83	>	<	10	2969.6	2969.6	2969.6	0	2969.6	2969.6	>
2022-06-22 18:08:20	26	<	70779	0.0407	86	0	0.6414	0.6821	-0.6008	>	<	10	5.96	10.8	4.8	1.64	7.6	4.32	>	<	10	2969.6	2969.6	2969.6	0	2969.6	2969.6	>
2022-06-22 18:08:30	27	<	73355	0.0419	22	0	0.3602	0.4021	-0.3184	>	<	10	5.59	5.85	5.3	0.2	5.79	5.38	>	<	10	2969.6	2969.6	2969.6	0	2969.6	2969.6	>
2022-06-22 18:08:40	28	<	73279	0.0412	23	0	0.3441	0.3853	-0.3029	>	<	10	5.8	6.4	5.4	0.27	6.07	5.53	>	<	10	2969.6	2969.6	2969.6	0	2969.6	2969.6	>
2022-06-22 18:08:50	29	<	70783	0.045	21	0	0.3565	0.4015	-0.3115	>	<	10	6.26	9.05	5.4	1.13	7.39	5.12	>	<	10	2969.6	2969.6	2969.6	0	2969.6	2969.6	>
2022-06-22 18:09:00	30	<	72313	0.0441	22	0	0.3079	0.3519	-0.2638	>	<	10	5.63	5.9	5	0.31	5.94	5.32	>	<	10	2969.6	2969.6	2969.6	0	2969.6	2969.6	>
2022-06-22 18:09:10	31	<	74304	0.0459	20	0	0.3325	0.3783	-0.2866	>	<	10	6.04	15.45	3.25	3.24	9.27	2.8	>	<	10	2969.6	2969.6	2969.6	0	2969.6	2969.6	>
2022-06-22 18:09:20	32	<	70097	0.0499	20	0	0.3338	0.3837	-0.2838	>	<	10	4.66	9.05	3.25	1.62	6.28	3.03	>	<	10	3000.32	3072	2969.6	46.93	3047.25	2953.39	>
2022-06-22 18:09:30	33	<	71481	0.0456	18	0	0.2678	0.3134	-0.2222	>	<	10	4.42	6	3.3	1.13	5.55	3.29	>	<	10	3072	3072	3072	0	3072	3072	>
2022-06-22 18:09:40	34	<	65727	0.0484	18	0	0.3051	0.3535	-0.2566	>	<	10	4.53	6.5	3.25	1.47	6	3.05	>	<	10	3072	3072	3072	0	3072	3072	>
2022-06-22 18:09:50	35	<	75839	0.0501	18	0	0.3253	0.3753	-0.2752	>	<	10	4.99	8.9	3.25	1.84	6.82	3.15	>	<	10	3072	3072	3072	0	3072	3072	>
2022-06-22 18:10:00	36	<	70781	0.0491	17	0	0.3487	0.3978	-0.2997	>	<	10	4.65	6.05	3.3	1.31	5.95	3.34	>	<	10	3072	3072	3072	0	3072	3072	>
2022-06-22 18:10:10	37	<	70766	0.0404	19	0	0.2951	0.3355	-0.2547	>	<	10	4.37	5.95	3.3	1.25	5.62	3.11	>	<	10	3072	3072	3072	0	3072	3072	>
2022-06-22 18:10:20	38	<	70784	0.043	16	0	0.2942	0.3372	-0.2512	>	<	10	5.2	10.75	3.4	2.18	7.38	3.01	>	<	10	3072	3072	3072	0	3072	3072	>
2022-06-22 18:10:30	39	<	70784	0.0445	17	0	0.3128	0.3573	-0.2683	>	<	10	4.55	5.85	3.3	1.19	5.73	3.36	>	<	10	3072	3072	3072	0	3072	3072	>
2022-06-22 18:10:40	40	<	70782	0.048	15	0	0.314	0.3619	-0.266	>	<	10	4.75	5.8	3.3	1.11	5.86	3.63	>	<	10	3072	3072	3072	0	3072	3072	>
2022-06-22 18:10:50	41	<	74966	0.0431	22	0	0.3367	0.3798	-0.2937	>	<	10	4.98	9.05	3.3	1.7	6.68	3.28	>	<	10	3072	3072	3072	0	3072	3072	>
2022-06-22 18:11:00	42	<	71668	0.054	13	0	0.3286	0.3826	-0.2746	>	<	10	4.67	5.6	3.35	1.01	5.68	3.66	>	<	10	3072	3072	3072	0	3072	3072	>
2022-06-22 18:11:10	43	<	69835	0.0557	13	0	0.3286	0.3843	-0.2729	>	<	10	4.74	5.7	3.4	1.04	5.78	3.7	>	<	10	3072	3072	3072	0	3072	3072	>
2022-06-22 18:11:20	44	<	70782	0.0504	11	0	0.3019	0.3523	-0.2515	>	<	10	5.07	10.65	3.3	2.08	7.15	2.99	>	<	10	3072	3072	3072	0	3072	3072	>
2022-06-22 18:11:30	45	<	70782	0.0419	11	0	0.2946	0.3365	-0.2527	>	<	10	4.69	5.3	3.35	0.88	5.57	3.81	>	<	10	3072	3072	3072	0	3072	3072	>
2022-06-22 18:11:40	46	<	70840	0.0487	17	0	0.2992	0.3479	-0.2505	>	<	10	4.66	5.45	3.35	0.86	5.51	3.8	>	<	10	3072	3072	3072	0	3072	3072	>
2022-06-22 18:11:50	47	<	75838	0.0484	10	0	0.303	0.3514	-0.2546	>	<	10	5.19	8.7	3.35	1.36	6.55	3.83	>	<	10	3072	3072	3072	0	3072	3072	>
2022-06-22 18:12:00	48	<	70782	0.0413	10	0	0.2661	0.3073	-0.2248	>	<	10	4.65	5.15	3.3	0.67	5.31	3.98	>	<	10	3072	3072	3072	0	3072	3072	>
2022-06-22 18:12:10	49	<	75837	0.056	12	0	0.308	0.3641	-0.252	>	<	10	4.58	5	3.25	0.64	5.22	3.93	>	<	10	3072	3072	3072	0	3072	3072	>
2022-06-22 18:12:20	50	<	70780	0.0372	18	0	0.2521	0.2894	-0.2149	>	<	10	5.35	8.85	3.35	1.4	6.75	3.94	>	<	10	3072	3072	3072	0	3072	3072	>
2022-06-22 18:12:30	51	<	70793	0.0514	26	0	0.2583	0.3098	-0.2069	>	<	10	4.79	4.9	4.7	0.06	4.85	4.73	>	<	10	3072	3072	3072	0	3072	3072	>
2022-06-22 18:12:40	52	<	75837	0.0441	32	0	0.2974	0.3415	-0.2533	>	<	10	4.74	5.3	3.95	0.31	5.05	4.42	>	<	10	3072	3072	3072	0	3072	3072	>
2022-06-22 18:12:50	53	<	70782	0.0381	44	0	0.2923	0.3303	-0.2542	>	<	10	5.32	9.8	4.55	1.53	6.84	3.79	>	<	10	3072	3072	3072	0	3072	3072	>
2022-06-22 18:13:00	54	<	70782	0.0458	44	0	0.442	0.4878	-0.3962	>	<	10	4.72	6.05	4.25	0.57	5.29	4.15	>	<	10	3072	3072	3072	0	3072	3072	>
2022-06-22 18:13:10	55	<	75837	0.046	43	0	0.4194	0.4654	-0.3733	>	<	10	4.93	5.85	4.4	0.6	5.52	4.33	>	<	10	3072	3072	3072	0	3072	3072	>
2022-06-22 18:13:20	56	<	70782	0.0536	39	0	0.3779	0.4315	-0.3244	>	<	10	5.44	10.8	4.25	1.86	7.3	3.58	>	<	10	3072	3072	3072	0	3072	3072	>
2022-06-22 18:13:30	57	<	70781	0.0415	38	0	0.4423	0.4838	-0.4009	>	<	10	5	5.65	4.2	0.49	5.49	4.51	>	<	10	3072	3072	3072	0	3072	3072	>
2022-06-22 18:13:40	58	<	70783	0.0526	38	0	0.4504	0.503	-0.3978	>	<	10	5.02	5.35	4.85	0.16	5.17	4.86	>	<	10	3072	3072	3072	0	3072	3072	>
2022-06-22 18:13:50	59	<	70783	0.0487	38	0	0.3817	0.4303	-0.333	>	<	10	5.83	8.4	5	1.16	6.99	4.67	>	<	10	3072	3072	3072	0	3072	3072	>
2022-06-22 18:14:00	60	<	70802	0.0505	37	0	0.364	0.4144	-0.3135	>	<	10	5.37	5.75	4.8	0.26	5.62	5.11	>	<	10	3072	3072	3072	0	3072	3072	>
2022-06-22 18:14:10	61	<	75840	0.0496	36	0	0.3963	0.4459	-0.3467	>	<	10	5.59	5.85	5.15	0.24	5.83	5.34	>	<	10	3072	3072	3072	0	3072	3072	>
2022-06-22 18:14:20	62	<	70784	0.0456	35	0	0.3567	0.4022	-0.3111	>	<	10	6.15	11.15	5.1	1.68	7.83	4.46	>	<	10	3072	3072	3072	0	3072	3072	>
2022-06-22 18:14:30	63	<	70783	0.0495	35	0	0.4185	0.468	-0.369	>	<	10	5.67	6	5.05	0.28	5.95	5.38	>	<	10	3072	3072	3072	0	3072	3072	>
2022-06-22 18:14:40	64	<	72794	0.042	33	0	0.3587	0.4007	-0.3167	>	<	10	5.77	6.05	5.35	0.24	6	5.53	>	<	10	3072	3072	3072	0	3072	3072	>
2022-06-22 18:14:50	65	<	73844	0.051	34	0	0.3623	0.4133	-0.3113	>	<	10	6.64	15.45	3.3	3.42	10.05	3.22	>	<	10	3072	3072	3072	0	3072	3072	>
2022-06-22 18:15:00	66	<	70783	0.0486	32	0	0.3389	0.3875	-0.2902	>	<	10	4.08	5.3	3.25	0.74	4.82	3.34	>	<	10	3072	3072	3072	0	3072	3072	>
2022-06-22 18:15:10	67	<	70782	0.0482	33	0	0.2739	0.3221	-0.2256	>	<	10	4.38	6.3	3.3	1.25	5.62	3.13	>	<	10	3072	3072	3072	0	3072	3072	>
2022-06-22 18:15:20	68	<	70782	0.057	33	0	0.4643	0.5213	-0.4072	>	<	10	4.94	7.8	3.2	1.69	6.62	3.25	>	<	10	3072	3072	3072	0	3072	3072	>
2022-06-22 18:15:30	69	<	71046	0.0426	31	0	0.3764	0.419	-0.3338	>	<	10	4.76	6.85	3.35	1.37	6.13	3.38	>	<	10	3072	3072	3072	0	3072	3072	>
2022-06-22 18:15:40	70	<	75580	0.0399	47	0	0.3606	0.4006	-0.3207	>	<	10	4.36	5.9	3.3	1.22	5.58	3.14	>	<	10	3072	3072	3072	0	3072	3072	>
2022-06-22 18:15:50	71	<	70784	0.0468	28	0	0.3149	0.3617	-0.2681	>	<	10	4.51	5.75	3.25	1.24	5.74	3.27	>	<	10	3072	3072	3072	0	3072	3072	>
2022-06-22 18:16:00	72	<	74307	0.0485	30	0	0.4223	0.4708	-0.3739	>	<	10	5.05	11.1	3.3	2.31	7.36	2.74	>	<	10	3072	3072	3072	0	3072	3072	>
2022-06-22 18:16:10	73	<	72316	0.0539	27	0	0.2862	0.3401	-0.2323	>	<	10	4.66	5.7	3.25	1.12	5.78	3.54	>	<	10	3072	3072	3072	0	3072	3072	>
2022-06-22 18:16:20	74	<	70784	0.0464	28	0	0.3795	0.4259	-0.3331	>	<	10	4.45	5.95	3.25	1.19	5.64	3.25	>	<	10	3072	3072	3072	0	3072	3072	>
2022-06-22 18:16:30	75	<	75822	0.0459	38	0	0.3206	0.3665	-0.2748	>	<	10	5.18	10.75	3.25	2.1	7.28	3.07	>	<	10	3072	3072	3072	0	3072	3072	>
2022-06-22 18:16:40	76	<	70783	0.0484	25	0	0.3157	0.3642	-0.2673	>	<	9	4.54	5.5	3.3	1	5.54	3.54	>	<	9	3072	3072	3072	0	3072	3072	>
2022-06-22 18:16:50	77	<	70783	0.0482	26	0	0.3699	0.4181	-0.3216	>	<	10	4.66	5.55	3.4	1	5.65	3.66	>	<	10	3072	3072	3072	0	3072	3072	>
2022-06-22 18:17:00	78	<	70784	0.046	26	0	0.3526	0.3985	-0.3066	>	<	10	5.19	10	3.2	1.84	7.03	3.34	>	<	10	3072	3072	3072	0	3072	3072	>
2022-06-22 18:17:10	79	<	75359	0.0444	32	0	0.3792	0.4236	-0.3348	>	<	10	4.73	5.4	3.35	0.86	5.59	3.87	>	<	10	3072	3072	3072	0	3072	3072	>
2022-06-22 18:17:20	80	<	71316	0.0478	22	0	0.3133	0.3611	-0.2655	>	<	10	4.78	5.45	3.45	0.84	5.62	3.94	>	<	10	3072	3072	3072	0	3072	3072	>
2022-06-22 18:17:30	81	<	70784	0.0451	23	0	0.3846	0.4297	-0.3395	>	<	10	5.3	9.5	3.35	1.62	6.92	3.68	>	<	10	3072	3072	3072	0	3072	3072	>
2022-06-22 18:17:40	82	<	70783	0.0493	21	0	0.3279	0.3772	-0.2785	>	<	10	4.57	5	3.35	0.61	5.18	3.96	>	<	10	3072	3072	3072	0	3072	3072	>
2022-06-22 18:17:50	83	<	70782	0.051	22	0	0.3555	0.4065	-0.3044	>	<	10	4.73	4.95	3.45	0.43	5.15	4.3	>	<	10	3072	3072	3072	0	3072	3072	>
2022-06-22 18:18:00	84	<	70835	0.0419	21	0	0.3353	0.3772	-0.2934	>	<	10	5.3	10	4.7	1.57	6.87	3.73	>	<	10	3072	3072	3072	0	3072	3072	>
2022-06-22 18:18:10	85	<	75840	0.0499	21	0	0.3252	0.375	-0.2753	>	<	10	4.7	4.8	4.55	0.08	4.77	4.62	>	<	10	3072	3072	3072	0	3072	3072	>
2022-06-22 18:18:20	86	<	70783	0.0401	19	0	0.3229	0.363	-0.2828	>	<	10	4.73	5.45	4.5	0.27	5	4.45	>	<	10	3072	3072	3072	0	3072	3072	>
2022-06-22 18:18:30	87	<	70782	0.0391	18	0	0.2775	0.3166	-0.2384	>	<	10	5.39	10.7	4.45	1.81	7.2	3.58	>	<	10	3072	3072	3072	0	3072	3072	>
2022-06-22 18:18:40	88	<	75840	0.0463	19	0	0.3091	0.3554	-0.2628	>	<	10	4.76	5.6	4.35	0.48	5.24	4.28	>	<	10	3072	3072	3072	0	3072	3072	>
2022-06-22 18:18:50	89	<	70824	0.0597	93	0	0.8594	0.9191	-0.7997	>	<	10	4.82	5.5	4.15	0.54	5.36	4.27	>	<	10	3072	3072	3072	0	3072	3072	>
2022-06-22 18:19:00	90	<	70784	0.0533	19	0	0.3571	0.4104	-0.3037	>	<	10	5.44	8.7	4.05	1.29	6.73	4.15	>	<	10	3072	3072	3072	0	3072	3072	>
2022-06-22 18:19:10	91	<	75840	0.0525	18	0	0.3202	0.3727	-0.2676	>	<	10	5.08	5.55	4.15	0.35	5.43	4.73	>	<	10	3072	3072	3072	0	3072	3072	>
2022-06-22 18:19:20	92	<	75839	0.0487	15	0	0.3113	0.36	-0.2627	>	<	10	5.07	5.65	4.75	0.29	5.35	4.78	>	<	10	3072	3072	3072	0	3072	3072	>
2022-06-22 18:19:30	93	<	80906	0.0574	19	0	0.3442	0.4016	-0.2869	>	<	10	5.81	11	4.75	1.75	7.55	4.06	>	<	10	3072	3072	3072	0	3072	3072	>
2022-06-22 18:19:40	94	<	75838	0.0443	14	0	0.281	0.3252	-0.2367	>	<	10	5.42	5.9	5	0.31	5.73	5.11	>	<	10	3072	3072	3072	0	3072	3072	>
2022-06-22 18:19:50	95	<	80896	0.0487	12	0	0.2877	0.3364	-0.239	>	<	10	5.57	5.85	5.3	0.18	5.75	5.39	>	<	10	3072	3072	3072	0	3072	3072	>
2022-06-22 18:20:00	96	<	75840	0.0466	11	0	0.293	0.3396	-0.2464	>	<	10	6.2	11.1	5.05	1.67	7.87	4.53	>	<	10	3072	3072	3072	0	3072	3072	>
2022-06-22 18:20:10	97	<	80896	0.0571	10	0	0.3149	0.372	-0.2578	>	<	10	5.77	6	5.35	0.21	5.98	5.55	>	<	10	3072	3072	3072	0	3072	3072	>
2022-06-22 18:20:20	98	<	80904	0.0587	24	0	0.3523	0.411	-0.2936	>	<	10	6.22	15.75	3.35	3.29	9.51	2.93	>	<	10	3072	3072	3072	0	3072	3072	>
2022-06-22 18:20:30	99	<	80895	0.059	11	0	0.3121	0.3712	-0.2531	>	<	10	4.49	7.25	3.4	1.2	5.69	3.28	>	<	10	3072	3072	3072	0	3072	3072	>
2022-06-22 18:20:40	100	<	75839	0.0535	9	0	0.2982	0.3517	-0.2448	>	<	10	4.6	6.1	3.4	1.12	5.71	3.48	>	<	10	3072	3072	3072	0	3072	3072	>
2022-06-22 18:20:50	101	<	80893	0.0601	11	0	0.3055	0.3657	-0.2454	>	<	10	4.49	6.25	3.2	1.4	5.89	3.08	>	<	10	3072	3072	3072	0	3072	3072	>
2022-06-22 18:21:00	102	<	75831	0.0475	19	0	0.2555	0.303	-0.208	>	<	10	5.13	11.35	3.2	2.42	7.55	2.71	>	<	10	3072	3072	3072	0	3072	3072	>
2022-06-22 18:21:10	103	<	80896	0.052	28	0	0.2687	0.3206	-0.2167	>	<	10	4.6	5.9	3.3	1.27	5.86	3.33	>	<	10	3072	3072	3072	0	3072	3072	>
2022-06-22 18:21:20	104	<	75840	0.0537	37	0	0.4308	0.4845	-0.3771	>	<	10	4.6	5.9	3.35	1.21	5.8	3.39	>	<	10	3072	3072	3072	0	3072	3072	>
2022-06-22 18:21:30	105	<	76174	0.0551	42	0	0.4031	0.4582	-0.3481	>	<	10	5.19	11	3.4	2.22	7.41	2.97	>	<	10	3072	3072	3072	0	3072	3072	>
2022-06-22 18:21:40	106	<	80567	0.0566	41	0	0.527	0.5836	-0.4704	>	<	10	4.49	5.7	3.3	1.13	5.61	3.36	>	<	10	3072	3072	3072	0	3072	3072	>
2022-06-22 18:21:50	107	<	80054	0.0502	38	0	0.3143	0.3645	-0.2641	>	<	10	4.75	5.85	3.3	1.09	5.84	3.65	>	<	10	3072	3072	3072	0	3072	3072	>
2022-06-22 18:22:00	108	<	76680	0.0504	37	0	0.4514	0.5018	-0.401	>	<	10	5.23	9	3.4	1.82	7.05	3.41	>	<	10	3072	3072	3072	0	3072	3072	>
2022-06-22 18:22:10	109	<	80895	0.0459	36	0	0.3278	0.3737	-0.282	>	<	10	4.58	5.45	3.35	0.93	5.51	3.65	>	<	10	3072	3072	3072	0	3072	3072	>
2022-06-22 18:22:20	110	<	75839	0.0604	36	0	0.3979	0.4583	-0.3376	>	<	10	4.87	5.55	3.4	0.92	5.78	3.95	>	<	10	3072	3072	3072	0	3072	3072	>
2022-06-22 18:22:30	111	<	70774	0.0573	35	0	0.3668	0.4241	-0.3094	>	<	10	5.29	10.55	3.4	1.95	7.24	3.34	>	<	10	3072	3072	3072	0	3072	3072	>
2022-06-22 18:22:40	112	<	65724	0.054	36	0	0.3255	0.3796	-0.2715	>	<	10	4.7	5.4	3.4	0.81	5.51	3.89	>	<	10	3072	3072	3072	0	3072	3072	>
2022-06-22 18:22:50	113	<	75838	0.0539	33	0	0.348	0.4019	-0.2941	>	<	10	4.8	5.2	3.45	0.65	5.45	4.14	>	<	10	3072	3072	3072	0	3072	3072	>
2022-06-22 18:23:00	114	<	80738	0.0569	40	0	0.4332	0.4901	-0.3763	>	<	10	5.15	10.05	3.35	1.74	6.89	3.41	>	<	10	3072	3072	3072	0	3072	3072	>
2022-06-22 18:23:10	115	<	80944	0.0504	40	0	0.3732	0.4236	-0.3228	>	<	10	4.69	4.95	3.3	0.47	5.15	4.22	>	<	10	3072	3072	3072	0	3072	3072	>
2022-06-22 18:23:20	116	<	75838	0.0527	33	0	0.3908	0.4435	-0.3381	>	<	10	4.64	4.95	3.3	0.46	5.1	4.18	>	<	10	3072	3072	3072	0	3072	3072	>
2022-06-22 18:23:30	117	<	80895	0.0522	31	0	0.3073	0.3595	-0.255	>	<	10	5.31	9.3	4.55	1.43	6.74	3.88	>	<	10	3072	3072	3072	0	3072	3072	>
2022-06-22 18:23:40	118	<	80896	0.0591	31	0	0.3904	0.4495	-0.3313	>	<	10	4.74	5.95	4.5	0.41	5.14	4.33	>	<	10	3072	3072	3072	0	3072	3072	>
2022-06-22 18:23:50	119	<	80895	0.0542	32	0	0.3626	0.4168	-0.3084	>	<	10	4.83	5.9	4.4	0.42	5.24	4.41	>	<	10	3072	3072	3072	0	3072	3072	>
2022-06-22 18:24:00	120	<	75876	0.0552	28	0	0.3577	0.4128	-0.3025	>	<	10	5.4	9.35	4.3	1.41	6.81	3.98	>	<	10	3072	3072	3072	0	3072	3072	>
2022-06-22 18:24:10	121	<	80896	0.0569	29	0	0.33	0.3869	-0.2731	>	<	10	4.75	5.4	4.15	0.48	5.22	4.27	>	<	10	3072	3072	3072	0	3072	3072	>
2022-06-22 18:24:20	122	<	75839	0.0545	30	0	0.3977	0.4522	-0.3433	>	<	10	4.96	5.35	4.35	0.37	5.33	4.59	>	<	10	3072	3072	3072	0	3072	3072	>
2022-06-22 18:24:30	123	<	70784	0.0546	29	0	0.3913	0.4459	-0.3367	>	<	10	5.74	10.65	4.4	1.67	7.4	4.07	>	<	10	3072	3072	3072	0	3072	3072	>
2022-06-22 18:24:40	124	<	75889	0.0571	30	0	0.3947	0.4518	-0.3376	>	<	10	5.21	6	4.8	0.33	5.54	4.88	>	<	10	3072	3072	3072	0	3072	3072	>
2022-06-22 18:24:50	125	<	70783	0.0561	24	0	0.2885	0.3446	-0.2324	>	<	10	5.47	5.75	4.95	0.29	5.76	5.18	>	<	10	3072	3072	3072	0	3072	3072	>
2022-06-22 18:25:00	126	<	70783	0.0555	24	0	0.2885	0.344	-0.233	>	<	10	5.99	10.15	5.05	1.44	7.43	4.55	>	<	10	3072	3072	3072	0	3072	3072	>
2022-06-22 18:25:10	127	<	70782	0.0623	25	0	0.4259	0.4882	-0.3635	>	<	10	5.65	6.05	5.25	0.27	5.92	5.38	>	<	10	3072	3072	3072	0	3072	3072	>
2022-06-22 18:25:20	128	<	75839	0.059	22	0	0.3614	0.4204	-0.3024	>	<	10	5.63	5.9	5.35	0.19	5.82	5.43	>	<	10	3072	3072	3072	0	3072	3072	>
2022-06-22 18:25:30	129	<	70826	0.0595	23	0	0.3944	0.4539	-0.3348	>	<	10	6.14	9.5	5.05	1.27	7.41	4.87	>	<	10	3072	3072	3072	0	3072	3072	>
2022-06-22 18:25:40	130	<	70784	0.0535	23	0	0.3755	0.4291	-0.322	>	<	10	6.33	14.15	3.35	2.84	9.17	3.49	>	<	10	3072	3072	3072	0	3072	3072	>
2022-06-22 18:25:50	131	<	70783	0.0528	21	0	0.3224	0.3752	-0.2696	>	<	10	4.04	5	3.25	0.7	4.74	3.34	>	<	10	3072	3072	3072	0	3072	3072	>
2022-06-22 18:26:00	132	<	70784	0.0548	21	0	0.3423	0.3971	-0.2875	>	<	10	4.95	11.15	3.25	2.31	7.26	2.64	>	<	10	3072	3072	3072	0	3072	3072	>
2022-06-22 18:26:10	133	<	70784	0.0539	20	0	0.3126	0.3665	-0.2586	>	<	10	4.43	5.95	3.25	1.22	5.65	3.21	>	<	10	3072	3072	3072	0	3072	3072	>
2022-06-22 18:26:20	134	<	70832	0.0644	19	0	0.3223	0.3868	-0.2579	>	<	10	4.57	6.95	3.2	1.38	5.95	3.19	>	<	10	3072	3072	3072	0	3072	3072	>
2022-06-22 18:26:30	135	<	70784	0.0638	18	0	0.3354	0.3992	-0.2716	>	<	10	5.05	8.5	3.2	1.67	6.72	3.38	>	<	10	3072	3072	3072	0	3072	3072	>
2022-06-22 18:26:40	136	<	70783	0.0574	18	0	0.3182	0.3756	-0.2607	>	<	10	4.39	5.6	3.15	1.12	5.5	3.27	>	<	10	3072	3072	3072	0	3072	3072	>
2022-06-22 18:26:50	137	<	65728	0.0563	17	0	0.3149	0.3712	-0.2586	>	<	10	4.64	5.6	3.2	1.14	5.78	3.5	>	<	10	3072	3072	3072	0	3072	3072	>
2022-06-22 18:27:00	138	<	70825	0.061	18	0	0.3479	0.4089	-0.2869	>	<	10	5.07	8.25	3.1	1.47	6.53	3.6	>	<	10	3072	3072	3072	0	3072	3072	>
2022-06-22 18:27:10	139	<	70783	0.0608	17	0	0.3414	0.4022	-0.2806	>	<	10	4.48	5.8	3.3	1.08	5.56	3.4	>	<	10	3072	3072	3072	0	3072	3072	>
2022-06-22 18:27:20	140	<	65727	0.0666	17	0	0.3399	0.4065	-0.2733	>	<	10	4.81	5.55	3.3	0.96	5.77	3.85	>	<	10	3072	3072	3072	0	3072	3072	>
2022-06-22 18:27:30	141	<	70784	0.0693	17	0	0.3545	0.4237	-0.2852	>	<	10	5.05	10.45	3.25	2.03	7.07	3.02	>	<	10	3072	3072	3072	0	3072	3072	>
2022-06-22 18:27:40	142	<	70784	0.0623	15	0	0.3532	0.4155	-0.2908	>	<	10	4.63	5.25	3.3	0.77	5.4	3.86	>	<	10	3072	3072	3072	0	3072	3072	>
2022-06-22 18:27:50	143	<	75888	0.0655	16	0	0.3651	0.4306	-0.2996	>	<	10	4.6	5.55	3.25	0.86	5.46	3.74	>	<	10	3072	3072	3072	0	3072	3072	>
2022-06-22 18:28:00	144	<	65728	0.0646	13	0	0.3211	0.3856	-0.2565	>	<	10	5.24	10.15	3.4	1.75	6.98	3.49	>	<	10	3072	3072	3072	0	3072	3072	>
2022-06-22 18:28:10	145	<	70783	0.0654	12	0	0.3353	0.4007	-0.2698	>	<	10	4.58	4.95	3.3	0.63	5.2	3.95	>	<	10	3072	3072	3072	0	3072	3072	>
2022-06-22 18:28:20	146	<	65728	0.0615	11	0	0.317	0.3784	-0.2555	>	<	10	4.71	5.05	3.3	0.48	5.18	4.23	>	<	10	3072	3072	3072	0	3072	3072	>
2022-06-22 18:28:30	147	<	70784	0.0689	10	0	0.335	0.4039	-0.2661	>	<	10	5.23	8.1	3.85	1.37	6.59	3.86	>	<	10	3072	3072	3072	0	3072	3072	>
2022-06-22 18:28:40	148	<	65776	0.0696	18	0	0.3314	0.401	-0.2618	>	<	10	4.68	4.8	4.5	0.1	4.77	4.58	>	<	10	3072	3072	3072	0	3072	3072	>
2022-06-22 18:28:50	149	<	75468	0.0696	90	0	0.5823	0.6518	-0.5127	>	<	10	4.78	5.8	4.45	0.36	5.13	4.42	>	<	10	3072	3072	3072	0	3072	3072	>
2022-06-22 18:29:00	150	<	66092	0.0676	11	0	0.3113	0.3789	-0.2437	>	<	10	5.29	10.55	4.45	1.79	7.07	3.5	>	<	10	3072	3072	3072	0	3072	3072	>
2022-06-22 18:29:10	151	<	65726	0.0677	11	0	0.3171	0.3848	-0.2494	>	<	10	4.77	5.55	4.2	0.47	5.24	4.29	>	<	10	3072	3072	3072	0	3072	3072	>
2022-06-22 18:29:20	152	<	70784	0.0672	12	0	0.2957	0.3628	-0.2285	>	<	10	4.9	5.45	4.3	0.5	5.39	4.4	>	<	10	3072	3072	3072	0	3072	3072	>
2022-06-22 18:29:30	153	<	75131	0.0589	21	0	0.2989	0.3578	-0.24	>	<	10	5.5	11.4	4.15	2.04	7.54	3.45	>	<	10	3072	3072	3072	0	3072	3072	>
2022-06-22 18:29:40	154	<	66467	0.0688	27	0	0.349	0.4177	-0.2802	>	<	10	5.14	5.35	4.45	0.24	5.38	4.89	>	<	10	3072	3072	3072	0	3072	3072	>
2022-06-22 18:29:50	155	<	70784	0.0713	35	0	0.4009	0.4722	-0.3296	>	<	10	5.23	6	4.9	0.35	5.58	4.87	>	<	10	3072	3072	3072	0	3072	3072	>
2022-06-22 18:30:00	156	<	65728	0.0686	41	0	0.403	0.4716	-0.3344	>	<	10	5.84	9.9	4.85	1.4	7.24	4.43	>	<	10	3072	3072	3072	0	3072	3072	>
2022-06-22 18:30:10	157	<	68644	0.0656	43	0	0.4012	0.4668	-0.3356	>	<	10	5.55	6.1	5.05	0.31	5.86	5.24	>	<	10	3072	3072	3072	0	3072	3072	>
2022-06-22 18:30:20	158	<	67879	0.0658	39	0	0.3655	0.4313	-0.2997	>	<	10	5.63	5.85	5.25	0.16	5.79	5.46	>	<	10	3072	3072	3072	0	3072	3072	>
2022-06-22 18:30:30	159	<	68757	0.0653	38	0	0.4216	0.4869	-0.3563	>	<	10	5.65	6.05	5.2	0.28	5.93	5.36	>	<	10	3072	3072	3072	0	3072	3072	>
2022-06-22 18:30:40	160	<	67752	0.0615	37	0	0.3643	0.4259	-0.3028	>	<	10	6.25	11	5.35	1.6	7.84	4.65	>	<	10	3072	3072	3072	0	3072	3072	>
2022-06-22 18:30:50	161	<	70783	0.0699	37	0	0.4315	0.5014	-0.3615	>	<	10	6.48	15.45	3.25	3.1	9.58	3.37	>	<	10	3072	3072	3072	0	3072	3072	>
2022-06-22 18:31:00	162	<	70783	0.071	35	0	0.3387	0.4097	-0.2676	>	<	10	4	4.9	3.3	0.58	4.58	3.42	>	<	10	3072	3072	3072	0	3072	3072	>
2022-06-22 18:31:10	163	<	75860	0.0681	34	0	0.415	0.4831	-0.3469	>	<	10	4.97	10.4	3.3	2.09	7.06	2.88	>	<	10	3072	3072	3072	0	3072	3072	>
2022-06-22 18:31:20	164	<	70784	0.0683	33	0	0.3908	0.4592	-0.3225	>	<	10	4.65	6.2	3.25	1.36	6.01	3.29	>	<	10	3072	3072	3072	0	3072	3072	>
2022-06-22 18:31:30	165	<	70783	0.0739	32	0	0.4545	0.5284	-0.3806	>	<	10	4.52	5.9	3.2	1.23	5.75	3.29	>	<	10	3072	3072	3072	0	3072	3072	>
2022-06-22 18:31:40	166	<	67178	0.0741	35	0	0.4637	0.5378	-0.3896	>	<	10	5.01	8	3.25	1.53	6.54	3.47	>	<	10	3072	3072	3072	0	3072	3072	>
2022-06-22 18:31:50	167	<	69334	0.0748	34	0	0.5236	0.5984	-0.4487	>	<	10	4.46	5.7	3.3	1.11	5.57	3.35	>	<	10	3072	3072	3072	0	3072	3072	>
2022-06-22 18:32:00	168	<	70786	0.0697	31	0	0.3907	0.4604	-0.321	>	<	10	4.77	5.85	3.4	1.01	5.78	3.76	>	<	10	3072	3072	3072	0	3072	3072	>
2022-06-22 18:32:10	169	<	70784	0.0724	31	0	0.4263	0.4987	-0.3539	>	<	10	5.17	10.05	3.35	1.86	7.03	3.31	>	<	10	3072	3072	3072	0	3072	3072	>
2022-06-22 18:32:20	170	<	70784	0.0654	31	0	0.4163	0.4816	-0.3509	>	<	10	4.54	5.45	3.3	0.96	5.5	3.58	>	<	10	3072	3072	3072	0	3072	3072	>
2022-06-22 18:32:30	171	<	70784	0.0728	31	0	0.3556	0.4284	-0.2828	>	<	10	4.61	5.5	3.3	0.98	5.59	3.63	>	<	10	3072	3072	3072	0	3072	3072	>
2022-06-22 18:32:40	172	<	70784	0.0716	30	0	0.3345	0.4061	-0.2628	>	<	10	5.23	10.65	3.4	1.99	7.22	3.24	>	<	10	3072	3072	3072	0	3072	3072	>
2022-06-22 18:32:50	173	<	70839	0.0761	45	0	0.465	0.5411	-0.3889	>	<	10	4.61	5.2	3.35	0.79	5.4	3.82	>	<	10	3072	3072	3072	0	3072	3072	>
2022-06-22 18:33:00	174	<	70784	0.068	30	0	0.3773	0.4453	-0.3094	>	<	10	4.66	5.1	3.3	0.55	5.21	4.1	>	<	10	3072	3072	3072	0	3072	3072	>
2022-06-22 18:33:10	175	<	70784	0.0728	27	0	0.4343	0.5071	-0.3615	>	<	10	5.13	10.1	3.35	1.77	6.89	3.36	>	<	10	3072	3072	3072	0	3072	3072	>
2022-06-22 18:33:20	176	<	75840	0.0755	26	0	0.3581	0.4336	-0.2826	>	<	10	4.55	5	3.35	0.59	5.14	3.96	>	<	10	3072	3072	3072	0	3072	3072	>
2022-06-22 18:33:30	177	<	70826	0.0715	26	0	0.4114	0.4829	-0.3399	>	<	10	4.7	5	3.4	0.44	5.14	4.26	>	<	10	3072	3072	3072	0	3072	3072	>
2022-06-22 18:33:40	178	<	70784	0.0711	23	0	0.3673	0.4384	-0.2962	>	<	10	5.41	9.85	4.55	1.56	6.97	3.84	>	<	10	3072	3072	3072	0	3072	3072	>
2022-06-22 18:33:50	179	<	70783	0.0757	24	0	0.3973	0.4731	-0.3216	>	<	10	4.63	4.95	4.55	0.12	4.74	4.51	>	<	10	3072	3072	3072	0	3072	3072	>
2022-06-22 18:34:00	180	<	75840	0.0831	22	0	0.3808	0.4639	-0.2976	>	<	10	4.79	5.8	4.45	0.49	5.27	4.3	>	<	10	3072	3072	3072	0	3072	3072	>
2022-06-22 18:34:10	181	<	70783	0.0834	22	0	0.3934	0.4767	-0.31	>	<	10	5.41	11	4.4	1.92	7.33	3.49	>	<	10	3072	3072	3072	0	3072	3072	>
2022-06-22 18:34:20	182	<	70790	0.0791	21	0	0.3744	0.4536	-0.2953	>	<	10	5.03	5.6	4.35	0.56	5.59	4.47	>	<	10	3072	3072	3072	0	3072	3072	>
2022-06-22 18:34:30	183	<	65727	0.0849	21	0	0.4054	0.4903	-0.3204	>	<	10	5.09	5.7	4.4	0.54	5.63	4.55	>	<	10	3072	3072	3072	0	3072	3072	>
2022-06-22 18:34:40	184	<	70784	0.0861	21	0	0.3782	0.4643	-0.2922	>	<	10	5.74	10.35	4.35	1.57	7.31	4.17	>	<	10	3072	3072	3072	0	3072	3072	>
2022-06-22 18:34:50	185	<	75840	0.085	21	0	0.3865	0.4715	-0.3016	>	<	10	5.13	5.55	4.7	0.23	5.35	4.9	>	<	10	3072	3072	3072	0	3072	3072	>
2022-06-22 18:35:00	186	<	80896	0.0852	20	0	0.3736	0.4588	-0.2884	>	<	10	5.22	5.8	4.6	0.44	5.66	4.78	>	<	10	3072	3072	3072	0	3072	3072	>
2022-06-22 18:35:10	187	<	80360	0.0823	19	0	0.3647	0.447	-0.2823	>	<	10	6.02	8.5	5.2	1.05	7.07	4.97	>	<	10	3072	3072	3072	0	3072	3072	>
2022-06-22 18:35:20	188	<	75839	0.0813	19	0	0.3362	0.4176	-0.2549	>	<	10	5.49	6	4.95	0.32	5.81	5.17	>	<	10	3072	3072	3072	0	3072	3072	>
2022-06-22 18:35:30	189	<	80896	0.0881	18	0	0.3608	0.4489	-0.2728	>	<	9	5.58	5.85	5.05	0.28	5.86	5.3	>	<	9	3072	3072	3072	0	3072	3072	>
2022-06-22 18:35:40	190	<	75838	0.0905	17	0	0.3652	0.4557	-0.2747	>	<	10	6.18	11.55	5.1	1.81	7.98	4.37	>	<	10	3072	3072	3072	0	3072	3072	>
2022-06-22 18:35:50	191	<	30336	0.0831	18	0	0.4266	0.5097	-0.3435	>	<	10	5.25	15.2	0	4.58	9.83	0.66	>	<	10	3072	3072	3072	0	3072	3072	>
2022-06-22 18:36:00	192	<	75884	0.0838	19	0	0.3779	0.4617	-0.2942	>	<	10	4.05	5.5	3.25	0.74	4.79	3.3	>	<	10	3072	3072	3072	0	3072	3072	>
2022-06-22 18:36:10	193	<	75839	0.0929	15	0	0.4026	0.4956	-0.3097	>	<	10	4.93	8.85	3.25	1.66	6.59	3.27	>	<	10	3072	3072	3072	0	3072	3072	>
2022-06-22 18:36:20	194	<	75840	0.0912	15	0	0.3948	0.486	-0.3035	>	<	10	4.7	6.15	3.35	1.31	6.01	3.38	>	<	10	3072	3072	3072	0	3072	3072	>
2022-06-22 18:36:30	195	<	75840	0.0865	14	0	0.3741	0.4606	-0.2876	>	<	10	4.59	5.9	3.25	1.23	5.82	3.36	>	<	10	3072	3072	3072	0	3072	3072	>
2022-06-22 18:36:40	196	<	75856	0.086	15	0	0.3631	0.4492	-0.2771	>	<	10	5.05	8	3.3	1.49	6.54	3.55	>	<	10	3072	3072	3072	0	3072	3072	>
2022-06-22 18:36:50	197	<	75839	0.0876	12	0	0.3469	0.4345	-0.2593	>	<	10	4.47	5.8	3.3	1.07	5.54	3.4	>	<	10	3072	3072	3072	0	3072	3072	>
2022-06-22 18:37:00	198	<	75840	0.0889	11	0	0.3484	0.4373	-0.2596	>	<	10	4.69	5.7	3.3	1.08	5.77	3.61	>	<	10	3072	3072	3072	0	3072	3072	>
2022-06-22 18:37:10	199	<	72012	0.0951	10	0	0.3533	0.4483	-0.2582	>	<	10	5.37	13.3	3.25	2.82	8.19	2.55	>	<	10	3072	3072	3072	0	3072	3072	>
2022-06-22 18:37:20	200	<	74612	0.0968	10	0	0.3641	0.4609	-0.2673	>	<	10	4.65	5.35	3.25	0.86	5.51	3.79	>	<	10	3072	3072	3072	0	3072	3072	>
2022-06-22 18:37:30	201	<	75845	0.0927	23	0	0.3592	0.4519	-0.2665	>	<	10	4.5	5.4	3.35	0.91	5.4	3.59	>	<	10	3072	3072	3072	0	3072	3072	>
2022-06-22 18:37:40	202	<	80894	0.0969	13	0	0.355	0.4519	-0.2581	>	<	10	5.31	10.2	3.3	1.78	7.08	3.53	>	<	10	3072	3072	3072	0	3072	3072	>
2022-06-22 18:37:50	203	<	75839	0.0953	18	0	0.3476	0.4429	-0.2523	>	<	10	4.57	5.3	3.35	0.79	5.36	3.78	>	<	10	3072	3072	3072	0	3072	3072	>
2022-06-22 18:38:00	204	<	80895	0.0914	28	0	0.3613	0.4527	-0.2698	>	<	10	4.69	5.15	3.35	0.67	5.36	4.02	>	<	10	3072	3072	3072	0	3072	3072	>
2022-06-22 18:38:10	205	<	65708	0.0883	37	0	0.4684	0.5567	-0.3801	>	<	10	5.28	8.2	3.35	1.23	6.51	4.04	>	<	10	3072	3072	3072	0	3072	3072	>
2022-06-22 18:38:20	206	<	75839	0.0932	37	0	0.3726	0.4657	-0.2794	>	<	10	4.62	4.8	3.65	0.33	4.95	4.28	>	<	10	3072	3072	3072	0	3072	3072	>
2022-06-22 18:38:30	207	<	75838	0.0912	39	0	0.3996	0.4908	-0.3084	>	<	10	4.6	4.85	3.25	0.45	5.05	4.14	>	<	10	3072	3072	3072	0	3072	3072	>
2022-06-22 18:38:40	208	<	75839	0.0916	37	0	0.4142	0.5059	-0.3226	>	<	10	5.37	11.15	4.65	1.93	7.29	3.44	>	<	10	3072	3072	3072	0	3072	3072	>
2022-06-22 18:38:50	209	<	80896	0.0954	37	0	0.4315	0.5269	-0.3361	>	<	10	4.89	5.75	4.55	0.44	5.32	4.45	>	<	10	3072	3072	3072	0	3072	3072	>
2022-06-22 18:39:00	210	<	75870	0.0877	36	0	0.4281	0.5158	-0.3404	>	<	10	4.71	5.75	4.35	0.49	5.2	4.22	>	<	10	3072	3072	3072	0	3072	3072	>
2022-06-22 18:39:10	211	<	75840	0.0908	33	0	0.3732	0.464	-0.2824	>	<	10	5.34	10.75	4.35	1.87	7.21	3.47	>	<	10	3072	3072	3072	0	3072	3072	>
2022-06-22 18:39:20	212	<	75884	0.1004	100	0	0.7907	0.8911	-0.6903	>	<	10	5.03	5.55	4.3	0.53	5.56	4.5	>	<	10	3072	3072	3072	0	3072	3072	>
2022-06-22 18:39:30	213	<	80894	0.0937	34	0	0.3572	0.4509	-0.2635	>	<	10	5.05	5.35	4.2	0.38	5.43	4.67	>	<	10	3072	3072	3072	0	3072	3072	>
2022-06-22 18:39:40	214	<	70775	0.0937	47	0	0.4886	0.5824	-0.3949	>	<	10	5.62	10.3	4.45	1.58	7.2	4.04	>	<	10	3072	3072	3072	0	3072	3072	>
2022-06-22 18:39:50	215	<	75839	0.0965	35	0	0.5144	0.6108	-0.4179	>	<	10	5.19	5.7	4.7	0.37	5.56	4.82	>	<	10	3072	3072	3072	0	3072	3072	>
2022-06-22 18:40:00	216	<	80232	0.0903	31	0	0.3579	0.4482	-0.2677	>	<	10	5.24	5.75	4.7	0.25	5.49	4.99	>	<	10	3072	3072	3072	0	3072	3072	>
2022-06-22 18:40:10	217	<	66392	0.0963	33	0	0.4893	0.5856	-0.3929	>	<	10	5.99	11.2	4.9	1.76	7.75	4.23	>	<	10	3072	3072	3072	0	3072	3072	>
2022-06-22 18:40:20	218	<	75840	0.0944	30	0	0.4159	0.5103	-0.3216	>	<	10	5.65	5.95	5.15	0.29	5.94	5.36	>	<	10	3072	3072	3072	0	3072	3072	>
2022-06-22 18:40:30	219	<	70818	0.0848	28	0	0.343	0.4277	-0.2582	>	<	10	5.66	6.1	5.35	0.22	5.88	5.44	>	<	10	3072	3072	3072	0	3072	3072	>
2022-06-22 18:40:40	220	<	70784	0.0912	28	0	0.4393	0.5305	-0.3481	>	<	10	6.33	10.85	5.2	1.53	7.86	4.8	>	<	10	3072	3072	3072	0	3072	3072	>
2022-06-22 18:40:50	221	<	70783	0.0941	31	0	0.4227	0.5167	-0.3286	>	<	10	5.57	16.45	3.35	3.69	9.26	1.88	>	<	10	3072	3072	3072	0	3072	3072	>
2022-06-22 18:41:00	222	<	75839	0.0931	27	0	0.413	0.5062	-0.3199	>	<	10	4.25	5.6	3.35	0.91	5.16	3.34	>	<	10	3072	3072	3072	0	3072	3072	>
2022-06-22 18:41:10	223	<	70784	0.0946	27	0	0.4596	0.5542	-0.365	>	<	10	5.25	11	3.25	2.39	7.63	2.86	>	<	10	3072	3072	3072	0	3072	3072	>
2022-06-22 18:41:20	224	<	70769	0.0886	27	0	0.3928	0.4814	-0.3042	>	<	10	4.57	5.85	3.35	1.18	5.75	3.39	>	<	10	3072	3072	3072	0	3072	3072	>
2022-06-22 18:41:30	225	<	70784	0.0892	24	0	0.3438	0.433	-0.2546	>	<	10	4.67	5.8	3.25	1.1	5.77	3.57	>	<	10	3072	3072	3072	0	3072	3072	>
2022-06-22 18:41:40	226	<	70784	0.0906	24	0	0.4323	0.5229	-0.3417	>	<	10	5.02	10.8	3.25	2.22	7.24	2.8	>	<	10	3072	3072	3072	0	3072	3072	>
2022-06-22 18:41:50	227	<	75840	0.0934	25	0	0.3805	0.4739	-0.2871	>	<	10	4.64	5.55	3.35	1.02	5.66	3.62	>	<	10	3072	3072	3072	0	3072	3072	>
2022-06-22 18:42:00	228	<	75862	0.0879	23	0	0.4085	0.4964	-0.3205	>	<	10	4.66	5.7	3.3	0.99	5.65	3.66	>	<	10	3072	3072	3072	0	3072	3072	>
2022-06-22 18:42:10	229	<	75838	0.0918	20	0	0.3708	0.4626	-0.2791	>	<	10	5.29	10.6	3.35	1.98	7.26	3.31	>	<	10	3072	3072	3072	0	3072	3072	>
2022-06-22 18:42:20	230	<	75840	0.0925	21	0	0.3711	0.4636	-0.2785	>	<	10	4.61	5.35	3.3	0.84	5.45	3.77	>	<	10	3072	3072	3072	0	3072	3072	>
2022-06-22 18:42:30	231	<	70784	0.0932	22	0	0.3614	0.4546	-0.2683	>	<	10	4.64	5.5	3.35	0.83	5.47	3.8	>	<	10	3072	3072	3072	0	3072	3072	>
2022-06-22 18:42:40	232	<	70784	0.0895	20	0	0.3864	0.4759	-0.2968	>	<	10	5.31	10.25	3.4	1.78	7.09	3.53	>	<	10	3072	3072	3072	0	3072	3072	>
2022-06-22 18:42:50	233	<	70794	0.0868	18	0	0.3735	0.4603	-0.2868	>	<	10	4.58	4.95	3.4	0.59	5.17	3.99	>	<	10	3072	3072	3072	0	3072	3072	>
2022-06-22 18:43:00	234	<	70784	0.0849	19	0	0.3809	0.4658	-0.296	>	<	10	4.71	4.95	3.4	0.44	5.15	4.26	>	<	10	3072	3072	3072	0	3072	3072	>
2022-06-22 18:43:10	235	<	70783	0.0846	18	0	0.3738	0.4584	-0.2892	>	<	10	5.29	9.65	3.45	1.59	6.88	3.7	>	<	10	3072	3072	3072	0	3072	3072	>
2022-06-22 18:43:20	236	<	70783	0.0911	18	0	0.3719	0.4631	-0.2808	>	<	10	4.64	4.75	4.5	0.09	4.72	4.55	>	<	10	3072	3072	3072	0	3072	3072	>
2022-06-22 18:43:30	237	<	73563	0.0938	18	0	0.3534	0.4473	-0.2596	>	<	10	4.76	5.65	4.5	0.31	5.07	4.44	>	<	10	3072	3072	3072	0	3072	3072	>
2022-06-22 18:43:40	238	<	68047	0.0825	27	0	0.3831	0.4655	-0.3006	>	<	10	5.4	9.95	4.5	1.58	6.97	3.82	>	<	10	3072	3072	3072	0	3072	3072	>
2022-06-22 18:43:50	239	<	70784	0.0858	17	0	0.3441	0.4298	-0.2583	>	<	10	4.91	5.8	4.4	0.57	5.47	4.34	>	<	10	3072	3072	3072	0	3072	3072	>
2022-06-22 18:44:00	240	<	70784	0.0896	16	0	0.3811	0.4707	-0.2915	>	<	10	4.86	5.65	4.25	0.59	5.45	4.27	>	<	10	3072	3072	3072	0	3072	3072	>
2022-06-22 18:44:10	241	<	70783	0.0829	15	0	0.3391	0.422	-0.2562	>	<	10	5.57	11	4.05	1.87	7.44	3.69	>	<	10	3072	3072	3072	0	3072	3072	>
2022-06-22 18:44:20	242	<	70784	0.0835	14	0	0.3562	0.4397	-0.2727	>	<	10	5.1	5.4	4.3	0.31	5.41	4.79	>	<	10	3072	3072	3072	0	3072	3072	>
2022-06-22 18:44:30	243	<	70811	0.0861	20	0	0.3771	0.4632	-0.291	>	<	10	5.21	5.75	4.7	0.36	5.57	4.85	>	<	10	3072	3072	3072	0	3072	3072	>
2022-06-22 18:44:40	244	<	70784	0.0884	12	0	0.3698	0.4583	-0.2814	>	<	10	5.54	7.5	4.95	0.69	6.23	4.85	>	<	10	3072	3072	3072	0	3072	3072	>
2022-06-22 18:44:50	245	<	65728	0.0941	12	0	0.3663	0.4604	-0.2722	>	<	10	5.82	8.25	5.2	0.87	6.68	4.95	>	<	10	3072	3072	3072	0	3072	3072	>
2022-06-22 18:45:00	246	<	75840	0.0867	10	0	0.3635	0.4502	-0.2768	>	<	10	5.75	6.05	5.35	0.27	6.02	5.47	>	<	10	3072	3072	3072	0	3072	3072	>
2022-06-22 18:45:10	247	<	70774	0.0804	13	0	0.3523	0.4327	-0.2718	>	<	10	5.72	6.1	5.3	0.23	5.95	5.49	>	<	10	3072	3072	3072	0	3072	3072	>
2022-06-22 18:45:20	248	<	70783	0.0854	12	0	0.3518	0.4372	-0.2664	>	<	10	6.4	12.95	5.3	2.19	8.59	4.21	>	<	10	3072	3072	3072	0	3072	3072	>
2022-06-22 18:45:30	249	<	75839	0.0855	10	0	0.3441	0.4297	-0.2586	>	<	10	6.16	15.85	3.95	3.32	9.48	2.84	>	<	10	3072	3072	3072	0	3072	3072	>
2022-06-22 18:45:40	250	<	70783	0.086	13	0	0.3574	0.4433	-0.2714	>	<	10	4.03	4.95	3.3	0.66	4.68	3.37	>	<	10	3072	3072	3072	0	3072	3072	>
2022-06-22 18:45:50	251	<	70783	0.0776	19	0	0.3025	0.3801	-0.225	>	<	10	4.91	10.3	3.25	2.07	6.98	2.83	>	<	10	3072	3072	3072	0	3072	3072	>
2022-06-22 18:46:00	252	<	70778	0.0788	34	0	0.3615	0.4402	-0.2827	>	<	10	4.82	5.9	3.35	1.13	5.95	3.69	>	<	10	3072	3072	3072	0	3072	3072	>
2022-06-22 18:46:10	253	<	73449	0.0726	39	0	0.3689	0.4415	-0.2963	>	<	10	4.56	5.85	3.4	1.14	5.7	3.42	>	<	10	3072	3072	3072	0	3072	3072	>
2022-06-22 18:46:20	254	<	68115	0.0753	40	0	0.4358	0.5111	-0.3605	>	<	10	5.24	8.1	3.25	1.45	6.68	3.79	>	<	10	3072	3072	3072	0	3072	3072	>
2022-06-22 18:46:30	255	<	70783	0.0813	43	0	0.4673	0.5486	-0.386	>	<	10	4.64	5.55	3.35	1.02	5.66	3.61	>	<	10	3072	3072	3072	0	3072	3072	>
2022-06-22 18:46:40	256	<	71569	0.0732	37	0	0.4435	0.5167	-0.3703	>	<	10	4.61	5.5	3.3	0.98	5.58	3.63	>	<	10	3072	3072	3072	0	3072	3072	>
2022-06-22 18:46:50	257	<	70015	0.0716	36	0	0.4548	0.5264	-0.3832	>	<	10	5.16	10.25	3.3	1.89	7.05	3.26	>	<	10	3072	3072	3072	0	3072	3072	>
2022-06-22 18:47:00	258	<	70783	0.067	34	0	0.3291	0.3961	-0.2622	>	<	10	4.6	5.35	3.3	0.84	5.44	3.75	>	<	10	3072	3072	3072	0	3072	3072	>
2022-06-22 18:47:10	259	<	75602	0.069	35	0	0.3764	0.4453	-0.3074	>	<	10	4.53	5.1	3.25	0.79	5.32	3.73	>	<	10	3072	3072	3072	0	3072	3072	>
2022-06-22 18:47:20	260	<	70783	0.0781	35	0	0.4759	0.554	-0.3978	>	<	10	5.33	10	3.35	1.63	6.96	3.7	>	<	10	3072	3072	3072	0	3072	3072	>
2022-06-22 18:47:30	261	<	70784	0.0684	33	0	0.393	0.4615	-0.3246	>	<	10	4.67	5.05	3.4	0.64	5.31	4.03	>	<	10	3072	3072	3072	0	3072	3072	>
2022-06-22 18:47:40	262	<	70784	0.0673	32	0	0.3946	0.4619	-0.3273	>	<	10	4.73	5.05	3.4	0.45	5.17	4.28	>	<	10	3072	3072	3072	0	3072	3072	>
2022-06-22 18:47:50	263	<	70784	0.0684	31	0	0.3938	0.4622	-0.3254	>	<	10	5.24	8.1	4.55	1.17	6.4	4.07	>	<	10	3072	3072	3072	0	3072	3072	>
2022-06-22 18:48:00	264	<	68722	0.0657	30	0	0.3472	0.4128	-0.2815	>	<	10	4.61	4.7	4.5	0.06	4.66	4.55	>	<	10	3072	3072	3072	0	3072	3072	>
2022-06-22 18:48:10	265	<	67790	0.0755	31	0	0.3655	0.441	-0.29	>	<	10	4.75	5.75	4.45	0.46	5.2	4.29	>	<	10	3072	3072	3072	0	3072	3072	>
2022-06-22 18:48:20	266	<	70784	0.0623	29	0	0.3732	0.4355	-0.3109	>	<	10	5.3	10.65	4.35	1.84	7.14	3.46	>	<	10	3072	3072	3072	0	3072	3072	>
2022-06-22 18:48:30	267	<	70787	0.0693	30	0	0.3728	0.4421	-0.3036	>	<	10	4.92	5.65	4.35	0.49	5.41	4.43	>	<	10	3072	3072	3072	0	3072	3072	>
2022-06-22 18:48:40	268	<	70784	0.0651	27	0	0.356	0.421	-0.2909	>	<	10	4.86	5.45	4.3	0.42	5.28	4.44	>	<	10	3072	3072	3072	0	3072	3072	>
2022-06-22 18:48:50	269	<	70783	0.0683	27	0	0.3841	0.4524	-0.3158	>	<	10	5.49	11	4.05	1.9	7.39	3.59	>	<	10	3072	3072	3072	0	3072	3072	>
2022-06-22 18:49:00	270	<	70784	0.0634	27	0	0.3491	0.4125	-0.2857	>	<	10	5.13	5.85	4.8	0.28	5.4	4.85	>	<	10	3072	3072	3072	0	3072	3072	>
2022-06-22 18:49:10	271	<	70821	0.0615	24	0	0.308	0.3695	-0.2464	>	<	10	5.19	5.8	4.7	0.37	5.56	4.82	>	<	10	3072	3072	3072	0	3072	3072	>
2022-06-22 18:49:20	272	<	70782	0.0668	24	0	0.3991	0.4659	-0.3323	>	<	10	5.89	8.2	5.2	1.03	6.92	4.85	>	<	10	3072	3072	3072	0	3072	3072	>
2022-06-22 18:49:30	273	<	75840	0.0678	24	0	0.3742	0.442	-0.3064	>	<	10	5.51	6.05	5.05	0.28	5.79	5.23	>	<	10	3072	3072	3072	0	3072	3072	>
2022-06-22 18:49:40	274	<	70784	0.0684	92	0	0.538	0.6064	-0.4695	>	<	10	5.72	6	5.3	0.24	5.96	5.48	>	<	10	3072	3072	3072	0	3072	3072	>
2022-06-22 18:49:50	275	<	70784	0.0661	23	0	0.3734	0.4395	-0.3073	>	<	10	6.12	11	5.25	1.64	7.75	4.48	>	<	10	3072	3072	3072	0	3072	3072	>
2022-06-22 18:50:00	276	<	70788	0.0584	25	0	0.3433	0.4018	-0.2849	>	<	10	5.78	6.05	5.25	0.26	6.04	5.52	>	<	10	3072	3072	3072	0	3072	3072	>
2022-06-22 18:50:10	277	<	70784	0.0636	21	0	0.3686	0.4322	-0.305	>	<	10	5.68	16.35	3.35	3.67	9.35	2.01	>	<	10	3072	3072	3072	0	3072	3072	>
2022-06-22 18:50:20	278	<	70782	0.0569	20	0	0.2982	0.355	-0.2413	>	<	10	4.93	10.3	3.35	1.97	6.9	2.95	>	<	10	3072	3072	3072	0	3072	3072	>
2022-06-22 18:50:30	279	<	70783	0.0628	21	0	0.3507	0.4135	-0.2879	>	<	10	4.56	5.95	3.3	1.15	5.71	3.41	>	<	10	3072	3072	3072	0	3072	3072	>
2022-06-22 18:50:40	280	<	65727	0.0525	18	0	0.2865	0.339	-0.234	>	<	10	4.78	5.8	3.4	1.12	5.9	3.65	>	<	10	3072	3072	3072	0	3072	3072	>
2022-06-22 18:50:50	281	<	70795	0.0577	29	0	0.3643	0.4219	-0.3066	>	<	10	5.14	9.55	3.3	1.87	7	3.27	>	<	10	3072	3072	3072	0	3072	3072	>
2022-06-22 18:51:00	282	<	70782	0.0595	19	0	0.3473	0.4068	-0.2879	>	<	10	4.61	5.5	3.35	0.98	5.58	3.63	>	<	10	3072	3072	3072	0	3072	3072	>
2022-06-22 18:51:10	283	<	70783	0.0565	18	0	0.3294	0.3859	-0.2729	>	<	10	4.58	5.55	3.4	0.95	5.53	3.62	>	<	10	3072	3072	3072	0	3072	3072	>
2022-06-22 18:51:20	284	<	70784	0.0637	18	0	0.3653	0.429	-0.3016	>	<	10	5.18	8.7	3.35	1.38	6.55	3.8	>	<	10	3072	3072	3072	0	3072	3072	>
2022-06-22 18:51:30	285	<	70782	0.059	18	0	0.3245	0.3834	-0.2655	>	<	10	4.63	5.5	3.35	0.82	5.45	3.81	>	<	10	3072	3072	3072	0	3072	3072	>
2022-06-22 18:51:40	286	<	65712	0.0566	18	0	0.3296	0.3862	-0.2729	>	<	10	4.62	5.35	3.35	0.79	5.41	3.83	>	<	10	3072	3072	3072	0	3072	3072	>
2022-06-22 18:51:50	287	<	70784	0.0595	17	0	0.3584	0.4179	-0.299	>	<	10	5.24	10.2	3.3	1.76	7	3.48	>	<	10	3072	3072	3072	0	3072	3072	>
2022-06-22 18:52:00	288	<	70784	0.0583	16	0	0.3431	0.4014	-0.2848	>	<	10	4.71	5.1	3.35	0.49	5.2	4.22	>	<	10	3072	3072	3072	0	3072	3072	>
2022-06-22 18:52:10	289	<	70784	0.0523	16	0	0.3489	0.4012	-0.2965	>	<	10	4.69	4.95	3.35	0.45	5.14	4.24	>	<	10	3072	3072	3072	0	3072	3072	>
2022-06-22 18:52:20	290	<	70784	0.0581	14	0	0.3127	0.3708	-0.2547	>	<	10	5.25	9.5	4.6	1.43	6.67	3.82	>	<	10	3072	3072	3072	0	3072	3072	>
2022-06-22 18:52:30	291	<	70835	0.0549	18	0	0.3163	0.3712	-0.2614	>	<	10	4.78	5.3	4.45	0.25	5.03	4.52	>	<	10	3072	3072	3072	0	3072	3072	>
2022-06-22 18:52:40	292	<	75840	0.0586	12	0	0.3366	0.3953	-0.278	>	<	10	4.75	5.8	4.5	0.36	5.11	4.39	>	<	10	3072	3072	3072	0	3072	3072	>
2022-06-22 18:52:50	293	<	70784	0.0511	10	0	0.298	0.3491	-0.2469	>	<	10	5.32	10	4.3	1.64	6.96	3.68	>	<	10	3072	3072	3072	0	3072	3072	>
2022-06-22 18:53:00	294	<	80895	0.054	10	0	0.3162	0.3702	-0.2622	>	<	10	4.85	5.6	4.35	0.54	5.38	4.31	>	<	10	3072	3072	3072	0	3072	3072	>
2022-06-22 18:53:10	295	<	75838	0.0523	20	0	0.3039	0.3562	-0.2517	>	<	10	4.85	5.3	4.15	0.47	5.32	4.38	>	<	10	3072	3072	3072	0	3072	3072	>
2022-06-22 18:53:20	296	<	80896	0.0547	10	0	0.3153	0.3699	-0.2606	>	<	10	5.52	9.75	4.4	1.43	6.95	4.08	>	<	10	3072	3072	3072	0	3072	3072	>
2022-06-22 18:53:30	297	<	81140	0.1754	3588	0	17.9943	18.1696	-17.8189	>	<	10	4.97	5.25	4.7	0.19	5.16	4.77	>	<	10	3072	3072	3072	0	3072	3072	>
2022-06-22 18:53:40	298	<	75989	0.0702	161	0	1.9388	2.009	-1.8685	>	<	10	5.33	6.05	4.7	0.44	5.77	4.88	>	<	10	3072	3072	3072	0	3072	3072	>
2022-06-22 18:53:50	299	<	70784	0.0467	26	0	0.3224	0.369	-0.2757	>	<	10	5.93	9.65	4.95	1.27	7.19	4.66	>	<	10	3072	3072	3072	0	3072	3072	>
2022-06-22 18:54:00	300	<	80903	0.0428	36	0	0.2574	0.3002	-0.2145	>	<	10	5.56	6.15	4.75	0.39	5.95	5.17	>	<	10	3072	3072	3072	0	3072	3072	>
2022-06-22 18:54:10	301	<	79339	0.045	40	0	0.3948	0.4398	-0.3497	>	<	10	5.94	6.2	5.55	0.22	6.16	5.71	>	<	10	3072	3072	3072	0	3072	3072	>
2022-06-22 18:54:20	302	<	72340	0.0449	35	0	0.2461	0.291	-0.2013	>	<	10	6.21	10.1	5.2	1.35	7.56	4.86	>	<	10	3072	3072	3072	0	3072	3072	>
2022-06-22 18:54:30	303	<	80896	0.0483	37	0	0.3534	0.4018	-0.3051	>	<	10	5.69	5.95	5.25	0.19	5.88	5.49	>	<	10	3072	3072	3072	0	3072	3072	>
2022-06-22 18:54:40	304	<	80908	0.0505	35	0	0.3649	0.4154	-0.3144	>	<	10	5.4	16.6	3.35	3.8	9.2	1.59	>	<	10	3072	3072	3072	0	3072	3072	>
2022-06-22 18:54:50	305	<	75840	0.0419	32	0	0.3401	0.382	-0.2982	>	<	10	5	8.75	3.25	1.54	6.54	3.45	>	<	10	3072	3072	3072	0	3072	3072	>
2022-06-22 18:55:00	306	<	80895	0.0468	32	0	0.3408	0.3876	-0.294	>	<	10	4.69	5.6	3.25	1.08	5.77	3.61	>	<	10	3072	3072	3072	0	3072	3072	>
2022-06-22 18:55:10	307	<	75839	0.0487	34	0	0.3016	0.3502	-0.2529	>	<	10	4.35	5.55	3.2	1.1	5.44	3.25	>	<	10	3072	3072	3072	0	3072	3072	>
2022-06-22 18:55:20	308	<	80935	0.0516	33	0	0.3369	0.3885	-0.2853	>	<	10	5.01	9.55	3.2	1.76	6.77	3.25	>	<	10	3072	3072	3072	0	3072	3072	>
2022-06-22 18:55:30	309	<	75840	0.0525	30	0	0.348	0.4005	-0.2956	>	<	10	4.61	5.25	3.25	0.88	5.49	3.73	>	<	10	3072	3072	3072	0	3072	3072	>
2022-06-22 18:55:40	310	<	80895	0.055	29	0	0.3548	0.4098	-0.2998	>	<	10	4.4	5.25	3.25	0.88	5.28	3.52	>	<	10	3072	3072	3072	0	3072	3072	>
2022-06-22 18:55:50	311	<	75840	0.055	30	0	0.3617	0.4168	-0.3067	>	<	10	5.26	8.85	3.25	1.32	6.57	3.94	>	<	10	3072	3072	3072	0	3072	3072	>
2022-06-22 18:56:00	312	<	75840	0.056	29	0	0.3931	0.4491	-0.3371	>	<	10	4.55	5.2	3.35	0.78	5.33	3.77	>	<	10	3072	3072	3072	0	3072	3072	>
2022-06-22 18:56:10	313	<	80891	0.0646	40	0	0.4782	0.5428	-0.4136	>	<	10	4.68	5.25	3.25	0.68	5.36	3.99	>	<	10	3072	3072	3072	0	3072	3072	>
2022-06-22 18:56:20	314	<	70784	0.0601	26	0	0.391	0.451	-0.3309	>	<	10	5.22	10	3.3	1.66	6.88	3.56	>	<	10	3072	3072	3072	0	3072	3072	>
2022-06-22 18:56:30	315	<	80896	0.0571	28	0	0.394	0.4511	-0.337	>	<	10	4.58	4.8	3.3	0.43	5.01	4.15	>	<	10	3072	3072	3072	0	3072	3072	>
2022-06-22 18:56:40	316	<	80896	0.0619	25	0	0.3181	0.38	-0.2562	>	<	10	4.59	4.85	3.75	0.31	4.89	4.28	>	<	10	3072	3072	3072	0	3072	3072	>
2022-06-22 18:56:50	317	<	60662	0.0615	26	0	0.3772	0.4387	-0.3157	>	<	10	5.34	9.65	4.4	1.48	6.81	3.86	>	<	10	3072	3072	3072	0	3072	3072	>
2022-06-22 18:57:00	318	<	80895	0.0699	24	0	0.3714	0.4412	-0.3015	>	<	10	4.85	6.05	4.35	0.53	5.38	4.32	>	<	10	3072	3072	3072	0	3072	3072	>
2022-06-22 18:57:10	319	<	75840	0.0643	23	0	0.416	0.4803	-0.3517	>	<	10	4.66	5.6	4.35	0.44	5.1	4.21	>	<	10	3072	3072	3072	0	3072	3072	>
2022-06-22 18:57:20	320	<	80896	0.0514	22	0	0.3502	0.4016	-0.2988	>	<	10	5.48	9.05	4.15	1.4	6.88	4.08	>	<	10	3072	3072	3072	0	3072	3072	>
2022-06-22 18:57:30	321	<	80895	0.0728	22	0	0.3826	0.4553	-0.3098	>	<	10	4.94	5.55	4.3	0.5	5.44	4.44	>	<	10	3072	3072	3072	0	3072	3072	>
2022-06-22 18:57:40	322	<	75869	0.0673	22	0	0.3589	0.4262	-0.2916	>	<	10	5.11	5.55	4.3	0.38	5.49	4.73	>	<	10	3072	3072	3072	0	3072	3072	>
2022-06-22 18:57:50	323	<	80895	0.0715	21	0	0.3722	0.4438	-0.3007	>	<	10	5.83	10.75	4.85	1.69	7.52	4.14	>	<	10	3072	3072	3072	0	3072	3072	>
2022-06-22 18:58:00	324	<	80895	0.0712	20	0	0.3404	0.4116	-0.2692	>	<	9	5.16	5.75	4.75	0.33	5.49	4.83	>	<	9	3072	3072	3072	0	3072	3072	>
2022-06-22 18:58:10	325	<	80896	0.0618	20	0	0.3386	0.4004	-0.2768	>	<	10	5.39	5.65	4.7	0.27	5.65	5.12	>	<	10	3072	3072	3072	0	3072	3072	>
2022-06-22 18:58:20	326	<	75886	0.0663	30	0	0.3751	0.4414	-0.3087	>	<	10	6.16	11.5	5.05	1.8	7.96	4.36	>	<	10	3072	3072	3072	0	3072	3072	>
2022-06-22 18:58:30	327	<	75839	0.0688	19	0	0.3544	0.4232	-0.2856	>	<	10	5.69	5.95	5.35	0.21	5.89	5.48	>	<	10	3072	3072	3072	0	3072	3072	>
2022-06-22 18:58:40	328	<	80896	0.0826	18	0	0.3813	0.4639	-0.2987	>	<	10	5.69	6	5.05	0.26	5.94	5.43	>	<	10	3072	3072	3072	0	3072	3072	>
2022-06-22 18:58:50	329	<	75840	0.0795	17	0	0.3737	0.4532	-0.2942	>	<	10	5.79	7.3	5.1	0.59	6.38	5.2	>	<	10	3072	3072	3072	0	3072	3072	>
2022-06-22 18:59:00	330	<	70152	0.0816	16	0	0.3818	0.4634	-0.3002	>	<	10	5.83	21.4	3.25	5.23	11.06	0.59	>	<	10	3072	3072	3072	0	3072	3072	>
2022-06-22 18:59:10	331	<	70821	0.0773	19	0	0.3553	0.4326	-0.278	>	<	10	4.48	5.6	3.3	0.8	5.27	3.68	>	<	10	3072	3072	3072	0	3072	3072	>
2022-06-22 18:59:20	332	<	70783	0.0819	16	0	0.3636	0.4455	-0.2817	>	<	10	4.49	5.7	3.35	1.14	5.62	3.35	>	<	10	3072	3072	3072	0	3072	3072	>
2022-06-22 18:59:30	333	<	75840	0.0848	14	0	0.3523	0.4372	-0.2675	>	<	10	5.05	10.8	3.3	2.13	7.18	2.91	>	<	10	3072	3072	3072	0	3072	3072	>
2022-06-22 18:59:40	334	<	70784	0.0854	79	0	0.609	0.6944	-0.5236	>	<	10	4.73	5.4	3.35	0.88	5.6	3.85	>	<	10	3072	3072	3072	0	3072	3072	>
2022-06-22 18:59:50	335	<	70300	0.0837	20	0	0.3803	0.464	-0.2966	>	<	10	4.54	5.4	3.45	0.84	5.38	3.7	>	<	10	3072	3072	3072	0	3072	3072	>
2022-06-22 19:00:00	336	<	66263	0.083	11	0	0.3507	0.4337	-0.2677	>	<	10	5.17	10.3	3.35	1.89	7.06	3.28	>	<	10	3072	3072	3072	0	3072	3072	>
2022-06-22 19:00:10	337	<	72655	0.0896	10	0	0.3495	0.4391	-0.2598	>	<	10	4.7	5.15	3.3	0.69	5.39	4	>	<	10	3072	3072	3072	0	3072	3072	>
2022-06-22 19:00:20	338	<	73968	0.0874	10	0	0.3508	0.4382	-0.2634	>	<	10	4.58	5.3	3.35	0.8	5.37	3.78	>	<	10	3072	3072	3072	0	3072	3072	>
2022-06-22 19:00:30	339	<	75840	0.0876	10	0	0.3466	0.4342	-0.2589	>	<	10	5.3	7.75	3.4	1.25	6.55	4.05	>	<	10	3072	3072	3072	0	3072	3072	>
2022-06-22 19:00:40	340	<	80948	0.0848	24	0	0.3509	0.4358	-0.2661	>	<	10	4.62	4.8	3.4	0.41	5.03	4.21	>	<	10	3072	3072	3072	0	3072	3072	>
2022-06-22 19:00:50	341	<	70783	0.0871	13	0	0.3143	0.4014	-0.2272	>	<	10	4.59	4.9	3.35	0.42	5.01	4.16	>	<	10	3072	3072	3072	0	3072	3072	>
2022-06-22 19:01:00	342	<	75840	0.0897	23	0	0.3281	0.4178	-0.2384	>	<	10	5.33	11.05	4.6	1.91	7.24	3.41	>	<	10	3072	3072	3072	0	3072	3072	>
2022-06-22 19:01:10	343	<	70784	0.0856	33	0	0.3792	0.4648	-0.2937	>	<	10	4.77	5.95	4.45	0.41	5.18	4.36	>	<	10	3072	3072	3072	0	3072	3072	>
2022-06-22 19:01:20	344	<	65726	0.087	37	0	0.3949	0.4818	-0.3079	>	<	10	4.71	5.75	4.35	0.5	5.21	4.21	>	<	10	3072	3072	3072	0	3072	3072	>
2022-06-22 19:01:30	345	<	70837	0.0848	36	0	0.3693	0.4542	-0.2845	>	<	10	5.39	10.25	4.05	1.73	7.11	3.66	>	<	10	3072	3072	3072	0	3072	3072	>
2022-06-22 19:01:40	346	<	70784	0.086	36	0	0.4799	0.5658	-0.3939	>	<	10	4.86	5.45	4.25	0.49	5.35	4.37	>	<	10	3072	3072	3072	0	3072	3072	>
2022-06-22 19:01:50	347	<	70784	0.0876	34	0	0.4834	0.571	-0.3958	>	<	10	4.95	5.45	4.2	0.41	5.35	4.54	>	<	10	3072	3072	3072	0	3072	3072	>
2022-06-22 19:02:00	348	<	70784	0.0916	36	0	0.4538	0.5454	-0.3623	>	<	10	5.67	7.65	4.85	1.03	6.7	4.63	>	<	10	3072	3072	3072	0	3072	3072	>
2022-06-22 19:02:10	349	<	70784	0.0882	34	0	0.3362	0.4244	-0.248	>	<	10	5.1	5.85	4.7	0.44	5.54	4.66	>	<	10	3072	3072	3072	0	3072	3072	>
2022-06-22 19:02:20	350	<	75866	0.0845	39	0	0.4424	0.5269	-0.3579	>	<	10	5.46	6.05	4.7	0.36	5.82	5.1	>	<	10	3072	3072	3072	0	3072	3072	>
2022-06-22 19:02:30	351	<	75840	0.0883	32	0	0.4084	0.4967	-0.32	>	<	10	6.02	10.85	5	1.63	7.65	4.38	>	<	10	3072	3072	3072	0	3072	3072	>
2022-06-22 19:02:40	352	<	80896	0.0943	33	0	0.4363	0.5306	-0.342	>	<	10	5.71	6.15	5.15	0.25	5.96	5.46	>	<	10	3072	3072	3072	0	3072	3072	>
2022-06-22 19:02:50	353	<	75708	0.0897	30	0	0.4107	0.5004	-0.321	>	<	10	5.71	6.05	5.25	0.24	5.95	5.47	>	<	10	3072	3072	3072	0	3072	3072	>
2022-06-22 19:03:00	354	<	65874	0.0884	30	0	0.4166	0.505	-0.3282	>	<	10	6.32	11.2	5.25	1.66	7.98	4.66	>	<	10	3072	3072	3072	0	3072	3072	>
2022-06-22 19:03:10	355	<	75839	0.0894	29	0	0.3854	0.4747	-0.296	>	<	10	5.89	17.3	3.35	3.91	9.8	1.97	>	<	10	3072	3072	3072	0	3072	3072	>
2022-06-22 19:03:20	356	<	70782	0.092	27	0	0.4217	0.5136	-0.3297	>	<	10	4.47	5.4	3.35	0.76	5.22	3.71	>	<	10	3072	3072	3072	0	3072	3072	>
2022-06-22 19:03:30	357	<	70783	0.0947	31	0	0.4653	0.56	-0.3706	>	<	10	5.11	7.35	3.3	1.32	6.42	3.79	>	<	10	3072	3072	3072	0	3072	3072	>
2022-06-22 19:03:40	358	<	70782	0.0864	27	0	0.4019	0.4883	-0.3154	>	<	10	4.57	5.55	3.25	1	5.56	3.57	>	<	10	3072	3072	3072	0	3072	3072	>
2022-06-22 19:03:50	359	<	70804	0.0867	26	0	0.3895	0.4762	-0.3028	>	<	10	4.57	5.55	3.25	1.01	5.58	3.56	>	<	10	3072	3072	3072	0	3072	3072	>
2022-06-22 19:04:00	360	<	70783	0.0932	25	0	0.3802	0.4734	-0.287	>	<	10	5.22	10.35	3.3	1.91	7.13	3.31	>	<	10	3072	3072	3072	0	3072	3072	>
2022-06-22 19:04:10	361	<	69593	0.0931	24	0	0.3766	0.4697	-0.2835	>	<	10	4.69	5.4	3.4	0.82	5.51	3.86	>	<	10	3072	3072	3072	0	3072	3072	>
2022-06-22 19:04:20	362	<	67487	0.0987	24	0	0.4204	0.519	-0.3217	>	<	10	4.67	5.4	3.4	0.81	5.48	3.85	>	<	10	3072	3072	3072	0	3072	3072	>
2022-06-22 19:04:30	363	<	70213	0.0942	22	0	0.4317	0.5259	-0.3375	>	<	10	5.37	10.1	3.45	1.65	7.01	3.72	>	<	10	3072	3072	3072	0	3072	3072	>
2022-06-22 19:04:40	364	<	70810	0.0899	22	0	0.3728	0.4627	-0.2829	>	<	10	4.6	5.05	3.35	0.62	5.22	3.98	>	<	10	3072	3072	3072	0	3072	3072	>
2022-06-22 19:04:50	365	<	65728	0.091	21	0	0.3496	0.4406	-0.2586	>	<	10	4.72	4.9	3.4	0.44	5.16	4.28	>	<	10	3072	3072	3072	0	3072	3072	>
2022-06-22 19:05:00	366	<	70784	0.0961	21	0	0.4038	0.4999	-0.3077	>	<	5	5.31	9.45	2.65	2.23	7.54	3.08	>	<	5	3072	3072	3072	0	3072	3072	>
2022-06-22 19:05:10	367	<	75840	0.0965	21	0	0.3987	0.4952	-0.3021	>	<	0	0			0	0	0	>	<	0	0			0	0	0	>
2022-06-22 19:05:20	368	<	70783	0.0939	20	0	0.3532	0.4471	-0.2593	>	<	0	0			0	0	0	>	<	0	0			0	0	0	>
2022-06-22 19:05:30	369	<	75838	0.0948	33	0	0.4211	0.516	-0.3263	>	<	0	0			0	0	0	>	<	0	0			0	0	0	>
2022-06-22 19:05:40	370	<	75840	0.0969	19	0	0.3763	0.4732	-0.2794	>	<	0	0			0	0	0	>	<	0	0			0	0	0	>
2022-06-22 19:05:50	371	<	75840	0.0928	20	0	0.3593	0.4521	-0.2665	>	<	0	0			0	0	0	>	<	0	0			0	0	0	>
2022-06-22 19:06:00	372	<	70784	0.0987	18	0	0.4001	0.4988	-0.3015	>	<	0	0			0	0	0	>	<	0	0			0	0	0	>
2022-06-22 19:06:10	373	<	75823	0.0904	20	0	0.3688	0.4591	-0.2784	>	<	0	0			0	0	0	>	<	0	0			0	0	0	>
2022-06-22 19:06:20	374	<	75840	0.0948	17	0	0.3755	0.4702	-0.2807	>	<	0	0			0	0	0	>	<	0	0			0	0	0	>
2022-06-22 19:06:30	375	<	75839	0.0957	17	0	0.3709	0.4666	-0.2751	>	<	0	0			0	0	0	>	<	0	0			0	0	0	>
2022-06-22 19:06:40	376	<	75839	0.0951	17	0	0.3759	0.4711	-0.2808	>	<	0	0			0	0	0	>	<	0	0			0	0	0	>
2022-06-22 19:06:50	377	<	70784	0.0982	14	0	0.3914	0.4896	-0.2932	>	<	0	0			0	0	0	>	<	0	0			0	0	0	>
2022-06-22 19:07:00	378	<	75888	0.0921	19	0	0.3786	0.4707	-0.2865	>	<	0	0			0	0	0	>	<	0	0			0	0	0	>
2022-06-22 19:07:10	379	<	75840	0.0975	12	0	0.3639	0.4614	-0.2665	>	<	0	0			0	0	0	>	<	0	0			0	0	0	>
2022-06-22 19:07:20	380	<	70784	0.0962	11	0	0.3666	0.4628	-0.2705	>	<	0	0			0	0	0	>	<	0	0			0	0	0	>
2022-06-22 19:07:30	381	<	75840	0.0989	11	0	0.3839	0.4827	-0.285	>	<	0	0			0	0	0	>	<	0	0			0	0	0	>
2022-06-22 19:07:40	382	<	75885	0.0937	20	0	0.3608	0.4545	-0.2671	>	<	0	0			0	0	0	>	<	0	0			0	0	0	>
2022-06-22 19:07:50	383	<	70784	0.0968	9	0	0.345	0.4418	-0.2482	>	<	0	0			0	0	0	>	<	0	0			0	0	0	>
2022-06-22 19:08:00	384	<	75839	0.0946	10	0	0.3541	0.4488	-0.2595	>	<	0	0			0	0	0	>	<	0	0			0	0	0	>
2022-06-22 19:08:10	385	<	75840	0.0927	14	0	0.3271	0.4198	-0.2344	>	<	0	0			0	0	0	>	<	0	0			0	0	0	>
2022-06-22 19:08:20	386	<	75840	0.0933	24	0	0.3324	0.4257	-0.2391	>	<	0	0			0	0	0	>	<	0	0			0	0	0	>
2022-06-22 19:08:30	387	<	75817	0.0893	32	0	0.3958	0.4851	-0.3064	>	<	0	0			0	0	0	>	<	0	0			0	0	0	>
2022-06-22 19:08:40	388	<	70784	0.0951	36	0	0.4146	0.5097	-0.3195	>	<	0	0			0	0	0	>	<	0	0			0	0	0	>
2022-06-22 19:08:50	389	<	75840	0.0953	37	0	0.4604	0.5557	-0.3651	>	<	0	0			0	0	0	>	<	0	0			0	0	0	>
2022-06-22 19:09:00	390	<	75840	0.0922	34	0	0.3929	0.4851	-0.3007	>	<	0	0			0	0	0	>	<	0	0			0	0	0	>
2022-06-22 19:09:10	391	<	75848	0.0875	35	0	0.4507	0.5382	-0.3633	>	<	0	0			0	0	0	>	<	0	0			0	0	0	>
2022-06-22 19:09:20	392	<	75839	0.0925	31	0	0.3954	0.4879	-0.3029	>	<	0	0			0	0	0	>	<	0	0			0	0	0	>
2022-06-22 19:09:30	393	<	72114	0.0935	34	0	0.4945	0.588	-0.401	>	<	0	0			0	0	0	>	<	0	0			0	0	0	>
2022-06-22 19:09:40	394	<	74510	0.0914	32	0	0.4237	0.5151	-0.3323	>	<	0	0			0	0	0	>	<	0	0			0	0	0	>
2022-06-22 19:09:50	395	<	75840	0.0897	30	0	0.4116	0.5012	-0.3219	>	<	0	0			0	0	0	>	<	0	0			0	0	0	>
2022-06-22 19:10:00	396	<	75826	0.095	90	0	0.6187	0.7136	-0.5237	>	<	0	0			0	0	0	>	<	0	0			0	0	0	>
2022-06-22 19:10:10	397	<	75840	0.0924	28	0	0.4193	0.5117	-0.327	>	<	0	0			0	0	0	>	<	0	0			0	0	0	>
2022-06-22 19:10:20	398	<	75840	0.0942	30	0	0.4527	0.5469	-0.3585	>	<	0	0			0	0	0	>	<	0	0			0	0	0	>
2022-06-22 19:10:30	399	<	75447	0.0941	27	0	0.4466	0.5407	-0.3525	>	<	0	0			0	0	0	>	<	0	0			0	0	0	>
2022-06-22 19:10:40	400	<	71175	0.0891	25	0	0.3372	0.4263	-0.248	>	<	0	0			0	0	0	>	<	0	0			0	0	0	>
2022-06-22 19:10:50	401	<	80559	0.0882	25	0	0.3939	0.4821	-0.3057	>	<	0	0			0	0	0	>	<	0	0			0	0	0	>
2022-06-22 19:11:00	402	<	85952	0.0919	25	0	0.4121	0.504	-0.3202	>	<	0	0			0	0	0	>	<	0	0			0	0	0	>
2022-06-22 19:11:10	403	<	80892	0.0881	25	0	0.3657	0.4538	-0.2775	>	<	0	0			0	0	0	>	<	0	0			0	0	0	>
2022-06-22 19:11:20	404	<	80896	0.0951	22	0	0.3759	0.471	-0.2808	>	<	0	0			0	0	0	>	<	0	0			0	0	0	>
2022-06-22 19:11:30	405	<	80884	0.0875	23	0	0.3867	0.4742	-0.2992	>	<	0	0			0	0	0	>	<	0	0			0	0	0	>
2022-06-22 19:11:40	406	<	80895	0.0881	23	0	0.3687	0.4567	-0.2806	>	<	0	0			0	0	0	>	<	0	0			0	0	0	>
2022-06-22 19:11:50	407	<	70784	0.0948	20	0	0.4081	0.5029	-0.3134	>	<	0	0			0	0	0	>	<	0	0			0	0	0	>
2022-06-22 19:12:00	408	<	80896	0.0912	20	0	0.3548	0.4459	-0.2636	>	<	0	0			0	0	0	>	<	0	0			0	0	0	>
2022-06-22 19:12:10	409	<	85258	0.0906	19	0	0.3903	0.4809	-0.2997	>	<	0	0			0	0	0	>	<	0	0			0	0	0	>
2022-06-22 19:12:20	410	<	81645	0.0916	18	0	0.373	0.4646	-0.2814	>	<	0	0			0	0	0	>	<	0	0			0	0	0	>
2022-06-22 19:12:30	411	<	85951	0.0892	18	0	0.3718	0.461	-0.2826	>	<	0	0			0	0	0	>	<	0	0			0	0	0	>
2022-06-22 19:12:40	412	<	80893	0.0937	18	0	0.3465	0.4402	-0.2529	>	<	0	0			0	0	0	>	<	0	0			0	0	0	>
2022-06-22 19:12:50	413	<	80909	0.0866	15	0	0.3599	0.4465	-0.2733	>	<	0	0			0	0	0	>	<	0	0			0	0	0	>
2022-06-22 19:13:00	414	<	85950	0.0947	17	0	0.3711	0.4658	-0.2763	>	<	0	0			0	0	0	>	<	0	0			0	0	0	>
2022-06-22 19:13:10	415	<	80895	0.096	14	0	0.3571	0.4531	-0.2611	>	<	0	0			0	0	0	>	<	0	0			0	0	0	>
2022-06-22 19:13:20	416	<	85952	0.0926	15	0	0.3687	0.4613	-0.2761	>	<	0	0			0	0	0	>	<	0	0			0	0	0	>
2022-06-22 19:13:30	417	<	80925	0.0929	16	0	0.3888	0.4817	-0.2958	>	<	0	0			0	0	0	>	<	0	0			0	0	0	>
2022-06-22 19:13:40	418	<	85951	0.0956	13	0	0.3649	0.4605	-0.2693	>	<	0	0			0	0	0	>	<	0	0			0	0	0	>
2022-06-22 19:13:50	419	<	80896	0.0986	13	0	0.3735	0.4722	-0.2749	>	<	0	0			0	0	0	>	<	0	0			0	0	0	>
2022-06-22 19:14:00	420	<	85952	0.093	10	0	0.3339	0.4269	-0.2408	>	<	0	0			0	0	0	>	<	0	0			0	0	0	>
2022-06-22 19:14:10	421	<	83683	0.0908	19	0	0.3585	0.4493	-0.2678	>	<	0	0			0	0	0	>	<	0	0			0	0	0	>
2022-06-22 19:14:20	422	<	78130	0.0932	11	0	0.3543	0.4475	-0.2612	>	<	0	0			0	0	0	>	<	0	0			0	0	0	>
2022-06-22 19:14:30	423	<	75840	0.0933	10	0	0.3385	0.4318	-0.2451	>	<	0	0			0	0	0	>	<	0	0			0	0	0	>
2022-06-22 19:14:40	424	<	75840	0.0925	13	0	0.3462	0.4386	-0.2537	>	<	0	0			0	0	0	>	<	0	0			0	0	0	>
2022-06-22 19:14:50	425	<	75840	0.0927	20	0	0.331	0.4237	-0.2384	>	<	0	0			0	0	0	>	<	0	0			0	0	0	>
2022-06-22 19:15:00	426	<	75849	0.0884	27	0	0.4316	0.52	-0.3433	>	<	0	0			0	0	0	>	<	0	0			0	0	0	>
2022-06-22 19:15:10	427	<	75840	0.0973	39	0	0.4808	0.5781	-0.3836	>	<	0	0			0	0	0	>	<	0	0			0	0	0	>
2022-06-22 19:15:20	428	<	80896	0.0964	34	0	0.4758	0.5721	-0.3794	>	<	0	0			0	0	0	>	<	0	0			0	0	0	>
2022-06-22 19:15:30	429	<	80896	0.0885	35	0	0.3694	0.4579	-0.2809	>	<	0	0			0	0	0	>	<	0	0			0	0	0	>
2022-06-22 19:15:40	430	<	85978	0.0897	33	0	0.4418	0.5315	-0.3521	>	<	0	0			0	0	0	>	<	0	0			0	0	0	>
2022-06-22 19:15:50	431	<	80896	0.0898	31	0	0.4175	0.5073	-0.3277	>	<	0	0			0	0	0	>	<	0	0			0	0	0	>
2022-06-22 19:16:00	432	<	85952	0.0933	32	0	0.4238	0.5171	-0.3306	>	<	0	0			0	0	0	>	<	0	0			0	0	0	>
2022-06-22 19:16:10	433	<	80896	0.0933	30	0	0.4303	0.5236	-0.337	>	<	0	0			0	0	0	>	<	0	0			0	0	0	>
2022-06-22 19:16:20	434	<	85991	0.0852	29	0	0.3807	0.4659	-0.2954	>	<	0	0			0	0	0	>	<	0	0			0	0	0	>
2022-06-22 19:16:30	435	<	80896	0.0931	27	0	0.4002	0.4933	-0.3071	>	<	0	0			0	0	0	>	<	0	0			0	0	0	>
2022-06-22 19:16:40	436	<	80896	0.0923	26	0	0.3748	0.4671	-0.2825	>	<	0	0			0	0	0	>	<	0	0			0	0	0	>
2022-06-22 19:16:50	437	<	80896	0.0947	27	0	0.3908	0.4855	-0.296	>	<	0	0			0	0	0	>	<	0	0			0	0	0	>
2022-06-22 19:17:00	438	<	80911	0.09	26	0	0.422	0.512	-0.332	>	<	0	0			0	0	0	>	<	0	0			0	0	0	>
2022-06-22 19:17:10	439	<	85952	0.0951	24	0	0.3848	0.4799	-0.2896	>	<	0	0			0	0	0	>	<	0	0			0	0	0	>
2022-06-22 19:17:20	440	<	80894	0.0916	25	0	0.3683	0.46	-0.2767	>	<	0	0			0	0	0	>	<	0	0			0	0	0	>
2022-06-22 19:17:30	441	<	85952	0.095	25	0	0.4131	0.5082	-0.3181	>	<	0	0			0	0	0	>	<	0	0			0	0	0	>
2022-06-22 19:17:40	442	<	80894	0.0893	22	0	0.3916	0.4809	-0.3024	>	<	0	0			0	0	0	>	<	0	0			0	0	0	>
2022-06-22 19:17:50	443	<	80896	0.0939	21	0	0.3749	0.4688	-0.281	>	<	0	0			0	0	0	>	<	0	0			0	0	0	>
2022-06-22 19:18:00	444	<	85952	0.0934	20	0	0.3455	0.4389	-0.2522	>	<	0	0			0	0	0	>	<	0	0			0	0	0	>
2022-06-22 19:18:10	445	<	84883	0.092	21	0	0.3819	0.4739	-0.2898	>	<	0	0			0	0	0	>	<	0	0			0	0	0	>
2022-06-22 19:18:20	446	<	81965	0.0934	19	0	0.3553	0.4487	-0.2619	>	<	0	0			0	0	0	>	<	0	0			0	0	0	>
2022-06-22 19:18:30	447	<	80954	0.0862	18	0	0.3497	0.4359	-0.2635	>	<	0	0			0	0	0	>	<	0	0			0	0	0	>
2022-06-22 19:18:40	448	<	80894	0.0938	17	0	0.3549	0.4488	-0.2611	>	<	0	0			0	0	0	>	<	0	0			0	0	0	>
2022-06-22 19:18:50	449	<	85951	0.0939	17	0	0.3651	0.459	-0.2712	>	<	0	0			0	0	0	>	<	0	0			0	0	0	>
2022-06-22 19:19:00	450	<	85952	0.0926	17	0	0.3672	0.4598	-0.2746	>	<	0	0			0	0	0	>	<	0	0			0	0	0	>
2022-06-22 19:19:10	451	<	80920	0.0939	24	0	0.3932	0.4871	-0.2993	>	<	0	0			0	0	0	>	<	0	0			0	0	0	>
2022-06-22 19:19:20	452	<	80894	0.096	80	0	0.5376	0.6335	-0.4416	>	<	0	0			0	0	0	>	<	0	0			0	0	0	>
2022-06-22 19:19:30	453	<	85951	0.0926	15	0	0.3513	0.4439	-0.2588	>	<	0	0			0	0	0	>	<	0	0			0	0	0	>
2022-06-22 19:19:40	454	<	75840	0.0939	15	0	0.3657	0.4597	-0.2718	>	<	0	0			0	0	0	>	<	0	0			0	0	0	>
2022-06-22 19:19:50	455	<	80889	0.0934	20	0	0.368	0.4614	-0.2746	>	<	0	0			0	0	0	>	<	0	0			0	0	0	>
2022-06-22 19:20:00	456	<	85952	0.1003	13	0	0.3783	0.4786	-0.2779	>	<	0	0			0	0	0	>	<	0	0			0	0	0	>
2022-06-22 19:20:10	457	<	80895	0.0956	10	0	0.3639	0.4595	-0.2684	>	<	0	0			0	0	0	>	<	0	0			0	0	0	>
2022-06-22 19:20:20	458	<	85951	0.0987	11	0	0.376	0.4746	-0.2773	>	<	0	0			0	0	0	>	<	0	0			0	0	0	>
2022-06-22 19:20:30	459	<	80879	0.0925	20	0	0.3735	0.4659	-0.281	>	<	0	0			0	0	0	>	<	0	0			0	0	0	>
2022-06-22 19:20:40	460	<	85952	0.0967	10	0	0.3594	0.456	-0.2627	>	<	0	0			0	0	0	>	<	0	0			0	0	0	>
2022-06-22 19:20:50	461	<	80896	0.0944	12	0	0.3655	0.4599	-0.271	>	<	0	0			0	0	0	>	<	0	0			0	0	0	>
2022-06-22 19:21:00	462	<	85952	0.0951	24	0	0.362	0.4571	-0.2669	>	<	0	0			0	0	0	>	<	0	0			0	0	0	>
2022-06-22 19:21:10	463	<	80893	0.0927	34	0	0.4191	0.5118	-0.3264	>	<	0	0			0	0	0	>	<	0	0			0	0	0	>
2022-06-22 19:21:20	464	<	80895	0.0981	34	0	0.4658	0.5639	-0.3677	>	<	0	0			0	0	0	>	<	0	0			0	0	0	>
2022-06-22 19:21:30	465	<	85715	0.0937	33	0	0.3946	0.4882	-0.3009	>	<	0	0			0	0	0	>	<	0	0			0	0	0	>
2022-06-22 19:21:40	466	<	80894	0.0934	35	0	0.4066	0.5001	-0.3132	>	<	0	0			0	0	0	>	<	0	0			0	0	0	>
2022-06-22 19:21:50	467	<	85957	0.0927	31	0	0.3888	0.4815	-0.2961	>	<	0	0			0	0	0	>	<	0	0			0	0	0	>
2022-06-22 19:22:00	468	<	80896	0.0963	30	0	0.4296	0.526	-0.3333	>	<	0	0			0	0	0	>	<	0	0			0	0	0	>
2022-06-22 19:22:10	469	<	81943	0.0938	29	0	0.3975	0.4912	-0.3037	>	<	0	0			0	0	0	>	<	0	0			0	0	0	>
2022-06-22 19:22:20	470	<	84904	0.0983	27	0	0.4425	0.5408	-0.3443	>	<	0	0			0	0	0	>	<	0	0			0	0	0	>
2022-06-22 19:22:30	471	<	80896	0.0846	27	0	0.3581	0.4427	-0.2735	>	<	0	0			0	0	0	>	<	0	0			0	0	0	>
2022-06-22 19:22:40	472	<	85950	0.0973	26	0	0.4106	0.5079	-0.3132	>	<	0	0			0	0	0	>	<	0	0			0	0	0	>
2022-06-22 19:22:50	473	<	80896	0.0937	26	0	0.3905	0.4842	-0.2968	>	<	0	0			0	0	0	>	<	0	0			0	0	0	>
2022-06-22 19:23:00	474	<	80895	0.0919	26	0	0.3683	0.4602	-0.2765	>	<	0	0			0	0	0	>	<	0	0			0	0	0	>
2022-06-22 19:23:10	475	<	80877	0.0899	25	0	0.4099	0.4998	-0.32	>	<	0	0			0	0	0	>	<	0	0			0	0	0	>
2022-06-22 19:23:20	476	<	85952	0.0959	24	0	0.4644	0.5603	-0.3684	>	<	0	0			0	0	0	>	<	0	0			0	0	0	>
2022-06-22 19:23:30	477	<	80896	0.0951	23	0	0.4248	0.52	-0.3297	>	<	0	0			0	0	0	>	<	0	0			0	0	0	>
2022-06-22 19:23:40	478	<	80895	0.0964	23	0	0.4279	0.5242	-0.3315	>	<	0	0			0	0	0	>	<	0	0			0	0	0	>
2022-06-22 19:23:50	479	<	80894	0.0956	23	0	0.3939	0.4895	-0.2983	>	<	0	0			0	0	0	>	<	0	0			0	0	0	>
2022-06-22 19:24:00	480	<	85949	0.091	21	0	0.3941	0.4851	-0.3031	>	<	0	0			0	0	0	>	<	0	0			0	0	0	>
2022-06-22 19:24:10	481	<	80896	0.0965	21	0	0.3805	0.477	-0.2841	>	<	0	0			0	0	0	>	<	0	0			0	0	0	>
2022-06-22 19:24:20	482	<	80895	0.0954	20	0	0.4028	0.4982	-0.3073	>	<	0	0			0	0	0	>	<	0	0			0	0	0	>
2022-06-22 19:24:30	483	<	85950	0.0939	20	0	0.4015	0.4955	-0.3076	>	<	0	0			0	0	0	>	<	0	0			0	0	0	>
2022-06-22 19:24:40	484	<	80899	0.0891	20	0	0.4032	0.4923	-0.3141	>	<	0	0			0	0	0	>	<	0	0			0	0	0	>
2022-06-22 19:24:50	485	<	80896	0.0995	19	0	0.409	0.5085	-0.3096	>	<	0	0			0	0	0	>	<	0	0			0	0	0	>
2022-06-22 19:25:00	486	<	85950	0.0929	17	0	0.3952	0.488	-0.3023	>	<	0	0			0	0	0	>	<	0	0			0	0	0	>
2022-06-22 19:25:10	487	<	80896	0.0932	17	0	0.3449	0.4381	-0.2517	>	<	0	0			0	0	0	>	<	0	0			0	0	0	>
2022-06-22 19:25:20	488	<	80893	0.088	17	0	0.3463	0.4343	-0.2582	>	<	0	0			0	0	0	>	<	0	0			0	0	0	>
2022-06-22 19:25:30	489	<	85952	0.0921	14	0	0.3721	0.4642	-0.2799	>	<	0	0			0	0	0	>	<	0	0			0	0	0	>
2022-06-22 19:25:40	490	<	80896	0.0956	13	0	0.3712	0.4668	-0.2756	>	<	0	0			0	0	0	>	<	0	0			0	0	0	>
2022-06-22 19:25:50	491	<	85952	0.0886	12	0	0.3619	0.4505	-0.2732	>	<	0	0			0	0	0	>	<	0	0			0	0	0	>
2022-06-22 19:26:00	492	<	80942	0.0935	18	0	0.3739	0.4674	-0.2804	>	<	0	0			0	0	0	>	<	0	0			0	0	0	>
2022-06-22 19:26:10	493	<	80895	0.0953	11	0	0.3599	0.4551	-0.2646	>	<	0	0			0	0	0	>	<	0	0			0	0	0	>
2022-06-22 19:26:20	494	<	80895	0.0872	12	0	0.3522	0.4395	-0.265	>	<	0	0			0	0	0	>	<	0	0			0	0	0	>
2022-06-22 19:26:30	495	<	85952	0.0859	11	0	0.3498	0.4357	-0.264	>	<	0	0			0	0	0	>	<	0	0			0	0	0	>
2022-06-22 19:26:40	496	<	80937	0.0848	23	0	0.3693	0.4541	-0.2845	>	<	0	0			0	0	0	>	<	0	0			0	0	0	>
2022-06-22 19:26:50	497	<	85951	0.0811	19	0	0.2907	0.3718	-0.2095	>	<	0	0			0	0	0	>	<	0	0			0	0	0	>
2022-06-22 19:27:00	498	<	80895	0.0841	28	0	0.3842	0.4683	-0.3001	>	<	0	0			0	0	0	>	<	0	0			0	0	0	>
2022-06-22 19:27:10	499	<	80895	0.0883	33	0	0.4412	0.5295	-0.3529	>	<	0	0			0	0	0	>	<	0	0			0	0	0	>
2022-06-22 19:27:20	500	<	85945	0.0827	33	0	0.4541	0.5368	-0.3714	>	<	0	0			0	0	0	>	<	0	0			0	0	0	>
2022-06-22 19:27:30	501	<	80894	0.085	31	0	0.4292	0.5143	-0.3442	>	<	0	0			0	0	0	>	<	0	0			0	0	0	>
2022-06-22 19:27:40	502	<	83669	0.08	29	0	0.3638	0.4437	-0.2838	>	<	0	0			0	0	0	>	<	0	0			0	0	0	>
2022-06-22 19:27:50	503	<	79789	0.0817	30	0	0.3535	0.4352	-0.2718	>	<	0	0			0	0	0	>	<	0	0			0	0	0	>
2022-06-22 19:28:00	504	<	84269	0.0822	29	0	0.4415	0.5237	-0.3594	>	<	0	0			0	0	0	>	<	0	0			0	0	0	>
2022-06-22 19:28:10	505	<	80896	0.0869	28	0	0.3821	0.469	-0.2951	>	<	0	0			0	0	0	>	<	0	0			0	0	0	>
2022-06-22 19:28:20	506	<	80955	0.0871	101	0	0.6292	0.7163	-0.5421	>	<	0	0			0	0	0	>	<	0	0			0	0	0	>
2022-06-22 19:28:30	507	<	85951	0.0779	26	0	0.3573	0.4352	-0.2793	>	<	0	0			0	0	0	>	<	0	0			0	0	0	>
2022-06-22 19:28:40	508	<	80952	0.0792	27	0	0.3711	0.4503	-0.292	>	<	0	0			0	0	0	>	<	0	0			0	0	0	>
2022-06-22 19:28:50	509	<	85951	0.0771	24	0	0.3742	0.4512	-0.2971	>	<	0	0			0	0	0	>	<	0	0			0	0	0	>
2022-06-22 19:29:00	510	<	80896	0.0745	22	0	0.3522	0.4267	-0.2777	>	<	0	0			0	0	0	>	<	0	0			0	0	0	>
2022-06-22 19:29:10	511	<	80895	0.0799	22	0	0.3643	0.4442	-0.2844	>	<	0	0			0	0	0	>	<	0	0			0	0	0	>
2022-06-22 19:29:20	512	<	80891	0.0814	22	0	0.3894	0.4708	-0.308	>	<	0	0			0	0	0	>	<	0	0			0	0	0	>
2022-06-22 19:29:30	513	<	80953	0.0845	23	0	0.4176	0.5021	-0.333	>	<	0	0			0	0	0	>	<	0	0			0	0	0	>
2022-06-22 19:29:40	514	<	80895	0.0816	21	0	0.3657	0.4473	-0.2841	>	<	0	0			0	0	0	>	<	0	0			0	0	0	>
2022-06-22 19:29:50	515	<	85951	0.0786	19	0	0.3532	0.4317	-0.2746	>	<	0	0			0	0	0	>	<	0	0			0	0	0	>
2022-06-22 19:30:00	516	<	75840	0.0714	19	0	0.3191	0.3905	-0.2477	>	<	0	0			0	0	0	>	<	0	0			0	0	0	>
2022-06-22 19:30:10	517	<	85954	0.0766	18	0	0.3665	0.443	-0.2899	>	<	0	0			0	0	0	>	<	0	0			0	0	0	>
2022-06-22 19:30:20	518	<	80894	0.0768	18	0	0.3212	0.3979	-0.2444	>	<	0	0			0	0	0	>	<	0	0			0	0	0	>
2022-06-22 19:30:30	519	<	81201	0.079	19	0	0.3694	0.4484	-0.2904	>	<	0	0			0	0	0	>	<	0	0			0	0	0	>
2022-06-22 19:30:40	520	<	85646	0.0788	17	0	0.3621	0.4409	-0.2834	>	<	0	0			0	0	0	>	<	0	0			0	0	0	>
2022-06-22 19:30:50	521	<	80880	0.0716	20	0	0.3762	0.4478	-0.3046	>	<	0	0			0	0	0	>	<	0	0			0	0	0	>
2022-06-22 19:31:00	522	<	80896	0.0754	18	0	0.3512	0.4265	-0.2758	>	<	0	0			0	0	0	>	<	0	0			0	0	0	>
2022-06-22 19:31:10	523	<	80895	0.0724	15	0	0.3396	0.4121	-0.2672	>	<	0	0			0	0	0	>	<	0	0			0	0	0	>
2022-06-22 19:31:20	524	<	80894	0.0729	15	0	0.3319	0.4048	-0.259	>	<	0	0			0	0	0	>	<	0	0			0	0	0	>
2022-06-22 19:31:30	525	<	86008	0.0755	19	0	0.3529	0.4284	-0.2775	>	<	0	0			0	0	0	>	<	0	0			0	0	0	>
2022-06-22 19:31:40	526	<	80896	0.0758	12	0	0.3238	0.3996	-0.248	>	<	0	0			0	0	0	>	<	0	0			0	0	0	>
2022-06-22 19:31:50	527	<	80895	0.0744	10	0	0.3393	0.4137	-0.2649	>	<	0	0			0	0	0	>	<	0	0			0	0	0	>
2022-06-22 19:32:00	528	<	85951	0.0776	10	0	0.3445	0.4221	-0.267	>	<	0	0			0	0	0	>	<	0	0			0	0	0	>
2022-06-22 19:32:10	529	<	80692	0.0664	15	0	0.3221	0.3885	-0.2558	>	<	0	0			0	0	0	>	<	0	0			0	0	0	>
2022-06-22 19:32:20	530	<	85951	0.0657	10	0	0.3252	0.3909	-0.2594	>	<	0	0			0	0	0	>	<	0	0			0	0	0	>
2022-06-22 19:32:30	531	<	80894	0.0724	15	0	0.3198	0.3922	-0.2474	>	<	0	0			0	0	0	>	<	0	0			0	0	0	>
2022-06-22 19:32:40	532	<	82621	0.0628	21	0	0.2949	0.3577	-0.2322	>	<	0	0			0	0	0	>	<	0	0			0	0	0	>
2022-06-22 19:32:50	533	<	84260	0.0643	31	0	0.3844	0.4487	-0.3201	>	<	0	0			0	0	0	>	<	0	0			0	0	0	>
2022-06-22 19:33:00	534	<	81054	0.0582	31	0	0.2992	0.3574	-0.241	>	<	0	0			0	0	0	>	<	0	0			0	0	0	>
2022-06-22 19:33:10	535	<	85793	0.0559	31	0	0.3659	0.4218	-0.3101	>	<	0	0			0	0	0	>	<	0	0			0	0	0	>
2022-06-22 19:33:20	536	<	80896	0.0581	29	0	0.2739	0.332	-0.2158	>	<	0	0			0	0	0	>	<	0	0			0	0	0	>
2022-06-22 19:33:30	537	<	85994	0.0538	30	0	0.309	0.3628	-0.2552	>	<	0	0			0	0	0	>	<	0	0			0	0	0	>
2022-06-22 19:33:40	538	<	80896	0.0585	28	0	0.3702	0.4287	-0.3117	>	<	0	0			0	0	0	>	<	0	0			0	0	0	>
2022-06-22 19:33:50	539	<	82806	0.0595	27	0	0.3384	0.398	-0.2789	>	<	0	0			0	0	0	>	<	0	0			0	0	0	>
2022-06-22 19:34:00	540	<	84041	0.0585	28	0	0.414	0.4724	-0.3555	>	<	0	0			0	0	0	>	<	0	0			0	0	0	>
2022-06-22 19:34:10	541	<	80896	0.0523	29	0	0.395	0.4474	-0.3427	>	<	0	0			0	0	0	>	<	0	0			0	0	0	>
2022-06-22 19:34:20	542	<	80885	0.0588	34	0	0.3873	0.446	-0.3285	>	<	0	0			0	0	0	>	<	0	0			0	0	0	>
2022-06-22 19:34:30	543	<	80896	0.0583	25	0	0.3796	0.4379	-0.3212	>	<	0	0			0	0	0	>	<	0	0			0	0	0	>
2022-06-22 19:34:40	544	<	80894	0.0562	24	0	0.2981	0.3543	-0.2418	>	<	0	0			0	0	0	>	<	0	0			0	0	0	>
2022-06-22 19:34:50	545	<	85952	0.0559	23	0	0.3473	0.4031	-0.2914	>	<	0	0			0	0	0	>	<	0	0			0	0	0	>
2022-06-22 19:35:00	546	<	25691	0.0554	21	0	0.4044	0.4598	-0.349	>	<	0	0			0	0	0	>	<	0	0			0	0	0	>

## Sheet: Conf3_20000
		<	Processing Time							>	<	CPU1							>	<	MEM1							>	<	CPU2							>	<	MEM2							>
Time	Id	<	Cont	Average	Max	Min	DesvTip	DTTop	DTDown	>	<	Cont	Average	Max	Min	DesvTip	DTTop	DTDown	>	<	Cont	Average	Max	Min	DesvTip	DTTop	DTDown	>	<	Cont	Average	Max	Min	DesvTip	DTTop	DTDown	>	<	Cont	Average	Max	Min	DesvTip	DTTop	DTDown	>
PL_Conf3_20000	Tot	<	78600356	0.0471	8147	0	2.1761	2.2232	-2.1291	>	<	3658	5.22	42.95	0	1.84	7.06	3.38	>	<	3658	2049.34	2252.8	490.7	314.51	2363.85	1734.84	>	<	3658	5.39	30.75	0	1.86	7.25	3.54	>	<	3658	1772.03	1945.6	402.9	170.52	1942.55	1601.52	>
2022-06-23 14:52:40	0	<	50938	0.1154	459	0	3.0046	3.1199	-2.8892	>	<	9	13.29	42.95	0.1	12.06	25.35	1.23	>	<	9	728.56	774.8	490.7	84.91	813.46	643.65	>	<	10	12.46	30.75	0.2	8.47	20.93	3.99	>	<	10	624.87	770.8	402.9	94.55	719.42	530.32	>
2022-06-23 14:52:50	1	<	75828	0.039	15	0	0.252	0.291	-0.213	>	<	10	7.87	18.05	4.6	4.01	11.88	3.86	>	<	10	852.84	947.5	788.2	71.07	923.91	781.77	>	<	10	7.43	18.25	4.2	3.94	11.37	3.48	>	<	10	787.74	828.6	764.7	20.05	807.79	767.69	>
2022-06-23 14:53:00	2	<	80939	0.0412	15	0	0.2571	0.2983	-0.2159	>	<	10	4.62	5.45	4.15	0.5	5.12	4.12	>	<	10	963.88	984.3	944.6	12.62	976.5	951.26	>	<	10	5.57	7.25	4.4	0.81	6.38	4.76	>	<	10	927.53	979.7	825.1	64.46	991.99	863.07	>
2022-06-23 14:53:10	3	<	80885	0.0397	17	0	0.2493	0.289	-0.2096	>	<	10	4.75	5.35	4.15	0.5	5.25	4.25	>	<	10	1009.24	1022.9	987.7	10.77	1020.01	998.47	>	<	10	5.02	6.95	4.2	0.83	5.85	4.19	>	<	10	1005.96	1024	988.2	12.19	1018.15	993.77	>
2022-06-23 14:53:20	4	<	80869	0.04	19	0	0.2558	0.2958	-0.2158	>	<	10	5.44	12.65	4.05	2.45	7.88	2.99	>	<	10	1054.72	1126.4	1024	46.93	1101.65	1007.79	>	<	10	5.59	11.1	4.2	1.92	7.51	3.67	>	<	10	1024	1024	1024	0	1024	1024	>
2022-06-23 14:53:30	5	<	80896	0.0443	76	0	0.5367	0.581	-0.4924	>	<	10	4.53	5.3	4.05	0.52	5.05	4	>	<	10	1126.4	1126.4	1126.4	0	1126.4	1126.4	>	<	10	4.5	5.95	3.8	0.59	5.09	3.91	>	<	10	1024	1024	1024	0	1024	1024	>
2022-06-23 14:53:40	6	<	75833	0.0393	20	0	0.2704	0.3098	-0.2311	>	<	10	4.62	5.15	4.05	0.41	5.03	4.21	>	<	10	1126.4	1126.4	1126.4	0	1126.4	1126.4	>	<	10	4.76	5.2	3.9	0.49	5.25	4.27	>	<	10	1024	1024	1024	0	1024	1024	>
2022-06-23 14:53:50	7	<	75831	0.038	17	0	0.2555	0.2935	-0.2175	>	<	10	8.1	11.4	3.75	3.03	11.13	5.07	>	<	10	1126.4	1126.4	1126.4	0	1126.4	1126.4	>	<	10	9.9	16.5	4	3.81	13.71	6.09	>	<	10	1024	1024	1024	0	1024	1024	>
2022-06-23 14:54:00	8	<	80896	0.0376	18	0	0.2459	0.2835	-0.2083	>	<	10	11.32	14.2	10.55	1.08	12.4	10.24	>	<	10	1126.4	1126.4	1126.4	0	1126.4	1126.4	>	<	9	13.07	15.05	11.4	1.14	14.21	11.92	>	<	9	1024	1024	1024	0	1024	1024	>
2022-06-23 14:54:10	9	<	75832	0.0393	17	0	0.2507	0.29	-0.2114	>	<	10	13.75	15.8	11.7	1.19	14.94	12.56	>	<	10	1126.4	1126.4	1126.4	0	1126.4	1126.4	>	<	10	12.99	16.5	9.35	2.13	15.11	10.86	>	<	10	1044.48	1228.8	1024	61.44	1105.92	983.04	>
2022-06-23 14:54:20	10	<	80919	0.0388	25	0	0.317	0.3558	-0.2781	>	<	10	12.57	16.9	7.35	2.2	14.77	10.37	>	<	10	1228.8	1228.8	1228.8	0	1228.8	1228.8	>	<	10	13.38	16.75	11.85	1.34	14.72	12.04	>	<	10	1228.8	1228.8	1228.8	0	1228.8	1228.8	>
2022-06-23 14:54:30	11	<	75840	0.0388	16	0	0.2672	0.306	-0.2284	>	<	10	13.91	16.25	10.05	1.72	15.62	12.19	>	<	10	1228.8	1228.8	1228.8	0	1228.8	1228.8	>	<	10	14.23	15.4	10.6	1.4	15.62	12.83	>	<	10	1228.8	1228.8	1228.8	0	1228.8	1228.8	>
2022-06-23 14:54:40	12	<	80889	0.041	17	0	0.275	0.316	-0.234	>	<	10	14.65	17.65	11.75	2.03	16.68	12.61	>	<	10	1228.8	1228.8	1228.8	0	1228.8	1228.8	>	<	10	12.75	19.3	4.25	4.88	17.62	7.87	>	<	10	1228.8	1228.8	1228.8	0	1228.8	1228.8	>
2022-06-23 14:54:50	13	<	75815	0.043	41	0	0.3027	0.3458	-0.2597	>	<	10	5.73	10.85	4.5	1.79	7.51	3.94	>	<	10	1228.8	1228.8	1228.8	0	1228.8	1228.8	>	<	10	5.13	5.7	4.75	0.25	5.37	4.88	>	<	10	1228.8	1228.8	1228.8	0	1228.8	1228.8	>
2022-06-23 14:55:00	14	<	78940	0.0387	15	0	0.2556	0.2942	-0.2169	>	<	10	5.15	5.5	4.4	0.33	5.47	4.82	>	<	10	1249.28	1331.2	1228.8	40.96	1290.24	1208.32	>	<	10	5.56	12.25	4.4	2.26	7.81	3.3	>	<	10	1300.48	1331.2	1228.8	46.93	1347.41	1253.55	>
2022-06-23 14:55:10	15	<	77788	0.04	16	0	0.2717	0.3116	-0.2317	>	<	10	4.9	5.2	4.4	0.28	5.18	4.62	>	<	10	1331.2	1331.2	1331.2	0	1331.2	1331.2	>	<	10	4.79	5.1	4.25	0.28	5.07	4.5	>	<	10	1331.2	1331.2	1331.2	0	1331.2	1331.2	>
2022-06-23 14:55:20	16	<	80887	0.0408	16	0	0.2689	0.3097	-0.2281	>	<	10	5.53	10.45	4.7	1.65	7.18	3.87	>	<	10	1331.2	1331.2	1331.2	0	1331.2	1331.2	>	<	10	4.91	5.35	4.6	0.23	5.13	4.68	>	<	10	1331.2	1331.2	1331.2	0	1331.2	1331.2	>
2022-06-23 14:55:30	17	<	75833	0.0404	16	0	0.2676	0.308	-0.2272	>	<	10	5.35	5.75	4.65	0.34	5.69	5.01	>	<	10	1331.2	1331.2	1331.2	0	1331.2	1331.2	>	<	10	5.67	9.55	5	1.32	6.98	4.35	>	<	10	1331.2	1331.2	1331.2	0	1331.2	1331.2	>
2022-06-23 14:55:40	18	<	80896	0.0402	15	0	0.2495	0.2897	-0.2093	>	<	10	5.53	6.05	4.65	0.42	5.95	5.1	>	<	10	1433.6	1638.4	1331.2	129.53	1563.13	1304.07	>	<	10	5.33	5.7	4.7	0.29	5.62	5.04	>	<	10	1392.64	1638.4	1331.2	104.43	1497.07	1288.21	>
2022-06-23 14:55:50	19	<	78778	0.0397	19	0	0.2512	0.2909	-0.2116	>	<	10	5.45	11.3	4.3	1.98	7.43	3.47	>	<	10	1638.4	1638.4	1638.4	0	1638.4	1638.4	>	<	10	4.78	5.45	4.4	0.37	5.15	4.41	>	<	10	1638.4	1638.4	1638.4	0	1638.4	1638.4	>
2022-06-23 14:56:00	20	<	77996	0.0424	15	0	0.2773	0.3197	-0.2349	>	<	10	4.95	5.4	4.5	0.33	5.28	4.61	>	<	10	1638.4	1638.4	1638.4	0	1638.4	1638.4	>	<	10	5.27	9.35	4.3	1.38	6.65	3.88	>	<	10	1638.4	1638.4	1638.4	0	1638.4	1638.4	>
2022-06-23 14:56:10	21	<	80942	0.0419	32	0	0.2808	0.3227	-0.2389	>	<	10	5.14	5.65	4.75	0.31	5.45	4.83	>	<	10	1638.4	1638.4	1638.4	0	1638.4	1638.4	>	<	10	5	5.55	4.65	0.27	5.27	4.73	>	<	10	1638.4	1638.4	1638.4	0	1638.4	1638.4	>
2022-06-23 14:56:20	22	<	75831	0.0421	13	0	0.2494	0.2915	-0.2073	>	<	10	5.81	10.2	4.95	1.48	7.28	4.33	>	<	10	1638.4	1638.4	1638.4	0	1638.4	1638.4	>	<	10	5.25	5.6	4.95	0.2	5.45	5.04	>	<	10	1638.4	1638.4	1638.4	0	1638.4	1638.4	>
2022-06-23 14:56:30	23	<	80888	0.0441	14	0	0.2547	0.2989	-0.2106	>	<	10	5.58	5.75	5.3	0.16	5.74	5.42	>	<	10	1638.4	1638.4	1638.4	0	1638.4	1638.4	>	<	10	5.99	8.15	5.15	0.87	6.85	5.12	>	<	10	1638.4	1638.4	1638.4	0	1638.4	1638.4	>
2022-06-23 14:56:40	24	<	80896	0.0453	14	0	0.266	0.3113	-0.2207	>	<	10	5.79	5.9	5.6	0.11	5.89	5.68	>	<	10	1638.4	1638.4	1638.4	0	1638.4	1638.4	>	<	10	5.7	5.9	5.5	0.13	5.83	5.57	>	<	10	1638.4	1638.4	1638.4	0	1638.4	1638.4	>
2022-06-23 14:56:50	25	<	75831	0.0471	13	0	0.2833	0.3304	-0.2363	>	<	10	6.16	19.85	3.75	4.7	10.86	1.46	>	<	10	1710.08	1740.8	1638.4	46.93	1757.01	1663.15	>	<	10	5.88	16.2	3.55	3.52	9.4	2.36	>	<	10	1638.4	1638.4	1638.4	0	1638.4	1638.4	>
2022-06-23 14:57:00	26	<	80886	0.0446	13	0	0.2459	0.2905	-0.2013	>	<	10	4.61	5.9	4.15	0.45	5.06	4.16	>	<	10	1740.8	1740.8	1740.8	0	1740.8	1740.8	>	<	10	5.01	9.8	4.05	1.66	6.67	3.35	>	<	10	1638.4	1638.4	1638.4	0	1638.4	1638.4	>
2022-06-23 14:57:10	27	<	70810	0.0408	24	0	0.2623	0.3031	-0.2215	>	<	10	5.13	7.65	4.3	0.95	6.08	4.18	>	<	10	1740.8	1740.8	1740.8	0	1740.8	1740.8	>	<	10	4.57	5.25	4.05	0.49	5.06	4.07	>	<	10	1638.4	1638.4	1638.4	0	1638.4	1638.4	>
2022-06-23 14:57:20	28	<	75832	0.0404	13	0	0.25	0.2905	-0.2096	>	<	10	5.19	8.9	4.15	1.34	6.53	3.85	>	<	10	1740.8	1740.8	1740.8	0	1740.8	1740.8	>	<	10	5.06	6.35	4.15	0.67	5.73	4.39	>	<	10	1638.4	1638.4	1638.4	0	1638.4	1638.4	>
2022-06-23 14:57:30	29	<	75855	0.0436	26	0	0.271	0.3147	-0.2274	>	<	10	4.62	5.35	4.1	0.52	5.14	4.09	>	<	10	1740.8	1740.8	1740.8	0	1740.8	1740.8	>	<	10	5.1	10	3.75	1.69	6.79	3.41	>	<	10	1638.4	1638.4	1638.4	0	1638.4	1638.4	>
2022-06-23 14:57:40	30	<	75840	0.0404	14	0	0.2507	0.2912	-0.2103	>	<	10	4.6	5.15	3.9	0.46	5.06	4.14	>	<	10	1740.8	1740.8	1740.8	0	1740.8	1740.8	>	<	10	4.9	5.6	4.65	0.26	5.15	4.64	>	<	10	1638.4	1638.4	1638.4	0	1638.4	1638.4	>
2022-06-23 14:57:50	31	<	75833	0.0414	13	0	0.2731	0.3145	-0.2317	>	<	10	5.1	9.2	4	1.41	6.5	3.69	>	<	10	1740.8	1740.8	1740.8	0	1740.8	1740.8	>	<	10	5	5.65	4.5	0.4	5.39	4.6	>	<	10	1638.4	1638.4	1638.4	0	1638.4	1638.4	>
2022-06-23 14:58:00	32	<	75832	0.0408	13	0	0.2378	0.2786	-0.197	>	<	10	4.87	5.4	4.65	0.23	5.1	4.64	>	<	10	1740.8	1740.8	1740.8	0	1740.8	1740.8	>	<	10	5.42	9.9	4.6	1.51	6.93	3.91	>	<	10	1638.4	1638.4	1638.4	0	1638.4	1638.4	>
2022-06-23 14:58:10	33	<	80896	0.0479	13	0	0.2624	0.3103	-0.2144	>	<	10	4.79	5.25	4.45	0.3	5.09	4.49	>	<	10	1740.8	1740.8	1740.8	0	1740.8	1740.8	>	<	10	5.34	5.75	4.8	0.25	5.59	5.09	>	<	10	1638.4	1638.4	1638.4	0	1638.4	1638.4	>
2022-06-23 14:58:20	34	<	75833	0.0473	13	0	0.2526	0.2999	-0.2054	>	<	10	5.54	9.4	4.7	1.31	6.84	4.23	>	<	10	1740.8	1740.8	1740.8	0	1740.8	1740.8	>	<	10	5.43	5.8	5.15	0.19	5.62	5.23	>	<	10	1638.4	1638.4	1638.4	0	1638.4	1638.4	>
2022-06-23 14:58:30	35	<	74058	0.0407	11	0	0.2268	0.2675	-0.1861	>	<	10	5.26	5.8	4.95	0.23	5.49	5.03	>	<	10	1740.8	1740.8	1740.8	0	1740.8	1740.8	>	<	10	5.66	8.2	4.85	1.12	6.77	4.54	>	<	10	1720.32	1740.8	1638.4	40.96	1761.28	1679.36	>
2022-06-23 14:58:40	36	<	48652	0.0423	12	0	0.2602	0.3025	-0.2178	>	<	10	5.51	5.95	5.05	0.23	5.74	5.28	>	<	10	1740.8	1740.8	1740.8	0	1740.8	1740.8	>	<	10	5.28	5.8	4.5	0.39	5.67	4.89	>	<	10	1740.8	1740.8	1740.8	0	1740.8	1740.8	>
2022-06-23 14:58:50	37	<	74495	0.0406	11	0	0.2381	0.2787	-0.1974	>	<	10	6.19	8.25	5.5	0.89	7.08	5.3	>	<	10	1740.8	1740.8	1740.8	0	1740.8	1740.8	>	<	10	5.72	6.05	5.45	0.2	5.91	5.52	>	<	10	1740.8	1740.8	1740.8	0	1740.8	1740.8	>
2022-06-23 14:59:00	38	<	70776	0.0426	11	0	0.2521	0.2946	-0.2095	>	<	10	6.23	12.65	3.55	2.75	8.98	3.48	>	<	10	1740.8	1740.8	1740.8	0	1740.8	1740.8	>	<	10	7.42	16.65	5.7	3.32	10.73	4.1	>	<	10	1740.8	1740.8	1740.8	0	1740.8	1740.8	>
2022-06-23 14:59:10	39	<	80889	0.0457	10	0	0.2556	0.3014	-0.2099	>	<	10	4.31	5.4	3.15	0.53	4.83	3.78	>	<	10	1740.8	1740.8	1740.8	0	1740.8	1740.8	>	<	10	4.06	4.35	3.5	0.24	4.3	3.82	>	<	10	1740.8	1740.8	1740.8	0	1740.8	1740.8	>
2022-06-23 14:59:20	40	<	70779	0.0411	12	0	0.2463	0.2874	-0.2052	>	<	10	5.05	10	4.3	1.69	6.74	3.36	>	<	10	1740.8	1740.8	1740.8	0	1740.8	1740.8	>	<	10	4.59	5.65	4.35	0.36	4.95	4.23	>	<	10	1740.8	1740.8	1740.8	0	1740.8	1740.8	>
2022-06-23 14:59:30	41	<	70784	0.0414	11	0	0.2394	0.2808	-0.198	>	<	10	4.52	5.45	4.2	0.41	4.93	4.11	>	<	10	1740.8	1740.8	1740.8	0	1740.8	1740.8	>	<	10	5.13	8.65	4.25	1.27	6.4	3.85	>	<	10	1740.8	1740.8	1740.8	0	1740.8	1740.8	>
2022-06-23 14:59:40	42	<	80890	0.0409	13	0	0.2532	0.294	-0.2123	>	<	10	4.65	5.4	4.2	0.5	5.15	4.15	>	<	10	1740.8	1740.8	1740.8	0	1740.8	1740.8	>	<	10	4.6	5.35	4.2	0.45	5.05	4.15	>	<	10	1740.8	1740.8	1740.8	0	1740.8	1740.8	>
2022-06-23 14:59:50	43	<	75833	0.0416	12	0	0.2607	0.3023	-0.219	>	<	10	5.18	9.7	4.2	1.55	6.73	3.62	>	<	10	1740.8	1740.8	1740.8	0	1740.8	1740.8	>	<	10	4.56	5.3	4	0.5	5.06	4.06	>	<	10	1740.8	1740.8	1740.8	0	1740.8	1740.8	>
2022-06-23 15:00:00	44	<	75827	0.0416	12	0	0.2563	0.2979	-0.2147	>	<	10	4.61	4.9	3.95	0.32	4.93	4.29	>	<	10	1740.8	1740.8	1740.8	0	1740.8	1740.8	>	<	10	5.1	9.2	3.9	1.42	6.52	3.68	>	<	10	1740.8	1740.8	1740.8	0	1740.8	1740.8	>
2022-06-23 15:00:10	45	<	75837	0.0402	20	0	0.2509	0.291	-0.2107	>	<	10	4.68	4.85	4.55	0.08	4.76	4.59	>	<	10	1740.8	1740.8	1740.8	0	1740.8	1740.8	>	<	10	4.94	6.55	3.95	0.62	5.55	4.32	>	<	10	1740.8	1740.8	1740.8	0	1740.8	1740.8	>
2022-06-23 15:00:20	46	<	80891	0.0425	10	0	0.2408	0.2832	-0.1983	>	<	10	5.53	10	4.5	1.53	7.05	4	>	<	10	1740.8	1740.8	1740.8	0	1740.8	1740.8	>	<	10	4.8	5.35	4.4	0.34	5.14	4.46	>	<	10	1740.8	1740.8	1740.8	0	1740.8	1740.8	>
2022-06-23 15:00:30	47	<	76216	0.0466	9	0	0.2625	0.3091	-0.2159	>	<	10	5.17	5.55	4.55	0.28	5.44	4.89	>	<	10	1740.8	1740.8	1740.8	0	1740.8	1740.8	>	<	10	5.27	7.6	4.45	0.94	6.21	4.32	>	<	10	1740.8	1740.8	1740.8	0	1740.8	1740.8	>
2022-06-23 15:00:40	48	<	74033	0.043	9	0	0.2451	0.2882	-0.2021	>	<	10	5.12	5.65	4.5	0.29	5.41	4.82	>	<	10	1740.8	1740.8	1740.8	0	1740.8	1740.8	>	<	10	5.03	5.3	4.6	0.24	5.27	4.79	>	<	10	1740.8	1740.8	1740.8	0	1740.8	1740.8	>
2022-06-23 15:00:50	49	<	77258	0.0423	9	0	0.2568	0.2991	-0.2146	>	<	10	5.85	9	4.8	1.12	6.96	4.73	>	<	10	1740.8	1740.8	1740.8	0	1740.8	1740.8	>	<	10	5.41	5.85	5.05	0.25	5.66	5.16	>	<	10	1740.8	1740.8	1740.8	0	1740.8	1740.8	>
2022-06-23 15:01:00	50	<	72757	0.0421	8	0	0.2556	0.2977	-0.2135	>	<	10	5.78	6.1	5.5	0.19	5.97	5.58	>	<	10	1740.8	1740.8	1740.8	0	1740.8	1740.8	>	<	10	6.12	10.2	5.4	1.38	7.49	4.74	>	<	10	1740.8	1740.8	1740.8	0	1740.8	1740.8	>
2022-06-23 15:01:10	51	<	78916	0.0427	8	0	0.2411	0.2838	-0.1985	>	<	10	6.6	14.2	5.4	2.55	9.15	4.05	>	<	10	1740.8	1740.8	1740.8	0	1740.8	1740.8	>	<	10	5.53	5.75	5.2	0.16	5.69	5.37	>	<	10	1740.8	1740.8	1740.8	0	1740.8	1740.8	>
2022-06-23 15:01:20	52	<	50560	0.0448	11	0	0.2413	0.2861	-0.1965	>	<	10	5.13	8.7	3.65	1.6	6.73	3.52	>	<	10	1740.8	1740.8	1740.8	0	1740.8	1740.8	>	<	10	5.48	14.05	3.6	3.03	8.51	2.44	>	<	10	1740.8	1740.8	1740.8	0	1740.8	1740.8	>
2022-06-23 15:01:30	53	<	21131	0.0458	11	0	0.2527	0.2985	-0.2069	>	<	10	4.46	5.3	4.25	0.29	4.74	4.17	>	<	10	1740.8	1740.8	1740.8	0	1740.8	1740.8	>	<	10	5.06	10.05	4.25	1.69	6.75	3.37	>	<	10	1740.8	1740.8	1740.8	0	1740.8	1740.8	>
2022-06-23 15:01:40	54	<	19311	0.0424	14	0	0.2811	0.3235	-0.2387	>	<	10	4.55	5.7	4.2	0.45	5	4.09	>	<	10	1740.8	1740.8	1740.8	0	1740.8	1740.8	>	<	10	4.44	5.25	4.05	0.4	4.84	4.04	>	<	10	1740.8	1740.8	1740.8	0	1740.8	1740.8	>
2022-06-23 15:01:50	55	<	75890	0.0411	14	0	0.2555	0.2967	-0.2144	>	<	10	5.13	9.85	4	1.65	6.78	3.48	>	<	10	1740.8	1740.8	1740.8	0	1740.8	1740.8	>	<	10	4.45	5.2	3.95	0.44	4.88	4.01	>	<	10	1740.8	1740.8	1740.8	0	1740.8	1740.8	>
2022-06-23 15:02:00	56	<	72620	0.0427	13	0	0.2511	0.2939	-0.2084	>	<	10	4.53	5.05	4	0.42	4.95	4.1	>	<	10	1740.8	1740.8	1740.8	0	1740.8	1740.8	>	<	10	5.03	9.2	3.9	1.48	6.5	3.55	>	<	10	1740.8	1740.8	1740.8	0	1740.8	1740.8	>
2022-06-23 15:02:10	57	<	74026	0.0422	12	0	0.2418	0.284	-0.1996	>	<	10	5.06	7.6	4	0.93	5.99	4.13	>	<	10	1740.8	1740.8	1740.8	0	1740.8	1740.8	>	<	10	4.7	5.1	3.95	0.45	5.15	4.24	>	<	10	1740.8	1740.8	1740.8	0	1740.8	1740.8	>
2022-06-23 15:02:20	58	<	70784	0.0407	13	0	0.257	0.2977	-0.2163	>	<	10	5.36	10.25	4.2	1.67	7.02	3.69	>	<	10	1740.8	1740.8	1740.8	0	1740.8	1740.8	>	<	10	5.12	7.1	4.05	0.85	5.96	4.27	>	<	10	1740.8	1740.8	1740.8	0	1740.8	1740.8	>
2022-06-23 15:02:30	59	<	65722	0.0418	12	0	0.2474	0.2892	-0.2056	>	<	10	4.89	5.45	4.5	0.32	5.21	4.57	>	<	10	1740.8	1740.8	1740.8	0	1740.8	1740.8	>	<	10	5.33	8	4.1	1.14	6.47	4.19	>	<	10	1740.8	1740.8	1740.8	0	1740.8	1740.8	>
2022-06-23 15:02:40	60	<	70784	0.0422	12	0	0.2547	0.2969	-0.2126	>	<	10	5	5.6	4.45	0.27	5.26	4.73	>	<	10	1740.8	1740.8	1740.8	0	1740.8	1740.8	>	<	10	4.88	5.15	4.35	0.22	5.09	4.66	>	<	10	1740.8	1740.8	1740.8	0	1740.8	1740.8	>
2022-06-23 15:02:50	61	<	75834	0.0421	12	0	0.2544	0.2965	-0.2123	>	<	10	5.67	9.4	4.65	1.27	6.93	4.4	>	<	10	1740.8	1740.8	1740.8	0	1740.8	1740.8	>	<	10	5	5.85	4.5	0.37	5.37	4.63	>	<	10	1740.8	1740.8	1740.8	0	1740.8	1740.8	>
2022-06-23 15:03:00	62	<	75836	0.0402	10	0	0.2326	0.2728	-0.1923	>	<	10	5.47	5.75	5.05	0.2	5.67	5.27	>	<	10	1740.8	1740.8	1740.8	0	1740.8	1740.8	>	<	10	5.72	9.9	4.9	1.41	7.13	4.31	>	<	10	1740.8	1740.8	1740.8	0	1740.8	1740.8	>
2022-06-23 15:03:10	63	<	73200	0.0404	9	0	0.2375	0.2779	-0.1971	>	<	10	5.72	6.05	5.4	0.19	5.91	5.53	>	<	10	1740.8	1740.8	1740.8	0	1740.8	1740.8	>	<	10	5.63	5.95	5.2	0.23	5.86	5.4	>	<	10	1740.8	1740.8	1740.8	0	1740.8	1740.8	>
2022-06-23 15:03:20	64	<	68372	0.0405	13	0	0.2389	0.2794	-0.1984	>	<	10	7.03	13	3.6	2.92	9.94	4.11	>	<	10	1740.8	1740.8	1740.8	0	1740.8	1740.8	>	<	10	5.57	5.85	5.15	0.21	5.78	5.36	>	<	10	1740.8	1740.8	1740.8	0	1740.8	1740.8	>
2022-06-23 15:03:30	65	<	65721	0.041	8	0	0.2378	0.2788	-0.1968	>	<	10	4.27	5.5	3.75	0.47	4.74	3.8	>	<	10	1740.8	1740.8	1740.8	0	1740.8	1740.8	>	<	10	6.21	14.65	3.6	3.29	9.5	2.91	>	<	10	1740.8	1740.8	1740.8	0	1740.8	1740.8	>
2022-06-23 15:03:40	66	<	77999	0.0431	8	0	0.2407	0.2838	-0.1976	>	<	10	4.56	5.6	4.2	0.48	5.04	4.08	>	<	10	1740.8	1740.8	1740.8	0	1740.8	1740.8	>	<	10	4.48	5.15	4.15	0.3	4.77	4.18	>	<	10	1740.8	1740.8	1740.8	0	1740.8	1740.8	>
2022-06-23 15:03:50	67	<	67820	0.0442	23	0	0.2617	0.3059	-0.2174	>	<	10	5.11	9.9	4.1	1.67	6.78	3.44	>	<	10	1740.8	1740.8	1740.8	0	1740.8	1740.8	>	<	10	4.58	5.25	4.15	0.39	4.97	4.19	>	<	10	1740.8	1740.8	1740.8	0	1740.8	1740.8	>
2022-06-23 15:04:00	68	<	61494	0.0447	7	0	0.2397	0.2844	-0.195	>	<	10	4.67	5.5	3.9	0.56	5.22	4.11	>	<	10	1740.8	1740.8	1740.8	0	1740.8	1740.8	>	<	10	5.2	9.55	4.1	1.54	6.74	3.65	>	<	10	1740.8	1740.8	1740.8	0	1740.8	1740.8	>
2022-06-23 15:04:10	69	<	80891	0.042	6	0	0.2356	0.2776	-0.1936	>	<	10	4.62	4.95	3.95	0.39	5.01	4.23	>	<	10	1740.8	1740.8	1740.8	0	1740.8	1740.8	>	<	10	4.65	5.15	3.95	0.48	5.12	4.17	>	<	10	1740.8	1740.8	1740.8	0	1740.8	1740.8	>
2022-06-23 15:04:20	70	<	75834	0.042	6	0	0.2342	0.2762	-0.1922	>	<	10	5.26	9.8	4	1.54	6.8	3.72	>	<	10	1740.8	1740.8	1740.8	0	1740.8	1740.8	>	<	10	4.64	4.95	3.95	0.34	4.98	4.3	>	<	10	1740.8	1740.8	1740.8	0	1740.8	1740.8	>
2022-06-23 15:04:30	71	<	75445	0.0431	6	0	0.2379	0.281	-0.1947	>	<	10	4.95	5.45	4.6	0.3	5.24	4.65	>	<	10	1740.8	1740.8	1740.8	0	1740.8	1740.8	>	<	10	5.21	7.95	4.5	1.05	6.26	4.16	>	<	10	1740.8	1740.8	1740.8	0	1740.8	1740.8	>
2022-06-23 15:04:40	72	<	80891	0.0431	6	0	0.2331	0.2762	-0.19	>	<	9	4.96	5.4	4.45	0.32	5.27	4.64	>	<	9	1740.8	1740.8	1740.8	0	1740.8	1740.8	>	<	10	4.86	5.4	4.4	0.32	5.18	4.54	>	<	10	1740.8	1740.8	1740.8	0	1740.8	1740.8	>
2022-06-23 15:04:50	73	<	80920	0.0416	11	0	0.2263	0.268	-0.1847	>	<	10	5.51	9.35	4.65	1.31	6.82	4.2	>	<	10	1740.8	1740.8	1740.8	0	1740.8	1740.8	>	<	10	4.94	5.55	4.55	0.25	5.18	4.69	>	<	10	1740.8	1740.8	1740.8	0	1740.8	1740.8	>
2022-06-23 15:05:00	74	<	80896	0.0384	15	0	0.231	0.2694	-0.1926	>	<	10	5.31	5.7	4.85	0.23	5.54	5.08	>	<	10	1740.8	1740.8	1740.8	0	1740.8	1740.8	>	<	10	5.57	9.45	4.55	1.33	6.89	4.24	>	<	10	1740.8	1740.8	1740.8	0	1740.8	1740.8	>
2022-06-23 15:05:10	75	<	75882	0.0387	17	0	0.25	0.2887	-0.2113	>	<	10	5.68	6.05	5.4	0.19	5.87	5.49	>	<	10	1740.8	1740.8	1740.8	0	1740.8	1740.8	>	<	10	5.4	5.65	5.2	0.18	5.58	5.22	>	<	10	1740.8	1740.8	1740.8	0	1740.8	1740.8	>
2022-06-23 15:05:20	76	<	60743	0.0426	21	0	0.3077	0.3503	-0.2651	>	<	10	6.19	10.25	5.45	1.36	7.55	4.82	>	<	10	1740.8	1740.8	1740.8	0	1740.8	1740.8	>	<	10	5.63	5.9	5.3	0.16	5.79	5.46	>	<	10	1740.8	1740.8	1740.8	0	1740.8	1740.8	>
2022-06-23 15:05:30	77	<	80820	0.0413	18	0	0.2853	0.3266	-0.244	>	<	10	5.64	15.7	3.8	3.42	9.06	2.22	>	<	10	1740.8	1740.8	1740.8	0	1740.8	1740.8	>	<	10	6.47	17.95	3.5	3.97	10.44	2.49	>	<	10	1740.8	1740.8	1740.8	0	1740.8	1740.8	>
2022-06-23 15:05:40	78	<	75836	0.0407	20	0	0.2779	0.3186	-0.2372	>	<	10	4.59	5.45	4.25	0.42	5.01	4.17	>	<	10	1740.8	1740.8	1740.8	0	1740.8	1740.8	>	<	10	4.37	5.4	3.85	0.38	4.75	3.98	>	<	10	1740.8	1740.8	1740.8	0	1740.8	1740.8	>
2022-06-23 15:05:50	79	<	80893	0.0398	18	0	0.2662	0.306	-0.2264	>	<	10	4.95	9.45	3.95	1.57	6.52	3.38	>	<	10	1740.8	1740.8	1740.8	0	1740.8	1740.8	>	<	10	4.45	5.3	3.9	0.51	4.95	3.94	>	<	10	1740.8	1740.8	1740.8	0	1740.8	1740.8	>
2022-06-23 15:06:00	80	<	80896	0.0402	19	0	0.2798	0.32	-0.2395	>	<	10	4.61	5.25	3.95	0.51	5.11	4.1	>	<	10	1740.8	1740.8	1740.8	0	1740.8	1740.8	>	<	10	5.04	9.3	4.05	1.5	6.53	3.54	>	<	10	1740.8	1740.8	1740.8	0	1740.8	1740.8	>
2022-06-23 15:06:10	81	<	75873	0.0388	32	0	0.3003	0.3391	-0.2615	>	<	10	4.6	5.1	4.05	0.42	5.02	4.18	>	<	10	1740.8	1740.8	1740.8	0	1740.8	1740.8	>	<	10	4.42	5.05	3.85	0.49	4.91	3.93	>	<	10	1740.8	1740.8	1740.8	0	1740.8	1740.8	>
2022-06-23 15:06:20	82	<	75833	0.0389	18	0	0.2527	0.2916	-0.2138	>	<	10	5.16	10	3.95	1.64	6.8	3.52	>	<	10	1740.8	1740.8	1740.8	0	1740.8	1740.8	>	<	10	4.58	4.85	3.85	0.33	4.91	4.25	>	<	10	1740.8	1740.8	1740.8	0	1740.8	1740.8	>
2022-06-23 15:06:30	83	<	75840	0.0428	77	0	0.4794	0.5222	-0.4367	>	<	10	4.84	5.55	4.5	0.36	5.2	4.47	>	<	10	1740.8	1740.8	1740.8	0	1740.8	1740.8	>	<	10	5.2	8.35	4.3	1.16	6.36	4.03	>	<	10	1740.8	1740.8	1740.8	0	1740.8	1740.8	>
2022-06-23 15:06:40	84	<	75879	0.043	16	0	0.2669	0.3099	-0.2239	>	<	10	4.89	5.25	4.4	0.33	5.22	4.56	>	<	10	1740.8	1740.8	1740.8	0	1740.8	1740.8	>	<	10	4.81	5.15	4.45	0.25	5.06	4.56	>	<	10	1740.8	1740.8	1740.8	0	1740.8	1740.8	>
2022-06-23 15:06:50	85	<	80892	0.0415	16	0	0.2677	0.3092	-0.2262	>	<	10	5.45	9.4	4.6	1.34	6.79	4.11	>	<	10	1740.8	1740.8	1740.8	0	1740.8	1740.8	>	<	10	4.95	5.6	4.45	0.28	5.23	4.67	>	<	10	1740.8	1740.8	1740.8	0	1740.8	1740.8	>
2022-06-23 15:07:00	86	<	80896	0.0411	16	0	0.2695	0.3106	-0.2285	>	<	10	5.23	6	4.9	0.31	5.54	4.92	>	<	10	1740.8	1740.8	1740.8	0	1740.8	1740.8	>	<	10	5.63	9.8	4.6	1.41	7.04	4.21	>	<	10	1740.8	1740.8	1740.8	0	1740.8	1740.8	>
2022-06-23 15:07:10	87	<	70779	0.0418	14	0	0.2406	0.2825	-0.1988	>	<	10	5.44	5.65	5.2	0.13	5.57	5.31	>	<	10	1740.8	1740.8	1740.8	0	1740.8	1740.8	>	<	10	5.41	5.7	5.1	0.18	5.59	5.23	>	<	10	1740.8	1740.8	1740.8	0	1740.8	1740.8	>
2022-06-23 15:07:20	88	<	80891	0.042	15	0	0.2766	0.3186	-0.2346	>	<	10	6.21	10.4	5.45	1.41	7.62	4.8	>	<	10	1740.8	1740.8	1740.8	0	1740.8	1740.8	>	<	10	5.67	5.85	5.4	0.15	5.82	5.51	>	<	10	1740.8	1740.8	1740.8	0	1740.8	1740.8	>
2022-06-23 15:07:30	89	<	75840	0.041	14	0	0.2784	0.3194	-0.2375	>	<	10	5.5	10.15	3.6	2.23	7.72	3.27	>	<	10	1740.8	1740.8	1740.8	0	1740.8	1740.8	>	<	10	6.68	19.35	3.85	4.28	10.96	2.4	>	<	10	1740.8	1740.8	1740.8	0	1740.8	1740.8	>
2022-06-23 15:07:40	90	<	80868	0.0396	14	0	0.2624	0.3021	-0.2228	>	<	10	4.66	5.4	4.2	0.43	5.08	4.23	>	<	10	1740.8	1740.8	1740.8	0	1740.8	1740.8	>	<	10	4.47	5.5	3.95	0.44	4.91	4.03	>	<	10	1740.8	1740.8	1740.8	0	1740.8	1740.8	>
2022-06-23 15:07:50	91	<	75836	0.0412	13	0	0.2437	0.2848	-0.2025	>	<	10	5.09	9.65	4.15	1.58	6.67	3.51	>	<	10	1740.8	1740.8	1740.8	0	1740.8	1740.8	>	<	10	4.47	5.25	4.1	0.45	4.92	4.02	>	<	10	1740.8	1740.8	1740.8	0	1740.8	1740.8	>
2022-06-23 15:08:00	92	<	70770	0.0416	16	0	0.2613	0.303	-0.2197	>	<	10	4.67	5.25	4.2	0.45	5.12	4.22	>	<	10	1740.8	1740.8	1740.8	0	1740.8	1740.8	>	<	10	4.98	9.35	4	1.53	6.5	3.45	>	<	10	1740.8	1740.8	1740.8	0	1740.8	1740.8	>
2022-06-23 15:08:10	93	<	45515	0.0416	13	0	0.2409	0.2825	-0.1993	>	<	10	4.65	5.05	3.95	0.4	5.04	4.25	>	<	10	1740.8	1740.8	1740.8	0	1740.8	1740.8	>	<	10	4.69	5.2	4.05	0.39	5.08	4.3	>	<	10	1740.8	1740.8	1740.8	0	1740.8	1740.8	>
2022-06-23 15:08:20	94	<	45714	0.0421	14	0	0.2496	0.2917	-0.2075	>	<	10	5.31	9.55	4.25	1.44	6.74	3.87	>	<	10	1740.8	1740.8	1740.8	0	1740.8	1740.8	>	<	10	4.6	4.75	4	0.21	4.81	4.38	>	<	10	1740.8	1740.8	1740.8	0	1740.8	1740.8	>
2022-06-23 15:08:30	95	<	0	0			0	0	0	>	<	10	4.74	5.4	4.4	0.38	5.12	4.35	>	<	10	1740.8	1740.8	1740.8	0	1740.8	1740.8	>	<	10	5.25	7.35	4.35	0.99	6.24	4.26	>	<	10	1740.8	1740.8	1740.8	0	1740.8	1740.8	>
2022-06-23 15:08:40	96	<	30111	0.0425	12	0	0.2641	0.3066	-0.2216	>	<	10	5.06	5.5	4.5	0.28	5.34	4.77	>	<	10	1740.8	1740.8	1740.8	0	1740.8	1740.8	>	<	10	5.09	6.45	4.4	0.56	5.64	4.53	>	<	10	1740.8	1740.8	1740.8	0	1740.8	1740.8	>
2022-06-23 15:08:50	97	<	45499	0.0431	12	0	0.2551	0.2982	-0.212	>	<	10	5.58	9.45	4.8	1.31	6.89	4.27	>	<	10	1740.8	1740.8	1740.8	0	1740.8	1740.8	>	<	10	5.33	5.85	4.9	0.3	5.63	5.03	>	<	10	1740.8	1740.8	1740.8	0	1740.8	1740.8	>
2022-06-23 15:09:00	98	<	75838	0.0415	13	0	0.2538	0.2953	-0.2123	>	<	10	5.34	5.7	4.8	0.31	5.65	5.03	>	<	10	1740.8	1740.8	1740.8	0	1740.8	1740.8	>	<	9	6.01	9.7	4.95	1.33	7.35	4.68	>	<	9	1740.8	1740.8	1740.8	0	1740.8	1740.8	>
2022-06-23 15:09:10	99	<	70784	0.0469	12	0	0.2621	0.309	-0.2153	>	<	10	5.75	7.15	5.35	0.5	6.25	5.25	>	<	10	1740.8	1740.8	1740.8	0	1740.8	1740.8	>	<	10	5.6	6.15	5.35	0.22	5.82	5.37	>	<	10	1740.8	1740.8	1740.8	0	1740.8	1740.8	>
2022-06-23 15:09:20	100	<	77836	0.044	11	0	0.2491	0.2931	-0.2052	>	<	10	6.96	18.75	5.45	3.93	10.89	3.02	>	<	10	1740.8	1740.8	1740.8	0	1740.8	1740.8	>	<	10	5.67	6.05	5.3	0.24	5.91	5.42	>	<	10	1740.8	1740.8	1740.8	0	1740.8	1740.8	>
2022-06-23 15:09:30	101	<	78951	0.0403	33	0	0.2627	0.3031	-0.2224	>	<	10	4.33	5.15	3.65	0.42	4.74	3.91	>	<	10	1740.8	1740.8	1740.8	0	1740.8	1740.8	>	<	10	6.46	15.4	3.8	3.23	9.69	3.23	>	<	10	1740.8	1740.8	1740.8	0	1740.8	1740.8	>
2022-06-23 15:09:40	102	<	80896	0.0442	12	0	0.2514	0.2957	-0.2072	>	<	10	4.72	5.65	4.15	0.53	5.25	4.19	>	<	10	1740.8	1740.8	1740.8	0	1740.8	1740.8	>	<	10	4.45	5.3	4	0.46	4.9	3.99	>	<	10	1740.8	1740.8	1740.8	0	1740.8	1740.8	>
2022-06-23 15:09:50	103	<	80888	0.0434	28	0	0.2662	0.3096	-0.2229	>	<	10	5.09	9.2	4.15	1.43	6.52	3.65	>	<	10	1740.8	1740.8	1740.8	0	1740.8	1740.8	>	<	10	4.63	6.35	4.05	0.72	5.35	3.91	>	<	10	1740.8	1740.8	1740.8	0	1740.8	1740.8	>
2022-06-23 15:10:00	104	<	80891	0.0446	10	0	0.2468	0.2914	-0.2021	>	<	10	4.57	5.1	3.9	0.47	5.04	4.1	>	<	10	1740.8	1740.8	1740.8	0	1740.8	1740.8	>	<	10	5.05	9.5	3.95	1.54	6.59	3.51	>	<	10	1740.8	1740.8	1740.8	0	1740.8	1740.8	>
2022-06-23 15:10:10	105	<	75840	0.0475	59	0	0.4393	0.4868	-0.3918	>	<	10	4.72	4.9	3.85	0.3	5.01	4.42	>	<	10	1740.8	1740.8	1740.8	0	1740.8	1740.8	>	<	10	4.71	5.05	4.05	0.39	5.1	4.32	>	<	10	1740.8	1740.8	1740.8	0	1740.8	1740.8	>
2022-06-23 15:10:20	106	<	71475	0.0668	207	0	2.0728	2.1396	-2.006	>	<	10	5.27	9.6	4.45	1.46	6.73	3.81	>	<	10	1740.8	1740.8	1740.8	0	1740.8	1740.8	>	<	10	4.86	5.1	4.75	0.14	4.99	4.72	>	<	10	1740.8	1740.8	1740.8	0	1740.8	1740.8	>
2022-06-23 15:10:30	107	<	80213	0.0436	8	0	0.2394	0.283	-0.1959	>	<	10	4.9	5.3	4.35	0.29	5.19	4.61	>	<	10	1740.8	1740.8	1740.8	0	1740.8	1740.8	>	<	10	5.32	7.5	4.45	1.03	6.34	4.29	>	<	10	1740.8	1740.8	1740.8	0	1740.8	1740.8	>
2022-06-23 15:10:40	108	<	80896	0.0403	7	0	0.2358	0.2761	-0.1954	>	<	10	5.09	5.4	4.85	0.19	5.28	4.9	>	<	10	1740.8	1740.8	1740.8	0	1740.8	1740.8	>	<	10	4.9	5.2	4.4	0.26	5.15	4.64	>	<	10	1740.8	1740.8	1740.8	0	1740.8	1740.8	>
2022-06-23 15:10:50	109	<	77711	0.0394	6	0	0.2267	0.2661	-0.1873	>	<	10	5.75	9.8	5	1.37	7.12	4.37	>	<	10	1740.8	1740.8	1740.8	0	1740.8	1740.8	>	<	10	5.17	5.65	4.7	0.33	5.49	4.84	>	<	10	1740.8	1740.8	1740.8	0	1740.8	1740.8	>
2022-06-23 15:11:00	110	<	79061	0.0398	6	0	0.2318	0.2716	-0.192	>	<	10	5.5	5.9	5.15	0.23	5.73	5.26	>	<	10	1740.8	1740.8	1740.8	0	1740.8	1740.8	>	<	10	5.72	9.9	4.95	1.41	7.12	4.31	>	<	10	1740.8	1740.8	1740.8	0	1740.8	1740.8	>
2022-06-23 15:11:10	111	<	75840	0.0416	6	0	0.2306	0.2721	-0.189	>	<	10	5.76	6.15	5.4	0.24	5.99	5.52	>	<	10	1740.8	1740.8	1740.8	0	1740.8	1740.8	>	<	10	5.54	5.9	5.3	0.18	5.72	5.36	>	<	10	1740.8	1740.8	1740.8	0	1740.8	1740.8	>
2022-06-23 15:11:20	112	<	75812	0.0448	30	0	0.2602	0.305	-0.2154	>	<	10	5.87	14.8	3.65	3.09	8.96	2.78	>	<	10	1740.8	1740.8	1740.8	0	1740.8	1740.8	>	<	10	5.71	6.05	5.45	0.2	5.9	5.51	>	<	10	1740.8	1740.8	1740.8	0	1740.8	1740.8	>
2022-06-23 15:11:30	113	<	80893	0.044	7	0	0.2369	0.281	-0.1929	>	<	10	4.97	8.7	4.05	1.32	6.29	3.64	>	<	10	1740.8	1740.8	1740.8	0	1740.8	1740.8	>	<	10	5.87	15	3.55	3.48	9.35	2.38	>	<	10	1740.8	1740.8	1740.8	0	1740.8	1740.8	>
2022-06-23 15:11:40	114	<	75840	0.0381	13	0	0.2118	0.2499	-0.1736	>	<	10	4.58	5.25	4.05	0.46	5.04	4.12	>	<	10	1740.8	1740.8	1740.8	0	1740.8	1740.8	>	<	10	4.48	5.25	4	0.5	4.97	3.98	>	<	10	1740.8	1740.8	1740.8	0	1740.8	1740.8	>
2022-06-23 15:11:50	115	<	80891	0.0396	19	0	0.268	0.3077	-0.2284	>	<	10	4.66	5.05	4	0.4	5.06	4.26	>	<	10	1740.8	1740.8	1740.8	0	1740.8	1740.8	>	<	10	4.53	5.05	4	0.44	4.97	4.09	>	<	10	1740.8	1740.8	1740.8	0	1740.8	1740.8	>
2022-06-23 15:12:00	116	<	75838	0.0418	21	0	0.2995	0.3413	-0.2577	>	<	10	5.14	9.2	4.25	1.37	6.5	3.77	>	<	10	1740.8	1740.8	1740.8	0	1740.8	1740.8	>	<	10	5.11	9.1	4.05	1.38	6.49	3.73	>	<	10	1740.8	1740.8	1740.8	0	1740.8	1740.8	>
2022-06-23 15:12:10	117	<	75840	0.038	19	0	0.2557	0.2937	-0.2178	>	<	10	4.75	5.5	4.5	0.29	5.04	4.46	>	<	10	1740.8	1740.8	1740.8	0	1740.8	1740.8	>	<	10	4.68	4.85	4.55	0.09	4.77	4.59	>	<	10	1740.8	1740.8	1740.8	0	1740.8	1740.8	>
2022-06-23 15:12:20	118	<	80900	0.0384	27	0	0.28	0.3184	-0.2416	>	<	10	5.01	5.55	4.45	0.38	5.39	4.62	>	<	10	1740.8	1740.8	1740.8	0	1740.8	1740.8	>	<	10	4.66	5.3	4.3	0.34	5	4.31	>	<	10	1740.8	1740.8	1740.8	0	1740.8	1740.8	>
2022-06-23 15:12:30	119	<	75835	0.0398	18	0	0.2691	0.3089	-0.2293	>	<	10	5.51	9.9	4.7	1.49	7	4.01	>	<	10	1740.8	1740.8	1740.8	0	1740.8	1740.8	>	<	10	5.25	7.3	4.55	0.73	5.97	4.52	>	<	10	1740.8	1740.8	1740.8	0	1740.8	1740.8	>
2022-06-23 15:12:40	120	<	80950	0.0371	18	0	0.2554	0.2925	-0.2183	>	<	10	5.23	5.5	4.8	0.23	5.45	5	>	<	10	1740.8	1740.8	1740.8	0	1740.8	1740.8	>	<	10	5.2	6.75	4.6	0.58	5.77	4.62	>	<	10	1740.8	1740.8	1740.8	0	1740.8	1740.8	>
2022-06-23 15:12:50	121	<	40444	0.0397	18	0	0.2624	0.3021	-0.2227	>	<	10	3.82	5.75	0	2.5	6.32	1.31	>	<	10	1740.8	1740.8	1740.8	0	1740.8	1740.8	>	<	10	3.18	5.5	0	2.53	5.71	0.65	>	<	10	1740.8	1740.8	1740.8	0	1740.8	1740.8	>
2022-06-23 15:13:00	122	<	35392	0.0382	16	0	0.2389	0.277	-0.2007	>	<	10	4.25	10.8	0	3.72	7.96	0.53	>	<	10	1976.32	2252.8	1740.8	238.18	2214.5	1738.14	>	<	10	4.15	7.5	0	3.43	7.58	0.72	>	<	10	1781.76	1843.2	1740.8	50.17	1831.93	1731.59	>
2022-06-23 15:13:10	123	<	70779	0.0404	17	0	0.2821	0.3224	-0.2417	>	<	10	4.95	6.85	4.1	0.72	5.67	4.23	>	<	10	2252.8	2252.8	2252.8	0	2252.8	2252.8	>	<	10	6.28	9.85	5	1.44	7.72	4.84	>	<	10	1843.2	1843.2	1843.2	0	1843.2	1843.2	>
2022-06-23 15:13:20	124	<	75840	0.0386	16	0	0.2631	0.3016	-0.2245	>	<	10	4.63	5.05	4	0.36	4.99	4.26	>	<	10	2252.8	2252.8	2252.8	0	2252.8	2252.8	>	<	10	5.56	5.8	5.3	0.17	5.73	5.39	>	<	10	1843.2	1843.2	1843.2	0	1843.2	1843.2	>
2022-06-23 15:13:30	125	<	80892	0.0403	17	0	0.2448	0.2851	-0.2045	>	<	10	5.24	10.3	4.4	1.7	6.94	3.54	>	<	10	2252.8	2252.8	2252.8	0	2252.8	2252.8	>	<	10	5.6	5.75	5.5	0.08	5.68	5.52	>	<	10	1843.2	1843.2	1843.2	0	1843.2	1843.2	>
2022-06-23 15:13:40	126	<	80893	0.0403	15	0	0.2477	0.288	-0.2074	>	<	10	4.9	5.45	4.45	0.35	5.24	4.55	>	<	10	2252.8	2252.8	2252.8	0	2252.8	2252.8	>	<	10	5.82	14.65	3.5	3.63	9.45	2.19	>	<	10	1843.2	1843.2	1843.2	0	1843.2	1843.2	>
2022-06-23 15:13:50	127	<	80929	0.0376	15	0	0.2587	0.2963	-0.2212	>	<	10	5.02	5.4	4.7	0.18	5.2	4.84	>	<	10	2252.8	2252.8	2252.8	0	2252.8	2252.8	>	<	10	4.41	5.55	4.15	0.39	4.8	4.02	>	<	10	1843.2	1843.2	1843.2	0	1843.2	1843.2	>
2022-06-23 15:14:00	128	<	70777	0.0402	15	0	0.2575	0.2977	-0.2173	>	<	10	5.68	8.15	4.8	1.06	6.74	4.61	>	<	10	2252.8	2252.8	2252.8	0	2252.8	2252.8	>	<	10	4.3	5.2	3.95	0.44	4.74	3.86	>	<	10	1843.2	1843.2	1843.2	0	1843.2	1843.2	>
2022-06-23 15:14:10	129	<	80907	0.0403	14	0	0.2559	0.2962	-0.2156	>	<	10	5.48	5.75	5.2	0.2	5.67	5.28	>	<	10	2252.8	2252.8	2252.8	0	2252.8	2252.8	>	<	10	5.02	8.85	3.9	1.38	6.4	3.63	>	<	10	1843.2	1843.2	1843.2	0	1843.2	1843.2	>
2022-06-23 15:14:20	130	<	80954	0.044	158	0	0.834	0.8781	-0.79	>	<	10	5.43	5.6	5.2	0.16	5.59	5.27	>	<	10	2252.8	2252.8	2252.8	0	2252.8	2252.8	>	<	10	4.48	5.15	3.85	0.46	4.94	4.01	>	<	10	1843.2	1843.2	1843.2	0	1843.2	1843.2	>
2022-06-23 15:14:30	131	<	80891	0.0405	13	0	0.2586	0.2992	-0.2181	>	<	10	6.38	20.1	3.6	4.64	11.02	1.74	>	<	10	2252.8	2252.8	2252.8	0	2252.8	2252.8	>	<	10	4.57	4.85	3.9	0.31	4.88	4.26	>	<	10	1843.2	1843.2	1843.2	0	1843.2	1843.2	>
2022-06-23 15:14:40	132	<	50554	0.0414	15	0	0.2449	0.2863	-0.2036	>	<	10	4.16	4.75	3.2	0.55	4.7	3.61	>	<	10	2252.8	2252.8	2252.8	0	2252.8	2252.8	>	<	10	5.12	9.55	3.9	1.5	6.62	3.61	>	<	10	1843.2	1843.2	1843.2	0	1843.2	1843.2	>
2022-06-23 15:14:50	133	<	78528	0.0405	14	0	0.2587	0.2992	-0.2182	>	<	10	4.22	4.9	3.05	0.75	4.97	3.47	>	<	10	2252.8	2252.8	2252.8	0	2252.8	2252.8	>	<	10	5.01	5.75	4.4	0.48	5.49	4.52	>	<	10	1843.2	1843.2	1843.2	0	1843.2	1843.2	>
2022-06-23 15:15:00	134	<	78204	0.039	14	0	0.241	0.28	-0.202	>	<	10	4.98	9.45	3.35	1.54	6.52	3.43	>	<	10	2252.8	2252.8	2252.8	0	2252.8	2252.8	>	<	10	5.21	5.8	4.7	0.41	5.61	4.8	>	<	10	1843.2	1843.2	1843.2	0	1843.2	1843.2	>
2022-06-23 15:15:10	135	<	80893	0.0391	13	0	0.2589	0.2979	-0.2198	>	<	10	4.46	4.75	3.2	0.43	4.89	4.03	>	<	10	2252.8	2252.8	2252.8	0	2252.8	2252.8	>	<	10	5.47	9.6	4.2	1.41	6.87	4.06	>	<	10	1843.2	1843.2	1843.2	0	1843.2	1843.2	>
2022-06-23 15:15:20	136	<	80881	0.0395	38	0	0.2896	0.329	-0.2501	>	<	10	4.65	4.8	4.5	0.08	4.73	4.56	>	<	10	2252.8	2252.8	2252.8	0	2252.8	2252.8	>	<	10	5.23	5.55	4.5	0.29	5.52	4.94	>	<	10	1843.2	1843.2	1843.2	0	1843.2	1843.2	>
2022-06-23 15:15:30	137	<	68717	0.0397	11	0	0.2513	0.291	-0.2116	>	<	10	5.13	8.95	4.5	1.31	6.44	3.82	>	<	10	2252.8	2252.8	2252.8	0	2252.8	2252.8	>	<	10	5.59	5.75	5.35	0.11	5.7	5.48	>	<	10	1843.2	1843.2	1843.2	0	1843.2	1843.2	>
2022-06-23 15:15:40	138	<	72841	0.0401	12	0	0.2484	0.2885	-0.2083	>	<	10	4.53	5.4	4.35	0.3	4.82	4.23	>	<	10	2252.8	2252.8	2252.8	0	2252.8	2252.8	>	<	10	6.57	15.1	3.65	3.29	9.86	3.28	>	<	10	1843.2	1843.2	1843.2	0	1843.2	1843.2	>
2022-06-23 15:15:50	139	<	80896	0.0415	12	0	0.2404	0.2819	-0.199	>	<	10	4.71	5.55	4.35	0.46	5.17	4.25	>	<	10	2252.8	2252.8	2252.8	0	2252.8	2252.8	>	<	10	4.25	4.9	3.75	0.28	4.52	3.97	>	<	10	1843.2	1843.2	1843.2	0	1843.2	1843.2	>
2022-06-23 15:16:00	140	<	80208	0.0397	11	0	0.2476	0.2873	-0.208	>	<	10	5.1	8	4.25	1.21	6.31	3.89	>	<	10	2252.8	2252.8	2252.8	0	2252.8	2252.8	>	<	10	4.5	5.5	4.15	0.41	4.9	4.09	>	<	10	1843.2	1843.2	1843.2	0	1843.2	1843.2	>
2022-06-23 15:16:10	141	<	76518	0.0386	10	0	0.2395	0.2782	-0.2009	>	<	10	4.81	5.25	4.15	0.44	5.25	4.36	>	<	10	2252.8	2252.8	2252.8	0	2252.8	2252.8	>	<	10	5.14	7.8	4.15	1.17	6.31	3.97	>	<	10	1843.2	1843.2	1843.2	0	1843.2	1843.2	>
2022-06-23 15:16:20	142	<	80896	0.04	10	0	0.2413	0.2813	-0.2012	>	<	10	4.85	5.15	4.2	0.33	5.18	4.51	>	<	10	2252.8	2252.8	2252.8	0	2252.8	2252.8	>	<	10	4.49	5.1	3.85	0.43	4.91	4.06	>	<	10	1843.2	1843.2	1843.2	0	1843.2	1843.2	>
2022-06-23 15:16:30	143	<	80735	0.0421	11	0	0.2531	0.2953	-0.211	>	<	10	5.36	9.3	4.2	1.37	6.72	3.99	>	<	10	2252.8	2252.8	2252.8	0	2252.8	2252.8	>	<	10	4.54	4.95	3.9	0.39	4.93	4.14	>	<	10	1843.2	1843.2	1843.2	0	1843.2	1843.2	>
2022-06-23 15:16:40	144	<	80893	0.0456	26	0	0.2585	0.3041	-0.2129	>	<	10	4.97	5.6	4.5	0.36	5.33	4.61	>	<	10	2252.8	2252.8	2252.8	0	2252.8	2252.8	>	<	10	5.23	9.25	4.55	1.35	6.57	3.88	>	<	10	1843.2	1843.2	1843.2	0	1843.2	1843.2	>
2022-06-23 15:16:50	145	<	80895	0.0396	8	0	0.2307	0.2703	-0.1911	>	<	10	5	5.55	4.3	0.33	5.33	4.66	>	<	10	2252.8	2252.8	2252.8	0	2252.8	2252.8	>	<	10	4.94	5.65	4.5	0.34	5.28	4.6	>	<	10	1843.2	1843.2	1843.2	0	1843.2	1843.2	>
2022-06-23 15:17:00	146	<	75894	0.0392	29	0	0.2613	0.3006	-0.2221	>	<	10	5.64	10.05	4.75	1.49	7.12	4.15	>	<	10	2252.8	2252.8	2252.8	0	2252.8	2252.8	>	<	10	4.94	5.3	4.4	0.31	5.25	4.62	>	<	10	1843.2	1843.2	1843.2	0	1843.2	1843.2	>
2022-06-23 15:17:10	147	<	75836	0.0456	7	0	0.2475	0.2931	-0.202	>	<	10	5.47	5.65	5.3	0.13	5.6	5.33	>	<	10	2252.8	2252.8	2252.8	0	2252.8	2252.8	>	<	10	5.62	9.9	4.7	1.45	7.07	4.17	>	<	10	1843.2	1843.2	1843.2	0	1843.2	1843.2	>
2022-06-23 15:17:20	148	<	80894	0.0435	6	0	0.2383	0.2818	-0.1949	>	<	10	5.46	5.65	5.25	0.13	5.59	5.32	>	<	10	2252.8	2252.8	2252.8	0	2252.8	2252.8	>	<	10	5.25	5.75	4.75	0.27	5.52	4.97	>	<	10	1843.2	1843.2	1843.2	0	1843.2	1843.2	>
2022-06-23 15:17:30	149	<	75840	0.0415	6	0	0.2346	0.2761	-0.193	>	<	10	6.54	13.95	3.6	3.12	9.66	3.41	>	<	10	2252.8	2252.8	2252.8	0	2252.8	2252.8	>	<	10	5.6	6.05	5.3	0.22	5.82	5.38	>	<	10	1843.2	1843.2	1843.2	0	1843.2	1843.2	>
2022-06-23 15:17:40	150	<	33013	0.0416	6	0	0.2408	0.2824	-0.1992	>	<	10	4.18	4.7	3.2	0.39	4.57	3.79	>	<	10	2252.8	2252.8	2252.8	0	2252.8	2252.8	>	<	10	6.07	10.3	5.35	1.42	7.48	4.65	>	<	10	1843.2	1843.2	1843.2	0	1843.2	1843.2	>
2022-06-23 15:17:50	151	<	57989	0.04	6	0	0.2273	0.2673	-0.1873	>	<	10	4.45	4.9	3.25	0.6	5.05	3.84	>	<	10	2252.8	2252.8	2252.8	0	2252.8	2252.8	>	<	10	5.56	12.5	3.5	2.64	8.19	2.92	>	<	10	1843.2	1843.2	1843.2	0	1843.2	1843.2	>
2022-06-23 15:18:00	152	<	70779	0.0444	6	0	0.2356	0.28	-0.1912	>	<	10	5	7.45	3.2	1.11	6.11	3.89	>	<	10	2252.8	2252.8	2252.8	0	2252.8	2252.8	>	<	10	4.6	5.4	4.3	0.34	4.94	4.25	>	<	10	1843.2	1843.2	1843.2	0	1843.2	1843.2	>
2022-06-23 15:18:10	153	<	75882	0.0393	26	0	0.2445	0.2837	-0.2052	>	<	10	4.42	4.7	3.25	0.4	4.82	4.02	>	<	10	2252.8	2252.8	2252.8	0	2252.8	2252.8	>	<	10	5.13	7.3	4.2	1.07	6.2	4.06	>	<	10	1843.2	1843.2	1843.2	0	1843.2	1843.2	>
2022-06-23 15:18:20	154	<	66672	0.038	17	0	0.2344	0.2724	-0.1964	>	<	10	4.44	4.6	4.2	0.12	4.56	4.32	>	<	10	2252.8	2252.8	2252.8	0	2252.8	2252.8	>	<	10	4.57	5.2	4.1	0.41	4.98	4.15	>	<	10	1843.2	1843.2	1843.2	0	1843.2	1843.2	>
2022-06-23 15:18:30	155	<	79946	0.0374	19	0	0.2633	0.3008	-0.2259	>	<	10	4.87	10.15	4.1	1.76	6.63	3.1	>	<	10	2252.8	2252.8	2252.8	0	2252.8	2252.8	>	<	10	4.62	5.2	3.95	0.44	5.06	4.18	>	<	10	1843.2	1843.2	1843.2	0	1843.2	1843.2	>
2022-06-23 15:18:40	156	<	65753	0.0394	19	0	0.2813	0.3207	-0.2419	>	<	10	4.42	5.45	4.1	0.43	4.85	3.99	>	<	10	2252.8	2252.8	2252.8	0	2252.8	2252.8	>	<	10	5.28	9.05	4.7	1.26	6.54	4.01	>	<	10	1843.2	1843.2	1843.2	0	1843.2	1843.2	>
2022-06-23 15:18:50	157	<	80891	0.0405	18	0	0.2684	0.3089	-0.2279	>	<	10	4.46	5.4	4.05	0.54	4.99	3.92	>	<	10	2252.8	2252.8	2252.8	0	2252.8	2252.8	>	<	10	4.79	5.3	4.55	0.25	5.04	4.54	>	<	10	1843.2	1843.2	1843.2	0	1843.2	1843.2	>
2022-06-23 15:19:00	158	<	65728	0.0382	17	0	0.2475	0.2858	-0.2093	>	<	10	4.99	10.85	3.8	2.01	7	2.98	>	<	10	2252.8	2252.8	2252.8	0	2252.8	2252.8	>	<	10	5.22	5.75	4.9	0.31	5.53	4.9	>	<	10	1843.2	1843.2	1843.2	0	1843.2	1843.2	>
2022-06-23 15:19:10	159	<	70781	0.0404	19	0	0.2626	0.303	-0.2223	>	<	10	4.71	5.2	4.05	0.41	5.12	4.3	>	<	10	2252.8	2252.8	2252.8	0	2252.8	2252.8	>	<	10	5.34	9.05	4.45	1.26	6.6	4.07	>	<	10	1843.2	1843.2	1843.2	0	1843.2	1843.2	>
2022-06-23 15:19:20	160	<	69677	0.04	18	0	0.2701	0.3101	-0.2301	>	<	10	4.65	5.25	3.85	0.4	5.05	4.24	>	<	10	2252.8	2252.8	2252.8	0	2252.8	2252.8	>	<	10	5.35	5.65	5.1	0.19	5.54	5.15	>	<	10	1843.2	1843.2	1843.2	0	1843.2	1843.2	>
2022-06-23 15:19:30	161	<	51662	0.0392	16	0	0.2528	0.292	-0.2135	>	<	10	5.25	9.65	4.4	1.48	6.73	3.77	>	<	10	2252.8	2252.8	2252.8	0	2252.8	2252.8	>	<	10	5.5	5.75	5.25	0.18	5.68	5.31	>	<	10	1843.2	1843.2	1843.2	0	1843.2	1843.2	>
2022-06-23 15:19:40	162	<	30671	0.0425	17	0	0.2949	0.3374	-0.2523	>	<	10	4.94	5.5	4.35	0.42	5.36	4.52	>	<	10	2252.8	2252.8	2252.8	0	2252.8	2252.8	>	<	10	6.13	10.4	5.35	1.43	7.56	4.69	>	<	10	1843.2	1843.2	1843.2	0	1843.2	1843.2	>
2022-06-23 15:19:50	163	<	50240	0.0387	15	0	0.2207	0.2593	-0.182	>	<	10	5.14	5.6	4.7	0.27	5.41	4.86	>	<	10	2252.8	2252.8	2252.8	0	2252.8	2252.8	>	<	10	6.16	12.2	3.8	2.43	8.59	3.73	>	<	10	1843.2	1843.2	1843.2	0	1843.2	1843.2	>
2022-06-23 15:20:00	164	<	20453	0.0406	16	0	0.2688	0.3094	-0.2283	>	<	10	5.64	7.55	4.75	0.94	6.58	4.7	>	<	10	2252.8	2252.8	2252.8	0	2252.8	2252.8	>	<	10	4.35	5.4	3.85	0.44	4.79	3.91	>	<	10	1843.2	1843.2	1843.2	0	1843.2	1843.2	>
2022-06-23 15:20:10	165	<	31318	0.039	16	0	0.2127	0.2517	-0.1738	>	<	10	5.38	5.65	5.1	0.18	5.56	5.2	>	<	10	2252.8	2252.8	2252.8	0	2252.8	2252.8	>	<	10	4.98	6.85	4	1.02	6	3.96	>	<	10	1843.2	1843.2	1843.2	0	1843.2	1843.2	>
2022-06-23 15:20:20	166	<	74625	0.0395	16	0	0.2683	0.3078	-0.2287	>	<	10	5.42	5.7	5.15	0.19	5.6	5.23	>	<	10	2252.8	2252.8	2252.8	0	2252.8	2252.8	>	<	10	4.46	5.1	3.95	0.43	4.89	4.03	>	<	10	1843.2	1843.2	1843.2	0	1843.2	1843.2	>
2022-06-23 15:20:30	167	<	30336	0.039	14	0	0.2479	0.2868	-0.2089	>	<	10	6.67	15.25	3.95	3.18	9.85	3.48	>	<	10	2252.8	2252.8	2252.8	0	2252.8	2252.8	>	<	10	4.54	5	3.8	0.46	5	4.08	>	<	10	1843.2	1843.2	1843.2	0	1843.2	1843.2	>
2022-06-23 15:20:40	168	<	41627	0.0432	26	0	0.3143	0.3575	-0.2711	>	<	10	4.06	4.55	3.1	0.38	4.44	3.68	>	<	10	2252.8	2252.8	2252.8	0	2252.8	2252.8	>	<	10	5.03	8.85	4.1	1.29	6.32	3.74	>	<	10	1843.2	1843.2	1843.2	0	1843.2	1843.2	>
2022-06-23 15:20:50	169	<	79770	0.0384	14	0	0.2391	0.2775	-0.2008	>	<	10	4.46	4.85	3.15	0.63	5.09	3.82	>	<	10	2252.8	2252.8	2252.8	0	2252.8	2252.8	>	<	10	4.7	5.35	4.45	0.33	5.02	4.37	>	<	10	1843.2	1843.2	1843.2	0	1843.2	1843.2	>
2022-06-23 15:21:00	170	<	80891	0.0417	14	0	0.2737	0.3155	-0.232	>	<	10	4.95	9.2	3.15	1.49	6.44	3.46	>	<	10	2252.8	2252.8	2252.8	0	2252.8	2252.8	>	<	10	4.97	6.25	4.3	0.52	5.49	4.44	>	<	10	1843.2	1843.2	1843.2	0	1843.2	1843.2	>
2022-06-23 15:21:10	171	<	40759	0.0383	14	0	0.237	0.2753	-0.1986	>	<	10	4.46	4.6	4.35	0.06	4.52	4.39	>	<	10	2252.8	2252.8	2252.8	0	2252.8	2252.8	>	<	10	5.55	9.55	4.6	1.36	6.91	4.19	>	<	10	1843.2	1843.2	1843.2	0	1843.2	1843.2	>
2022-06-23 15:21:20	172	<	57080	0.04	14	0	0.2405	0.2805	-0.2005	>	<	10	4.44	4.55	4.35	0.05	4.49	4.39	>	<	10	2252.8	2252.8	2252.8	0	2252.8	2252.8	>	<	10	5.16	5.45	4.45	0.27	5.42	4.89	>	<	10	1843.2	1843.2	1843.2	0	1843.2	1843.2	>
2022-06-23 15:21:30	173	<	59097	0.0421	15	0	0.2544	0.2964	-0.2123	>	<	10	5	8.7	4.2	1.34	6.34	3.66	>	<	10	2252.8	2252.8	2252.8	0	2252.8	2252.8	>	<	10	5.91	6.45	5.05	0.45	6.36	5.46	>	<	10	1843.2	1843.2	1843.2	0	1843.2	1843.2	>
2022-06-23 15:21:40	174	<	70574	0.04	15	0	0.2628	0.3029	-0.2228	>	<	10	4.47	5.35	4.15	0.43	4.9	4.03	>	<	10	2252.8	2252.8	2252.8	0	2252.8	2252.8	>	<	10	6.18	11	5.4	1.62	7.79	4.56	>	<	10	1843.2	1843.2	1843.2	0	1843.2	1843.2	>
2022-06-23 15:21:50	175	<	70781	0.0377	14	0	0.2614	0.2991	-0.2237	>	<	10	4.62	5.3	4.15	0.49	5.11	4.12	>	<	10	2252.8	2252.8	2252.8	0	2252.8	2252.8	>	<	10	6.1	14.9	3.85	3.04	9.14	3.06	>	<	10	1843.2	1843.2	1843.2	0	1843.2	1843.2	>
2022-06-23 15:22:00	176	<	65722	0.04	15	0	0.256	0.296	-0.216	>	<	10	5.08	7.9	4.1	1.1	6.18	3.98	>	<	10	2252.8	2252.8	2252.8	0	2252.8	2252.8	>	<	10	4.46	5.25	4	0.45	4.9	4.01	>	<	10	1843.2	1843.2	1843.2	0	1843.2	1843.2	>
2022-06-23 15:22:10	177	<	75836	0.0427	14	0	0.2691	0.3118	-0.2265	>	<	10	4.65	5.05	3.95	0.42	5.06	4.23	>	<	10	2252.8	2252.8	2252.8	0	2252.8	2252.8	>	<	10	4.9	7.6	3.9	1.13	6.03	3.76	>	<	10	1843.2	1843.2	1843.2	0	1843.2	1843.2	>
2022-06-23 15:22:20	178	<	80912	0.0435	14	0	0.2651	0.3086	-0.2216	>	<	10	4.72	5	4.6	0.12	4.84	4.59	>	<	10	2252.8	2252.8	2252.8	0	2252.8	2252.8	>	<	10	4.49	5.05	4	0.41	4.9	4.08	>	<	10	1843.2	1843.2	1843.2	0	1843.2	1843.2	>
2022-06-23 15:22:30	179	<	70782	0.0425	12	0	0.2675	0.31	-0.225	>	<	10	5.28	9.35	4.45	1.39	6.67	3.89	>	<	10	2252.8	2252.8	2252.8	0	2252.8	2252.8	>	<	10	4.48	4.8	3.8	0.38	4.86	4.09	>	<	10	1843.2	1843.2	1843.2	0	1843.2	1843.2	>
2022-06-23 15:22:40	180	<	70781	0.0397	12	0	0.2501	0.2898	-0.2104	>	<	10	4.97	5.45	4.35	0.28	5.25	4.69	>	<	10	2252.8	2252.8	2252.8	0	2252.8	2252.8	>	<	10	5.1	9.55	4.35	1.49	6.59	3.61	>	<	10	1843.2	1843.2	1843.2	0	1843.2	1843.2	>
2022-06-23 15:22:50	181	<	70784	0.0395	12	0	0.2596	0.2991	-0.2202	>	<	10	5.11	5.65	4.75	0.25	5.36	4.86	>	<	10	2252.8	2252.8	2252.8	0	2252.8	2252.8	>	<	10	4.99	5.7	4.4	0.44	5.43	4.54	>	<	10	1843.2	1843.2	1843.2	0	1843.2	1843.2	>
2022-06-23 15:23:00	182	<	75838	0.0419	11	0	0.2542	0.2961	-0.2124	>	<	10	5.86	10.3	4.85	1.49	7.35	4.36	>	<	10	2252.8	2252.8	2252.8	0	2252.8	2252.8	>	<	10	4.94	5.65	4.3	0.33	5.27	4.61	>	<	10	1843.2	1843.2	1843.2	0	1843.2	1843.2	>
2022-06-23 15:23:10	183	<	80892	0.0385	11	0	0.2305	0.269	-0.192	>	<	9	5.47	5.75	5.15	0.23	5.7	5.23	>	<	9	2252.8	2252.8	2252.8	0	2252.8	2252.8	>	<	10	5.45	10	4.4	1.54	6.99	3.91	>	<	10	1843.2	1843.2	1843.2	0	1843.2	1843.2	>
2022-06-23 15:23:20	184	<	80954	0.0396	32	0	0.267	0.3066	-0.2274	>	<	10	5.49	5.75	5.2	0.17	5.65	5.32	>	<	10	2252.8	2252.8	2252.8	0	2252.8	2252.8	>	<	10	5.32	5.5	5.05	0.14	5.45	5.18	>	<	10	1843.2	1843.2	1843.2	0	1843.2	1843.2	>
2022-06-23 15:23:30	185	<	65727	0.0417	10	0	0.2508	0.2925	-0.2091	>	<	10	5.44	16.55	3.15	3.77	9.2	1.67	>	<	10	2252.8	2252.8	2252.8	0	2252.8	2252.8	>	<	10	5.64	5.85	5.35	0.14	5.78	5.49	>	<	10	1843.2	1843.2	1843.2	0	1843.2	1843.2	>
2022-06-23 15:23:40	186	<	65728	0.041	9	0	0.2399	0.2809	-0.1989	>	<	10	4.7	8.45	3.05	1.37	6.07	3.33	>	<	10	2252.8	2252.8	2252.8	0	2252.8	2252.8	>	<	10	6.67	14.45	3.9	3.28	9.95	3.38	>	<	10	1843.2	1843.2	1843.2	0	1843.2	1843.2	>
2022-06-23 15:23:50	187	<	60722	0.0429	8	0	0.2431	0.2859	-0.2002	>	<	10	4.5	5.05	3.05	0.5	5	3.99	>	<	10	2252.8	2252.8	2252.8	0	2252.8	2252.8	>	<	10	4.4	5.25	3.75	0.45	4.84	3.95	>	<	10	1843.2	1843.2	1843.2	0	1843.2	1843.2	>
2022-06-23 15:24:00	188	<	80894	0.0413	8	0	0.237	0.2783	-0.1958	>	<	10	4.53	4.6	4.35	0.07	4.6	4.45	>	<	10	2252.8	2252.8	2252.8	0	2252.8	2252.8	>	<	10	4.51	5.2	4	0.47	4.98	4.04	>	<	10	1843.2	1843.2	1843.2	0	1843.2	1843.2	>
2022-06-23 15:24:10	189	<	80896	0.04	7	0	0.2394	0.2794	-0.1994	>	<	10	4.96	8.25	4.35	1.13	6.09	3.82	>	<	10	2252.8	2252.8	2252.8	0	2252.8	2252.8	>	<	10	5.02	6.75	4.05	0.9	5.92	4.12	>	<	10	1843.2	1843.2	1843.2	0	1843.2	1843.2	>
2022-06-23 15:24:20	190	<	80892	0.0399	6	0	0.2343	0.2741	-0.1944	>	<	10	4.63	5.75	4.25	0.53	5.15	4.1	>	<	10	2252.8	2252.8	2252.8	0	2252.8	2252.8	>	<	10	4.74	5.3	3.9	0.34	5.08	4.4	>	<	10	1843.2	1843.2	1843.2	0	1843.2	1843.2	>
2022-06-23 15:24:30	191	<	70778	0.043	10	0	0.245	0.288	-0.202	>	<	10	4.47	5.35	4.15	0.43	4.9	4.03	>	<	10	2252.8	2252.8	2252.8	0	2252.8	2252.8	>	<	10	4.68	5.25	4.4	0.25	4.92	4.43	>	<	10	1843.2	1843.2	1843.2	0	1843.2	1843.2	>
2022-06-23 15:24:40	192	<	75840	0.0422	6	0	0.237	0.2792	-0.1948	>	<	10	5	9.6	3.9	1.61	6.6	3.39	>	<	10	2252.8	2252.8	2252.8	0	2252.8	2252.8	>	<	10	5.43	9.15	4.5	1.33	6.76	4.1	>	<	10	1843.2	1843.2	1843.2	0	1843.2	1843.2	>
2022-06-23 15:24:50	193	<	75878	0.0426	11	0	0.2406	0.2832	-0.198	>	<	10	4.54	5.1	4.1	0.43	4.97	4.11	>	<	10	2252.8	2252.8	2252.8	0	2252.8	2252.8	>	<	10	4.92	5.45	4.7	0.2	5.12	4.72	>	<	10	1843.2	1843.2	1843.2	0	1843.2	1843.2	>
2022-06-23 15:25:00	194	<	80893	0.0389	11	0	0.2257	0.2646	-0.1868	>	<	10	4.77	6.25	3.95	0.66	5.43	4.11	>	<	10	2252.8	2252.8	2252.8	0	2252.8	2252.8	>	<	10	5.21	5.6	4.85	0.25	5.46	4.95	>	<	10	1843.2	1843.2	1843.2	0	1843.2	1843.2	>
2022-06-23 15:25:10	195	<	80941	0.0393	19	0	0.2292	0.2684	-0.1899	>	<	10	5.19	9.9	4.55	1.57	6.76	3.61	>	<	10	2252.8	2252.8	2252.8	0	2252.8	2252.8	>	<	10	5.88	9.8	4.95	1.32	7.2	4.55	>	<	10	1843.2	1843.2	1843.2	0	1843.2	1843.2	>
2022-06-23 15:25:20	196	<	80892	0.0372	18	0	0.2404	0.2776	-0.2031	>	<	10	4.81	5.25	4.45	0.28	5.09	4.52	>	<	10	2252.8	2252.8	2252.8	0	2252.8	2252.8	>	<	10	5.68	5.75	5.55	0.08	5.76	5.6	>	<	10	1843.2	1843.2	1843.2	0	1843.2	1843.2	>
2022-06-23 15:25:30	197	<	80177	0.0405	18	0	0.2613	0.3018	-0.2208	>	<	10	4.85	5.4	4.25	0.37	5.22	4.48	>	<	10	2252.8	2252.8	2252.8	0	2252.8	2252.8	>	<	10	6.52	15.45	4.85	2.99	9.5	3.53	>	<	10	1843.2	1843.2	1843.2	0	1843.2	1843.2	>
2022-06-23 15:25:40	198	<	76556	0.0405	21	0	0.2789	0.3193	-0.2384	>	<	10	5.5	9.5	4.55	1.35	6.85	4.14	>	<	10	2252.8	2252.8	2252.8	0	2252.8	2252.8	>	<	10	4.86	9.65	3.85	1.65	6.51	3.2	>	<	10	1843.2	1843.2	1843.2	0	1843.2	1843.2	>
2022-06-23 15:25:50	199	<	75836	0.0383	18	0	0.2691	0.3074	-0.2309	>	<	10	5.38	5.6	5.05	0.18	5.55	5.2	>	<	10	2252.8	2252.8	2252.8	0	2252.8	2252.8	>	<	10	4.5	5.15	4.05	0.47	4.96	4.03	>	<	10	1843.2	1843.2	1843.2	0	1843.2	1843.2	>
2022-06-23 15:26:00	200	<	80891	0.0403	18	0	0.2797	0.3199	-0.2394	>	<	10	5.53	5.85	5.3	0.2	5.73	5.32	>	<	10	2252.8	2252.8	2252.8	0	2252.8	2252.8	>	<	10	4.52	5	4	0.42	4.94	4.1	>	<	10	1843.2	1843.2	1843.2	0	1843.2	1843.2	>
2022-06-23 15:26:10	201	<	80936	0.0378	19	0	0.2616	0.2994	-0.2237	>	<	10	5.87	9.8	5.1	1.33	7.2	4.54	>	<	10	2252.8	2252.8	2252.8	0	2252.8	2252.8	>	<	10	5.06	6.95	4.1	0.9	5.95	4.16	>	<	10	1843.2	1843.2	1843.2	0	1843.2	1843.2	>
2022-06-23 15:26:20	202	<	80894	0.0404	16	0	0.2474	0.2878	-0.207	>	<	10	5.2	13.8	3.2	2.99	8.19	2.2	>	<	10	2252.8	2252.8	2252.8	0	2252.8	2252.8	>	<	10	4.75	5.45	4.55	0.26	5.01	4.49	>	<	10	1843.2	1843.2	1843.2	0	1843.2	1843.2	>
2022-06-23 15:26:30	203	<	78914	0.0403	17	0	0.2689	0.3093	-0.2286	>	<	10	4.52	4.8	3.75	0.32	4.83	4.2	>	<	10	2252.8	2252.8	2252.8	0	2252.8	2252.8	>	<	10	4.9	5.3	4.55	0.29	5.19	4.61	>	<	10	1843.2	1843.2	1843.2	0	1843.2	1843.2	>
2022-06-23 15:26:40	204	<	77878	0.0477	41	0	0.3188	0.3665	-0.2711	>	<	10	4.87	9.05	3.7	1.43	6.3	3.43	>	<	10	2252.8	2252.8	2252.8	0	2252.8	2252.8	>	<	10	5.52	9.4	4.9	1.3	6.82	4.21	>	<	10	1843.2	1843.2	1843.2	0	1843.2	1843.2	>
2022-06-23 15:26:50	205	<	75840	0.043	15	0	0.2706	0.3136	-0.2276	>	<	10	4.47	4.6	4.35	0.07	4.54	4.39	>	<	10	2252.8	2252.8	2252.8	0	2252.8	2252.8	>	<	10	5.21	5.5	4.9	0.18	5.39	5.03	>	<	10	1843.2	1843.2	1843.2	0	1843.2	1843.2	>
2022-06-23 15:27:00	206	<	75837	0.0387	15	0	0.2448	0.2834	-0.2061	>	<	10	4.54	5.8	4.25	0.43	4.96	4.11	>	<	10	2252.8	2252.8	2252.8	0	2252.8	2252.8	>	<	10	5.5	5.85	5.1	0.23	5.72	5.27	>	<	10	1843.2	1843.2	1843.2	0	1843.2	1843.2	>
2022-06-23 15:27:10	207	<	80894	0.0399	14	0	0.2532	0.2931	-0.2132	>	<	10	5.1	8.8	4.1	1.33	6.42	3.77	>	<	10	2252.8	2252.8	2252.8	0	2252.8	2252.8	>	<	10	6.07	10.45	5.2	1.47	7.54	4.59	>	<	10	1843.2	1843.2	1843.2	0	1843.2	1843.2	>
2022-06-23 15:27:20	208	<	79998	0.0398	14	0	0.2512	0.2909	-0.2114	>	<	10	4.55	5.35	4.15	0.45	5	4.09	>	<	10	2252.8	2252.8	2252.8	0	2252.8	2252.8	>	<	10	6.32	15.75	3.95	3.21	9.53	3.11	>	<	10	1843.2	1843.2	1843.2	0	1843.2	1843.2	>
2022-06-23 15:27:30	209	<	76719	0.0373	14	0	0.2323	0.2696	-0.195	>	<	10	4.6	5.2	4.05	0.46	5.06	4.14	>	<	10	2252.8	2252.8	2252.8	0	2252.8	2252.8	>	<	9	4.36	5.2	3.7	0.45	4.81	3.92	>	<	9	1843.2	1843.2	1843.2	0	1843.2	1843.2	>
2022-06-23 15:27:40	210	<	80893	0.0435	85	0	0.4989	0.5424	-0.4555	>	<	10	5.04	8.85	3.95	1.33	6.37	3.71	>	<	10	2252.8	2252.8	2252.8	0	2252.8	2252.8	>	<	10	5.14	9.2	3.95	1.44	6.58	3.7	>	<	10	1843.2	1843.2	1843.2	0	1843.2	1843.2	>
2022-06-23 15:27:50	211	<	75840	0.0391	13	0	0.255	0.2941	-0.2158	>	<	10	4.82	5.1	4.05	0.28	5.1	4.54	>	<	10	2252.8	2252.8	2252.8	0	2252.8	2252.8	>	<	10	4.49	5	3.85	0.44	4.93	4.05	>	<	10	1843.2	1843.2	1843.2	0	1843.2	1843.2	>
2022-06-23 15:28:00	212	<	80872	0.0394	19	0	0.2625	0.3019	-0.223	>	<	10	4.77	5.25	4.55	0.24	5.01	4.53	>	<	10	2252.8	2252.8	2252.8	0	2252.8	2252.8	>	<	10	4.71	4.85	4.6	0.08	4.78	4.63	>	<	10	1843.2	1843.2	1843.2	0	1843.2	1843.2	>
2022-06-23 15:28:10	213	<	75835	0.0404	12	0	0.2458	0.2863	-0.2054	>	<	10	5.43	9.25	4.5	1.31	6.74	4.12	>	<	10	2252.8	2252.8	2252.8	0	2252.8	2252.8	>	<	10	5.23	8.15	4.5	1.13	6.36	4.1	>	<	10	1843.2	1843.2	1843.2	0	1843.2	1843.2	>
2022-06-23 15:28:20	214	<	80896	0.0373	14	0	0.2499	0.2871	-0.2126	>	<	10	5.07	5.35	4.85	0.17	5.24	4.89	>	<	10	2252.8	2252.8	2252.8	0	2252.8	2252.8	>	<	10	4.88	5.2	4.4	0.24	5.12	4.64	>	<	10	1843.2	1843.2	1843.2	0	1843.2	1843.2	>
2022-06-23 15:28:30	215	<	80863	0.0398	13	0	0.2532	0.293	-0.2134	>	<	10	5.24	5.75	4.65	0.27	5.51	4.96	>	<	10	2252.8	2252.8	2252.8	0	2252.8	2252.8	>	<	10	5.09	5.4	4.65	0.22	5.31	4.87	>	<	10	1843.2	1843.2	1843.2	0	1843.2	1843.2	>
2022-06-23 15:28:40	216	<	75867	0.0384	15	0	0.2521	0.2905	-0.2137	>	<	10	5.9	9.95	5.25	1.35	7.25	4.55	>	<	10	2252.8	2252.8	2252.8	0	2252.8	2252.8	>	<	10	5.73	10.3	4.95	1.53	7.26	4.2	>	<	10	1843.2	1843.2	1843.2	0	1843.2	1843.2	>
2022-06-23 15:28:50	217	<	75524	0.0387	11	0	0.2399	0.2786	-0.2012	>	<	10	5.44	5.75	5.1	0.2	5.64	5.24	>	<	10	2252.8	2252.8	2252.8	0	2252.8	2252.8	>	<	10	5.49	5.75	4.95	0.21	5.7	5.27	>	<	10	1843.2	1843.2	1843.2	0	1843.2	1843.2	>
2022-06-23 15:29:00	218	<	80935	0.0405	26	0	0.2558	0.2963	-0.2153	>	<	10	5.98	15.7	3.7	3.32	9.3	2.65	>	<	10	2252.8	2252.8	2252.8	0	2252.8	2252.8	>	<	10	5.54	5.75	5.2	0.17	5.7	5.37	>	<	10	1843.2	1843.2	1843.2	0	1843.2	1843.2	>
2022-06-23 15:29:10	219	<	80893	0.0397	10	0	0.2412	0.2809	-0.2015	>	<	10	4.79	8.9	3.3	1.44	6.23	3.35	>	<	10	2252.8	2252.8	2252.8	0	2252.8	2252.8	>	<	10	6.24	11.55	3.65	2.59	8.83	3.64	>	<	10	1843.2	1843.2	1843.2	0	1843.2	1843.2	>
2022-06-23 15:29:20	220	<	75866	0.0411	9	0	0.2465	0.2876	-0.2054	>	<	10	4.48	4.75	3.25	0.42	4.9	4.06	>	<	10	2252.8	2252.8	2252.8	0	2252.8	2252.8	>	<	10	4.58	5.1	4.05	0.42	5	4.15	>	<	10	1843.2	1843.2	1843.2	0	1843.2	1843.2	>
2022-06-23 15:29:30	221	<	80896	0.0402	8	0	0.2354	0.2756	-0.1953	>	<	10	4.54	4.65	4.4	0.07	4.61	4.46	>	<	10	2252.8	2252.8	2252.8	0	2252.8	2252.8	>	<	10	4.61	5.05	4.05	0.44	5.04	4.17	>	<	10	1843.2	1843.2	1843.2	0	1843.2	1843.2	>
2022-06-23 15:29:40	222	<	75839	0.0386	8	0	0.2312	0.2697	-0.1926	>	<	10	5.03	8.9	4.2	1.36	6.38	3.67	>	<	10	2252.8	2252.8	2252.8	0	2252.8	2252.8	>	<	10	5.06	9.15	3.95	1.41	6.46	3.65	>	<	10	1843.2	1843.2	1843.2	0	1843.2	1843.2	>
2022-06-23 15:29:50	223	<	75839	0.0393	7	0	0.23	0.2693	-0.1907	>	<	10	4.4	5.5	4.25	0.37	4.76	4.03	>	<	10	2252.8	2252.8	2252.8	0	2252.8	2252.8	>	<	10	5.08	6.4	4.55	0.52	5.59	4.56	>	<	10	1843.2	1843.2	1843.2	0	1843.2	1843.2	>
2022-06-23 15:30:00	224	<	75837	0.0406	7	0	0.2359	0.2765	-0.1953	>	<	10	4.62	5.45	4.2	0.48	5.09	4.14	>	<	10	2252.8	2252.8	2252.8	0	2252.8	2252.8	>	<	10	4.91	5.5	4.4	0.33	5.24	4.57	>	<	10	1843.2	1843.2	1843.2	0	1843.2	1843.2	>
2022-06-23 15:30:10	225	<	75837	0.0417	7	0	0.2425	0.2842	-0.2008	>	<	10	5.12	9.6	4.1	1.54	6.66	3.58	>	<	10	2252.8	2252.8	2252.8	0	2252.8	2252.8	>	<	10	5.05	5.55	4.65	0.27	5.32	4.78	>	<	10	1843.2	1843.2	1843.2	0	1843.2	1843.2	>
2022-06-23 15:30:20	226	<	80939	0.0405	27	0	0.2465	0.287	-0.2059	>	<	10	4.64	5.15	4.1	0.42	5.06	4.22	>	<	10	2252.8	2252.8	2252.8	0	2252.8	2252.8	>	<	10	5.6	9.1	4.65	1.2	6.8	4.4	>	<	10	1843.2	1843.2	1843.2	0	1843.2	1843.2	>
2022-06-23 15:30:30	227	<	75839	0.0413	6	0	0.2356	0.2769	-0.1942	>	<	10	4.65	4.85	3.95	0.24	4.89	4.4	>	<	10	2252.8	2252.8	2252.8	0	2252.8	2252.8	>	<	10	5.96	10.2	5.15	1.44	7.4	4.52	>	<	10	1894.4	1945.6	1843.2	51.2	1945.6	1843.2	>
2022-06-23 15:30:40	228	<	72473	0.0426	11	0	0.2376	0.2802	-0.1951	>	<	10	5.23	10	4.4	1.61	6.84	3.61	>	<	10	2252.8	2252.8	2252.8	0	2252.8	2252.8	>	<	10	5.68	5.9	5.3	0.16	5.84	5.51	>	<	10	1843.2	1843.2	1843.2	0	1843.2	1843.2	>
2022-06-23 15:30:50	229	<	79196	0.0397	16	0	0.2386	0.2783	-0.1989	>	<	10	4.92	5.3	4.25	0.36	5.28	4.55	>	<	10	2252.8	2252.8	2252.8	0	2252.8	2252.8	>	<	10	6.62	15.05	3.7	3.26	9.88	3.36	>	<	10	1843.2	1843.2	1843.2	0	1843.2	1843.2	>
2022-06-23 15:31:00	230	<	80893	0.0385	18	0	0.2423	0.2808	-0.2038	>	<	10	4.9	5.15	4.55	0.19	5.09	4.71	>	<	10	2252.8	2252.8	2252.8	0	2252.8	2252.8	>	<	10	4.54	5.15	3.85	0.47	5.01	4.07	>	<	10	1843.2	1843.2	1843.2	0	1843.2	1843.2	>
2022-06-23 15:31:10	231	<	70780	0.0402	17	0	0.27	0.3102	-0.2298	>	<	10	5.63	9.6	4.6	1.35	6.98	4.27	>	<	10	2252.8	2252.8	2252.8	0	2252.8	2252.8	>	<	10	4.63	5.1	4.1	0.4	5.03	4.22	>	<	10	1843.2	1843.2	1843.2	0	1843.2	1843.2	>
2022-06-23 15:31:20	232	<	80893	0.0415	18	0	0.2889	0.3304	-0.2473	>	<	10	5.43	5.65	5.2	0.17	5.6	5.25	>	<	10	2252.8	2252.8	2252.8	0	2252.8	2252.8	>	<	10	5.2	9.45	4	1.44	6.64	3.76	>	<	10	1843.2	1843.2	1843.2	0	1843.2	1843.2	>
2022-06-23 15:31:30	233	<	80894	0.038	17	0	0.2646	0.3025	-0.2266	>	<	10	5.32	5.55	5.05	0.17	5.48	5.15	>	<	10	2252.8	2252.8	2252.8	0	2252.8	2252.8	>	<	10	4.7	5.35	4.45	0.28	4.98	4.42	>	<	10	1843.2	1843.2	1843.2	0	1843.2	1843.2	>
2022-06-23 15:31:40	234	<	80908	0.0364	23	0	0.2739	0.3103	-0.2374	>	<	10	6.36	15.95	3.6	3.64	9.99	2.72	>	<	10	2252.8	2252.8	2252.8	0	2252.8	2252.8	>	<	10	4.89	5.2	4.3	0.31	5.2	4.58	>	<	10	1843.2	1843.2	1843.2	0	1843.2	1843.2	>
2022-06-23 15:31:50	235	<	80891	0.0383	16	0	0.236	0.2742	-0.1977	>	<	10	4.26	4.65	3.25	0.4	4.66	3.86	>	<	10	2252.8	2252.8	2252.8	0	2252.8	2252.8	>	<	10	5.41	8.8	4.6	1.16	6.57	4.25	>	<	10	1843.2	1843.2	1843.2	0	1843.2	1843.2	>
2022-06-23 15:32:00	236	<	80845	0.042	19	0	0.2874	0.3294	-0.2454	>	<	10	4.53	4.65	4.4	0.07	4.6	4.45	>	<	10	2252.8	2252.8	2252.8	0	2252.8	2252.8	>	<	10	5.38	6.2	4.95	0.34	5.72	5.03	>	<	10	1843.2	1843.2	1843.2	0	1843.2	1843.2	>
2022-06-23 15:32:10	237	<	75944	0.0407	25	0	0.2751	0.3158	-0.2344	>	<	10	4.97	8.7	4.25	1.29	6.26	3.68	>	<	10	2252.8	2252.8	2252.8	0	2252.8	2252.8	>	<	10	5.5	5.75	5.25	0.14	5.64	5.35	>	<	10	1843.2	1843.2	1843.2	0	1843.2	1843.2	>
2022-06-23 15:32:20	238	<	75834	0.042	15	0	0.2758	0.3178	-0.2338	>	<	10	4.47	5.5	4.25	0.35	4.81	4.12	>	<	10	2252.8	2252.8	2252.8	0	2252.8	2252.8	>	<	10	6.07	10.2	5.5	1.38	7.45	4.68	>	<	10	1843.2	1843.2	1843.2	0	1843.2	1843.2	>
2022-06-23 15:32:30	239	<	75840	0.0421	14	0	0.2475	0.2896	-0.2054	>	<	10	4.5	5.4	4.2	0.41	4.9	4.09	>	<	10	2252.8	2252.8	2252.8	0	2252.8	2252.8	>	<	10	6.06	15.4	3.9	3.17	9.23	2.89	>	<	10	1843.2	1843.2	1843.2	0	1843.2	1843.2	>
2022-06-23 15:32:40	240	<	75837	0.0421	15	0	0.2639	0.306	-0.2218	>	<	10	5.12	9.4	4	1.53	6.64	3.59	>	<	10	2252.8	2252.8	2252.8	0	2252.8	2252.8	>	<	10	4.6	5.1	3.95	0.43	5.03	4.17	>	<	10	1843.2	1843.2	1843.2	0	1843.2	1843.2	>
2022-06-23 15:32:50	241	<	80893	0.0422	14	0	0.26	0.3022	-0.2178	>	<	10	4.51	5.05	4	0.47	4.98	4.04	>	<	10	2252.8	2252.8	2252.8	0	2252.8	2252.8	>	<	10	5.08	9.3	3.85	1.45	6.53	3.62	>	<	10	1843.2	1843.2	1843.2	0	1843.2	1843.2	>
2022-06-23 15:33:00	242	<	75840	0.0408	15	0	0.2606	0.3014	-0.2198	>	<	10	4.67	4.9	4	0.34	5.01	4.33	>	<	10	2252.8	2252.8	2252.8	0	2252.8	2252.8	>	<	10	4.77	5.2	4.45	0.22	4.99	4.54	>	<	10	1843.2	1843.2	1843.2	0	1843.2	1843.2	>
2022-06-23 15:33:10	243	<	77410	0.0394	19	0	0.2671	0.3064	-0.2277	>	<	10	5.26	9.8	3.95	1.57	6.82	3.69	>	<	10	2252.8	2252.8	2252.8	0	2252.8	2252.8	>	<	10	4.84	5.6	4.4	0.45	5.28	4.39	>	<	10	1843.2	1843.2	1843.2	0	1843.2	1843.2	>
2022-06-23 15:33:20	244	<	79302	0.0414	15	0	0.2478	0.2892	-0.2064	>	<	10	4.91	5.4	4.45	0.34	5.24	4.57	>	<	10	2252.8	2252.8	2252.8	0	2252.8	2252.8	>	<	10	5.52	10.15	4.45	1.56	7.08	3.96	>	<	10	1843.2	1843.2	1843.2	0	1843.2	1843.2	>
2022-06-23 15:33:30	245	<	75898	0.0409	19	0	0.2574	0.2984	-0.2165	>	<	10	5.02	5.3	4.55	0.22	5.24	4.79	>	<	10	2252.8	2252.8	2252.8	0	2252.8	2252.8	>	<	10	5.42	5.9	4.7	0.37	5.79	5.05	>	<	10	1843.2	1843.2	1843.2	0	1843.2	1843.2	>
2022-06-23 15:33:40	246	<	80892	0.0406	13	0	0.2449	0.2854	-0.2043	>	<	10	5.53	8.9	4.6	1.15	6.68	4.38	>	<	10	2252.8	2252.8	2252.8	0	2252.8	2252.8	>	<	10	5.34	5.6	5.1	0.2	5.54	5.14	>	<	10	1843.2	1843.2	1843.2	0	1843.2	1843.2	>
2022-06-23 15:33:50	247	<	70780	0.04	13	0	0.2612	0.3012	-0.2212	>	<	10	5.36	5.55	4.9	0.19	5.55	5.16	>	<	10	2252.8	2252.8	2252.8	0	2252.8	2252.8	>	<	10	6.12	8.8	5.35	0.98	7.1	5.13	>	<	10	1843.2	1843.2	1843.2	0	1843.2	1843.2	>
2022-06-23 15:34:00	248	<	75840	0.0395	13	0	0.253	0.2925	-0.2135	>	<	10	5.55	5.8	5.15	0.19	5.74	5.36	>	<	10	2252.8	2252.8	2252.8	0	2252.8	2252.8	>	<	10	5.63	6	5.4	0.21	5.84	5.42	>	<	10	1843.2	1843.2	1843.2	0	1843.2	1843.2	>
2022-06-23 15:34:10	249	<	75839	0.0428	12	0	0.2668	0.3097	-0.224	>	<	10	5.96	10.35	5.25	1.47	7.43	4.49	>	<	10	2252.8	2252.8	2252.8	0	2252.8	2252.8	>	<	10	5.62	14.45	3.65	3.11	8.72	2.51	>	<	10	1843.2	1843.2	1843.2	0	1843.2	1843.2	>
2022-06-23 15:34:20	250	<	75837	0.0445	11	0	0.2606	0.3051	-0.2161	>	<	10	5.15	16.1	3.2	3.67	8.81	1.48	>	<	10	2252.8	2252.8	2252.8	0	2252.8	2252.8	>	<	10	5.06	9.2	4	1.44	6.5	3.62	>	<	10	1843.2	1843.2	1843.2	0	1843.2	1843.2	>
2022-06-23 15:34:30	251	<	80907	0.0439	27	0	0.2758	0.3197	-0.2319	>	<	10	4.48	4.6	4.3	0.1	4.58	4.38	>	<	10	2252.8	2252.8	2252.8	0	2252.8	2252.8	>	<	10	4.55	4.8	3.9	0.24	4.78	4.31	>	<	10	1843.2	1843.2	1843.2	0	1843.2	1843.2	>
2022-06-23 15:34:40	252	<	75835	0.0436	10	0	0.2497	0.2933	-0.2062	>	<	10	5	8.75	4.4	1.27	6.26	3.73	>	<	10	2252.8	2252.8	2252.8	0	2252.8	2252.8	>	<	10	4.73	5.3	4.45	0.27	5	4.45	>	<	10	1843.2	1843.2	1843.2	0	1843.2	1843.2	>
2022-06-23 15:34:50	253	<	75838	0.0438	76	0	0.5328	0.5766	-0.489	>	<	10	4.49	5.35	4.25	0.3	4.79	4.18	>	<	10	2252.8	2252.8	2252.8	0	2252.8	2252.8	>	<	10	5.32	9.6	4.35	1.46	6.78	3.86	>	<	10	1843.2	1843.2	1843.2	0	1843.2	1843.2	>
2022-06-23 15:35:00	254	<	80916	0.0422	10	0	0.2465	0.2888	-0.2043	>	<	10	4.59	5.6	4.25	0.44	5.03	4.15	>	<	10	2252.8	2252.8	2252.8	0	2252.8	2252.8	>	<	10	5.03	5.5	4.7	0.28	5.31	4.75	>	<	10	1843.2	1843.2	1843.2	0	1843.2	1843.2	>
2022-06-23 15:35:10	255	<	70783	0.0447	9	0	0.2687	0.3134	-0.224	>	<	10	5.04	9.7	4.15	1.61	6.65	3.42	>	<	10	2252.8	2252.8	2252.8	0	2252.8	2252.8	>	<	10	5.18	5.55	4.9	0.23	5.41	4.95	>	<	10	1843.2	1843.2	1843.2	0	1843.2	1843.2	>
2022-06-23 15:35:20	256	<	75840	0.0449	8	0	0.2454	0.2903	-0.2004	>	<	10	4.66	5.15	4.05	0.46	5.12	4.2	>	<	10	2252.8	2252.8	2252.8	0	2252.8	2252.8	>	<	10	6	10.15	4.9	1.43	7.42	4.57	>	<	10	1843.2	1843.2	1843.2	0	1843.2	1843.2	>
2022-06-23 15:35:30	257	<	75840	0.0453	7	0	0.2493	0.2946	-0.204	>	<	10	4.62	5	4	0.4	5.02	4.22	>	<	10	2252.8	2252.8	2252.8	0	2252.8	2252.8	>	<	10	5.67	5.9	5.25	0.2	5.86	5.47	>	<	10	1843.2	1843.2	1843.2	0	1843.2	1843.2	>
2022-06-23 15:35:40	258	<	80891	0.0432	6	0	0.2351	0.2783	-0.1919	>	<	10	5.24	7.45	4.6	0.98	6.22	4.25	>	<	10	2252.8	2252.8	2252.8	0	2252.8	2252.8	>	<	10	5.73	13.75	3.7	2.9	8.63	2.83	>	<	10	1843.2	1843.2	1843.2	0	1843.2	1843.2	>
2022-06-23 15:35:50	259	<	80892	0.0441	6	0	0.2401	0.2842	-0.196	>	<	10	4.91	5.5	4.55	0.34	5.25	4.56	>	<	10	2252.8	2252.8	2252.8	0	2252.8	2252.8	>	<	10	5.12	6.85	3.95	0.9	6.02	4.22	>	<	10	1843.2	1843.2	1843.2	0	1843.2	1843.2	>
2022-06-23 15:36:00	260	<	75891	0.043	29	0	0.2537	0.2966	-0.2107	>	<	10	5.01	5.2	4.65	0.16	5.17	4.85	>	<	10	2252.8	2252.8	2252.8	0	2252.8	2252.8	>	<	10	4.64	4.9	3.8	0.3	4.94	4.33	>	<	10	1843.2	1843.2	1843.2	0	1843.2	1843.2	>
2022-06-23 15:36:10	261	<	80895	0.0447	7	0	0.2339	0.2786	-0.1892	>	<	10	5.52	9.5	4.65	1.35	6.87	4.17	>	<	10	2252.8	2252.8	2252.8	0	2252.8	2252.8	>	<	10	4.76	5.3	4.4	0.31	5.06	4.45	>	<	10	1843.2	1843.2	1843.2	0	1843.2	1843.2	>
2022-06-23 15:36:20	262	<	75885	0.0474	21	0	0.2554	0.3028	-0.2081	>	<	10	5.35	5.65	4.95	0.23	5.57	5.12	>	<	10	2252.8	2252.8	2252.8	0	2252.8	2252.8	>	<	10	5.32	8.9	4.65	1.21	6.53	4.11	>	<	10	1843.2	1843.2	1843.2	0	1843.2	1843.2	>
2022-06-23 15:36:30	263	<	80896	0.0395	18	0	0.2304	0.2699	-0.1909	>	<	10	5.41	5.6	5.2	0.15	5.56	5.25	>	<	10	2252.8	2252.8	2252.8	0	2252.8	2252.8	>	<	10	4.93	5.4	4.6	0.24	5.17	4.68	>	<	10	1843.2	1843.2	1843.2	0	1843.2	1843.2	>
2022-06-23 15:36:40	264	<	80894	0.0417	17	0	0.2555	0.2972	-0.2138	>	<	10	5.9	9.9	5.05	1.35	7.25	4.55	>	<	10	2252.8	2252.8	2252.8	0	2252.8	2252.8	>	<	10	5.27	5.65	5	0.18	5.45	5.08	>	<	10	1843.2	1843.2	1843.2	0	1843.2	1843.2	>
2022-06-23 15:36:50	265	<	65727	0.0457	18	0	0.2829	0.3285	-0.2372	>	<	10	5.34	12.05	3.2	2.88	8.22	2.46	>	<	10	2252.8	2252.8	2252.8	0	2252.8	2252.8	>	<	10	6.02	10.05	5.1	1.36	7.38	4.65	>	<	10	1843.2	1843.2	1843.2	0	1843.2	1843.2	>
2022-06-23 15:37:00	266	<	75840	0.0438	17	0	0.2758	0.3196	-0.232	>	<	10	4.5	4.8	4.35	0.12	4.62	4.38	>	<	10	2252.8	2252.8	2252.8	0	2252.8	2252.8	>	<	10	5.64	6	5.25	0.24	5.88	5.4	>	<	10	1843.2	1843.2	1843.2	0	1843.2	1843.2	>
2022-06-23 15:37:10	267	<	80894	0.0441	16	0	0.277	0.3211	-0.2329	>	<	10	4.99	8.95	4.25	1.37	6.35	3.62	>	<	10	2252.8	2252.8	2252.8	0	2252.8	2252.8	>	<	10	5.85	16.2	3.95	3.5	9.35	2.34	>	<	10	1843.2	1843.2	1843.2	0	1843.2	1843.2	>
2022-06-23 15:37:20	268	<	70801	0.041	26	0	0.2742	0.3152	-0.2332	>	<	10	4.46	5.4	4.25	0.32	4.78	4.13	>	<	10	2252.8	2252.8	2252.8	0	2252.8	2252.8	>	<	10	5.02	9.65	3.9	1.59	6.61	3.43	>	<	10	1843.2	1843.2	1843.2	0	1843.2	1843.2	>
2022-06-23 15:37:30	269	<	75840	0.0418	16	0	0.2694	0.3112	-0.2277	>	<	10	4.52	5.4	4.05	0.52	5.04	4	>	<	10	2252.8	2252.8	2252.8	0	2252.8	2252.8	>	<	10	4.7	4.95	4.45	0.15	4.85	4.54	>	<	10	1843.2	1843.2	1843.2	0	1843.2	1843.2	>
2022-06-23 15:37:40	270	<	75837	0.0426	15	0	0.241	0.2836	-0.1984	>	<	10	5.01	7.2	4.1	0.98	5.99	4.03	>	<	10	2252.8	2252.8	2252.8	0	2252.8	2252.8	>	<	10	4.87	5.4	4.45	0.34	5.21	4.53	>	<	10	1843.2	1843.2	1843.2	0	1843.2	1843.2	>
2022-06-23 15:37:50	271	<	80877	0.0444	15	0	0.2712	0.3156	-0.2268	>	<	10	4.67	5.1	4.1	0.42	5.09	4.25	>	<	10	2252.8	2252.8	2252.8	0	2252.8	2252.8	>	<	10	5.19	7.75	4.3	1.04	6.23	4.14	>	<	10	1843.2	1843.2	1843.2	0	1843.2	1843.2	>
2022-06-23 15:38:00	272	<	75920	0.0435	14	0	0.2622	0.3057	-0.2187	>	<	10	4.63	4.9	3.9	0.3	4.92	4.33	>	<	10	2252.8	2252.8	2252.8	0	2252.8	2252.8	>	<	10	4.91	5.25	4.7	0.16	5.07	4.74	>	<	10	1843.2	1843.2	1843.2	0	1843.2	1843.2	>
2022-06-23 15:38:10	273	<	80812	0.0447	13	0	0.267	0.3117	-0.2223	>	<	10	5.25	9.3	4.4	1.37	6.62	3.88	>	<	10	2252.8	2252.8	2252.8	0	2252.8	2252.8	>	<	10	5.12	5.5	4.7	0.22	5.34	4.9	>	<	10	1843.2	1843.2	1843.2	0	1843.2	1843.2	>
2022-06-23 15:38:20	274	<	80893	0.0438	16	0	0.2612	0.305	-0.2174	>	<	10	4.94	5.25	4.5	0.29	5.23	4.65	>	<	10	2252.8	2252.8	2252.8	0	2252.8	2252.8	>	<	10	6.02	9.65	5.15	1.22	7.24	4.8	>	<	10	1843.2	1843.2	1843.2	0	1843.2	1843.2	>
2022-06-23 15:38:30	275	<	79579	0.044	15	0	0.272	0.316	-0.2279	>	<	10	5.03	5.35	4.7	0.18	5.21	4.84	>	<	10	2252.8	2252.8	2252.8	0	2252.8	2252.8	>	<	10	6.78	14.75	5.3	2.67	9.45	4.11	>	<	10	1843.2	1843.2	1843.2	0	1843.2	1843.2	>
2022-06-23 15:38:40	276	<	77150	0.0443	15	0	0.2555	0.2998	-0.2113	>	<	10	5.66	10.05	4.45	1.5	7.16	4.16	>	<	10	2252.8	2252.8	2252.8	0	2252.8	2252.8	>	<	10	4.63	6.9	3.8	0.83	5.46	3.79	>	<	10	1843.2	1843.2	1843.2	0	1843.2	1843.2	>
2022-06-23 15:38:50	277	<	80893	0.043	20	0	0.2623	0.3053	-0.2192	>	<	10	5.46	5.7	5.1	0.21	5.67	5.25	>	<	10	2252.8	2252.8	2252.8	0	2252.8	2252.8	>	<	10	5.11	9.95	4	1.63	6.74	3.47	>	<	10	1843.2	1843.2	1843.2	0	1843.2	1843.2	>
2022-06-23 15:39:00	278	<	75840	0.0448	13	0	0.2511	0.2958	-0.2063	>	<	10	5.5	5.85	5.15	0.22	5.72	5.27	>	<	10	2252.8	2252.8	2252.8	0	2252.8	2252.8	>	<	10	4.78	5.35	4.45	0.27	5.05	4.5	>	<	10	1843.2	1843.2	1843.2	0	1843.2	1843.2	>
2022-06-23 15:39:10	279	<	76046	0.0484	13	0	0.2839	0.3323	-0.2354	>	<	10	6.75	13.35	3.85	3.04	9.79	3.7	>	<	10	2252.8	2252.8	2252.8	0	2252.8	2252.8	>	<	10	4.8	5.1	4.35	0.28	5.08	4.52	>	<	10	1843.2	1843.2	1843.2	0	1843.2	1843.2	>
2022-06-23 15:39:20	280	<	75610	0.0431	13	0	0.247	0.2901	-0.2039	>	<	10	4.13	4.5	3.7	0.3	4.43	3.83	>	<	10	2252.8	2252.8	2252.8	0	2252.8	2252.8	>	<	10	5.5	9.2	4.55	1.29	6.78	4.21	>	<	10	1843.2	1843.2	1843.2	0	1843.2	1843.2	>
2022-06-23 15:39:30	281	<	75840	0.0442	12	0	0.2583	0.3025	-0.2141	>	<	10	4.49	4.65	4.4	0.08	4.57	4.4	>	<	10	2252.8	2252.8	2252.8	0	2252.8	2252.8	>	<	10	5.25	5.5	4.9	0.18	5.43	5.07	>	<	10	1843.2	1843.2	1843.2	0	1843.2	1843.2	>
2022-06-23 15:39:40	282	<	75835	0.0458	12	0	0.2636	0.3095	-0.2178	>	<	10	5.14	7.3	4.35	1.08	6.22	4.06	>	<	10	2252.8	2252.8	2252.8	0	2252.8	2252.8	>	<	10	5.49	5.65	5.25	0.16	5.65	5.33	>	<	10	1843.2	1843.2	1843.2	0	1843.2	1843.2	>
2022-06-23 15:39:50	283	<	80895	0.0445	11	0	0.2534	0.2979	-0.2088	>	<	10	4.57	5.3	4.15	0.45	5.01	4.12	>	<	10	2252.8	2252.8	2252.8	0	2252.8	2252.8	>	<	10	6.03	8.8	5.3	1	7.02	5.03	>	<	10	1843.2	1843.2	1843.2	0	1843.2	1843.2	>
2022-06-23 15:40:00	284	<	80658	0.0471	11	0	0.2717	0.3187	-0.2246	>	<	10	4.5	5.25	4.1	0.45	4.95	4.04	>	<	10	2252.8	2252.8	2252.8	0	2252.8	2252.8	>	<	10	5.94	16.05	4.05	3.41	9.34	2.53	>	<	10	1843.2	1843.2	1843.2	0	1843.2	1843.2	>
2022-06-23 15:40:10	285	<	80949	0.0438	29	0	0.263	0.3068	-0.2192	>	<	10	5.1	9.4	4.05	1.49	6.59	3.6	>	<	10	2252.8	2252.8	2252.8	0	2252.8	2252.8	>	<	10	4.65	5.05	3.9	0.28	4.93	4.37	>	<	10	1843.2	1843.2	1843.2	0	1843.2	1843.2	>
2022-06-23 15:40:20	286	<	70780	0.0457	9	0	0.2471	0.2928	-0.2015	>	<	10	4.8	5.2	4.1	0.35	5.15	4.45	>	<	10	2252.8	2252.8	2252.8	0	2252.8	2252.8	>	<	10	5.31	9.45	4.6	1.41	6.71	3.9	>	<	10	1843.2	1843.2	1843.2	0	1843.2	1843.2	>
2022-06-23 15:40:30	287	<	80900	0.0473	10	0	0.2605	0.3078	-0.2132	>	<	10	4.89	5.8	4.1	0.39	5.28	4.5	>	<	10	2252.8	2252.8	2252.8	0	2252.8	2252.8	>	<	10	4.83	5.2	4.45	0.27	5.1	4.56	>	<	10	1843.2	1843.2	1843.2	0	1843.2	1843.2	>
2022-06-23 15:40:40	288	<	75836	0.0455	7	0	0.2504	0.2959	-0.2048	>	<	10	5.42	9.95	4.6	1.54	6.95	3.88	>	<	10	2252.8	2252.8	2252.8	0	2252.8	2252.8	>	<	10	4.99	5.4	4.75	0.22	5.2	4.77	>	<	10	1843.2	1843.2	1843.2	0	1843.2	1843.2	>
2022-06-23 15:40:50	289	<	80893	0.0439	7	0	0.2357	0.2796	-0.1918	>	<	10	4.93	5.2	4.4	0.21	5.14	4.71	>	<	10	2252.8	2252.8	2252.8	0	2252.8	2252.8	>	<	10	5.71	9.85	5.1	1.38	7.09	4.32	>	<	10	1843.2	1843.2	1843.2	0	1843.2	1843.2	>
2022-06-23 15:41:00	290	<	75838	0.0498	6	0	0.2525	0.3023	-0.2027	>	<	10	5.17	5.65	4.9	0.2	5.37	4.96	>	<	10	2252.8	2252.8	2252.8	0	2252.8	2252.8	>	<	10	5.43	5.8	5.25	0.17	5.6	5.26	>	<	10	1843.2	1843.2	1843.2	0	1843.2	1843.2	>
2022-06-23 15:41:10	291	<	80896	0.0493	6	0	0.2468	0.2962	-0.1975	>	<	10	5.79	9.9	5.15	1.38	7.16	4.41	>	<	10	2252.8	2252.8	2252.8	0	2252.8	2252.8	>	<	10	5.55	5.7	5.45	0.08	5.63	5.47	>	<	10	1843.2	1843.2	1843.2	0	1843.2	1843.2	>
2022-06-23 15:41:20	292	<	75836	0.0466	6	0	0.2423	0.2889	-0.1957	>	<	10	5.38	5.65	5	0.21	5.59	5.17	>	<	10	2252.8	2252.8	2252.8	0	2252.8	2252.8	>	<	10	6.68	14.15	4.05	3.45	10.13	3.23	>	<	10	1843.2	1843.2	1843.2	0	1843.2	1843.2	>
2022-06-23 15:41:30	293	<	80903	0.0491	11	0	0.2539	0.303	-0.2049	>	<	10	5.42	5.7	5.1	0.18	5.6	5.24	>	<	10	2252.8	2252.8	2252.8	0	2252.8	2252.8	>	<	10	4.58	4.8	4	0.21	4.79	4.37	>	<	10	1843.2	1843.2	1843.2	0	1843.2	1843.2	>
2022-06-23 15:41:40	294	<	75840	0.046	10	0	0.2312	0.2772	-0.1851	>	<	10	5.48	16.05	3.8	3.59	9.06	1.89	>	<	10	2252.8	2252.8	2252.8	0	2252.8	2252.8	>	<	10	4.84	5.55	4.55	0.33	5.17	4.5	>	<	10	1843.2	1843.2	1843.2	0	1843.2	1843.2	>
2022-06-23 15:41:50	295	<	80893	0.0465	16	0	0.2448	0.2913	-0.1983	>	<	10	4.83	8.95	4.25	1.38	6.2	3.45	>	<	10	2252.8	2252.8	2252.8	0	2252.8	2252.8	>	<	10	5.45	9.65	4.4	1.44	6.88	4.01	>	<	10	1843.2	1843.2	1843.2	0	1843.2	1843.2	>
2022-06-23 15:42:00	296	<	75962	0.0448	23	0	0.268	0.3128	-0.2233	>	<	10	4.6	5.5	4.25	0.46	5.05	4.14	>	<	10	2252.8	2252.8	2252.8	0	2252.8	2252.8	>	<	10	5.03	5.35	4.8	0.22	5.24	4.81	>	<	10	1843.2	1843.2	1843.2	0	1843.2	1843.2	>
2022-06-23 15:42:10	297	<	80756	0.0435	17	0	0.2762	0.3196	-0.2327	>	<	10	4.54	5.35	4.25	0.39	4.93	4.15	>	<	10	2252.8	2252.8	2252.8	0	2252.8	2252.8	>	<	10	5.23	5.6	4.9	0.18	5.41	5.04	>	<	10	1843.2	1843.2	1843.2	0	1843.2	1843.2	>
2022-06-23 15:42:20	298	<	80892	0.0435	17	0	0.2899	0.3334	-0.2464	>	<	10	5.15	9.95	4	1.68	6.83	3.47	>	<	10	2252.8	2252.8	2252.8	0	2252.8	2252.8	>	<	10	6.01	12.2	4.95	2.08	8.08	3.93	>	<	10	1843.2	1843.2	1843.2	0	1843.2	1843.2	>
2022-06-23 15:42:30	299	<	80893	0.0428	16	0	0.2486	0.2914	-0.2058	>	<	10	4.55	5.15	4	0.47	5.02	4.07	>	<	10	2252.8	2252.8	2252.8	0	2252.8	2252.8	>	<	10	5.61	5.85	5.35	0.12	5.73	5.48	>	<	10	1843.2	1843.2	1843.2	0	1843.2	1843.2	>
2022-06-23 15:42:40	300	<	75840	0.043	16	0	0.2651	0.3082	-0.2221	>	<	10	4.63	4.95	4.05	0.31	4.94	4.32	>	<	10	2252.8	2252.8	2252.8	0	2252.8	2252.8	>	<	10	6.09	11.35	4.15	2.5	8.59	3.59	>	<	10	1843.2	1843.2	1843.2	0	1843.2	1843.2	>
2022-06-23 15:42:50	301	<	80941	0.0421	28	0	0.2704	0.3125	-0.2283	>	<	10	5.4	9.95	4.65	1.53	6.93	3.86	>	<	10	2252.8	2252.8	2252.8	0	2252.8	2252.8	>	<	10	5.12	10.1	3.8	1.69	6.81	3.43	>	<	10	1843.2	1843.2	1843.2	0	1843.2	1843.2	>
2022-06-23 15:43:00	302	<	80893	0.0441	15	0	0.2545	0.2986	-0.2103	>	<	10	4.89	5.35	4.45	0.31	5.19	4.58	>	<	10	2252.8	2252.8	2252.8	0	2252.8	2252.8	>	<	10	4.76	5.5	4.3	0.39	5.15	4.37	>	<	10	1843.2	1843.2	1843.2	0	1843.2	1843.2	>
2022-06-23 15:43:10	303	<	75840	0.0417	15	0	0.2565	0.2982	-0.2148	>	<	10	5.08	5.9	4.5	0.35	5.43	4.73	>	<	10	2252.8	2252.8	2252.8	0	2252.8	2252.8	>	<	10	4.82	5.15	4.3	0.25	5.07	4.57	>	<	10	1843.2	1843.2	1843.2	0	1843.2	1843.2	>
2022-06-23 15:43:20	304	<	80939	0.0506	27	0	0.3042	0.3548	-0.2536	>	<	10	5.52	9.35	4.65	1.3	6.82	4.22	>	<	10	2252.8	2252.8	2252.8	0	2252.8	2252.8	>	<	10	5.46	7.9	4.45	1.02	6.48	4.43	>	<	10	1843.2	1843.2	1843.2	0	1843.2	1843.2	>
2022-06-23 15:43:30	305	<	80894	0.0461	15	0	0.26	0.306	-0.2139	>	<	10	5.4	5.65	5.05	0.17	5.57	5.23	>	<	10	2252.8	2252.8	2252.8	0	2252.8	2252.8	>	<	10	5.35	5.65	4.9	0.27	5.61	5.08	>	<	10	1843.2	1843.2	1843.2	0	1843.2	1843.2	>
2022-06-23 15:43:40	306	<	80893	0.0456	15	0	0.2745	0.3202	-0.2289	>	<	10	5.41	5.7	5.1	0.18	5.59	5.23	>	<	10	2252.8	2252.8	2252.8	0	2252.8	2252.8	>	<	10	5.5	5.65	5.2	0.13	5.63	5.37	>	<	10	1843.2	1843.2	1843.2	0	1843.2	1843.2	>
2022-06-23 15:43:50	307	<	80895	0.0441	14	0	0.2593	0.3034	-0.2152	>	<	10	6.98	16.4	5.1	3.32	10.29	3.66	>	<	10	2252.8	2252.8	2252.8	0	2252.8	2252.8	>	<	10	6.01	10.05	5.45	1.35	7.36	4.65	>	<	10	1843.2	1843.2	1843.2	0	1843.2	1843.2	>
2022-06-23 15:44:00	308	<	75837	0.0439	13	0	0.25	0.2939	-0.2062	>	<	10	4.16	4.45	3.8	0.21	4.37	3.94	>	<	10	2252.8	2252.8	2252.8	0	2252.8	2252.8	>	<	10	5.93	14.65	4.1	3.03	8.96	2.89	>	<	10	1843.2	1843.2	1843.2	0	1843.2	1843.2	>
2022-06-23 15:44:10	309	<	80895	0.0455	15	0	0.2786	0.324	-0.2331	>	<	10	4.48	5.05	4.3	0.25	4.73	4.23	>	<	10	2252.8	2252.8	2252.8	0	2252.8	2252.8	>	<	10	4.81	5.25	4.45	0.24	5.05	4.57	>	<	10	1843.2	1843.2	1843.2	0	1843.2	1843.2	>
2022-06-23 15:44:20	310	<	70830	0.0454	20	0	0.2766	0.322	-0.2313	>	<	10	5.07	9.8	4.15	1.64	6.71	3.43	>	<	10	2252.8	2252.8	2252.8	0	2252.8	2252.8	>	<	10	5.22	9.5	4.15	1.49	6.71	3.73	>	<	10	1843.2	1843.2	1843.2	0	1843.2	1843.2	>
2022-06-23 15:44:30	311	<	80891	0.045	14	0	0.2633	0.3083	-0.2183	>	<	10	4.49	5.25	4.1	0.47	4.96	4.01	>	<	10	2252.8	2252.8	2252.8	0	2252.8	2252.8	>	<	10	5.09	5.6	4.85	0.22	5.3	4.87	>	<	10	1843.2	1843.2	1843.2	0	1843.2	1843.2	>
2022-06-23 15:44:40	312	<	75838	0.0446	28	0	0.2642	0.3088	-0.2196	>	<	10	4.65	5.25	4.05	0.49	5.14	4.16	>	<	10	2252.8	2252.8	2252.8	0	2252.8	2252.8	>	<	10	5.18	5.5	4.85	0.22	5.4	4.96	>	<	10	1843.2	1843.2	1843.2	0	1843.2	1843.2	>
2022-06-23 15:44:50	313	<	80896	0.0444	13	0	0.256	0.3003	-0.2116	>	<	10	5.13	9.15	3.95	1.41	6.54	3.71	>	<	10	2252.8	2252.8	2252.8	0	2252.8	2252.8	>	<	10	6.02	10.45	5.05	1.5	7.52	4.51	>	<	10	1843.2	1843.2	1843.2	0	1843.2	1843.2	>
2022-06-23 15:45:00	314	<	80892	0.0449	12	0	0.2577	0.3025	-0.2128	>	<	10	4.83	5.15	4.65	0.15	4.97	4.68	>	<	10	2252.8	2252.8	2252.8	0	2252.8	2252.8	>	<	10	5.67	5.8	5.5	0.1	5.77	5.57	>	<	10	1843.2	1843.2	1843.2	0	1843.2	1843.2	>
2022-06-23 15:45:10	315	<	80892	0.046	10	0	0.2582	0.3043	-0.2122	>	<	10	4.83	5.5	4.5	0.31	5.14	4.52	>	<	10	2252.8	2252.8	2252.8	0	2252.8	2252.8	>	<	10	6.2	16.1	4.4	3.34	9.54	2.86	>	<	10	1843.2	1843.2	1843.2	0	1843.2	1843.2	>
2022-06-23 15:45:20	316	<	75840	0.0455	11	0	0.2623	0.3078	-0.2167	>	<	10	5.35	8.95	4.45	1.22	6.57	4.13	>	<	10	2252.8	2252.8	2252.8	0	2252.8	2252.8	>	<	10	5.2	7.9	4.25	1.02	6.21	4.18	>	<	10	1843.2	1843.2	1843.2	0	1843.2	1843.2	>
2022-06-23 15:45:30	317	<	80891	0.0454	10	0	0.2599	0.3053	-0.2145	>	<	10	5.04	5.45	4.6	0.25	5.29	4.79	>	<	10	2252.8	2252.8	2252.8	0	2252.8	2252.8	>	<	10	5.01	5.65	4.55	0.35	5.36	4.66	>	<	10	1843.2	1843.2	1843.2	0	1843.2	1843.2	>
2022-06-23 15:45:40	318	<	75880	0.0431	30	0	0.2667	0.3098	-0.2236	>	<	10	5.35	5.9	4.8	0.33	5.68	5.01	>	<	10	2252.8	2252.8	2252.8	0	2252.8	2252.8	>	<	10	5.01	5.25	4.8	0.16	5.17	4.85	>	<	10	1843.2	1843.2	1843.2	0	1843.2	1843.2	>
2022-06-23 15:45:50	319	<	75840	0.0459	8	0	0.2482	0.2941	-0.2022	>	<	10	5.99	9.9	5.2	1.32	7.31	4.67	>	<	10	2252.8	2252.8	2252.8	0	2252.8	2252.8	>	<	10	5.58	9.6	4.8	1.35	6.92	4.23	>	<	10	1843.2	1843.2	1843.2	0	1843.2	1843.2	>
2022-06-23 15:46:00	320	<	80911	0.0435	7	0	0.2356	0.2791	-0.1921	>	<	9	5.43	5.65	5.2	0.13	5.55	5.3	>	<	9	2252.8	2252.8	2252.8	0	2252.8	2252.8	>	<	10	5.42	5.7	5.15	0.18	5.59	5.24	>	<	10	1843.2	1843.2	1843.2	0	1843.2	1843.2	>
2022-06-23 15:46:10	321	<	79186	0.044	7	0	0.2362	0.2803	-0.1922	>	<	10	6.1	14.05	3.8	2.9	9	3.2	>	<	10	2252.8	2252.8	2252.8	0	2252.8	2252.8	>	<	10	5.57	5.95	5.3	0.17	5.74	5.4	>	<	10	1843.2	1843.2	1843.2	0	1843.2	1843.2	>
2022-06-23 15:46:20	322	<	77549	0.0448	6	0	0.2376	0.2824	-0.1929	>	<	10	5.04	9.95	4.1	1.68	6.72	3.35	>	<	10	2252.8	2252.8	2252.8	0	2252.8	2252.8	>	<	10	7.11	17.6	5.4	3.59	10.7	3.51	>	<	10	1843.2	1843.2	1843.2	0	1843.2	1843.2	>
2022-06-23 15:46:30	323	<	80891	0.0463	6	0	0.2511	0.2975	-0.2048	>	<	10	4.44	5.35	4.2	0.31	4.75	4.12	>	<	10	2252.8	2252.8	2252.8	0	2252.8	2252.8	>	<	10	4.67	5.05	4.2	0.24	4.9	4.43	>	<	10	1843.2	1843.2	1843.2	0	1843.2	1843.2	>
2022-06-23 15:46:40	324	<	75839	0.0467	6	0	0.2416	0.2884	-0.1949	>	<	10	4.53	5.45	4.1	0.52	5.05	4.01	>	<	10	2252.8	2252.8	2252.8	0	2252.8	2252.8	>	<	10	4.81	5.35	4.3	0.34	5.15	4.47	>	<	10	1843.2	1843.2	1843.2	0	1843.2	1843.2	>
2022-06-23 15:46:50	325	<	75840	0.0444	9	0	0.2308	0.2751	-0.1864	>	<	10	5.02	9.45	3.95	1.55	6.56	3.47	>	<	10	2252.8	2252.8	2252.8	0	2252.8	2252.8	>	<	10	5.25	9.15	4.5	1.31	6.56	3.94	>	<	10	1843.2	1843.2	1843.2	0	1843.2	1843.2	>
2022-06-23 15:47:00	326	<	80905	0.0447	72	0	0.4326	0.4773	-0.3878	>	<	10	4.57	5	3.95	0.38	4.95	4.18	>	<	10	2252.8	2252.8	2252.8	0	2252.8	2252.8	>	<	10	5.17	5.95	4.65	0.34	5.51	4.82	>	<	10	1843.2	1843.2	1843.2	0	1843.2	1843.2	>
2022-06-23 15:47:10	327	<	80043	0.0458	17	0	0.2649	0.3107	-0.2192	>	<	10	4.6	4.9	3.9	0.26	4.86	4.34	>	<	10	2252.8	2252.8	2252.8	0	2252.8	2252.8	>	<	10	5.63	6.05	5.25	0.27	5.9	5.36	>	<	10	1843.2	1843.2	1843.2	0	1843.2	1843.2	>
2022-06-23 15:47:20	328	<	76688	0.0436	16	0	0.2723	0.3158	-0.2287	>	<	10	5.45	9.4	4.5	1.47	6.91	3.98	>	<	10	2252.8	2252.8	2252.8	0	2252.8	2252.8	>	<	10	6.26	10.15	5.55	1.34	7.59	4.92	>	<	10	1843.2	1843.2	1843.2	0	1843.2	1843.2	>
2022-06-23 15:47:30	329	<	80898	0.0439	20	0	0.2677	0.3116	-0.2239	>	<	10	4.8	5.2	4.45	0.25	5.04	4.55	>	<	10	2252.8	2252.8	2252.8	0	2252.8	2252.8	>	<	10	6.74	16.45	4.95	3.25	9.99	3.49	>	<	10	1843.2	1843.2	1843.2	0	1843.2	1843.2	>
2022-06-23 15:47:40	330	<	80894	0.0422	16	0	0.2911	0.3333	-0.2489	>	<	10	5.03	5.45	4.65	0.27	5.3	4.76	>	<	10	2252.8	2252.8	2252.8	0	2252.8	2252.8	>	<	10	4.57	5.1	4.25	0.24	4.8	4.33	>	<	10	1843.2	1843.2	1843.2	0	1843.2	1843.2	>
2022-06-23 15:47:50	331	<	80894	0.0433	16	0	0.2621	0.3054	-0.2187	>	<	10	5.61	9.5	4.85	1.32	6.93	4.29	>	<	10	2252.8	2252.8	2252.8	0	2252.8	2252.8	>	<	10	5.27	9.55	4.4	1.47	6.73	3.8	>	<	10	1843.2	1843.2	1843.2	0	1843.2	1843.2	>
2022-06-23 15:48:00	332	<	80896	0.0445	15	0	0.285	0.3295	-0.2406	>	<	10	5.61	6.05	5.1	0.27	5.87	5.34	>	<	10	2252.8	2252.8	2252.8	0	2252.8	2252.8	>	<	10	5	5.3	4.6	0.2	5.2	4.8	>	<	10	1843.2	1843.2	1843.2	0	1843.2	1843.2	>
2022-06-23 15:48:10	333	<	80891	0.0435	14	0	0.2685	0.312	-0.2249	>	<	10	5.42	5.65	5.1	0.18	5.6	5.23	>	<	10	2252.8	2252.8	2252.8	0	2252.8	2252.8	>	<	10	5.33	5.85	4.75	0.3	5.63	5.03	>	<	10	1843.2	1843.2	1843.2	0	1843.2	1843.2	>
2022-06-23 15:48:20	334	<	79197	0.0413	18	0	0.266	0.3073	-0.2247	>	<	10	6.44	18.5	3.7	4.2	10.64	2.24	>	<	10	2252.8	2252.8	2252.8	0	2252.8	2252.8	>	<	10	5.91	10.05	5.2	1.39	7.3	4.52	>	<	10	1843.2	1843.2	1843.2	0	1843.2	1843.2	>
2022-06-23 15:48:30	335	<	77558	0.0454	14	0	0.2697	0.3151	-0.2243	>	<	10	4.5	5.45	4	0.47	4.97	4.03	>	<	10	2252.8	2252.8	2252.8	0	2252.8	2252.8	>	<	10	5.7	5.95	5.45	0.19	5.89	5.51	>	<	10	1843.2	1843.2	1843.2	0	1843.2	1843.2	>
2022-06-23 15:48:40	336	<	80893	0.0436	14	0	0.2536	0.2972	-0.21	>	<	10	4.44	5.35	4.05	0.45	4.89	3.99	>	<	10	2252.8	2252.8	2252.8	0	2252.8	2252.8	>	<	10	6.55	16.1	4.35	3.21	9.76	3.34	>	<	10	1843.2	1843.2	1843.2	0	1843.2	1843.2	>
2022-06-23 15:48:50	337	<	80941	0.0431	14	0	0.2628	0.3059	-0.2197	>	<	10	4.93	9.55	4	1.6	6.52	3.33	>	<	10	2252.8	2252.8	2252.8	0	2252.8	2252.8	>	<	10	5.32	8.7	4.5	1.19	6.51	4.13	>	<	10	1843.2	1843.2	1843.2	0	1843.2	1843.2	>
2022-06-23 15:49:00	338	<	80893	0.043	13	0	0.2561	0.299	-0.2131	>	<	10	4.65	5.2	4.15	0.44	5.09	4.2	>	<	10	2252.8	2252.8	2252.8	0	2252.8	2252.8	>	<	10	4.91	5.35	4.35	0.31	5.22	4.6	>	<	10	1843.2	1843.2	1843.2	0	1843.2	1843.2	>
2022-06-23 15:49:10	339	<	80895	0.0416	13	0	0.2511	0.2927	-0.2096	>	<	10	4.74	5.2	4	0.37	5.11	4.37	>	<	10	2252.8	2252.8	2252.8	0	2252.8	2252.8	>	<	10	5.08	5.5	4.8	0.28	5.36	4.8	>	<	10	1843.2	1843.2	1843.2	0	1843.2	1843.2	>
2022-06-23 15:49:20	340	<	75837	0.0417	14	0	0.2589	0.3006	-0.2172	>	<	10	5.18	8.7	4.55	1.19	6.37	3.99	>	<	10	2252.8	2252.8	2252.8	0	2252.8	2252.8	>	<	10	5.25	5.85	4.65	0.34	5.59	4.9	>	<	10	1843.2	1843.2	1843.2	0	1843.2	1843.2	>
2022-06-23 15:49:30	341	<	80894	0.0432	13	0	0.2533	0.2965	-0.2101	>	<	10	4.86	5.35	4.35	0.36	5.22	4.5	>	<	10	2252.8	2252.8	2252.8	0	2252.8	2252.8	>	<	10	6.16	8.8	5.1	0.97	7.12	5.19	>	<	10	1843.2	1843.2	1843.2	0	1843.2	1843.2	>
2022-06-23 15:49:40	342	<	75840	0.0413	12	0	0.2473	0.2886	-0.206	>	<	10	4.98	5.6	4.4	0.32	5.3	4.66	>	<	10	2252.8	2252.8	2252.8	0	2252.8	2252.8	>	<	10	5.8	5.95	5.65	0.09	5.89	5.7	>	<	10	1843.2	1843.2	1843.2	0	1843.2	1843.2	>
2022-06-23 15:49:50	343	<	75824	0.0501	12	0	0.2686	0.3187	-0.2184	>	<	10	5.6	9.75	4.7	1.4	7	4.19	>	<	10	2252.8	2252.8	2252.8	0	2252.8	2252.8	>	<	9	6.72	16.2	4.2	3.4	10.12	3.32	>	<	9	1843.2	1843.2	1843.2	0	1843.2	1843.2	>
2022-06-23 15:50:00	344	<	80893	0.0492	11	0	0.2695	0.3187	-0.2203	>	<	10	5.32	5.75	4.8	0.26	5.58	5.06	>	<	10	2252.8	2252.8	2252.8	0	2252.8	2252.8	>	<	10	5.19	9.05	4.3	1.35	6.54	3.84	>	<	10	1843.2	1843.2	1843.2	0	1843.2	1843.2	>
2022-06-23 15:50:10	345	<	79389	0.0436	11	0	0.2355	0.279	-0.1919	>	<	10	5.42	5.8	5	0.2	5.62	5.21	>	<	10	2252.8	2252.8	2252.8	0	2252.8	2252.8	>	<	10	4.86	5.1	4.5	0.16	5.02	4.69	>	<	10	1843.2	1843.2	1843.2	0	1843.2	1843.2	>
2022-06-23 15:50:20	346	<	77372	0.0454	11	0	0.2685	0.3139	-0.2231	>	<	10	5.85	10.15	5.1	1.44	7.29	4.41	>	<	10	2252.8	2252.8	2252.8	0	2252.8	2252.8	>	<	10	5.1	5.4	4.75	0.27	5.37	4.83	>	<	10	1843.2	1843.2	1843.2	0	1843.2	1843.2	>
2022-06-23 15:50:30	347	<	80891	0.0439	11	0	0.2541	0.298	-0.2102	>	<	10	5.49	16.35	3.75	3.66	9.14	1.83	>	<	10	2252.8	2252.8	2252.8	0	2252.8	2252.8	>	<	10	5.68	9.95	4.4	1.46	7.14	4.21	>	<	10	1843.2	1843.2	1843.2	0	1843.2	1843.2	>
2022-06-23 15:50:40	348	<	80896	0.044	9	0	0.241	0.2849	-0.197	>	<	10	4.59	5.55	4.25	0.46	5.04	4.13	>	<	10	2252.8	2252.8	2252.8	0	2252.8	2252.8	>	<	10	5.5	5.7	5.15	0.19	5.68	5.31	>	<	10	1843.2	1843.2	1843.2	0	1843.2	1843.2	>
2022-06-23 15:50:50	349	<	80949	0.045	10	0	0.2437	0.2887	-0.1987	>	<	10	4.93	9.55	4.1	1.59	6.52	3.34	>	<	10	2252.8	2252.8	2252.8	0	2252.8	2252.8	>	<	10	5.53	5.65	5.3	0.11	5.64	5.42	>	<	10	1843.2	1843.2	1843.2	0	1843.2	1843.2	>
2022-06-23 15:51:00	350	<	75948	0.6893	8147	0	69.1152	69.8045	-68.4259	>	<	10	4.67	5.25	4.15	0.44	5.11	4.22	>	<	10	2252.8	2252.8	2252.8	0	2252.8	2252.8	>	<	10	6.49	16.15	3.9	3.75	10.24	2.74	>	<	10	1843.2	1843.2	1843.2	0	1843.2	1843.2	>
2022-06-23 15:51:10	351	<	80898	0.0741	281	0	2.771	2.845	-2.6969	>	<	10	4.74	5.05	4.1	0.4	5.14	4.34	>	<	10	2252.8	2252.8	2252.8	0	2252.8	2252.8	>	<	10	4.87	5.35	4.4	0.29	5.16	4.57	>	<	10	1843.2	1843.2	1843.2	0	1843.2	1843.2	>
2022-06-23 15:51:20	352	<	80761	0.0893	295	0	3.474	3.5633	-3.3848	>	<	10	5.19	8.25	4.1	1.07	6.26	4.12	>	<	10	2252.8	2252.8	2252.8	0	2252.8	2252.8	>	<	10	5.08	5.45	4.65	0.22	5.3	4.86	>	<	10	1843.2	1843.2	1843.2	0	1843.2	1843.2	>
2022-06-23 15:51:30	353	<	81082	0.0877	296	0	3.5049	3.5926	-3.4172	>	<	10	4.75	5.4	4.5	0.26	5.01	4.49	>	<	10	2252.8	2252.8	2252.8	0	2252.8	2252.8	>	<	10	5.69	9.45	4.65	1.28	6.97	4.41	>	<	10	1843.2	1843.2	1843.2	0	1843.2	1843.2	>
2022-06-23 15:51:40	354	<	80999	0.0681	167	0	1.8149	1.883	-1.7468	>	<	10	4.9	5.35	4.2	0.32	5.22	4.58	>	<	10	2252.8	2252.8	2252.8	0	2252.8	2252.8	>	<	10	5.5	5.75	5.25	0.14	5.64	5.35	>	<	10	1843.2	1843.2	1843.2	0	1843.2	1843.2	>
2022-06-23 15:51:50	355	<	75840	0.0442	16	0	0.2677	0.3119	-0.2235	>	<	10	5.51	8.95	4.7	1.17	6.67	4.34	>	<	10	2252.8	2252.8	2252.8	0	2252.8	2252.8	>	<	10	5.77	5.95	5.5	0.15	5.91	5.62	>	<	10	1843.2	1843.2	1843.2	0	1843.2	1843.2	>
2022-06-23 15:52:00	356	<	80892	0.0479	15	0	0.2704	0.3183	-0.2225	>	<	10	5.26	5.6	4.55	0.32	5.57	4.94	>	<	10	2252.8	2252.8	2252.8	0	2252.8	2252.8	>	<	10	6.77	17.05	4.4	3.79	10.55	2.98	>	<	10	1843.2	1843.2	1843.2	0	1843.2	1843.2	>
2022-06-23 15:52:10	357	<	80896	0.0445	14	0	0.257	0.3015	-0.2125	>	<	10	5.48	5.7	5.15	0.2	5.67	5.28	>	<	10	2252.8	2252.8	2252.8	0	2252.8	2252.8	>	<	10	4.87	5.4	4.3	0.36	5.22	4.51	>	<	10	1843.2	1843.2	1843.2	0	1843.2	1843.2	>
2022-06-23 15:52:20	358	<	80896	0.0425	14	0	0.2586	0.3011	-0.2161	>	<	10	6.18	12.15	5.35	2	8.17	4.18	>	<	10	2252.8	2252.8	2252.8	0	2252.8	2252.8	>	<	10	5.08	5.45	4.75	0.21	5.29	4.86	>	<	10	1843.2	1843.2	1843.2	0	1843.2	1843.2	>
2022-06-23 15:52:30	359	<	80892	0.0425	12	0	0.2286	0.2711	-0.1861	>	<	10	6.14	15.6	4	3.25	9.38	2.89	>	<	10	2252.8	2252.8	2252.8	0	2252.8	2252.8	>	<	10	5.77	11.3	4.45	1.88	7.65	3.89	>	<	10	1843.2	1843.2	1843.2	0	1843.2	1843.2	>
2022-06-23 15:52:40	360	<	75838	0.0423	13	0	0.2558	0.2982	-0.2135	>	<	10	4.44	5.5	3.95	0.52	4.96	3.92	>	<	10	2252.8	2252.8	2252.8	0	2252.8	2252.8	>	<	10	5.44	5.7	5.25	0.14	5.58	5.3	>	<	10	1843.2	1843.2	1843.2	0	1843.2	1843.2	>
2022-06-23 15:52:50	361	<	80924	0.0466	32	0	0.2792	0.3258	-0.2326	>	<	10	4.9	8.55	4.05	1.3	6.2	3.6	>	<	10	2252.8	2252.8	2252.8	0	2252.8	2252.8	>	<	10	5.65	5.95	5.35	0.2	5.84	5.45	>	<	10	1843.2	1843.2	1843.2	0	1843.2	1843.2	>
2022-06-23 15:53:00	362	<	80895	0.0425	15	0	0.2523	0.2948	-0.2098	>	<	10	4.58	5.3	4	0.56	5.14	4.02	>	<	10	2252.8	2252.8	2252.8	0	2252.8	2252.8	>	<	10	6.92	16.75	4.4	3.49	10.41	3.43	>	<	10	1843.2	1843.2	1843.2	0	1843.2	1843.2	>
2022-06-23 15:53:10	363	<	75838	0.0412	15	0	0.2451	0.2863	-0.2039	>	<	10	4.7	5.15	4.1	0.37	5.07	4.32	>	<	10	2252.8	2252.8	2252.8	0	2252.8	2252.8	>	<	10	4.85	5.35	4.25	0.36	5.21	4.48	>	<	10	1843.2	1843.2	1843.2	0	1843.2	1843.2	>
2022-06-23 15:53:20	364	<	81921	0.0419	18	0	0.2669	0.3088	-0.225	>	<	10	5.14	7.4	4	0.93	6.07	4.21	>	<	10	2252.8	2252.8	2252.8	0	2252.8	2252.8	>	<	10	5.02	5.35	4.7	0.21	5.23	4.81	>	<	10	1843.2	1843.2	1843.2	0	1843.2	1843.2	>
2022-06-23 15:53:30	365	<	79868	0.0411	18	0	0.2594	0.3005	-0.2183	>	<	10	4.87	5.5	4.4	0.31	5.18	4.55	>	<	10	2252.8	2252.8	2252.8	0	2252.8	2252.8	>	<	10	5.64	9.95	4.85	1.45	7.09	4.19	>	<	10	1843.2	1843.2	1843.2	0	1843.2	1843.2	>
2022-06-23 15:53:40	366	<	80893	0.0408	18	0	0.2477	0.2886	-0.2069	>	<	2	2.93	4.55	1.3	1.63	4.55	1.3	>	<	2	2252.8	2252.8	2252.8	0	2252.8	2252.8	>	<	2	3.55	5.2	1.9	1.65	5.2	1.9	>	<	2	1843.2	1843.2	1843.2	0	1843.2	1843.2	>
2022-06-23 15:53:50	367	<	80895	0.0415	17	0	0.2722	0.3136	-0.2307	>	<	0	0			0	0	0	>	<	0	0			0	0	0	>
2022-06-23 15:54:00	368	<	85996	0.0413	96	0	0.5286	0.5699	-0.4873	>	<	0	0			0	0	0	>	<	0	0			0	0	0	>
2022-06-23 15:54:10	369	<	80901	0.0406	16	0	0.2287	0.2693	-0.1881	>	<	0	0			0	0	0	>	<	0	0			0	0	0	>
2022-06-23 15:54:20	370	<	80894	0.0408	15	0	0.2446	0.2853	-0.2038	>	<	0	0			0	0	0	>	<	0	0			0	0	0	>
2022-06-23 15:54:30	371	<	80896	0.0411	16	0	0.2352	0.2762	-0.1941	>	<	0	0			0	0	0	>	<	0	0			0	0	0	>
2022-06-23 15:54:40	372	<	80892	0.0409	14	0	0.2522	0.2931	-0.2113	>	<	0	0			0	0	0	>	<	0	0			0	0	0	>
2022-06-23 15:54:50	373	<	80893	0.0425	15	0	0.2546	0.2971	-0.212	>	<	0	0			0	0	0	>	<	0	0			0	0	0	>
2022-06-23 15:55:00	374	<	80896	0.0396	15	0	0.2393	0.279	-0.1997	>	<	0	0			0	0	0	>	<	0	0			0	0	0	>
2022-06-23 15:55:10	375	<	80894	0.0394	14	0	0.2426	0.282	-0.2032	>	<	0	0			0	0	0	>	<	0	0			0	0	0	>
2022-06-23 15:55:20	376	<	85992	0.0397	16	0	0.2583	0.298	-0.2185	>	<	0	0			0	0	0	>	<	0	0			0	0	0	>
2022-06-23 15:55:30	377	<	80890	0.0391	26	0	0.2507	0.2898	-0.2116	>	<	0	0			0	0	0	>	<	0	0			0	0	0	>
2022-06-23 15:55:40	378	<	80896	0.0405	18	0	0.2578	0.2984	-0.2173	>	<	0	0			0	0	0	>	<	0	0			0	0	0	>
2022-06-23 15:55:50	379	<	80893	0.042	23	0	0.2795	0.3215	-0.2376	>	<	0	0			0	0	0	>	<	0	0			0	0	0	>
2022-06-23 15:56:00	380	<	80893	0.0401	25	0	0.2548	0.2949	-0.2147	>	<	0	0			0	0	0	>	<	0	0			0	0	0	>
2022-06-23 15:56:10	381	<	80896	0.0431	24	0	0.2664	0.3094	-0.2233	>	<	0	0			0	0	0	>	<	0	0			0	0	0	>
2022-06-23 15:56:20	382	<	80894	0.0499	23	0	0.2954	0.3452	-0.2455	>	<	0	0			0	0	0	>	<	0	0			0	0	0	>
2022-06-23 15:56:30	383	<	80893	0.0478	24	0	0.3073	0.3551	-0.2596	>	<	0	0			0	0	0	>	<	0	0			0	0	0	>
2022-06-23 15:56:40	384	<	80902	0.0498	33	0	0.3303	0.3801	-0.2805	>	<	0	0			0	0	0	>	<	0	0			0	0	0	>
2022-06-23 15:56:50	385	<	80878	0.0408	22	0	0.2663	0.3071	-0.2255	>	<	0	0			0	0	0	>	<	0	0			0	0	0	>
2022-06-23 15:57:00	386	<	80896	0.0408	22	0	0.2734	0.3142	-0.2326	>	<	0	0			0	0	0	>	<	0	0			0	0	0	>
2022-06-23 15:57:10	387	<	85950	0.0417	21	0	0.2643	0.3059	-0.2226	>	<	0	0			0	0	0	>	<	0	0			0	0	0	>
2022-06-23 15:57:20	388	<	80896	0.0417	22	0	0.2878	0.3295	-0.2461	>	<	0	0			0	0	0	>	<	0	0			0	0	0	>
2022-06-23 15:57:30	389	<	80895	0.0405	21	0	0.2441	0.2846	-0.2036	>	<	0	0			0	0	0	>	<	0	0			0	0	0	>
2022-06-23 15:57:40	390	<	80894	0.0417	20	0	0.252	0.2937	-0.2102	>	<	0	0			0	0	0	>	<	0	0			0	0	0	>
2022-06-23 15:57:50	391	<	75840	0.0417	20	0	0.2479	0.2896	-0.2062	>	<	0	0			0	0	0	>	<	0	0			0	0	0	>
2022-06-23 15:58:00	392	<	80906	0.0413	19	0	0.2785	0.3198	-0.2373	>	<	0	0			0	0	0	>	<	0	0			0	0	0	>
2022-06-23 15:58:10	393	<	80879	0.0434	18	0	0.2662	0.3096	-0.2229	>	<	0	0			0	0	0	>	<	0	0			0	0	0	>
2022-06-23 15:58:20	394	<	80895	0.0408	24	0	0.2552	0.296	-0.2145	>	<	0	0			0	0	0	>	<	0	0			0	0	0	>
2022-06-23 15:58:30	395	<	80896	0.0418	17	0	0.2568	0.2986	-0.215	>	<	0	0			0	0	0	>	<	0	0			0	0	0	>
2022-06-23 15:58:40	396	<	80893	0.0395	17	0	0.2297	0.2692	-0.1903	>	<	0	0			0	0	0	>	<	0	0			0	0	0	>
2022-06-23 15:58:50	397	<	80894	0.0392	18	0	0.274	0.3132	-0.2348	>	<	0	0			0	0	0	>	<	0	0			0	0	0	>
2022-06-23 15:59:00	398	<	80896	0.0396	18	0	0.258	0.2976	-0.2184	>	<	0	0			0	0	0	>	<	0	0			0	0	0	>
2022-06-23 15:59:10	399	<	80894	0.0367	17	0	0.2587	0.2954	-0.222	>	<	0	0			0	0	0	>	<	0	0			0	0	0	>
2022-06-23 15:59:20	400	<	80909	0.0383	25	0	0.278	0.3163	-0.2397	>	<	0	0			0	0	0	>	<	0	0			0	0	0	>
2022-06-23 15:59:30	401	<	80895	0.045	17	0	0.2722	0.3172	-0.2272	>	<	0	0			0	0	0	>	<	0	0			0	0	0	>
2022-06-23 15:59:40	402	<	80927	0.041	15	0	0.2456	0.2866	-0.2046	>	<	0	0			0	0	0	>	<	0	0			0	0	0	>
2022-06-23 15:59:50	403	<	75840	0.0411	16	0	0.2637	0.3048	-0.2226	>	<	0	0			0	0	0	>	<	0	0			0	0	0	>
2022-06-23 16:00:00	404	<	83269	0.0404	15	0	0.2574	0.2978	-0.2169	>	<	0	0			0	0	0	>	<	0	0			0	0	0	>
2022-06-23 16:00:10	405	<	83577	0.0392	15	0	0.2638	0.303	-0.2247	>	<	0	0			0	0	0	>	<	0	0			0	0	0	>
2022-06-23 16:00:20	406	<	80892	0.0382	15	0	0.2515	0.2897	-0.2134	>	<	0	0			0	0	0	>	<	0	0			0	0	0	>
2022-06-23 16:00:30	407	<	80892	0.0386	14	0	0.2515	0.2901	-0.2129	>	<	0	0			0	0	0	>	<	0	0			0	0	0	>
2022-06-23 16:00:40	408	<	80913	0.0392	33	0	0.2788	0.318	-0.2396	>	<	0	0			0	0	0	>	<	0	0			0	0	0	>
2022-06-23 16:00:50	409	<	84982	0.0411	15	0	0.2714	0.3125	-0.2303	>	<	0	0			0	0	0	>	<	0	0			0	0	0	>
2022-06-23 16:01:00	410	<	81889	0.0408	15	0	0.2669	0.3078	-0.2261	>	<	0	0			0	0	0	>	<	0	0			0	0	0	>
2022-06-23 16:01:10	411	<	80893	0.0408	13	0	0.2501	0.2908	-0.2093	>	<	0	0			0	0	0	>	<	0	0			0	0	0	>
2022-06-23 16:01:20	412	<	80896	0.041	15	0	0.2571	0.2981	-0.2162	>	<	0	0			0	0	0	>	<	0	0			0	0	0	>
2022-06-23 16:01:30	413	<	80894	0.0415	15	0	0.2652	0.3067	-0.2236	>	<	0	0			0	0	0	>	<	0	0			0	0	0	>
2022-06-23 16:01:40	414	<	80895	0.0388	13	0	0.2477	0.2866	-0.2089	>	<	0	0			0	0	0	>	<	0	0			0	0	0	>
2022-06-23 16:01:50	415	<	85241	0.0395	12	0	0.2619	0.3014	-0.2224	>	<	0	0			0	0	0	>	<	0	0			0	0	0	>
2022-06-23 16:02:00	416	<	80885	0.0392	14	0	0.2516	0.2908	-0.2124	>	<	0	0			0	0	0	>	<	0	0			0	0	0	>
2022-06-23 16:02:10	417	<	80890	0.0425	11	0	0.2489	0.2914	-0.2064	>	<	0	0			0	0	0	>	<	0	0			0	0	0	>
2022-06-23 16:02:20	418	<	80895	0.0438	29	0	0.2673	0.3111	-0.2235	>	<	0	0			0	0	0	>	<	0	0			0	0	0	>
2022-06-23 16:02:30	419	<	80895	0.0408	9	0	0.24	0.2809	-0.1992	>	<	0	0			0	0	0	>	<	0	0			0	0	0	>
2022-06-23 16:02:40	420	<	80893	0.0395	10	0	0.2333	0.2729	-0.1938	>	<	0	0			0	0	0	>	<	0	0			0	0	0	>
2022-06-23 16:02:50	421	<	80894	0.0412	9	0	0.2421	0.2832	-0.2009	>	<	0	0			0	0	0	>	<	0	0			0	0	0	>
2022-06-23 16:03:00	422	<	80896	0.0411	10	0	0.2549	0.296	-0.2138	>	<	0	0			0	0	0	>	<	0	0			0	0	0	>
2022-06-23 16:03:10	423	<	80894	0.0406	7	0	0.2361	0.2767	-0.1955	>	<	0	0			0	0	0	>	<	0	0			0	0	0	>
2022-06-23 16:03:20	424	<	79875	0.0433	25	0	0.2612	0.3045	-0.2179	>	<	0	0			0	0	0	>	<	0	0			0	0	0	>
2022-06-23 16:03:30	425	<	81896	0.0408	14	0	0.231	0.2719	-0.1902	>	<	0	0			0	0	0	>	<	0	0			0	0	0	>
2022-06-23 16:03:40	426	<	80928	0.0414	24	0	0.2597	0.3011	-0.2183	>	<	0	0			0	0	0	>	<	0	0			0	0	0	>
2022-06-23 16:03:50	427	<	80895	0.0413	22	0	0.2677	0.3091	-0.2264	>	<	0	0			0	0	0	>	<	0	0			0	0	0	>
2022-06-23 16:04:00	428	<	80895	0.0419	24	0	0.2577	0.2996	-0.2158	>	<	0	0			0	0	0	>	<	0	0			0	0	0	>
2022-06-23 16:04:10	429	<	80896	0.036	24	0	0.2273	0.2633	-0.1913	>	<	0	0			0	0	0	>	<	0	0			0	0	0	>
2022-06-23 16:04:20	430	<	80895	0.0351	22	0	0.2461	0.2812	-0.211	>	<	0	0			0	0	0	>	<	0	0			0	0	0	>
2022-06-23 16:04:30	431	<	80894	0.0361	22	0	0.2404	0.2765	-0.2042	>	<	0	0			0	0	0	>	<	0	0			0	0	0	>
2022-06-23 16:04:40	432	<	80940	0.0371	21	0	0.2532	0.2903	-0.2162	>	<	0	0			0	0	0	>	<	0	0			0	0	0	>
2022-06-23 16:04:50	433	<	80894	0.0366	21	0	0.2605	0.2971	-0.2238	>	<	0	0			0	0	0	>	<	0	0			0	0	0	>
2022-06-23 16:05:00	434	<	80937	0.0394	19	0	0.2802	0.3195	-0.2408	>	<	0	0			0	0	0	>	<	0	0			0	0	0	>
2022-06-23 16:05:10	435	<	75840	0.0374	20	0	0.2512	0.2886	-0.2138	>	<	0	0			0	0	0	>	<	0	0			0	0	0	>
2022-06-23 16:05:20	436	<	80894	0.0363	20	0	0.2545	0.2908	-0.2182	>	<	0	0			0	0	0	>	<	0	0			0	0	0	>
2022-06-23 16:05:30	437	<	80894	0.0412	20	0	0.2873	0.3285	-0.2462	>	<	0	0			0	0	0	>	<	0	0			0	0	0	>
2022-06-23 16:05:40	438	<	80895	0.0407	76	0	0.4717	0.5124	-0.431	>	<	0	0			0	0	0	>	<	0	0			0	0	0	>
2022-06-23 16:05:50	439	<	85952	0.0389	19	0	0.2406	0.2794	-0.2017	>	<	0	0			0	0	0	>	<	0	0			0	0	0	>
2022-06-23 16:06:00	440	<	80931	0.0385	18	0	0.2537	0.2921	-0.2152	>	<	0	0			0	0	0	>	<	0	0			0	0	0	>
2022-06-23 16:06:10	441	<	80894	0.0386	18	0	0.2568	0.2953	-0.2182	>	<	0	0			0	0	0	>	<	0	0			0	0	0	>
2022-06-23 16:06:20	442	<	80881	0.0431	26	0	0.2927	0.3358	-0.2497	>	<	0	0			0	0	0	>	<	0	0			0	0	0	>
2022-06-23 16:06:30	443	<	80894	0.0374	17	0	0.2384	0.2758	-0.201	>	<	0	0			0	0	0	>	<	0	0			0	0	0	>
2022-06-23 16:06:40	444	<	80891	0.0379	16	0	0.2403	0.2783	-0.2024	>	<	0	0			0	0	0	>	<	0	0			0	0	0	>
2022-06-23 16:06:50	445	<	76311	0.0362	15	0	0.2325	0.2687	-0.1964	>	<	0	0			0	0	0	>	<	0	0			0	0	0	>
2022-06-23 16:07:00	446	<	80423	0.0412	19	0	0.2779	0.3191	-0.2367	>	<	0	0			0	0	0	>	<	0	0			0	0	0	>
2022-06-23 16:07:10	447	<	80895	0.0471	16	0	0.2727	0.3197	-0.2256	>	<	0	0			0	0	0	>	<	0	0			0	0	0	>
2022-06-23 16:07:20	448	<	80936	0.0404	26	0	0.2746	0.315	-0.2342	>	<	0	0			0	0	0	>	<	0	0			0	0	0	>
2022-06-23 16:07:30	449	<	80896	0.0379	16	0	0.254	0.2919	-0.2161	>	<	0	0			0	0	0	>	<	0	0			0	0	0	>
2022-06-23 16:07:40	450	<	80901	0.0413	20	0	0.2783	0.3196	-0.237	>	<	0	0			0	0	0	>	<	0	0			0	0	0	>
2022-06-23 16:07:50	451	<	84047	0.0384	14	0	0.2688	0.3072	-0.2304	>	<	0	0			0	0	0	>	<	0	0			0	0	0	>
2022-06-23 16:08:00	452	<	77742	0.0406	14	0	0.2526	0.2932	-0.2119	>	<	0	0			0	0	0	>	<	0	0			0	0	0	>
2022-06-23 16:08:10	453	<	80893	0.0392	14	0	0.2473	0.2865	-0.2081	>	<	0	0			0	0	0	>	<	0	0			0	0	0	>
2022-06-23 16:08:20	454	<	80894	0.0382	16	0	0.2495	0.2877	-0.2114	>	<	0	0			0	0	0	>	<	0	0			0	0	0	>
2022-06-23 16:08:30	455	<	85951	0.0374	16	0	0.2578	0.2953	-0.2204	>	<	0	0			0	0	0	>	<	0	0			0	0	0	>
2022-06-23 16:08:40	456	<	80940	0.0393	26	0	0.2592	0.2985	-0.22	>	<	0	0			0	0	0	>	<	0	0			0	0	0	>
2022-06-23 16:08:50	457	<	80895	0.0374	14	0	0.235	0.2724	-0.1977	>	<	0	0			0	0	0	>	<	0	0			0	0	0	>
2022-06-23 16:09:00	458	<	80912	0.0383	24	0	0.247	0.2853	-0.2087	>	<	0	0			0	0	0	>	<	0	0			0	0	0	>
2022-06-23 16:09:10	459	<	80896	0.0422	13	0	0.2532	0.2954	-0.2111	>	<	0	0			0	0	0	>	<	0	0			0	0	0	>
2022-06-23 16:09:20	460	<	80894	0.0439	12	0	0.2384	0.2824	-0.1945	>	<	0	0			0	0	0	>	<	0	0			0	0	0	>
2022-06-23 16:09:30	461	<	85948	0.0394	10	0	0.2338	0.2731	-0.1944	>	<	0	0			0	0	0	>	<	0	0			0	0	0	>
2022-06-23 16:09:40	462	<	80896	0.0381	13	0	0.2383	0.2764	-0.2002	>	<	0	0			0	0	0	>	<	0	0			0	0	0	>
2022-06-23 16:09:50	463	<	80894	0.0389	18	0	0.2564	0.2953	-0.2175	>	<	0	0			0	0	0	>	<	0	0			0	0	0	>
2022-06-23 16:10:00	464	<	80936	0.0369	17	0	0.265	0.3019	-0.228	>	<	0	0			0	0	0	>	<	0	0			0	0	0	>
2022-06-23 16:10:10	465	<	80892	0.0369	17	0	0.2368	0.2737	-0.1999	>	<	0	0			0	0	0	>	<	0	0			0	0	0	>
2022-06-23 16:10:20	466	<	80929	0.0381	18	0	0.2451	0.2831	-0.207	>	<	0	0			0	0	0	>	<	0	0			0	0	0	>
2022-06-23 16:10:30	467	<	80895	0.038	16	0	0.2465	0.2845	-0.2086	>	<	0	0			0	0	0	>	<	0	0			0	0	0	>
2022-06-23 16:10:40	468	<	80895	0.0365	16	0	0.2359	0.2724	-0.1994	>	<	0	0			0	0	0	>	<	0	0			0	0	0	>
2022-06-23 16:10:50	469	<	80896	0.0356	15	0	0.2417	0.2773	-0.2061	>	<	0	0			0	0	0	>	<	0	0			0	0	0	>
2022-06-23 16:11:00	470	<	80895	0.0341	14	0	0.2182	0.2523	-0.1842	>	<	0	0			0	0	0	>	<	0	0			0	0	0	>
2022-06-23 16:11:10	471	<	80892	0.035	15	0	0.2288	0.2638	-0.1938	>	<	0	0			0	0	0	>	<	0	0			0	0	0	>
2022-06-23 16:11:20	472	<	80904	0.0374	17	0	0.2581	0.2955	-0.2207	>	<	0	0			0	0	0	>	<	0	0			0	0	0	>
2022-06-23 16:11:30	473	<	81085	0.0386	14	0	0.2475	0.286	-0.2089	>	<	0	0			0	0	0	>	<	0	0			0	0	0	>
2022-06-23 16:11:40	474	<	80732	0.0407	29	0	0.2735	0.3141	-0.2328	>	<	0	0			0	0	0	>	<	0	0			0	0	0	>
2022-06-23 16:11:50	475	<	80895	0.0379	21	0	0.257	0.2949	-0.2192	>	<	0	0			0	0	0	>	<	0	0			0	0	0	>
2022-06-23 16:12:00	476	<	80931	0.0359	23	0	0.2494	0.2853	-0.2134	>	<	0	0			0	0	0	>	<	0	0			0	0	0	>
2022-06-23 16:12:10	477	<	85915	0.0356	24	0	0.3105	0.3461	-0.2749	>	<	0	0			0	0	0	>	<	0	0			0	0	0	>
2022-06-23 16:12:20	478	<	78787	0.0352	22	0	0.2473	0.2825	-0.2121	>	<	0	0			0	0	0	>	<	0	0			0	0	0	>
2022-06-23 16:12:30	479	<	83003	0.0441	22	0	0.2605	0.3046	-0.2164	>	<	0	0			0	0	0	>	<	0	0			0	0	0	>
2022-06-23 16:12:40	480	<	80664	0.0416	80	0	0.5589	0.6005	-0.5173	>	<	0	0			0	0	0	>	<	0	0			0	0	0	>
2022-06-23 16:12:50	481	<	80893	0.0377	20	0	0.2698	0.3074	-0.2321	>	<	0	0			0	0	0	>	<	0	0			0	0	0	>
2022-06-23 16:13:00	482	<	80944	0.0366	26	0	0.2753	0.3119	-0.2387	>	<	0	0			0	0	0	>	<	0	0			0	0	0	>
2022-06-23 16:13:10	483	<	50560	0.0374	19	0	0.2553	0.2927	-0.2179	>	<	0	0			0	0	0	>	<	0	0			0	0	0	>
2022-06-23 16:13:20	484	<	80894	0.0383	19	0	0.247	0.2853	-0.2087	>	<	0	0			0	0	0	>	<	0	0			0	0	0	>
2022-06-23 16:13:30	485	<	80896	0.0393	20	0	0.2695	0.3089	-0.2302	>	<	0	0			0	0	0	>	<	0	0			0	0	0	>
2022-06-23 16:13:40	486	<	80893	0.039	20	0	0.2613	0.3003	-0.2222	>	<	0	0			0	0	0	>	<	0	0			0	0	0	>
2022-06-23 16:13:50	487	<	77707	0.0395	18	0	0.2584	0.298	-0.2189	>	<	0	0			0	0	0	>	<	0	0			0	0	0	>
2022-06-23 16:14:00	488	<	84082	0.0502	17	0	0.2621	0.3123	-0.2119	>	<	0	0			0	0	0	>	<	0	0			0	0	0	>
2022-06-23 16:14:10	489	<	80929	0.0401	21	0	0.2732	0.3133	-0.2332	>	<	0	0			0	0	0	>	<	0	0			0	0	0	>
2022-06-23 16:14:20	490	<	80911	0.04	17	0	0.2588	0.2989	-0.2188	>	<	0	0			0	0	0	>	<	0	0			0	0	0	>
2022-06-23 16:14:30	491	<	80893	0.037	16	0	0.2416	0.2786	-0.2047	>	<	0	0			0	0	0	>	<	0	0			0	0	0	>
2022-06-23 16:14:40	492	<	80896	0.0368	17	0	0.2431	0.2798	-0.2063	>	<	0	0			0	0	0	>	<	0	0			0	0	0	>
2022-06-23 16:14:50	493	<	80891	0.0403	16	0	0.2446	0.2849	-0.2043	>	<	0	0			0	0	0	>	<	0	0			0	0	0	>
2022-06-23 16:15:00	494	<	80895	0.0369	15	0	0.2458	0.2827	-0.209	>	<	0	0			0	0	0	>	<	0	0			0	0	0	>
2022-06-23 16:15:10	495	<	83138	0.0359	17	0	0.2618	0.2977	-0.2259	>	<	0	0			0	0	0	>	<	0	0			0	0	0	>
2022-06-23 16:15:20	496	<	83709	0.0361	18	0	0.2699	0.306	-0.2338	>	<	0	0			0	0	0	>	<	0	0			0	0	0	>
2022-06-23 16:15:30	497	<	80933	0.0339	27	0	0.243	0.277	-0.2091	>	<	0	0			0	0	0	>	<	0	0			0	0	0	>
2022-06-23 16:15:40	498	<	80881	0.0388	16	0	0.2495	0.2884	-0.2107	>	<	0	0			0	0	0	>	<	0	0			0	0	0	>
2022-06-23 16:15:50	499	<	80896	0.0375	16	0	0.2627	0.3002	-0.2253	>	<	0	0			0	0	0	>	<	0	0			0	0	0	>
2022-06-23 16:16:00	500	<	80895	0.0363	16	0	0.262	0.2983	-0.2257	>	<	0	0			0	0	0	>	<	0	0			0	0	0	>
2022-06-23 16:16:10	501	<	85951	0.0373	14	0	0.238	0.2753	-0.2007	>	<	0	0			0	0	0	>	<	0	0			0	0	0	>
2022-06-23 16:16:20	502	<	80896	0.0374	15	0	0.2505	0.288	-0.2131	>	<	0	0			0	0	0	>	<	0	0			0	0	0	>
2022-06-23 16:16:30	503	<	80895	0.0361	13	0	0.2549	0.2911	-0.2188	>	<	0	0			0	0	0	>	<	0	0			0	0	0	>
2022-06-23 16:16:40	504	<	80894	0.0346	13	0	0.2315	0.2661	-0.1969	>	<	0	0			0	0	0	>	<	0	0			0	0	0	>
2022-06-23 16:16:50	505	<	80949	0.0375	27	0	0.2616	0.2991	-0.2242	>	<	0	0			0	0	0	>	<	0	0			0	0	0	>
2022-06-23 16:17:00	506	<	80932	0.0346	13	0	0.2371	0.2717	-0.2025	>	<	0	0			0	0	0	>	<	0	0			0	0	0	>
2022-06-23 16:17:10	507	<	80894	0.0344	12	0	0.2338	0.2682	-0.1994	>	<	0	0			0	0	0	>	<	0	0			0	0	0	>
2022-06-23 16:17:20	508	<	84894	0.0337	14	0	0.2371	0.2708	-0.2034	>	<	0	0			0	0	0	>	<	0	0			0	0	0	>
2022-06-23 16:17:30	509	<	81952	0.0446	13	0	0.2611	0.3058	-0.2165	>	<	0	0			0	0	0	>	<	0	0			0	0	0	>
2022-06-23 16:17:40	510	<	80893	0.0437	14	0	0.2655	0.3092	-0.2219	>	<	0	0			0	0	0	>	<	0	0			0	0	0	>
2022-06-23 16:17:50	511	<	80890	0.036	12	0	0.2403	0.2763	-0.2043	>	<	0	0			0	0	0	>	<	0	0			0	0	0	>
2022-06-23 16:18:00	512	<	80893	0.0345	12	0	0.2278	0.2623	-0.1933	>	<	0	0			0	0	0	>	<	0	0			0	0	0	>
2022-06-23 16:18:10	513	<	80879	0.0358	11	0	0.2303	0.2661	-0.1945	>	<	0	0			0	0	0	>	<	0	0			0	0	0	>
2022-06-23 16:18:20	514	<	80950	0.0373	10	0	0.2282	0.2654	-0.1909	>	<	0	0			0	0	0	>	<	0	0			0	0	0	>
2022-06-23 16:18:30	515	<	80894	0.0362	9	0	0.2242	0.2604	-0.188	>	<	0	0			0	0	0	>	<	0	0			0	0	0	>
2022-06-23 16:18:40	516	<	84634	0.0364	9	0	0.2291	0.2655	-0.1926	>	<	0	0			0	0	0	>	<	0	0			0	0	0	>
2022-06-23 16:18:50	517	<	82213	0.0389	8	0	0.2401	0.279	-0.2012	>	<	0	0			0	0	0	>	<	0	0			0	0	0	>
2022-06-23 16:19:00	518	<	80893	0.0374	7	0	0.231	0.2685	-0.1936	>	<	0	0			0	0	0	>	<	0	0			0	0	0	>
2022-06-23 16:19:10	519	<	78774	0.0369	10	0	0.2156	0.2525	-0.1788	>	<	0	0			0	0	0	>	<	0	0			0	0	0	>
2022-06-23 16:19:20	520	<	83012	0.0364	15	0	0.2325	0.2689	-0.196	>	<	0	0			0	0	0	>	<	0	0			0	0	0	>
2022-06-23 16:19:30	521	<	80893	0.0354	20	0	0.2572	0.2926	-0.2218	>	<	0	0			0	0	0	>	<	0	0			0	0	0	>
2022-06-23 16:19:40	522	<	75851	0.0408	23	0	0.2378	0.2785	-0.197	>	<	0	0			0	0	0	>	<	0	0			0	0	0	>
2022-06-23 16:19:50	523	<	80896	0.0341	22	0	0.244	0.278	-0.2099	>	<	0	0			0	0	0	>	<	0	0			0	0	0	>
2022-06-23 16:20:00	524	<	80896	0.0344	21	0	0.2477	0.2821	-0.2134	>	<	0	0			0	0	0	>	<	0	0			0	0	0	>
2022-06-23 16:20:10	525	<	80895	0.0367	23	0	0.2679	0.3046	-0.2312	>	<	0	0			0	0	0	>	<	0	0			0	0	0	>
2022-06-23 16:20:20	526	<	80896	0.0343	22	0	0.2712	0.3055	-0.2368	>	<	0	0			0	0	0	>	<	0	0			0	0	0	>
2022-06-23 16:20:30	527	<	80941	0.0367	21	0	0.2789	0.3156	-0.2421	>	<	0	0			0	0	0	>	<	0	0			0	0	0	>
2022-06-23 16:20:40	528	<	85903	0.035	21	0	0.2574	0.2925	-0.2224	>	<	0	0			0	0	0	>	<	0	0			0	0	0	>
2022-06-23 16:20:50	529	<	80901	0.0388	25	0	0.3027	0.3415	-0.2639	>	<	0	0			0	0	0	>	<	0	0			0	0	0	>
2022-06-23 16:21:00	530	<	80919	0.0363	26	0	0.2884	0.3247	-0.252	>	<	0	0			0	0	0	>	<	0	0			0	0	0	>
2022-06-23 16:21:10	531	<	75952	0.0357	19	0	0.2455	0.2813	-0.2098	>	<	0	0			0	0	0	>	<	0	0			0	0	0	>
2022-06-23 16:21:20	532	<	65612	0.0343	18	0	0.2612	0.2955	-0.2268	>	<	0	0			0	0	0	>	<	0	0			0	0	0	>
2022-06-23 16:21:30	533	<	80894	0.0365	18	0	0.2568	0.2933	-0.2203	>	<	0	0			0	0	0	>	<	0	0			0	0	0	>
2022-06-23 16:21:40	534	<	80894	0.036	18	0	0.2764	0.3124	-0.2404	>	<	0	0			0	0	0	>	<	0	0			0	0	0	>
2022-06-23 16:21:50	535	<	80895	0.0342	17	0	0.2376	0.2718	-0.2034	>	<	0	0			0	0	0	>	<	0	0			0	0	0	>
2022-06-23 16:22:00	536	<	80895	0.0348	17	0	0.2458	0.2807	-0.211	>	<	0	0			0	0	0	>	<	0	0			0	0	0	>
2022-06-23 16:22:10	537	<	80880	0.0354	16	0	0.2358	0.2712	-0.2004	>	<	0	0			0	0	0	>	<	0	0			0	0	0	>
2022-06-23 16:22:20	538	<	80941	0.037	23	0	0.2791	0.3161	-0.2421	>	<	0	0			0	0	0	>	<	0	0			0	0	0	>
2022-06-23 16:22:30	539	<	85952	0.0351	16	0	0.2567	0.2918	-0.2216	>	<	0	0			0	0	0	>	<	0	0			0	0	0	>
2022-06-23 16:22:40	540	<	80894	0.0381	15	0	0.2661	0.3042	-0.228	>	<	0	0			0	0	0	>	<	0	0			0	0	0	>
2022-06-23 16:22:50	541	<	80894	0.0371	16	0	0.2592	0.2963	-0.2222	>	<	0	0			0	0	0	>	<	0	0			0	0	0	>
2022-06-23 16:23:00	542	<	80895	0.0383	15	0	0.25	0.2883	-0.2117	>	<	0	0			0	0	0	>	<	0	0			0	0	0	>
2022-06-23 16:23:10	543	<	80893	0.0399	14	0	0.2579	0.2978	-0.218	>	<	0	0			0	0	0	>	<	0	0			0	0	0	>
2022-06-23 16:23:20	544	<	85951	0.0355	13	0	0.2413	0.2769	-0.2058	>	<	0	0			0	0	0	>	<	0	0			0	0	0	>
2022-06-23 16:23:30	545	<	80625	0.0389	14	0	0.2463	0.2851	-0.2074	>	<	0	0			0	0	0	>	<	0	0			0	0	0	>
2022-06-23 16:23:40	546	<	78360	0.0379	30	0	0.2681	0.306	-0.2302	>	<	0	0			0	0	0	>	<	0	0			0	0	0	>
2022-06-23 16:23:50	547	<	83451	0.0367	13	0	0.2476	0.2843	-0.2109	>	<	0	0			0	0	0	>	<	0	0			0	0	0	>
2022-06-23 16:24:00	548	<	80894	0.0388	12	0	0.2268	0.2656	-0.188	>	<	0	0			0	0	0	>	<	0	0			0	0	0	>
2022-06-23 16:24:10	549	<	80896	0.0385	12	0	0.2457	0.2842	-0.2072	>	<	0	0			0	0	0	>	<	0	0			0	0	0	>
2022-06-23 16:24:20	550	<	80893	0.0404	94	0	0.5325	0.5729	-0.4921	>	<	0	0			0	0	0	>	<	0	0			0	0	0	>
2022-06-23 16:24:30	551	<	80894	0.0369	10	0	0.2301	0.267	-0.1932	>	<	0	0			0	0	0	>	<	0	0			0	0	0	>
2022-06-23 16:24:40	552	<	85951	0.0377	10	0	0.2398	0.2775	-0.2021	>	<	0	0			0	0	0	>	<	0	0			0	0	0	>
2022-06-23 16:24:50	553	<	80912	0.0355	12	0	0.2156	0.2511	-0.1801	>	<	0	0			0	0	0	>	<	0	0			0	0	0	>
2022-06-23 16:25:00	554	<	80905	0.0371	15	0	0.2443	0.2814	-0.2072	>	<	0	0			0	0	0	>	<	0	0			0	0	0	>
2022-06-23 16:25:10	555	<	80895	0.0347	16	0	0.2401	0.2748	-0.2055	>	<	0	0			0	0	0	>	<	0	0			0	0	0	>
2022-06-23 16:25:20	556	<	80896	0.0367	15	0	0.2607	0.2974	-0.224	>	<	0	0			0	0	0	>	<	0	0			0	0	0	>
2022-06-23 16:25:30	557	<	80894	0.0344	15	0	0.2348	0.2691	-0.2004	>	<	0	0			0	0	0	>	<	0	0			0	0	0	>
2022-06-23 16:25:40	558	<	85949	0.0354	15	0	0.2432	0.2786	-0.2078	>	<	0	0			0	0	0	>	<	0	0			0	0	0	>
2022-06-23 16:25:50	559	<	70784	0.0366	14	0	0.2397	0.2763	-0.2031	>	<	0	0			0	0	0	>	<	0	0			0	0	0	>
2022-06-23 16:26:00	560	<	85951	0.0359	14	0	0.2437	0.2796	-0.2078	>	<	0	0			0	0	0	>	<	0	0			0	0	0	>
2022-06-23 16:26:10	561	<	75887	0.0361	27	0	0.2506	0.2867	-0.2145	>	<	0	0			0	0	0	>	<	0	0			0	0	0	>
2022-06-23 16:26:20	562	<	85957	0.0387	13	0	0.2381	0.2767	-0.1994	>	<	0	0			0	0	0	>	<	0	0			0	0	0	>
2022-06-23 16:26:30	563	<	80896	0.037	13	0	0.2299	0.2669	-0.1928	>	<	0	0			0	0	0	>	<	0	0			0	0	0	>
2022-06-23 16:26:40	564	<	80894	0.0358	15	0	0.2357	0.2716	-0.1999	>	<	0	0			0	0	0	>	<	0	0			0	0	0	>
2022-06-23 16:26:50	565	<	80894	0.037	17	0	0.2399	0.2769	-0.2029	>	<	0	0			0	0	0	>	<	0	0			0	0	0	>
2022-06-23 16:27:00	566	<	80896	0.0357	21	0	0.2511	0.2868	-0.2154	>	<	0	0			0	0	0	>	<	0	0			0	0	0	>
2022-06-23 16:27:10	567	<	80892	0.0383	23	0	0.2834	0.3217	-0.2451	>	<	0	0			0	0	0	>	<	0	0			0	0	0	>
2022-06-23 16:27:20	568	<	80890	0.0373	21	0	0.2621	0.2994	-0.2248	>	<	0	0			0	0	0	>	<	0	0			0	0	0	>
2022-06-23 16:27:30	569	<	80893	0.0377	23	0	0.2731	0.3108	-0.2355	>	<	0	0			0	0	0	>	<	0	0			0	0	0	>
2022-06-23 16:27:40	570	<	85931	0.0376	20	0	0.2345	0.2721	-0.1968	>	<	0	0			0	0	0	>	<	0	0			0	0	0	>
2022-06-23 16:27:50	571	<	80895	0.0366	20	0	0.2637	0.3004	-0.2271	>	<	0	0			0	0	0	>	<	0	0			0	0	0	>
2022-06-23 16:28:00	572	<	85951	0.0372	19	0	0.2572	0.2943	-0.22	>	<	0	0			0	0	0	>	<	0	0			0	0	0	>
2022-06-23 16:28:10	573	<	80896	0.0367	19	0	0.2705	0.3072	-0.2338	>	<	0	0			0	0	0	>	<	0	0			0	0	0	>
2022-06-23 16:28:20	574	<	80894	0.0351	21	0	0.2537	0.2888	-0.2185	>	<	0	0			0	0	0	>	<	0	0			0	0	0	>
2022-06-23 16:28:30	575	<	80892	0.0376	19	0	0.2592	0.2968	-0.2216	>	<	0	0			0	0	0	>	<	0	0			0	0	0	>
2022-06-23 16:28:40	576	<	85950	0.0381	18	0	0.257	0.2951	-0.2189	>	<	0	0			0	0	0	>	<	0	0			0	0	0	>
2022-06-23 16:28:50	577	<	80893	0.0392	25	0	0.2414	0.2807	-0.2022	>	<	0	0			0	0	0	>	<	0	0			0	0	0	>
2022-06-23 16:29:00	578	<	80919	0.0402	18	0	0.2649	0.3051	-0.2247	>	<	0	0			0	0	0	>	<	0	0			0	0	0	>
2022-06-23 16:29:10	579	<	80891	0.0398	17	0	0.2487	0.2885	-0.2089	>	<	0	0			0	0	0	>	<	0	0			0	0	0	>
2022-06-23 16:29:20	580	<	80896	0.037	16	0	0.2497	0.2867	-0.2127	>	<	0	0			0	0	0	>	<	0	0			0	0	0	>
2022-06-23 16:29:30	581	<	80894	0.0374	16	0	0.2426	0.28	-0.2051	>	<	0	0			0	0	0	>	<	0	0			0	0	0	>
2022-06-23 16:29:40	582	<	80893	0.0358	16	0	0.2362	0.272	-0.2003	>	<	0	0			0	0	0	>	<	0	0			0	0	0	>
2022-06-23 16:29:50	583	<	80895	0.0333	17	0	0.2445	0.2778	-0.2113	>	<	0	0			0	0	0	>	<	0	0			0	0	0	>
2022-06-23 16:30:00	584	<	80896	0.0395	16	0	0.2594	0.299	-0.2199	>	<	0	0			0	0	0	>	<	0	0			0	0	0	>
2022-06-23 16:30:10	585	<	85935	0.0346	25	0	0.2537	0.2883	-0.219	>	<	0	0			0	0	0	>	<	0	0			0	0	0	>
2022-06-23 16:30:20	586	<	80952	0.0376	15	0	0.2533	0.2909	-0.2156	>	<	0	0			0	0	0	>	<	0	0			0	0	0	>
2022-06-23 16:30:30	587	<	80896	0.0376	15	0	0.2628	0.3004	-0.2252	>	<	0	0			0	0	0	>	<	0	0			0	0	0	>
2022-06-23 16:30:40	588	<	85951	0.0406	15	0	0.2648	0.3055	-0.2242	>	<	0	0			0	0	0	>	<	0	0			0	0	0	>
2022-06-23 16:30:50	589	<	80894	0.0391	15	0	0.2579	0.297	-0.2188	>	<	0	0			0	0	0	>	<	0	0			0	0	0	>
2022-06-23 16:31:00	590	<	80896	0.0406	13	0	0.2641	0.3046	-0.2235	>	<	0	0			0	0	0	>	<	0	0			0	0	0	>
2022-06-23 16:31:10	591	<	80896	0.0418	86	0	0.4931	0.5349	-0.4513	>	<	0	0			0	0	0	>	<	0	0			0	0	0	>
2022-06-23 16:31:20	592	<	82611	0.0405	13	0	0.2562	0.2967	-0.2158	>	<	0	0			0	0	0	>	<	0	0			0	0	0	>
2022-06-23 16:31:30	593	<	84227	0.042	35	0	0.2747	0.3167	-0.2327	>	<	0	0			0	0	0	>	<	0	0			0	0	0	>
2022-06-23 16:31:40	594	<	75844	0.0419	12	0	0.239	0.2809	-0.1971	>	<	0	0			0	0	0	>	<	0	0			0	0	0	>
2022-06-23 16:31:50	595	<	85950	0.0432	11	0	0.257	0.3003	-0.2138	>	<	0	0			0	0	0	>	<	0	0			0	0	0	>
2022-06-23 16:32:00	596	<	80895	0.0419	12	0	0.2485	0.2904	-0.2066	>	<	0	0			0	0	0	>	<	0	0			0	0	0	>
2022-06-23 16:32:10	597	<	80895	0.0449	10	0	0.2579	0.3028	-0.213	>	<	0	0			0	0	0	>	<	0	0			0	0	0	>
2022-06-23 16:32:20	598	<	80893	0.0502	12	0	0.2696	0.3197	-0.2194	>	<	0	0			0	0	0	>	<	0	0			0	0	0	>
2022-06-23 16:32:30	599	<	80892	0.0438	9	0	0.2364	0.2802	-0.1926	>	<	0	0			0	0	0	>	<	0	0			0	0	0	>
2022-06-23 16:32:40	600	<	80891	0.0468	9	0	0.2583	0.305	-0.2115	>	<	0	0			0	0	0	>	<	0	0			0	0	0	>
2022-06-23 16:32:50	601	<	80908	0.0446	26	0	0.266	0.3106	-0.2215	>	<	0	0			0	0	0	>	<	0	0			0	0	0	>
2022-06-23 16:33:00	602	<	80929	0.0477	8	0	0.254	0.3017	-0.2064	>	<	0	0			0	0	0	>	<	0	0			0	0	0	>
2022-06-23 16:33:10	603	<	80893	0.0497	7	0	0.254	0.3037	-0.2043	>	<	0	0			0	0	0	>	<	0	0			0	0	0	>
2022-06-23 16:33:20	604	<	85952	0.0484	7	0	0.2489	0.2973	-0.2005	>	<	0	0			0	0	0	>	<	0	0			0	0	0	>
2022-06-23 16:33:30	605	<	80894	0.0511	7	0	0.2487	0.2998	-0.1977	>	<	0	0			0	0	0	>	<	0	0			0	0	0	>
2022-06-23 16:33:40	606	<	80893	0.0498	7	0	0.2455	0.2953	-0.1957	>	<	0	0			0	0	0	>	<	0	0			0	0	0	>
2022-06-23 16:33:50	607	<	80893	0.0515	10	0	0.244	0.2955	-0.1924	>	<	0	0			0	0	0	>	<	0	0			0	0	0	>
2022-06-23 16:34:00	608	<	80896	0.0495	15	0	0.2502	0.2997	-0.2007	>	<	0	0			0	0	0	>	<	0	0			0	0	0	>
2022-06-23 16:34:10	609	<	80798	0.0516	26	0	0.2899	0.3415	-0.2383	>	<	0	0			0	0	0	>	<	0	0			0	0	0	>
2022-06-23 16:34:20	610	<	80926	0.0512	25	0	0.2948	0.346	-0.2435	>	<	0	0			0	0	0	>	<	0	0			0	0	0	>
2022-06-23 16:34:30	611	<	83719	0.0535	22	0	0.2922	0.3456	-0.2387	>	<	0	0			0	0	0	>	<	0	0			0	0	0	>
2022-06-23 16:34:40	612	<	83126	0.0551	22	0	0.3001	0.3552	-0.245	>	<	0	0			0	0	0	>	<	0	0			0	0	0	>
2022-06-23 16:34:50	613	<	80896	0.0541	21	0	0.306	0.3601	-0.2519	>	<	0	0			0	0	0	>	<	0	0			0	0	0	>
2022-06-23 16:35:00	614	<	80894	0.057	22	0	0.3145	0.3715	-0.2576	>	<	0	0			0	0	0	>	<	0	0			0	0	0	>
2022-06-23 16:35:10	615	<	75838	0.0577	19	0	0.3019	0.3596	-0.2442	>	<	0	0			0	0	0	>	<	0	0			0	0	0	>
2022-06-23 16:35:20	616	<	80895	0.057	20	0	0.2959	0.3529	-0.2389	>	<	0	0			0	0	0	>	<	0	0			0	0	0	>
2022-06-23 16:35:30	617	<	80894	0.0572	20	0	0.3003	0.3576	-0.2431	>	<	0	0			0	0	0	>	<	0	0			0	0	0	>
2022-06-23 16:35:40	618	<	80943	0.0584	18	0	0.291	0.3494	-0.2326	>	<	0	0			0	0	0	>	<	0	0			0	0	0	>
2022-06-23 16:35:50	619	<	80893	0.0579	18	0	0.2934	0.3513	-0.2356	>	<	0	0			0	0	0	>	<	0	0			0	0	0	>
2022-06-23 16:36:00	620	<	80894	0.0605	18	0	0.3036	0.3641	-0.2432	>	<	0	0			0	0	0	>	<	0	0			0	0	0	>
2022-06-23 16:36:10	621	<	80896	0.0587	18	0	0.2847	0.3435	-0.226	>	<	0	0			0	0	0	>	<	0	0			0	0	0	>
2022-06-23 16:36:20	622	<	80894	0.0584	17	0	0.2811	0.3395	-0.2227	>	<	0	0			0	0	0	>	<	0	0			0	0	0	>
2022-06-23 16:36:30	623	<	83915	0.0602	17	0	0.2889	0.3491	-0.2287	>	<	0	0			0	0	0	>	<	0	0			0	0	0	>
2022-06-23 16:36:40	624	<	82929	0.0577	16	0	0.284	0.3417	-0.2263	>	<	0	0			0	0	0	>	<	0	0			0	0	0	>
2022-06-23 16:36:50	625	<	80929	0.0566	20	0	0.2833	0.3398	-0.2267	>	<	0	0			0	0	0	>	<	0	0			0	0	0	>
2022-06-23 16:37:00	626	<	80994	0.0598	15	0	0.2903	0.3501	-0.2305	>	<	0	0			0	0	0	>	<	0	0			0	0	0	>
2022-06-23 16:37:10	627	<	85858	0.0629	14	0	0.2873	0.3502	-0.2244	>	<	0	0			0	0	0	>	<	0	0			0	0	0	>
2022-06-23 16:37:20	628	<	80896	0.0618	14	0	0.2922	0.354	-0.2303	>	<	0	0			0	0	0	>	<	0	0			0	0	0	>
2022-06-23 16:37:30	629	<	80894	0.0601	13	0	0.274	0.3341	-0.2139	>	<	0	0			0	0	0	>	<	0	0			0	0	0	>
2022-06-23 16:37:40	630	<	81943	0.0635	12	0	0.2902	0.3537	-0.2267	>	<	0	0			0	0	0	>	<	0	0			0	0	0	>
2022-06-23 16:37:50	631	<	84903	0.06	13	0	0.2833	0.3434	-0.2233	>	<	0	0			0	0	0	>	<	0	0			0	0	0	>
2022-06-23 16:38:00	632	<	80931	0.0609	14	0	0.2881	0.349	-0.2272	>	<	0	0			0	0	0	>	<	0	0			0	0	0	>
2022-06-23 16:38:10	633	<	85951	0.0608	20	0	0.2916	0.3524	-0.2308	>	<	0	0			0	0	0	>	<	0	0			0	0	0	>
2022-06-23 16:38:20	634	<	80937	0.061	20	0	0.29	0.351	-0.229	>	<	0	0			0	0	0	>	<	0	0			0	0	0	>
2022-06-23 16:38:30	635	<	80896	0.0614	12	0	0.2815	0.3429	-0.2201	>	<	0	0			0	0	0	>	<	0	0			0	0	0	>
2022-06-23 16:38:40	636	<	80895	0.0621	12	0	0.2705	0.3326	-0.2084	>	<	0	0			0	0	0	>	<	0	0			0	0	0	>
2022-06-23 16:38:50	637	<	85950	0.0611	13	0	0.2841	0.3452	-0.223	>	<	0	0			0	0	0	>	<	0	0			0	0	0	>
2022-06-23 16:39:00	638	<	80894	0.0597	15	0	0.2861	0.3457	-0.2264	>	<	0	0			0	0	0	>	<	0	0			0	0	0	>
2022-06-23 16:39:10	639	<	83861	0.0591	15	0	0.2835	0.3425	-0.2244	>	<	0	0			0	0	0	>	<	0	0			0	0	0	>
2022-06-23 16:39:20	640	<	83029	0.0609	27	0	0.2954	0.3564	-0.2345	>	<	0	0			0	0	0	>	<	0	0			0	0	0	>
2022-06-23 16:39:30	641	<	80894	0.0587	14	0	0.287	0.3457	-0.2282	>	<	0	0			0	0	0	>	<	0	0			0	0	0	>
2022-06-23 16:39:40	642	<	80915	0.0587	40	0	0.3178	0.3765	-0.2591	>	<	0	0			0	0	0	>	<	0	0			0	0	0	>
2022-06-23 16:39:50	643	<	80895	0.0561	15	0	0.2757	0.3318	-0.2196	>	<	0	0			0	0	0	>	<	0	0			0	0	0	>
2022-06-23 16:40:00	644	<	80896	0.052	12	0	0.2605	0.3125	-0.2085	>	<	0	0			0	0	0	>	<	0	0			0	0	0	>
2022-06-23 16:40:10	645	<	80895	0.0561	12	0	0.2696	0.3257	-0.2135	>	<	0	0			0	0	0	>	<	0	0			0	0	0	>
[truncated: 364 more rows]
