# Supplementary material for: Evaluating the integration of Esper complex event processing engine and message brokers
Source: PeerJ Comput Sci. 2023 Jul 12;9:e1437. doi: 10.7717/peerj-cs.1437 (PMC10403187; doi:10.7717/peerj-cs.1437)
Supplement: Supplemental Information 6 [file peerj-cs-09-1437-s006.zip › Rawdata/Test_PL__(1Sg).xlsx]

## Sheet: Graph
		Processing Time						CPU 1						Mem
		Conf2_10000	Conf1_10000	Conf1_15000	Conf3_20000			Conf2_10000	Conf1_10000	Conf1_15000	Conf3_20000			Conf2_10000	Conf1_10000	Conf1_15000	Conf3_20000
		0.0747	0.0665	0.0193	0.0471
		Processing Time						CPU 1						Mem
		Configuration 2 (10 000 ev/s)	Configuration 1 (10 000 ev/s)	Configuration 1 (15 000 ev/s)	Configuration 3 (20 000 ev/s)			Configuration 2 (10 000 ev/s)	Configuration 1 (10 000 ev/s)	Configuration 1 (15 000 ev/s)	Configuration 3 (20 000 ev/s)			Configuration 2 (10 000 ev/s)	Configuration 1 (10 000 ev/s)	Configuration 1 (15 000 ev/s)	Configuration 3 (20 000 ev/s)
	0	0	0.4494	0	0		0	0.6	0	15.15	0		0	408	0	345.8	0
	1	0	0.1101	0.1576	0		1	23.5	29.5	8.35	0.1		1	662.2	439.4	358.1	490.7
	2	822.5	0.0602	0.0715	2.3281		2	23.35	8.8	5.15	42.95		2	1016	611.6	525.1	733.9
	3	2092	0.1346	0.0141	0.1907		3	18.95	3.45	7.65	22.85		3	1228.8	612.2	581.1	750
	4	489.75	0.0924	0.0135	0.0961		4	42.7	3.05	9.7	14.75		4	1945.6	621.5	588.9	751.3
	5	0.4762	0.0489	0.0098	0.1762		5	49.6	4.4	7.05	10.05		5	2252.8	614.7	597	758
	6	0.1072	0.067	0.0159	0.0587		6	14.05	4.45	5.6	8.85		6	2560	618.6	597	760.7
	7	0.2383	0.0577	0.0187	0.0706		7	6	4.65	7.2	7		7	2560	623	602.2	765.4
	8	0	0.0588	0.0208	0.051		8	8.4	6.25	6.75	7.1		8	2662.4	630.5	610.5	772.2
	9	0.0843	0.0622	0.0174	0.0484		9	0	6.1	5.4	5.95		9	0	634.9	610.5	774.8
	10	0.0811	0.0665	0.0167	0.0425		10	6.65	6.45	6.6	18.05		10	2662.4	638.8	617.2	788.2
	11	0	0.0673	0.0221	0.0413		11	3.2	6.25	6.45	11.7		11	2662.4	642.2	624.6	789.2
	12	0.098	0.0691	0.0215	0.0349		12	6.05	6.3	5.5	9.55		12	2662.4	645.8	624.6	793
	13	0.1109	0.068	0.0192	0.0396		13	7.55	6.05	6.55	5.3		13	2662.4	649.2	632.2	795.7
	14	0.0769	0.0691	0.0181	0.0363		14	11.4	6.25	6.65	6.9		14	2662.4	652.8	639.4	800.9
	15	0.1338	0.0637	0.0194	0.039		15	7.6	6.6	5.55	6.25		15	2662.4	656.2	639.4	803
	16	0.1122	0.0617	0.0181	0.0345		16	7.35	6.3	6.65	4.7		16	2662.4	659	646.4	930.4
	17	0.1202	0.0653	0.0205	0.0461		17	6.45	6.25	6.6	6.4		17	2662.4	662.9	654.1	939.5
	18	0.0982	0.0643	0.0208	0.0429		18	10.8	6.3	6.15	4.6		18	2662.4	666	654.1	941
	19	0.1286	0.0647	0.0195	0.0356		19	5.85	6.3	6.55	5.25		19	2662.4	669.1	661.6	947.5
	20	0.0992	0.0673	0.0168	0.0378		20	22.65	6.35	6.65	4.45		20	2662.4	673.3	669.3	944.6
	21	0.0868	0.0625	0.02	0.0407		21	3.45	6.25	5.6	4.7		21	2662.4	676.3	669.3	947.5
	22	0.0813	0.0658	0.0178	0.0465		22	4	6.2	6.9	5.35		22	2662.4	679.4	676.7	952.9
	23	0.1081	0.0668	0.0184	0.0374		23	6.15	6.5	6.85	4.2		23	2764.8	682.8	683.6	958.3
	24	0.268	0.0684	0.0228	0.0443		24	3.95	6.15	5.6	4.25		24	2764.8	686.4	683.7	961.9
	25	0.128	0.0637	0.0182	0.0415		25	6.65	6.15	6.45	4.15		25	2764.8	689.5	690.9	965
	26	0.1191	0.0623	0.02	0.0388		26	3.95	6.35	6.2	5.45		26	2662.4	692.4	698.6	971.2
	27	0.0401	0.0633	0.0179	0.0442		27	6.65	6.4	2.45	4.15		27	2764.8	696.1	698.7	975
	28	0.0356	0.0611	0.0135	0.0407		28	3.4	6.3	2.8	4.25		28	2764.8	699.4	705.9	978.1
	29	0.0402	0.0646	0.008	0.0398		29	6.45	6.25	3.35	5.25		29	2764.8	702.8	713.6	984.3
	30	0.0231	0.0679	0.0072	0.0356		30	3.35	6.6	5.35	4.15		30	2764.8	709.8	720.9	987.7
	31	0.0423	0.0644	0.0085	0.0415		31	3.45	6.85	5.55	5.35		31	2764.8	713.2	720.9	992.5
	32	0.0399	0.0606	0.0205	0.0443		32	7.05	6.2	6.7	4.9		32	2764.8	716.8	728.3	1006.2
	33	0.0479	0.0692	0.0196	0.0384		33	3.4	6.35	6.65	5.3		33	2764.8	719.9	735	1012.1
	34	0.0473	0.0626	0.021	0.0373		34	6.95	6.45	5.75	4.15		34	2764.8	723.3	735	1015.2
	35	0.0409	0.0671	0.0195	0.0392		35	3.35	4.15	6.75	4.3		35	2764.8	726.4	742	1006.8
	36	0.052	0.062	0.019	0.0413		36	7.55	5.1	6.6	5.35		36	2764.8	730	747.9	1013.3
	37	0.0537	0.0639	0.0201	0.04		37	3.6	4.05	6.45	4.25		37	2764.8	733.6	748.5	1016.1
	38	0.0527	0.0666	0.0205	0.0398		38	6.7	4.05	6.65	4.5		38	2764.8	736.7	748.5	1019.6
	39	0.0556	0.072	0.0212	0.0405		39	3.9	4.2	6.45	5.25		39	2764.8	740	748.5	1022.9
	40	0.0291	0.0554	0.0205	0.0372		40	6.1	6.15	5.55	12.65		40	2764.8	743.1	748.5	1024
	41	0.0294	0.0624	0.0179	0.0449		41	3.3	6.15	6.4	4.3		41	2764.8	746.7	748.5	1024
	42	0.0304	0.0644	0.0172	0.0392		42	5.85	6.05	6.4	4.9		42	2764.8	750.4	748.5	1024
	43	0.0414	0.061	0.0183	0.0518		43	4.1	6.2	6.4	4.15		43	2764.8	754	748.5	1024
	44	0.0292	0.0646	0.0176	0.0362		44	4.4	6.25	6.5	4.05		44	2764.8	757.3	748.5	1024
	45	0.0303	0.0642	0.0179	0.0423		45	5.15	6.25	6.25	4.9		45	2764.8	760.8	748.5	1024
	46	0.0494	0.0644	0.0193	0.0358		46	4.7	6.4	9.65	4.55		46	2764.8	763.3	756.8	1024
	47	0.0417	0.0645	0.0206	0.0363		47	5.75	6.05	6.15	5.55		47	2764.8	767.4	756.8	1126.4
	48	0.0417	0.0712	0.021	0.0358		48	3.25	6.15	9.55	4.25		48	2764.8	770.5	756.8	1126.4
	49	0.0501	0.0649	0.0196	0.0442		49	5.95	7	6.05	5.05		49	2867.2	777	756.8	1126.4
	50	0.0307	0.0663	0.0199	0.0423		50	11.8	6.3	9.6	4.15		50	2867.2	780.1	756.8	1126.4
	51	0.0358	0.0672	0.0201	0.0511		51	3.35	6.3	6.6	5.3		51	2867.2	783.4	756.8	1126.4
	52	0.0347	0.0641	0.0193	0.0444		52	5.75	6.05	9.95	4.05		52	2867.2	786.5	757	1126.4
	53	0.07	0.066	0.0184	0.0427		53	3.55	6.1	9.9	4.15		53	2867.2	788.8	757	1126.4
	54	0.035	0.0661	0.0194	0.0328		54	5.55	6.85	6.05	5.3		54	2867.2	789.3	757	1126.4
	55	0.0485	0.0669	0.0169	0.036		55	5.65	6.1	10.4	4.05		55	2867.2	789.3	757	1126.4
	56	0.0652	0.0677	0.019	0.0406		56	5.5	6.05	9.8	5		56	2867.2	789.3	757	1126.4
	57	0.0578	0.0645	0.0169	0.0404		57	3.35	6.1	7.4	4.15		57	2867.2	789.5	757	1126.4
	58	0.0454	0.0645	0.0162	0.0723		58	5.75	6.45	10	5		58	2867.2	789.5	757.3	1126.4
	59	0.0299	0.0675	0.0173	0.0405		59	3.35	6.05	10.85	4.1		59	2867.2	789.5	757.3	1126.4
	60	0.059	0.0654	0.0192	0.0386		60	5.7	6.1	5.95	4.95		60	2867.2	789.5	757.3	1126.4
	61	0.0575	0.0617	0.0176	0.0357		61	3.3	6.6	10.9	4.05		61	2867.2	789.5	757.3	1126.4
	62	0.0558	0.0638	0.0202	0.0421		62	5.35	5.95	10.75	5.15		62	2867.2	789.5	757.7	1126.4
	63	0.0474	0.0645	0.0199	0.0429		63	3.3	6.45	10.6	4.15		63	2867.2	789.5	757.7	1126.4
	64	0.0429	0.0639	0.0206	0.0405		64	5.4	6.05	11.25	4.95		64	2867.2	789.5	758	1126.4
	65	0.0392	0.0672	0.0203	0.0369		65	3.2	7.9	9	4.9		65	2867.2	789.5	758	1126.4
	66	0.0397	0.0651	0.0187	0.0423		66	5.4	7.85	9.95	4.05		66	2969.6	797.7	758	1126.4
	67	0.0477	0.0632	0.0197	0.039		67	3.3	7.95	10.8	4.9		67	2969.6	798.3	0	1126.4
	68	0.0398	0.0634	0.0211	0.0348		68	5.3	7.35	0	4.8		68	2969.6	798.3	758.3	1126.4
	69	0.0352	0.0643	0.0208	0.0414		69	3.25	7.4	10.3	4.3		69	2969.6	798.3	758.3	1126.4
	70	0.0475	0.0651	0.0173	0.0299		70	5.55	6.8	12.4	10.05		70	2969.6	798.3	758.3	1126.4
	71	0.0291	0.063	0.0182	0.0387		71	3.25	9.85	13.75	4.4		71	2969.6	798.8	759.4	1126.4
	72	0.0302	0.0594	0.0196	0.036		72	5.55	9.8	11.5	3.75		72	2969.6	798.8	759.7	1126.4
	73	0.0375	0.0651	0.0186	0.0366		73	3.25	9.35	11.6	4.7		73	2969.6	798.8	759.8	1126.4
	74	0.0366	0.0643	0.0194	0.0342		74	5.55	9.85	14.65	10.85		74	2969.6	798.8	759.8	1126.4
	75	0.0392	0.0638	0.0196	0.0374		75	5.5	9.85	13.7	4.85		75	2969.6	798.8	759.8	1126.4
	76	0.0497	0.0634	0.0174	0.0384		76	3.35	7.6	16.1	10.5		76	2969.6	798.8	759.8	1126.4
	77	0.0599	0.0652	0.0192	0.042		77	5.5	8.45	14.15	10.2		77	2969.6	798.8	759.8	1126.4
	78	0.0354	0.0642	0.0194	0.0439		78	3.3	10.1	15.9	10.3		78	2969.6	798.8	760.8	1126.4
	79	0.0298	0.0635	0.0198	0.0346		79	5.6	10.15	12.05	11.4		79	2969.6	799	760.8	1126.4
	80	0.0581	0.0639	0.019	0.0378		80	7.85	10.25	16.3	10.65		80	2969.6	799	760.8	1126.4
	81	0.0526	0.0667	0.019	0.0358		81	5.95	10.4	13.6	10.55		81	2969.6	799	761.1	1126.4
	82	0.0442	0.0648	0.0182	0.0387		82	5.45	10.7	6.65	10.65		82	2969.6	799	761.1	1126.4
	83	0.0645	0.0676	0.0191	0.0322		83	3.35	10.95	6.55	10.85		83	2969.6	799	761.2	1126.4
	84	0.0254	0.0678	0.0205	0.0375		84	5.4	10.8	6.7	10.9		84	2969.6	799	761.4	1126.4
	85	0.0483	0.0688	0.0197	0.0365		85	3.3	10.25	6.4	11		85	2969.6	799	818.9	1126.4
	86	0.0481	0.0693	0.0218	0.0442		86	5.4	12.45	6.15	10.95		86	2969.6	799	847.2	1126.4
	87	0.0514	0.0658	0.0201	0.0383		87	3.25	12.9	6.3	11.05		87	2969.6	799	975.8	1126.4
	88	0.034	0.0678	0.0192	0.037		88	5.4	10.75	6.15	12.4		88	2969.6	799	976.6	1126.4
	89	0.0417	0.0672	0.0184	0.0375		89	5.25	10.8	6.2	14.2		89	2969.6	799	976.6	1126.4
	90	0.0348	0.0671	0.0195	0.0421		90	3.25	10.5	6.05	15		90	2969.6	799	976.6	1126.4
	91	0.0495	0.0669	0.0191	0.0395		91	5.35	12.45	6.8	13.4		91	2969.6	799.2	976.6	1126.4
	92	0.0651	0.0667	0.0182	0.0415		92	3.25	13.95	6.05	11.7		92	2969.6	799.2	976.6	1126.4
	93	0.039	0.0675	0.0178	0.0374		93	5.35	10.85	6.15	13.25		93	2969.6	799.2	976.7	1126.4
	94	0.0367	0.064	0.0176	0.0412		94	5.35	12.2	6	15.8		94	2969.6	799.2	976.7	1126.4
	95	0.0481	0.0666	0.0176	0.037		95	3.15	14.3	6.05	14.95		95	2969.6	799.2	976.7	1126.4
	96	0.0323	0.0692	0.0188	0.0373		96	5.4	11	6.2	12.2		96	2969.6	799.2	976.7	1126.4
	97	0.032	0.0604	0.0207	0.037		97	3.25	15.7	6.6	13.85		97	2969.6	799.2	976.7	1126.4
	98	0.0468	0.0648	0.0192	0.0409		98	5.35	11.7	6.1	13.8		98	2969.6	799.5	976.7	1126.4
	99	0.0392	0.0689	0.0192	0.035		99	5.35	15.65	5.95	13.55		99	2969.6	799.5	976.7	1126.4
	100	0.0295	0.064	0.0184	0.0382		100	3.35	14.85	6.65	16.9		100	2969.6	799.5	976.7	1228.8
	101	0.0516	0.0682	0.0184	0.0433		101	5.55	13.45	6.05	7.35		101	2969.6	799.5	976.7	1228.8
	102	0.0467	0.0641	0.0193	0.036		102	3.3	15.3	5.95	11.4		102	2969.6	799.8	976.7	1228.8
	103	0.0395	0.066	0.0207	0.0373		103	5.3	16.45	6.5	12.5		103	2969.6	799.8	980.3	1228.8
	104	0.0437	0.0663	0.0201	0.0372		104	5.35	13.65	5.95	12.5		104	2969.6	799.8	983.4	1228.8
	105	0.0303	0.0672	0.0186	0.0509		105	3.3	14.75	6.5	13.05		105	2969.6	799.8	987.2	1228.8
	106	0.0399	0.0694	0.019	0.0361		106	5.3	11.5	6.3	12.9		106	2969.6	799.8	989	1228.8
	107	0.0311	0.0671	0.0183	0.0395		107	4.55	17.05	6.1	12.95		107	2969.6	799.8	989	1228.8
	108	0.0427	0.0705	0.0166	0.0335		108	4.05	11.95	6.35	13.05		108	2969.6	800	989	1228.8
	109	0.0423	0.0668	0.0164	0.034		109	5.25	16.9	6.35	13.1		109	2969.6	800	989	1228.8
	110	0.0344	0.0667	0.02	0.0411		110	4.5	16.75	6.25	13.2		110	2969.6	800	989	1228.8
	111	0.0351	0.0677	0.0186	0.038		111	8.85	15.5	6.25	13.45		111	2969.6	800	989	1228.8
	112	0.0362	0.068	0.0195	0.0402		112	5.25	17.45	6.15	13.7		112	2969.6	800	989	1228.8
	113	0.0508	0.0645	0.0194	0.0366		113	5	18.55	6.6	12.5		113	2969.6	800	989	1228.8
	114	0.0358	0.064	0.0205	0.0406		114	3.35	17.25	6.15	13.9		114	2969.6	800	989	1228.8
	115	0.0324	0.0655	0.0183	0.0348		115	5.15	16.5	6.45	14.85		115	2969.6	800	989	1228.8
	116	0.0556	0.0703	0.0207	0.0381		116	5.1	17.85	6	15.45		116	2969.6	819.3	989.3	1228.8
	117	0.035	0.0645	0.0198	0.0338		117	3.55	14.1	6.25	10.05		117	2969.6	906	989.3	1228.8
	118	0.0489	0.0693	0.0191	0.0362		118	4.95	12.35	6.6	16.25		118	2969.6	906	989.3	1228.8
	119	0.0577	0.0669	0.018	0.0485		119	5.4	16.75	6.1	15.7		119	2969.6	906	989.5	1228.8
	120	0.0492	0.0672	0.0183	0.0413		120	3.3	13.7	6.6	13.95		120	2969.6	908.6	989.5	1228.8
	121	0.0511	0.0658	0.0197	0.0396		121	6.2	14.6	6.4	12.85		121	2969.6	908.9	989.5	1228.8
	122	0.0592	0.0645	0.02	0.0346		122	7.6	17.3	6.5	15.4		122	2969.6	908.9	989.7	1228.8
	123	0.0354	0.0689	0.0193	0.0411		123	3.25	13.05	6.7	15.5		123	2969.6	908.9	989.7	1228.8
	124	0.0421	0.0642	0.02	0.0378		124	5.7	16.5	6.75	17.65		124	2969.6	908.9	989.9	1228.8
	125	0.0332	0.0645	0.02	0.0425		125	5.1	15.5	6.55	17.3		125	2969.6	909.4	989.9	1228.8
	126	0.0284	0.0688	0.0183	0.0391		126	3.35	14.3	6.55	16.55		126	2969.6	909.9	989.9	1228.8
	127	0.0358	0.0683	0.0199	0.0483		127	5.1	16.75	6.5	12		127	2969.6	909.9	989.9	1228.8
	128	0.0362	0.0673	0.0209	0.0386		128	5.1	12.1	6.5	11.75		128	2969.6	909.9	989.9	1228.8
	129	0.0409	0.0647	0.0205	0.0465		129	4.75	18.1	6.5	13.5		129	2969.6	910.2	989.9	1228.8
	130	0.0518	0.0673	0.0195	0.0384		130	3.65	13.15	6.55	6.55		130	2969.6	910.6	990	1228.8
	131	0.0447	0.0679	0.0196	0.0402		131	5.1	15	8.7	10.85		131	2969.6	910.6	992.2	1228.8
	132	0.0421	0.0674	0.019	0.0488		132	5.15	16.2	12.55	4.5		132	2969.6	910.6	995.9	1228.8
	133	0.0473	0.0712	0.0196	0.0526		133	3.4	12.2	6.55	5.05		133	2969.6	910.6	996.9	1228.8
	134	0.0639	0.066	0.0218	0.0451		134	5.1	17.8	6.7	5.1		134	2969.6	911.3	996.9	1228.8
	135	0.0369	0.0677	0.0197	0.0454		135	5.15	13.5	6.5	4.85		135	2969.6	911.3	996.9	1228.8
	136	0.0476	0.0665	0.0189	0.039		136	5.15	14.65	6.5	5.05		136	2969.6	911.6	996.9	1228.8
	137	0.0356	0.0654	0.0186	0.0366		137	3.25	16.5	6.5	5.5		137	2969.6	912.1	996.9	1228.8
	138	0.0404	0.0642	0.0207	0.0423		138	5.05	12.1	6.4	4.95		138	2969.6	912.4	996.9	1228.8
	139	0.0376	0.0664	0.0206	0.0374		139	5.1	17.7	6.5	4.85		139	2969.6	912.6	997.4	1228.8
	140	0.0395	0.0666	0.0202	0.039		140	5.05	13.55	6.45	5.45		140	2969.6	912.6	997.7	1228.8
	141	0.0398	0.0664	0.0191	0.0409		141	10.25	14.65	14.65	4.75		141	2969.6	912.9	999	1228.8
	142	0.0411	0.0624	0.02	0.0418		142	3.25	16.3	6.55	5.3		142	2969.6	912.9	999.2	1228.8
	143	0.0317	0.0692	0.0204	0.0374		143	4.85	12.05	6.55	5.1		143	2969.6	913.2	999.7	1228.8
	144	0.0289	0.0637	0.0195	0.0383		144	5.05	17	6.45	5.15		144	2969.6	913.9	1000	1228.8
	145	0.0406	0.0668	0.0206	0.0362		145	5.15	14	6.4	5.35		145	2969.6	913.9	1000.7	1228.8
	146	0.0568	0.0657	0.0191	0.0451		146	5	13.8	6.45	5.05		146	2969.6	913.9	1001	1228.8
	147	0.0453	0.0677	0.0211	0.0383		147	3.5	16.95	6.5	5.5		147	2969.6	914.3	1001.3	1228.8
	148	0.0494	0.0642	0.0193	0.0368		148	5	12.45	6.5	5.4		148	2969.6	914.6	1001.3	1331.2
	149	0.0411	0.0662	0.0201	0.0349		149	5	16.25	6.45	4.4		149	2969.6	914.6	1001.5	1331.2
	150	0.0469	0.065	0.0184	0.0363		150	4.9	15	9.75	4.8		150	2969.6	914.6	1001.5	1331.2
	151	0.0402	0.068	0.0195	0.0384		151	4.95	13.25	11.7	4.95		151	2969.6	914.8	1001.5	1331.2
	152	0.0514	0.0675	0.0202	0.0394		152	3.55	17.65	6.6	4.4		152	2969.6	914.8	1002	1331.2
	153	0.0461	0.064	0.0204	0.0441		153	4.9	12.9	6.55	5.15		153	2969.6	914.8	1002.3	1331.2
	154	0.033	0.0674	0.0196	0.0455		154	4.95	15.15	6.5	5.15		154	2969.6	914.8	1002.3	1331.2
	155	0.0726	0.0661	0.019	0.0374		155	5	16.15	6.5	4.7		155	2969.6	914.8	1002.8	1331.2
	156	0.037	0.0641	0.0193	0.0426		156	5	12.25	6.5	5.15		156	2969.6	914.8	1003.5	1331.2
	157	0.0495	0.0674	0.02	0.0358		157	4.95	16.35	6.45	5.2		157	2969.6	915.6	1004.3	1331.2
	158	0.0497	0.0662	0.0187	0.0389		158	3.4	14.85	6.55	5.05		158	2969.6	916.6	1004.6	1331.2
	159	0.0305	0.0638	0.0192	0.0413		159	5	12.25	6.45	4.45		159	2969.6	916.7	1004.8	1331.2
	160	0.0483	0.065	0.0201	0.037		160	5	17.4	14.9	5.05		160	2969.6	917.5	1005.3	1331.2
	161	0.0519	0.0692	0.0174	0.0403		161	6.2	13.75	6.75	10.45		161	2969.6	917.8	1005.3	1331.2
	162	0.0516	0.0634	0.0182	0.0387		162	6.05	12.4	6.5	4.7		162	2969.6	917.8	1005.4	1331.2
	163	0.0532	0.0678	0.0195	0.0426		163	5.2	17.35	6.5	4.9		163	2969.6	917.8	1005.4	1331.2
	164	0.0445	0.0696	0.0209	0.0485		164	5.3	13.55	6.45	5		164	2969.6	917.8	1005.7	1331.2
	165	0.0225	0.0699	0.0202	0.04		165	4.7	12.2	6.45	4.85		165	2969.6	918	1005.7	1331.2
	166	0.0329	0.0671	0.02	0.0483		166	3.35	17.4	6.6	5.35		166	2969.6	918	1005.7	1331.2
	167	0.0326	0.068	0.0201	0.0397		167	4.85	13.6	6.5	4.75		167	2969.6	918	1005.7	1331.2
	168	0.0353	0.0629	0.0192	0.0407		168	4.95	12.3	6.5	5		168	2969.6	918.5	1005.7	1331.2
	169	0.0273	0.0617	0.0182	0.0393		169	4.85	17.25	14.9	5.2		169	2969.6	918.5	1005.7	1331.2
	170	0.0455	0.0665	0.0203	0.0443		170	4.9	13.95	6.45	5.3		170	2969.6	919	1005.7	1331.2
	171	0.0408	0.0671	0.0179	0.0428		171	10.2	12.15	6.5	4.65		171	2969.6	919	1005.7	1331.2
	172	0.0338	0.0645	0.0171	0.038		172	4.95	16.3	6.55	5.55		172	2969.6	919.6	1005.7	1331.2
	173	0.0408	0.0664	0.0175	0.0415		173	4.7	14.7	6.5	5		173	2969.6	919.6	1005.7	1331.2
	174	0.0419	0.0649	0.0186	0.032		174	4.8	12.1	6.55	5.15		174	2969.6	919.6	1005.7	1331.2
	175	0.042	0.0693	0.0229	0.0405		175	4.85	15.3	6.45	5.7		175	2969.6	919.6	1005.7	1331.2
	176	0.0378	0.0663	0.0201	0.0382		176	4.7	15.85	6.5	5.15		176	2969.6	919.6	1005.7	1331.2
	177	0.0328	0.065	0.0213	0.0384		177	4.7	12.55	6.55	5.75		177	2969.6	919.6	1005.7	1331.2
	178	0.036	0.0639	0.0194	0.0428		178	4.65	14.1	6.55	5.6		178	2969.6	919.6	1005.9	1331.2
	179	0.0356	0.0679	0.0183	0.042		179	4.75	16.8	14.8	5.65		179	2969.6	919.6	1005.9	1331.2
	180	0.0422	0.0647	0.0198	0.0414		180	4.7	13.15	6.45	6.05		180	2969.6	919.8	1005.9	1331.2
	181	0.0471	0.0627	0.0196	0.0376		181	4.75	12.1	6.5	5.35		181	2969.6	919.8	1005.9	1331.2
	182	0.0525	0.0677	0.0211	0.0435		182	4.85	16.5	6.5	5.75		182	2969.6	919.8	1005.9	1331.2
	183	0.031	0.0675	0.0198	0.0421		183	4.85	14.65	6.45	6		183	2969.6	919.8	1005.9	1331.2
	184	0.0366	0.0623	0.0188	0.0398		184	4.7	12.15	6.65	5.75		184	2969.6	919.8	1005.9	1331.2
	185	0.047	0.0654	0.0192	0.0372		185	4.7	14.4	6.6	5.85		185	2969.6	919.8	1005.9	1331.2
	186	0.0332	0.0675	0.0186	0.0498		186	4.7	16.5	6.55	5.35		186	2969.6	919.8	1005.9	1536
	187	0.0422	0.0657	0.0207	0.0402		187	4.6	12.45	6.55	5.05		187	2969.6	919.8	1005.9	1536
	188	0.033	0.0613	0.0188	0.0359		188	4.6	12.2	6.55	5.45		188	2969.6	919.8	1005.9	1638.4
	189	0.0609	0.0647	0.0186	0.0349		189	5.8	16.95	14.85	4.65		189	2969.6	919.8	1005.9	1638.4
	190	0.0459	0.0663	0.0167	0.0323		190	4.7	14.55	6.45	4.95		190	2969.6	919.8	1005.9	1638.4
	191	0.0514	0.0629	0.019	0.0368		191	4.7	12.25	6.5	11.3		191	2969.6	919.8	1006	1638.4
	192	0.0556	0.0645	0.0177	0.0439		192	4.6	14.65	6.6	4.3		192	2969.6	919.8	1006	1638.4
	193	0.052	0.0675	0.02	0.0424		193	4.55	16.1	6.45	4.7		193	2969.6	919.8	1006	1638.4
	194	0.0587	0.0616	0.0205	0.0451		194	4.5	12.65	6.55	5.45		194	2969.6	919.8	1006	1638.4
	195	0.0605	0.0653	0.0196	0.036		195	4.6	12.6	6.4	5.1		195	2969.6	919.8	1006.2	1638.4
	196	0.0431	0.0676	0.0194	0.0391		196	4.55	16.8	6.65	4.65		196	2969.6	919.8	1006.2	1638.4
	197	0.034	0.0656	0.0211	0.0403		197	5.75	14.2	6.45	4.45		197	2969.6	919.8	1006.2	1638.4
	198	0.0377	0.064	0.0196	0.041		198	4.5	12.15	8.55	5.1		198	2969.6	919.8	1006.2	1638.4
	199	0.0285	0.0663	0.019	0.0377		199	4.6	15.25	13	4.5		199	2969.6	920.1	1006.2	1638.4
	200	0.0273	0.0647	0.0206	0.0441		200	4.45	15.7	6.5	4.5		200	2969.6	920.1	1006.2	1638.4
	201	0.0343	0.0659	0.0212	0.0435		201	6.85	12.45	6.5	5.15		201	2969.6	920.1	1006.2	1638.4
	202	0.0356	0.0675	0.0191	0.0459		202	8.35	13.1	6.5	4.55		202	2969.6	920.1	1006.2	1638.4
	203	0.0469	0.0632	0.0194	0.0431		203	4.2	16.8	6.45	5.4		203	2969.6	920.1	1006.2	1638.4
	204	0.0313	0.0688	0.0184	0.0365		204	4.45	13.45	6.55	5.25		204	2969.6	920.1	1006.2	1638.4
	205	0.0425	0.0716	0.0187	0.0388		205	5.9	12.25	6.55	4.55		205	2969.6	920.1	1006.2	1638.4
	206	0.0331	0.0631	0.0207	0.0426		206	4.7	16.6	6.5	5.25		206	2969.6	920.1	1006.2	1638.4
	207	0.0615	0.066	0.0198	0.0467		207	4.7	14.55	6.6	4.95		207	2969.6	920.1	1006.2	1638.4
	208	0.0372	0.0676	0.0201	0.0396		208	5.95	12.05	15.05	4.65		208	2969.6	920.3	1006.7	1638.4
	209	0.0487	0.0664	0.0202	0.0473		209	4.75	15.05	6.55	5.2		209	2969.6	920.3	1006.7	1638.4
	210	0.0316	0.0673	0.0208	0.0432		210	4.6	15.65	3.3	5.25		210	2969.6	920.3	1006.7	1638.4
	211	0.0344	0.0674	0.0079	0.0416		211	4.55	12.55	3.85	5		211	2969.6	920.3	1006.7	1638.4
	212	0.0613	0.0645	0.0118	0.0381		212	5.7	13.6	6.35	4.85		212	2969.6	920.3	1006.7	1638.4
	213	0.0486	0.0639	0.0213	0.0409		213	4.55	16.8	4.75	5.65		213	2969.6	920.3	1006.7	1638.4
	214	0.0409	0.0683	0.0093	0.038		214	5.7	13.4	5.1	4.75		214	2969.6	920.3	1007	1638.4
	215	0.0448	0.0677	0.0187	0.049		215	4.45	12.2	6.4	5.25		215	2969.6	920.3	1007	1638.4
	216	0.0617	0.0693	0.0196	0.04		216	4.5	16.05	5.25	5.55		216	2969.6	920.3	1007	1638.4
	217	0.0403	0.0657	0.0129	0.0392		217	5.8	15.25	11.7	4.85		217	2969.6	920.3	1007.5	1638.4
	218	0.0421	0.0664	0.0076	0.045		218	4.45	12.2	3.4	5.4		218	2969.6	920.3	1007.7	1638.4
	219	0.0318	0.0675	0.006	0.0362		219	5.65	14.45	3.8	4.85		219	2969.6	920.3	1007.7	1638.4
	220	0.0355	0.0654	0.012	0.0415		220	4.6	16.7	6.5	5.35		220	2969.6	920.3	1007.7	1638.4
	221	0.0326	0.0686	0.0209	0.0443		221	5.45	12.45	6.6	10.2		221	2969.6	920.3	1007.7	1638.4
	222	0.0375	0.0665	0.0199	0.0374		222	4.7	12.15	6.4	5.6		222	2969.6	920.3	1007.7	1638.4
	223	0.0281	0.0663	0.0204	0.0398		223	5.35	16.95	6.4	5.25		223	2969.6	920.3	1008	1638.4
	224	0.037	0.0679	0.0208	0.0452		224	4.65	13.85	6.35	5		224	2969.6	920.6	1008.2	1638.4
	225	0.0434	0.0723	0.0196	0.0413		225	5.4	12.15	6.45	5.6		225	2969.6	920.6	1008.2	1638.4
	226	0.0512	0.0642	0.0202	0.0435		226	4.45	15	15.15	4.95		226	2969.6	920.6	1008.2	1638.4
	227	0.0388	0.0673	0.0196	0.0411		227	5.4	15.75	6.55	5.45		227	2969.6	920.6	1008.2	1638.4
	228	0.0409	0.0689	0.0185	0.0402		228	4.4	12.5	6.55	5.3		228	2969.6	920.6	1008.2	1638.4
	229	0.0338	0.0664	0.0205	0.0489		229	5.6	12.95	6.55	5.35		229	2969.6	920.6	1008.5	1638.4
	230	0.0437	0.0664	0.0203	0.0487		230	5.35	16.6	6.45	5.75		230	2969.6	920.6	1008.8	1638.4
	231	0.0499	0.0662	0.021	0.0382		231	4.45	13.7	6.55	5.3		231	2969.6	920.6	1008.8	1638.4
	232	0.0383	0.0664	0.0203	0.0428		232	11.15	12.1	6.6	5.35		232	2969.6	920.6	1009	1638.4
	233	0.039	0.0672	0.0211	0.0352		233	4.75	15.25	6.45	5.5		233	2969.6	920.6	1009	1638.4
	234	0.0449	0.0656	0.0192	0.0404		234	5.45	15.65	6.4	5.75		234	2969.6	920.6	1009	1638.4
	235	0.0381	0.0662	0.0202	0.0398		235	5.55	12.6	14.9	5.5		235	2969.6	920.6	1009	1638.4
	236	0.0303	0.0677	0.0196	0.0444		236	5.35	13.3	6.65	5.75		236	2969.6	920.6	1009.1	1638.4
	237	0.0289	0.069	0.0199	0.0507		237	5.55	16.95	6.45	5.5		237	2969.6	920.6	1009.1	1638.4
	238	0.0301	0.063	0.0214	0.0483		238	4.35	13.7	6.55	5.7		238	2969.6	920.6	1009.1	1638.4
	239	0.0372	0.0653	0.018	0.0455		239	5.35	12.25	6.4	5.7		239	2969.6	920.6	1009.1	1638.4
	240	0.0317	0.0665	0.0201	0.0429		240	5.35	15.55	6.45	5.75		240	2969.6	920.6	1009.1	1638.4
	241	0.0311	0.0693	0.0193	0.0395		241	5.3	15.9	6.4	5.7		241	2969.6	920.6	1009.1	1638.4
	242	0.036	0.0652	0.0198	0.0422		242	5.2	12.2	6.65	5.9		242	2969.6	920.6	1009.1	1638.4
	243	0.0245	0.0673	0.0196	0.0384		243	5.3	14.45	6.7	5.6		243	2969.6	920.6	1009.1	1638.4
	244	0.042	0.0657	0.0203	0.0476		244	5.1	16.25	15.1	5.9		244	2969.6	920.6	1009.1	1638.4
	245	0.0372	0.066	0.0217	0.0421		245	5.25	12.45	6.35	5.9		245	2969.6	920.9	1009.1	1638.4
	246	0.0439	0.0683	0.0185	0.0501		246	5.4	13.9	6.6	5.7		246	2969.6	921	1009.1	1638.4
	247	0.0565	0.0685	0.0178	0.0477		247	4.95	16.85	6.45	5.9		247	2969.6	921	1009.1	1638.4
	248	0.0538	0.0692	0.0191	0.0605		248	4.85	12.5	6.45	5.8		248	2969.6	921	1009.3	1638.4
	249	0.0401	0.067	0.0202	0.0429		249	5.85	13.3	6.3	5.7		249	2969.6	921	1009.3	1638.4
	250	0.0378	0.0666	0.021	0.0453		250	5.1	16.8	6.45	5.8		250	2969.6	921.3	1009.3	1638.4
	251	0.0435	0.0647	0.0187	0.0592		251	5	12.95	6.6	7.5		251	2969.6	921.3	1009.3	1638.4
	252	0.0421	0.0652	0.0194	0.04		252	5.05	12.1	14.9	19.85		252	2969.6	921.3	1009.3	1638.4
	253	0.0448	0.0664	0.0211	0.0509		253	6	17.3	6.6	4.65		253	2969.6	921.3	1009.3	1740.8
	254	0.0447	0.0684	0.0193	0.0447		254	5	13.75	6.45	3.95		254	2969.6	921.3	1009.3	1740.8
	255	0.0372	0.0694	0.0196	0.0384		255	5.6	12.2	6.4	3.75		255	2969.6	921.3	1009.3	1740.8
	256	0.0385	0.0681	0.0198	0.0466		256	4.9	16.7	6.45	3.8		256	2969.6	921.3	1009.3	1740.8
	257	0.0332	0.0701	0.0211	0.0455		257	5.7	14.3	6.35	3.9		257	2969.6	921.3	1009.3	1740.8
	258	0.0407	0.068	0.0194	0.0426		258	4.8	12.15	6.5	4.2		258	2969.6	921.3	1009.3	1740.8
	259	0.034	0.0669	0.0221	0.0556		259	5.55	15.75	6.4	4.2		259	2969.6	921.3	1009.3	1740.8
	260	0.0379	0.0689	0.0216	0.047		260	5.3	15.25	14.9	4.3		260	2969.6	921.3	1009.3	1740.8
	261	0.0963	0.0663	0.0184	0.0451		261	5.45	12.05	4.8	4.15		261	2969.6	921.3	1009.3	1740.8
	262	0.0421	0.0664	0.0132	0.0434		262	10.8	15.55	2.5	4.4		262	2969.6	921.3	1009.6	1740.8
	263	0.0318	0.0655	0.0082	0.0428		263	5.1	15.65	2.65	4.65		263	2969.6	921.3	1009.6	1740.8
	264	0.0277	0.0668	0.0077	0.0488		264	5.45	12.25	4.55	4.45		264	2969.6	921.3	1009.6	1740.8
	265	0.0437	0.0694	0.0104	0.0473		265	5.9	15.25	6.5	5.9		265	2969.6	921.3	1009.6	1740.8
	266	0.0277	0.0668	0.021	0.0319		266	5.55	16.1	6.5	4.5		266	2969.6	921.3	1009.6	1740.8
	267	0.0411	0.0674	0.0199	0.044		267	5.35	11.1	9.65	4.5		267	2969.6	921.3	1009.6	1740.8
	268	0.0374	0.0882	0.0186	0.0504		268	5.6	10.95	11.95	4.6		268	2969.6	921.3	1009.6	1740.8
	269	0.0449	0.0608	0.0193	0.0437		269	5.35	11.4	6.4	4.65		269	2969.6	921.3	1009.6	1740.8
	270	0.0437	0.072	0.0195	0.0403		270	5.85	17.5	6.6	4.65		270	2969.6	921.3	1009.6	1740.8
	271	0.0455	0.0669	0.0223	0.0453		271	5.4	13.7	6.5	4.55		271	2969.6	921.3	1009.6	1740.8
	272	0.0451	0.0672	0.0219	0.0435		272	5.3	12.1	6.5	4.3		272	2969.6	921.3	1009.9	1740.8
	273	0.0492	0.0673	0.0188	0.0324		273	5.7	16.3	6.55	4.5		273	2969.6	921.3	1009.9	1740.8
	274	0.0373	0.0645	0.0191	0.034		274	5.8	15.2	6.55	4.4		274	2969.6	921.3	1009.9	1740.8
	275	0.037	0.0668	0.0206	0.0449		275	5.75	12.2	12	5.55		275	2969.6	921.3	1010.1	1740.8
	276	0.0414	0.0626	0.0202	0.0462		276	5.75	16	9.85	7.65		276	2969.6	921.3	1010.1	1740.8
	277	0.0275	0.069	0.0192	0.0443		277	5.8	15.45	6.5	5.6		277	2969.6	921.3	1010.1	1740.8
	278	0.0402	0.0669	0.02	0.0408		278	5.75	12.2	6.55	5		278	2969.6	921.3	1010.1	1740.8
	279	0.034	0.0658	0.0199	0.0332		279	5.6	15.2	6.55	5.1		279	2969.6	921.3	1010.1	1740.8
	280	0.0461	0.0651	0.0177	0.0394		280	6.05	15.85	6.5	4.4		280	2969.6	921.3	1010.1	1740.8
	281	0.0587	0.0663	0.0212	0.0405		281	5.5	12.6	6.8	5.65		281	2969.6	921.3	1010.1	1740.8
	282	0.052	0.0666	0.0214	0.0442		282	5.95	13.9	6.45	8.9		282	2969.6	921.3	1010.1	1740.8
	283	0.0524	0.0683	0.0217	0.034		283	5.7	16.85	14.85	5.3		283	2969.6	921.3	1010.1	1740.8
	284	0.0402	0.0694	0.019	0.0441		284	6.4	12.5	6.55	4.3		284	2969.6	921.3	1010.1	1740.8
	285	0.0362	0.0668	0.0189	0.0404		285	5.4	12.95	6.45	4.3		285	2969.6	921.3	1010.1	1740.8
	286	0.0315	0.0678	0.0203	0.0405		286	5.85	17	6.4	4.35		286	2969.6	921.3	1010.4	1740.8
	287	0.0463	0.0652	0.0198	0.0408		287	5.75	12.95	6.45	5.25		287	2969.6	921.3	1010.6	1740.8
	288	0.0387	0.0643	0.0197	0.0396		288	5.4	12.35	6.85	4.15		288	2969.6	921.3	1010.6	1740.8
	289	0.0483	0.0674	0.0206	0.0389		289	5.75	17	6.45	5.3		289	2969.6	921.5	1010.6	1740.8
	290	0.0433	0.0646	0.0203	0.0405		290	5.75	13.55	10.6	5.35		290	2969.6	921.5	1010.6	1740.8
	291	0.0508	0.0637	0.0195	0.0441		291	5.95	12.35	10.8	4.2		291	2969.6	921.5	1010.6	1740.8
	292	0.0508	0.0717	0.0195	0.0388		292	9.05	16.8	6.5	4.1		292	2969.6	921.5	1010.6	1740.8
	293	0.0451	0.0638	0.0206	0.0439		293	7.8	14.45	6.5	5.3		293	2969.6	921.5	1010.6	1740.8
	294	0.0464	0.0679	0.0186	0.0447		294	5.4	12.1	6.4	4.15		294	2969.6	921.5	1010.6	1740.8
	295	0.0529	0.0666	0.0194	0.0412		295	5.85	16.9	6.75	4.25		295	2969.6	921.5	1010.7	1740.8
	296	0.0388	0.0679	0.0222	0.0485		296	5.85	14.75	6.45	5.1		296	2969.6	921.5	1010.7	1740.8
	297	0.0415	0.0688	0.0189	0.0459		297	5.25	12.2	6.5	4.25		297	2969.6	921.5	1010.7	1740.8
	298	0.0419	0.0643	0.0198	0.036		298	5.9	15.75	15	5.25		298	2969.6	921.5	1010.7	1740.8
	299	0.0352	0.0686	0.0192	0.0478		299	5.8	15.6	6.8	4.2		299	2969.6	921.6	1010.7	1740.8
	300	0.0449	0.0632	0.0198	0.039		300	5.7	12.1	6.45	5.15		300	2969.6	921.6	1011	1740.8
	301	0.0502	0.0644	0.0199	0.0391		301	5	15.8	6.6	4.15		301	2969.6	921.6	1011	1740.8
	302	0.0459	0.0648	0.0197	0.04		302	5.8	15.25	6.45	5.05		302	2969.6	921.6	1011	1740.8
	303	0.0382	0.0656	0.0181	0.037		303	5.85	12.3	6.45	4.1		303	2969.6	921.6	1011	1740.8
	304	0.0411	0.0671	0.0203	0.0415		304	5.3	15.45	6.6	4.85		304	2969.6	921.9	1011	1740.8
	305	0.0599	0.067	0.0196	0.0364		305	5.85	15.55	6.6	4.05		305	2969.6	921.9	1011	1740.8
	306	0.044	0.0656	0.0198	0.0445		306	5.85	13.35	14.95	4.9		306	2969.6	921.9	1011	1740.8
	307	0.0456	0.0687	0.0189	0.0452		307	5.6	15.5	7.8	3.9		307	2969.6	921.9	1013.6	1740.8
	308	0.0534	0.0669	0.0214	0.0394		308	5.6	15.45	6.7	4.9		308	2969.6	921.9	1013.6	1740.8
	309	0.0442	0.0656	0.0196	0.0444		309	5.65	12.15	6.55	4.95		309	2969.6	921.9	1013.6	1740.8
	310	0.0362	0.0673	0.0198	0.0435		310	5.8	15.6	6.5	4.05		310	2969.6	921.9	1013.6	1740.8
	311	0.0489	0.0646	0.0197	0.0372		311	5.3	15.75	6.55	4.75		311	2969.6	921.9	1013.6	1740.8
	312	0.0514	0.0696	0.0208	0.0554		312	15.45	12.35	6.5	9.2		312	2969.6	921.9	1013.6	1740.8
	313	0.043	0.064	0.0205	0.0379		313	4.65	15	11.5	4.8		313	2969.6	921.9	1013.6	1740.8
	314	0.0372	0.0671	0.02	0.0377		314	5.1	16.2	9.8	4.8		314	2969.6	921.9	1013.6	1740.8
	315	0.0491	0.0653	0.0198	0.0388		315	3.25	12.2	6.5	4.75		315	2969.6	921.9	1013.6	1740.8
	316	0.0485	0.066	0.0196	0.0397		316	3.95	15.05	6.45	4		316	2969.6	921.9	1013.6	1740.8
	317	0.0473	0.0669	0.0214	0.0425		317	3.25	16.3	6.65	4.9		317	2969.6	922.1	1013.6	1740.8
	318	0.0454	0.067	0.019	0.0392		318	4.2	12.25	6.45	5		318	2969.6	922.1	1013.8	1740.8
	319	0.0503	0.0651	0.0194	0.0419		319	3.4	14.7	6.4	4.7		319	2969.6	922.1	1013.8	1740.8
	320	0.0511	0.0699	0.0206	0.0445		320	4.5	16.15	6.6	4.75		320	2969.6	922.4	1013.8	1740.8
	321	0.0647	0.068	0.0202	0.0384		321	3.45	12.6	14.85	4.75		321	2969.6	922.4	1014.1	1740.8
	322	0.0641	0.0662	0.0198	0.0354		322	4.8	14.5	6.45	5.1		322	2969.6	922.4	1014.1	1740.8
	323	0.0427	0.0652	0.0204	0.0427		323	9.05	16.45	6.4	4.8		323	2969.6	922.4	1014.1	1740.8
	324	0.0429	0.0681	0.0196	0.0435		324	5.15	12.45	6.6	4.8		324	3072	922.4	1014.1	1740.8
	325	0.0346	0.0656	0.0186	0.0342		325	3.55	14.3	6.55	4.65		325	3072	922.4	1014.1	1740.8
	326	0.0489	0.0645	0.0185	0.0364		326	5.2	16.5	6.8	5.05		326	3072	922.4	1014.1	1740.8
	327	0.0507	0.0651	0.0204	0.0471		327	3.6	12.45	6.65	4.65		327	3072	922.4	1014.1	1740.8
	328	0.0463	0.0651	0.0194	0.0434		328	5.5	13.75	9.95	4.75		328	3072	922.4	1014.4	1740.8
	329	0.0452	0.0656	0.0191	0.0427		329	3.55	16.8	11.45	5.4		329	3072	922.7	1014.4	1740.8
	330	0.0425	0.0658	0.021	0.0463		330	3.5	12.4	6.4	4.65		330	3072	922.7	1014.4	1740.8
	331	0.0542	0.0663	0.02	0.037		331	5.7	13.85	6.5	4.65		331	3072	922.7	1014.4	1740.8
	332	0.0477	0.0673	0.02	0.0393		332	3.55	17	6.5	4.45		332	3072	922.7	1014.6	1740.8
	333	0.0313	0.0665	0.021	0.0587		333	5.95	12.45	6.45	5.25		333	3072	922.7	1014.6	1740.8
	334	0.0437	0.0682	0.0193	0.0576		334	3.55	13.45	6.35	4.65		334	3072	922.7	1014.6	1740.8
	335	0.04	0.0672	0.0204	0.0463		335	3.3	17.25	6.4	5.25		335	3072	922.7	1014.6	1740.8
	336	0.0466	0.0653	0.021	0.0459		336	6	12.55	15	4.5		336	3072	922.7	1014.6	1740.8
	337	0.0435	0.0618	0.0216	0.0551		337	3.4	13.4	6.35	5.15		337	3072	922.7	1014.6	1740.8
	338	0.0487	0.0665	0.0206	0.0502		338	6.5	17.1	6.5	4.5		338	3072	922.7	1014.6	1740.8
	339	0.0491	0.0625	0.0186	0.0431		339	3.3	12.8	6.75	4.85		339	3072	922.7	1014.9	1740.8
	340	0.0376	0.0591	0.0193	0.0649		340	3.35	13.1	6.6	5		340	3072	922.7	1015.1	1740.8
	341	0.045	0.0664	0.0202	0.055		341	6.4	17.25	6.45	5.25		341	3072	922.7	1015.1	1740.8
	342	0.033	0.0663	0.02	0.0482		342	3.3	12.8	6.45	9.4		342	3072	922.7	1015.1	1740.8
	343	0.0543	0.0675	0.021	0.0447		343	6.05	13.55	11.1	4.7		343	3072	922.7	1015.1	1740.8
	344	0.0606	0.0658	0.0203	0.0444		344	3.25	17.35	10.05	5.05		344	3072	922.7	1015.1	1740.8
	345	0.0532	0.0661	0.0187	0.0392		345	6.35	12.45	6.5	5.25		345	3072	922.7	1015.1	1740.8
	346	0.0502	0.0667	0.0213	0.0458		346	3.35	13.75	6.45	5.6		346	3072	922.7	1015.1	1740.8
	347	0.0588	0.0653	0.0197	0.0437		347	3.25	17.45	6.4	5.05		347	3072	922.7	1015.1	1740.8
	348	0.0455	0.066	0.0196	0.0445		348	6.15	12.5	6.65	5		348	3072	922.7	1015.1	1740.8
	349	0.049	0.0626	0.0201	0.0429		349	3.4	14.15	6.55	5.05		349	3072	922.7	1015.1	1740.8
	350	0.0394	0.0656	0.0196	0.0423		350	6.1	16.6	6.5	5.35		350	3072	922.7	1015.1	1740.8
	351	0.0469	0.0638	0.0205	0.0407		351	3.3	12.5	14.7	4.95		351	3072	922.7	1015.4	1740.8
	352	0.0611	0.0657	0.0238	0.0409		352	6.05	13.95	6.45	5.15		352	3072	922.7	1015.4	1740.8
	353	0.0552	0.0677	0.0201	0.0441		353	8.9	16.8	6.5	5.25		353	3072	922.7	1015.4	1740.8
	354	0.0473	0.0659	0.0201	0.0441		354	6	12.45	6.5	5.3		354	3072	922.7	1015.4	1740.8
	355	0.0558	0.0675	0.0177	0.0414		355	3.3	14.05	6.45	5.8		355	3072	922.7	1015.4	1740.8
	356	0.045	0.067	0.0196	0.0358		356	3.4	16.75	6.5	5.05		356	3072	922.7	1015.4	1740.8
	357	0.0629	0.0669	0.02	0.043		357	6.05	12.5	6.45	5.05		357	3072	922.7	1015.4	1740.8
	358	0.0458	0.0657	0.0188	0.042		358	3.35	14.3	14.95	5.25		358	3072	922.7	1015.4	1740.8
	359	0.0518	0.0671	0.0199	0.0323		359	6.05	16.3	6.45	5.45		359	3072	922.7	1015.6	1740.8
	360	0.0428	0.0626	0.0199	0.0385		360	3.35	12.35	6.4	5.05		360	3072	922.7	1015.6	1740.8
	361	0.0597	0.0623	0.0208	0.0437		361	5.9	14.7	6.45	5.55		361	3072	922.7	1015.6	1740.8
	362	0.0502	0.0646	0.0195	0.0441		362	3.3	15.9	6.55	5.4		362	3072	922.9	1015.9	1740.8
	363	0.0477	0.0657	0.0202	0.0633		363	5.8	12.4	6.5	5.65		363	3072	922.9	1015.9	1740.8
	364	0.0364	0.0681	0.0203	0		364	3.35	14.9	6.5	5.3		364	3072	922.9	1015.9	1740.8
	365	0.0414	0.0678	0.0198	0		365	3.35	15.95	9.25	5.65		365	3072	923.2	1015.9	1740.8
	366	0.0635	0.0683	0.0197	0.041		366	5.95	12.2	12.3	5.6		366	3072	923.2	1015.9	1740.8
	367	0.0474	0.0665	0.0191	0.0435		367	3.35	14.95	6.65	5.45		367	3072	923.3	1015.9	1740.8
	368	0.033	0.068	0.0211	0.0422		368	5.9	15.85	6.4	5.95		368	3072	923.5	1015.9	1740.8
	369	0.0485	0.0685	0.0207	0.0419		369	3.35	12.15	6.55	5.5		369	3072	923.5	1015.9	1740.8
	370	0.0479	0.0643	0.0202	0.0437		370	5.9	15.3	6.55	5.65		370	3072	923.5	1015.9	1740.8
	371	0.032	0.0635	0.0189	0.0409		371	3.35	15.65	6.55	5.95		371	3072	923.5	1015.9	1740.8
	372	0.0325	0.067	0.0218	0.0426		372	5.85	12.15	8.6	8.25		372	3072	923.5	1015.9	1740.8
	373	0.0293	0.0625	0.0196	0.0415		373	3.35	15.6	12.75	7.6		373	3072	923.5	1015.9	1740.8
	374	0.039	0.0686	0.0207	0.0378		374	5.95	15.25	6.45	5.75		374	3072	923.5	1015.9	1740.8
	375	0.0412	0.0653	0.0221	0.0372		375	3.35	12.1	6.45	5.5		375	3072	923.5	1015.9	1740.8
	376	0.0453	0.067	0.0209	0.0373		376	3.3	15.65	6.65	5.75		376	3072	923.5	1015.9	1740.8
	377	0.0412	0.0665	0.0206	0.0387		377	5.95	15.4	6.55	5.8		377	3072	923.5	1015.9	1740.8
	378	0.0251	0.0654	0.0201	0.0419		378	3.45	12.15	6.55	5.7		378	3072	923.5	1015.9	1740.8
	379	0.0463	0.0671	0.019	0.0432		379	5.9	16.6	6.5	5.95		379	3072	923.5	1015.9	1740.8
	380	0.0451	0.0645	0.0217	0.0441		380	3.4	14.55	14.75	5.75		380	3072	923.5	1015.9	1740.8
	381	0.0415	0.0647	0.0201	0.0425		381	5.95	12.15	6.4	5.75		381	3072	923.5	1015.9	1740.8
	382	0.0394	0.0621	0.0223	0.0465		382	3.4	17.3	6.55	5.75		382	3072	923.5	1015.9	1740.8
	383	0.0471	0.0635	0.0208	0.0426		383	10.75	13.8	6.45	5.55		383	3072	923.5	1015.9	1740.8
	384	0.0453	0.0685	0.0206	0.0405		384	3.7	13.05	6.5	5.75		384	3072	923.5	1015.9	1740.8
	385	0.0469	0.0658	0.0196	0.0432		385	5.95	17.4	6.5	9.95		385	3072	923.5	1015.9	1740.8
	386	0.0439	0.0689	0.0214	0.0413		386	3.5	13.15	9.85	12.65		386	3072	923.5	1015.9	1740.8
	387	0.0319	0.0667	0.0195	0.0443		387	5.85	14	11.3	3.55		387	3072	923.5	1015.9	1740.8
	388	0.0442	0.0703	0.0201	0.0346		388	3.35	16.6	6.45	3.75		388	3072	923.5	1015.9	1740.8
	389	0.0396	0.0679	0.02	0.0431		389	5.65	12.35	6.5	3.85		389	3072	923.5	1015.9	1740.8
	390	0.0419	0.0618	0.0198	0.0477		390	3.3	15.15	6.55	3.15		390	3072	923.5	1015.9	1740.8
	391	0.0396	0.0692	0.0194	0.0437		391	5.75	15.75	6.45	3.95		391	3072	923.5	1015.9	1740.8
	392	0.0423	0.07	0.0181	0.0479		392	3.3	12.1	6.5	4.2		392	3072	923.5	1015.9	1740.8
	393	0.0438	0.0661	0.0197	0.0435		393	5.7	16.55	14.85	4.2		393	3072	923.5	1015.9	1740.8
	394	0.0526	0.0669	0.0212	0.0432		394	3.3	14.4	6.45	5.4		394	3072	923.5	1015.9	1740.8
	395	0.0527	0.0679	0.0192	0.0461		395	5.7	12.75	6.5	4.4		395	3072	923.5	1016.1	1740.8
	396	0.0536	0.0709	0.0198	0.044		396	3.55	17.45	6.45	4.5		396	3072	923.5	1016.1	1740.8
	397	0.0513	0.0703	0.0206	0.0451		397	5.7	13.15	6.5	4.45		397	3072	923.5	1016.4	1740.8
	398	0.0481	0.0702	0.0217	0.0476		398	3.3	13.6	6.45	4.5		398	3072	923.5	1016.4	1740.8
	399	0.0398	0.0662	0.0224	0.0483		399	5.65	17.2	11.05	4.3		399	3072	923.5	1016.4	1740.8
	400	0.0513	0.0662	0.0196	0.0439		400	3.3	12.55	10.3	4.3		400	3072	923.5	1016.4	1740.8
	401	0.0455	0.0674	0.0196	0.0426		401	5.8	14.75	6.5	4.35		401	3072	923.5	1016.7	1740.8
	402	0.0515	0.0689	0.0196	0.0384		402	3.65	16.45	6.65	4.45		402	3072	923.5	1016.7	1740.8
	403	0.05	0.0676	0.0194	0.0378		403	5.65	12.45	6.55	10		403	3072	923.7	1016.8	1740.8
	404	0.042	0.0702	0.0218	0.0474		404	5.6	15.9	6.7	4.35		404	3072	923.7	1016.8	1740.8
	405	0.0432	0.0724	0.0189	0.0402		405	3.3	15	6.7	4.4		405	3072	923.7	1016.8	1740.8
	406	0.0518	0.0666	0.0202	0.0383		406	5.5	12.15	14.85	4.35		406	3072	923.7	1016.8	1740.8
	407	0.0424	0.0662	0.0186	0.0372		407	3.3	17.3	6.55	4.3		407	3072	923.7	1016.8	1740.8
	408	0.0548	0.0684	0.02	0.0451		408	5.5	13.9	6.35	4.4		408	3072	923.7	1016.8	1740.8
	409	0.0405	0.0675	0.0187	0.0386		409	3.3	12.7	6.5	5.6		409	3072	923.7	1016.8	1740.8
	410	0.0459	0.069	0.02	0.0362		410	5.5	17.5	6.5	4.2		410	3072	923.7	1016.8	1740.8
	411	0.0451	0.0648	0.0205	0.037		411	3.35	12.85	6.4	4.3		411	3072	923.7	1016.8	1740.8
	412	0.0452	0.0653	0.0227	0.0416		412	5.6	14.15	14.7	4.3		412	3072	923.7	1016.8	1740.8
	413	0.0449	0.0676	0.0195	0.0398		413	5.4	16.8	5.4	4.2		413	3072	923.7	1016.8	1740.8
	414	0.0366	0.0708	0.0164	0.0512		414	9.05	12.75	6.65	5.45		414	3072	923.7	1016.8	1740.8
	415	0.0367	0.0677	0.0215	0.0418		415	5.45	15.45	6.45	4.35		415	3072	923.7	1016.8	1740.8
	416	0.045	0.0676	0.0199	0.0445		416	3.35	15.65	6.5	4.3		416	3072	923.7	1017.1	1740.8
	417	0.0569	0.0723	0.0189	0.0417		417	5.25	12.1	6.4	5.2		417	3072	923.7	1017.1	1740.8
	418	0.0574	0.0653	0.0201	0.0423		418	3.4	16.65	13.45	4.5		418	3072	923.7	1017.1	1740.8
	419	0.0619	0.0677	0.0183	0.0356		419	5.4	14.25	7.65	4.4		419	3072	923.7	1017.1	1740.8
	420	0.0518	0.0672	0.0188	0.0407		420	3.35	12.35	6.55	4.35		420	3072	923.7	1017.1	1740.8
	421	0.0552	0.0652	0.0215	0.0441		421	5.55	17.7	6.5	5.4		421	3072	923.7	1017.1	1740.8
	422	0.0646	0.0695	0.0191	0.0396		422	5.6	12.9	6.45	4.25		422	3072	923.7	1017.1	1740.8
	423	0.0568	0.0681	0.02	0.0501		423	3.55	13.6	6.5	4.2		423	3072	923.7	1017.1	1740.8
	424	0.042	0.0673	0.0206	0.0409		424	5.55	17.05	6.45	5.25		424	3072	923.7	1017.1	1740.8
	425	0.0425	0.0689	0.0205	0.0414		425	3.45	12.4	14.75	4.25		425	3072	924	1017.1	1740.8
	426	0.0489	0.0682	0.0202	0.0412		426	5.6	15.2	6.5	5.25		426	3072	924	1017.1	1740.8
	427	0.0502	0.0675	0.0201	0.0389		427	3.45	15.85	6.45	4.2		427	3072	924	1017.1	1740.8
	428	0.0516	0.0688	0.0196	0.039		428	5.6	12.25	6.55	4.25		428	3072	924	1017.3	1740.8
	429	0.0518	0.0682	0.0178	0.0383		429	5.5	17	6.5	5.1		429	3072	924	1017.3	1740.8
	430	0.0657	0.0644	0.0188	0.0411		430	3.55	14.15	6.55	4.3		430	3072	924	1017.3	1740.8
	431	0.0598	0.0652	0.0207	0.0404		431	5.65	13.3	11.35	5.2		431	3072	924	1017.3	1740.8
	432	0.056	0.0653	0.0183	0.0378		432	3.5	17.9	9.75	4.2		432	3072	924	1017.3	1740.8
	433	0.0527	0.0648	0.0202	0.0482		433	5.5	12.55	6.55	9.7		433	3072	924	1017.3	1740.8
	434	0.0548	0.0664	0.0185	0.0443		434	5.7	14.9	6.45	4.9		434	3072	924	1017.3	1740.8
	435	0.0603	0.0668	0.0185	0.0405		435	3.4	16.3	6.75	5.05		435	3072	924	1017.3	1740.8
	436	0.0555	0.0659	0.021	0.0401		436	5.55	12.4	6.5	4.25		436	3072	924	1017.3	1740.8
	437	0.0645	0.068	0.0193	0.0409		437	3.35	17.05	6.45	5.1		437	3072	924	1017.6	1740.8
	438	0.0558	0.0656	0.0195	0.0412		438	5.3	14.9	14.8	4.25		438	3072	924.2	1017.6	1740.8
	439	0.0475	0.066	0.0215	0.0394		439	5.3	12.85	6.4	4.8		439	3072	924.2	1017.6	1740.8
	440	0.0573	0.0693	0.0203	0.0396		440	3.35	18.1	6.5	4.75		440	3072	924.2	1017.6	1740.8
	441	0.0568	0.068	0.021	0.045		441	5.3	12.65	6.45	3.95		441	3072	924.2	1017.6	1740.8
	442	0.0491	0.0647	0.0194	0.0415		442	3.4	14.8	6.55	4.8		442	3072	924.2	1017.6	1740.8
	443	0.0475	0.0669	0.0191	0.0465		443	5.5	16.55	6.4	4.9		443	3072	924.2	1017.6	1740.8
	444	0.0435	0.0693	0.0212	0.0435		444	10.65	12.15	14.9	4.75		444	3072	924.5	1017.6	1740.8
	445	0.039	0.0684	0.0201	0.0372		445	5.25	16.25	6.6	4		445	3072	924.5	1017.6	1740.8
	446	0.0424	0.0624	0.0192	0.0442		446	3.3	15.1	6.45	4.8		446	3072	924.5	1017.6	1740.8
	447	0.0494	0.0637	0.0206	0.0433		447	5.2	12.6	6.4	4.7		447	3072	924.5	1017.6	1740.8
	448	0.0452	0.0681	0.019	0.0421		448	3.35	17.8	6.45	4.75		448	3072	924.5	1017.6	1740.8
	449	0.0358	0.0683	0.0224	0.027		449	5.25	13.05	6.45	4.7		449	3072	924.5	1017.6	1740.8
	450	0.0378	0.0685	0.02	0.037		450	5.25	15	6.5	4.85		450	3072	924.5	1017.8	1740.8
	451	0.0371	0.0671	0.0195	0.039		451	3.35	16.15	14.75	4.65		451	3072	924.5	1017.8	1740.8
	452	0.0487	0.0669	0.0198	0.0376		452	5.3	12.1	6.35	4.6		452	3072	924.5	1017.8	1740.8
	453	0.0412	0.0644	0.0192	0.0345		453	5.25	17	6.55	4.75		453	3072	924.5	1018.1	1740.8
	454	0.0423	0.0655	0.0203	0.036		454	3.35	14.15	6.5	4.75		454	3072	924.5	1018.1	1740.8
	455	0.0402	0.0688	0.0204	0.0457		455	5.3	13.8	6.7	4.65		455	3072	924.5	1018.1	1740.8
	456	0.0447	0.0671	0.0213	0.0467		456	5.3	16.95	6.45	4.55		456	3072	924.5	1018.1	1740.8
	457	0.0441	0.0667	0.0193	0.0397		457	3.35	12.45	10.25	4.65		457	3072	924.5	1018.1	1740.8
	458	0.0505	0.0715	0.0204	0.043		458	5.3	16.1	11.1	4.6		458	3072	924.5	1018.1	1740.8
	459	0.0477	0.0674	0.0195	0.0418		459	5.1	15.2	6.55	4.7		459	3072	924.5	1018.1	1740.8
	460	0.0543	0.0657	0.021	0.043		460	3.35	12.75	6.45	5.5		460	3072	924.5	1018.1	1740.8
	461	0.05	0.067	0.0217	0.0423		461	5.45	17.8	6.45	4.95		461	3072	924.5	1018.1	1740.8
	462	0.0522	0.0662	0.0192	0.0501		462	5.2	12.3	6.5	4.5		462	3072	924.5	1018.1	1740.8
	463	0.0493	0.0685	0.0199	0.0414		463	3.35	15.7	6.45	10		463	3072	924.5	1018.1	1740.8
	464	0.0465	0.0666	0.0218	0.0406		464	5.15	15.2	14.75	5.2		464	3072	924.5	1018.1	1740.8
	465	0.04	0.0681	0.0197	0.0406		465	5.15	12.8	6.65	4.75		465	3072	924.5	1018.1	1740.8
	466	0.0494	0.0689	0.0205	0.0413		466	5.15	17.85	6.7	5.4		466	3072	924.5	1018.1	1740.8
	467	0.0564	0.0644	0.0213	0.0417		467	3.55	12.45	6.5	4.55		467	3072	924.5	1018.1	1740.8
	468	0.0455	0.0619	0.0212	0.0416		468	5.15	16.25	6.8	5.2		468	3072	924.5	1018.1	1740.8
	469	0.0536	0.067	0.0187	0.0393		469	5.1	14.8	6.65	5.2		469	3072	924.5	1018.3	1740.8
	470	0.0562	0.0695	0.0207	0.0405		470	3.35	13.25	6.4	4.55		470	3072	924.5	1018.3	1740.8
	471	0.0465	0.0684	0.0209	0.0471		471	5.35	17.55	14.85	5.1		471	3072	924.5	1018.3	1740.8
	472	0.0457	0.0634	0.0185	0.046		472	5.15	12.05	6.45	5.1		472	3072	924.5	1018.3	1740.8
	473	0.0506	0.0652	0.0216	0.0463		473	5.3	17.05	6.35	5.5		473	3072	924.5	1018.3	1740.8
	474	0.0448	0.0696	0.0229	0.0508		474	8.7	13.8	6.6	5.4		474	3072	924.5	1018.3	1740.8
	475	0.0374	0.0671	0.0222	0.0483		475	5.15	14.3	6.5	5.3		475	3072	924.5	1018.3	1740.8
	476	0.0432	0.0676	0.0191	0.0495		476	5.1	16.55	6.5	5.05		476	3072	924.5	1018.3	1740.8
	477	0.0409	0.0683	0.0208	0.0491		477	5.15	12.15	7.4	5.15		477	3072	924.5	1018.3	1740.8
	478	0.0411	0.0696	0.02	0.0434		478	5.05	17.5	13.95	4.95		478	3072	924.5	1018.3	1740.8
	479	0.0423	0.0671	0.0193	0.0477		479	3.35	13.45	6.6	5.55		479	3072	924.5	1018.3	1740.8
	480	0.0397	0.0656	0.0208	0.0373		480	5	15.35	6.45	4.75		480	3072	924.5	1018.3	1740.8
	481	0.0328	0.0696	0.0202	0.0439		481	5	15.95	6.55	5.25		481	3072	924.5	1018.3	1740.8
	482	0.0477	0.0612	0.0229	0.0414		482	5.05	12.7	6.55	4.5		482	3072	924.8	1018.5	1740.8
	483	0.0492	0.0718	0.0198	0.0448		483	3.3	18.05	7.35	5.25		483	3072	924.8	1018.6	1740.8
	484	0.0378	0.0643	0.0202	0.04		484	4.8	12.95	13.1	5.25		484	3072	924.8	1018.6	1740.8
	485	0.0363	0.07	0.0189	0.048		485	4.85	15.75	8.5	5.15		485	3072	924.8	1018.6	1740.8
	486	0.0445	0.068	0.0185	0.0396		486	4.9	15.45	6.5	5.15		486	3072	924.8	1018.6	1740.8
	487	0.0573	0.0673	0.0207	0.0442		487	5	13.25	6.55	5.05		487	3072	924.8	1018.6	1740.8
	488	0.0512	0.0663	0.0211	0.0437		488	3.25	17.75	6.55	5.65		488	3072	924.8	1018.6	1740.8
	489	0.0585	0.0698	0.0234	0.0456		489	4.8	12.5	6.5	5.15		489	3072	924.8	1018.6	1740.8
	490	0.055	0.0665	0.0195	0.0397		490	4.9	16.85	6.5	5.6		490	3072	925	1018.8	1740.8
	491	0.0558	0.0655	0.0203	0.0407		491	4.85	14.25	14.8	5.3		491	3072	925	1018.8	1740.8
	492	0.0481	0.0676	0.0201	0.042		492	4.85	13.9	6.5	5.35		492	3072	925	1018.8	1740.8
	493	0.0665	0.0653	0.0215	0.0437		493	3.35	17.2	6.6	9		493	3072	925	1018.8	1740.8
	494	0.0445	0.067	0.0227	0.0405		494	5	12.1	6.55	6.4		494	3072	925	1018.8	1740.8
	495	0.0583	0.0672	0.0203	0.0449		495	4.85	17.15	6.5	4.8		495	3072	925	1018.8	1740.8
	496	0.057	0.0669	0.0208	0.0409		496	4.9	14	6.45	5.35		496	3072	925	1018.8	1740.8
	497	0.0364	0.0671	0.0198	0.04		497	4.9	14.4	7.7	5.7		497	3072	925	1018.8	1740.8
	498	0.0329	0.0648	0.0203	0.0469		498	5.05	16.8	13.55	5.4		498	3072	925.3	1018.8	1740.8
	499	0.0451	0.0637	0.0196	0.0441		499	4.95	12.05	6.45	5.55		499	3072	925.5	1018.8	1740.8
	500	0.0286	0.0717	0.0205	0.0391		500	3.35	17.65	6.6	5.55		500	3072	925.5	1018.8	1740.8
	501	0.0344	0.0683	0.0195	0.0407		501	4.85	13.5	6.8	5.8		501	3072	925.5	1018.8	1740.8
	502	0.0453	0.0631	0.0193	0.04		502	4.95	15.15	6.45	5.6		502	3072	925.8	1018.8	1740.8
	503	0.0403	0.0671	0.0214	0.0395		503	5	15.9	6.55	5.75		503	3072	925.8	1018.8	1740.8
	504	0.0318	0.0625	0.0216	0.0467		504	6.8	12.55	13.35	6		504	3072	925.8	1019.1	1740.8
	505	0.039	0.067	0.0202	0.0407		505	8.85	18	8.4	5.95		505	3072	925.8	1019.3	1740.8
	506	0.0467	0.0618	0.0187	0.0405		506	4.75	12.45	6.5	6.1		506	3072	925.8	1019.3	1740.8
	507	0.0376	0.0643	0.0201	0.046		507	4.9	15.95	6.45	5.65		507	3072	925.8	1019.3	1740.8
	508	0.048	0.0667	0.0222	0.0443		508	4.7	15.05	6.4	5.5		508	3072	925.8	1019.3	1740.8
	509	0.051	0.07	0.0204	0.0447		509	4.8	13.85	6.4	5.85		509	3072	925.8	1019.6	1740.8
	510	0.0555	0.0662	0.0195	0.0409		510	4.75	17.45	6.5	5.65		510	3072	925.8	1019.6	1740.8
	511	0.05	0.0631	0.0212	0.0487		511	4.8	12.2	14.85	5.65		511	3072	925.8	1019.6	1740.8
	512	0.058	0.0683	0.0202	0.0433		512	4.75	17.15	6.5	5.75		512	3072	925.8	1019.6	1740.8
	513	0.0643	0.0664	0.0193	0.0448		513	4.8	13.95	6.65	5.5		513	3072	925.8	1019.6	1740.8
	514	0.0485	0.069	0.0188	0.0479		514	4.75	14.85	6.6	5.9		514	3072	925.8	1019.9	1740.8
	515	0.0495	0.0683	0.0203	0.0416		515	4.9	16.15	6.45	5.5		515	3072	925.8	1019.9	1740.8
	516	0.0445	0.0672	0.02	0.0429		516	4.75	12.45	6.4	6.25		516	3072	925.8	1019.9	1740.8
	517	0.0429	0.0633	0.0186	0.0378		517	4.7	18	6.35	6.2		517	3072	925.8	1019.9	1740.8
	518	0.0457	0.0664	0.0207	0.0396		518	3.95	12.45	14.9	5.4		518	3072	925.8	1019.9	1740.8
	519	0.0447	0.0647	0.0214	0.0405		519	4.85	16.7	6.45	14.2		519	3072	926.1	1019.9	1740.8
	520	0.0526	0.062	0.0189	0.0427		520	5.3	14.8	6.5	7.5		520	3072	926.1	1019.9	1740.8
	521	0.04	0.0636	0.0194	0.0515		521	4.9	13.95	6.45	3.65		521	3072	926.1	1019.9	1740.8
	522	0.0372	0.0667	0.0221	0.0415		522	4.7	17.25	6.4	3.75		522	3072	926.1	1019.9	1740.8
	523	0.0498	0.0626	0.0192	0.0438		523	4.75	12.3	6.65	4.35		523	3072	926.1	1019.9	1740.8
	524	0.0425	0.0661	0.0219	0.0466		524	4.75	17.6	7.2	8.7		524	3072	926.1	1019.9	1740.8
	525	0.0366	0.0632	0.022	0.0422		525	4.7	13.35	14.35	4.1		525	3072	926.1	1019.9	1740.8
	526	0.0472	0.0682	0.0177	0.0562		526	4.75	15.25	6.55	4.85		526	3072	926.1	1019.9	1740.8
	527	0.0413	0.0698	0.021	0.0294		527	4.7	16.15	6.5	4.15		527	3072	926.1	1019.9	1740.8
	528	0.0532	0.0664	0.0198	0.0326		528	4.85	12.95	6.55	4.6		528	3072	926.1	1019.9	1740.8
	529	0.0294	0.0651	0.0194	0.1027		529	4.7	18.05	6.4	5.6		529	3072	926.1	1019.9	1740.8
	530	0.0402	0.0662	0.0202	0.0339		530	4.8	12.45	6.5	4.45		530	3072	926.1	1019.9	1740.8
	531	0.0389	0.0668	0.0205	0.058		531	4.7	16.45	12.3	4.45		531	3072	926.1	1019.9	1740.8
	532	0.038	0.0651	0.0195	0.0633		532	4.65	14.6	8.95	4.35		532	3072	926.1	1019.9	1740.8
	533	0.0367	0.0672	0.0215	0.0457		533	4.55	14.05	6.6	4.25		533	3072	926.1	1019.9	1740.8
	534	0.0455	0.0666	0.0214	0.0512		534	5.7	17.2	6.5	4.35		534	3072	926.1	1020.1	1740.8
	535	0.0352	0.0673	0.0187	0.0521		535	9.8	12.15	6.45	4.4		535	3072	926.1	1020.1	1740.8
	536	0.0266	0.065	0.0191	0.0455		536	4.7	17.85	6.65	4.3		536	3072	926.1	1020.1	1740.8
	537	0.0271	0.0678	0.0208	0.0351		537	4.35	13.2	6.5	5.3		537	3072	926.1	1020.1	1740.8
	538	0.0491	0.0677	0.0197	0		538	6.05	15.55	14.9	4.4		538	3072	926.1	1020.1	1740.8
	539	0.0617	0.0654	0.0187	0.0491		539	4.55	15.55	6.55	4.3		539	3072	926.1	1020.1	1740.8
	540	0.0491	0.0646	0.0202	0.0313		540	4.8	13.35	6.45	4.35		540	3072	926.1	1020.1	1740.8
	541	0.0387	0.0644	0.0212	0.0647		541	4.4	17.85	6.55	4.4		541	3072	926.1	1020.1	1740.8
	542	0.0722	0.0657	0.0197	0		542	4.5	11.15	6.45	5.7		542	3072	926.1	1020.1	1740.8
	543	0.0408	0.0641	0.0185	0.0317		543	5.55	8.8	6.45	4.35		543	3072	926.1	1020.1	1740.8
	544	0.0378	0.0694	0.0215	0		544	4.3	8.8	9.6	4.4		544	3072	926.1	1020.1	1740.8
	545	0.0501	0.0365	0.0217	0.0303		545	4.25	8.9	11.8	4.4		545	3072	926.1	1020.1	1740.8
	546	0.0362	0.1006	0.0197	0.0475		546	4.45	8.4	6.3	5.1		546	3072	926.1	1020.1	1740.8
	547	0.0544	0.12	0.0219	0.0295		547	5.85	6.45	6.5	4.2		547	3072	926.1	1020.1	1740.8
	548	0.0453	0.0651	0.0209	0.0415		548	4.55	4.3	6.45	4.25		548	3072	926.1	1020.1	1740.8
	549	0.0409	0.0382	0.0186	0.0447		549	4.4	6.95	6.55	4.3		549	3072	926.1	1020.6	1740.8
	550	0.0281	0.1115	0.0205	0.0409		550	5.5	7.65	6.5	5.15		550	3072	926.1	1020.6	1740.8
	551	0.0332	0.1358	0.0194	0.0445		551	4.45	1.7	14.9	4.3		551	3072	926.1	1020.6	1740.8
	552	0.0354	0.128	0.0182	0.0388		552	4.45	7.15	6.5	5.25		552	3072	926.1	1020.6	1740.8
	553	0.0439	0.0355	0.0197	0.0301		553	5.6	1.65	6.5	4.3		553	3072	926.1	1020.6	1740.8
	554	0.0406	0.195	0.0218	0.0387		554	4.4	6.9	6.45	9.85		554	3072	926.1	1020.6	1740.8
	555	0.0603	0.114	0.0188	0.0415		555	4.4	0.9	6.65	4		555	3072	926.1	1020.6	1740.8
	556	0.0692	0.1937	0.0207	0.0464		556	5.65	1.05	6.85	5.15		556	3072	926.1	1020.8	1740.8
	557	0.0479	0.0959	0.0202	0.0465		557	4.4	7	7.15	4.05		557	3072	926.1	1021	1740.8
	558	0.0519	0.4129	0.0219	0.0459		558	5.7	8.4	14.15	4.15		558	3072	926.1	1021	1740.8
	559	0.0637	0.3605	0.0183	0.0372		559	4.35	2.65	6.55	5.1		559	3072	926.1	1021	1740.8
	560	0.0535	0.0424	0.0208	0.0408		560	5.5	7.3	6.5	4.25		560	3072	926.1	1021	1740.8
	561	0.0481	0.1209	0.0218	0.0455		561	4.35	5.15	6.4	5.05		561	3072	926.1	1021	1740.8
	562	0.0568	0.1287	0.018	0.0443		562	5.5	4.15	6.55	4.05		562	3072	926.1	1021	1740.8
	563	0.0577	0.0864	0.0217	0.0409		563	4.45	5.7	6.55	4.9		563	3072	926.1	1021	1740.8
	564	0.0496	0.0325	0.0191	0.0433		564	5.1	3.35	12.85	4		564	3072	926.1	1021	1740.8
	565	0.0455	0.1752	0.0225	0.0408		565	10.8	3.45	8.95	5		565	3072	926.1	1021	1740.8
	566	0.067	0.1213	0.0219	0.0447		566	4.25	6.2	6.4	4.85		566	3072	926.1	1021	1740.8
	567	0.0572	0.1231	0.0216	0.0433		567	5.15	3.65	6.45	4.15		567	3072	926.1	1021	1740.8
	568	0.0387	0.2044	0.0193	0.0378		568	5.65	5.35	6.45	4.9		568	3072	926.1	1021	1740.8
	569	0.0431	0.1244	0.0204	0.0461		569	4.2	7.35	6.35	4.1		569	3072	926.1	1021	1740.8
	570	0.0505	0.0334	0.019	0.0441		570	5.4	2.1	6.5	4.85		570	3072	926.1	1021	1740.8
	571	0.032	0.1605	0.0207	0.0378		571	5.3	7.3	14.7	4.9		571	3072	926.1	1021	1740.8
	572	0.0355	0.235	0.0198	0.0387		572	4.25	2.05	6.45	4.9		572	3072	926.1	1021	1740.8
	573	0.068	0.1294	0.0192	0.0388		573	5.25	5.7	6.4	4		573	3072	926.1	1021	1740.8
	574	0.0356	0.0494	0.0213	0.0451		574	5.25	2.95	6.45	5.25		574	3072	926.1	1021	1740.8
	575	0.0311	0.2409	0.019	0.0479		575	5.15	1.4	6.5	4.75		575	3072	926.1	1021	1740.8
	576	0.0283	0.1595	0.022	0.0434		576	4.4	7.8	6.65	7.6		576	3072	926.1	1021	1740.8
	577	0.0603	0.1247	0.0199	0.0418		577	4.9	5.6	13.15	4.25		577	3072	926.1	1021	1740.8
	578	0.0538	0.1238	0.0199	0.0434		578	4.95	4.4	8.1	5.4		578	3072	926.1	1021	1740.8
	579	0.0456	0.0582	0.0206	0.038		579	4.85	7.5	6.5	4.7		579	3072	926.1	1021	1740.8
	580	0.0738	0.0291	0.021	0.04		580	5.05	1.85	6.55	4.75		580	3072	926.1	1021	1740.8
	581	0.0526	0.0351	0.0189	0.0385		581	4.9	7.5	6.5	4.9		581	3072	926.1	1021	1740.8
	582	0.0532	0.2916	0.0216	0.0427		582	5.25	2.35	6.55	5.1		582	3072	926.1	1021	1740.8
	583	0.0477	0.0368	0.019	0.039		583	5.35	7.45	6.6	4.95		583	3072	926.1	1021	1740.8
	584	0.05	0.1784	0.0199	0.0394		584	5	2.1	14.85	10.25		584	3072	926.1	1021.3	1740.8
	585	0.0407	0.2819	0.0186	0.0445		585	4.85	7.9	6.5	4.2		585	3072	926.1	1021.3	1740.8
	586	0.0494	0.1878	0.0212	0.0387		586	5.05	4.8	6.6	4.3		586	3072	926.1	1021.3	1740.8
	587	0.056	0.0656	0.0192	0.0372		587	5.2	4.65	6.65	5		587	3072	926.1	1021.3	1740.8
	588	0.0384	0.028	0.0214	0.0407		588	5	8.25	6.45	4.7		588	3072	926.1	1021.3	1740.8
	589	0.0423	0.0656	0.0198	0.0491		589	5.85	0.15	6.5	5.4		589	3072	926.1	1021.3	1740.8
	590	0.0496	0.0394	0.0191	0.0384		590	5.05	8.8	14.2	4.7		590	3072	926.1	1021.5	1740.8
	591	0.0468	0.0265	0.0219	0.0429		591	5.1	2.7	7.05	4.7		591	3072	926.1	1021.5	1740.8
	592	0.0458	0.2186	0.0204	0.0431		592	5.1	6.4	6.35	4.65		592	3072	926.1	1021.5	1740.8
	593	0.0607	0.2218	0.0201	0.0463		593	5.9	2.05	6.4	5.45		593	3072	926.1	1021.5	1740.8
	594	0.0528	0.0819	0.0182	0.0396		594	5	1.6	6.55	4.5		594	3072	926.1	1021.5	1740.8
	595	0.0487	0.0854	0.0188	0.0472		595	8.4	6.6	6.45	5.35		595	3072	926.1	1021.5	1740.8
	596	0.0433	0.1232	0.0191	0.0419		596	7.7	1.2	6.6	4.6		596	3072	926.1	1021.5	1740.8
	597	0.0566	0.1262	0.0197	0.0378		597	5.45	0.4	14.9	5.25		597	3072	926.1	1021.5	1740.8
	598	0.0522	0.0869	0.0199	0.0403		598	4.8	0.4	6.6	4.75		598	3072	926.1	1021.8	1740.8
	599	0.0582	0.1239	0.0192	0.0392		599	5.4	0.45	6.55	4.95		599	3072	926.2	1021.8	1740.8
	600	0.05	0.0687	0.0197	0.0407		600	5.55	0	6.75	5.05		600	3072	0	1021.9	1740.8
	601	0.0574	0.1077	0.0223	0.0402		601	5.1	5.75	6.5	5.05		601	3072	926.2	1021.9	1740.8
	602	0.0406	0.0342	0.021	0.0445		602	5.75	0.05	6.4	4.45		602	3072	926.2	1021.9	1740.8
	603	0.0441	0.0812	0.0203	0.0435		603	5.35	2	15.15	5		603	3072	926.2	1021.9	1740.8
	604	0.0386	0.0566	0.0188	0.0417		604	5.65	1	6.55	4.95		604	3072	926.2	1021.9	1740.8
	605	0.0531	0.111	0.02	0.0477		605	5.25	0.8	6.45	5		605	3072	926.2	1021.9	1740.8
	606	0.051	0.1191	0.0211	0.0374		606	5.35	6.25	6.6	5.6		606	3072	926.2	1021.9	1740.8
	607	0.0468	0.0891	0.0203	0.0437		607	5.85	1.5	6.7	4.8		607	3072	926.2	1021.9	1740.8
	608	0.0423	0.2129	0.0203	0.0438		608	5.75	0.85	6.5	4.95		608	3072	926.2	1021.9	1740.8
	609	0.054	0.2443	0.0196	0.0437		609	5.3	1	10.2	5.1		609	3072	926.2	1021.9	1740.8
	610	0.0728	0.4904	0.0194	0.038		610	5.85	6.1	11.15	5.35		610	3072	926.2	1021.9	1740.8
	611	0.0489	0.142	0.0206	0.0471		611	5.15	0.85	6.9	4.65		611	3072	926.2	1021.9	1740.8
	612	0.0429	0.2408	0.0192	0.0418		612	5.65	1.7	6.5	5.3		612	3072	926.2	1021.9	1740.8
	613	0.0572	0.0945	0.0217	0.0419		613	5.25	1.1	6.4	5.35		613	3072	926.2	1021.9	1740.8
	614	0.0591	0.2722	0.0202	0.0398		614	5.75	5.7	6.5	9.4		614	3072	926.2	1021.9	1740.8
	615	0.0348	0.0622	0.0203	0.0512		615	5.7	1.25	6.7	5.45		615	3072	926.2	1021.9	1740.8
	616	0.0405	0.2199	0.0213	0.0466		616	5.6	1.9	14.9	5.15		616	3072	926.5	1021.9	1740.8
	617	0.0233	0.0643	0.0187	0.037		617	5.55	8.45	6.55	5.3		617	3072	926.5	1021.9	1740.8
	618	0.0375	0.0617	0.0217	0.0402		618	5.75	8	6.7	5.55		618	3072	926.5	1021.9	1740.8
	619	0.0422	0.0498	0.0208	0.0417		619	5.4	4	6.5	5.15		619	3072	926.5	1021.9	1740.8
	620	0.0603	0.0426	0.0213	0.0421		620	5.75	8.8	6.5	5.55		620	3072	926.5	1021.9	1740.8
	621	0.048	0.0425	0.0205	0.0386		621	5.85	9.4	6.55	5.4		621	3072	926.5	1021.9	1740.8
	622	0.051	0.0445	0.0175	0.0399		622	5.1	7.85	10.95	5.3		622	3072	926.5	1021.9	1740.8
	623	0.0538	0.0589	0.0213	0.0386		623	5.55	9.1	10.3	5.55		623	3072	926.5	1021.9	1740.8
	624	0.0396	0.0575	0.0204	0.0378		624	5.9	8.95	6.5	5.7		624	3072	926.5	1021.9	1740.8
	625	0.0416	0.0474	0.0194	0.0413		625	5.45	3.75	6.45	5.05		625	3072	926.5	1021.9	1740.8
	626	0.0541	0.0631	0.021	0.0391		626	11.15	6.85	6.45	5.6		626	3072	926.5	1021.9	1740.8
	627	0.0402	0.0651	0.0216	0.0397		627	5.05	8.7	6.45	5.75		627	3072	926.8	1022.1	1740.8
	628	0.0496	0.0658	0.0226	0.0451		628	5.8	5.1	6.6	5.4		628	3072	926.8	1022.1	1740.8
	629	0.058	0.0581	0.0185	0.037		629	5.85	7.45	14.9	5.4		629	3072	926.8	1022.1	1740.8
	630	0.0356	0.0525	0.0213	0.0372		630	5.6	8.95	6.45	5.55		630	3072	926.8	1022.1	1740.8
	631	0.0401	0.044	0.0195	0.0444		631	5.35	8.55	6.45	5.75		631	3072	926.8	1022.1	1740.8
	632	0.0581	0.0459	0.0182	0.0363		632	5.8	5.7	6.6	5.8		632	3072	926.8	1022.1	1740.8
	633	0.0429	0.0779	0.0213	0.0375		633	5.95	6.4	6.5	5.8		633	3072	926.8	1022.1	1740.8
	634	0.0611	0.0759	0.0175	0.0424		634	5.45	7.35	6.55	5.4		634	3072	926.8	1022.1	1740.8
	635	0.0646	0.1224	0.0206	0.039		635	6	5.7	11.8	5.85		635	3072	926.8	1022.1	1740.8
	636	0.0457	0.0517	0.0196	0.0417		636	5.8	6.3	9.35	5.45		636	3072	926.8	1022.1	1740.8
	637	0.0384	0.0515	0.0182	0.0414		637	5.6	8.6	6.4	5.75		637	3072	926.8	1022.1	1740.8
	638	0.0623	0.05	0.0214	0.0468		638	5.65	7.7	6.55	6.05		638	3072	927	1022.1	1740.8
	639	0.0552	0.0649	0.0188	0.0357		639	5.9	9.25	6.7	5.8		639	3072	927	1022.1	1740.8
	640	0.039	0.0642	0.0221	0.0365		640	5.85	5.45	6.3	5.9		640	3072	927	1022.1	1740.8
	641	0.0516	0.0474	0.0192	0.0439		641	5.35	7.4	6.5	6.1		641	3072	927	1022.1	1740.8
	642	0.0357	0.0424	0.0206	0.0293		642	5.9	8.6	14.75	5.65		642	3072	927	1022.1	1740.8
	643	0.033	0.0552	0.0211	0.0394		643	5.95	9	6.5	6.05		643	3072	927	1022.1	1740.8
	644	0.0426	0.0598	0.0213	0.0465		644	6	7.85	6.45	5.8		644	3072	927	1022.1	1740.8
	645	0.033	0.056	0.0206	0.0396		645	5.4	9.15	6.55	10.9		645	3072	927	1022.4	1740.8
	646	0.0361	0.0626	0.0201	0.046		646	6.05	3.55	6.5	9.45		646	3072	927	1022.6	1740.8
	647	0.067	0.0352	0.0212	0.0414		647	6	8.9	6.45	13		647	3072	927	1022.6	1740.8
	648	0.053	0.054	0.019	0.0383		648	5.5	8.9	14.8	3.6		648	3072	927	1022.6	1740.8
	649	0.0583	0.0548	0.021	0.0447		649	5.8	7.85	6.7	3.8		649	3072	927	1022.6	1740.8
	650	0.0669	0.0587	0.0189	0.0419		650	5.9	6.65	6.5	3.75		650	3072	927	1022.6	1740.8
	651	0.047	0.0656	0.02	0.0395		651	15.45	5.95	6.45	3.8		651	3072	927	1022.6	1740.8
	652	0.0438	0.0512	0.0204	0.0423		652	6.5	9.3	6.45	3.95		652	3072	927	1022.6	1740.8
	653	0.0426	0.0358	0.0192	0.0368		653	3.9	9.3	6.4	4		653	3072	927	1022.6	1740.8
	654	0.0437	0.0512	0.021	0.0412		654	4.05	8.6	10.85	4.25		654	3072	927	1022.6	1740.8
	655	0.0448	0.0606	0.0203	0.0413		655	3.3	9.1	10.7	5.5		655	3072	927	1022.6	1740.8
	656	0.0447	0.0501	0.0189	0.047		656	9.95	8	6.45	4.35		656	3072	927	1022.6	1740.8
	657	0.0516	0.0486	0.0208	0.0362		657	3.25	5.45	6.55	4.45		657	3072	927	1022.6	1740.8
	658	0.0508	0.0673	0.0199	0.0422		658	4.35	6.6	6.55	4.35		658	3072	927	1022.6	1740.8
	659	0.042	0.0497	0.0189	0.0405		659	3.35	9.25	6.45	4.3		659	3072	927	1022.6	1740.8
	660	0.0502	0.0564	0.0201	0.049		660	4.55	8.75	6.5	4.35		660	3072	927	1022.6	1740.8
	661	0.0481	0.0597	0.0192	0.043		661	3.5	8.95	15.05	4.4		661	3072	927	1022.6	1740.8
	662	0.0576	0.0508	0.0198	0.0404		662	4.65	2.95	6.6	5.6		662	3072	927	1022.6	1740.8
	663	0.0463	0.0782	0.0182	0.0442		663	3.35	8.35	6.55	4.3		663	3072	927	1022.6	1740.8
	664	0.0557	0.0393	0.0222	0.0393		664	5.05	9.1	6.55	4.3		664	3072	927	1022.6	1740.8
	665	0.0362	0.0604	0.0193	0.0461		665	3.45	9.2	6.45	4.3		665	3072	927	1022.6	1740.8
	666	0.0484	0.0616	0.0179	0.0411		666	5.3	8.85	6.6	4.4		666	3072	927	1022.6	1740.8
	667	0.0411	0.0599	0.0214	0.0473		667	3.35	8.75	11.65	5.4		667	3072	927	1022.6	1740.8
	668	0.0375	0.0727	0.0203	0.0383		668	3.35	8.4	9.9	4.35		668	3072	927	1022.6	1740.8
	669	0.0528	0.0469	0.0193	0.0444		669	5.55	9.25	6.6	4.2		669	3072	927	1022.6	1740.8
	670	0.0546	0.0542	0.0213	0.0435		670	3.35	8.2	6.4	4.4		670	3072	927	1022.6	1740.8
	671	0.0471	0.0604	0.0206	0.0327		671	5.75	7.75	6.5	5.45		671	3072	927.3	1022.6	1740.8
	672	0.04	0.0646	0.0188	0.0507		672	3.3	8.85	6.55	4.1		672	3072	927.3	1022.6	1740.8
	673	0.0503	0.0415	0.0196	0.0328		673	5.95	7.5	6.45	4.35		673	3072	927.3	1022.6	1740.8
	674	0.05	0.0605	0.0216	0.0456		674	3.45	6.45	14.9	5.15		674	3072	927.3	1022.6	1740.8
	675	0.0574	0.0873	0.0213	0.0519		675	3.4	8.5	6.55	9.9		675	3072	927.3	1022.6	1740.8
	676	0.0466	0.0507	0.0213	0.0437		676	6.3	7.45	6.45	4.1		676	3072	927.3	1022.6	1740.8
	677	0.0726	0.0452	0.0207	0.0439		677	3.45	10.25	6.45	4.1		677	3072	927.5	1022.6	1740.8
	678	0.0511	0.0472	0.0192	0.0435		678	6.25	9	6.35	5.25		678	3072	927.5	1022.6	1740.8
	679	0.0574	0.071	0.0204	0.0439		679	3.2	9.4	6.5	4.3		679	3072	927.5	1022.6	1740.8
	680	0.0528	0.0419	0.0207	0.0475		680	6.15	8.75	12.5	4.2		680	3072	927.5	1022.6	1740.8
	681	0.0522	0.0861	0.0214	0.0421		681	3.25	8.4	8.9	5.25		681	3072	927.5	1022.6	1740.8
	682	0.0661	0.0461	0.0188	0.0388		682	3.4	10.05	6.7	4.2		682	3072	927.5	1022.6	1740.8
	683	0.0653	0.0542	0.0207	0.0397		683	6.25	9.1	6.55	5.3		683	3072	927.5	1022.6	1740.8
	684	0.046	0.0742	0.0201	0.0415		684	3.25	9.45	6.5	4.25		684	3072	927.5	1022.6	1740.8
	685	0.0735	0.052	0.02	0.0435		685	6.35	9.1	6.45	5.5		685	3072	927.5	1022.6	1740.8
	686	0.0437	0.0479	0.0201	0.0464		686	7.8	8.6	6.5	4.15		686	3072	927.5	1022.6	1740.8
	687	0.0406	0.0583	0.0201	0.0453		687	6.85	8.9	14.95	5.05		687	3072	927.5	1022.6	1740.8
	688	0.0255	0.0559	0.0186	0.0504		688	3.35	9.3	6.15	3.9		688	3072	927.5	1022.6	1740.8
	689	0.0427	0.0615	0.0217	0.0465		689	6	11.6	0.05	4.85		689	3072	927.5	1022.6	1740.8
	690	0.0593	0.0554	0	0.0436		690	3.4	11.55	0.05	4.05		690	3072	927.5	1022.6	1740.8
	691	0.0443	0.0632	0	0.0396		691	5.9	12.45	0.05	4.85		691	3072	927.8	1022.6	1740.8
	692	0.0416	0.0513	0.012	0.043		692	3.45	8.95	0	4.95		692	3072	927.8	1022.6	1740.8
	693	0.0358	0.0672	0	0.0441		693	3.4	9.6	0.05	3.95		693	3072	927.8	1022.6	1740.8
	694	0.0339	0.0528	0	0.0404		694	5.85	8.2	0	4.9		694	3072	927.8	1022.6	1740.8
	695	0.0625	0.0738	0	0.0401		695	3.45	7.9	0.05	4.85		695	3072	927.8	1022.6	1740.8
	696	0.0348	0.1062	0	0.0392		696	5.9	9.9	0.05	4.1		696	3072	927.8	1022.6	1740.8
	697	0.0383	0.0656	0	0.0445		697	3.35	9.6	1.3	4.95		697	3072	927.8	1022.6	1740.8
	698	0.0386	0.0644	0.0194	0.0411		698	5.85	11.65	5.55	4.85		698	3072	927.8	1022.9	1740.8
	699	0.0298	0.0488	0.0082	0.0407		699	3.4	14.2	8.05	4.75		699	3072	927.8	1022.9	1740.8
	700	0.0678	0.0445	0.0071	0.04		700	5.9	9.65	10.55	4.85		700	3072	927.8	1022.9	1740.8
	701	0.0472	0.052	0.0068	0.0439		701	3.35	12.6	5.4	4		701	3072	927.8	1022.9	1740.8
	702	0.051	0.0681	0.0079	0.0465		702	5.85	13.1	5	4.9		702	3072	927.8	1022.9	1740.8
	703	0.0361	0.0642	0.0073	0.0416		703	3.4	9.9	5.95	4.85		703	3072	927.8	1022.9	1740.8
	704	0.0348	0.0677	0.0068	0.0427		704	3.4	6.55	5.65	4.85		704	3072	927.8	1126.4	1740.8
	705	0.0343	0.0447	0.0067	0.0475		705	5.8	12.45	3.9	9.8		705	3072	927.8	1126.4	1740.8
	706	0.0352	0.0418	0.0071	0.0384		706	3.3	10.55	4.65	4.65		706	3072	927.8	1331.2	1740.8
	707	0.0386	0.043	0.0078	0.0349		707	5.75	10.25	2.1	5.15		707	3072	927.8	1331.2	1740.8
	708	0.0453	0.0659	0.0077	0.0455		708	3.25	12.25	3.35	4.75		708	3072	927.8	1331.2	1740.8
	709	0.0502	0.057	0.0084	0.0406		709	5.75	11.75	5.4	4.8		709	3072	927.8	1331.2	1740.8
	710	0.0404	0.0652	0.0065	0.0417		710	3.25	11.65	5.85	4.9		710	3072	927.8	1331.2	1740.8
	711	0.05	0.0576	0.006	0.0368		711	5.75	15.65	6.15	4.7		711	3072	927.8	1331.2	1740.8
	712	0.0462	0.06	0.0063	0.0439		712	3.25	8.6	6.1	4.6		712	3072	927.8	1331.2	1740.8
	713	0.0534	0.0554	0.02	0.0448		713	5.7	10.05	6.2	4.85		713	3072	928	1331.2	1740.8
	714	0.0507	0.043	0.0192	0.0402		714	3.3	10.3	6.2	5.3		714	3072	928	1331.2	1740.8
	715	0.0467	0.0606	0.0191	0.0492		715	5.75	16.55	6.15	4.95		715	3072	928	1331.2	1740.8
	716	0.0522	0.0603	0.018	0.046		716	3.3	10.15	6	4.6		716	3072	928	1331.2	1740.8
	717	0.0595	0.0576	0.0191	0.0392		717	11.1	11	6.15	5.45		717	3072	928	1331.2	1740.8
	718	0.0463	0.0614	0.0188	0.0458		718	3.3	10.45	6.05	4.75		718	3072	928	1331.2	1740.8
	719	0.0487	0.0643	0.02	0.0415		719	5.7	13.25	6.1	5.35		719	3072	928	1331.2	1740.8
	720	0.042	0.0523	0.0195	0.0446		720	3.3	13.3	6.65	0		720	3072	928	1331.2	0
	721	0.053	0.0801	0.0202	0.0486		721	5.75	10	6.05	4.55		721	3072	928	1331.2	1740.8
	722	0.0522	0.0712	0.0194	0.0374		722	3.3	10.1	6.05	5.4		722	3072	928	1331.2	1740.8
	723	0.0307	0.056	0.0205	0.042		723	5.8	10.5	6.6	4.45		723	3072	928.2	1331.2	1740.8
	724	0.0481	0.0508	0.0173	0.0459		724	3.3	15.05	6	5.4		724	3072	928.2	1331.2	1740.8
	725	0.0512	0.0584	0.0197	0.0399		725	5.6	13.75	5.95	5		725	3072	928.2	1331.2	1740.8
	726	0.0431	0.0526	0.0201	0.0396		726	3.35	17.5	6.4	4.7		726	3072	928.2	1331.2	1740.8
	727	0.0595	0.0499	0.0187	0.041		727	5.7	13.3	6	5.1		727	3072	928.5	1331.2	1740.8
	728	0.0647	0.0474	0.0189	0.039		728	3.25	15.4	6.5	4.95		728	3072	928.7	1331.2	1740.8
	729	0.0492	0.0587	0.0214	0.0538		729	5.65	17.5	6.3	5.05		729	3072	928.7	1331.2	1740.8
	730	0.0564	0.0634	0.0198	0.0429		730	3.3	11.9	5.95	5		730	3072	928.7	1331.2	1740.8
	731	0.0556	0.0602	0.0167	0.0366		731	5.4	17.85	6.3	4.9		731	3072	928.7	1331.2	1740.8
	732	0.0451	0.0514	0.0198	0.0429		732	3.3	15.05	6.2	5.55		732	3072	928.7	1331.2	1740.8
	733	0.0567	0.0474	0.0197	0.0484		733	5.55	15.95	6.25	4.7		733	3072	928.7	1331.2	1740.8
	734	0.0427	0.0571	0.0198	0.0407		734	5.5	16.1	6.2	4.65		734	3072	928.7	1331.2	1740.8
	735	0.0619	0.0598	0.0209	0.0483		735	3.3	14.2	6.15	5.25		735	3072	928.7	1331.2	1740.8
	736	0.0483	0.0597	0.0179	0.0388		736	5.65	18.5	6.45	9.35		736	3072	928.9	1331.2	1740.8
	737	0.0564	0.0481	0.0209	0.0405		737	3.25	17.5	6.2	5.4		737	3072	929.4	1331.2	1740.8
	738	0.0332	0.0465	0.0173	0.0358		738	5.5	17.6	6.4	5.05		738	3072	929.4	1331.2	1740.8
	739	0.0595	0.0521	0.0179	0.037		739	3.25	12.55	6.4	5.25		739	3072	929.4	1331.2	1740.8
	740	0.0437	0.063	0.02	0.0372		740	5.95	16.65	6.25	5.35		740	3072	929.4	1331.2	1740.8
	741	0.0485	0.0546	0.0205	0.0318		741	3.3	18.6	6.35	5.2		741	3072	929.4	1331.2	1740.8
	742	0.0516	0.0415	0.0197	0.0371		742	5.65	18.9	6.35	5.25		742	3072	929.4	1331.2	1740.8
	743	0.0447	0.0534	0.0216	0.039		743	3.25	18.3	6.2	5.2		743	3072	929.6	1331.2	1740.8
	744	0.0508	0.0566	0.0219	0.0371		744	5.5	13.15	6.55	5.55		744	3072	929.6	1331.2	1740.8
	745	0.0506	0.0418	0.0204	0.0397		745	3.25	16.65	6.35	5.7		745	3072	929.9	1331.2	1740.8
	746	0.0382	0.0496	0.0177	0.0389		746	5.55	15.5	6.3	4.85		746	3072	929.9	1331.2	1740.8
	747	0.0506	0.0602	0.0194	0.0392		747	10.75	18.65	6.55	5.35		747	3072	930.1	1331.2	1740.8
	748	0.0481	0.0523	0.0197	0.0432		748	3.25	13.8	6.3	5.5		748	3072	930.1	1331.2	1740.8
	749	0.0426	0.0613	0.0192	0.0398		749	5.45	14.2	6.5	5.15		749	3072	930.1	1331.2	1740.8
	750	0.0341	0.0938	0.0201	0.036		750	3.4	15.5	4.55	5.6		750	3072	930.1	1331.2	1740.8
	751	0.039	0.0597	0.0162	0.0383		751	5.45	17.55	5.65	5.75		751	3072	930.4	1331.2	1740.8
	752	0.0521	0.048	0.0149	0.0469		752	5.6	18.5	6.4	5.9		752	3072	930.4	1331.2	1740.8
	753	0.0506	0.0863	0.0193	0.0374		753	3.45	11.15	6.4	5.45		753	3072	930.4	1331.2	1740.8
	754	0.049	0.0604	0.021	0.0409		754	5.45	18.95	4.55	5.7		754	3072	930.4	1331.2	1740.8
	755	0.0352	0.0585	0.0166	0.0418		755	3.5	16.15	13.35	6.05		755	3072	930.4	1331.2	1740.8
	756	0.0471	0.055	0.0108	0.0382		756	5.45	18.85	5.75	5.6		756	3072	930.4	1331.2	1740.8
	757	0.0589	0.0501	0.0173	0.0358		757	3.3	15.15	5.9	5.55		757	3072	1024	1331.2	1740.8
	758	0.0609	0.0664	0.0204	0.0352		758	5.35	9.25	6.3	5.8		758	3072	1024	1331.2	1740.8
	759	0.0586	0.0424	0.021	0.0386		759	5.5	12.2	6.3	5.4		759	3072	1024	1331.2	1740.8
	760	0.0364	0.0499	0.0208	0.0424		760	3.45	15.7	6.3	5.9		760	3072	1024	1331.2	1740.8
	761	0.0421	0.0519	0.0205	0.039		761	5.45	11.45	6.25	5.7		761	3072	1024	1331.2	1740.8
	762	0.0461	0.0959	0.0194	0.0464		762	3.45	2.25	6.3	5.65		762	3072	1024	1331.2	1740.8
	763	0.0375	0.0531	0.0191	0.0425		763	5.4	11.3	6.15	5.8		763	3072	1024	1331.2	1740.8
	764	0.0441	0.0459	0.0187	0.0405		764	5.45	12	6.2	5.55		764	3072	1024	1331.2	1740.8
	765	0.0396	0.0753	0.0195	0.0449		765	0	14.4	6.1	6		765	0	1024	1331.2	1740.8
	766	0.055	0.0495	0.0169	0.0427		766	3.5	7.5	6.25	5.75		766	3072	1024	1331.2	1740.8
	767	0.0473	0.0591	0.0179	0.0417		767	5.4	14.2	6.2	10.25		767	3072	1024	1331.2	1740.8
	768	0.057	0.0607	0.0164	0		768	3.5	15.45	6.15	5.45		768	3072	1024	1331.2	1740.8
	769	0.0372	0.0501	0.019	0		769	5.5	11.2	6.2	5.8		769	3072	1024	1331.2	1740.8
	770	0.0459	0.0609	0.0189	0.0395		770	5.55	10.6	6.15	5.85		770	3072	1024	1331.2	1740.8
	771	0.0492	0.0801	0.0201	0.0516		771	3.4	11.2	6.15	5.7		771	3072	1024	1331.2	1740.8
	772	0.0382	0.0425	0.02	0.0417		772	5.5	10.8	6	15.7		772	3072	1024	1331.2	1740.8
	773	0.0717	0.0508	0.0189	0.0413		773	3.45	11.65	6	4.25		773	3072	1024	1331.2	1740.8
	774	0.0566	0.0489	0.0222	0.0408		774	5.4	11.2	6.15	4		774	3072	1024	1331.2	1740.8
	775	0.0474	0.064	0.0194	0.0467		775	5.45	10.4	6.55	3.8		775	3072	1024	1331.2	1740.8
	776	0.034	0.0624	0.0211	0.0356		776	3.4	10.95	6.05	4.2		776	3072	1024	1331.2	1740.8
	777	0.0431	0.0486	0.0227	0.0481		777	5.3	9.95	4.75	4.45		777	3072	1024	1331.2	1740.8
	778	0.0372	0.0679	0.0203	0.0377		778	10	12.9	2.85	4.3		778	3072	1024	1331.2	1740.8
	779	0.0453	0.058	0.0121	0.0408		779	5.8	11.1	2.2	4.15		779	3072	1024	1331.2	1740.8
	780	0.047	0.0411	0.0073	0.0386		780	3.2	6.7	2.35	4.35		780	3072	1024	1331.2	1740.8
	781	0.0496	0.075	0.0075	0.0392		781	5.05	14.85	4.25	4.35		781	3072	1024	1331.2	1740.8
	782	0.0513	0.0502	0.0079	0.0421		782	3.4	3.95	5.6	4.45		782	3072	1024	1331.2	1740.8
	783	0.0447	0.0684	0.0118	0.0406		783	5.35	11.7	6.5	4.45		783	3072	1024	1331.2	1740.8
	784	0.042	0.0515	0.0189	0.0387		784	5.2	15.55	6	5.45		784	3072	1024	1331.2	1740.8
	785	0.0435	0.0642	0.0211	0.041		785	3.4	13.7	6.3	4.45		785	3072	1024	1331.2	1740.8
	786	0.0554	0.0477	0.0192	0.0381		786	5.15	12	6.25	4.45		786	3072	1024	1331.2	1740.8
	787	0.0295	0.0507	0.0203	0.0467		787	5.35	11.05	6.3	4.25		787	3072	1024	1331.2	1740.8
	788	0.0552	0.0633	0.0207	0.0396		788	3.35	10.65	6.2	4.3		788	3072	1024	1331.2	1740.8
	789	0.038	0.048	0.0196	0.0481		789	5.3	11.05	6.3	5.4		789	3072	1024	1331.2	1740.8
	790	0.0338	0.0595	0.0179	0.0396		790	5.25	11.5	6.25	4.3		790	3072	1024	1331.2	1740.8
	791	0.0436	0.0661	0.019	0.0469		791	3.4	11.1	6.05	4.3		791	3072	1024	1331.2	1740.8
	792	0.0372	0.0464	0.0198	0.0378		792	5.3	10.95	6.2	4.4		792	3072	1024	1331.2	1740.8
	793	0.0402	0.05	0.0187	0.0402		793	5.25	10.85	6.45	5.4		793	3072	1024	1331.2	1740.8
	794	0.0668	0.0496	0.0199	0.0405		794	5.2	12.5	6.35	4.2		794	3072	1024	1331.2	1740.8
	795	0.0504	0.0538	0.0192	0.0371		795	3.5	14.4	6.25	4.25		795	3072	1024	1331.2	1740.8
	796	0.0489	0.0646	0.0183	0.0374		796	5.4	13.3	6.25	5.3		796	3072	1024	1331.2	1740.8
	797	0.0501	0.0613	0.021	0.04		797	5.35	11.65	6.25	9.45		797	3072	1024	1331.2	1740.8
	798	0.0498	0.0524	0.0198	0.0383		798	3.45	11.35	6.45	3.95		798	3072	1024	1331.2	1740.8
	799	0.036	0.0586	0.0209	0.0388		799	5.45	11.1	6.4	3.95		799	3072	1024	1331.2	1740.8
	800	0.0524	0.0594	0.023	0.0415		800	5.35	10.55	6.4	4.8		800	3072	1024	1331.2	1740.8
	801	0.0387	0.055	0.0196	0.0496		801	3.55	11.15	6.4	4.15		801	3072	1024	1331.2	1740.8
	802	0.0483	0.0528	0.0198	0.0376		802	5.3	11.2	6.55	4.3		802	3072	1024	1331.2	1740.8
	803	0.0596	0.0498	0.0201	0.0469		803	5.2	14.75	6.3	5.25		803	3072	1024	1331.2	1740.8
	804	0.0561	0.0644	0.0213	0.0396		804	5.2	13.05	6.6	4.05		804	3072	1024	1331.2	1740.8
	805	0.0483	0.0699	0.0198	0.0424		805	3.5	11.75	6.35	5.15		805	3072	1024	1331.2	1740.8
	806	0.0486	0.0556	0.0189	0.0338		806	5.45	12.15	6.3	4.15		806	3072	1024	1331.2	1740.8
	807	0.0336	0.0439	0.0205	0.0359		807	5.2	11.7	6.6	5.25		807	3072	1024	1331.2	1740.8
	808	0.0518	0.049	0.0213	0.0402		808	6.3	10.95	6.5	3.95		808	3072	1024	1331.2	1740.8
	809	0.0496	0.0544	0.0218	0.0398		809	9.5	10.95	6.35	5		809	3072	1024	1331.2	1740.8
	810	0.054	0.0716	0.0187	0.0424		810	3.45	12.5	6.6	4.05		810	3072	1024	1331.2	1740.8
	811	0.032	0.0533	0.0209	0.0407		811	5.2	15.1	15.15	5.1		811	3072	1024	1331.2	1740.8
	812	0.0383	0.0539	0.0187	0.0395		812	5.15	13.6	6.2	4.25		812	3072	1024	1331.2	1740.8
	813	0.0558	0.0562	0.0202	0.0392		813	5	10.65	5.75	5.1		813	3072	1024	1331.2	1740.8
	814	0.0435	0.0791	0.02	0.0426		814	5	2.85	5.95	4.9		814	3072	1024	1331.2	1740.8
	815	0.067	0.0728	0.0182	0.0328		815	3.35	10.95	6.15	4.05		815	3072	1024	1331.2	1740.8
	816	0.0379	0.0517	0.0186	0.0314		816	4.85	16	6.2	4.85		816	3072	1024	1331.2	1740.8
	817	0.0352	0.0493	0.0177	0.0409		817	4.8	13.65	6.3	4.8		817	3072	1024	1331.2	1740.8
	818	0.0393	0.0484	0.0204	0.0395		818	4.9	12.05	6.25	4.05		818	3072	1024	1331.2	1740.8
	819	0.0443	0.0571	0.0189	0.0372		819	4.85	10.8	6.2	4.85		819	3072	1024	1331.2	1740.8
	820	0.0532	0.0532	0.0198	0.0401		820	3.35	10.7	6.15	4.85		820	3072	1024	1331.2	1740.8
	821	0.0639	0.0551	0.0195	0.0384		821	4.85	13.55	6.25	4.8		821	3072	1024	1331.2	1740.8
	822	0.0475	0.0535	0.0203	0.0363		822	4.75	9.05	6.2	3.95		822	3072	1024	1331.2	1740.8
	823	0.0571	0.0402	0.0203	0.0388		823	4.95	10.35	6.2	4.85		823	3072	1024	1331.2	1740.8
	824	0.0512	0.0685	0.0213	0.041		824	5	11.2	6.15	4.65		824	3072	1024	1331.2	1740.8
	825	0.0449	0.0606	0.0198	0.0473		825	3.35	10.75	6.15	5.05		825	3072	1024	1331.2	1740.8
	826	0.0478	0.0636	0.0162	0.0372		826	4.9	10.55	6.1	4.7		826	3072	1024	1331.2	1740.8
	827	0.055	0.0478	0.0205	0.0366		827	4.95	13.05	6.1	10		827	3072	1024	1331.2	1740.8
	828	0.0549	0.0437	0.0198	0.0385		828	4.8	10.15	6.15	4.2		828	3072	1024	1331.2	1740.8
	829	0.0392	0.0631	0.0194	0.0366		829	4.9	10.5	5.15	4.55		829	3072	1024	1331.2	1740.8
	830	0.0508	0.0639	0.0209	0.0401		830	4.9	13.1	2.35	4.6		830	3072	1024	1331.2	1740.8
	831	0.0566	0.0522	0.011	0.0419		831	4.9	14.55	2	4.9		831	3072	1024	1331.2	1740.8
	832	0.0581	0.0536	0.0095	0.0342		832	3.45	13.75	3.3	4.65		832	3072	1024	1331.2	1740.8
	833	0.0558	0.0538	0.0058	0.0425		833	4.8	11.05	5.4	4.75		833	3072	1024	1331.2	1740.8
	834	0.0578	0.0484	0.0075	0.0631		834	4.85	11.55	6.1	4.75		834	3072	1024	1331.2	1740.8
	835	0.0389	0.0568	0.0139	0.0418		835	4.85	11.2	6.4	4.55		835	3072	1024	1331.2	1740.8
	836	0.0413	0.0604	0.0192	0.0394		836	4.85	10.75	6	5.5		836	3072	1024	1331.2	1740.8
	837	0.0474	0.0694	0.0198	0.041		837	4.8	10.1	6.5	4.5		837	3072	1024	1331.2	1740.8
	838	0.0489	0.0589	0.0198	0.0396		838	4.8	11	5.95	4.6		838	3072	1024	1331.2	1740.8
	839	0.0382	0.0733	0.0207	0.0445		839	10	10.15	6.4	5.55		839	3072	1024	1331.2	1740.8
	840	0.0351	0.0692	0.0204	0.042		840	4.75	10.2	6.35	4.5		840	3072	1024	1331.2	1740.8
	841	0.0336	0.0745	0.0192	0.0468		841	4.8	10.85	6.3	4.7		841	3072	1024	1331.2	1740.8
	842	0.0434	0.0686	0.0179	0.0356		842	4.85	10.75	6.4	5.25		842	3072	1024	1331.2	1740.8
	843	0.0434	0.0412	0.0191	0.0453		843	4.75	11.35	6.25	5.1		843	3072	1024	1331.2	1740.8
	844	0.0354	0.0414	0.0207	0.0421		844	4.8	14.25	6.25	4.4		844	3072	1024	1331.2	1740.8
	845	0.0417	0.0501	0.0191	0.0438		845	4.75	15.5	6.15	5.1		845	3072	1024	1331.2	1740.8
	846	0.0532	0.0479	0.0197	0.0444		846	4.7	10.2	6.1	5.15		846	3072	1024	1331.2	1740.8
	847	0.0359	0.0666	0.0205	0.0403		847	4.8	11.95	6.35	4.4		847	3072	1024	1331.2	1740.8
	848	0.051	0.0498	0.0205	0.0394		848	4.75	10.15	6.4	5.1		848	3072	1024	1331.2	1740.8
	849	0.0647	0.0562	0.02	0.0532		849	4.8	10.8	6.45	5.2		849	3072	1024	1331.2	1740.8
	850	0.0585	0.0539	0.0175	0.0422		850	4.75	10.9	6.25	5.05		850	3072	1024	1331.2	1740.8
	851	0.0454	0.0665	0.0196	0.0416		851	4.6	9.6	6.2	4.9		851	3072	1024	1331.2	1740.8
	852	0.0382	0.0609	0.0205	0.0399		852	4.7	5.05	6.5	4.9		852	3072	1024	1331.2	1740.8
	853	0.0516	0.0492	0.0188	0.0407		853	4.65	11	6.3	5.55		853	3072	1024	1331.2	1740.8
	854	0.0613	0.0722	0.0191	0.0366		854	4.7	10.05	6.4	4.9		854	3072	1024	1331.2	1740.8
	855	0.0601	0.0567	0.0195	0.0426		855	4.55	10.05	6.7	4.9		855	3072	1024	1331.2	1740.8
	856	0.0393	0.147	0.0196	0.0492		856	4.65	4.55	6.4	5.25		856	3072	1024	1331.2	1740.8
	857	0.0366	0.0597	0.0198	0.0406		857	4.6	7.3	6.4	9.4		857	3072	1024	1331.2	1740.8
	858	0.0371	0.0597	0.0206	0.0392		858	4.7	10.8	6.65	5.05		858	3072	1024	1331.2	1740.8
	859	0.0576	0.0628	0.0218	0.0437		859	4.5	10.9	5.8	4.6		859	3072	1024	1331.2	1740.8
	860	0.0384	0.0677	0.0216	0.038		860	4.55	10.2	6.35	4.95		860	3072	1024	1331.2	1740.8
	861	0.0453	0.0446	0.0179	0.0372		861	4.6	10.35	6.6	5.25		861	3072	1024	1331.2	1740.8
	862	0.035	0.1046	0.0197	0.0441		862	5.45	9.75	6.35	5.15		862	3072	1024	1331.2	1740.8
	863	0.0328	0.0981	0.0186	0.0398		863	5	9.9	6.6	4.9		863	3072	1024	1331.2	1740.8
	864	0.0471	0.0463	0.0203	0.0409		864	4.65	10.5	8.25	5.05		864	3072	1024	1331.2	1740.8
	865	0.0428	0.0843	0.02	0.0436		865	4.6	10.65	12.7	5.4		865	3072	1024	1331.2	1740.8
	866	0.0376	0.0533	0.0181	0.0421		866	4.6	10.95	5.9	5.3		866	3072	1024	1331.2	1740.8
	867	0.03	0.0627	0.0185	0.0411		867	4.65	10.85	5.85	4.95		867	3072	1024	1331.2	1740.8
	868	0.0467	0.0487	0.0162	0.0445		868	4.55	10.85	6.15	6		868	3072	1024	1331.2	1740.8
	869	0.0392	0.0813	0.0179	0.0389		869	10.7	10.15	6.2	5.35		869	3072	1024	1331.2	1740.8
	870	0.0463	0.078	0.0182	0.0436		870	4.8	6.2	6.1	5.2		870	3072	1024	1331.2	1740.8
	871	0.0338	0.0588	0.0192	0.0415		871	4.5	9.9	6.35	5.45		871	3072	1024	1331.2	1740.8
	872	0.0373	0.0482	0.0199	0.0392		872	5.55	15.3	6.15	5.45		872	3072	1024	1331.2	1740.8
	873	0.0443	0.0828	0.0192	0.0416		873	4.6	3.8	6.15	5.35		873	3072	1024	1331.2	1740.8
	874	0.0363	0.0635	0.0179	0.0421		874	4.45	10.4	6.25	5.65		874	3072	1024	1331.2	1740.8
	875	0.0406	0.0469	0.0202	0.0356		875	4.6	10.95	5.55	5.3		875	3072	1024	1331.2	1740.8
	876	0.0417	0.0773	0.0207	0.0453		876	5.5	10.45	6.2	5.5		876	3072	1024	1331.2	1740.8
	877	0.041	0.0621	0.0201	0.0419		877	4.4	12.2	6.25	5.6		877	3072	1024	1331.2	1740.8
	878	0.0435	0.0452	0.0174	0.0407		878	4.45	12.65	6.25	5.5		878	3072	1024	1331.2	1740.8
	879	0.0372	0.078	0.0201	0.0447		879	4.55	11.65	6.15	5.4		879	3072	1024	1331.2	1740.8
	880	0.0475	0.0504	0.0211	0.0429		880	5.45	6.45	6.05	5.85		880	3072	1024	1331.2	1740.8
	881	0.0548	0.0716	0.0188	0.0444		881	4.55	10.4	6.05	5.8		881	3072	1024	1331.2	1740.8
	882	0.0467	0.0682	0.0189	0.0384		882	4.35	10.8	6.75	5.65		882	3072	1024	1331.2	1740.8
	883	0.0487	0.05	0.0184	0.045		883	5.6	14.2	6.15	6		883	3072	1024	1331.2	1740.8
	884	0.0501	0.0459	0.0197	0.0388		884	4.5	12.05	5.95	5.95		884	3072	1024	1331.2	1740.8
	885	0.0423	0.0626	0.0204	0.0379		885	4.35	9.15	6.2	5.55		885	3072	1024	1331.2	1740.8
	886	0.0498	0.0723	0.0206	0.0413		886	5.4	11.1	6.15	6		886	3072	1024	1331.2	1740.8
	887	0.1445	0.057	0.0213	0.0402		887	4.35	13.55	6.75	5.45		887	3072	1024	1331.2	1740.8
	888	0.0509	0.0524	0.021	0.0536		888	5.35	11.95	6	10.4		888	3072	1024	1331.2	1740.8
	889	0.0451	0.0765	0.0172	0.041		889	4.35	6.3	6	5.45		889	3072	1024	1331.2	1740.8
	890	0.0434	0.0688	0.0201	0.0442		890	5.5	7.05	6.45	5.9		890	3072	1024	1331.2	1740.8
	891	0.0409	0.0583	0.0203	0.0449		891	4.25	10.95	5.9	5.8		891	3072	1024	1331.2	1740.8
	892	0.0528	0.0633	0.0189	0.0396		892	5.35	10.3	6	9.2		892	3072	1024	1331.2	1740.8
	893	0.0609	0.0797	0.0201	0.0358		893	4.3	10.3	6.15	10.15		893	3072	1024	1331.2	1740.8
	894	0.0669	0.0498	0.0189	0.0422		894	5.2	10.95	6.35	3.6		894	3072	1024	1331.2	1740.8
	895	0.0568	0.0413	0.0186	0.0421		895	4.15	10.1	6.05	4.25		895	3072	1024	1331.2	1740.8
	896	0.0619	0.0784	0.0191	0.0431		896	5.35	10.4	6.35	4		896	3072	1024	1331.2	1740.8
	897	0.0515	0.0641	0.0179	0.034		897	4.2	10.7	6.2	4		897	3072	1024	1331.2	1740.8
	898	0.0549	0.0545	0.0196	0.0432		898	5.4	10.4	6.3	3.95		898	3072	1024	1331.2	1740.8
	899	0.0516	0.0721	0.0206	0.0328		899	6.6	10.7	6.2	4.1		899	3072	1024	1331.2	1740.8
	900	0.0532	0.0445	0.0192	0.0314		900	8.7	10.8	6.2	5.15		900	3072	1024	1331.2	1740.8
	901	0.057	0.0607	0.0189	0.0382		901	4.05	11.1	6.15	4.4		901	3072	1024	1331.2	1740.8
	902	0.0554	0.0584	0.0197	0.0384		902	5.35	10.95	6.15	4.6		902	3072	1024	1331.2	1740.8
	903	0.0603	0.0439	0.0213	0.0449		903	5.2	11.1	6.5	4.4		903	3072	1024	1331.2	1740.8
	904	0.0528	0.0491	0.0182	0.0402		904	5.25	14.35	6.05	4.45		904	3072	1024	1331.2	1740.8
	905	0.0468	0.0623	0.0188	0.0381		905	4.45	12.1	6.4	5.4		905	3072	1024	1331.2	1740.8
	906	0.0536	0.0653	0.0217	0.0415		906	5.2	11.5	6.3	4.2		906	3072	1024	1331.2	1740.8
	907	0.0565	0.0643	0.02	0.044		907	5.05	12.95	6.55	4.35		907	3072	1024	1331.2	1740.8
	908	0.0609	0.0656	0.0229	0.0358		908	5.25	12.95	6.15	4.3		908	3072	1024	1331.2	1740.8
	909	0.0493	0.0661	0.017	0.0448		909	5.05	12.95	6.5	5.3		909	3072	1024	1331.2	1740.8
	910	0.0524	0.0663	0.0191	0.0397		910	5.25	12.5	6.3	4.25		910	3072	1024	1331.2	1740.8
	911	0.0359	0.0647	0.0199	0.0402		911	4.15	11.4	6.6	4.4		911	3072	1024	1331.2	1740.8
	912	0.0314	0.0653	0.0208	0.037		912	5.05	9.2	6.3	5.3		912	3072	1024	1331.2	1740.8
	913	0.0538	0.0649	0.0205	0.0413		913	5.1	11.2	6.35	4.3		913	3072	1024	1331.2	1740.8
	914	0.0604	0.0638	0.0191	0.0445		914	5.05	12.9	6.65	4.2		914	3072	1024	1331.2	1740.8
	915	0.0704	0.0664	0.0209	0.0425		915	5.3	12.85	6.35	5.3		915	3072	1024	1331.2	1740.8
	916	0.0573	0.0615	0.02	0.048		916	5.55	12.4	6.25	4.15		916	3072	1024	1331.2	1740.8
	917	0.0435	0.0671	0.0196	0.0437		917	5.15	12	6.65	4.25		917	3072	1024	1331.2	1740.8
	918	0.0515	0.0642	0.0216	0.0354		918	5	8.75	6.4	9.65		918	3072	1024	1331.2	1740.8
	919	0.0522	0.0649	0.0196	0.0382		919	4.95	10.8	6.45	5.1		919	3072	1024	1331.2	1740.8
	920	0.0548	0.0634	0.0195	0.039		920	5	13.05	6.6	4.2		920	3072	1024	1331.2	1740.8
	921	0.0434	0.0651	0.0207	0.0381		921	4.95	12.95	15.1	5.2		921	3072	1024	1331.2	1740.8
	922	0.0353	0.0637	0.0188	0		922	5.65	12.3	6	4.25		922	3072	1024	1331.2	1740.8
	923	0.0407	0.0687	0.0192	0.042		923	4.85	10.8	6.05	5.25		923	3072	1024	1331.2	1740.8
	924	0.0539	0.0655	0.021	0.0436		924	4.75	8	6.1	4.3		924	3072	1024	1331.2	1740.8
	925	0.0593	0.0681	0.0199	0.0399		925	5.55	12.55	6.15	5.2		925	3072	1024	1331.2	1740.8
	926	0.0555	0.0645	0.0177	0.0435		926	4.8	12.8	6.4	4.2		926	3072	1024	1331.2	1740.8
	927	0.059	0.0648	0.0205	0.0423		927	5.6	12.25	6.35	5.05		927	3072	1024	1331.2	1740.8
	928	0.052	0.0695	0.02	0.0469		928	4.9	12.4	5.45	4.2		928	3072	1024	1331.2	1740.8
	929	0.0586	0.0732	0.0193	0.0419		929	5.3	7.95	6.15	4.85		929	3072	1024	1331.2	1740.8
	930	0.0712	0.0649	0.0186	0.04		930	11	10.9	6.1	5.05		930	3072	1024	1331.2	1740.8
	931	0.0599	0.0664	0.0196	0.0423		931	4.75	12.8	6.1	4.1		931	3072	1024	1331.2	1740.8
	932	0.0564	0.0628	0.0195	0.0413		932	5.25	12.15	6.05	4.95		932	3072	1024	1331.2	1740.8
	933	0.0498	0.0691	0.0182	0.0423		933	5.3	12.75	6.1	4.9		933	3072	1024	1331.2	1740.8
	934	0.0599	0.0626	0.0221	0.0396		934	5.35	7.75	0	3.95		934	3072	1024	0	1740.8
	935	0.0513	0.068	0.0196	0.04		935	5.3	10.9	6.15	4.9		935	3072	1024	1331.2	1740.8
	936	0.0575	0.0707	0.0205	0.0393		936	5.3	12.8	6.2	4.9		936	3072	1024	1331.2	1740.8
	937	0.0449	0.0701	0.0192	0		937	5.25	12.2	6.15	4.1		937	3072	1024	1331.2	1740.8
	938	0.0539	0.0646	0.0201	0.0404		938	5.3	12.55	6.15	4.7		938	3072	1024	1331.2	1740.8
	939	0.0502	0.0662	0.019	0.0463		939	5.1	7.35	6.15	4.9		939	3072	1024	1331.2	1740.8
	940	0.0447	0.0684	0.0205	0.045		940	5.9	11.7	6.15	5.1		940	3072	1024	1331.2	1740.8
	941	0.0403	0.0673	0.0207	0.0419		941	5	12.7	6.75	5		941	3072	1024	1331.2	1740.8
	942	0.0431	0.0632	0.0191	0.0418		942	5.75	12.25	6.05	4.85		942	3072	1024	1331.2	1740.8
	943	0.0448	0.0667	0.0204	0.0429		943	5.05	10.7	6.2	4.8		943	3072	1024	1331.2	1740.8
	944	0.0372	0.0664	0.0196	0.0404		944	5.65	8	6.1	4.75		944	3072	1024	1331.2	1740.8
	945	0.0403	0.0661	0.0196	0.0422		945	5.75	12.7	6.05	5.1		945	3072	1024	1331.2	1740.8
	946	0.0398	0.0679	0.0205	0		946	5.45	12.8	6.6	5		946	3072	1024	1331.2	1740.8
	947	0.0472	0.0675	0.0211	0		947	5.45	12.45	6.1	4.65		947	3072	1024	1331.2	1740.8
	948	0.052	0.0642	0.0198	0		948	5.3	7.85	6.1	9.55		948	3072	1024	1331.2	1740.8
	949	0.0491	0.0644	0.0182	0		949	5.5	10.95	6.45	4.25		949	3072	1024	1331.2	1740.8
	950	0.045	0.0653	0.0189	0		950	5.8	12.75	6.05	4.4		950	3072	1024	1331.2	1740.8
	951	0.0417	0.0658	0.019	0		951	5.45	12.1	6.5	4.5		951	3072	1024	1331.2	1740.8
	952	0.0545	0.0657	0.0197	0		952	5.85	10.25	6.4	4.65		952	3072	1024	1331.2	1740.8
	953	0.0488	0.0653	0.0182	0		953	5.65	8.35	5.9	5.4		953	3072	1024	1331.2	1740.8
	954	0.0522	0.065	0.0198	0		954	5.6	12.65	6.45	4.5		954	3072	1024	1331.2	1740.8
	955	0.0454	0.0625	0.0178	0		955	5.35	12.15	6.45	4.6		955	3072	1024	1331.2	1740.8
	956	0.0464	0.068	0.0176	0		956	5.75	10.8	6.35	5.3		956	3072	1024	1331.2	1740.8
	957	0.0476	0.067	0.0217	0		957	5.8	7.65	6.3	4.4		957	3072	1024	1331.2	1740.8
	958	0.0481	0.0633	0.0188	0		958	5.2	12.7	6.3	5.2		958	3072	1024	1331.2	1740.8
	959	0.0434	0.0658	0.0212	0		959	5.75	12.2	6.3	4.4		959	3072	1024	1331.2	1740.8
	960	0.0328	0.0651	0.0206	0		960	11.1	10.85	6.15	5.2		960	3072	1024	1331.2	1740.8
	961	0.051	0.0666	0.0202	0		961	5.05	7.85	6.5	4.6		961	3072	1024	1331.2	1740.8
	962	0.0545	0.0664	0.0196	0		962	5.9	12.9	6.45	5.05		962	3072	1024	1331.2	1740.8
	963	0.0426	0.0695	0.02	0		963	5.95	12.25	6.05	5.15		963	3072	1024	1331.2	1740.8
	964	0.0356	0.0633	0.0214	0		964	5.5	11.5	6.4	5.2		964	3072	1024	1331.2	1740.8
	965	0.05	0.0708	0.0194	0		965	5.5	7.05	6.35	5.2		965	3072	1024	1331.2	1740.8
	966	0.0552	0.0679	0.0209	0.0462		966	6.25	12.7	6.1	4.5		966	3072	1024	1331.2	1740.8
	967	0.0579	0.0676	0.0212	0.043		967	5.4	11.95	6.45	5.5		967	3072	1024	1331.2	1740.8
	968	0.0542	0.0657	0.0192	0.0411		968	6	11	6.7	5.1		968	3072	1024	1331.2	1740.8
	969	0.0566	0.0648	0.0232	0.0409		969	5.8	7.6	6.35	5.05		969	3072	1024	1331.2	1740.8
	970	0.0672	0.0654	0.02	0.0441		970	5.85	12.55	6.35	5		970	3072	1024	1331.2	1740.8
	971	0.0662	0.0683	0.0194	0		971	5.35	11.95	6.55	4.85		971	3072	1024	1331.2	1740.8
	972	0.0548	0.0679	0.0195	0		972	5.9	9.75	6.35	5.4		972	3072	1024	1331.2	1740.8
	973	0.0605	0.0667	0.0194	0		973	5.9	8.8	6.5	4.95		973	3072	1024	1331.2	1740.8
	974	0.058	0.0671	0.0176	0		974	5.7	12.6	6.35	5.4		974	3072	1024	1331.2	1740.8
	975	0.0492	0.0653	0.0205	0.04		975	5.95	12.05	6.3	5.5		975	3072	1024	1331.2	1740.8
	976	0.048	0.0661	0.0214	0.0418		976	5.8	8.1	6.55	4.8		976	3072	1024	1331.2	1740.8
	977	0.058	0.0707	0.0211	0.0445		977	5.75	10.35	6.4	5.25		977	3072	1024	1331.2	1740.8
	978	0.059	0.0685	0.0199	0.0417		978	5.45	12.55	6.35	9.45		978	3072	1024	1331.2	1740.8
	979	0.0537	0.0709	0.0205	0.0454		979	6.1	11.95	15.05	5.2		979	3072	1024	1331.2	1740.8
	980	0.0703	0.0684	0.021	0.0407		980	6.05	7.85	5.8	4.85		980	3072	1024	1331.2	1740.8
	981	0.0598	0.0628	0.0188	0.039		981	5.4	10.5	5.95	5.4		981	3072	1024	1331.2	1740.8
	982	0.0638	0.0638	0.0198	0.0413		982	15.75	12.85	6.05	4.8		982	3072	1024	1331.2	1740.8
	983	0.0603	0.0683	0.0209	0.0431		983	5.75	12	6.15	5.5		983	3072	1024	1331.2	1740.8
	984	0.0547	0.068	0.019	0.0405		984	4.55	7	6.25	5.3		984	3072	1024	1331.2	1740.8
	985	0.0556	0.0661	0.018	0.0422		985	4.05	11.7	6.3	5.45		985	3072	1024	1331.2	1740.8
	986	0.0566	0.0635	0.0194	0.038		986	3.35	12.75	6.2	5.1		986	3072	1024	1331.2	1740.8
	987	0.057	0.0633	0.0202	0.0372		987	4.05	12	5.5	5.6		987	3072	1024	1331.2	1740.8
	988	0.0581	0.0691	0.0205	0.0473		988	3.4	6.65	6.15	5.7		988	3072	1024	1331.2	1740.8
	989	0.0521	0.0691	0.021	0.0458		989	4.35	11.75	6.25	5.7		989	3072	1024	1331.2	1740.8
	990	0.0576	0.0674	0.0203	0.049		990	5.75	12.05	6.25	5.35		990	3072	1024	1331.2	1740.8
	991	0.063	0.0657	0.0222	0.0394		991	7.25	12.5	6.25	5.45		991	3072	1024	1331.2	1740.8
	992	0.0542	0.0669	0.0199	0.0385		992	4.8	5.9	6.15	5.6		992	3072	1024	1331.2	1740.8
	993	0.0637	0.0621	0.0211	0.0368		993	3.4	12.7	6.2	7.15		993	3072	1024	1331.2	1740.8
	994	0.0615	0.0683	0.0191	0.0434		994	5	12	6.15	5.45		994	3072	1024	1331.2	1740.8
	995	0.0541	0.0648	0.0204	0.0525		995	3.4	11.75	6.1	5.6		995	3072	1024	1331.2	1740.8
	996	0.0662	0.0676	0.0204	0.0542		996	3.45	6.7	6.1	5.9		996	3072	1024	1331.2	1740.8
	997	0.0665	0.0648	0.0192	0.0534		997	5.25	12.55	6	5.45		997	3072	1024	1331.2	1740.8
	998	0.0646	0.0671	0.02	0.0513		998	3.4	12.1	6.6	5.8		998	3072	1024	1331.2	1740.8
	999	0.0625	0.0676	0.0192	0.052		999	5.5	10.65	6.15	5.75		999	3072	1024	1331.2	1740.8
	1000	0.0461	0.0658	0.0196	0.0461		1000	3.55	7.9	5.95	5.45		1000	3072	1024	1331.2	1740.8
	1001	0.0446	0.0674	0.0195	0.0487		1001	5.75	12.45	6.1	5.8		1001	3072	1024	1331.2	1740.8
	1002	0.0544	0.0672	0.0204	0.0482		1002	3.55	12.1	6.65	5.45		1002	3072	1024	1331.2	1740.8
	1003	0.0491	0.0661	0.018	0.0512		1003	5.85	8.35	6	5.8		1003	3072	1024	1331.2	1740.8
	1004	0.0489	0.0628	0.019	0.042		1004	3.45	10.05	6.05	5.75		1004	3072	1024	1331.2	1740.8
	1005	0.0548	0.0645	0.0201	0.0461		1005	3.55	12.9	6.55	5.45		1005	3072	1024	1331.2	1740.8
	1006	0.0518	0.0658	0.0207	0.0383		1006	6.1	11.95	5.9	5.75		1006	3072	1024	1331.2	1740.8
	1007	0.0457	0.0652	0.0192	0.04		1007	3.4	5.9	6.35	5.75		1007	3072	1024	1331.2	1740.8
	1008	0.0603	0.0644	0.0224	0.0434		1008	6.25	12.5	6	5.6		1008	3072	1024	1331.2	1740.8
	1009	0.054	0.0655	0.0185	0.0371		1009	3.45	11.95	6.45	18.75		1009	3072	1024	1331.2	1740.8
	1010	0.0542	0.0674	0.0195	0.0433		1010	6.25	10.2	6.35	4.75		1010	3072	1024	1331.2	1740.8
	1011	0.0611	0.0515	0.018	0.0418		1011	3.35	7.25	5.85	3.65		1011	3072	1024	1331.2	1740.8
	1012	0.0689	0.0637	0.0202	0.0407		1012	6.15	12.4	6.2	3.75		1012	3072	1024	1331.2	1740.8
	1013	0.0746	0.0653	0.02	0.0401		1013	3.4	11.85	6.15	4.5		1013	3072	1024	1331.2	1740.8
	1014	0.0649	0.0635	0.0198	0.0242		1014	3.25	6.7	6.2	4.1		1014	3072	1024	1331.2	1740.8
	1015	0.068	0.0607	0.0182	0.0373		1015	6.15	11.75	6.25	4.3		1015	3072	1024	1331.2	1740.8
	1016	0.0614	0.061	0.0189	0.0402		1016	3.2	12.1	6.5	5.15		1016	3072	1024	1331.2	1740.8
	1017	0.0538	0.0656	0.02	0.0413		1017	5.95	11.25	6.15	4.3		1017	3072	1024	1331.2	1740.8
	1018	0.0571	0.0627	0.0188	0.0443		1018	3.2	7.3	6.1	4.4		1018	3072	1024	1331.2	1740.8
	1019	0.0421	0.0662	0.0209	0.0465		1019	6	12.6	6.3	4.35		1019	3072	1024	1331.2	1740.8
	1020	0.054	0.0669	0.0212	0.0375		1020	3.2	12.05	6.2	5.65		1020	3072	1024	1331.2	1740.8
	1021	0.0479	0.0652	0.0205	0.0518		1021	11.35	7.8	6.25	4.35		1021	3072	1024	1331.2	1740.8
	1022	0.0564	0.0638	0.0204	0.0391		1022	3.3	10.65	6.55	4.4		1022	3072	1024	1331.2	1740.8
	1023	0.0441	0.0669	0.021	0.0413		1023	5.85	11.9	6.2	4.35		1023	3072	1024	1331.2	1740.8
	1024	0.0391	0.0663	0.0202	0.0403		1024	3.35	11.55	7.05	5.45		1024	3072	1024	1331.2	1740.8
	1025	0.0356	0.0683	0.0174	0.0442		1025	5.8	6.8	6.8	4.35		1025	3072	1024	1331.2	1740.8
	1026	0.0402	0.0685	0.0203	0.0374		1026	3.3	12.5	6.4	4.25		1026	3072	1024	1331.2	1740.8
	1027	0.0328	0.0655	0.0223	0.0454		1027	5.9	11.95	6.45	5.2		1027	3072	1024	1331.2	1740.8
	1028	0.0376	0.0626	0.0204	0.0563		1028	3.3	5.85	6.9	4.15		1028	3072	1024	1331.2	1740.8
	1029	0.0484	0.0659	0.0192	0.0514		1029	3.3	12.5	6.5	5.05		1029	3072	1024	1331.2	1740.8
	1030	0.051	0.0672	0.0208	0.0463		1030	5.75	11.9	6.5	4.15		1030	3072	1024	1331.2	1740.8
	1031	0.0587	0.0668	0.0182	0.0334		1031	3.3	8.85	6.35	4.3		1031	3072	1024	1331.2	1740.8
	1032	0.0701	0.0648	0.0218	0.0403		1032	5.85	9.75	6.35	5.1		1032	3072	1024	1331.2	1740.8
	1033	0.0635	0.0631	0.0195	0.0487		1033	3.35	12.3	6.6	4.3		1033	3072	1024	1331.2	1740.8
	1034	0.0437	0.0661	0.0191	0.0444		1034	5.9	11.95	6.45	5.25		1034	3072	1024	1331.2	1740.8
	1035	0.0589	0.0672	0.0189	0.0429		1035	3.4	6.3	10.35	4.25		1035	3072	1024	1331.2	1740.8
	1036	0.0602	0.064	0.02	0.043		1036	5.9	12.7	10.55	5.05		1036	3072	1024	1331.2	1740.8
	1037	0.0611	0.0661	0.0212	0.0447		1037	3.45	11.95	5.85	4.2		1037	3072	1024	1331.2	1740.8
	1038	0.0656	0.0667	0.0191	0.0435		1038	5.9	6.65	6.1	5.05		1038	3072	1024	1331.2	1740.8
	1039	0.0862	0.0648	0.0188	0.0439		1039	3.4	11.6	6.2	9.2		1039	3072	1024	1331.2	1740.8
	1040	0.0448	0.0642	0.0205	0.0432		1040	5.75	11.85	6.2	3.9		1040	3072	1024	1331.2	1740.8
	1041	0.0445	0.0641	0.0205	0.0441		1041	3.35	9.55	6.25	4.75		1041	3072	1024	1331.2	1740.8
	1042	0.057	0.0655	0.0194	0.0429		1042	5.8	9	6.25	4.1		1042	3072	1024	1331.2	1740.8
	1043	0.0285	0.066	0.0208	0.0473		1043	3.35	12.45	6.3	4.95		1043	3072	1024	1331.2	1740.8
	1044	0.0434	0.0631	0.0185	0.0425		1044	5.75	11.75	6.15	5.1		1044	3072	1024	1331.2	1740.8
	1045	0.0532	0.0627	0.0188	0.0402		1045	3.4	6	6.15	4.05		1045	3072	1024	1331.2	1740.8
	1046	0.0576	0.0665	0.0191	0.0414		1046	5.8	12.35	6.1	4.95		1046	3072	1024	1331.2	1740.8
	1047	0.0546	0.0703	0.0194	0.04		1047	3.55	11.85	6.25	5.05		1047	3072	1024	1331.2	1740.8
	1048	0.0617	0.0679	0.0201	0.054		1048	5.7	6.6	5.45	4.85		1048	3072	1024	1331.2	1740.8
	1049	0.0675	0.0674	0.0202	0.0473		1049	3.4	11.75	6.15	4		1049	3072	1024	1331.2	1740.8
	1050	0.0534	0.0586	0.0212	0.0463		1050	5.9	11.85	6.1	4.8		1050	3072	1024	1331.2	1740.8
	1051	0.0485	0.0645	0.0206	0.0459		1051	11	9.8	7	4.8		1051	3072	1024	1331.2	1740.8
	1052	0.0549	0.0658	0.0209	0.0457		1052	3.7	8.5	6.05	4.75		1052	3072	1024	1331.2	1740.8
	1053	0.0494	0.0625	0.0197	0.0554		1053	5.85	12.35	6.15	4.75		1053	3072	1024	1331.2	1740.8
	1054	0.0469	0.0693	0.0189	0.0609		1054	3.5	11.8	6.2	3.85		1054	3072	1024	1331.2	1740.8
	1055	0.0467	0.0621	0.0211	0.046		1055	5.8	5.9	6.15	4.9		1055	3072	1024	1331.2	1740.8
	1056	0.0692	0.0667	0.0198	0.0443		1056	3.5	12.35	6.1	4.65		1056	3072	1024	1331.2	1740.8
	1057	0.0531	0.0686	0.0211	0.0429		1057	5.7	11.8	6.05	4.85		1057	3072	1024	1331.2	1740.8
	1058	0.0484	0.0718	0.0193	0.0417		1058	3.45	7.25	6.55	4.9		1058	3072	1024	1331.2	1740.8
	1059	0.0779	0.0676	0.0198	0.0464		1059	5.7	11.05	5.95	4.9		1059	3072	1024	1331.2	1740.8
	1060	0.0542	0.0639	0.0197	0.039		1060	3.35	11.85	6	4.8		1060	3072	1024	1331.2	1740.8
	1061	0.0398	0.0671	0.0209	0.0412		1061	5.55	10.25	6.55	4.8		1061	3072	1024	1331.2	1740.8
	1062	0.066	0.0694	0.0198	0.0579		1062	3.3	8.15	5.95	5.2		1062	3072	1024	1331.2	1740.8
	1063	0.0621	0.0659	0.0167	0.0453		1063	5.5	12.45	6.45	4.75		1063	3072	1024	1331.2	1740.8
	1064	0.0541	0.0654	0.0199	0.0724		1064	3.35	11.8	6.1	4.45		1064	3072	1024	1331.2	1740.8
	1065	0.0561	0.0652	0.0203	0.124		1065	5.6	5.95	6.45	4.55		1065	3072	1024	1331.2	1740.8
	1066	0.0621	0.0642	0.0191	0.108		1066	3.35	12.5	5.9	5.25		1066	3072	1024	1331.2	1740.8
	1067	0.0494	0.0682	0.0175	0.1131		1067	5.55	11.8	6.4	4.65		1067	3072	1024	1331.2	1740.8
	1068	0.0617	0.0654	0.0219	0.039		1068	5.55	8.05	6.45	4.65		1068	3072	1024	1331.2	1740.8
	1069	0.0591	0.0695	0.0207	0.0378		1069	3.45	10.4	6.3	9.6		1069	3072	1024	1331.2	1740.8
	1070	0.0516	0.0648	0.0181	0.0402		1070	5.45	12.05	6.3	5.15		1070	3072	1024	1331.2	1740.8
	1071	0.0533	0.0666	0.019	0.0417		1071	3.4	11.1	6.2	4.7		1071	3072	1024	1331.2	1740.8
	1072	0.0392	0.0691	0.0209	0.038		1072	5.85	7.25	6.25	5.3		1072	3072	1024	1331.2	1740.8
	1073	0.0535	0.0647	0.0235	0.0463		1073	3.3	12.55	6.05	5.05		1073	3072	1024	1331.2	1740.8
	1074	0.0473	0.0666	0.0188	0.0528		1074	5.65	11.8	6.5	4.45		1074	3072	1024	1331.2	1740.8
	1075	0.0425	0.0676	0.0195	0.0474		1075	3.5	6	6.15	5.05		1075	3072	1024	1331.2	1740.8
	1076	0.041	0.069	0.0196	0.0464		1076	5.75	12.3	6.4	4.95		1076	3072	1024	1331.2	1740.8
	1077	0.0485	0.0677	0.0194	0.0394		1077	5.7	11.9	6.35	4.95		1077	3072	1024	1331.2	1740.8
	1078	0.0501	0.0662	0.0199	0.0433		1078	3.4	9.05	6.3	5.05		1078	3072	1024	1331.2	1740.8
	1079	0.0465	0.0667	0.0183	0.0358		1079	5.65	9.25	6.35	4.35		1079	3072	1024	1331.2	1740.8
	1080	0.0529	0.0661	0.0194	0.0407		1080	3.45	12.4	6.3	5.4		1080	3072	1024	1331.2	1740.8
	1081	0.0487	0.0667	0.019	0.0344		1081	9	11.8	6.45	4.9		1081	3072	1024	1331.2	1740.8
	1082	0.0564	0.0685	0.0204	0.0386		1082	7.55	5.9	6.35	4.85		1082	3072	1024	1331.2	1740.8
	1083	0.0487	0.0647	0.0206	0.038		1083	3.4	12.65	6.6	4.95		1083	3072	1024	1331.2	1740.8
	1084	0.0644	0.0669	0.02	0.0406		1084	5.4	11.85	6.35	4.95		1084	3072	1024	1331.2	1740.8
	1085	0.0428	0.0667	0.0183	0.0415		1085	5.35	7.45	6.35	5.25		1085	3072	1024	1331.2	1740.8
	1086	0.0443	0.0688	0.0208	0.0376		1086	3.4	10.9	6.65	5.3		1086	3072	1024	1331.2	1740.8
	1087	0.0441	0.0673	0.0203	0.0427		1087	5.4	11.9	6.35	4.9		1087	3072	1024	1331.2	1740.8
	1088	0.0409	0.0678	0.0185	0.0399		1088	3.45	10.6	6.45	5.2		1088	3072	1024	1331.2	1740.8
	1089	0.0518	0.0704	0.02	0.0486		1089	5.45	7.65	6.65	5.2		1089	3072	1024	1331.2	1740.8
	1090	0.0364	0.0666	0.0205	0.0471		1090	5.35	12.5	6.5	5.2		1090	3072	1024	1331.2	1740.8
	1091	0.0412	0.0659	0.0213	0.0384		1091	3.5	11.95	6.55	5.25		1091	3072	1024	1331.2	1740.8
	1092	0.0411	0.0667	0.0225	0.0369		1092	5.25	5.95	14.75	5		1092	3072	1024	1331.2	1740.8
	1093	0.038	0.0666	0.0186	0.0374		1093	3.45	12.4	5.9	5.1		1093	3072	1024	1331.2	1740.8
	1094	0.054	0.0641	0.0203	0.0435		1094	5.3	12	5.95	5.55		1094	3072	1024	1331.2	1740.8
	1095	0.0407	0.0693	0.018	0.0405		1095	5.3	8.5	6.05	5.45		1095	3072	1024	1331.2	1740.8
	1096	0.0567	0.0683	0.0191	0.0383		1096	3.35	9.85	6.25	5		1096	3072	1024	1331.2	1740.8
	1097	0.0591	0.0688	0.019	0.0255		1097	5.55	11.8	5.45	5.8		1097	3072	1024	1331.2	1740.8
	1098	0.0607	0.0667	0.0203	0.0405		1098	5.5	11.75	6.15	5.3		1098	3072	1024	1331.2	1740.8
	1099	0.0647	0.0703	0.0183	0.037		1099	3.4	6.65	6.15	9.8		1099	3072	1024	1331.2	1740.8
	1100	0.05	0.0638	0.0196	0.04		1100	5.5	12.4	6.3	5.15		1100	3072	1024	1331.2	1740.8
	1101	0.0491	0.0689	0.0183	0.0384		1101	3.5	11.85	6.15	5.2		1101	3072	1024	1331.2	1740.8
	1102	0.0663	0.0641	0.0194	0.0398		1102	5.45	6.2	6.2	5.65		1102	3072	1024	1331.2	1740.8
	1103	0.0574	0.0678	0.0213	0.0364		1103	5.45	12.35	6.15	5.35		1103	3072	1024	1331.2	1740.8
	1104	0.0561	0.0686	0.0188	0.0382		1104	3.5	11.8	6.2	5.4		1104	3072	1024	1331.2	1740.8
	1105	0.068	0.0648	0.0191	0.042		1105	5.35	9.45	6.2	5.6		1105	3072	1024	1331.2	1740.8
	1106	0.0719	0.0666	0.0196	0.0408		1106	5.45	8.8	6.25	5.45		1106	3072	1024	1331.2	1740.8
	1107	0.0615	0.0632	0.0203	0.0406		1107	3.4	12.35	6.05	5.9		1107	3072	1024	1331.2	1740.8
	1108	0.0632	0.0717	0.0172	0.0435		1108	5.45	11.9	6.2	5.45		1108	3072	1024	1331.2	1740.8
	1109	0.058	0.0687	0.0219	0.037		1109	5.35	5.9	6.25	5.8		1109	3072	1024	1331.2	1740.8
	1110	0.0566	0.0665	0.0199	0.0435		1110	3.4	12.4	6.05	5.75		1110	3072	1024	1331.2	1740.8
	1111	0.0635	0.067	0.0173	0.0492		1111	5.25	12.1	6.05	5.45		1111	3072	1024	1331.2	1740.8
	1112	0.0684	0.0679	0.0207	0.0422		1112	10.55	7.55	6.1	5.75		1112	3072	1024	1331.2	1740.8
	1113	0.0445	0.0684	0.0192	0.0415		1113	5.2	10.9	6.8	5.85		1113	3072	1024	1331.2	1740.8
	1114	0.0516	0.0664	0.0201	0.0424		1114	3.5	11.85	6	6.15		1114	3072	1024	1331.2	1740.8
	1115	0.0558	0.0654	0.0194	0.0415		1115	5.5	10.45	5.9	6.15		1115	3072	1024	1331.2	1740.8
	1116	0.0506	0.0675	0.0195	0.0373		1116	5.3	8.05	5.95	5.6		1116	3072	1024	1331.2	1740.8
	1117	0.0416	0.0673	0.0201	0.037		1117	5.35	12.6	6.5	5.75		1117	3072	1024	1331.2	1740.8
	1118	0.0432	0.066	0.0182	0.0418		1118	3.5	11.95	5.9	5.7		1118	3072	1024	1331.2	1740.8
	1119	0.0392	0.0664	0.018	0.0403		1119	5.1	5.95	6.45	5.4		1119	3072	1024	1331.2	1740.8
	1120	0.05	0.0656	0.0197	0.0405		1120	5.15	12.7	6	5.8		1120	3072	1024	1331.2	1740.8
	1121	0.0671	0.0653	0.0184	0.0471		1121	3.4	12.05	6.4	5.4		1121	3072	1024	1331.2	1740.8
	1122	0.0649	0.0674	0.0195	0.0508		1122	5.4	8.35	5.9	5.9		1122	3072	1024	1331.2	1740.8
	1123	0.0539	0.0691	0.0203	0.0405		1123	5.2	10.2	6.45	5.8		1123	3072	1024	1331.2	1740.8
	1124	0.0617	0.0691	0.0191	0.0436		1124	5.2	11.95	6.2	14.8		1124	3072	1024	1331.2	1740.8
	1125	0.0554	0.0678	0.0198	0.0477		1125	3.5	11.35	6.25	4.85		1125	3072	1024	1331.2	1740.8
	1126	0.0568	0.0685	0.0199	0.0465		1126	5.2	6.95	6.15	3.65		1126	3072	1024	1331.2	1740.8
	1127	0.0526	0.0616	0.0207	0.0418		1127	5.15	12.4	5.9	3.75		1127	3072	1024	1331.2	1740.8
	1128	0.0578	0.0693	0.0217	0.0464		1128	5.15	11.9	5.55	4.75		1128	3072	1024	1331.2	1740.8
	1129	0.0514	0.0683	0.0175	0.0402		1129	3.55	5.95	3.4	4		1129	3072	1024	1331.2	1740.8
	1130	0.0526	0.0655	0.0161	0.0407		1130	5.1	12.45	1.7	8.7		1130	3072	1024	1331.2	1740.8
	1131	0.0707	0.0676	0.0082	0.0449		1131	5.2	11.85	3.05	5.1		1131	3072	1024	1331.2	1740.8
	1132	0.0467	0.0666	0.0065	0.0443		1132	4.95	9.35	4.35	4.3		1132	3072	1024	1331.2	1740.8
	1133	0.0509	0.0721	0.0067	0.0457		1133	3.45	9.15	4.95	4.25		1133	3072	1024	1331.2	1740.8
	1134	0.0516	0.069	0.0164	0.0444		1134	5.15	12.65	6.4	4.15		1134	3072	1024	1331.2	1740.8
	1135	0.0534	0.0662	0.0199	0.0459		1135	5.05	11.85	6.3	5.3		1135	3072	1024	1331.2	1740.8
	1136	0.0554	0.0643	0.022	0.0437		1136	5.2	5.95	6.3	4.3		1136	3072	1024	1331.2	1740.8
	1137	0.062	0.0645	0.0214	0.0419		1137	3.5	12.4	6.1	4.05		1137	3072	1024	1331.2	1740.8
	1138	0.0524	0.0649	0.0207	0.0431		1138	4.9	11.8	6.6	5.2		1138	3072	1024	1331.2	1740.8
	1139	0.058	0.0669	0.0209	0.0445		1139	5.1	7.2	6.35	4.3		1139	3072	1024	1331.2	1740.8
	1140	0.0487	0.064	0.0207	0.0388		1140	5	11.1	6.4	4.2		1140	3072	1024	1331.2	1740.8
	1141	0.0513	0.0659	0.0228	0.0414		1141	4.95	11.75	6.45	5.15		1141	3072	1024	1331.2	1740.8
	1142	0.0767	0.0687	0.0203	0.0427		1142	10.05	10.9	6.25	4.3		1142	3072	1024	1331.2	1740.8
	1143	0.0535	0.0691	0.0198	0.0368		1143	4.9	7.3	6.6	5.25		1143	3072	1024	1331.2	1740.8
	1144	0.068	0.067	0.0208	0.0386		1144	3.35	12.4	6.3	4.2		1144	3072	1024	1331.2	1740.8
	1145	0.0583	0.0667	0.0197	0.0363		1145	4.9	11.8	6.35	4.55		1145	3072	1024	1331.2	1740.8
	1146	0.0446	0.0716	0.018	0.036		1146	4.85	5.95	6.6	4.8		1146	3072	1024	1331.2	1740.8
	1147	0.0518	0.067	0.0214	0.0386		1147	4.9	12.35	6.3	4.1		1147	3072	1024	1331.2	1740.8
	1148	0.0435	0.069	0.0191	0.0372		1148	4.8	11.8	6.5	5.2		1148	3072	1024	1331.2	1740.8
	1149	0.0409	0.0682	0.0182	0.0356		1149	4.95	8.95	15.2	4.05		1149	3072	1024	1331.2	1740.8
	1150	0.0531	0.0662	0.0169	0.0337		1150	4.9	9.4	6	5.05		1150	3072	1024	1331.2	1740.8
	1151	0.0504	0.068	0.0199	0.0358		1151	3.3	12.1	6.1	4.9		1151	3072	1024	1331.2	1740.8
	1152	0.0609	0.0696	0.0194	0.0359		1152	4.75	12.1	6.1	4.15		1152	3072	1024	1331.2	1740.8
	1153	0.0532	0.0666	0.0213	0.0409		1153	4.85	6.35	6.15	4.95		1153	3072	1024	1331.2	1740.8
	1154	0.0562	0.0669	0.0211	0.0408		1154	4.8	12.45	5.7	4.05		1154	3072	1024	1331.2	1740.8
	1155	0.047	0.0661	0.0177	0.0458		1155	4.85	11.95	6.25	4.95		1155	3072	1024	1331.2	1740.8
	1156	0.0546	0.0638	0.0203	0.037		1156	4.75	7.05	6.1	4.95		1156	3072	1024	1331.2	1740.8
	1157	0.0684	0.0655	0.0203	0.0369		1157	4.95	11.25	6.2	4		1157	3072	1024	1331.2	1740.8
	1158	0.058	0.0668	0.0205	0.0518		1158	4.6	12.05	6.2	4.85		1158	3072	1024	1331.2	1740.8
	1159	0.0541	0.0644	0.0189	0.041		1159	4.95	10.35	6.2	4.75		1159	3072	1024	1331.2	1740.8
	1160	0.0436	0.0674	0.0196	0.0394		1160	4.8	7.85	6.15	9.2		1160	3072	1024	1331.2	1740.8
	1161	0.0355	0.0647	0.0203	0.0392		1161	3.3	12.3	6.15	4.55		1161	3072	1024	1331.2	1740.8
	1162	0.0637	0.0665	0.0193	0.036		1162	4.75	11.85	6.1	4.55		1162	3072	1024	1331.2	1740.8
	1163	0.0525	0.0662	0.0182	0.039		1163	4.75	6	6.3	4.25		1163	3072	1024	1331.2	1740.8
	1164	0.0469	0.0633	0.0207	0.0415		1164	4.8	12.55	6.15	4.9		1164	3072	1024	1331.2	1740.8
	1165	0.0641	0.0692	0.0191	0.0386		1165	4.75	12.35	6.15	4.85		1165	3072	1024	1331.2	1740.8
	1166	0.0437	0.0667	0.0206	0.0514		1166	4.75	8.8	6.15	4.75		1166	3072	1024	1331.2	1740.8
	1167	0.0434	0.0656	0.0174	0.0437		1167	4.7	9.55	6.1	4.8		1167	3072	1024	1331.2	1740.8
	1168	0.0534	0.0624	0.0199	0.038		1168	4.85	12.45	6.2	4.75		1168	3072	1024	1331.2	1740.8
	1169	0.0572	0.0658	0.0196	0.0473		1169	4.65	12	6.5	4.75		1169	3072	1024	1331.2	1740.8
	1170	0.0417	0.0693	0.0203	0.037		1170	4.7	5.95	6.25	4.95		1170	3072	1024	1331.2	1740.8
	1171	0.0479	0.0691	0.0193	0.0392		1171	4.65	12.5	6.15	4.5		1171	3072	1024	1331.2	1740.8
	1172	0.0597	0.0689	0.0187	0.0376		1172	9.3	11.9	6.1	4.55		1172	3072	1024	1331.2	1740.8
	1173	0.0593	0.0683	0.0189	0.0438		1173	6.4	7.35	6.55	4.95		1173	3072	1024	1331.2	1740.8
	1174	0.0541	0.0652	0.0192	0.0352		1174	4.55	11.1	6.05	4.65		1174	3072	1024	1331.2	1740.8
	1175	0.0548	0.0697	0.0179	0.0366		1175	4.6	11.8	6	4.6		1175	3072	1024	1331.2	1740.8
	1176	0.0563	0.0661	0.0182	0.0392		1176	4.7	10.85	6.4	5.5		1176	3072	1024	1331.2	1740.8
	1177	0.0569	0.0698	0.0198	0.0354		1177	4.55	7.65	5.95	4.6		1177	3072	1024	1331.2	1740.8
	1178	0.0437	0.0631	0.0185	0.0368		1178	4.75	12.6	6.25	4.6		1178	3072	1024	1331.2	1740.8
	1179	0.0605	0.0682	0.0198	0.0369		1179	4.6	11.85	6.3	4.6		1179	3072	1024	1331.2	1740.8
	1180	0.0536	0.0662	0.0189	0.0419		1180	4.6	6.05	6	5.55		1180	3072	1024	1331.2	1740.8
	1181	0.068	0.0668	0.0202	0.0298		1181	4.6	13.6	6.3	4.55		1181	3072	1024	1331.2	1740.8
	1182	0.0539	0.0672	0.0187	0.0404		1182	4.65	11.8	6.25	5.55		1182	3072	1024	1331.2	1740.8
	1183	0.0615	0.0669	0.0168	0.0352		1183	4.55	8.85	6.15	4.45		1183	3072	1024	1331.2	1740.8
	1184	0.0605	0.067	0.0223	0.0396		1184	4.6	9.55	6.3	5.25		1184	3072	1024	1331.2	1740.8
	1185	0.0637	0.0677	0.0179	0.0407		1185	5.95	12.15	6.15	4.7		1185	3072	1024	1331.2	1740.8
	1186	0.0612	0.0691	0.0195	0.0359		1186	4.5	11.8	6.1	5.15		1186	3072	1024	1331.2	1740.8
	1187	0.0457	0.0668	0.0198	0.0453		1187	4.75	6.5	6.4	5.15		1187	3072	1024	1331.2	1740.8
	1188	0.0577	0.0663	0.0193	0.0407		1188	4.65	12.45	6.15	5.1		1188	3072	1024	1331.2	1740.8
	1189	0.0654	0.0674	0.0199	0.0392		1189	4.75	11.95	6.5	4.6		1189	3072	1024	1331.2	1740.8
	1190	0.0478	0.0653	0.0207	0.0409		1190	4.65	6.65	6.45	9.9		1190	3072	1024	1331.2	1740.8
	1191	0.0502	0.0657	0.0184	0.0384		1191	5.9	11.8	6.3	4.75		1191	3072	1024	1331.2	1740.8
	1192	0.0514	0.0614	0.0208	0.0419		1192	4.45	11.9	6.45	4.85		1192	3072	1024	1331.2	1740.8
	1193	0.0543	0.0646	0.0192	0.0393		1193	4.55	9.9	6.3	5.05		1193	3072	1024	1331.2	1740.8
	1194	0.0485	0.0635	0.019	0.0382		1194	4.4	8.55	6.7	5.5		1194	3072	1024	1331.2	1740.8
	1195	0.0697	0.0657	0.0181	0.0415		1195	5	12.45	6.45	4.8		1195	3072	1024	1331.2	1740.8
	1196	0.0488	0.0668	0.0197	0.0379		1196	5.15	12.05	6.35	4.7		1196	3072	1024	1331.2	1740.8
	1197	0.0434	0.0644	0.0186	0.037		1197	4.55	5.95	6.55	5.3		1197	3072	1024	1331.2	1740.8
	1198	0.0536	0.0678	0.02	0.0362		1198	4.65	12.5	6.3	4.75		1198	3072	1024	1331.2	1740.8
	1199	0.0779	0.0675	0.0213	0.0522		1199	5.45	12.05	6.35	5.45		1199	3072	1024	1331.2	1740.8
	1200	0.0621	0.0624	0.0195	0.0333		1200	4.3	7.9	6.65	5.35		1200	3072	1024	1331.2	1740.8
	1201	0.0582	0.0629	0.0195	0.039		1201	4.45	10.35	6.3	4.8		1201	3072	1024	1331.2	1740.8
	1202	0.0411	0.0661	0.0201	0.032		1202	5.55	11.95	6.35	5.2		1202	3072	1024	1331.2	1740.8
	1203	0.0474	0.0636	0.0211	0.0386		1203	9.35	11.4	6.6	5.25		1203	3072	1024	1331.2	1740.8
	1204	0.0503	0.0663	0.021	0.0358		1204	5.7	7.05	6.3	5.5		1204	3072	1024	1331.2	1740.8
	1205	0.0631	0.0633	0.021	0.0411		1205	4.5	12.6	11.1	5		1205	3072	1024	1331.2	1740.8
	1206	0.0433	0.0665	0.0199	0.0327		1206	5.45	12	9.9	5.5		1206	3072	1024	1331.2	1740.8
	1207	0.0561	0.0653	0.0194	0.0435		1207	4.5	5.9	5.85	4.95		1207	3072	1024	1331.2	1740.8
	1208	0.05	0.0617	0.0209	0.0379		1208	4.45	12.6	6.05	5.35		1208	3072	1024	1331.2	1740.8
	1209	0.0576	0.0676	0.0174	0.0372		1209	5.4	12.15	6.15	5.35		1209	3072	1024	1331.2	1740.8
	1210	0.0625	0.0665	0.0205	0.0398		1210	4.45	9.2	6.3	5.4		1210	3072	1024	1331.2	1740.8
	1211	0.0566	0.0715	0.0192	0.035		1211	5.3	9.25	6.2	5.65		1211	3072	1024	1331.2	1740.8
	1212	0.0571	0.0707	0.0197	0.0395		1212	4.45	12.4	6.25	5.3		1212	3072	1024	1331.2	1740.8
	1213	0.0524	0.0645	0.0222	0.0336		1213	5.3	12	6.25	5.45		1213	3072	1024	1331.2	1740.8
	1214	0.0562	0.0662	0.0187	0.0453		1214	4.15	6	6.35	5.75		1214	3072	1024	1331.2	1740.8
	1215	0.0563	0.0637	0.0177	0		1215	5.25	12.55	6.25	5.3		1215	3072	1024	1331.2	1740.8
	1216	0.0625	0.0661	0.0199	0		1216	4.2	11.9	6.1	5.3		1216	3072	1024	1331.2	1740.8
	1217	0.0518	0.0661	0.0193	0		1217	5.25	7.5	6.15	0		1217	3072	1024	1331.2	1740.8
	1218	0.072	0.0649	0.0197	0		1218	4.6	10.85	5.4	0		1218	3072	1024	1331.2	1740.8
	1219	0.0497	0.0692	0.0222	0		1219	4.75	11.9	6.15	0		1219	3072	1024	1331.2	1740.8
	1220	0.0572	0.0637	0.0188	0		1220	5.35	10.45	6.2	0		1220	3072	1024	1331.2	1740.8
	1221	0.0267	0.0679	0.0212	0		1221	4.4	7.95	6.4	0		1221	3072	1024	1331.2	1740.8
	1222	0.0676	0.0647	0.0198	0		1222	5.35	12.6	6.45	0		1222	3072	1024	1331.2	1740.8
	1223	0.0483	0.0669	0.0196	0		1223	5.2	12.05	6.1	0.05		1223	3072	1024	1331.2	1740.8
	1224	0.075	0.0697	0.0185	0.0369		1224	5.2	5.85	6.05	10.8		1224	3072	1024	1331.2	1740.8
	1225	0.0499	0.0667	0.0197	0.0405		1225	4.35	12.5	6.15	5.8		1225	3072	1024	1331.2	2150.4
	1226	0.0617	0.0665	0.0206	0.0411		1226	5.15	11.9	6.1	5.7		1226	3072	1024	1331.2	2150.4
	1227	0.0615	0.0661	0.0198	0.0419		1227	5.3	8.45	6.15	5.9		1227	3072	1024	1331.2	2252.8
	1228	0.0405	0.069	0.0174	0.0356		1228	5.55	10.25	6.55	7.35		1228	3072	1024	1331.2	2252.8
	1229	0.0601	0.0646	0.0189	0.0342		1229	4.4	11.95	5.95	6.85		1229	3072	1024	1331.2	2252.8
	1230	0.0473	0.0674	0.0201	0.0324		1230	5.05	11.4	6.05	6.85		1230	3072	1024	1331.2	2252.8
	1231	0.0708	0.0635	0.0209	0.0382		1231	5.3	7.05	6.6	4.95		1231	3072	1024	1331.2	2252.8
	1232	0.0574	0.0639	0.0188	0.0392		1232	5.45	12.3	5.9	4.85		1232	3072	1024	1331.2	2252.8
	1233	0.0526	0.0674	0.0186	0.0405		1233	10.65	12	6.6	4.5		1233	3072	1024	1331.2	2252.8
	1234	0.0526	0.0643	0.0192	0.0386		1234	5	5.95	5.95	5.1		1234	3072	1024	1331.2	2252.8
	1235	0.0643	0.0664	0.0193	0.0415		1235	5.3	12.3	6.45	4.1		1235	3072	1024	1331.2	2252.8
	1236	0.0506	0.0698	0.0207	0.0382		1236	5.35	11.95	6.05	5		1236	3072	1024	1331.2	2252.8
	1237	0.0591	0.0657	0.0183	0.0438		1237	5.15	9.05	6.3	4.15		1237	3072	1024	1331.2	2252.8
	1238	0.0735	0.0656	0.0181	0.039		1238	5.1	9.3	6.3	5		1238	3072	1024	1331.2	2252.8
	1239	0.0578	0.0667	0.0217	0.0452		1239	5.15	12.45	6.25	5		1239	3072	1024	1331.2	2252.8
	1240	0.0608	0.0671	0.0184	0.0334		1240	5.2	11.65	6.2	4.25		1240	3072	1024	1331.2	2252.8
	1241	0.0489	0.0665	0.0193	0.0416		1241	6	6.05	6.2	5.05		1241	3072	1024	1331.2	2252.8
	1242	0.0503	0.0679	0.019	0.034		1242	5.1	12.35	6.1	4.85		1242	3072	1024	1331.2	2252.8
	1243	0.0587	0.0654	0.0185	0.0469		1243	4.8	11.8	6.1	4		1243	3072	1024	1331.2	2252.8
	1244	0.0532	0.0677	0.0199	0.0369		1244	5.6	7.35	6.3	4.8		1244	3072	1024	1331.2	2252.8
	1245	0.052	0.0691	0.02	0.0461		1245	4.95	11.15	6.15	4.65		1245	3072	1024	1331.2	2252.8
	1246	0.0529	0.0607	0.0206	0.0356		1246	5.05	12	6.35	4.75		1246	3072	1024	1331.2	2252.8
	1247	0.0591	0.0633	0.0187	0.0411		1247	5.65	10.55	6.25	4.9		1247	3072	1024	1331.2	2252.8
	1248	0.056	0.0637	0.0225	0.0347		1248	4.95	7.65	6.2	4.05		1248	3072	1024	1331.2	2252.8
	1249	0.0573	0.0635	0.0192	0.0451		1249	5.55	12.3	6.5	4.95		1249	3072	1024	1331.2	2252.8
	1250	0.056	0.065	0.02	0.0396		1250	5.75	11.9	6.3	4.7		1250	3072	1024	1331.2	2252.8
	1251	0.0556	0.0633	0.0203	0.0421		1251	4.95	5.9	6.5	4.8		1251	3072	1024	1331.2	2252.8
	1252	0.0572	0.0627	0.0198	0.0388		1252	5.75	12.55	6.25	4.55		1252	3072	1024	1331.2	2252.8
	1253	0.0511	0.0665	0.0198	0.0425		1253	5.75	12	6.4	4.65		1253	3072	1024	1331.2	2252.8
	1254	0.0506	0.0654	0.0195	0.038		1254	5.45	8.55	6.6	10.3		1254	3072	1024	1331.2	2252.8
	1255	0.0534	0.0662	0.0199	0.0422		1255	5.45	9.95	6.35	4.8		1255	3072	1024	1331.2	2252.8
	1256	0.0627	0.0642	0.0187	0.035		1256	5.45	11.95	6.35	4.4		1256	3072	1024	1331.2	2252.8
	1257	0.0674	0.0618	0.0203	0.0472		1257	5.3	11.7	6.55	5.15		1257	3072	1024	1331.2	2252.8
	1258	0.0564	0.063	0.0176	0.0342		1258	5.4	6.6	6.35	4.55		1258	3072	1024	1331.2	2252.8
	1259	0.0639	0.0642	0.0196	0.0415		1259	5.3	12.35	6.4	4.5		1259	3072	1024	1331.2	2252.8
	1260	0.0542	0.0665	0.0188	0.0355		1260	5.4	11.95	6.65	4.95		1260	3072	1024	1331.2	2252.8
	1261	0.0459	0.0636	0.0195	0.0413		1261	5.75	6.65	6.3	5.45		1261	3072	1024	1331.2	2252.8
	1262	0.0509	0.0684	0.0185	0.0392		1262	5.25	12.05	15.15	4.45		1262	3072	1024	1331.2	2252.8
	1263	0.055	0.065	0.0198	0.0421		1263	10.15	12.05	5.75	5		1263	3072	1024	1331.2	2252.8
	1264	0.0542	0.0677	0.0188	0.0396		1264	6.45	10.2	5.9	4.5		1264	3072	1024	1331.2	2252.8
	1265	0.0635	0.0655	0.0199	0.0424		1265	5.85	8.25	5.95	5.2		1265	3072	1024	1331.2	2252.8
	1266	0.0407	0.0661	0.0194	0.0458		1266	5.05	12.5	6.15	4.5		1266	3072	1024	1331.2	2252.8
	1267	0.0565	0.065	0.0194	0.0394		1267	5.5	11.9	6.2	5.1		1267	3072	1024	1331.2	2252.8
	1268	0.0549	0.066	0.022	0.0386		1268	6.05	5.95	6.3	5.25		1268	3072	1024	1331.2	2252.8
	1269	0.0676	0.0651	0.0169	0.0415		1269	5.5	12.35	6.25	4.55		1269	3072	1024	1331.2	2252.8
	1270	0.0663	0.0655	0.0197	0.039		1270	5.7	12	6.15	4.95		1270	3072	1024	1331.2	2252.8
	1271	0.0635	0.0645	0.0177	0.0372		1271	6.05	8.15	6.35	5.05		1271	3072	1024	1331.2	2252.8
	1272	0.0704	0.0674	0.0189	0.0378		1272	5.3	10.1	6.15	5		1272	3072	1024	1331.2	2252.8
	1273	0.059	0.0681	0.0203	0.0336		1273	5.9	11.75	6.2	5.05		1273	3072	1024	1331.2	2252.8
	1274	0.0591	0.0678	0.0192	0.0348		1274	5.6	11.8	6.1	4.85		1274	3072	1024	1331.2	2252.8
	1275	0.0583	0.0636	0.0172	0.0309		1275	5.65	6.8	6.1	5.4		1275	3072	1024	1331.2	2252.8
	1276	0.0779	0.0685	0.0204	0.0359		1276	5.25	12.45	6.15	5.1		1276	3072	1024	1331.2	2252.8
	1277	0.0683	0.0624	0.0188	0.0371		1277	5.9	12.05	6.15	4.9		1277	3072	1024	1331.2	2252.8
	1278	0.0655	0.0631	0.0186	0.041		1278	5.85	6.7	6.1	5.2		1278	3072	1024	1331.2	2252.8
	1279	0.061	0.0682	0.0204	0.0449		1279	5.4	11.75	6.15	4.7		1279	3072	1024	1331.2	2252.8
	1280	0.0587	0.0668	0.0193	0.0368		1280	5.6	12.1	6.1	5.3		1280	3072	1024	1331.2	2252.8
	1281	0.0546	0.0646	0.0203	0.0395		1281	5.65	10	6.2	4.8		1281	3072	1024	1331.2	2252.8
	1282	0.0581	0.0674	0.0197	0.038		1282	5.65	8.5	6.05	5.15		1282	3072	1024	1331.2	2252.8
	1283	0.0758	0.0668	0.0185	0.0431		1283	5.35	12.35	6	5.15		1283	3072	1024	1331.2	2252.8
	1284	0.0517	0.0689	0.0209	0.0386		1284	5.75	11.8	6.6	7.3		1284	3072	1024	1331.2	2252.8
	1285	0.0409	0.0676	0.0189	0.0356		1285	5.75	5.95	6	8.15		1285	3072	1024	1331.2	2252.8
	1286	0.0564	0.0671	0.019	0.0398		1286	5.35	12.35	6.1	5		1286	3072	1024	1331.2	2252.8
	1287	0.053	0.0683	0.0197	0.0467		1287	5.65	12.05	6.5	5.45		1287	3072	1024	1331.2	2252.8
	1288	0.082	0.0658	0.0199	0.04		1288	5.65	8.05	6.05	5		1288	3072	1024	1331.2	2252.8
	1289	0.0542	0.066	0.0195	0.0435		1289	5.7	10.35	6	5.45		1289	3072	1024	1331.2	2252.8
	1290	0.0581	0.0649	0.0223	0.0395		1290	5.2	11.8	6.65	5.25		1290	3072	1024	1331.2	2252.8
	1291	0.0453	0.0673	0.0191	0.0417		1291	5.7	11.25	6	5.4		1291	3072	1024	1331.2	2252.8
	1292	0.0607	0.0664	0.0216	0.0404		1292	5.8	6.9	6.45	5.6		1292	3072	1024	1331.2	2252.8
	1293	0.0489	0.0662	0.0196	0.0364		1293	7.4	12.5	6.4	5.25		1293	3072	1024	1331.2	2252.8
	1294	0.0669	0.0662	0.0191	0.0405		1294	9.5	11.75	5.9	5.45		1294	3072	1024	1331.2	2252.8
	1295	0.0613	0.0679	0.018	0.042		1295	5.75	6.45	6.35	5.45		1295	3072	1024	1331.2	2252.8
	1296	0.0696	0.068	0.0184	0.0421		1296	5.05	11.85	6.3	5.75		1296	3072	1024	1331.2	2252.8
	1297	0.0518	0.0663	0.0201	0.042		1297	6.15	11.8	6.25	5.65		1297	3072	1024	1331.2	2252.8
	1298	0.0545	0.0668	0.0215	0.0356		1298	5.9	9.5	6.25	5.2		1298	3072	1024	1331.2	2252.8
	1299	0.0461	0.0658	0.0212	0.0422		1299	5.45	8.75	6.15	5.75		1299	3072	1024	1331.2	2252.8
	1300	0.0504	0.0664	0.0191	0.0739		1300	5.95	12.45	6.55	5.2		1300	3072	1024	1331.2	2252.8
	1301	0.0487	0.0677	0.0199	0.036		1301	6	12.25	6.15	5.6		1301	3072	1024	1331.2	2252.8
	1302	0.0627	0.0658	0.0183	0.0409		1302	14.15	5.8	6.5	5.25		1302	3072	1024	1331.2	2252.8
	1303	0.05	0.0641	0.0175	0.0423		1303	7.55	12.3	6	5.5		1303	3072	1024	1331.2	2252.8
	1304	0.0615	0.0651	0.0191	0.0376		1304	4.8	11.85	6.3	5.6		1304	3072	1024	1331.2	2252.8
	1305	0.0568	0.0658	0.0211	0.0335		1305	4	7.9	6.65	5.3		1305	3072	1024	1331.2	2252.8
	1306	0.0477	0.0642	0.0216	0.0445		1306	3.35	10.35	4.5	5.6		1306	3072	1024	1331.2	2252.8
	1307	0.0612	0.0639	0.0144	0.0368		1307	4.4	11.85	6.45	5.4		1307	3072	1024	1331.2	2252.8
	1308	0.052	0.0666	0.0199	0.0429		1308	3.35	11.35	6.3	5.6		1308	3072	1024	1331.2	2252.8
	1309	0.0532	0.0669	0.0199	0.0449		1309	4.6	6.9	6.6	5.25		1309	3072	1024	1331.2	2252.8
	1310	0.0564	0.0643	0.02	0.0438		1310	3.45	12.4	6.3	5.5		1310	3072	1024	1331.2	2252.8
	1311	0.0473	0.066	0.0201	0.0431		1311	4.65	11.75	6.3	5.65		1311	3072	1024	1331.2	2252.8
	1312	0.0605	0.0658	0.0209	0.044		1312	3.5	6.05	6.55	5.2		1312	3072	1024	1331.2	2252.8
	1313	0.0478	0.067	0.0185	0.0358		1313	4.95	12.25	6.4	5.7		1313	3072	1024	1331.2	2252.8
	1314	0.0457	0.0655	0.0197	0.0396		1314	3.25	11.8	6.3	5.2		1314	3072	1024	1331.2	2252.8
	1315	0.0459	0.0677	0.0221	0.0455		1315	5	9.6	6.6	20.1		1315	3072	1024	1331.2	2252.8
	1316	0.0516	0.066	0.0189	0.0399		1316	3.25	8.7	6.4	5.25		1316	3072	1024	1331.2	2252.8
	1317	0.0464	0.0726	0.0197	0.0371		1317	5.15	12.45	6.3	3.6		1317	3072	1024	1331.2	2252.8
	1318	0.0435	0.0662	0.0197	0.0411		1318	3.25	11.8	6.55	3.75		1318	3072	1024	1331.2	2252.8
	1319	0.0629	0.0692	0.0179	0.0357		1319	5.2	5.85	14.85	3.85		1319	3072	1024	1331.2	2252.8
	1320	0.064	0.0677	0.019	0.0403		1320	3.3	12.25	5.8	3.9		1320	3072	1024	1331.2	2252.8
	1321	0.0686	0.0658	0.0168	0.04		1321	5.6	11.8	6.05	3.2		1321	3072	1024	1331.2	2252.8
	1322	0.074	0.0681	0.0202	0.0371		1322	3.3	9.1	6.25	4		1322	3072	1024	1331.2	2252.8
	1323	0.0411	0.0729	0.0201	0		1323	3.35	9.15	6.35	4.25		1323	3072	1024	1331.2	2252.8
	1324	0.0407	0.0655	0.021	0		1324	11.15	12.6	6.35	4.4		1324	3072	1024	1331.2	2252.8
	1325	0.0415	0.0656	0.0208	0.0385		1325	3.3	11.85	5.5	4.55		1325	3072	1024	1331.2	2252.8
	1326	0.0665	0.0676	0.0191	0.0502		1326	5.9	6.05	6.3	3.2		1326	3072	1024	1331.2	2252.8
	1327	0.0496	0.0673	0.0201	0.0408		1327	3.3	12.5	6.3	4.65		1327	3072	1024	1331.2	2252.8
	1328	0.0387	0.066	0.0207	0.0398		1328	5.75	12	6.25	4.65		1328	3072	1024	1331.2	2252.8
	1329	0.0475	0.0634	0.0216	0.0341		1329	3.3	7.85	6.25	4.75		1329	3072	1024	1331.2	2252.8
	1330	0.0528	0.0689	0.0198	0.0401		1330	5.9	10.65	6.25	3.05		1330	3072	1024	1331.2	2252.8
	1331	0.056	0.0686	0.0191	0.0346		1331	3.25	11.8	6.25	4.65		1331	3072	1024	1331.2	2252.8
	1332	0.0456	0.0644	0.0205	0.0408		1332	5.95	11.55	6.2	4.6		1332	3072	1024	1331.2	2252.8
	1333	0.0711	0.0643	0.0212	0.0338		1333	3.3	6.85	6.25	4.75		1333	3072	1024	1331.2	2252.8
	1334	0.067	0.0681	0.0183	0.042		1334	5.9	12.5	6	3.1		1334	3072	1024	1331.2	2252.8
	1335	0.058	0.0685	0.0195	0.0431		1335	3.25	11.95	6.05	4.9		1335	3072	1024	1331.2	2252.8
	1336	0.0641	0.0649	0.0184	0.0424		1336	4.4	7	6	4.65		1336	3072	1024	1331.2	2252.8
	1337	0.0532	0.065	0.0205	0.0407		1337	5.1	11.5	6.1	4.7		1337	3072	1024	1331.2	2252.8
	1338	0.0843	0.0672	0.0185	0.0447		1338	3.4	11.9	6.05	4.7		1338	3072	1024	1331.2	2252.8
	1339	0.0506	0.0673	0.0176	0.039		1339	6.95	10.95	6.65	3.1		1339	3072	1024	1331.2	2252.8
	1340	0.0574	0.0648	0.0177	0.0399		1340	3.2	7.55	6	4.65		1340	3072	1024	1331.2	2252.8
	1341	0.0597	0.0669	0.0184	0.0355		1341	5.85	12.45	5.9	4.6		1341	3072	1024	1331.2	2252.8
	1342	0.0631	0.0651	0.02	0.038		1342	3.2	12	6	4.6		1342	3072	1024	1331.2	2252.8
	1343	0.0669	0.0658	0.0207	0.0413		1343	5.75	6.75	6.55	4.75		1343	3072	1024	1331.2	2252.8
	1344	0.0719	0.0685	0.0214	0.0352		1344	3.25	11.5	5.9	4.7		1344	3072	1024	1331.2	2252.8
	1345	0.0686	0.0661	0.0191	0.0357		1345	5.75	11.85	6.55	9.45		1345	3072	1024	1331.2	2252.8
	1346	0.0771	0.067	0.0208	0.041		1346	3.25	10.55	5.95	4.5		1346	3072	1024	1331.2	2252.8
	1347	0.0692	0.067	0.0188	0.0446		1347	5.8	7.85	6.4	3.35		1347	3072	1024	1331.2	2252.8
	1348	0.0678	0.0671	0.0193	0.0392		1348	3.25	12.5	5.95	4.65		1348	3072	1024	1331.2	2252.8
	1349	0.0766	0.0658	0.0183	0.0407		1349	5.7	11.9	6.35	4.5		1349	3072	1024	1331.2	2252.8
	1350	0.0534	0.0659	0.0199	0.0389		1350	3.2	6	5.85	4.45		1350	3072	1024	1331.2	2252.8
	1351	0.0452	0.0691	0.0179	0.0402		1351	5.8	12.4	6.35	4.5		1351	3072	1024	1331.2	2252.8
	1352	0.0745	0.0656	0.0197	0.0386		1352	3.25	11.85	6.3	4.45		1352	3072	1024	1331.2	2252.8
	1353	0.0609	0.0671	0.0211	0.039		1353	6	9.85	6.25	4.55		1353	3072	1024	1331.2	2252.8
	1354	0.0597	0.066	0.0191	0.037		1354	8.5	8.5	6.2	3.2		1354	3072	1024	1331.2	2252.8
	1355	0.057	0.0635	0.0189	0.0413		1355	5.75	12.55	6.1	4.75		1355	3072	1024	1331.2	2252.8
	1356	0.0645	0.065	0.0198	0.0324		1356	3.25	12	6.45	4.65		1356	3072	1024	1331.2	2252.8
	1357	0.0669	0.0674	0.0189	0.0409		1357	5.5	5.9	6.05	4.75		1357	3072	1024	1331.2	2252.8
	1358	0.0639	0.0715	0.0208	0.0354		1358	3.15	12.3	6.4	4.65		1358	3072	1024	1331.2	2252.8
	1359	0.0538	0.0672	0.0202	0.0473		1359	5.6	11.85	6.05	4.65		1359	3072	1024	1331.2	2252.8
	1360	0.0566	0.0676	0.0197	0.0345		1360	3.4	9	6.3	4.8		1360	3072	1024	1331.2	2252.8
	1361	0.0605	0.0676	0.0193	0.0362		1361	5.55	9.3	6.15	4.6		1361	3072	1024	1331.2	2252.8
	1362	0.0513	0.0669	0.0183	0.0399		1362	3.35	12.4	6.5	4.75		1362	3072	1024	1331.2	2252.8
	1363	0.0471	0.0714	0.0202	0.0388		1363	5.45	11.9	6.35	4.5		1363	3072	1024	1331.2	2252.8
	1364	0.0562	0.0702	0.0193	0.0391		1364	3.3	5.9	6.35	4.65		1364	3072	1024	1331.2	2252.8
	1365	0.0558	0.0665	0.0199	0.0394		1365	5.4	12.45	6.35	4.65		1365	3072	1024	1331.2	2252.8
	1366	0.0621	0.07	0.0189	0.0431		1366	3.15	11.8	6.4	4.65		1366	3072	1024	1331.2	2252.8
	1367	0.0411	0.0697	0.0197	0.0422		1367	5.6	7.75	6.5	4.65		1367	3072	1024	1331.2	2252.8
	1368	0.0591	0.0654	0.0196	0.0386		1368	5.5	10.75	6.3	4.65		1368	3072	1024	1331.2	2252.8
	1369	0.0559	0.0674	0.0192	0.0423		1369	3.3	11.9	6.55	4.55		1369	3072	1024	1331.2	2252.8
	1370	0.0581	0.0696	0.0174	0.038		1370	5.6	11.5	6.4	4.55		1370	3072	1024	1331.2	2252.8
	1371	0.052	0.0679	0.0187	0.0471		1371	3.25	7	6.4	4.7		1371	3072	1024	1331.2	2252.8
	1372	0.0614	0.0673	0.0198	0.0369		1372	5.55	12.6	6.55	4.65		1372	3072	1024	1331.2	2252.8
	1373	0.051	0.0674	0.0181	0.0451		1373	3.25	11.9	6.3	4.65		1373	3072	1024	1331.2	2252.8
	1374	0.0554	0.0673	0.0178	0.0369		1374	5.6	6.5	6.4	4.5		1374	3072	1024	1331.2	2252.8
	1375	0.0601	0.0664	0.0215	0.0408		1375	3.2	11.95	12.2	8.95		1375	3072	1024	1331.2	2252.8
	1376	0.0599	0.0697	0.019	0.0356		1376	5.55	11.9	8.65	4.6		1376	3072	1024	1331.2	2252.8
	1377	0.0491	0.0643	0.0172	0.0395		1377	3.25	10.2	5.85	4.55		1377	3072	1024	1331.2	2252.8
	1378	0.0629	0.0685	0.0171	0.0464		1378	5.45	8.2	6.05	4.5		1378	3072	1024	1331.2	2252.8
	1379	0.0712	0.066	0.0199	0		1379	3.1	12.55	5.95	5.65		1379	3072	1024	1331.2	2252.8
	1380	0.0493	0.0674	0.019	0.0403		1380	5.4	11.95	6.25	4.45		1380	3072	1024	1331.2	2252.8
	1381	0.0676	0.0667	0.018	0.0438		1381	5.45	5.9	6.3	4.45		1381	3072	1024	1331.2	2252.8
	1382	0.0643	0.0689	0.0164	0.0457		1382	3.25	12.45	6.35	4.4		1382	3072	1024	1331.2	2252.8
	1383	0.0687	0.0655	0.0177	0.0393		1383	5.4	12.05	6.25	4.45		1383	3072	1024	1331.2	2252.8
	1384	0.0558	0.0669	0.0175	0.0398		1384	5.55	9.05	6.3	4.45		1384	3072	1024	1331.2	2252.8
	1385	0.0694	0.0685	0.0192	0.0401		1385	8.25	9.2	6.15	4.35		1385	3072	1024	1331.2	2252.8
	1386	0.0573	0.0673	0.0192	0.0357		1386	5.55	12.35	6.2	4.45		1386	3072	1024	1331.2	2252.8
	1387	0.0637	0.0703	0.0201	0.0346		1387	3.45	11.85	6.2	5.4		1387	3072	1024	1331.2	2252.8
	1388	0.0604	0.0666	0.0185	0.041		1388	5.5	5.9	6.15	4.5		1388	3072	1024	1331.2	2252.8
	1389	0.0535	0.0678	0.0204	0.0427		1389	3.4	12.4	6.15	4.35		1389	3072	1024	1331.2	2252.8
	1390	0.0532	0.0669	0.0188	0.0453		1390	5.8	12	6	4.45		1390	3072	1024	1331.2	2252.8
	1391	0.0679	0.0714	0.0198	0.0431		1391	3.5	7.9	6.25	4.45		1391	3072	1024	1331.2	2252.8
	1392	0.0688	0.0711	0.0214	0.0414		1392	5.55	10.35	6.1	5.55		1392	3072	1024	1331.2	2252.8
	1393	0.0562	0.0655	0.0203	0.0437		1393	5.45	11.9	6.2	4.35		1393	3072	1024	1331.2	2252.8
	1394	0.0606	0.0733	0.0185	0.0453		1394	3.3	11.3	6	4.45		1394	3072	1024	1331.2	2252.8
	1395	0.0587	0.0688	0.0195	0.0409		1395	5.5	7.05	6.15	4.45		1395	3072	1024	1331.2	2252.8
	1396	0.0617	0.0661	0.0186	0.0364		1396	3.35	12.35	6.05	5.35		1396	3072	1024	1331.2	2252.8
	1397	0.0795	0.0673	0.0168	0.0387		1397	5.5	12.15	6.1	4.4		1397	3072	1024	1331.2	2252.8
	1398	0.0671	0.0697	0.0196	0.0396		1398	5.45	6	6.55	4.35		1398	3072	1024	1331.2	2252.8
	1399	0.0556	0.0619	0.0192	0.0395		1399	3.45	12.5	6.05	5.3		1399	3072	1024	1331.2	2252.8
	1400	0.0639	0.0664	0.021	0.039		1400	5.35	11.95	6	4.3		1400	3072	1024	1331.2	2252.8
	1401	0.0663	0.0681	0.0198	0.0439		1401	3.3	9.75	6.5	4.35		1401	3072	1024	1331.2	2252.8
	1402	0.0725	0.0671	0.021	0.0379		1402	5.45	8.75	5.95	5.25		1402	3072	1024	1331.2	2252.8
	1403	0.0601	0.0674	0.0184	0.04		1403	5.45	12.25	6.5	4.25		1403	3072	1024	1331.2	2252.8
	1404	0.0591	0.061	0.0206	0.0375		1404	3.3	4.85	5.8	4.25		1404	3072	1024	1331.2	2252.8
	1405	0.0656	0.1325	0.0189	0.0388		1405	5.55	7.4	6.3	8		1405	3072	1024	1331.2	2252.8
	1406	0.0655	0.0576	0.0211	0.0386		1406	5.3	1.3	6.4	6.65		1406	3072	1024	1331.2	2252.8
	1407	0.0699	0.105	0.019	0.038		1407	3.4	8.45	5.8	4.4		1407	3072	1024	1331.2	2252.8
	1408	0.0732	0.1261	0.0184	0.0377		1408	5.4	2.05	6.3	5.2		1408	3072	1024	1331.2	2252.8
	1409	0.0779	0.1464	0.018	0.0444		1409	3.35	9.1	6.2	4.35		1409	3072	1024	1331.2	2252.8
	1410	0.0692	0.061	0.0194	0.043		1410	5.25	2.85	6.25	4.45		1410	3072	1024	1331.2	2252.8
	1411	0.0694	0.0393	0.0177	0.037		1411	5.5	8.45	6.2	5.2		1411	3072	1024	1331.2	2252.8
	1412	0.0636	0.1423	0.0199	0.0392		1412	3.4	1.65	6.2	5.05		1412	3072	1024	1331.2	2252.8
	1413	0.068	0.0913	0.0191	0.0412		1413	5.25	4.85	6.5	4.2		1413	3072	1024	1331.2	2252.8
	1414	0.073	0.1456	0.019	0.0409		1414	5.2	6.55	6.05	5.05		1414	3072	1024	1331.2	2252.8
	1415	0.0619	0.0766	0.019	0.0379		1415	10.45	8.65	6.45	4.15		1415	3072	1024	1331.2	2252.8
	1416	0.0678	0.066	0.0192	0.0366		1416	3.25	3.4	6.3	5.2		1416	3072	1024	1331.2	2252.8
	1417	0.0566	0.0635	0.0203	0.0374		1417	5.25	9.85	6.2	4.3		1417	3072	1024	1331.2	2252.8
	1418	0.0627	0.0798	0.0218	0.0396		1418	5.15	9.55	6.25	5.25		1418	3072	1024	1331.2	2252.8
	1419	0.0688	0.0722	0.021	0.0336		1419	3.3	10	6.1	5.2		1419	3072	1024	1331.2	2252.8
	1420	0.0696	0.0404	0.0188	0.0369		1420	5.05	6.25	6.4	4.2		1420	3072	1024	1331.2	2252.8
	1421	0.0661	0.0539	0.0196	0.0388		1421	5.05	9.15	6.6	5.15		1421	3072	1024	1331.2	2252.8
	1422	0.0469	0.0492	0.02	0.0368		1422	3.85	10.4	6.35	5		1422	3072	1024	1331.2	2252.8
	1423	0.0625	0.054	0.019	0.0445		1423	5.15	10.65	6.4	4.25		1423	3072	1024	1331.2	2252.8
	1424	0.0537	0.0429	0.0193	0.0431		1424	5.15	10.6	6.55	5.15		1424	3072	1024	1331.2	2252.8
	1425	0.0689	0.0412	0.0196	0.037		1425	3.3	10.2	6.2	5.1		1425	3072	1024	1331.2	2252.8
	1426	0.072	0.0531	0.0184	0.0463		1426	5.05	10.5	6.3	5		1426	3072	1024	1331.2	2252.8
	1427	0.0687	0.0556	0.0185	0.0387		1427	5.1	7.75	6.6	4.9		1427	3072	1024	1331.2	2252.8
	1428	0.056	0.0513	0.0201	0.0418		1428	3.35	6.75	6.45	4.95		1428	3072	1024	1331.2	2252.8
	1429	0.0661	0.0513	0.02	0.0392		1429	5	10	6.4	4.75		1429	3072	1024	1331.2	2252.8
	1430	0.0617	0.0455	0.0198	0.0375		1430	5.55	10.95	6.6	4.2		1430	3072	1024	1331.2	2252.8
	1431	0.0525	0.0703	0.0213	0.0499		1431	5.1	9.8	6.35	4.9		1431	3072	1024	1331.2	2252.8
	1432	0.0781	0.0482	0.0203	0.0406		1432	3.3	9.1	15.05	5		1432	3072	1024	1331.2	2252.8
	1433	0.0752	0.0743	0.0206	0.0405		1433	5.05	5.45	5.85	4.85		1433	3072	1024	1331.2	2252.8
	1434	0.074	0.0936	0.0195	0.0433		1434	5.05	10.6	5.95	4.7		1434	3072	1024	1331.2	2252.8
	1435	0.052	0.0453	0.0189	0.0445		1435	5.25	11.5	5.45	5.55		1435	3072	1024	1331.2	2252.8
	1436	0.0684	0.0625	0.0186	0.0409		1436	3.25	10.15	6.15	9.3		1436	3072	1024	1331.2	2252.8
	1437	0.0651	0.0675	0.0202	0.0428		1437	5.05	8.15	6.3	5.5		1437	3072	1024	1331.2	2252.8
	1438	0.0601	0.0686	0.0189	0.0425		1438	5.1	12.35	6.2	4.75		1438	3072	1024	1331.2	2252.8
	1439	0.0574	0.0683	0.0188	0.0429		1439	3.65	11.85	6.15	4.8		1439	3072	1024	1331.2	2252.8
	1440	0.0499	0.0676	0.0192	0.0475		1440	4.7	5.9	6.1	4.75		1440	3072	1024	1331.2	2252.8
	1441	0.0734	0.0642	0.0194	0.0453		1441	5.15	12.35	6.2	5.6		1441	3072	1024	1331.2	2252.8
	1442	0.0675	0.0672	0.0181	0.0515		1442	5.15	11.95	6.15	4.7		1442	3072	1024	1331.2	2252.8
	1443	0.0661	0.0695	0.0198	0.0487		1443	5.05	8.3	6	4.5		1443	3072	1024	1331.2	2252.8
	1444	0.0699	0.0702	0.0194	0.0402		1444	3.4	10.2	6.2	5.3		1444	3072	1024	1331.2	2252.8
	1445	0.0713	0.0682	0.017	0.0469		1445	10.15	11.95	6.2	4.65		1445	3072	1024	1331.2	2252.8
	1446	0.0708	0.0672	0.0208	0.0484		1446	4.95	11.5	6.25	5.3		1446	3072	1024	1331.2	2252.8
	1447	0.07	0.0677	0.0167	0.0416		1447	4.9	6.9	6.2	4.55		1447	3072	1024	1331.2	2252.8
	1448	0.0654	0.0664	0.0212	0.0415		1448	4.9	12.55	6.15	5.15		1448	3072	1024	1331.2	2252.8
	1449	0.0506	0.069	0.0188	0.0442		1449	4.95	12	6.1	5.2		1449	3072	1024	1331.2	2252.8
	1450	0.0548	0.0698	0.0191	0.035		1450	3.35	6.05	6.2	5.15		1450	3072	1024	1331.2	2252.8
	1451	0.0701	0.0666	0.0191	0.0394		1451	4.85	12.55	6	4.3		1451	3072	1024	1331.2	2252.8
	1452	0.0682	0.0688	0.0185	0.0388		1452	4.8	12.05	4	4.95		1452	3072	1024	1331.2	2252.8
	1453	0.0625	0.0695	0.0124	0.0404		1453	4.85	9.15	2.05	4.85		1453	3072	1024	1331.2	2252.8
	1454	0.0696	0.0684	0.0098	0.0422		1454	4.9	9.45	1.85	4.85		1454	3072	1024	1331.2	2252.8
	1455	0.0659	0.0675	0.0062	0.0433		1455	3.3	12.5	4.05	4.9		1455	3072	1024	1331.2	2252.8
	1456	0.075	0.0672	0.0068	0.0416		1456	4.95	11.8	4.9	5.55		1456	3072	1024	1331.2	2252.8
	1457	0.0659	0.0622	0.0122	0.0375		1457	5.05	6.25	5.95	4.8		1457	3072	1024	1331.2	2252.8
	1458	0.0618	0.0683	0.0193	0.039		1458	4.9	12.4	6.5	5.2		1458	3072	1024	1331.2	2252.8
	1459	0.0631	0.0654	0.0191	0.0386		1459	4.9	11.9	5.95	5.4		1459	3072	1024	1331.2	2252.8
	1460	0.0665	0.067	0.0203	0.0422		1460	4.75	7.05	6.35	4.75		1460	3072	1024	1331.2	2252.8
	1461	0.0593	0.0655	0.0199	0.038		1461	4.85	11.4	6	5.45		1461	3072	1024	1331.2	2252.8
	1462	0.0568	0.0675	0.0207	0.034		1462	3.3	12	6.35	4.95		1462	3072	1024	1331.2	2252.8
	1463	0.0607	0.0661	0.0193	0.0398		1463	4.75	10.25	6.25	5.3		1463	3072	1024	1331.2	2252.8
	1464	0.0504	0.0711	0.0183	0.04		1464	4.85	8.2	5.95	5.3		1464	3072	1024	1331.2	2252.8
	1465	0.0583	0.0658	0.0198	0.0405		1465	4.95	12.65	6.2	5.1		1465	3072	1024	1331.2	2252.8
	1466	0.0664	0.0644	0.0198	0.0419		1466	4.75	12.1	6.2	10.05		1466	3072	1024	1331.2	2252.8
	1467	0.0734	0.0673	0.0183	0.0376		1467	4.75	5.9	6.25	4.95		1467	3072	1024	1331.2	2252.8
	1468	0.0742	0.0667	0.0186	0.0358		1468	4.75	12.45	6.15	5.3		1468	3072	1024	1331.2	2252.8
	1469	0.0643	0.0609	0.0188	0.0415		1469	4.6	11.95	6.4	5.2		1469	3072	1024	1331.2	2252.8
	1470	0.0681	0.0683	0.0192	0.0453		1470	4.7	7.6	6	5.35		1470	3072	1024	1331.2	2252.8
	1471	0.0781	0.0664	0.0186	0.0427		1471	4.4	11	6.4	5.45		1471	3072	1024	1331.2	2252.8
	1472	0.0863	0.0747	0.019	0.0504		1472	3.85	12.05	6.4	5.3		1472	3072	1024	1331.2	2252.8
	1473	0.07	0.0686	0.0198	0.045		1473	4.8	10.3	6.35	5.3		1473	3072	1024	1331.2	2252.8
	1474	0.0483	0.0649	0.0182	0.0491		1474	4.6	8.1	6.15	5.65		1474	3072	1024	1331.2	2252.8
	1475	0.0636	0.064	0.0186	0.0557		1475	8.1	12.35	6.15	5.65		1475	3072	1024	1331.2	2252.8
	1476	0.0621	0.0664	0.0203	0.0448		1476	7.7	11.75	6.25	5.5		1476	3072	1024	1331.2	2252.8
	1477	0.071	0.0662	0.0187	0.0413		1477	4.7	5.9	6.05	5.5		1477	3072	1024	1331.2	2252.8
	1478	0.0747	0.0661	0.017	0.0431		1478	4.7	12.4	6.55	5.6		1478	3072	1024	1331.2	2252.8
	1479	0.0641	0.0659	0.0198	0.0403		1479	4.8	11.75	6.45	5.35		1479	3072	1024	1331.2	2252.8
	1480	0.0657	0.0675	0.0178	0.0509		1480	4.7	7.05	6.4	5.45		1480	3072	1024	1331.2	2252.8
	1481	0.071	0.0669	0.0209	0.0568		1481	4.65	11.4	6.55	5.6		1481	3072	1024	1331.2	2252.8
	1482	0.0595	0.0677	0.0163	0.0454		1482	4.55	11.75	6.35	5.35		1482	3072	1024	1331.2	2252.8
	1483	0.0724	0.0697	0.0192	0.0463		1483	4.6	9.8	6.25	5.35		1483	3072	1024	1331.2	2252.8
	1484	0.0652	0.0662	0.018	0.0375		1484	4.5	8.5	6.75	5.25		1484	3072	1024	1331.2	2252.8
	1485	0.0779	0.067	0.0189	0.0404		1485	4.75	12.5	6.55	5.55		1485	3072	1024	1331.2	2252.8
	1486	0.0726	0.0614	0.0194	0.0455		1486	4.8	11.8	6.4	5.45		1486	3072	1024	1331.2	2252.8
	1487	0.0763	0.0668	0.0177	0.0431		1487	4.75	5.8	6.75	5.6		1487	3072	1024	1331.2	2252.8
	1488	0.0566	0.0668	0.0194	0.0372		1488	4.75	12.4	13.65	5.65		1488	3072	1024	1331.2	2252.8
	1489	0.0489	0.0666	0.0191	0.0375		1489	4.55	11.8	7.1	5.3		1489	3072	1024	1331.2	2252.8
	1490	0.0675	0.0652	0.0183	0.0472		1490	4.65	6.55	5.9	5.6		1490	3072	1024	1331.2	2252.8
	1491	0.074	0.0716	0.0197	0.0401		1491	4.75	11.8	6.05	5.35		1491	3072	1024	1331.2	2252.8
	1492	0.0719	0.0708	0.0186	0.0393		1492	4.75	11.8	6.3	5.6		1492	3072	1024	1331.2	2252.8
	1493	0.1103	0.0682	0.0197	0.0362		1493	4.75	9.15	6.35	5.2		1493	3072	1024	1331.2	2252.8
	1494	0.0589	0.0665	0.0187	0.0423		1494	4.55	9.2	6.4	5.55		1494	3072	1024	1331.2	2252.8
	1495	0.0726	0.0693	0.0185	0.0408		1495	4.45	11.95	6.15	5.5		1495	3072	1024	1331.2	2252.8
	1496	0.0674	0.0674	0.0182	0.037		1496	5.8	11.7	6.2	11.05		1496	3072	1024	1331.2	2252.8
	1497	0.0564	0.0671	0.0191	0.0433		1497	4.6	6.45	6.2	13.95		1497	3072	1024	1331.2	2252.8
	1498	0.0692	0.063	0.0197	0.0449		1498	4.45	12.3	6.2	3.95		1498	3072	1024	1331.2	2252.8
	1499	0.067	0.0623	0.0203	0.0492		1499	4.65	11.85	6.3	3.6		1499	3072	1024	1331.2	2252.8
	1500	0.0756	0.0664	0.0187	0.0448		1500	4.65	5.95	6.15	4.15		1500	3072	1024	1331.2	2252.8
	1501	0.073	0.0668	0.0185	0.0411		1501	4.7	12.45	6.2	4.15		1501	3072	1024	1331.2	2252.8
	1502	0.0637	0.0663	0.0201	0.038		1502	5.65	11.85	6.25	3.95		1502	3072	1024	1331.2	2252.8
	1503	0.0617	0.0648	0.0189	0.0424		1503	4.5	8.9	6.15	4.15		1503	3072	1024	1331.2	2252.8
	1504	0.0586	0.066	0.0188	0		1504	4.5	9.45	6.25	4.2		1504	3072	1024	1331.2	2252.8
	1505	0.0805	0.07	0.0174	0		1505	4.6	11.75	6.2	4.3		1505	3072	1024	1331.2	2252.8
	1506	0.0845	0.0681	0.0197	0		1506	10.55	11.45	6.05	4.45		1506	3072	1024	1331.2	2252.8
	1507	0.0756	0.0638	0.0178	0		1507	4.2	7	6.2	3.2		1507	3072	1024	1331.2	2252.8
	1508	0.0686	0.0694	0.0195	0		1508	4.45	12.35	6.15	4.55		1508	3072	1024	1331.2	2252.8
	1509	0.0805	0.069	0.0192	0		1509	5.55	12.15	6	4.7		1509	3072	1024	1331.2	2252.8
	1510	0.0671	0.0645	0.0187	0		1510	4.55	5.9	6.7	4.7		1510	3072	1024	1331.2	2252.8
	1511	0.0548	0.0644	0.0204	0.0399		1511	4.55	12.45	6	4.9		1511	3072	1024	1331.2	2252.8
	1512	0.0531	0.0676	0.02	0.0438		1512	5.5	11.9	6.05	3.25		1512	3072	1024	1331.2	2252.8
	1513	0.0724	0.0674	0.0191	0.0403		1513	4.5	8.05	6.5	4.75		1513	3072	1024	1331.2	2252.8
	1514	0.0722	0.0683	0.0182	0.0286		1514	4.55	10.55	6.05	4.8		1514	3072	1024	1331.2	2252.8
	1515	0.0744	0.0695	0.0182	0.0356		1515	5.35	12	6	4.75		1515	3072	1024	1331.2	2252.8
	1516	0.0635	0.063	0.0177	0.0419		1516	4.45	10.8	6.45	4.6		1516	3072	1024	1331.2	2252.8
	1517	0.067	0.0703	0.0206	0.0387		1517	4.4	7.55	6.2	3.25		1517	3072	1024	1331.2	2252.8
	1518	0.0623	0.0663	0.0202	0.0409		1518	5.45	12.55	6.05	4.7		1518	3072	1024	1331.2	2252.8
	1519	0.0771	0.0673	0.0182	0.04		1519	4.45	11.85	6.3	4.75		1519	3072	1024	1331.2	2252.8
	1520	0.0691	0.0667	0.0184	0.0424		1520	5.45	6	6.3	4.75		1520	3072	1024	1331.2	2252.8
	1521	0.0698	0.0655	0.0176	0.0394		1521	4.3	12.45	5.95	4.75		1521	3072	1024	1331.2	2252.8
	1522	0.0691	0.0652	0.0178	0.0426		1522	5.35	11.9	6.3	4.75		1522	3072	1024	1331.2	2252.8
	1523	0.0526	0.07	0.02	0.0581		1523	4.35	7.15	6.15	3.2		1523	3072	1024	1331.2	2252.8
	1524	0.0618	0.0686	0.0171	0.0454		1524	5.35	11.2	6.3	4.75		1524	3072	1024	1331.2	2252.8
	1525	0.0719	0.067	0.0185	0.0479		1525	4.5	11.9	6.55	4.65		1525	3072	1024	1331.2	2252.8
	1526	0.0714	0.0664	0.0201	0.0447		1526	5.35	10	6.1	7.45		1526	3072	1024	1331.2	2252.8
	1527	0.0644	0.0716	0.018	0.0423		1527	4.2	8.5	6.05	6.55		1527	3072	1024	1331.2	2252.8
	1528	0.0619	0.0671	0.0186	0.0421		1528	5.4	12.4	6.4	4.55		1528	3072	1024	1331.2	2252.8
	1529	0.0645	0.0689	0.0211	0.0447		1529	4.2	12.15	6.25	4.6		1529	3072	1024	1331.2	2252.8
	1530	0.056	0.0683	0.0193	0.0419		1530	5.35	5.85	6.2	4.7		1530	3072	1024	1331.2	2252.8
	1531	0.0623	0.0673	0.0166	0.0485		1531	5.35	12.65	6.25	4.6		1531	3072	1024	1331.2	2252.8
	1532	0.0611	0.0665	0.018	0.0402		1532	4.25	11.9	6.25	4.6		1532	3072	1024	1331.2	2252.8
	1533	0.0452	0.0627	0.0166	0.0382		1533	5.45	10.25	6.3	3.25		1533	3072	1024	1331.2	2252.8
	1534	0.0521	0.0666	0.0192	0.0416		1534	5.2	8.2	6.3	4.45		1534	3072	1024	1331.2	2252.8
	1535	0.0526	0.0698	0.0188	0.0491		1535	4.15	12.6	6.4	4.5		1535	3072	1024	1331.2	2252.8
	1536	0.062	0.0648	0.019	0.0324		1536	11.4	12.05	6.7	4.6		1536	3072	1024	1331.2	2252.8
	1537	0.0578	0.0664	0.0191	0.0342		1537	5.25	8.7	6.4	4.55		1537	3072	1024	1331.2	2252.8
	1538	0.0742	0.0676	0.0206	0.033		1538	4.45	9.8	6.4	4.5		1538	3072	1024	1331.2	2252.8
	1539	0.0637	0.0685	0.0191	0.0368		1539	5.35	12.55	6.65	4.45		1539	3072	1024	1331.2	2252.8
	1540	0.071	0.0681	0.0174	0.0386		1540	5.15	11.95	6.4	4.6		1540	3072	1024	1331.2	2252.8
	1541	0.0522	0.0674	0.0195	0.0347		1541	5.1	7.3	6.4	4.4		1541	3072	1024	1331.2	2252.8
	1542	0.0613	0.0658	0.0183	0.0366		1542	5.2	11.15	6.7	4.55		1542	3072	1024	1331.2	2252.8
	1543	0.0746	0.0652	0.0205	0.0606		1543	5.3	12.45	6.4	4.35		1543	3072	1024	1331.2	2252.8
	1544	0.0825	0.0623	0.0203	0.0387		1544	5.1	12	6.7	4.5		1544	3072	1024	1331.2	2252.8
	1545	0.0835	0.0645	0.0181	0.0354		1545	5.25	6.05	14.75	4.55		1545	3072	1024	1331.2	2252.8
	1546	0.075	0.0672	0.0197	0.0391		1546	5.2	12.4	6	4.4		1546	3072	1024	1331.2	2252.8
	1547	0.0967	0.0647	0.018	0.0409		1547	5.1	11.95	6.05	4.35		1547	3072	1024	1331.2	2252.8
	1548	0.057	0.0683	0.019	0.0353		1548	5	9.1	6.25	4.5		1548	3072	1024	1331.2	2252.8
	1549	0.0691	0.066	0.0181	0.0456		1549	5.15	9.25	6.3	4.2		1549	3072	1024	1331.2	2252.8
	1550	0.0754	0.068	0.0192	0.0377		1550	5.35	12.6	5.6	4.35		1550	3072	1024	1331.2	2252.8
	1551	0.0735	0.0672	0.0183	0.0392		1551	5.05	11.85	6.2	4.25		1551	3072	1024	1331.2	2252.8
	1552	0.0732	0.0667	0.0205	0.033		1552	4.9	5.95	6.2	4.35		1552	3072	1024	1331.2	2252.8
	1553	0.0712	0.067	0.0186	0.0302		1553	6	12.55	6.15	4.3		1553	3072	1024	1331.2	2252.8
	1554	0.076	0.0643	0.0161	0.0417		1554	4.95	11.8	6.25	4.35		1554	3072	1024	1331.2	2252.8
	1555	0.0698	0.0668	0.0211	0.0307		1555	5	7.05	6.1	4.35		1555	3072	1024	1331.2	2252.8
	1556	0.0585	0.0678	0.0193	0.0365		1556	5.75	11.3	6.15	4.25		1556	3072	1024	1331.2	2252.8
	1557	0.0538	0.0617	0.0195	0.0423		1557	4.95	11.85	6.2	10.15		1557	3072	1024	1331.2	2252.8
	1558	0.0653	0.0678	0.0198	0.0386		1558	5.95	10.25	6.1	4.2		1558	3072	1024	1331.2	2252.8
	1559	0.0618	0.0639	0.0169	0.0393		1559	5	8.2	6	4.1		1559	3072	1024	1331.2	2252.8
	1560	0.0617	0.0645	0.0175	0.0366		1560	5.8	12.4	6.15	4.2		1560	3072	1024	1331.2	2252.8
	1561	0.0679	0.0688	0.0169	0.0364		1561	5.15	11.85	6.15	4.25		1561	3072	1024	1331.2	2252.8
	1562	0.0786	0.0658	0.0184	0.0467		1562	5.5	5.95	6.2	4.35		1562	3072	1024	1331.2	2252.8
	1563	0.0831	0.0654	0.0191	0.032		1563	5.65	12.4	6.15	5.45		1563	3072	1024	1331.2	2252.8
	1564	0.0691	0.0676	0.0199	0.0386		1564	5.6	11.85	6	4.15		1564	3072	1024	1331.2	2252.8
	1565	0.0835	0.0662	0.0171	0.0388		1565	4.85	7.75	6.1	4.1		1565	3072	1024	1331.2	2252.8
	1566	0.0682	0.0644	0.0154	0.0404		1566	9.9	10.7	6.65	4.25		1566	3072	1024	1331.2	2252.8
	1567	0.0621	0.0716	0.017	0.0454		1567	5.8	11.95	6.05	4.15		1567	3072	1024	1331.2	2252.8
	1568	0.0634	0.0642	0.019	0.0409		1568	5.35	10.7	6.1	4.25		1568	3072	1024	1331.2	2252.8
	1569	0.0724	0.0665	0.0205	0.0447		1569	5.7	7.95	6.55	5.05		1569	3072	1024	1331.2	2252.8
	1570	0.077	0.0658	0.0187	0.0427		1570	5.25	12.5	5.95	4.1		1570	3072	1024	1331.2	2252.8
	1571	0.0665	0.0666	0.0198	0.0421		1571	5.05	11.95	6.1	4.05		1571	3072	1024	1331.2	2252.8
	1572	0.0615	0.0663	0.02	0.0384		1572	5.35	5.95	6.45	4.15		1572	3072	1024	1331.2	2252.8
	1573	0.0963	0.0673	0.0183	0.0355		1573	6.1	12.45	6.05	5.25		1573	3072	1024	1331.2	2252.8
	1574	0.0577	0.0704	0.0182	0.0404		1574	5.35	11.95	6.35	4.15		1574	3072	1024	1331.2	2252.8
	1575	0.053	0.0663	0.0205	0.0409		1575	5.75	8.1	6.1	4.1		1575	3072	1024	1331.2	2252.8
	1576	0.0524	0.0676	0.0197	0.0405		1576	5.8	10.55	6.4	5.15		1576	3072	1024	1331.2	2252.8
	1577	0.066	0.0652	0.02	0.0424		1577	5.55	11.85	6.4	4.05		1577	3072	1024	1331.2	2252.8
	1578	0.0526	0.0676	0.0212	0.0413		1578	5.65	11.1	6.2	4.15		1578	3072	1024	1331.2	2252.8
	1579	0.0651	0.0637	0.0182	0.0413		1579	5.65	7.2	6.25	5.4		1579	3072	1024	1331.2	2252.8
	1580	0.0678	0.0686	0.0188	0.0374		1580	5.65	12.45	6.2	4.1		1580	3072	1024	1331.2	2252.8
	1581	0.0643	0.0689	0.0182	0.0354		1581	5.5	11.9	6.2	4.15		1581	3072	1024	1331.2	2252.8
	1582	0.0751	0.0646	0.0199	0.0433		1582	5.8	6.05	6.2	5.25		1582	3072	1024	1331.2	2252.8
	1583	0.0509	0.0648	0.0166	0.0946		1583	5.85	12.4	6.1	4.3		1583	3072	1024	1331.2	2252.8
	1584	0.0686	0.0679	0.0178	0		1584	5.25	12.05	6.4	5.15		1584	3072	1024	1331.2	2252.8
	1585	0.072	0.0691	0.0188	0.0363		1585	5.75	8.6	6.25	4.2		1585	3072	1024	1331.2	2252.8
	1586	0.0639	0.0656	0.0199	0.0407		1586	5.6	9.7	6	4.1		1586	3072	1024	1331.2	2252.8
	1587	0.0759	0.0678	0.0166	0.0359		1587	5.4	11.9	6.5	10.85		1587	3072	1024	1331.2	2252.8
	1588	0.0738	0.0634	0.0199	0.0394		1588	5.6	11.6	6.3	3.8		1588	3072	1024	1331.2	2252.8
	1589	0.0687	0.0686	0.0181	0.0352		1589	5.85	6.85	6.35	4		1589	3072	1024	1331.2	2252.8
	1590	0.0886	0.0639	0.0193	0.034		1590	5.55	12.4	6.15	4.8		1590	3072	1024	1331.2	2252.8
	1591	0.0562	0.0667	0.0175	0.0402		1591	5.2	11.85	6.65	5.05		1591	3072	1024	1331.2	2252.8
	1592	0.0643	0.0695	0.0199	0.0388		1592	5.75	5.95	6.45	4.1		1592	3072	1024	1331.2	2252.8
	1593	0.0752	0.0658	0.0184	0.0446		1593	6.05	12.55	6.6	5		1593	3072	1024	1331.2	2252.8
	1594	0.0548	0.0658	0.0173	0.0368		1594	5.25	12.05	6.4	4.2		1594	3072	1024	1331.2	2252.8
	1595	0.0534	0.0669	0.0187	0.0436		1595	6	9.4	6.35	5.2		1595	3072	1024	1331.2	2252.8
	1596	0.0537	0.0666	0.02	0.0276		1596	5.8	9.05	6.6	5		1596	3072	1024	1331.2	2252.8
	1597	0.0631	0.0642	0.0197	0.0364		1597	11	12.55	6.3	4.05		1597	3072	1024	1331.2	2252.8
	1598	0.0665	0.0641	0.0196	0.0423		1598	5.8	12	6.4	5		1598	3072	1024	1331.2	2252.8
	1599	0.0711	0.0647	0.0213	0.0434		1599	5.65	5.9	6.55	4.7		1599	3072	1024	1331.2	2252.8
	1600	0.0556	0.0656	0.0188	0.0413		1600	5.35	12.55	6.4	3.85		1600	3072	1024	1331.2	2252.8
	1601	0.0692	0.0672	0.0201	0.0469		1601	6.05	11.9	6.4	4.65		1601	3072	1024	1331.2	2252.8
	1602	0.0608	0.0692	0.0206	0.0401		1602	5.75	7.1	14.85	4.75		1602	3072	1024	1331.2	2252.8
	1603	0.0504	0.0642	0.0204	0.0433		1603	5.45	11.35	5.8	4.9		1603	3072	1024	1331.2	2252.8
	1604	0.0481	0.0681	0.0187	0.0378		1604	5.9	11.9	5.9	4.7		1604	3072	1024	1331.2	2252.8
	1605	0.0651	0.0698	0.0184	0.0373		1605	5.85	10.25	6.15	3.95		1605	3072	1024	1331.2	2252.8
	1606	0.0658	0.067	0.0184	0.0314		1606	5.65	8.2	6.25	4.8		1606	3072	1024	1331.2	2252.8
	1607	0.0655	0.0661	0.0183	0.043		1607	5.2	12.4	6.1	5.25		1607	3072	1024	1331.2	2252.8
	1608	0.0759	0.0678	0.0182	0.0429		1608	5.9	11.85	6.45	4.85		1608	3072	1024	1331.2	2252.8
	1609	0.068	0.0661	0.0166	0.0313		1609	5.75	5.9	5.4	4.75		1609	3072	1024	1331.2	2252.8
	1610	0.0657	0.0629	0.0187	0		1610	5.4	12.35	6.25	4.6		1610	3072	1024	1331.2	2252.8
	1611	0.0914	0.0659	0.0165	0		1611	5.8	11.8	6.05	5		1611	3072	1024	1331.2	2252.8
	1612	0.0636	0.0648	0.0186	0		1612	5.75	9.65	6.1	4.9		1612	3072	1024	1331.2	2252.8
	1613	0.0681	0.0648	0.0186	0.0299		1613	6.6	8.7	6.2	4.6		1613	3072	1024	1331.2	2252.8
	1614	0.0793	0.0631	0.02	0.0412		1614	15.45	12.6	6.2	4.8		1614	3072	1024	1331.2	2252.8
	1615	0.067	0.0612	0.0184	0.0368		1615	5.65	11.8	6.15	5.25		1615	3072	1024	1331.2	2252.8
	1616	0.0589	0.069	0.0185	0.0375		1616	3.25	5.9	6.2	4.6		1616	3072	1024	1331.2	2252.8
	1617	0.0772	0.0686	0.0184	0.0385		1617	3.95	12.6	6.2	9.65		1617	3072	1024	1331.2	2252.8
	1618	0.0721	0.0627	0.018	0.0415		1618	4.15	12	6.1	4.4		1618	3072	1024	1331.2	2252.8
	1619	0.0665	0.0687	0.0185	0.0407		1619	3.35	8.85	6.05	4.7		1619	3072	1024	1331.2	2252.8
	1620	0.0702	0.0689	0.0171	0.0362		1620	4.45	9.5	6.05	5.5		1620	3072	1024	1331.2	2252.8
	1621	0.0627	0.0616	0.0202	0.0468		1621	3.3	12.5	6.6	4.55		1621	3072	1024	1331.2	2252.8
	1622	0.0721	0.0627	0.0206	0.0413		1622	4.5	12	6.2	5.3		1622	3072	1024	1331.2	2252.8
	1623	0.0702	0.0663	0.0182	0.0352		1623	3.3	5.95	6	4.55		1623	3072	1024	1331.2	2252.8
	1624	0.0761	0.062	0.0178	0.1552		1624	4.65	12.4	6.1	5.05		1624	3072	1024	1331.2	2252.8
	1625	0.0697	0.0663	0.0193	0		1625	4.9	11.8	6.55	4.4		1625	3072	1024	1331.2	2252.8
	1626	0.0698	0.0627	0.0186	0		1626	3.45	4.8	6	5.2		1626	3072	1024	1331.2	2252.8
	1627	0.082	0.101	0.0189	0		1627	10.4	10.2	5.95	5.5		1627	3072	1024	1331.2	2252.8
	1628	0.0653	0.0484	0.0194	0		1628	3.45	9.6	6.4	5		1628	3072	1024	1331.2	2252.8
	1629	0.0701	0.0701	0.019	0		1629	5.2	7.5	5.95	4.35		1629	3072	1024	1331.2	2252.8
	1630	0.0744	0.0725	0.0199	0		1630	3.45	7.05	6.5	5.1		1630	3072	1024	1331.2	2252.8
	1631	0.0621	0.0451	0.0184	0		1631	5.45	12.5	5.9	5.35		1631	3072	1024	1331.2	2252.8
	1632	0.0585	0.0648	0.0164	0		1632	3.4	9.2	6.4	4.95		1632	3072	1024	1331.2	2252.8
	1633	0.0625	0.1054	0.0192	0.0404		1633	5.95	3.35	6.3	4.95		1633	3072	1024	1331.2	2252.8
	1634	0.0543	0.0637	0.0186	0.0433		1634	3.3	10.7	5.85	5.5		1634	3072	1024	1331.2	2252.8
	1635	0.0716	0.0552	0.0187	0.0385		1635	5.75	12.55	6.3	4.9		1635	3072	1024	1331.2	2252.8
	1636	0.0762	0.0667	0.0189	0.0423		1636	3.35	9.05	6.25	5.05		1636	3072	1024	1331.2	2252.8
	1637	0.0659	0.0609	0.0171	0.0382		1637	3.25	4.55	6.1	5.25		1637	3072	1024	1331.2	2252.8
	1638	0.0659	0.0709	0.0163	0.0431		1638	6.05	8.7	6.3	4.7		1638	3072	1024	1331.2	2252.8
	1639	0.0621	0.0916	0.0193	0.0315		1639	3.25	3.2	6.5	5.6		1639	3072	1024	1331.2	2252.8
	1640	0.0684	0.05	0.019	0.0416		1640	5.9	8.3	6.15	5.5		1640	3072	1024	1331.2	2252.8
	1641	0.0771	0.0941	0.0199	0.0413		1641	3.3	4.8	6.45	4.75		1641	3072	1024	1331.2	2252.8
	1642	0.0587	0.0409	0.0171	0.0382		1642	6.05	8.3	6.25	5		1642	3072	1024	1331.2	2252.8
	1643	0.0657	0.0756	0.019	0		1643	3.3	9.1	6.4	5		1643	3072	1024	1331.2	2252.8
	1644	0.0797	0.0865	0.0196	0		1644	5.85	4.25	6.5	5.65		1644	3072	1024	1331.2	2252.8
	1645	0.0713	0.111	0.0194	0		1645	3.35	7.45	6.25	4.95		1645	3072	1024	1331.2	2252.8
	1646	0.0672	0.0334	0.0175	0		1646	6.2	2	6.45	5.4		1646	3072	1024	1331.2	2252.8
	1647	0.0934	0.1276	0.0183	0		1647	3.25	7.55	6.4	7.55		1647	3072	1024	1331.2	2252.8
	1648	0.0713	0.0742	0.0206	0		1648	5.9	2.85	6.45	7.35		1648	3072	1024	1331.2	2252.8
	1649	0.0696	0.339	0.0199	0		1649	3.25	6.65	6.55	5.25		1649	3072	1024	1331.2	2252.8
	1650	0.0786	0.0794	0.0193	0		1650	5.8	2.85	6.35	5.1		1650	3072	1024	1331.2	2252.8
	1651	0.0688	0.0432	0.0193	0		1651	3.35	1.8	6.35	5.15		1651	3072	1024	1331.2	2252.8
	1652	0.0763	0.2988	0.0172	0		1652	5.85	7.95	6.55	5.35		1652	3072	1024	1331.2	2252.8
	1653	0.0774	0.1191	0.0183	0		1653	3.4	2.8	6.5	5.6		1653	3072	1024	1331.2	2252.8
	1654	0.0754	0.0835	0.0197	0		1654	5.6	1.55	6.45	5.35		1654	3072	1024	1331.2	2252.8
	1655	0.0627	0.0325	0.0188	0.0392		1655	3.2	7.25	6.6	5.25		1655	3072	1024	1331.2	2252.8
	1656	0.0667	0.1541	0.0184	0.0332		1656	5.6	0.85	6.4	5.65		1656	3072	1024	1331.2	2252.8
	1657	0.0722	0.1251	0.0173	0.0374		1657	8	0.95	6.3	5.5		1657	3072	1024	1331.2	2252.8
	1658	0.0635	0.2373	0.0197	0.0416		1658	6.2	9.35	12.2	5.3		1658	3072	1024	1331.2	2252.8
	1659	0.0814	0.0327	0.0197	0.0537		1659	3.35	2.45	8.65	5.55		1659	3072	1024	1331.2	2252.8
	1660	0.0589	0.1153	0.0165	0.0419		1660	5.65	2.05	5.9	5.35		1660	3072	1024	1331.2	2252.8
	1661	0.0641	0.0932	0.019	0.0406		1661	3.35	7.35	5.9	5.7		1661	3072	1024	1331.2	2252.8
	1662	0.0859	0.1052	0.0199	0.0463		1662	5.75	2.3	6.1	5.3		1662	3072	1024	1331.2	2252.8
	1663	0.0734	0.0961	0.0169	0.0398		1663	3.3	8.45	6.25	5.5		1663	3072	1024	1331.2	2252.8
	1664	0.0651	0.0892	0.0191	0.0423		1664	5.65	4.05	6.2	5.6		1664	3072	1024	1331.2	2252.8
	1665	0.0981	0.0818	0.0173	0.0366		1665	3.25	8.8	6.3	5.2		1665	3072	1024	1331.2	2252.8
	1666	0.0696	0.0562	0.0182	0.0381		1666	5.55	2.7	6.15	5.35		1666	3072	1024	1331.2	2252.8
	1667	0.0644	0.0833	0.0186	0.0388		1667	3.3	7.5	6.25	5.3		1667	3072	1024	1331.2	2252.8
	1668	0.0882	0.0889	0.0192	0.0352		1668	5.65	2.45	6.25	5.7		1668	3072	1024	1331.2	2252.8
	1669	0.0724	0.0924	0.0183	0.0439		1669	3.4	1.6	6.25	5.15		1669	3072	1024	1331.2	2252.8
	1670	0.067	0.1252	0.0189	0.0363		1670	5.7	7.7	6.15	5.65		1670	3072	1024	1331.2	2252.8
	1671	0.0997	0.1398	0.0185	0.0403		1671	3.3	1.8	6.2	5.2		1671	3072	1024	1331.2	2252.8
	1672	0.0731	0.0436	0.017	0.0417		1672	5.65	1.5	6.2	5.55		1672	3072	1024	1331.2	2252.8
	1673	0.0726	0.3576	0.0178	0.0541		1673	3.45	7.95	6.2	5.4		1673	3072	1024	1331.2	2252.8
	1674	0.0847	0.0759	0.0182	0		1674	5.4	1.75	6.05	5.2		1674	3072	1024	1331.2	2252.8
	1675	0.066	0.1919	0.018	0		1675	5.45	8.4	6.25	5.5		1675	3072	1024	1331.2	2252.8
	1676	0.0809	0.0364	0.0192	0		1676	3.3	2.95	6.1	5.3		1676	3072	1024	1331.2	2252.8
	1677	0.0725	0.0937	0.0178	0		1677	5.55	1.15	6.15	15.25		1677	3072	1024	1331.2	2252.8
	1678	0.0716	0.1218	0.0189	0		1678	3.45	7.85	6.05	9.65		1678	3072	1024	1331.2	2252.8
	1679	0.0876	0.1118	0.0188	0.0384		1679	5.85	1.5	6.05	3.95		1679	3072	1024	1331.2	2252.8
	1680	0.0546	0.129	0.018	0.0391		1680	3.4	2.8	6.75	4.1		1680	3072	1024	1331.2	2252.8
	1681	0.0825	0.0743	0.0172	0.0442		1681	5.65	7.75	6	4.1		1681	3072	1024	1331.2	2252.8
	1682	0.0787	0.0928	0.017	0.0444		1682	3.4	2.45	6.15	3.85		1682	3072	1024	1331.2	2252.8
	1683	0.0558	0.1078	0.0169	0		1683	5.65	8.45	6.05	3.1		1683	3072	1024	1331.2	2252.8
	1684	0.071	0.0711	0.0205	0		1684	4.9	3.7	6.55	3.95		1684	3072	1024	1331.2	2252.8
	1685	0.0708	0.0727	0.022	0		1685	4.1	8.8	6.1	4		1685	3072	1024	1331.2	2252.8
	1686	0.0779	0.0337	0.0171	0		1686	5.75	4.85	6.4	4.25		1686	3072	1024	1331.2	2252.8
	1687	0.0843	0.0521	0.0191	0.026		1687	4.3	8.85	5.9	4.25		1687	3072	1024	1331.2	2252.8
	1688	0.0721	0.0605	0.0185	0.0454		1688	10.05	9.2	6.5	4.45		1688	3072	1024	1331.2	2252.8
	1689	0.0718	0.057	0.0183	0.0448		1689	5.5	3.45	5.85	4.55		1689	3072	1024	1331.2	2252.8
	1690	0.0959	0.0755	0.0184	0.0406		1690	3.4	9.5	6.4	3.25		1690	3072	1024	1331.2	2252.8
	1691	0.0698	0.0608	0.0187	0.0368		1691	5.35	6.8	6.25	4.85		1691	3072	1024	1331.2	2252.8
	1692	0.0765	0.0639	0.0192	0.0376		1692	3.35	5.1	6.2	4.8		1692	3072	1024	1331.2	2252.8
	1693	0.0716	0.0936	0.0164	0.0443		1693	5.35	8.55	6.3	4.7		1693	3072	1024	1331.2	2252.8
	1694	0.0583	0.0517	0.0168	0.0342		1694	3.4	3.15	6.4	4.85		1694	3072	1024	1331.2	2252.8
	1695	0.0783	0.114	0.0192	0.0361		1695	5.5	7.65	6.2	4.85		1695	3072	1024	1331.2	2252.8
	1696	0.0608	0.073	0.0173	0.0383		1696	5.5	3.8	6.15	3.15		1696	3072	1024	1331.2	2252.8
	1697	0.067	0.0528	0.018	0.0398		1697	3.35	8.55	6.45	4.8		1697	3072	1024	1331.2	2252.8
	1698	0.0569	0.0515	0.0202	0.0385		1698	5.45	3.95	6.15	4.6		1698	3072	1024	1331.2	2252.8
	1699	0.0564	0.0655	0.0196	0.0338		1699	3.4	8.65	6.45	4.7		1699	3072	1024	1331.2	2252.8
	1700	0.0689	0.0444	0.0171	0.0437		1700	5.4	3.05	6.4	4.75		1700	3072	1024	1331.2	2252.8
	1701	0.0584	0.086	0.0208	0.0435		1701	5.3	8.5	6.15	4.75		1701	3072	1024	1331.2	2252.8
	1702	0.055	0.0792	0.019	0.034		1702	3.4	3.4	6.5	4.7		1702	3072	1024	1331.2	2252.8
	1703	0.0705	0.0711	0.0178	0.0419		1703	5.2	8.3	6.15	3.15		1703	3072	1024	1331.2	2252.8
	1704	0.0649	0.0498	0.0171	0.0398		1704	3.3	3.25	6.35	4.75		1704	3072	1024	1331.2	2252.8
	1705	0.0698	0.0825	0.0193	0.0409		1705	5.3	7.85	6.7	4.65		1705	3072	1024	1331.2	2252.8
	1706	0.0776	0.0896	0.0185	0.0477		1706	5.3	2.25	6.35	4.6		1706	3072	1024	1331.2	2252.8
	1707	0.0722	0.096	0.0165	0.0378		1707	3.5	8.7	6.35	4.55		1707	3072	1024	1331.2	2252.8
	1708	0.0629	0.0737	0.0178	0.0441		1708	5.4	4.05	6.6	9.2		1708	3072	1024	1331.2	2252.8
	1709	0.0639	0.0687	0.0189	0.0427		1709	5.5	8	6.4	4.4		1709	3072	1024	1331.2	2252.8
	1710	0.0688	0.0552	0.0168	0.0404		1710	3.4	3.7	6.45	4.45		1710	3072	1024	1331.2	2252.8
	1711	0.0667	0.058	0.0183	0.0407		1711	5.4	9.65	6.65	4.4		1711	3072	1024	1331.2	2252.8
	1712	0.0813	0.0823	0.018	0.0383		1712	3.45	8.2	6.3	4.4		1712	3072	1024	1331.2	2252.8
	1713	0.0847	0.104	0.0182	0.0246		1713	5.25	3.45	6.6	4.5		1713	3072	1024	1331.2	2252.8
	1714	0.0639	0.0432	0.0194	0.0351		1714	5.45	8.55	6.35	4.45		1714	3072	1024	1331.2	2252.8
	1715	0.0837	0.0858	0.0191	0.0338		1715	3.3	3.3	9.95	4.45		1715	3072	1024	1331.2	2252.8
	1716	0.0776	0.0703	0.0176	0.0404		1716	5.45	8.85	10.6	4.45		1716	3072	1024	1331.2	2252.8
	1717	0.0939	0.0542	0.0179	0		1717	5.45	3.55	5.8	4.5		1717	3072	1024	1331.2	2252.8
	1718	0.0686	0.0635	0.0178	0.0359		1718	10.65	7.45	5.9	4.35		1718	3072	1024	1331.2	2252.8
	1719	0.077	0.063	0.0185	0		1719	3.4	1.05	6.15	4.6		1719	3072	1024	1331.2	2252.8
	1720	0.0799	0.1363	0.0181	0		1720	5.1	9.55	6.35	4.55		1720	3072	1024	1331.2	2252.8
	1721	0.0692	0.0681	0.0186	0		1721	5.15	4.2	6.35	4.45		1721	3072	1024	1331.2	2252.8
	1722	0.0576	0.0537	0.018	0		1722	3.4	8.85	6.4	4.45		1722	3072	1024	1331.2	2252.8
	1723	0.0591	0.0489	0.0183	0.0386		1723	5.35	3.4	6.15	4.4		1723	3072	1024	1331.2	2252.8
	1724	0.085	0.0737	0.019	0.0425		1724	5.2	10.15	6.2	4.35		1724	3072	1024	1331.2	2252.8
	1725	0.0734	0.0529	0.017	0.0372		1725	3.4	9.3	6.15	4.4		1725	3072	1024	1331.2	2252.8
	1726	0.0667	0.0678	0.0186	0.0413		1726	5.2	3.75	6.35	4.45		1726	3072	1024	1331.2	2252.8
	1727	0.0803	0.0486	0.0182	0.0455		1727	5.05	10.6	5.45	4.5		1727	3072	1024	1331.2	2252.8
	1728	0.069	0.0401	0.0174	0.0367		1728	3.4	0	6.15	4.4		1728	3072	0	1331.2	2252.8
	1729	0.0601	0.072	0.0171	0.0395		1729	5.15	8.75	6.25	4.45		1729	3072	1024	1331.2	2252.8
	1730	0.0811	0.0679	0.0174	0.0443		1730	5.15	3.6	6.05	4.35		1730	3072	1024	1331.2	2252.8
	1731	0.0754	0.0432	0.0185	0.0376		1731	3.35	10.25	6.05	4.25		1731	3072	1024	1331.2	2252.8
	1732	0.0732	0.0397	0.0173	0.0454		1732	5.1	9.5	6.75	4.3		1732	3072	1024	1331.2	2252.8
	1733	0.0765	0.0506	0.0197	0.0423		1733	5.15	9.15	6.15	4.45		1733	3072	1024	1331.2	2252.8
	1734	0.0813	0.1172	0.0165	0.0407		1734	5.1	2.55	6.05	4.25		1734	3072	1024	1331.2	2252.8
	1735	0.0877	0.0502	0.0191	0.0403		1735	3.45	10.15	6.1	5.6		1735	3072	1024	1331.2	2252.8
	1736	0.0698	0.0543	0.0175	0.0453		1736	5.2	4.2	6.1	4.2		1736	3072	1024	1331.2	2252.8
	1737	0.067	0.0377	0.0178	0.0417		1737	5.1	10.3	6.1	4.3		1737	3072	1024	1331.2	2252.8
	1738	0.0576	0.0672	0.0177	0.0243		1738	4	8.9	6.7	8.7		1738	3072	1024	1331.2	2252.8
	1739	0.0655	0.0561	0.0183	0		1739	4.45	3.7	6	5.6		1739	3072	1024	1331.2	2252.8
	1740	0.0702	0.0494	0.0165	0.0365		1740	5	10.25	6	4.25		1740	3072	1024	1331.2	2252.8
	1741	0.0674	0.0494	0.0166	0.0449		1741	4.95	9.5	6.5	4.2		1741	3072	1024	1331.2	2252.8
	1742	0.0854	0.0526	0.0172	0.0416		1742	3.3	8.05	6.05	4.3		1742	3072	1024	1331.2	2252.8
	1743	0.0618	0.0589	0.0189	0.0419		1743	4.95	5.9	5.95	4.35		1743	3072	1024	1331.2	2252.8
	1744	0.0765	0.042	0.0187	0		1744	4.85	10.3	6.45	5.35		1744	3072	1024	1331.2	2252.8
	1745	0.0686	0.0524	0.0181	0.0392		1745	4.9	9.05	6.35	4.3		1745	3072	1024	1331.2	2252.8
	1746	0.0649	0.0475	0.0194	0.0453		1746	5.05	3.65	6.1	4.2		1746	3072	1024	1331.2	2252.8
	1747	0.0682	0.0738	0.0172	0.035		1747	3.35	9.85	6.35	4.25		1747	3072	1024	1331.2	2252.8
	1748	0.0645	0.0715	0.0195	0.0413		1748	10.1	9.3	6.25	5.3		1748	3072	1024	1331.2	2252.8
	1749	0.0785	0.0451	0.0182	0.0409		1749	5.05	3.7	6.2	4.15		1749	3072	1024	1331.2	2252.8
	1750	0.0549	0.0514	0.0168	0.0443		1750	4.95	9.75	6.25	4.3		1750	3072	1024	1331.2	2252.8
	1751	0.0759	0.0779	0.0173	0.0384		1751	4.9	8.1	3.9	5.3		1751	3072	1024	1331.2	2252.8
	1752	0.0657	0.0487	0.02	0.0375		1752	4.9	4.55	6.65	4.25		1752	3072	1024	1331.2	2252.8
	1753	0.0817	0.0574	0.0131	0.0371		1753	3.4	10.4	6.15	4.15		1753	3072	1024	1331.2	2252.8
	1754	0.0818	0.055	0.0196	0.0373		1754	4.9	9.45	6.35	5.2		1754	3072	1024	1331.2	2252.8
	1755	0.09	0.0539	0.0189	0.035		1755	4.8	7.15	6	4.2		1755	3072	1024	1331.2	2252.8
	1756	0.0852	0.061	0.0179	0		1756	4.9	7.3	6.4	4.2		1756	3072	1024	1331.2	2252.8
	1757	0.082	0.0564	0.0186	0.0454		1757	4.75	9.95	6.25	5.25		1757	3072	1024	1331.2	2252.8
	1758	0.0756	0.0509	0.02	0.0257		1758	3.4	7.1	6.25	4.2		1758	3072	1024	1331.2	2252.8
	1759	0.0773	0.0613	0.0194	0.0322		1759	4.8	5.45	6.2	5.1		1759	3072	1024	1331.2	2252.8
	1760	0.0787	0.0437	0.0177	0.0413		1760	4.85	8.95	6.5	4.2		1760	3072	1024	1331.2	2252.8
	1761	0.074	0.0648	0.0176	0.0406		1761	4.8	7.5	6.35	5.25		1761	3072	1024	1331.2	2252.8
	1762	0.0669	0.0684	0.0201	0.0398		1762	4.75	6.2	6.65	4.25		1762	3072	1024	1331.2	2252.8
	1763	0.0767	0.0649	0.0183	0.0396		1763	5	10.2	6.4	5		1763	3072	1024	1331.2	2252.8
	1764	0.0742	0.0531	0.0192	0.038		1764	4.9	8.95	6.35	4.1		1764	3072	1024	1331.2	2252.8
	1765	0.0761	0.0455	0.0191	0.0459		1765	3.35	6.5	6.55	4.9		1765	3072	1024	1331.2	2252.8
	1766	0.0717	0.0529	0.0178	0.0377		1766	4.9	7.45	6.45	4.2		1766	3072	1024	1331.2	2252.8
	1767	0.0801	0.0608	0.0194	0		1767	4.65	10.15	6.4	4.95		1767	3072	1024	1331.2	2252.8
	1768	0.07	0.0654	0.0174	0.0383		1768	4.9	9.45	6.55	6.05		1768	3072	1024	1331.2	2252.8
	1769	0.0866	0.0473	0.0165	0.0403		1769	4.95	3.55	6.45	7.9		1769	3072	1024	1331.2	2252.8
	1770	0.0815	0.0773	0.0176	0.0372		1770	4.8	10.3	6.65	3.95		1770	3072	1024	1331.2	2252.8
	1771	0.0851	0.0446	0.0194	0.042		1771	4.75	9.45	6.35	4.9		1771	3072	1024	1331.2	2252.8
	1772	0.0706	0.0575	0.0192	0.0393		1772	4.9	9.95	14.05	4.9		1772	3072	1024	1331.2	2252.8
	1773	0.0692	0.0604	0.02	0.0447		1773	4.8	3.75	6.6	4.15		1773	3072	1024	1331.2	2252.8
	1774	0.0558	0.0562	0.0186	0.0418		1774	5	10.05	3.4	4.95		1774	3072	1024	1331.2	2252.8
	1775	0.0615	0.0463	0.0181	0.0409		1775	4.85	9.7	3.95	4.95		1775	3072	1024	1331.2	2252.8
	1776	0.052	0.0544	0.0068	0.0386		1776	3.4	10.35	5.7	4.8		1776	3072	1024	1331.2	2252.8
	1777	0.0595	0.0405	0.0151	0.0467		1777	5.05	8.15	6.3	3.95		1777	3072	1024	1331.2	2252.8
	1778	0.058	0.0556	0.0195	0.0483		1778	6.35	6.1	6.1	5.05		1778	3072	1024	1331.2	2252.8
	1779	0.0583	0.0608	0.0184	0.0504		1779	9.85	10.45	6.2	4.85		1779	3072	1024	1331.2	2252.8
	1780	0.0706	0.0624	0.0175	0.0556		1780	4.7	9.45	6.1	4.85		1780	3072	1024	1331.2	2252.8
	1781	0.0648	0.0731	0.0166	0.05		1781	4.65	6.15	6.15	4.7		1781	3072	1024	1331.2	2252.8
	1782	0.0702	0.0976	0.0179	0.0476		1782	4.85	6.75	6.15	5		1782	3072	1024	1331.2	2252.8
	1783	0.0686	0.0788	0.02	0.0397		1783	4.7	10.5	5.55	4.8		1783	3072	1024	1331.2	2252.8
	1784	0.0876	0.0398	0.0176	0.0443		1784	4.55	1.1	6.25	4.65		1784	3072	1024	1331.2	2252.8
	1785	0.0847	0.1337	0.0175	0.0451		1785	4.6	10.7	6.15	4.65		1785	3072	1024	1331.2	2252.8
	1786	0.0914	0.0572	0.016	0.0404		1786	4.75	11	6.15	4.7		1786	3072	1024	1331.2	2252.8
	1787	0.0761	0.0437	0.0171	0.0406		1787	4.65	10.35	6.15	4.6		1787	3072	1024	1331.2	2252.8
	1788	0.0816	0.0683	0.0199	0.0317		1788	4.6	10.7	6.05	4.6		1788	3072	1024	1331.2	2252.8
	1789	0.0813	0.0407	0.018	0.0443		1789	4.65	2.7	6.05	4.6		1789	3072	1024	1331.2	2252.8
	1790	0.0624	0.1214	0.0186	0.035		1790	4.55	10.75	6.55	5.15		1790	3072	1024	1331.2	2252.8
	1791	0.0809	0.0519	0.0143	0.044		1791	4.65	10.6	6.2	4.75		1791	3072	1024	1331.2	2252.8
	1792	0.0659	0.0458	0.018	0.0394		1792	4.55	10.05	5.7	4.45		1792	3072	1024	1331.2	2252.8
	1793	0.0741	0.064	0.016	0.0512		1793	4.55	10.35	3.9	4.5		1793	3072	1024	1331.2	2252.8
	1794	0.0805	0.048	0.0181	0.0384		1794	4.55	10.5	0	5.15		1794	3072	1024	1331.2	2252.8
	1795	0.0806	0.0523	0.0159	0.0403		1795	4.55	10.65	2.75	4.55		1795	3072	1024	1331.2	2252.8
	1796	0.0779	0.0522	0.014	0.0435		1796	4.95	7.2	3.85	5.2		1796	3072	1024	1331.2	2252.8
	1797	0.0863	0.0523	0.0089	0.0431		1797	4.55	11.55	2.05	4.6		1797	3072	1024	1331.2	2252.8
	1798	0.0831	0.0557	0.0075	0.0441		1798	5.8	12	2.1	5.1		1798	3072	1024	1331.2	2252.8
	1799	0.0748	0.0473	0.0069	0.045		1799	4.45	9.6	3.8	9.35		1799	3072	1024	1331.2	2252.8
	1800	0.0748	0.0539	0.0104	0.038		1800	4.65	9.3	2.45	4.9		1800	3072	1024	1331.2	2252.8
	1801	0.0839	0.0591	0.0071	0.0409		1801	4.65	9.7	3.4	5.2		1801	3072	1024	1331.2	2252.8
	1802	0.0833	0.056	0.0085	0.0376		1802	4.45	6.4	4	4.35		1802	3072	1024	1331.2	2252.8
	1803	0.0797	0.0626	0.0065	0.0386		1803	4.6	12.35	6.15	5.1		1803	3072	1024	1331.2	2252.8
	1804	0.0846	0.0582	0.0068	0.0385		1804	5.7	8.75	6.25	4.9		1804	3072	1024	1331.2	2252.8
	1805	0.0997	0.0458	0.007	0.0393		1805	4.45	10.65	6.35	4.8		1805	3072	1024	1331.2	2252.8
	1806	0.0841	0.0505	0.007	0.0398		1806	4.55	10.55	6.2	5.15		1806	3072	1024	1331.2	2252.8
	1807	0.0783	0.0574	0.0122	0.0398		1807	4.65	10.3	6.05	5		1807	3072	1024	1331.2	2252.8
	1808	0.089	0.0615	0.0188	0.0398		1808	4.55	10.7	6.25	4.85		1808	3072	1024	1331.2	2252.8
	1809	0.076	0.0535	0.0193	0.0479		1809	11	10.8	6.15	5.45		1809	3072	1024	1331.2	2252.8
	1810	0.0995	0.0558	0.0196	0.0386		1810	4.5	10.45	6.25	4.85		1810	3072	1024	1331.2	2252.8
	1811	0.0888	0.0573	0.0186	0.0394		1811	5.65	10.65	6.55	4.8		1811	3072	1024	1331.2	2252.8
	1812	0.0657	0.0635	0.0182	0.0392		1812	4.6	10.65	6.4	5.3		1812	3072	1024	1331.2	2252.8
	1813	0.0976	0.0536	0.0183	0.0431		1813	4.4	10.25	6.05	5.2		1813	3072	1024	1331.2	2252.8
	1814	0.0816	0.0576	0.0197	0.0372		1814	5.75	10.2	6.2	4.75		1814	3072	1024	1331.2	2252.8
	1815	0.0744	0.0901	0.0168	0.0367		1815	4.5	10.35	6.5	5.15		1815	3072	1024	1331.2	2252.8
	1816	0.0804	0.0534	0.0173	0		1816	4.5	10.3	6.2	5.2		1816	3072	1024	1331.2	2252.8
	1817	0.0742	0.0791	0.0196	0.0395		1817	5.6	2.45	6.45	5.15		1817	3072	1024	1331.2	2252.8
	1818	0.0774	0.06	0.0223	0.0424		1818	4.4	10.8	6.25	5.05		1818	3072	1024	1331.2	2252.8
	1819	0.0724	0.0564	0.0191	0.0401		1819	4.35	13.95	6.5	5.65		1819	3072	1024	1331.2	2252.8
	1820	0.0748	0.0575	0.0182	0.0423		1820	5.6	7.65	6.45	4.85		1820	3072	1024	1331.2	2252.8
	1821	0.0899	0.0589	0.0193	0.041		1821	4.65	11.4	6.4	5.5		1821	3072	1024	1331.2	2252.8
	1822	0.0805	0.0521	0.0179	0.0487		1822	5.55	10.7	6.55	5.5		1822	3072	1024	1331.2	2252.8
	1823	0.0807	0.0564	0.0183	0.0423		1823	4.5	10	6.3	5.3		1823	3072	1024	1331.2	2252.8
	1824	0.0659	0.0594	0.0182	0.0438		1824	5.6	10.65	6.45	5.4		1824	3072	1024	1331.2	2252.8
	1825	0.092	0.0638	0.0183	0.0394		1825	4.45	10.95	6.5	5.3		1825	3072	1024	1331.2	2252.8
	1826	0.0836	0.0658	0.0211	0.0425		1826	5.6	11.75	6.3	5.55		1826	3072	1024	1331.2	2252.8
	1827	0.091	0.0472	0.0192	0.0429		1827	4.4	12.05	6.35	5.35		1827	3072	1024	1331.2	2252.8
	1828	0.0819	0.0617	0.0188	0.0364		1828	5.3	13	6.55	5.5		1828	3072	1024	1331.2	2252.8
	1829	0.0861	0.0452	0.0199	0.041		1829	4.4	13.1	15	10.3		1829	3072	1024	1331.2	2252.8
	1830	0.078	0.0674	0.0191	0.0386		1830	5.55	11.85	5.75	5.15		1830	3072	1024	1331.2	2252.8
	1831	0.0746	0.0526	0.0178	0.0377		1831	4.5	11.85	6	5.65		1831	3072	1024	1331.2	2252.8
	1832	0.0878	0.0637	0.0172	0.0413		1832	5.55	10.8	5.9	5.25		1832	3072	1024	1331.2	2252.8
	1833	0.0902	0.0584	0.0168	0.0461		1833	5.6	11.15	6.2	5.75		1833	3072	1024	1331.2	2252.8
	1834	0.0855	0.0466	0.0176	0.0367		1834	4.45	11.55	5.4	5.6		1834	3072	1024	1331.2	0
	1835	0.0805	0.0669	0.0173	0.0392		1835	5.7	14.15	6.25	0		1835	3072	1024	1331.2	2252.8
	1836	0.0928	0.0601	0.0169	0.0353		1836	5.45	11.8	6.3	5.25		1836	3072	1024	1331.2	2252.8
	1837	0.0924	0.0624	0.0179	0.0372		1837	4.35	13.2	6.25	5.65		1837	3072	1024	1331.2	2252.8
	1838	0.0839	0.0628	0.0182	0.0375		1838	5.5	13.05	6.15	5.2		1838	3072	1024	1331.2	2252.8
	1839	0.0877	0.065	0.0177	0.0391		1839	10.35	12.95	5.95	5.7		1839	3072	1024	1331.2	2252.8
	1840	0.0918	0.0665	0.0166	0.0394		1840	5.15	13.1	6.1	5.2		1840	3072	1024	1331.2	2252.8
	1841	0.0769	0.0668	0.0162	0.0431		1841	5.2	13.2	6.15	5.7		1841	3072	1024	1331.2	2252.8
	1842	0.0873	0.066	0.0152	0.0423		1842	5.4	13.1	6.2	5.65		1842	3072	1024	1331.2	2252.8
	1843	0.0848	0.0658	0.0188	0.039		1843	5.5	12.9	6.1	5.45		1843	3072	1024	1331.2	2252.8
	1844	0.0859	0.0684	0.0172	0.0399		1844	5.35	12.85	6	5.75		1844	3072	1024	1331.2	2252.8
	1845	0.0726	0.0657	0.0184	0.0366		1845	5.2	13	6.05	5.35		1845	3072	1024	1331.2	2252.8
	1846	0.088	0.0649	0.0192	0.0345		1846	5.4	12.45	6.1	5.55		1846	3072	1024	1331.2	2252.8
	1847	0.0882	0.0654	0.0188	0.0409		1847	5.2	11.65	6	5.35		1847	3072	1024	1331.2	2252.8
	1848	0.0726	0.0641	0.0173	0.0421		1848	5.35	11.75	6.1	5.35		1848	3072	1024	1331.2	2252.8
	1849	0.0813	0.0662	0.0181	0.0386		1849	5.1	11.55	6.65	5.5		1849	3072	1024	1331.2	2252.8
	1850	0.0916	0.0615	0.0174	0.0533		1850	5.15	10.95	5.95	5.15		1850	3072	1024	1331.2	2252.8
	1851	0.0799	0.0631	0.0189	0		1851	5.3	12.65	6	5.6		1851	3072	1024	1331.2	2252.8
	1852	0.0809	0.0649	0.0168	0.0401		1852	5	12.9	6.05	16.55		1852	3072	1024	1331.2	2252.8
	1853	0.0802	0.0653	0.0179	0.046		1853	4.95	12.9	6.5	4.25		1853	3072	1024	1331.2	2252.8
	1854	0.0783	0.0664	0.0168	0.0421		1854	4.95	13.15	5.95	3.55		1854	3072	1024	1331.2	2252.8
	1855	0.0971	0.0649	0.0175	0.0437		1855	5.55	12.9	5.95	3.7		1855	3072	1024	1331.2	2252.8
	1856	0.0979	0.0619	0.0188	0.0351		1856	4.7	12.55	6.5	3.15		1856	3072	1024	1331.2	2252.8
	1857	0.0849	0.0657	0.0177	0.0425		1857	5	13	5.95	4		1857	3072	1024	1331.2	2252.8
	1858	0.1004	0.068	0.0177	0.0443		1858	5.8	12.55	6.35	4.1		1858	3072	1024	1331.2	2252.8
	1859	0.0655	0.0629	0.0186	0.0419		1859	4.7	10.65	5.95	4.3		1859	3072	1024	1331.2	2252.8
	1860	0.0855	0.0722	0.0193	0.0366		1860	4.85	10.6	6.35	8.45		1860	3072	1024	1331.2	2252.8
	1861	0.089	0.0616	0.0177	0.0392		1861	5.65	10.8	6.2	4.9		1861	3072	1024	1331.2	2252.8
	1862	0.0856	0.0665	0.0208	0.0398		1862	5.55	12.95	6.25	4.5		1862	3072	1024	1331.2	2252.8
	1863	0.0841	0.0606	0.0171	0.0468		1863	4.6	13.05	6.25	3.05		1863	3072	1024	1331.2	2252.8
	1864	0.089	0.0665	0.018	0.0402		1864	5.5	13	6.25	4.55		1864	3072	1024	1331.2	2252.8
	1865	0.0848	0.0594	0.0179	0.0402		1865	5.7	12.95	6.2	4.7		1865	3072	1024	1331.2	2252.8
	1866	0.08	0.0645	0.018	0.0432		1866	4.85	12.55	6.1	4.6		1866	3072	1024	1331.2	2252.8
	1867	0.0852	0.0646	0.0192	0.0482		1867	5.65	11.75	6.3	4.55		1867	3072	1024	1331.2	2252.8
	1868	0.0712	0.0644	0.019	0.0392		1868	5.4	9.65	6	4.25		1868	3072	1024	1331.2	2252.8
	1869	0.0773	0.0676	0.0193	0.0394		1869	7.5	10.25	6.25	3.45		1869	3072	1024	1331.2	2252.8
	1870	0.0463	0.0605	0.0184	0.04		1870	8.5	12.95	6.35	4.65		1870	3072	1024	1331.2	2252.8
	1871	0.0732	0.0642	0.0166	0.047		1871	5.5	12.8	6.25	4.6		1871	3072	1024	1331.2	2252.8
	1872	0.0852	0.0624	0.0204	0.0417		1872	6.05	12.9	6.15	4.55		1872	3072	1024	1331.2	2252.8
	1873	0.0976	0.0666	0.0185	0.0588		1873	5.2	12.25	6.35	4.55		1873	3072	1024	1331.2	2252.8
	1874	0.0946	0.0625	0.0163	0		1874	5.25	11.9	6.25	4.6		1874	3072	1024	1331.2	2252.8
	1875	0.091	0.062	0.0179	0.0432		1875	5.95	9.55	6.45	4.55		1875	3072	1024	1331.2	2252.8
	1876	0.0845	0.067	0.0182	0.0411		1876	5.2	10.25	6.3	3.05		1876	3072	1024	1331.2	2252.8
	1877	0.0799	0.0656	0.0188	0.0414		1877	5.55	13.05	6.55	4.65		1877	3072	1024	1331.2	2252.8
	1878	0.0839	0.0662	0.0178	0.0412		1878	4.95	12.85	6.3	5.05		1878	3072	1024	1331.2	2252.8
	1879	0.0849	0.0682	0.0192	0.0453		1879	5.75	12.3	6.35	4.7		1879	3072	1024	1331.2	2252.8
	1880	0.0835	0.0643	0.0191	0.0407		1880	5.55	12.9	6.55	4.55		1880	3072	1024	1331.2	2252.8
	1881	0.0806	0.0664	0.0186	0.0368		1881	5.25	9.95	6.3	4.6		1881	3072	1024	1331.2	2252.8
	1882	0.0852	0.0688	0.0185	0.0441		1882	6	8.75	6.5	4.55		1882	3072	1024	1331.2	2252.8
	1883	0.0689	0.0623	0.0185	0.042		1883	5.2	12.8	6.4	4.5		1883	3072	1024	1331.2	2252.8
	1884	0.072	0.0601	0.0201	0.0453		1884	5.15	12.9	6.35	4.5		1884	3072	1024	1331.2	2252.8
	1885	0.0851	0.0649	0.0187	0.0381		1885	5.7	12.3	7.15	4.6		1885	3072	1024	1331.2	2252.8
	1886	0.0924	0.0677	0.0179	0.0423		1886	5.8	13	13.7	4.55		1886	3072	1024	1331.2	2252.8
	1887	0.087	0.0676	0.0193	0.0402		1887	5.8	9.95	5.8	4.45		1887	3072	1024	1331.2	2252.8
	1888	0.0813	0.0656	0.0176	0.0389		1888	5.05	8.7	6	4.6		1888	3072	1024	1331.2	2252.8
	1889	0.0932	0.0677	0.0201	0.0441		1889	0	12.85	6.15	4.35		1889	0	1024	1331.2	2252.8
	1890	0.1007	0.067	0.0196	0.0381		1890	5.75	12.75	6.35	5.35		1890	3072	1024	1331.2	2252.8
	1891	0.0906	0.0639	0.0182	0.0338		1891	5.6	12.25	6.25	8.25		1891	3072	1024	1331.2	2252.8
	1892	0.0837	0.0672	0.0184	0.0389		1892	5.5	11.65	6.1	4.45		1892	3072	1024	1331.2	2252.8
	1893	0.0939	0.061	0.0154	0.0417		1893	5.8	7.8	6.05	4.45		1893	3072	1024	1331.2	2252.8
	1894	0.0911	0.0624	0.0192	0.0404		1894	5.85	12.05	6.15	4.7		1894	3072	1024	1331.2	2252.8
	1895	0.0868	0.0624	0.0178	0.0385		1895	5.75	12.9	6.2	4.5		1895	3072	1024	1331.2	2252.8
	1896	0.0759	0.073	0.0179	0.0398		1896	5.15	12.3	6.1	4.5		1896	3072	1024	1331.2	2252.8
	1897	0.0797	0.0646	0.0172	0.0411		1897	5.8	12	6.15	4.5		1897	3072	1024	1331.2	2252.8
	1898	0.0938	0.0633	0.0187	0.0396		1898	5.5	7.9	6.15	4.35		1898	3072	1024	1331.2	2252.8
	1899	0.1098	0.0669	0.0161	0.0453		1899	5.3	11.85	6.1	4.5		1899	3072	1024	1331.2	2252.8
	1900	0.0854	0.0723	0.0171	0.0405		1900	5.6	12.85	6.1	4.5		1900	3072	1024	1331.2	2252.8
	1901	0.0931	0.0658	0.0178	0.0364		1901	11.55	12.35	6.15	5.75		1901	3072	1024	1331.2	2252.8
	1902	0.0823	0.0685	0.016	0.0412		1902	5.1	10.85	6.05	4.4		1902	3072	1024	1331.2	2252.8
	1903	0.0903	0.0672	0.0173	0.0421		1903	5.7	7.7	6.05	4.35		1903	3072	1024	1331.2	2252.8
	1904	0.0961	0.0623	0.0198	0.0399		1904	5.95	12.9	6.1	4.35		1904	3072	1024	1331.2	2252.8
	1905	0.0936	0.068	0.0176	0.0379		1905	5.5	12.8	6.2	4.4		1905	3072	1024	1331.2	2252.8
	1906	0.0803	0.0658	0.0198	0.0352		1906	5.75	12.1	6	4.3		1906	3072	1024	1331.2	2252.8
	1907	0.0814	0.0673	0.0185	0.0401		1907	5.65	9.45	6.2	4.35		1907	3072	1024	1331.2	2252.8
	1908	0	0.0665	0.0183	0.0447		1908	5.7	9.05	6.65	4.25		1908	3072	1024	1331.2	2252.8
	1909	0	0.0689	0.0159	0.0403		1909	5.1	12.75	6.05	5.6		1909	3072	1024	1331.2	2252.8
	1910	0	0.0681	0.0174	0.0394		1910	0	12.2	5.95	4.3		1910	3072	1024	1331.2	2252.8
	1911	0	0.0685	0.0187	0		1911	0	12.55	6.6	4.35		1911	3072	1024	1331.2	2252.8
	1912	0.072	0.0663	0.0192	0.0426		1912	0	7.35	6	4.25		1912	3072	1024	1331.2	2252.8
	1913	0.0688	0.0707	0.016	0.0402		1913	3.8	11	6.55	4.25		1913	3072	1024	1331.2	2252.8
	1914	0.0895	0.0657	0.0197	0.0445		1914	6.95	12.6	5.9	5.3		1914	3072	1024	1331.2	2252.8
	1915	0.0809	0.0674	0.0177	0.0425		1915	10.05	12	6.35	4.25		1915	3072	1024	1331.2	2252.8
	1916	0.0947	0.0663	0.0187	0.0418		1916	15.2	10.05	5.9	4.2		1916	3072	1024	1331.2	2252.8
	1917	0.0945	0.0679	0.0184	0.0489		1917	5.5	8.7	6.3	4.25		1917	3072	1024	1331.2	2252.8
	1918	0.0859	0.0679	0.0192	0.0439		1918	4.05	12.6	6.35	5.35		1918	3072	1024	1331.2	2252.8
	1919	0.0916	0.0663	0.0187	0.0405		1919	3.25	12.1	6.25	4.15		1919	3072	1024	1331.2	2252.8
	1920	0.0676	0.0686	0.0214	0.0346		1920	4.1	11.5	6.3	4.2		1920	3072	1024	1331.2	2252.8
	1921	0.0724	0.0655	0.0184	0.0396		1921	3.25	7.1	6.15	9.6		1921	3072	1024	1331.2	2252.8
	1922	0.0817	0.0621	0.018	0.037		1922	4.5	12.7	6.25	3.9		1922	3072	1024	1331.2	2252.8
	1923	0.0843	0.0615	0.018	0.0428		1923	3.3	12.3	6.2	5.15		1923	3072	1024	1331.2	2252.8
	1924	0.0901	0.0692	0.0186	0.0449		1924	4.5	11.95	6.45	4.25		1924	3072	1024	1331.2	2252.8
	1925	0.089	0.0657	0.0178	0.0433		1925	3.25	6.65	6.05	4.15		1925	3072	1024	1331.2	2252.8
	1926	0.0835	0.0684	0.0184	0.0447		1926	4.75	12.45	6.45	5.25		1926	3072	1024	1331.2	2252.8
	1927	0.1032	0.064	0.0188	0.0416		1927	3.25	12	6.25	4.15		1927	3072	1024	1331.2	2252.8
	1928	0.0957	0.0686	0.0183	0.0421		1928	4.95	11.85	6.15	4.15		1928	3072	1024	1331.2	2252.8
	1929	0.0908	0.0669	0.0168	0.0482		1929	3.3	6.6	6.45	5.15		1929	3072	1024	1331.2	2252.8
	1930	0.0877	0.0689	0.0177	0.0426		1930	5.3	12.55	6.25	4.1		1930	3072	1024	1331.2	2252.8
	1931	0.0922	0.0697	0.0179	0.0439		1931	8.85	12.05	6.7	5.1		1931	3072	1024	1331.2	2252.8
	1932	0.0957	0.0654	0.0186	0.0418		1932	5.45	11.35	6.4	4.1		1932	3072	1024	1331.2	2252.8
	1933	0.1027	0.0643	0.0167	0.0443		1933	3.3	7.15	6.4	4.95		1933	3072	1024	1331.2	2252.8
	1934	0.0901	0.0692	0.0166	0.0343		1934	5.6	12.55	6.55	4.1		1934	3072	1024	1331.2	2252.8
	1935	0.089	0.0654	0.02	0.0386		1935	3.45	12	6.45	4.9		1935	3072	1024	1331.2	2252.8
	1936	0.0886	0.0645	0.018	0.0504		1936	5.85	9.5	6.4	4.1		1936	3072	1024	1331.2	2252.8
	1937	0.0897	0.0656	0.0193	0.0366		1937	3.4	8.95	6.6	5		1937	3072	1024	1331.2	2252.8
	1938	0.0843	0.0693	0.0194	0.0417		1938	6.05	12.5	6.35	4.9		1938	3072	1024	1331.2	2252.8
	1939	0.0879	0.062	0.0186	0.0536		1939	3.35	12.05	6.45	4.15		1939	3072	1024	1331.2	2252.8
	1940	0.0918	0.0618	0.0182	0.0444		1940	6.1	7.9	6.55	5		1940	3072	1024	1331.2	2252.8
	1941	0.0929	0.0641	0.0192	0.0386		1941	3.35	10.75	6.4	4		1941	3072	1024	1331.2	2252.8
	1942	0.0975	0.0658	0.0173	0.0405		1942	6.15	12.7	15.25	6.25		1942	3072	1024	1331.2	2252.8
	1943	0.0875	0.0649	0.0195	0.0374		1943	3.45	12.05	5.8	5.05		1943	3072	1024	1331.2	2252.8
	1944	0.091	0.0741	0.0204	0.0364		1944	5.7	5.95	5.85	4.9		1944	3072	1024	1331.2	2252.8
	1945	0.0955	0.0674	0.0195	0.0395		1945	3.4	12.55	5.95	3.95		1945	3072	1024	1331.2	2252.8
	1946	0.0974	0.0635	0.0177	0.0366		1946	6	12.3	6.15	4.9		1946	3072	1024	1331.2	2252.8
	1947	0.0944	0.0643	0.0178	0.037		1947	3.25	10.7	6.25	4.85		1947	3072	1024	1331.2	2252.8
	1948	0.0953	0.0641	0.0173	0.039		1948	5.8	7.75	6.25	4.85		1948	3072	1024	1331.2	2252.8
	1949	0.0878	0.0642	0.0178	0.0379		1949	3.4	12.5	6.35	3.95		1949	3072	1024	1331.2	2252.8
	1950	0.0782	0.0649	0.0188	0.0397		1950	5.8	11.95	6.2	4.7		1950	3072	1024	1331.2	2252.8
	1951	0.0834	0.0628	0.0174	0.0435		1951	3.4	6.9	6.1	9.9		1951	3072	1024	1331.2	2252.8
	1952	0.0807	0.0669	0.0183	0.0396		1952	5.9	11.55	6.1	4.55		1952	3072	1024	1331.2	2252.8
	1953	0.0819	0.064	0.0174	0.0366		1953	3.4	11.85	6.15	4.75		1953	3072	1024	1331.2	2252.8
	1954	0.0866	0.0665	0.0172	0.038		1954	5.9	10.4	6.1	4.85		1954	3072	1024	1331.2	2252.8
	1955	0.0947	0.0666	0.0163	0.0392		1955	3.35	8.3	6.15	4.6		1955	3072	1024	1331.2	2252.8
	1956	0.0866	0.0633	0.0185	0.0481		1956	5.7	12.4	6.05	4.65		1956	3072	1024	1331.2	2252.8
	1957	0.0862	0.0635	0.0172	0.0347		1957	3.35	12.05	6.2	4.75		1957	3072	1024	1331.2	2252.8
	1958	0.0874	0.0646	0.0164	0.0416		1958	5.8	5.9	6.15	4.55		1958	3072	1024	1331.2	2252.8
	1959	0.085	0.0659	0.0175	0.0381		1959	3.4	12.4	6	4.55		1959	3072	1024	1331.2	2252.8
	1960	0.0834	0.0669	0.0166	0.0419		1960	5.7	11.75	6.1	4.8		1960	3072	1024	1331.2	2252.8
	1961	0.1003	0.0666	0.018	0.036		1961	6.3	8.5	6.1	4.5		1961	3072	1024	1331.2	2252.8
	1962	0.0852	0.0655	0.0165	0.0371		1962	8	9.75	6	5.25		1962	3072	1024	1331.2	2252.8
	1963	0.0938	0.0676	0.0178	0.0427		1963	3.65	11.9	6.1	4.45		1963	3072	1024	1331.2	2252.8
	1964	0.0955	0.0654	0.0184	0.0345		1964	5.5	12.05	6.55	4.65		1964	3072	1024	1331.2	2252.8
	1965	0.0439	0.0676	0.0168	0.0383		1965	3.3	6.25	6	5.1		1965	3072	1024	1331.2	2252.8
	1966	0.089	0.0664	0.0163	0.0332		1966	5.45	12.45	6	4.7		1966	3072	1024	1331.2	2252.8
	1967	0.0815	0.0669	0.0205	0.0346		1967	5.45	11.8	6.45	5.2		1967	3072	1024	1331.2	2252.8
	1968	0.0894	0.0652	0.0175	0.04		1968	3.3	6.9	5.8	4.5		1968	3072	1024	1331.2	2252.8
	1969	0.0892	0.0653	0.0177	0.0374		1969	5.4	11.75	6	4.9		1969	3072	1024	1331.2	2252.8
	1970	0.08	0.0719	0.0174	0.0415		1970	3.4	12	6.45	4.35		1970	3072	1024	1331.2	2252.8
	1971	0.0872	0.0655	0.0159	0.0411		1971	5.5	10	5.95	5.35		1971	3072	1024	1331.2	2252.8
	1972	0.0945	0.0626	0.0177	0.0405		1972	3.45	8.35	6.25	5.15		1972	3072	1024	1331.2	2252.8
	1973	0.0924	0.0652	0.0208	0.0387		1973	5.5	12.35	6.4	4.25		1973	3072	1024	1331.2	2252.8
	1974	0.0872	0.065	0.018	0.0366		1974	3.35	12	6.25	5		1974	3072	1024	1331.2	2252.8
	1975	0.0908	0.0626	0.0177	0.0384		1975	5.8	5.8	5.95	4.95		1975	3072	1024	1331.2	2252.8
	1976	0.0769	0.0619	0.0185	0.0433		1976	3.55	12.45	6.25	4.7		1976	3072	1024	1331.2	2252.8
	1977	0.0872	0.0685	0.0197	0.0441		1977	5.4	11.85	6.3	4.65		1977	3072	1024	1331.2	2252.8
	1978	0.0947	0.0618	0.018	0.0448		1978	5.55	7.5	6.2	4.7		1978	3072	1024	1331.2	2252.8
	1979	0.0923	0.0681	0.0175	0.0371		1979	3.45	10.9	6.5	5.4		1979	3072	1024	1331.2	2252.8
	1980	0.0791	0.0657	0.0201	0.0414		1980	5.55	12	6.3	4.85		1980	3072	1024	1331.2	2252.8
	1981	0.0883	0.0609	0.0183	0.0433		1981	3.4	10.55	6.25	9.5		1981	3072	1024	1331.2	2252.8
	1982	0.0809	0.0674	0.0178	0.0346		1982	5.7	7.75	6.45	5.1		1982	3072	1024	1331.2	2252.8
	1983	0.0835	0.0617	0.0185	0.0456		1983	3.35	12.45	6.35	4.55		1983	3072	1024	1331.2	2252.8
	1984	0.0969	0.0624	0.0198	0.0405		1984	5.65	11.8	6.25	5.15		1984	3072	1024	1331.2	2252.8
	1985	0.0879	0.0686	0.0198	0.0413		1985	5.55	5.9	6.45	5.35		1985	3072	1024	1331.2	2252.8
	1986	0.0994	0.0651	0.019	0.0388		1986	3.3	12.4	6.5	5.2		1986	3072	1024	1331.2	2252.8
	1987	0.0959	0.0635	0.0184	0.0392		1987	5.5	11.95	6.4	5.05		1987	3072	1024	1331.2	2252.8
	1988	0.0969	0.0641	0.0205	0.0469		1988	3.4	8.85	6.35	5		1988	3072	1024	1331.2	2252.8
	1989	0.0939	0.0696	0.0187	0.0374		1989	5.55	9.3	6.7	5.2		1989	3072	1024	1331.2	2252.8
	1990	0.0943	0.0664	0.0197	0.0378		1990	5.45	11.8	6.5	5.15		1990	3072	1024	1331.2	2252.8
	1991	0.0896	0.0669	0.0188	0.0415		1991	3.4	12.05	6.3	5.55		1991	3072	1024	1331.2	2252.8
	1992	0.0943	0.069	0.0189	0.0398		1992	13.3	6.4	6.55	5.45		1992	3072	1024	1331.2	2252.8
	1993	0.0918	0.0684	0.0195	0.0364		1993	5.4	12.55	6.4	5.35		1993	3072	1024	1331.2	2252.8
	1994	0.1007	0.0685	0.0197	0.0361		1994	3.35	11.8	6.35	5.5		1994	3072	1024	1331.2	2252.8
[truncated: 8,075 more rows]

## Sheet: Conf1_10000
		<	Processing Time							>	<	CPU1							>	<	MEM1							>
Time	Id	<	Cont	Average	Max	Min	DesvTip	DTTop	DTDown	>	<	Cont	Average	Max	Min	DesvTip	DTTop	DTDown	>	<	Cont	Average	Max	Min	DesvTip	DTTop	DTDown	>
PL_Conf1_10000	Tot	<	164699998	0.0665	1829	0	1.1934	1.2599	-1.1269	>	<	3659	10.54	29.5	0	3.12	13.66	7.42	>	<	3659	997.77	1024	439.4	59.95	1057.72	937.82	>
2022-06-21 19:59:04	0	<	1028	0.4494	10	0	1.007	1.4564	-0.5575	>	<	0	0			0	0	0	>	<	0	0			0	0	0	>
2022-06-21 19:59:05	1	<	10044	0.1101	7	0	0.3609	0.471	-0.2508	>	<	1	29.5	29.5	29.5	0	29.5	29.5	>	<	1	439.4	439.4	439.4	0	439.4	439.4	>
2022-06-21 19:59:06	2	<	26304	0.0602	15	0	0.336	0.3962	-0.2758	>	<	1	8.8	8.8	8.8	0	8.8	8.8	>	<	1	611.6	611.6	611.6	0	611.6	611.6	>
2022-06-21 19:59:07	3	<	48248	0.1346	312	0	4.2343	4.3689	-4.0998	>	<	1	3.45	3.45	3.45	0	3.45	3.45	>	<	1	612.2	612.2	612.2	0	612.2	612.2	>
2022-06-21 19:59:08	4	<	46068	0.0924	256	0	3.5362	3.6286	-3.4439	>	<	1	3.05	3.05	3.05	0	3.05	3.05	>	<	1	621.5	621.5	621.5	0	621.5	621.5	>
2022-06-21 19:59:09	5	<	48428	0.0489	162	0	1.3641	1.4129	-1.3152	>	<	1	4.4	4.4	4.4	0	4.4	4.4	>	<	1	614.7	614.7	614.7	0	614.7	614.7	>
2022-06-21 19:59:10	6	<	49827	0.067	123	0	1.7379	1.8049	-1.6709	>	<	1	4.45	4.45	4.45	0	4.45	4.45	>	<	1	618.6	618.6	618.6	0	618.6	618.6	>
2022-06-21 19:59:11	7	<	50677	0.0577	122	0	1.6735	1.7311	-1.6158	>	<	1	4.65	4.65	4.65	0	4.65	4.65	>	<	1	623	623	623	0	623	623	>
2022-06-21 19:59:12	8	<	51122	0.0588	102	0	1.2376	1.2964	-1.1789	>	<	1	6.25	6.25	6.25	0	6.25	6.25	>	<	1	630.5	630.5	630.5	0	630.5	630.5	>
2022-06-21 19:59:13	9	<	51073	0.0622	75	0	1.1118	1.174	-1.0495	>	<	1	6.1	6.1	6.1	0	6.1	6.1	>	<	1	634.9	634.9	634.9	0	634.9	634.9	>
2022-06-21 19:59:14	10	<	50743	0.0665	14	0	0.2563	0.3228	-0.1898	>	<	1	6.45	6.45	6.45	0	6.45	6.45	>	<	1	638.8	638.8	638.8	0	638.8	638.8	>
2022-06-21 19:59:15	11	<	49228	0.0673	13	0	0.2968	0.3641	-0.2295	>	<	1	6.25	6.25	6.25	0	6.25	6.25	>	<	1	642.2	642.2	642.2	0	642.2	642.2	>
2022-06-21 19:59:16	12	<	48244	0.0691	13	0	0.2779	0.347	-0.2088	>	<	1	6.3	6.3	6.3	0	6.3	6.3	>	<	1	645.8	645.8	645.8	0	645.8	645.8	>
2022-06-21 19:59:17	13	<	51257	0.068	11	0	0.2837	0.3517	-0.2158	>	<	1	6.05	6.05	6.05	0	6.05	6.05	>	<	1	649.2	649.2	649.2	0	649.2	649.2	>
2022-06-21 19:59:18	14	<	51277	0.0691	12	0	0.2914	0.3605	-0.2223	>	<	1	6.25	6.25	6.25	0	6.25	6.25	>	<	1	652.8	652.8	652.8	0	652.8	652.8	>
2022-06-21 19:59:19	15	<	53590	0.0637	1	0	0.2442	0.3079	-0.1805	>	<	1	6.6	6.6	6.6	0	6.6	6.6	>	<	1	656.2	656.2	656.2	0	656.2	656.2	>
2022-06-21 19:59:20	16	<	51786	0.0617	13	0	0.2701	0.3317	-0.2084	>	<	1	6.3	6.3	6.3	0	6.3	6.3	>	<	1	659	659	659	0	659	659	>
2022-06-21 19:59:21	17	<	43661	0.0653	14	0	0.2934	0.3587	-0.228	>	<	1	6.25	6.25	6.25	0	6.25	6.25	>	<	1	662.9	662.9	662.9	0	662.9	662.9	>
2022-06-21 19:59:22	18	<	52821	0.0643	14	0	0.2523	0.3166	-0.1879	>	<	1	6.3	6.3	6.3	0	6.3	6.3	>	<	1	666	666	666	0	666	666	>
2022-06-21 19:59:23	19	<	47418	0.0647	14	0	0.2538	0.3185	-0.189	>	<	1	6.3	6.3	6.3	0	6.3	6.3	>	<	1	669.1	669.1	669.1	0	669.1	669.1	>
2022-06-21 19:59:24	20	<	45429	0.0673	13	0	0.2766	0.3439	-0.2093	>	<	1	6.35	6.35	6.35	0	6.35	6.35	>	<	1	673.3	673.3	673.3	0	673.3	673.3	>
2022-06-21 19:59:25	21	<	44351	0.0625	1	0	0.242	0.3045	-0.1795	>	<	1	6.25	6.25	6.25	0	6.25	6.25	>	<	1	676.3	676.3	676.3	0	676.3	676.3	>
2022-06-21 19:59:26	22	<	45791	0.0658	13	0	0.2861	0.3519	-0.2204	>	<	1	6.2	6.2	6.2	0	6.2	6.2	>	<	1	679.4	679.4	679.4	0	679.4	679.4	>
2022-06-21 19:59:27	23	<	44820	0.0668	11	0	0.2819	0.3487	-0.2152	>	<	1	6.5	6.5	6.5	0	6.5	6.5	>	<	1	682.8	682.8	682.8	0	682.8	682.8	>
2022-06-21 19:59:28	24	<	45161	0.0684	12	0	0.2952	0.3636	-0.2267	>	<	1	6.15	6.15	6.15	0	6.15	6.15	>	<	1	686.4	686.4	686.4	0	686.4	686.4	>
2022-06-21 19:59:29	25	<	41368	0.0637	12	0	0.2919	0.3556	-0.2282	>	<	1	6.15	6.15	6.15	0	6.15	6.15	>	<	1	689.5	689.5	689.5	0	689.5	689.5	>
2022-06-21 19:59:30	26	<	43993	0.0623	11	0	0.2467	0.309	-0.1845	>	<	1	6.35	6.35	6.35	0	6.35	6.35	>	<	1	692.4	692.4	692.4	0	692.4	692.4	>
2022-06-21 19:59:31	27	<	48506	0.0633	13	0	0.2745	0.3378	-0.2112	>	<	1	6.4	6.4	6.4	0	6.4	6.4	>	<	1	696.1	696.1	696.1	0	696.1	696.1	>
2022-06-21 19:59:32	28	<	42674	0.0611	14	0	0.2568	0.3179	-0.1956	>	<	1	6.3	6.3	6.3	0	6.3	6.3	>	<	1	699.4	699.4	699.4	0	699.4	699.4	>
2022-06-21 19:59:33	29	<	37420	0.0646	13	0	0.3062	0.3707	-0.2416	>	<	1	6.25	6.25	6.25	0	6.25	6.25	>	<	1	702.8	702.8	702.8	0	702.8	702.8	>
2022-06-21 19:59:34	30	<	35726	0.0679	13	0	0.2918	0.3597	-0.2239	>	<	1	6.6	6.6	6.6	0	6.6	6.6	>	<	1	709.8	709.8	709.8	0	709.8	709.8	>
2022-06-21 19:59:35	31	<	37989	0.0644	12	0	0.2744	0.3388	-0.21	>	<	1	6.85	6.85	6.85	0	6.85	6.85	>	<	1	713.2	713.2	713.2	0	713.2	713.2	>
2022-06-21 19:59:36	32	<	41567	0.0606	2	0	0.2387	0.2992	-0.1781	>	<	1	6.2	6.2	6.2	0	6.2	6.2	>	<	1	716.8	716.8	716.8	0	716.8	716.8	>
2022-06-21 19:59:37	33	<	37191	0.0692	14	0	0.3142	0.3834	-0.2449	>	<	1	6.35	6.35	6.35	0	6.35	6.35	>	<	1	719.9	719.9	719.9	0	719.9	719.9	>
2022-06-21 19:59:38	34	<	36152	0.0626	14	0	0.2622	0.3247	-0.1996	>	<	1	6.45	6.45	6.45	0	6.45	6.45	>	<	1	723.3	723.3	723.3	0	723.3	723.3	>
2022-06-21 19:59:39	35	<	52583	0.0671	231	0	1.7495	1.8166	-1.6824	>	<	1	4.15	4.15	4.15	0	4.15	4.15	>	<	1	726.4	726.4	726.4	0	726.4	726.4	>
2022-06-21 19:59:40	36	<	44994	0.062	156	0	1.489	1.551	-1.427	>	<	1	5.1	5.1	5.1	0	5.1	5.1	>	<	1	730	730	730	0	730	730	>
2022-06-21 19:59:41	37	<	41626	0.0639	92	0	1.3926	1.4564	-1.3287	>	<	1	4.05	4.05	4.05	0	4.05	4.05	>	<	1	733.6	733.6	733.6	0	733.6	733.6	>
2022-06-21 19:59:42	38	<	46999	0.0666	150	0	1.7155	1.7821	-1.6489	>	<	1	4.05	4.05	4.05	0	4.05	4.05	>	<	1	736.7	736.7	736.7	0	736.7	736.7	>
2022-06-21 19:59:43	39	<	51324	0.072	109	0	1.8546	1.9266	-1.7826	>	<	1	4.2	4.2	4.2	0	4.2	4.2	>	<	1	740	740	740	0	740	740	>
2022-06-21 19:59:44	40	<	52338	0.0554	82	0	0.4233	0.4787	-0.368	>	<	1	6.15	6.15	6.15	0	6.15	6.15	>	<	1	743.1	743.1	743.1	0	743.1	743.1	>
2022-06-21 19:59:45	41	<	49944	0.0624	13	0	0.2482	0.3106	-0.1858	>	<	1	6.15	6.15	6.15	0	6.15	6.15	>	<	1	746.7	746.7	746.7	0	746.7	746.7	>
2022-06-21 19:59:46	42	<	45728	0.0644	11	0	0.2503	0.3147	-0.1859	>	<	1	6.05	6.05	6.05	0	6.05	6.05	>	<	1	750.4	750.4	750.4	0	750.4	750.4	>
2022-06-21 19:59:47	43	<	51292	0.061	13	0	0.2748	0.3358	-0.2138	>	<	1	6.2	6.2	6.2	0	6.2	6.2	>	<	1	754	754	754	0	754	754	>
2022-06-21 19:59:48	44	<	44419	0.0646	15	0	0.3135	0.3781	-0.2489	>	<	1	6.25	6.25	6.25	0	6.25	6.25	>	<	1	757.3	757.3	757.3	0	757.3	757.3	>
2022-06-21 19:59:49	45	<	45734	0.0642	14	0	0.2609	0.3251	-0.1967	>	<	1	6.25	6.25	6.25	0	6.25	6.25	>	<	1	760.8	760.8	760.8	0	760.8	760.8	>
2022-06-21 19:59:50	46	<	48887	0.0644	16	0	0.2827	0.3471	-0.2183	>	<	1	6.4	6.4	6.4	0	6.4	6.4	>	<	1	763.3	763.3	763.3	0	763.3	763.3	>
2022-06-21 19:59:51	47	<	48200	0.0645	12	0	0.2722	0.3367	-0.2076	>	<	1	6.05	6.05	6.05	0	6.05	6.05	>	<	1	767.4	767.4	767.4	0	767.4	767.4	>
2022-06-21 19:59:52	48	<	51692	0.0712	1	0	0.2571	0.3282	-0.1859	>	<	1	6.15	6.15	6.15	0	6.15	6.15	>	<	1	770.5	770.5	770.5	0	770.5	770.5	>
2022-06-21 19:59:53	49	<	45502	0.0649	1	0	0.2464	0.3113	-0.1815	>	<	1	7	7	7	0	7	7	>	<	1	777	777	777	0	777	777	>
2022-06-21 19:59:54	50	<	45116	0.0663	13	0	0.2688	0.3351	-0.2025	>	<	1	6.3	6.3	6.3	0	6.3	6.3	>	<	1	780.1	780.1	780.1	0	780.1	780.1	>
2022-06-21 19:59:55	51	<	44371	0.0672	1	0	0.2504	0.3176	-0.1832	>	<	1	6.3	6.3	6.3	0	6.3	6.3	>	<	1	783.4	783.4	783.4	0	783.4	783.4	>
2022-06-21 19:59:56	52	<	45787	0.0641	1	0	0.2449	0.309	-0.1808	>	<	1	6.05	6.05	6.05	0	6.05	6.05	>	<	1	786.5	786.5	786.5	0	786.5	786.5	>
2022-06-21 19:59:57	53	<	46268	0.066	11	0	0.2797	0.3457	-0.2138	>	<	1	6.1	6.1	6.1	0	6.1	6.1	>	<	1	788.8	788.8	788.8	0	788.8	788.8	>
2022-06-21 19:59:58	54	<	41377	0.0661	11	0	0.2787	0.3448	-0.2126	>	<	1	6.85	6.85	6.85	0	6.85	6.85	>	<	1	789.3	789.3	789.3	0	789.3	789.3	>
2022-06-21 19:59:59	55	<	42357	0.0669	11	0	0.2792	0.3461	-0.2124	>	<	1	6.1	6.1	6.1	0	6.1	6.1	>	<	1	789.3	789.3	789.3	0	789.3	789.3	>
2022-06-21 20:00:00	56	<	51418	0.0677	12	0	0.2596	0.3273	-0.192	>	<	1	6.05	6.05	6.05	0	6.05	6.05	>	<	1	789.3	789.3	789.3	0	789.3	789.3	>
2022-06-21 20:00:01	57	<	45146	0.0645	1	0	0.2457	0.3103	-0.1812	>	<	1	6.1	6.1	6.1	0	6.1	6.1	>	<	1	789.5	789.5	789.5	0	789.5	789.5	>
2022-06-21 20:00:02	58	<	44649	0.0645	10	0	0.288	0.3525	-0.2235	>	<	1	6.45	6.45	6.45	0	6.45	6.45	>	<	1	789.5	789.5	789.5	0	789.5	789.5	>
2022-06-21 20:00:03	59	<	34656	0.0675	12	0	0.2584	0.3258	-0.1909	>	<	1	6.05	6.05	6.05	0	6.05	6.05	>	<	1	789.5	789.5	789.5	0	789.5	789.5	>
2022-06-21 20:00:04	60	<	32472	0.0654	9	0	0.2645	0.3299	-0.1991	>	<	1	6.1	6.1	6.1	0	6.1	6.1	>	<	1	789.5	789.5	789.5	0	789.5	789.5	>
2022-06-21 20:00:05	61	<	41957	0.0617	10	0	0.2536	0.3153	-0.1919	>	<	1	6.6	6.6	6.6	0	6.6	6.6	>	<	1	789.5	789.5	789.5	0	789.5	789.5	>
2022-06-21 20:00:06	62	<	42447	0.0638	10	0	0.2486	0.3124	-0.1849	>	<	1	5.95	5.95	5.95	0	5.95	5.95	>	<	1	789.5	789.5	789.5	0	789.5	789.5	>
2022-06-21 20:00:07	63	<	42178	0.0645	8	0	0.2664	0.331	-0.2019	>	<	1	6.45	6.45	6.45	0	6.45	6.45	>	<	1	789.5	789.5	789.5	0	789.5	789.5	>
2022-06-21 20:00:08	64	<	50200	0.0639	11	0	0.2518	0.3157	-0.188	>	<	1	6.05	6.05	6.05	0	6.05	6.05	>	<	1	789.5	789.5	789.5	0	789.5	789.5	>
2022-06-21 20:00:09	65	<	34928	0.0672	11	0	0.2911	0.3583	-0.2239	>	<	1	7.9	7.9	7.9	0	7.9	7.9	>	<	1	789.5	789.5	789.5	0	789.5	789.5	>
2022-06-21 20:00:10	66	<	39586	0.0651	12	0	0.3033	0.3684	-0.2382	>	<	1	7.85	7.85	7.85	0	7.85	7.85	>	<	1	797.7	797.7	797.7	0	797.7	797.7	>
2022-06-21 20:00:11	67	<	41502	0.0632	9	0	0.2704	0.3337	-0.2072	>	<	1	7.95	7.95	7.95	0	7.95	7.95	>	<	1	798.3	798.3	798.3	0	798.3	798.3	>
2022-06-21 20:00:12	68	<	51069	0.0634	142	0	1.7612	1.8246	-1.6978	>	<	1	7.35	7.35	7.35	0	7.35	7.35	>	<	1	798.3	798.3	798.3	0	798.3	798.3	>
2022-06-21 20:00:13	69	<	52068	0.0643	130	0	1.8807	1.945	-1.8165	>	<	1	7.4	7.4	7.4	0	7.4	7.4	>	<	1	798.3	798.3	798.3	0	798.3	798.3	>
2022-06-21 20:00:14	70	<	41735	0.0651	9	0	0.2795	0.3445	-0.2144	>	<	1	6.8	6.8	6.8	0	6.8	6.8	>	<	1	798.3	798.3	798.3	0	798.3	798.3	>
2022-06-21 20:00:15	71	<	43969	0.063	9	0	0.2709	0.3339	-0.2079	>	<	1	9.85	9.85	9.85	0	9.85	9.85	>	<	1	798.8	798.8	798.8	0	798.8	798.8	>
2022-06-21 20:00:16	72	<	53730	0.0594	9	0	0.256	0.3154	-0.1966	>	<	1	9.8	9.8	9.8	0	9.8	9.8	>	<	1	798.8	798.8	798.8	0	798.8	798.8	>
2022-06-21 20:00:17	73	<	53430	0.0651	9	0	0.2697	0.3348	-0.2046	>	<	1	9.35	9.35	9.35	0	9.35	9.35	>	<	1	798.8	798.8	798.8	0	798.8	798.8	>
2022-06-21 20:00:18	74	<	44458	0.0643	8	0	0.2503	0.3146	-0.186	>	<	1	9.85	9.85	9.85	0	9.85	9.85	>	<	1	798.8	798.8	798.8	0	798.8	798.8	>
2022-06-21 20:00:19	75	<	40320	0.0638	8	0	0.2723	0.3361	-0.2084	>	<	1	9.85	9.85	9.85	0	9.85	9.85	>	<	1	798.8	798.8	798.8	0	798.8	798.8	>
2022-06-21 20:00:20	76	<	42765	0.0634	8	0	0.2568	0.3202	-0.1934	>	<	1	7.6	7.6	7.6	0	7.6	7.6	>	<	1	798.8	798.8	798.8	0	798.8	798.8	>
2022-06-21 20:00:21	77	<	47741	0.0652	8	0	0.2653	0.3305	-0.2001	>	<	1	8.45	8.45	8.45	0	8.45	8.45	>	<	1	798.8	798.8	798.8	0	798.8	798.8	>
2022-06-21 20:00:22	78	<	45767	0.0642	9	0	0.2759	0.34	-0.2117	>	<	1	10.1	10.1	10.1	0	10.1	10.1	>	<	1	798.8	798.8	798.8	0	798.8	798.8	>
2022-06-21 20:00:23	79	<	48793	0.0635	7	0	0.2491	0.3126	-0.1856	>	<	1	10.15	10.15	10.15	0	10.15	10.15	>	<	1	799	799	799	0	799	799	>
2022-06-21 20:00:24	80	<	47751	0.0639	7	0	0.2602	0.3241	-0.1963	>	<	1	10.25	10.25	10.25	0	10.25	10.25	>	<	1	799	799	799	0	799	799	>
2022-06-21 20:00:25	81	<	47321	0.0667	8	0	0.2864	0.3531	-0.2198	>	<	1	10.4	10.4	10.4	0	10.4	10.4	>	<	1	799	799	799	0	799	799	>
2022-06-21 20:00:26	82	<	50740	0.0648	8	0	0.2501	0.3149	-0.1853	>	<	1	10.7	10.7	10.7	0	10.7	10.7	>	<	1	799	799	799	0	799	799	>
2022-06-21 20:00:27	83	<	48753	0.0676	7	0	0.263	0.3306	-0.1954	>	<	1	10.95	10.95	10.95	0	10.95	10.95	>	<	1	799	799	799	0	799	799	>
2022-06-21 20:00:28	84	<	47321	0.0678	7	0	0.2692	0.337	-0.2014	>	<	1	10.8	10.8	10.8	0	10.8	10.8	>	<	1	799	799	799	0	799	799	>
2022-06-21 20:00:29	85	<	46955	0.0688	7	0	0.2818	0.3506	-0.2131	>	<	1	10.25	10.25	10.25	0	10.25	10.25	>	<	1	799	799	799	0	799	799	>
2022-06-21 20:00:30	86	<	45102	0.0693	6	0	0.2597	0.329	-0.1904	>	<	1	12.45	12.45	12.45	0	12.45	12.45	>	<	1	799	799	799	0	799	799	>
2022-06-21 20:00:31	87	<	45291	0.0658	8	0	0.2653	0.3311	-0.1996	>	<	1	12.9	12.9	12.9	0	12.9	12.9	>	<	1	799	799	799	0	799	799	>
2022-06-21 20:00:32	88	<	45141	0.0678	7	0	0.2545	0.3223	-0.1867	>	<	1	10.75	10.75	10.75	0	10.75	10.75	>	<	1	799	799	799	0	799	799	>
2022-06-21 20:00:33	89	<	44421	0.0672	7	0	0.2596	0.3268	-0.1925	>	<	1	10.8	10.8	10.8	0	10.8	10.8	>	<	1	799	799	799	0	799	799	>
2022-06-21 20:00:34	90	<	43892	0.0671	7	0	0.2612	0.3283	-0.1941	>	<	1	10.5	10.5	10.5	0	10.5	10.5	>	<	1	799	799	799	0	799	799	>
2022-06-21 20:00:35	91	<	46768	0.0669	6	0	0.2723	0.3392	-0.2053	>	<	1	12.45	12.45	12.45	0	12.45	12.45	>	<	1	799.2	799.2	799.2	0	799.2	799.2	>
2022-06-21 20:00:36	92	<	44933	0.0667	6	0	0.2567	0.3234	-0.1901	>	<	1	13.95	13.95	13.95	0	13.95	13.95	>	<	1	799.2	799.2	799.2	0	799.2	799.2	>
2022-06-21 20:00:37	93	<	42825	0.0675	7	0	0.2768	0.3443	-0.2092	>	<	1	10.85	10.85	10.85	0	10.85	10.85	>	<	1	799.2	799.2	799.2	0	799.2	799.2	>
2022-06-21 20:00:38	94	<	47150	0.064	5	0	0.2496	0.3136	-0.1856	>	<	1	12.2	12.2	12.2	0	12.2	12.2	>	<	1	799.2	799.2	799.2	0	799.2	799.2	>
2022-06-21 20:00:39	95	<	44050	0.0666	6	0	0.2587	0.3253	-0.1921	>	<	1	14.3	14.3	14.3	0	14.3	14.3	>	<	1	799.2	799.2	799.2	0	799.2	799.2	>
2022-06-21 20:00:40	96	<	45014	0.0692	5	0	0.2597	0.3289	-0.1905	>	<	1	11	11	11	0	11	11	>	<	1	799.2	799.2	799.2	0	799.2	799.2	>
2022-06-21 20:00:41	97	<	44290	0.0604	5	0	0.2454	0.3058	-0.185	>	<	1	15.7	15.7	15.7	0	15.7	15.7	>	<	1	799.2	799.2	799.2	0	799.2	799.2	>
2022-06-21 20:00:42	98	<	46561	0.0648	5	0	0.2548	0.3196	-0.1901	>	<	1	11.7	11.7	11.7	0	11.7	11.7	>	<	1	799.5	799.5	799.5	0	799.5	799.5	>
2022-06-21 20:00:43	99	<	43673	0.0689	5	0	0.2625	0.3314	-0.1936	>	<	1	15.65	15.65	15.65	0	15.65	15.65	>	<	1	799.5	799.5	799.5	0	799.5	799.5	>
2022-06-21 20:00:44	100	<	46331	0.064	5	0	0.255	0.3191	-0.191	>	<	1	14.85	14.85	14.85	0	14.85	14.85	>	<	1	799.5	799.5	799.5	0	799.5	799.5	>
2022-06-21 20:00:45	101	<	45000	0.0682	5	0	0.2605	0.3287	-0.1924	>	<	1	13.45	13.45	13.45	0	13.45	13.45	>	<	1	799.5	799.5	799.5	0	799.5	799.5	>
2022-06-21 20:00:46	102	<	44964	0.0641	5	0	0.2527	0.3167	-0.1886	>	<	1	15.3	15.3	15.3	0	15.3	15.3	>	<	1	799.8	799.8	799.8	0	799.8	799.8	>
2022-06-21 20:00:47	103	<	45183	0.066	5	0	0.2514	0.3174	-0.1854	>	<	1	16.45	16.45	16.45	0	16.45	16.45	>	<	1	799.8	799.8	799.8	0	799.8	799.8	>
2022-06-21 20:00:48	104	<	44894	0.0663	5	0	0.2627	0.329	-0.1964	>	<	1	13.65	13.65	13.65	0	13.65	13.65	>	<	1	799.8	799.8	799.8	0	799.8	799.8	>
2022-06-21 20:00:49	105	<	43976	0.0672	5	0	0.2603	0.3274	-0.1931	>	<	1	14.75	14.75	14.75	0	14.75	14.75	>	<	1	799.8	799.8	799.8	0	799.8	799.8	>
2022-06-21 20:00:50	106	<	44939	0.0694	5	0	0.2652	0.3346	-0.1958	>	<	1	11.5	11.5	11.5	0	11.5	11.5	>	<	1	799.8	799.8	799.8	0	799.8	799.8	>
2022-06-21 20:00:51	107	<	45180	0.0671	5	0	0.2572	0.3243	-0.1901	>	<	1	17.05	17.05	17.05	0	17.05	17.05	>	<	1	799.8	799.8	799.8	0	799.8	799.8	>
2022-06-21 20:00:52	108	<	45456	0.0705	4	0	0.2616	0.3321	-0.1911	>	<	1	11.95	11.95	11.95	0	11.95	11.95	>	<	1	800	800	800	0	800	800	>
2022-06-21 20:00:53	109	<	43942	0.0668	3	0	0.254	0.3207	-0.1872	>	<	1	16.9	16.9	16.9	0	16.9	16.9	>	<	1	800	800	800	0	800	800	>
2022-06-21 20:00:54	110	<	44452	0.0667	3	0	0.2513	0.318	-0.1846	>	<	1	16.75	16.75	16.75	0	16.75	16.75	>	<	1	800	800	800	0	800	800	>
2022-06-21 20:00:55	111	<	46885	0.0677	4	0	0.2636	0.3313	-0.1959	>	<	1	15.5	15.5	15.5	0	15.5	15.5	>	<	1	800	800	800	0	800	800	>
2022-06-21 20:00:56	112	<	43949	0.068	4	0	0.2605	0.3285	-0.1925	>	<	1	17.45	17.45	17.45	0	17.45	17.45	>	<	1	800	800	800	0	800	800	>
2022-06-21 20:00:57	113	<	41221	0.0645	3	0	0.2493	0.3139	-0.1848	>	<	1	18.55	18.55	18.55	0	18.55	18.55	>	<	1	800	800	800	0	800	800	>
2022-06-21 20:00:58	114	<	38667	0.064	3	0	0.2509	0.3149	-0.1869	>	<	1	17.25	17.25	17.25	0	17.25	17.25	>	<	1	800	800	800	0	800	800	>
2022-06-21 20:00:59	115	<	42168	0.0655	4	0	0.2555	0.3211	-0.19	>	<	1	16.5	16.5	16.5	0	16.5	16.5	>	<	1	800	800	800	0	800	800	>
2022-06-21 20:01:00	116	<	37798	0.0703	4	0	0.2656	0.336	-0.1953	>	<	1	17.85	17.85	17.85	0	17.85	17.85	>	<	1	819.3	819.3	819.3	0	819.3	819.3	>
2022-06-21 20:01:01	117	<	44549	0.0645	4	0	0.2484	0.3129	-0.1839	>	<	1	14.1	14.1	14.1	0	14.1	14.1	>	<	1	906	906	906	0	906	906	>
2022-06-21 20:01:02	118	<	55919	0.0693	6	0	0.2692	0.3385	-0.1999	>	<	1	12.35	12.35	12.35	0	12.35	12.35	>	<	1	906	906	906	0	906	906	>
2022-06-21 20:01:03	119	<	49163	0.0669	7	0	0.2632	0.3302	-0.1963	>	<	1	16.75	16.75	16.75	0	16.75	16.75	>	<	1	906	906	906	0	906	906	>
2022-06-21 20:01:04	120	<	51334	0.0672	6	0	0.2595	0.3267	-0.1922	>	<	1	13.7	13.7	13.7	0	13.7	13.7	>	<	1	908.6	908.6	908.6	0	908.6	908.6	>
2022-06-21 20:01:05	121	<	43445	0.0658	5	0	0.2489	0.3147	-0.1831	>	<	1	14.6	14.6	14.6	0	14.6	14.6	>	<	1	908.9	908.9	908.9	0	908.9	908.9	>
2022-06-21 20:01:06	122	<	46528	0.0645	6	0	0.2506	0.3151	-0.1861	>	<	1	17.3	17.3	17.3	0	17.3	17.3	>	<	1	908.9	908.9	908.9	0	908.9	908.9	>
2022-06-21 20:01:07	123	<	43381	0.0689	6	0	0.2619	0.3307	-0.193	>	<	1	13.05	13.05	13.05	0	13.05	13.05	>	<	1	908.9	908.9	908.9	0	908.9	908.9	>
2022-06-21 20:01:08	124	<	43745	0.0642	4	0	0.2523	0.3165	-0.1881	>	<	1	16.5	16.5	16.5	0	16.5	16.5	>	<	1	908.9	908.9	908.9	0	908.9	908.9	>
2022-06-21 20:01:09	125	<	47600	0.0645	6	0	0.2587	0.3232	-0.1942	>	<	1	15.5	15.5	15.5	0	15.5	15.5	>	<	1	909.4	909.4	909.4	0	909.4	909.4	>
2022-06-21 20:01:10	126	<	42625	0.0688	6	0	0.2648	0.3336	-0.196	>	<	1	14.3	14.3	14.3	0	14.3	14.3	>	<	1	909.9	909.9	909.9	0	909.9	909.9	>
2022-06-21 20:01:11	127	<	48322	0.0683	5	0	0.2626	0.3309	-0.1943	>	<	1	16.75	16.75	16.75	0	16.75	16.75	>	<	1	909.9	909.9	909.9	0	909.9	909.9	>
2022-06-21 20:01:12	128	<	44274	0.0673	5	0	0.2664	0.3336	-0.1991	>	<	1	12.1	12.1	12.1	0	12.1	12.1	>	<	1	909.9	909.9	909.9	0	909.9	909.9	>
2022-06-21 20:01:13	129	<	44182	0.0647	6	0	0.2509	0.3156	-0.1861	>	<	1	18.1	18.1	18.1	0	18.1	18.1	>	<	1	910.2	910.2	910.2	0	910.2	910.2	>
2022-06-21 20:01:14	130	<	45945	0.0673	6	0	0.2586	0.3259	-0.1913	>	<	1	13.15	13.15	13.15	0	13.15	13.15	>	<	1	910.6	910.6	910.6	0	910.6	910.6	>
2022-06-21 20:01:15	131	<	43788	0.0679	6	0	0.2559	0.3238	-0.1879	>	<	1	15	15	15	0	15	15	>	<	1	910.6	910.6	910.6	0	910.6	910.6	>
2022-06-21 20:01:16	132	<	44429	0.0674	6	0	0.2623	0.3297	-0.1949	>	<	1	16.2	16.2	16.2	0	16.2	16.2	>	<	1	910.6	910.6	910.6	0	910.6	910.6	>
2022-06-21 20:01:17	133	<	43225	0.0712	6	0	0.2608	0.3319	-0.1896	>	<	1	12.2	12.2	12.2	0	12.2	12.2	>	<	1	910.6	910.6	910.6	0	910.6	910.6	>
2022-06-21 20:01:18	134	<	44164	0.066	6	0	0.2619	0.3278	-0.1959	>	<	1	17.8	17.8	17.8	0	17.8	17.8	>	<	1	911.3	911.3	911.3	0	911.3	911.3	>
2022-06-21 20:01:19	135	<	46695	0.0677	6	0	0.2724	0.3401	-0.2046	>	<	1	13.5	13.5	13.5	0	13.5	13.5	>	<	1	911.3	911.3	911.3	0	911.3	911.3	>
2022-06-21 20:01:20	136	<	44270	0.0665	5	0	0.2566	0.3231	-0.19	>	<	1	14.65	14.65	14.65	0	14.65	14.65	>	<	1	911.6	911.6	911.6	0	911.6	911.6	>
2022-06-21 20:01:21	137	<	46660	0.0654	6	0	0.2604	0.3258	-0.195	>	<	1	16.5	16.5	16.5	0	16.5	16.5	>	<	1	912.1	912.1	912.1	0	912.1	912.1	>
2022-06-21 20:01:22	138	<	35279	0.0642	5	0	0.2542	0.3184	-0.19	>	<	1	12.1	12.1	12.1	0	12.1	12.1	>	<	1	912.4	912.4	912.4	0	912.4	912.4	>
2022-06-21 20:01:23	139	<	49580	0.0664	6	0	0.2567	0.3232	-0.1903	>	<	1	17.7	17.7	17.7	0	17.7	17.7	>	<	1	912.6	912.6	912.6	0	912.6	912.6	>
2022-06-21 20:01:24	140	<	48899	0.0666	6	0	0.2707	0.3373	-0.2041	>	<	1	13.55	13.55	13.55	0	13.55	13.55	>	<	1	912.6	912.6	912.6	0	912.6	912.6	>
2022-06-21 20:01:25	141	<	47815	0.0664	5	0	0.2559	0.3223	-0.1895	>	<	1	14.65	14.65	14.65	0	14.65	14.65	>	<	1	912.9	912.9	912.9	0	912.9	912.9	>
2022-06-21 20:01:26	142	<	43573	0.0624	6	0	0.2552	0.3175	-0.1928	>	<	1	16.3	16.3	16.3	0	16.3	16.3	>	<	1	912.9	912.9	912.9	0	912.9	912.9	>
2022-06-21 20:01:27	143	<	45665	0.0692	5	0	0.2587	0.3279	-0.1895	>	<	1	12.05	12.05	12.05	0	12.05	12.05	>	<	1	913.2	913.2	913.2	0	913.2	913.2	>
2022-06-21 20:01:28	144	<	43116	0.0637	6	0	0.2603	0.324	-0.1966	>	<	1	17	17	17	0	17	17	>	<	1	913.9	913.9	913.9	0	913.9	913.9	>
2022-06-21 20:01:29	145	<	43706	0.0668	5	0	0.2526	0.3194	-0.1859	>	<	1	14	14	14	0	14	14	>	<	1	913.9	913.9	913.9	0	913.9	913.9	>
2022-06-21 20:01:30	146	<	48003	0.0657	6	0	0.2583	0.324	-0.1926	>	<	1	13.8	13.8	13.8	0	13.8	13.8	>	<	1	913.9	913.9	913.9	0	913.9	913.9	>
2022-06-21 20:01:31	147	<	45099	0.0677	6	0	0.2692	0.3369	-0.2015	>	<	1	16.95	16.95	16.95	0	16.95	16.95	>	<	1	914.3	914.3	914.3	0	914.3	914.3	>
2022-06-21 20:01:32	148	<	45300	0.0642	5	0	0.2531	0.3172	-0.1889	>	<	1	12.45	12.45	12.45	0	12.45	12.45	>	<	1	914.6	914.6	914.6	0	914.6	914.6	>
2022-06-21 20:01:33	149	<	44603	0.0662	6	0	0.2559	0.3221	-0.1897	>	<	1	16.25	16.25	16.25	0	16.25	16.25	>	<	1	914.6	914.6	914.6	0	914.6	914.6	>
2022-06-21 20:01:34	150	<	37507	0.065	6	0	0.2577	0.3227	-0.1927	>	<	1	15	15	15	0	15	15	>	<	1	914.6	914.6	914.6	0	914.6	914.6	>
2022-06-21 20:01:35	151	<	52111	0.068	6	0	0.269	0.337	-0.201	>	<	1	13.25	13.25	13.25	0	13.25	13.25	>	<	1	914.8	914.8	914.8	0	914.8	914.8	>
2022-06-21 20:01:36	152	<	45812	0.0675	6	0	0.2686	0.3361	-0.2011	>	<	1	17.65	17.65	17.65	0	17.65	17.65	>	<	1	914.8	914.8	914.8	0	914.8	914.8	>
2022-06-21 20:01:37	153	<	44895	0.064	6	0	0.2606	0.3247	-0.1966	>	<	1	12.9	12.9	12.9	0	12.9	12.9	>	<	1	914.8	914.8	914.8	0	914.8	914.8	>
2022-06-21 20:01:38	154	<	45171	0.0674	6	0	0.2685	0.3359	-0.2011	>	<	1	15.15	15.15	15.15	0	15.15	15.15	>	<	1	914.8	914.8	914.8	0	914.8	914.8	>
2022-06-21 20:01:39	155	<	46196	0.0661	6	0	0.2702	0.3363	-0.2041	>	<	1	16.15	16.15	16.15	0	16.15	16.15	>	<	1	914.8	914.8	914.8	0	914.8	914.8	>
2022-06-21 20:01:40	156	<	43715	0.0641	5	0	0.2498	0.3139	-0.1857	>	<	1	12.25	12.25	12.25	0	12.25	12.25	>	<	1	914.8	914.8	914.8	0	914.8	914.8	>
2022-06-21 20:01:41	157	<	44197	0.0674	5	0	0.2556	0.3229	-0.1882	>	<	1	16.35	16.35	16.35	0	16.35	16.35	>	<	1	915.6	915.6	915.6	0	915.6	915.6	>
2022-06-21 20:01:42	158	<	45947	0.0662	6	0	0.251	0.3172	-0.1848	>	<	1	14.85	14.85	14.85	0	14.85	14.85	>	<	1	916.6	916.6	916.6	0	916.6	916.6	>
2022-06-21 20:01:43	159	<	45186	0.0638	6	0	0.2592	0.3231	-0.1954	>	<	1	12.25	12.25	12.25	0	12.25	12.25	>	<	1	916.7	916.7	916.7	0	916.7	916.7	>
2022-06-21 20:01:44	160	<	44814	0.065	6	0	0.2537	0.3186	-0.1887	>	<	1	17.4	17.4	17.4	0	17.4	17.4	>	<	1	917.5	917.5	917.5	0	917.5	917.5	>
2022-06-21 20:01:45	161	<	46062	0.0692	6	0	0.2617	0.3309	-0.1926	>	<	1	13.75	13.75	13.75	0	13.75	13.75	>	<	1	917.8	917.8	917.8	0	917.8	917.8	>
2022-06-21 20:01:46	162	<	44926	0.0634	5	0	0.2526	0.316	-0.1892	>	<	1	12.4	12.4	12.4	0	12.4	12.4	>	<	1	917.8	917.8	917.8	0	917.8	917.8	>
2022-06-21 20:01:47	163	<	44734	0.0678	6	0	0.27	0.3378	-0.2022	>	<	1	17.35	17.35	17.35	0	17.35	17.35	>	<	1	917.8	917.8	917.8	0	917.8	917.8	>
2022-06-21 20:01:48	164	<	42915	0.0696	6	0	0.2668	0.3364	-0.1972	>	<	1	13.55	13.55	13.55	0	13.55	13.55	>	<	1	917.8	917.8	917.8	0	917.8	917.8	>
2022-06-21 20:01:49	165	<	43697	0.0699	5	0	0.2626	0.3325	-0.1927	>	<	1	12.2	12.2	12.2	0	12.2	12.2	>	<	1	918	918	918	0	918	918	>
2022-06-21 20:01:50	166	<	47319	0.0671	6	0	0.2617	0.3288	-0.1947	>	<	1	17.4	17.4	17.4	0	17.4	17.4	>	<	1	918	918	918	0	918	918	>
2022-06-21 20:01:51	167	<	45408	0.068	6	0	0.2545	0.3225	-0.1865	>	<	1	13.6	13.6	13.6	0	13.6	13.6	>	<	1	918	918	918	0	918	918	>
2022-06-21 20:01:52	168	<	44812	0.0629	6	0	0.2491	0.312	-0.1862	>	<	1	12.3	12.3	12.3	0	12.3	12.3	>	<	1	918.5	918.5	918.5	0	918.5	918.5	>
2022-06-21 20:01:53	169	<	45011	0.0617	5	0	0.2483	0.31	-0.1866	>	<	1	17.25	17.25	17.25	0	17.25	17.25	>	<	1	918.5	918.5	918.5	0	918.5	918.5	>
2022-06-21 20:01:54	170	<	44541	0.0665	6	0	0.2656	0.3321	-0.1991	>	<	1	13.95	13.95	13.95	0	13.95	13.95	>	<	1	919	919	919	0	919	919	>
2022-06-21 20:01:55	171	<	44686	0.0671	6	0	0.2636	0.3307	-0.1965	>	<	1	12.15	12.15	12.15	0	12.15	12.15	>	<	1	919	919	919	0	919	919	>
2022-06-21 20:01:56	172	<	45915	0.0645	6	0	0.251	0.3155	-0.1864	>	<	1	16.3	16.3	16.3	0	16.3	16.3	>	<	1	919.6	919.6	919.6	0	919.6	919.6	>
2022-06-21 20:01:57	173	<	45441	0.0664	6	0	0.2619	0.3282	-0.1955	>	<	1	14.7	14.7	14.7	0	14.7	14.7	>	<	1	919.6	919.6	919.6	0	919.6	919.6	>
2022-06-21 20:01:58	174	<	43855	0.0649	5	0	0.2519	0.3168	-0.187	>	<	1	12.1	12.1	12.1	0	12.1	12.1	>	<	1	919.6	919.6	919.6	0	919.6	919.6	>
2022-06-21 20:01:59	175	<	45208	0.0693	6	0	0.2669	0.3361	-0.1976	>	<	1	15.3	15.3	15.3	0	15.3	15.3	>	<	1	919.6	919.6	919.6	0	919.6	919.6	>
2022-06-21 20:02:00	176	<	45836	0.0663	6	0	0.2541	0.3204	-0.1877	>	<	1	15.85	15.85	15.85	0	15.85	15.85	>	<	1	919.6	919.6	919.6	0	919.6	919.6	>
2022-06-21 20:02:01	177	<	44599	0.065	6	0	0.2575	0.3225	-0.1925	>	<	1	12.55	12.55	12.55	0	12.55	12.55	>	<	1	919.6	919.6	919.6	0	919.6	919.6	>
2022-06-21 20:02:02	178	<	46142	0.0639	6	0	0.2515	0.3155	-0.1876	>	<	1	14.1	14.1	14.1	0	14.1	14.1	>	<	1	919.6	919.6	919.6	0	919.6	919.6	>
2022-06-21 20:02:03	179	<	44171	0.0679	6	0	0.266	0.3339	-0.1981	>	<	1	16.8	16.8	16.8	0	16.8	16.8	>	<	1	919.6	919.6	919.6	0	919.6	919.6	>
2022-06-21 20:02:04	180	<	45487	0.0647	6	0	0.2595	0.3241	-0.1948	>	<	1	13.15	13.15	13.15	0	13.15	13.15	>	<	1	919.8	919.8	919.8	0	919.8	919.8	>
2022-06-21 20:02:05	181	<	45124	0.0627	6	0	0.2535	0.3162	-0.1907	>	<	1	12.1	12.1	12.1	0	12.1	12.1	>	<	1	919.8	919.8	919.8	0	919.8	919.8	>
2022-06-21 20:02:06	182	<	45084	0.0677	6	0	0.2662	0.3338	-0.1985	>	<	1	16.5	16.5	16.5	0	16.5	16.5	>	<	1	919.8	919.8	919.8	0	919.8	919.8	>
2022-06-21 20:02:07	183	<	44571	0.0675	6	0	0.2636	0.3311	-0.1961	>	<	1	14.65	14.65	14.65	0	14.65	14.65	>	<	1	919.8	919.8	919.8	0	919.8	919.8	>
2022-06-21 20:02:08	184	<	44736	0.0623	6	0	0.2431	0.3054	-0.1808	>	<	1	12.15	12.15	12.15	0	12.15	12.15	>	<	1	919.8	919.8	919.8	0	919.8	919.8	>
2022-06-21 20:02:09	185	<	45494	0.0654	7	0	0.2704	0.3359	-0.205	>	<	1	14.4	14.4	14.4	0	14.4	14.4	>	<	1	919.8	919.8	919.8	0	919.8	919.8	>
2022-06-21 20:02:10	186	<	44920	0.0675	6	0	0.2625	0.33	-0.1951	>	<	1	16.5	16.5	16.5	0	16.5	16.5	>	<	1	919.8	919.8	919.8	0	919.8	919.8	>
2022-06-21 20:02:11	187	<	44863	0.0657	6	0	0.2626	0.3282	-0.1969	>	<	1	12.45	12.45	12.45	0	12.45	12.45	>	<	1	919.8	919.8	919.8	0	919.8	919.8	>
2022-06-21 20:02:12	188	<	43491	0.0613	6	0	0.2448	0.3061	-0.1836	>	<	1	12.2	12.2	12.2	0	12.2	12.2	>	<	1	919.8	919.8	919.8	0	919.8	919.8	>
2022-06-21 20:02:13	189	<	45553	0.0647	6	0	0.2623	0.327	-0.1976	>	<	1	16.95	16.95	16.95	0	16.95	16.95	>	<	1	919.8	919.8	919.8	0	919.8	919.8	>
2022-06-21 20:02:14	190	<	42400	0.0663	7	0	0.2547	0.321	-0.1885	>	<	1	14.55	14.55	14.55	0	14.55	14.55	>	<	1	919.8	919.8	919.8	0	919.8	919.8	>
2022-06-21 20:02:15	191	<	47212	0.0629	6	0	0.2578	0.3207	-0.1949	>	<	1	12.25	12.25	12.25	0	12.25	12.25	>	<	1	919.8	919.8	919.8	0	919.8	919.8	>
2022-06-21 20:02:16	192	<	40989	0.0645	6	0	0.2576	0.3221	-0.1931	>	<	1	14.65	14.65	14.65	0	14.65	14.65	>	<	1	919.8	919.8	919.8	0	919.8	919.8	>
2022-06-21 20:02:17	193	<	50568	0.0675	6	0	0.2694	0.3368	-0.2019	>	<	1	16.1	16.1	16.1	0	16.1	16.1	>	<	1	919.8	919.8	919.8	0	919.8	919.8	>
2022-06-21 20:02:18	194	<	43576	0.0616	7	0	0.2556	0.3172	-0.1939	>	<	1	12.65	12.65	12.65	0	12.65	12.65	>	<	1	919.8	919.8	919.8	0	919.8	919.8	>
2022-06-21 20:02:19	195	<	42934	0.0653	6	0	0.259	0.3243	-0.1937	>	<	1	12.6	12.6	12.6	0	12.6	12.6	>	<	1	919.8	919.8	919.8	0	919.8	919.8	>
2022-06-21 20:02:20	196	<	47850	0.0676	6	0	0.2723	0.34	-0.2047	>	<	1	16.8	16.8	16.8	0	16.8	16.8	>	<	1	919.8	919.8	919.8	0	919.8	919.8	>
2022-06-21 20:02:21	197	<	43135	0.0656	6	0	0.2632	0.3289	-0.1976	>	<	1	14.2	14.2	14.2	0	14.2	14.2	>	<	1	919.8	919.8	919.8	0	919.8	919.8	>
2022-06-21 20:02:22	198	<	44799	0.064	6	0	0.2567	0.3206	-0.1927	>	<	1	12.15	12.15	12.15	0	12.15	12.15	>	<	1	919.8	919.8	919.8	0	919.8	919.8	>
2022-06-21 20:02:23	199	<	46998	0.0663	6	0	0.2633	0.3297	-0.197	>	<	1	15.25	15.25	15.25	0	15.25	15.25	>	<	1	920.1	920.1	920.1	0	920.1	920.1	>
2022-06-21 20:02:24	200	<	44961	0.0647	6	0	0.2551	0.3198	-0.1904	>	<	1	15.7	15.7	15.7	0	15.7	15.7	>	<	1	920.1	920.1	920.1	0	920.1	920.1	>
2022-06-21 20:02:25	201	<	44464	0.0659	6	0	0.2598	0.3257	-0.194	>	<	1	12.45	12.45	12.45	0	12.45	12.45	>	<	1	920.1	920.1	920.1	0	920.1	920.1	>
2022-06-21 20:02:26	202	<	43792	0.0675	6	0	0.2607	0.3283	-0.1932	>	<	1	13.1	13.1	13.1	0	13.1	13.1	>	<	1	920.1	920.1	920.1	0	920.1	920.1	>
2022-06-21 20:02:27	203	<	47524	0.0632	5	0	0.2505	0.3138	-0.1873	>	<	1	16.8	16.8	16.8	0	16.8	16.8	>	<	1	920.1	920.1	920.1	0	920.1	920.1	>
2022-06-21 20:02:28	204	<	44000	0.0688	7	0	0.2708	0.3397	-0.202	>	<	1	13.45	13.45	13.45	0	13.45	13.45	>	<	1	920.1	920.1	920.1	0	920.1	920.1	>
2022-06-21 20:02:29	205	<	44965	0.0716	6	0	0.2676	0.3392	-0.196	>	<	1	12.25	12.25	12.25	0	12.25	12.25	>	<	1	920.1	920.1	920.1	0	920.1	920.1	>
2022-06-21 20:02:30	206	<	45182	0.0631	6	0	0.2498	0.3129	-0.1868	>	<	1	16.6	16.6	16.6	0	16.6	16.6	>	<	1	920.1	920.1	920.1	0	920.1	920.1	>
2022-06-21 20:02:31	207	<	44465	0.066	7	0	0.2586	0.3246	-0.1926	>	<	1	14.55	14.55	14.55	0	14.55	14.55	>	<	1	920.1	920.1	920.1	0	920.1	920.1	>
2022-06-21 20:02:32	208	<	46332	0.0676	6	0	0.2693	0.3368	-0.2017	>	<	1	12.05	12.05	12.05	0	12.05	12.05	>	<	1	920.3	920.3	920.3	0	920.3	920.3	>
2022-06-21 20:02:33	209	<	43467	0.0664	6	0	0.2688	0.3352	-0.2024	>	<	1	15.05	15.05	15.05	0	15.05	15.05	>	<	1	920.3	920.3	920.3	0	920.3	920.3	>
2022-06-21 20:02:34	210	<	45911	0.0673	6	0	0.2674	0.3347	-0.2001	>	<	1	15.65	15.65	15.65	0	15.65	15.65	>	<	1	920.3	920.3	920.3	0	920.3	920.3	>
2022-06-21 20:02:35	211	<	45536	0.0674	6	0	0.2673	0.3347	-0.1999	>	<	1	12.55	12.55	12.55	0	12.55	12.55	>	<	1	920.3	920.3	920.3	0	920.3	920.3	>
2022-06-21 20:02:36	212	<	44985	0.0645	6	0	0.2539	0.3184	-0.1894	>	<	1	13.6	13.6	13.6	0	13.6	13.6	>	<	1	920.3	920.3	920.3	0	920.3	920.3	>
2022-06-21 20:02:37	213	<	41879	0.0639	5	0	0.2475	0.3114	-0.1836	>	<	1	16.8	16.8	16.8	0	16.8	16.8	>	<	1	920.3	920.3	920.3	0	920.3	920.3	>
2022-06-21 20:02:38	214	<	47224	0.0683	6	0	0.2662	0.3345	-0.1979	>	<	1	13.4	13.4	13.4	0	13.4	13.4	>	<	1	920.3	920.3	920.3	0	920.3	920.3	>
2022-06-21 20:02:39	215	<	45748	0.0677	6	0	0.2529	0.3206	-0.1851	>	<	1	12.2	12.2	12.2	0	12.2	12.2	>	<	1	920.3	920.3	920.3	0	920.3	920.3	>
2022-06-21 20:02:40	216	<	45538	0.0693	6	0	0.2618	0.3311	-0.1924	>	<	1	16.05	16.05	16.05	0	16.05	16.05	>	<	1	920.3	920.3	920.3	0	920.3	920.3	>
2022-06-21 20:02:41	217	<	45165	0.0657	6	0	0.2507	0.3164	-0.1849	>	<	1	15.25	15.25	15.25	0	15.25	15.25	>	<	1	920.3	920.3	920.3	0	920.3	920.3	>
2022-06-21 20:02:42	218	<	44338	0.0664	6	0	0.2532	0.3196	-0.1869	>	<	1	12.2	12.2	12.2	0	12.2	12.2	>	<	1	920.3	920.3	920.3	0	920.3	920.3	>
2022-06-21 20:02:43	219	<	45140	0.0675	6	0	0.266	0.3335	-0.1985	>	<	1	14.45	14.45	14.45	0	14.45	14.45	>	<	1	920.3	920.3	920.3	0	920.3	920.3	>
2022-06-21 20:02:44	220	<	44287	0.0654	6	0	0.2533	0.3187	-0.1879	>	<	1	16.7	16.7	16.7	0	16.7	16.7	>	<	1	920.3	920.3	920.3	0	920.3	920.3	>
2022-06-21 20:02:45	221	<	44557	0.0686	6	0	0.2727	0.3413	-0.2042	>	<	1	12.45	12.45	12.45	0	12.45	12.45	>	<	1	920.3	920.3	920.3	0	920.3	920.3	>
2022-06-21 20:02:46	222	<	46334	0.0665	5	0	0.2559	0.3225	-0.1894	>	<	1	12.15	12.15	12.15	0	12.15	12.15	>	<	1	920.3	920.3	920.3	0	920.3	920.3	>
2022-06-21 20:02:47	223	<	43894	0.0663	7	0	0.2643	0.3306	-0.198	>	<	1	16.95	16.95	16.95	0	16.95	16.95	>	<	1	920.3	920.3	920.3	0	920.3	920.3	>
2022-06-21 20:02:48	224	<	45201	0.0679	6	0	0.2651	0.333	-0.1971	>	<	1	13.85	13.85	13.85	0	13.85	13.85	>	<	1	920.6	920.6	920.6	0	920.6	920.6	>
2022-06-21 20:02:49	225	<	45762	0.0723	6	0	0.2697	0.3421	-0.1974	>	<	1	12.15	12.15	12.15	0	12.15	12.15	>	<	1	920.6	920.6	920.6	0	920.6	920.6	>
2022-06-21 20:02:50	226	<	45204	0.0642	6	0	0.253	0.3171	-0.1888	>	<	1	15	15	15	0	15	15	>	<	1	920.6	920.6	920.6	0	920.6	920.6	>
2022-06-21 20:02:51	227	<	43776	0.0673	7	0	0.2711	0.3384	-0.2038	>	<	1	15.75	15.75	15.75	0	15.75	15.75	>	<	1	920.6	920.6	920.6	0	920.6	920.6	>
2022-06-21 20:02:52	228	<	45387	0.0689	6	0	0.266	0.3349	-0.1971	>	<	1	12.5	12.5	12.5	0	12.5	12.5	>	<	1	920.6	920.6	920.6	0	920.6	920.6	>
2022-06-21 20:02:53	229	<	45618	0.0664	6	0	0.2516	0.318	-0.1853	>	<	1	12.95	12.95	12.95	0	12.95	12.95	>	<	1	920.6	920.6	920.6	0	920.6	920.6	>
2022-06-21 20:02:54	230	<	44121	0.0664	6	0	0.2544	0.3207	-0.188	>	<	1	16.6	16.6	16.6	0	16.6	16.6	>	<	1	920.6	920.6	920.6	0	920.6	920.6	>
2022-06-21 20:02:55	231	<	41728	0.0662	6	0	0.2639	0.3301	-0.1977	>	<	1	13.7	13.7	13.7	0	13.7	13.7	>	<	1	920.6	920.6	920.6	0	920.6	920.6	>
2022-06-21 20:02:56	232	<	48840	0.0664	7	0	0.2637	0.3301	-0.1972	>	<	1	12.1	12.1	12.1	0	12.1	12.1	>	<	1	920.6	920.6	920.6	0	920.6	920.6	>
2022-06-21 20:02:57	233	<	45350	0.0672	6	0	0.2602	0.3274	-0.193	>	<	1	15.25	15.25	15.25	0	15.25	15.25	>	<	1	920.6	920.6	920.6	0	920.6	920.6	>
2022-06-21 20:02:58	234	<	44748	0.0656	6	0	0.2503	0.316	-0.1847	>	<	1	15.65	15.65	15.65	0	15.65	15.65	>	<	1	920.6	920.6	920.6	0	920.6	920.6	>
2022-06-21 20:02:59	235	<	43882	0.0662	6	0	0.2608	0.327	-0.1945	>	<	1	12.6	12.6	12.6	0	12.6	12.6	>	<	1	920.6	920.6	920.6	0	920.6	920.6	>
2022-06-21 20:03:00	236	<	45453	0.0677	7	0	0.2598	0.3275	-0.1921	>	<	1	13.3	13.3	13.3	0	13.3	13.3	>	<	1	920.6	920.6	920.6	0	920.6	920.6	>
2022-06-21 20:03:01	237	<	45713	0.069	6	0	0.2616	0.3306	-0.1926	>	<	1	16.95	16.95	16.95	0	16.95	16.95	>	<	1	920.6	920.6	920.6	0	920.6	920.6	>
2022-06-21 20:03:02	238	<	44225	0.063	6	0	0.2605	0.3234	-0.1975	>	<	1	13.7	13.7	13.7	0	13.7	13.7	>	<	1	920.6	920.6	920.6	0	920.6	920.6	>
2022-06-21 20:03:03	239	<	44153	0.0653	6	0	0.2645	0.3298	-0.1992	>	<	1	12.25	12.25	12.25	0	12.25	12.25	>	<	1	920.6	920.6	920.6	0	920.6	920.6	>
2022-06-21 20:03:04	240	<	46340	0.0665	6	0	0.258	0.3245	-0.1916	>	<	1	15.55	15.55	15.55	0	15.55	15.55	>	<	1	920.6	920.6	920.6	0	920.6	920.6	>
2022-06-21 20:03:05	241	<	37710	0.0693	6	0	0.2693	0.3385	-0.2	>	<	1	15.9	15.9	15.9	0	15.9	15.9	>	<	1	920.6	920.6	920.6	0	920.6	920.6	>
2022-06-21 20:03:06	242	<	41461	0.0652	5	0	0.2504	0.3156	-0.1852	>	<	1	12.2	12.2	12.2	0	12.2	12.2	>	<	1	920.6	920.6	920.6	0	920.6	920.6	>
2022-06-21 20:03:07	243	<	51487	0.0673	7	0	0.2655	0.3327	-0.1982	>	<	1	14.45	14.45	14.45	0	14.45	14.45	>	<	1	920.6	920.6	920.6	0	920.6	920.6	>
2022-06-21 20:03:08	244	<	48425	0.0657	6	0	0.2548	0.3206	-0.1891	>	<	1	16.25	16.25	16.25	0	16.25	16.25	>	<	1	920.6	920.6	920.6	0	920.6	920.6	>
2022-06-21 20:03:09	245	<	46614	0.066	5	0	0.2618	0.3277	-0.1958	>	<	1	12.45	12.45	12.45	0	12.45	12.45	>	<	1	920.9	920.9	920.9	0	920.9	920.9	>
2022-06-21 20:03:10	246	<	43971	0.0683	5	0	0.2532	0.3215	-0.1849	>	<	1	13.9	13.9	13.9	0	13.9	13.9	>	<	1	921	921	921	0	921	921	>
2022-06-21 20:03:11	247	<	45401	0.0685	5	0	0.2601	0.3285	-0.1916	>	<	1	16.85	16.85	16.85	0	16.85	16.85	>	<	1	921	921	921	0	921	921	>
2022-06-21 20:03:12	248	<	45794	0.0692	6	0	0.2766	0.3458	-0.2075	>	<	1	12.5	12.5	12.5	0	12.5	12.5	>	<	1	921	921	921	0	921	921	>
2022-06-21 20:03:13	249	<	43670	0.067	5	0	0.2544	0.3214	-0.1874	>	<	1	13.3	13.3	13.3	0	13.3	13.3	>	<	1	921	921	921	0	921	921	>
2022-06-21 20:03:14	250	<	45642	0.0666	6	0	0.2603	0.3269	-0.1937	>	<	1	16.8	16.8	16.8	0	16.8	16.8	>	<	1	921.3	921.3	921.3	0	921.3	921.3	>
2022-06-21 20:03:15	251	<	45471	0.0647	6	0	0.2543	0.319	-0.1895	>	<	1	12.95	12.95	12.95	0	12.95	12.95	>	<	1	921.3	921.3	921.3	0	921.3	921.3	>
2022-06-21 20:03:16	252	<	44505	0.0652	7	0	0.2639	0.3291	-0.1987	>	<	1	12.1	12.1	12.1	0	12.1	12.1	>	<	1	921.3	921.3	921.3	0	921.3	921.3	>
2022-06-21 20:03:17	253	<	45018	0.0664	6	0	0.2591	0.3255	-0.1927	>	<	1	17.3	17.3	17.3	0	17.3	17.3	>	<	1	921.3	921.3	921.3	0	921.3	921.3	>
2022-06-21 20:03:18	254	<	45462	0.0684	7	0	0.2702	0.3386	-0.2017	>	<	1	13.75	13.75	13.75	0	13.75	13.75	>	<	1	921.3	921.3	921.3	0	921.3	921.3	>
2022-06-21 20:03:19	255	<	45053	0.0694	5	0	0.2612	0.3306	-0.1917	>	<	1	12.2	12.2	12.2	0	12.2	12.2	>	<	1	921.3	921.3	921.3	0	921.3	921.3	>
2022-06-21 20:03:20	256	<	44759	0.0681	6	0	0.2708	0.339	-0.2027	>	<	1	16.7	16.7	16.7	0	16.7	16.7	>	<	1	921.3	921.3	921.3	0	921.3	921.3	>
2022-06-21 20:03:21	257	<	43404	0.0701	6	0	0.2583	0.3283	-0.1882	>	<	1	14.3	14.3	14.3	0	14.3	14.3	>	<	1	921.3	921.3	921.3	0	921.3	921.3	>
2022-06-21 20:03:22	258	<	44413	0.068	6	0	0.264	0.3319	-0.196	>	<	1	12.15	12.15	12.15	0	12.15	12.15	>	<	1	921.3	921.3	921.3	0	921.3	921.3	>
2022-06-21 20:03:23	259	<	40897	0.0669	5	0	0.259	0.3259	-0.1921	>	<	1	15.75	15.75	15.75	0	15.75	15.75	>	<	1	921.3	921.3	921.3	0	921.3	921.3	>
2022-06-21 20:03:24	260	<	42925	0.0689	7	0	0.275	0.3439	-0.2061	>	<	1	15.25	15.25	15.25	0	15.25	15.25	>	<	1	921.3	921.3	921.3	0	921.3	921.3	>
2022-06-21 20:03:25	261	<	47191	0.0663	6	0	0.2729	0.3391	-0.2066	>	<	1	12.05	12.05	12.05	0	12.05	12.05	>	<	1	921.3	921.3	921.3	0	921.3	921.3	>
2022-06-21 20:03:26	262	<	49839	0.0664	6	0	0.2504	0.3168	-0.184	>	<	1	15.55	15.55	15.55	0	15.55	15.55	>	<	1	921.3	921.3	921.3	0	921.3	921.3	>
2022-06-21 20:03:27	263	<	45688	0.0655	6	0	0.2504	0.3159	-0.1849	>	<	1	15.65	15.65	15.65	0	15.65	15.65	>	<	1	921.3	921.3	921.3	0	921.3	921.3	>
2022-06-21 20:03:28	264	<	41421	0.0668	6	0	0.2604	0.3271	-0.1936	>	<	1	12.25	12.25	12.25	0	12.25	12.25	>	<	1	921.3	921.3	921.3	0	921.3	921.3	>
2022-06-21 20:03:29	265	<	25618	0.0694	6	0	0.2565	0.3259	-0.1872	>	<	1	15.25	15.25	15.25	0	15.25	15.25	>	<	1	921.3	921.3	921.3	0	921.3	921.3	>
2022-06-21 20:03:30	266	<	34941	0.0668	6	0	0.2537	0.3205	-0.1869	>	<	1	16.1	16.1	16.1	0	16.1	16.1	>	<	1	921.3	921.3	921.3	0	921.3	921.3	>
2022-06-21 20:03:31	267	<	42755	0.0674	6	0	0.2624	0.3299	-0.195	>	<	1	11.1	11.1	11.1	0	11.1	11.1	>	<	1	921.3	921.3	921.3	0	921.3	921.3	>
2022-06-21 20:03:32	268	<	43146	0.0882	104	0	2.1106	2.1989	-2.0224	>	<	1	10.95	10.95	10.95	0	10.95	10.95	>	<	1	921.3	921.3	921.3	0	921.3	921.3	>
2022-06-21 20:03:33	269	<	45178	0.0608	72	0	0.4245	0.4854	-0.3637	>	<	1	11.4	11.4	11.4	0	11.4	11.4	>	<	1	921.3	921.3	921.3	0	921.3	921.3	>
2022-06-21 20:03:34	270	<	54352	0.072	154	0	1.3436	1.4157	-1.2716	>	<	1	17.5	17.5	17.5	0	17.5	17.5	>	<	1	921.3	921.3	921.3	0	921.3	921.3	>
2022-06-21 20:03:35	271	<	55535	0.0669	7	0	0.2599	0.3269	-0.193	>	<	1	13.7	13.7	13.7	0	13.7	13.7	>	<	1	921.3	921.3	921.3	0	921.3	921.3	>
2022-06-21 20:03:36	272	<	49622	0.0672	6	0	0.2661	0.3333	-0.1988	>	<	1	12.1	12.1	12.1	0	12.1	12.1	>	<	1	921.3	921.3	921.3	0	921.3	921.3	>
2022-06-21 20:03:37	273	<	45236	0.0673	6	0	0.2615	0.3288	-0.1943	>	<	1	16.3	16.3	16.3	0	16.3	16.3	>	<	1	921.3	921.3	921.3	0	921.3	921.3	>
2022-06-21 20:03:38	274	<	47691	0.0645	2	0	0.2465	0.311	-0.182	>	<	1	15.2	15.2	15.2	0	15.2	15.2	>	<	1	921.3	921.3	921.3	0	921.3	921.3	>
2022-06-21 20:03:39	275	<	42813	0.0668	5	0	0.2577	0.3245	-0.191	>	<	1	12.2	12.2	12.2	0	12.2	12.2	>	<	1	921.3	921.3	921.3	0	921.3	921.3	>
2022-06-21 20:03:40	276	<	41849	0.0626	6	0	0.2543	0.3169	-0.1918	>	<	1	16	16	16	0	16	16	>	<	1	921.3	921.3	921.3	0	921.3	921.3	>
2022-06-21 20:03:41	277	<	43940	0.069	6	0	0.2669	0.3359	-0.1979	>	<	1	15.45	15.45	15.45	0	15.45	15.45	>	<	1	921.3	921.3	921.3	0	921.3	921.3	>
2022-06-21 20:03:42	278	<	43863	0.0669	6	0	0.2715	0.3384	-0.2046	>	<	1	12.2	12.2	12.2	0	12.2	12.2	>	<	1	921.3	921.3	921.3	0	921.3	921.3	>
2022-06-21 20:03:43	279	<	42574	0.0658	6	0	0.2697	0.3355	-0.2039	>	<	1	15.2	15.2	15.2	0	15.2	15.2	>	<	1	921.3	921.3	921.3	0	921.3	921.3	>
2022-06-21 20:03:44	280	<	46991	0.0651	6	0	0.2546	0.3197	-0.1894	>	<	1	15.85	15.85	15.85	0	15.85	15.85	>	<	1	921.3	921.3	921.3	0	921.3	921.3	>
2022-06-21 20:03:45	281	<	44344	0.0663	6	0	0.2581	0.3244	-0.1918	>	<	1	12.6	12.6	12.6	0	12.6	12.6	>	<	1	921.3	921.3	921.3	0	921.3	921.3	>
2022-06-21 20:03:46	282	<	43953	0.0666	6	0	0.2558	0.3225	-0.1892	>	<	1	13.9	13.9	13.9	0	13.9	13.9	>	<	1	921.3	921.3	921.3	0	921.3	921.3	>
2022-06-21 20:03:47	283	<	46461	0.0683	6	0	0.2736	0.3419	-0.2053	>	<	1	16.85	16.85	16.85	0	16.85	16.85	>	<	1	921.3	921.3	921.3	0	921.3	921.3	>
2022-06-21 20:03:48	284	<	45721	0.0694	6	0	0.261	0.3304	-0.1917	>	<	1	12.5	12.5	12.5	0	12.5	12.5	>	<	1	921.3	921.3	921.3	0	921.3	921.3	>
2022-06-21 20:03:49	285	<	46447	0.0668	6	0	0.2563	0.3231	-0.1895	>	<	1	12.95	12.95	12.95	0	12.95	12.95	>	<	1	921.3	921.3	921.3	0	921.3	921.3	>
2022-06-21 20:03:50	286	<	44584	0.0678	7	0	0.2673	0.3351	-0.1995	>	<	1	17	17	17	0	17	17	>	<	1	921.3	921.3	921.3	0	921.3	921.3	>
2022-06-21 20:03:51	287	<	53480	0.0652	5	0	0.2533	0.3186	-0.1881	>	<	1	12.95	12.95	12.95	0	12.95	12.95	>	<	1	921.3	921.3	921.3	0	921.3	921.3	>
2022-06-21 20:03:52	288	<	52963	0.0643	6	0	0.2537	0.318	-0.1895	>	<	1	12.35	12.35	12.35	0	12.35	12.35	>	<	1	921.3	921.3	921.3	0	921.3	921.3	>
2022-06-21 20:03:53	289	<	44931	0.0674	6	0	0.2554	0.3228	-0.1881	>	<	1	17	17	17	0	17	17	>	<	1	921.5	921.5	921.5	0	921.5	921.5	>
2022-06-21 20:03:54	290	<	45508	0.0646	6	0	0.2491	0.3137	-0.1846	>	<	1	13.55	13.55	13.55	0	13.55	13.55	>	<	1	921.5	921.5	921.5	0	921.5	921.5	>
2022-06-21 20:03:55	291	<	43378	0.0637	6	0	0.2614	0.3251	-0.1977	>	<	1	12.35	12.35	12.35	0	12.35	12.35	>	<	1	921.5	921.5	921.5	0	921.5	921.5	>
2022-06-21 20:03:56	292	<	46487	0.0717	6	0	0.2685	0.3403	-0.1968	>	<	1	16.8	16.8	16.8	0	16.8	16.8	>	<	1	921.5	921.5	921.5	0	921.5	921.5	>
2022-06-21 20:03:57	293	<	43976	0.0638	5	0	0.2527	0.3164	-0.1889	>	<	1	14.45	14.45	14.45	0	14.45	14.45	>	<	1	921.5	921.5	921.5	0	921.5	921.5	>
2022-06-21 20:03:58	294	<	44998	0.0679	7	0	0.266	0.3339	-0.1981	>	<	1	12.1	12.1	12.1	0	12.1	12.1	>	<	1	921.5	921.5	921.5	0	921.5	921.5	>
2022-06-21 20:03:59	295	<	45685	0.0666	6	0	0.2707	0.3373	-0.2042	>	<	1	16.9	16.9	16.9	0	16.9	16.9	>	<	1	921.5	921.5	921.5	0	921.5	921.5	>
2022-06-21 20:04:00	296	<	43305	0.0679	6	0	0.2632	0.3311	-0.1953	>	<	1	14.75	14.75	14.75	0	14.75	14.75	>	<	1	921.5	921.5	921.5	0	921.5	921.5	>
2022-06-21 20:04:01	297	<	47191	0.0688	6	0	0.2684	0.3373	-0.1996	>	<	1	12.2	12.2	12.2	0	12.2	12.2	>	<	1	921.5	921.5	921.5	0	921.5	921.5	>
2022-06-21 20:04:02	298	<	44703	0.0643	5	0	0.2473	0.3117	-0.183	>	<	1	15.75	15.75	15.75	0	15.75	15.75	>	<	1	921.5	921.5	921.5	0	921.5	921.5	>
2022-06-21 20:04:03	299	<	41541	0.0686	5	0	0.2664	0.335	-0.1978	>	<	1	15.6	15.6	15.6	0	15.6	15.6	>	<	1	921.6	921.6	921.6	0	921.6	921.6	>
2022-06-21 20:04:04	300	<	47563	0.0632	6	0	0.2473	0.3105	-0.184	>	<	1	12.1	12.1	12.1	0	12.1	12.1	>	<	1	921.6	921.6	921.6	0	921.6	921.6	>
2022-06-21 20:04:05	301	<	43586	0.0644	6	0	0.2538	0.3182	-0.1895	>	<	1	15.8	15.8	15.8	0	15.8	15.8	>	<	1	921.6	921.6	921.6	0	921.6	921.6	>
2022-06-21 20:04:06	302	<	47643	0.0648	5	0	0.2477	0.3125	-0.1829	>	<	1	15.25	15.25	15.25	0	15.25	15.25	>	<	1	921.6	921.6	921.6	0	921.6	921.6	>
2022-06-21 20:04:07	303	<	42456	0.0656	6	0	0.2533	0.3189	-0.1876	>	<	1	12.3	12.3	12.3	0	12.3	12.3	>	<	1	921.6	921.6	921.6	0	921.6	921.6	>
2022-06-21 20:04:08	304	<	37441	0.0671	5	0	0.2512	0.3183	-0.1841	>	<	1	15.45	15.45	15.45	0	15.45	15.45	>	<	1	921.9	921.9	921.9	0	921.9	921.9	>
2022-06-21 20:04:09	305	<	30472	0.067	6	0	0.2649	0.3319	-0.1979	>	<	1	15.55	15.55	15.55	0	15.55	15.55	>	<	1	921.9	921.9	921.9	0	921.9	921.9	>
2022-06-21 20:04:10	306	<	52347	0.0656	6	0	0.2521	0.3177	-0.1865	>	<	1	13.35	13.35	13.35	0	13.35	13.35	>	<	1	921.9	921.9	921.9	0	921.9	921.9	>
2022-06-21 20:04:11	307	<	52808	0.0687	6	0	0.2714	0.3401	-0.2027	>	<	1	15.5	15.5	15.5	0	15.5	15.5	>	<	1	921.9	921.9	921.9	0	921.9	921.9	>
2022-06-21 20:04:12	308	<	50771	0.0669	6	0	0.2576	0.3244	-0.1907	>	<	1	15.45	15.45	15.45	0	15.45	15.45	>	<	1	921.9	921.9	921.9	0	921.9	921.9	>
2022-06-21 20:04:13	309	<	47619	0.0656	6	0	0.2517	0.3174	-0.1861	>	<	1	12.15	12.15	12.15	0	12.15	12.15	>	<	1	921.9	921.9	921.9	0	921.9	921.9	>
2022-06-21 20:04:14	310	<	44054	0.0673	6	0	0.2649	0.3323	-0.1976	>	<	1	15.6	15.6	15.6	0	15.6	15.6	>	<	1	921.9	921.9	921.9	0	921.9	921.9	>
2022-06-21 20:04:15	311	<	45131	0.0646	5	0	0.2538	0.3184	-0.1892	>	<	1	15.75	15.75	15.75	0	15.75	15.75	>	<	1	921.9	921.9	921.9	0	921.9	921.9	>
2022-06-21 20:04:16	312	<	44934	0.0696	6	0	0.2674	0.337	-0.1978	>	<	1	12.35	12.35	12.35	0	12.35	12.35	>	<	1	921.9	921.9	921.9	0	921.9	921.9	>
2022-06-21 20:04:17	313	<	45913	0.064	7	0	0.2608	0.3249	-0.1968	>	<	1	15	15	15	0	15	15	>	<	1	921.9	921.9	921.9	0	921.9	921.9	>
2022-06-21 20:04:18	314	<	45266	0.0671	5	0	0.258	0.3251	-0.1909	>	<	1	16.2	16.2	16.2	0	16.2	16.2	>	<	1	921.9	921.9	921.9	0	921.9	921.9	>
2022-06-21 20:04:19	315	<	43973	0.0653	6	0	0.2527	0.318	-0.1874	>	<	1	12.2	12.2	12.2	0	12.2	12.2	>	<	1	921.9	921.9	921.9	0	921.9	921.9	>
2022-06-21 20:04:20	316	<	44560	0.066	5	0	0.2493	0.3153	-0.1832	>	<	1	15.05	15.05	15.05	0	15.05	15.05	>	<	1	921.9	921.9	921.9	0	921.9	921.9	>
2022-06-21 20:04:21	317	<	43848	0.0669	6	0	0.2684	0.3352	-0.2015	>	<	1	16.3	16.3	16.3	0	16.3	16.3	>	<	1	922.1	922.1	922.1	0	922.1	922.1	>
2022-06-21 20:04:22	318	<	41111	0.067	6	0	0.2619	0.3289	-0.195	>	<	1	12.25	12.25	12.25	0	12.25	12.25	>	<	1	922.1	922.1	922.1	0	922.1	922.1	>
2022-06-21 20:04:23	319	<	44834	0.0651	6	0	0.2607	0.3258	-0.1957	>	<	1	14.7	14.7	14.7	0	14.7	14.7	>	<	1	922.1	922.1	922.1	0	922.1	922.1	>
2022-06-21 20:04:24	320	<	52159	0.0699	6	0	0.2787	0.3486	-0.2088	>	<	1	16.15	16.15	16.15	0	16.15	16.15	>	<	1	922.4	922.4	922.4	0	922.4	922.4	>
2022-06-21 20:04:25	321	<	44207	0.068	6	0	0.268	0.336	-0.2	>	<	1	12.6	12.6	12.6	0	12.6	12.6	>	<	1	922.4	922.4	922.4	0	922.4	922.4	>
2022-06-21 20:04:26	322	<	45500	0.0662	6	0	0.2607	0.3268	-0.1945	>	<	1	14.5	14.5	14.5	0	14.5	14.5	>	<	1	922.4	922.4	922.4	0	922.4	922.4	>
2022-06-21 20:04:27	323	<	44677	0.0652	5	0	0.2535	0.3188	-0.1883	>	<	1	16.45	16.45	16.45	0	16.45	16.45	>	<	1	922.4	922.4	922.4	0	922.4	922.4	>
2022-06-21 20:04:28	324	<	43237	0.0681	6	0	0.2656	0.3337	-0.1976	>	<	1	12.45	12.45	12.45	0	12.45	12.45	>	<	1	922.4	922.4	922.4	0	922.4	922.4	>
2022-06-21 20:04:29	325	<	46214	0.0656	6	0	0.2584	0.324	-0.1928	>	<	1	14.3	14.3	14.3	0	14.3	14.3	>	<	1	922.4	922.4	922.4	0	922.4	922.4	>
2022-06-21 20:04:30	326	<	44422	0.0645	6	0	0.2637	0.3282	-0.1992	>	<	1	16.5	16.5	16.5	0	16.5	16.5	>	<	1	922.4	922.4	922.4	0	922.4	922.4	>
2022-06-21 20:04:31	327	<	44970	0.0651	6	0	0.2664	0.3315	-0.2014	>	<	1	12.45	12.45	12.45	0	12.45	12.45	>	<	1	922.4	922.4	922.4	0	922.4	922.4	>
2022-06-21 20:04:32	328	<	45868	0.0651	6	0	0.2621	0.3272	-0.197	>	<	1	13.75	13.75	13.75	0	13.75	13.75	>	<	1	922.4	922.4	922.4	0	922.4	922.4	>
2022-06-21 20:04:33	329	<	44759	0.0656	5	0	0.255	0.3206	-0.1894	>	<	1	16.8	16.8	16.8	0	16.8	16.8	>	<	1	922.7	922.7	922.7	0	922.7	922.7	>
2022-06-21 20:04:34	330	<	45386	0.0658	7	0	0.2639	0.3298	-0.1981	>	<	1	12.4	12.4	12.4	0	12.4	12.4	>	<	1	922.7	922.7	922.7	0	922.7	922.7	>
2022-06-21 20:04:35	331	<	43847	0.0663	6	0	0.2577	0.324	-0.1913	>	<	1	13.85	13.85	13.85	0	13.85	13.85	>	<	1	922.7	922.7	922.7	0	922.7	922.7	>
2022-06-21 20:04:36	332	<	46634	0.0673	5	0	0.2568	0.3241	-0.1894	>	<	1	17	17	17	0	17	17	>	<	1	922.7	922.7	922.7	0	922.7	922.7	>
2022-06-21 20:04:37	333	<	44570	0.0665	6	0	0.2648	0.3313	-0.1983	>	<	1	12.45	12.45	12.45	0	12.45	12.45	>	<	1	922.7	922.7	922.7	0	922.7	922.7	>
2022-06-21 20:04:38	334	<	44710	0.0682	6	0	0.2644	0.3326	-0.1962	>	<	1	13.45	13.45	13.45	0	13.45	13.45	>	<	1	922.7	922.7	922.7	0	922.7	922.7	>
2022-06-21 20:04:39	335	<	44485	0.0672	6	0	0.2598	0.327	-0.1927	>	<	1	17.25	17.25	17.25	0	17.25	17.25	>	<	1	922.7	922.7	922.7	0	922.7	922.7	>
2022-06-21 20:04:40	336	<	46340	0.0653	6	0	0.2484	0.3137	-0.1831	>	<	1	12.55	12.55	12.55	0	12.55	12.55	>	<	1	922.7	922.7	922.7	0	922.7	922.7	>
2022-06-21 20:04:41	337	<	44228	0.0618	5	0	0.2495	0.3112	-0.1877	>	<	1	13.4	13.4	13.4	0	13.4	13.4	>	<	1	922.7	922.7	922.7	0	922.7	922.7	>
2022-06-21 20:04:42	338	<	39953	0.0665	6	0	0.2581	0.3246	-0.1916	>	<	1	17.1	17.1	17.1	0	17.1	17.1	>	<	1	922.7	922.7	922.7	0	922.7	922.7	>
2022-06-21 20:04:43	339	<	50050	0.0625	6	0	0.2592	0.3217	-0.1966	>	<	1	12.8	12.8	12.8	0	12.8	12.8	>	<	1	922.7	922.7	922.7	0	922.7	922.7	>
2022-06-21 20:04:44	340	<	39380	0.0591	6	0	0.2383	0.2974	-0.1792	>	<	1	13.1	13.1	13.1	0	13.1	13.1	>	<	1	922.7	922.7	922.7	0	922.7	922.7	>
2022-06-21 20:04:45	341	<	41710	0.0664	5	0	0.2574	0.3238	-0.191	>	<	1	17.25	17.25	17.25	0	17.25	17.25	>	<	1	922.7	922.7	922.7	0	922.7	922.7	>
2022-06-21 20:04:46	342	<	51564	0.0663	7	0	0.2668	0.3331	-0.2004	>	<	1	12.8	12.8	12.8	0	12.8	12.8	>	<	1	922.7	922.7	922.7	0	922.7	922.7	>
2022-06-21 20:04:47	343	<	45838	0.0675	6	0	0.2638	0.3312	-0.1963	>	<	1	13.55	13.55	13.55	0	13.55	13.55	>	<	1	922.7	922.7	922.7	0	922.7	922.7	>
2022-06-21 20:04:48	344	<	46495	0.0658	7	0	0.2716	0.3374	-0.2057	>	<	1	17.35	17.35	17.35	0	17.35	17.35	>	<	1	922.7	922.7	922.7	0	922.7	922.7	>
2022-06-21 20:04:49	345	<	46138	0.0661	7	0	0.2634	0.3295	-0.1973	>	<	1	12.45	12.45	12.45	0	12.45	12.45	>	<	1	922.7	922.7	922.7	0	922.7	922.7	>
2022-06-21 20:04:50	346	<	43238	0.0667	6	0	0.2577	0.3244	-0.1909	>	<	1	13.75	13.75	13.75	0	13.75	13.75	>	<	1	922.7	922.7	922.7	0	922.7	922.7	>
2022-06-21 20:04:51	347	<	46269	0.0653	7	0	0.2587	0.3241	-0.1934	>	<	1	17.45	17.45	17.45	0	17.45	17.45	>	<	1	922.7	922.7	922.7	0	922.7	922.7	>
2022-06-21 20:04:52	348	<	44253	0.066	5	0	0.2619	0.3279	-0.1959	>	<	1	12.5	12.5	12.5	0	12.5	12.5	>	<	1	922.7	922.7	922.7	0	922.7	922.7	>
2022-06-21 20:04:53	349	<	45125	0.0626	6	0	0.2531	0.3156	-0.1905	>	<	1	14.15	14.15	14.15	0	14.15	14.15	>	<	1	922.7	922.7	922.7	0	922.7	922.7	>
2022-06-21 20:04:54	350	<	45230	0.0656	6	0	0.2624	0.3281	-0.1968	>	<	1	16.6	16.6	16.6	0	16.6	16.6	>	<	1	922.7	922.7	922.7	0	922.7	922.7	>
2022-06-21 20:04:55	351	<	44957	0.0638	6	0	0.2566	0.3204	-0.1928	>	<	1	12.5	12.5	12.5	0	12.5	12.5	>	<	1	922.7	922.7	922.7	0	922.7	922.7	>
2022-06-21 20:04:56	352	<	44540	0.0657	6	0	0.2584	0.3241	-0.1927	>	<	1	13.95	13.95	13.95	0	13.95	13.95	>	<	1	922.7	922.7	922.7	0	922.7	922.7	>
2022-06-21 20:04:57	353	<	43827	0.0677	6	0	0.2632	0.3308	-0.1955	>	<	1	16.8	16.8	16.8	0	16.8	16.8	>	<	1	922.7	922.7	922.7	0	922.7	922.7	>
2022-06-21 20:04:58	354	<	46327	0.0659	6	0	0.2566	0.3225	-0.1907	>	<	1	12.45	12.45	12.45	0	12.45	12.45	>	<	1	922.7	922.7	922.7	0	922.7	922.7	>
2022-06-21 20:04:59	355	<	44749	0.0675	6	0	0.2744	0.342	-0.2069	>	<	1	14.05	14.05	14.05	0	14.05	14.05	>	<	1	922.7	922.7	922.7	0	922.7	922.7	>
2022-06-21 20:05:00	356	<	44473	0.067	6	0	0.2592	0.3262	-0.1922	>	<	1	16.75	16.75	16.75	0	16.75	16.75	>	<	1	922.7	922.7	922.7	0	922.7	922.7	>
2022-06-21 20:05:01	357	<	37104	0.0669	5	0	0.251	0.3179	-0.184	>	<	1	12.5	12.5	12.5	0	12.5	12.5	>	<	1	922.7	922.7	922.7	0	922.7	922.7	>
2022-06-21 20:05:02	358	<	50697	0.0657	6	0	0.2541	0.3197	-0.1884	>	<	1	14.3	14.3	14.3	0	14.3	14.3	>	<	1	922.7	922.7	922.7	0	922.7	922.7	>
2022-06-21 20:05:03	359	<	47613	0.0671	5	0	0.2616	0.3287	-0.1945	>	<	1	16.3	16.3	16.3	0	16.3	16.3	>	<	1	922.7	922.7	922.7	0	922.7	922.7	>
2022-06-21 20:05:04	360	<	44955	0.0626	6	0	0.2516	0.3142	-0.1891	>	<	1	12.35	12.35	12.35	0	12.35	12.35	>	<	1	922.7	922.7	922.7	0	922.7	922.7	>
2022-06-21 20:05:05	361	<	44065	0.0623	6	0	0.2514	0.3137	-0.1892	>	<	1	14.7	14.7	14.7	0	14.7	14.7	>	<	1	922.7	922.7	922.7	0	922.7	922.7	>
2022-06-21 20:05:06	362	<	47047	0.0646	6	0	0.27	0.3345	-0.2054	>	<	1	15.9	15.9	15.9	0	15.9	15.9	>	<	1	922.9	922.9	922.9	0	922.9	922.9	>
2022-06-21 20:05:07	363	<	44728	0.0657	6	0	0.2606	0.3263	-0.1949	>	<	1	12.4	12.4	12.4	0	12.4	12.4	>	<	1	922.9	922.9	922.9	0	922.9	922.9	>
2022-06-21 20:05:08	364	<	45159	0.0681	5	0	0.2565	0.3246	-0.1884	>	<	1	14.9	14.9	14.9	0	14.9	14.9	>	<	1	922.9	922.9	922.9	0	922.9	922.9	>
2022-06-21 20:05:09	365	<	43828	0.0678	5	0	0.2559	0.3237	-0.1881	>	<	1	15.95	15.95	15.95	0	15.95	15.95	>	<	1	923.2	923.2	923.2	0	923.2	923.2	>
2022-06-21 20:05:10	366	<	45591	0.0683	6	0	0.2705	0.3388	-0.2022	>	<	1	12.2	12.2	12.2	0	12.2	12.2	>	<	1	923.2	923.2	923.2	0	923.2	923.2	>
2022-06-21 20:05:11	367	<	45260	0.0665	5	0	0.2586	0.325	-0.1921	>	<	1	14.95	14.95	14.95	0	14.95	14.95	>	<	1	923.3	923.3	923.3	0	923.3	923.3	>
2022-06-21 20:05:12	368	<	44909	0.068	6	0	0.2585	0.3265	-0.1905	>	<	1	15.85	15.85	15.85	0	15.85	15.85	>	<	1	923.5	923.5	923.5	0	923.5	923.5	>
2022-06-21 20:05:13	369	<	44382	0.0685	6	0	0.2694	0.3378	-0.2009	>	<	1	12.15	12.15	12.15	0	12.15	12.15	>	<	1	923.5	923.5	923.5	0	923.5	923.5	>
2022-06-21 20:05:14	370	<	45730	0.0643	6	0	0.2525	0.3168	-0.1882	>	<	1	15.3	15.3	15.3	0	15.3	15.3	>	<	1	923.5	923.5	923.5	0	923.5	923.5	>
2022-06-21 20:05:15	371	<	42485	0.0635	6	0	0.2524	0.3159	-0.1889	>	<	1	15.65	15.65	15.65	0	15.65	15.65	>	<	1	923.5	923.5	923.5	0	923.5	923.5	>
2022-06-21 20:05:16	372	<	48087	0.067	6	0	0.2646	0.3317	-0.1976	>	<	1	12.15	12.15	12.15	0	12.15	12.15	>	<	1	923.5	923.5	923.5	0	923.5	923.5	>
2022-06-21 20:05:17	373	<	45102	0.0625	6	0	0.2448	0.3073	-0.1824	>	<	1	15.6	15.6	15.6	0	15.6	15.6	>	<	1	923.5	923.5	923.5	0	923.5	923.5	>
2022-06-21 20:05:18	374	<	43849	0.0686	6	0	0.2627	0.3313	-0.1942	>	<	1	15.25	15.25	15.25	0	15.25	15.25	>	<	1	923.5	923.5	923.5	0	923.5	923.5	>
2022-06-21 20:05:19	375	<	46273	0.0653	6	0	0.2586	0.3239	-0.1933	>	<	1	12.1	12.1	12.1	0	12.1	12.1	>	<	1	923.5	923.5	923.5	0	923.5	923.5	>
2022-06-21 20:05:20	376	<	43457	0.067	6	0	0.2695	0.3365	-0.2024	>	<	1	15.65	15.65	15.65	0	15.65	15.65	>	<	1	923.5	923.5	923.5	0	923.5	923.5	>
2022-06-21 20:05:21	377	<	43210	0.0665	6	0	0.2601	0.3266	-0.1936	>	<	1	15.4	15.4	15.4	0	15.4	15.4	>	<	1	923.5	923.5	923.5	0	923.5	923.5	>
2022-06-21 20:05:22	378	<	38586	0.0654	6	0	0.2565	0.3219	-0.1911	>	<	1	12.15	12.15	12.15	0	12.15	12.15	>	<	1	923.5	923.5	923.5	0	923.5	923.5	>
2022-06-21 20:05:23	379	<	50807	0.0671	6	0	0.2601	0.3273	-0.193	>	<	1	16.6	16.6	16.6	0	16.6	16.6	>	<	1	923.5	923.5	923.5	0	923.5	923.5	>
2022-06-21 20:05:24	380	<	47220	0.0645	6	0	0.2584	0.3229	-0.1939	>	<	1	14.55	14.55	14.55	0	14.55	14.55	>	<	1	923.5	923.5	923.5	0	923.5	923.5	>
2022-06-21 20:05:25	381	<	46015	0.0647	6	0	0.2558	0.3205	-0.1911	>	<	1	12.15	12.15	12.15	0	12.15	12.15	>	<	1	923.5	923.5	923.5	0	923.5	923.5	>
2022-06-21 20:05:26	382	<	44537	0.0621	6	0	0.2486	0.3107	-0.1865	>	<	1	17.3	17.3	17.3	0	17.3	17.3	>	<	1	923.5	923.5	923.5	0	923.5	923.5	>
2022-06-21 20:05:27	383	<	44810	0.0635	2	0	0.2444	0.3079	-0.1808	>	<	1	13.8	13.8	13.8	0	13.8	13.8	>	<	1	923.5	923.5	923.5	0	923.5	923.5	>
2022-06-21 20:05:28	384	<	45651	0.0685	6	0	0.2679	0.3364	-0.1994	>	<	1	13.05	13.05	13.05	0	13.05	13.05	>	<	1	923.5	923.5	923.5	0	923.5	923.5	>
2022-06-21 20:05:29	385	<	44751	0.0658	6	0	0.2658	0.3316	-0.2	>	<	1	17.4	17.4	17.4	0	17.4	17.4	>	<	1	923.5	923.5	923.5	0	923.5	923.5	>
2022-06-21 20:05:30	386	<	44870	0.0689	6	0	0.2628	0.3317	-0.1939	>	<	1	13.15	13.15	13.15	0	13.15	13.15	>	<	1	923.5	923.5	923.5	0	923.5	923.5	>
2022-06-21 20:05:31	387	<	45461	0.0667	6	0	0.2669	0.3336	-0.2001	>	<	1	14	14	14	0	14	14	>	<	1	923.5	923.5	923.5	0	923.5	923.5	>
2022-06-21 20:05:32	388	<	44144	0.0703	6	0	0.2808	0.351	-0.2105	>	<	1	16.6	16.6	16.6	0	16.6	16.6	>	<	1	923.5	923.5	923.5	0	923.5	923.5	>
2022-06-21 20:05:33	389	<	45381	0.0679	6	0	0.2547	0.3225	-0.1868	>	<	1	12.35	12.35	12.35	0	12.35	12.35	>	<	1	923.5	923.5	923.5	0	923.5	923.5	>
2022-06-21 20:05:34	390	<	44853	0.0618	6	0	0.2525	0.3143	-0.1907	>	<	1	15.15	15.15	15.15	0	15.15	15.15	>	<	1	923.5	923.5	923.5	0	923.5	923.5	>
2022-06-21 20:05:35	391	<	46244	0.0692	5	0	0.2648	0.334	-0.1955	>	<	1	15.75	15.75	15.75	0	15.75	15.75	>	<	1	923.5	923.5	923.5	0	923.5	923.5	>
2022-06-21 20:05:36	392	<	43945	0.07	5	0	0.2664	0.3364	-0.1965	>	<	1	12.1	12.1	12.1	0	12.1	12.1	>	<	1	923.5	923.5	923.5	0	923.5	923.5	>
2022-06-21 20:05:37	393	<	44792	0.0661	5	0	0.2553	0.3214	-0.1892	>	<	1	16.55	16.55	16.55	0	16.55	16.55	>	<	1	923.5	923.5	923.5	0	923.5	923.5	>
2022-06-21 20:05:38	394	<	46276	0.0669	5	0	0.2538	0.3206	-0.1869	>	<	1	14.4	14.4	14.4	0	14.4	14.4	>	<	1	923.5	923.5	923.5	0	923.5	923.5	>
2022-06-21 20:05:39	395	<	45139	0.0679	6	0	0.257	0.3248	-0.1891	>	<	1	12.75	12.75	12.75	0	12.75	12.75	>	<	1	923.5	923.5	923.5	0	923.5	923.5	>
2022-06-21 20:05:40	396	<	44444	0.0709	6	0	0.2817	0.3526	-0.2108	>	<	1	17.45	17.45	17.45	0	17.45	17.45	>	<	1	923.5	923.5	923.5	0	923.5	923.5	>
2022-06-21 20:05:41	397	<	45444	0.0703	5	0	0.2604	0.3307	-0.1901	>	<	1	13.15	13.15	13.15	0	13.15	13.15	>	<	1	923.5	923.5	923.5	0	923.5	923.5	>
2022-06-21 20:05:42	398	<	43807	0.0702	6	0	0.2745	0.3448	-0.2043	>	<	1	13.6	13.6	13.6	0	13.6	13.6	>	<	1	923.5	923.5	923.5	0	923.5	923.5	>
2022-06-21 20:05:43	399	<	46058	0.0662	6	0	0.261	0.3272	-0.1948	>	<	1	17.2	17.2	17.2	0	17.2	17.2	>	<	1	923.5	923.5	923.5	0	923.5	923.5	>
2022-06-21 20:05:44	400	<	44610	0.0662	5	0	0.2539	0.3201	-0.1878	>	<	1	12.55	12.55	12.55	0	12.55	12.55	>	<	1	923.5	923.5	923.5	0	923.5	923.5	>
2022-06-21 20:05:45	401	<	44768	0.0674	6	0	0.26	0.3274	-0.1927	>	<	1	14.75	14.75	14.75	0	14.75	14.75	>	<	1	923.5	923.5	923.5	0	923.5	923.5	>
2022-06-21 20:05:46	402	<	45339	0.0689	6	0	0.2611	0.33	-0.1921	>	<	1	16.45	16.45	16.45	0	16.45	16.45	>	<	1	923.5	923.5	923.5	0	923.5	923.5	>
2022-06-21 20:05:47	403	<	43239	0.0676	5	0	0.2585	0.3261	-0.1908	>	<	1	12.45	12.45	12.45	0	12.45	12.45	>	<	1	923.7	923.7	923.7	0	923.7	923.7	>
2022-06-21 20:05:48	404	<	45982	0.0702	6	0	0.2749	0.3451	-0.2047	>	<	1	15.9	15.9	15.9	0	15.9	15.9	>	<	1	923.7	923.7	923.7	0	923.7	923.7	>
2022-06-21 20:05:49	405	<	45573	0.0724	6	0	0.2772	0.3497	-0.2048	>	<	1	15	15	15	0	15	15	>	<	1	923.7	923.7	923.7	0	923.7	923.7	>
2022-06-21 20:05:50	406	<	45116	0.0666	6	0	0.2646	0.3312	-0.198	>	<	1	12.15	12.15	12.15	0	12.15	12.15	>	<	1	923.7	923.7	923.7	0	923.7	923.7	>
2022-06-21 20:05:51	407	<	45763	0.0662	2	0	0.2488	0.315	-0.1826	>	<	1	17.3	17.3	17.3	0	17.3	17.3	>	<	1	923.7	923.7	923.7	0	923.7	923.7	>
2022-06-21 20:05:52	408	<	43403	0.0684	5	0	0.2614	0.3298	-0.193	>	<	1	13.9	13.9	13.9	0	13.9	13.9	>	<	1	923.7	923.7	923.7	0	923.7	923.7	>
2022-06-21 20:05:53	409	<	46194	0.0675	6	0	0.2629	0.3303	-0.1954	>	<	1	12.7	12.7	12.7	0	12.7	12.7	>	<	1	923.7	923.7	923.7	0	923.7	923.7	>
2022-06-21 20:05:54	410	<	44711	0.069	5	0	0.2597	0.3287	-0.1907	>	<	1	17.5	17.5	17.5	0	17.5	17.5	>	<	1	923.7	923.7	923.7	0	923.7	923.7	>
2022-06-21 20:05:55	411	<	44908	0.0648	5	0	0.2568	0.3215	-0.192	>	<	1	12.85	12.85	12.85	0	12.85	12.85	>	<	1	923.7	923.7	923.7	0	923.7	923.7	>
2022-06-21 20:05:56	412	<	44632	0.0653	6	0	0.2582	0.3235	-0.1929	>	<	1	14.15	14.15	14.15	0	14.15	14.15	>	<	1	923.7	923.7	923.7	0	923.7	923.7	>
2022-06-21 20:05:57	413	<	44875	0.0676	6	0	0.2656	0.3332	-0.198	>	<	1	16.8	16.8	16.8	0	16.8	16.8	>	<	1	923.7	923.7	923.7	0	923.7	923.7	>
2022-06-21 20:05:58	414	<	45942	0.0708	6	0	0.2793	0.3501	-0.2084	>	<	1	12.75	12.75	12.75	0	12.75	12.75	>	<	1	923.7	923.7	923.7	0	923.7	923.7	>
2022-06-21 20:05:59	415	<	43732	0.0677	6	0	0.2672	0.335	-0.1995	>	<	1	15.45	15.45	15.45	0	15.45	15.45	>	<	1	923.7	923.7	923.7	0	923.7	923.7	>
2022-06-21 20:06:00	416	<	44947	0.0676	6	0	0.2632	0.3307	-0.1956	>	<	1	15.65	15.65	15.65	0	15.65	15.65	>	<	1	923.7	923.7	923.7	0	923.7	923.7	>
2022-06-21 20:06:01	417	<	45166	0.0723	6	0	0.2642	0.3366	-0.1919	>	<	1	12.1	12.1	12.1	0	12.1	12.1	>	<	1	923.7	923.7	923.7	0	923.7	923.7	>
2022-06-21 20:06:02	418	<	45268	0.0653	6	0	0.2554	0.3207	-0.1901	>	<	1	16.65	16.65	16.65	0	16.65	16.65	>	<	1	923.7	923.7	923.7	0	923.7	923.7	>
2022-06-21 20:06:03	419	<	44736	0.0677	6	0	0.2561	0.3238	-0.1884	>	<	1	14.25	14.25	14.25	0	14.25	14.25	>	<	1	923.7	923.7	923.7	0	923.7	923.7	>
2022-06-21 20:06:04	420	<	45008	0.0672	2	0	0.251	0.3182	-0.1838	>	<	1	12.35	12.35	12.35	0	12.35	12.35	>	<	1	923.7	923.7	923.7	0	923.7	923.7	>
2022-06-21 20:06:05	421	<	44990	0.0652	6	0	0.2534	0.3187	-0.1882	>	<	1	17.7	17.7	17.7	0	17.7	17.7	>	<	1	923.7	923.7	923.7	0	923.7	923.7	>
2022-06-21 20:06:06	422	<	44911	0.0695	6	0	0.2565	0.3261	-0.187	>	<	1	12.9	12.9	12.9	0	12.9	12.9	>	<	1	923.7	923.7	923.7	0	923.7	923.7	>
2022-06-21 20:06:07	423	<	44113	0.0681	5	0	0.2605	0.3285	-0.1924	>	<	1	13.6	13.6	13.6	0	13.6	13.6	>	<	1	923.7	923.7	923.7	0	923.7	923.7	>
2022-06-21 20:06:08	424	<	46212	0.0673	7	0	0.2622	0.3295	-0.1949	>	<	1	17.05	17.05	17.05	0	17.05	17.05	>	<	1	923.7	923.7	923.7	0	923.7	923.7	>
2022-06-21 20:06:09	425	<	45216	0.0689	7	0	0.2622	0.3311	-0.1932	>	<	1	12.4	12.4	12.4	0	12.4	12.4	>	<	1	924	924	924	0	924	924	>
2022-06-21 20:06:10	426	<	43981	0.0682	7	0	0.2664	0.3346	-0.1982	>	<	1	15.2	15.2	15.2	0	15.2	15.2	>	<	1	924	924	924	0	924	924	>
2022-06-21 20:06:11	427	<	45852	0.0675	6	0	0.2707	0.3382	-0.2031	>	<	1	15.85	15.85	15.85	0	15.85	15.85	>	<	1	924	924	924	0	924	924	>
2022-06-21 20:06:12	428	<	44784	0.0688	6	0	0.2761	0.3449	-0.2073	>	<	1	12.25	12.25	12.25	0	12.25	12.25	>	<	1	924	924	924	0	924	924	>
2022-06-21 20:06:13	429	<	43827	0.0682	6	0	0.2674	0.3356	-0.1992	>	<	1	17	17	17	0	17	17	>	<	1	924	924	924	0	924	924	>
2022-06-21 20:06:14	430	<	38713	0.0644	6	0	0.267	0.3314	-0.2026	>	<	1	14.15	14.15	14.15	0	14.15	14.15	>	<	1	924	924	924	0	924	924	>
2022-06-21 20:06:15	431	<	50450	0.0652	6	0	0.253	0.3181	-0.1878	>	<	1	13.3	13.3	13.3	0	13.3	13.3	>	<	1	924	924	924	0	924	924	>
2022-06-21 20:06:16	432	<	47722	0.0653	5	0	0.258	0.3233	-0.1928	>	<	1	17.9	17.9	17.9	0	17.9	17.9	>	<	1	924	924	924	0	924	924	>
2022-06-21 20:06:17	433	<	45047	0.0648	6	0	0.2573	0.3221	-0.1925	>	<	1	12.55	12.55	12.55	0	12.55	12.55	>	<	1	924	924	924	0	924	924	>
2022-06-21 20:06:18	434	<	43724	0.0664	6	0	0.2597	0.3261	-0.1933	>	<	1	14.9	14.9	14.9	0	14.9	14.9	>	<	1	924	924	924	0	924	924	>
2022-06-21 20:06:19	435	<	44662	0.0668	6	0	0.2602	0.327	-0.1935	>	<	1	16.3	16.3	16.3	0	16.3	16.3	>	<	1	924	924	924	0	924	924	>
2022-06-21 20:06:20	436	<	46422	0.0659	6	0	0.2565	0.3223	-0.1906	>	<	1	12.4	12.4	12.4	0	12.4	12.4	>	<	1	924	924	924	0	924	924	>
2022-06-21 20:06:21	437	<	43942	0.068	5	0	0.2638	0.3318	-0.1958	>	<	1	17.05	17.05	17.05	0	17.05	17.05	>	<	1	924	924	924	0	924	924	>
2022-06-21 20:06:22	438	<	45394	0.0656	5	0	0.258	0.3236	-0.1924	>	<	1	14.9	14.9	14.9	0	14.9	14.9	>	<	1	924.2	924.2	924.2	0	924.2	924.2	>
2022-06-21 20:06:23	439	<	45188	0.066	6	0	0.2576	0.3236	-0.1916	>	<	1	12.85	12.85	12.85	0	12.85	12.85	>	<	1	924.2	924.2	924.2	0	924.2	924.2	>
2022-06-21 20:06:24	440	<	45610	0.0693	6	0	0.2711	0.3403	-0.2018	>	<	1	18.1	18.1	18.1	0	18.1	18.1	>	<	1	924.2	924.2	924.2	0	924.2	924.2	>
2022-06-21 20:06:25	441	<	44498	0.068	6	0	0.2548	0.3228	-0.1867	>	<	1	12.65	12.65	12.65	0	12.65	12.65	>	<	1	924.2	924.2	924.2	0	924.2	924.2	>
2022-06-21 20:06:26	442	<	44829	0.0647	6	0	0.25	0.3147	-0.1853	>	<	1	14.8	14.8	14.8	0	14.8	14.8	>	<	1	924.2	924.2	924.2	0	924.2	924.2	>
2022-06-21 20:06:27	443	<	45935	0.0669	6	0	0.2653	0.3322	-0.1985	>	<	1	16.55	16.55	16.55	0	16.55	16.55	>	<	1	924.2	924.2	924.2	0	924.2	924.2	>
2022-06-21 20:06:28	444	<	43516	0.0693	6	0	0.2629	0.3321	-0.1936	>	<	1	12.15	12.15	12.15	0	12.15	12.15	>	<	1	924.5	924.5	924.5	0	924.5	924.5	>
2022-06-21 20:06:29	445	<	45289	0.0684	6	0	0.2646	0.3331	-0.1962	>	<	1	16.25	16.25	16.25	0	16.25	16.25	>	<	1	924.5	924.5	924.5	0	924.5	924.5	>
2022-06-21 20:06:30	446	<	45088	0.0624	7	0	0.2504	0.3128	-0.188	>	<	1	15.1	15.1	15.1	0	15.1	15.1	>	<	1	924.5	924.5	924.5	0	924.5	924.5	>
2022-06-21 20:06:31	447	<	43230	0.0637	7	0	0.248	0.3117	-0.1843	>	<	1	12.6	12.6	12.6	0	12.6	12.6	>	<	1	924.5	924.5	924.5	0	924.5	924.5	>
2022-06-21 20:06:32	448	<	40398	0.0681	6	0	0.2607	0.3288	-0.1925	>	<	1	17.8	17.8	17.8	0	17.8	17.8	>	<	1	924.5	924.5	924.5	0	924.5	924.5	>
2022-06-21 20:06:33	449	<	51272	0.0683	6	0	0.2715	0.3398	-0.2031	>	<	1	13.05	13.05	13.05	0	13.05	13.05	>	<	1	924.5	924.5	924.5	0	924.5	924.5	>
2022-06-21 20:06:34	450	<	46352	0.0685	6	0	0.2736	0.3421	-0.2051	>	<	1	15	15	15	0	15	15	>	<	1	924.5	924.5	924.5	0	924.5	924.5	>
2022-06-21 20:06:35	451	<	43706	0.0671	6	0	0.2543	0.3214	-0.1872	>	<	1	16.15	16.15	16.15	0	16.15	16.15	>	<	1	924.5	924.5	924.5	0	924.5	924.5	>
2022-06-21 20:06:36	452	<	45762	0.0669	5	0	0.2577	0.3246	-0.1908	>	<	1	12.1	12.1	12.1	0	12.1	12.1	>	<	1	924.5	924.5	924.5	0	924.5	924.5	>
2022-06-21 20:06:37	453	<	45666	0.0644	6	0	0.2581	0.3225	-0.1936	>	<	1	17	17	17	0	17	17	>	<	1	924.5	924.5	924.5	0	924.5	924.5	>
2022-06-21 20:06:38	454	<	44830	0.0655	5	0	0.2628	0.3283	-0.1972	>	<	1	14.15	14.15	14.15	0	14.15	14.15	>	<	1	924.5	924.5	924.5	0	924.5	924.5	>
2022-06-21 20:06:39	455	<	45086	0.0688	6	0	0.265	0.3339	-0.1962	>	<	1	13.8	13.8	13.8	0	13.8	13.8	>	<	1	924.5	924.5	924.5	0	924.5	924.5	>
2022-06-21 20:06:40	456	<	44665	0.0671	6	0	0.2562	0.3232	-0.1891	>	<	1	16.95	16.95	16.95	0	16.95	16.95	>	<	1	924.5	924.5	924.5	0	924.5	924.5	>
2022-06-21 20:06:41	457	<	44829	0.0667	6	0	0.2522	0.3189	-0.1855	>	<	1	12.45	12.45	12.45	0	12.45	12.45	>	<	1	924.5	924.5	924.5	0	924.5	924.5	>
2022-06-21 20:06:42	458	<	45449	0.0715	7	0	0.2692	0.3407	-0.1977	>	<	1	16.1	16.1	16.1	0	16.1	16.1	>	<	1	924.5	924.5	924.5	0	924.5	924.5	>
2022-06-21 20:06:43	459	<	44232	0.0674	6	0	0.2682	0.3356	-0.2008	>	<	1	15.2	15.2	15.2	0	15.2	15.2	>	<	1	924.5	924.5	924.5	0	924.5	924.5	>
2022-06-21 20:06:44	460	<	44211	0.0657	6	0	0.2593	0.325	-0.1936	>	<	1	12.75	12.75	12.75	0	12.75	12.75	>	<	1	924.5	924.5	924.5	0	924.5	924.5	>
2022-06-21 20:06:45	461	<	45709	0.067	6	0	0.2642	0.3312	-0.1972	>	<	1	17.8	17.8	17.8	0	17.8	17.8	>	<	1	924.5	924.5	924.5	0	924.5	924.5	>
2022-06-21 20:06:46	462	<	44911	0.0662	5	0	0.2508	0.317	-0.1846	>	<	1	12.3	12.3	12.3	0	12.3	12.3	>	<	1	924.5	924.5	924.5	0	924.5	924.5	>
2022-06-21 20:06:47	463	<	45209	0.0685	6	0	0.2692	0.3377	-0.2007	>	<	1	15.7	15.7	15.7	0	15.7	15.7	>	<	1	924.5	924.5	924.5	0	924.5	924.5	>
2022-06-21 20:06:48	464	<	46027	0.0666	6	0	0.2622	0.3288	-0.1956	>	<	1	15.2	15.2	15.2	0	15.2	15.2	>	<	1	924.5	924.5	924.5	0	924.5	924.5	>
2022-06-21 20:06:49	465	<	44105	0.0681	5	0	0.2631	0.3312	-0.1951	>	<	1	12.8	12.8	12.8	0	12.8	12.8	>	<	1	924.5	924.5	924.5	0	924.5	924.5	>
2022-06-21 20:06:50	466	<	44693	0.0689	6	0	0.2601	0.329	-0.1912	>	<	1	17.85	17.85	17.85	0	17.85	17.85	>	<	1	924.5	924.5	924.5	0	924.5	924.5	>
2022-06-21 20:06:51	467	<	45785	0.0644	6	0	0.25	0.3144	-0.1856	>	<	1	12.45	12.45	12.45	0	12.45	12.45	>	<	1	924.5	924.5	924.5	0	924.5	924.5	>
2022-06-21 20:06:52	468	<	44960	0.0619	6	0	0.2583	0.3202	-0.1964	>	<	1	16.25	16.25	16.25	0	16.25	16.25	>	<	1	924.5	924.5	924.5	0	924.5	924.5	>
2022-06-21 20:06:53	469	<	41810	0.067	6	0	0.2657	0.3327	-0.1987	>	<	1	14.8	14.8	14.8	0	14.8	14.8	>	<	1	924.5	924.5	924.5	0	924.5	924.5	>
2022-06-21 20:06:54	470	<	47778	0.0695	5	0	0.2654	0.3349	-0.1958	>	<	1	13.25	13.25	13.25	0	13.25	13.25	>	<	1	924.5	924.5	924.5	0	924.5	924.5	>
2022-06-21 20:06:55	471	<	45114	0.0684	6	0	0.2647	0.3331	-0.1962	>	<	1	17.55	17.55	17.55	0	17.55	17.55	>	<	1	924.5	924.5	924.5	0	924.5	924.5	>
2022-06-21 20:06:56	472	<	44636	0.0634	5	0	0.2447	0.3081	-0.1812	>	<	1	12.05	12.05	12.05	0	12.05	12.05	>	<	1	924.5	924.5	924.5	0	924.5	924.5	>
2022-06-21 20:06:57	473	<	44372	0.0652	5	0	0.2615	0.3266	-0.1963	>	<	1	17.05	17.05	17.05	0	17.05	17.05	>	<	1	924.5	924.5	924.5	0	924.5	924.5	>
2022-06-21 20:06:58	474	<	38796	0.0696	6	0	0.2763	0.3458	-0.2067	>	<	1	13.8	13.8	13.8	0	13.8	13.8	>	<	1	924.5	924.5	924.5	0	924.5	924.5	>
2022-06-21 20:06:59	475	<	42346	0.0671	5	0	0.2562	0.3233	-0.1891	>	<	1	14.3	14.3	14.3	0	14.3	14.3	>	<	1	924.5	924.5	924.5	0	924.5	924.5	>
2022-06-21 20:07:00	476	<	49024	0.0676	6	0	0.2563	0.3239	-0.1888	>	<	1	16.55	16.55	16.55	0	16.55	16.55	>	<	1	924.5	924.5	924.5	0	924.5	924.5	>
2022-06-21 20:07:01	477	<	49795	0.0683	6	0	0.2678	0.3361	-0.1995	>	<	1	12.15	12.15	12.15	0	12.15	12.15	>	<	1	924.5	924.5	924.5	0	924.5	924.5	>
2022-06-21 20:07:02	478	<	46191	0.0696	6	0	0.2694	0.3389	-0.1998	>	<	1	17.5	17.5	17.5	0	17.5	17.5	>	<	1	924.5	924.5	924.5	0	924.5	924.5	>
2022-06-21 20:07:03	479	<	44980	0.0671	5	0	0.2611	0.3283	-0.194	>	<	1	13.45	13.45	13.45	0	13.45	13.45	>	<	1	924.5	924.5	924.5	0	924.5	924.5	>
2022-06-21 20:07:04	480	<	43527	0.0656	6	0	0.2564	0.322	-0.1908	>	<	1	15.35	15.35	15.35	0	15.35	15.35	>	<	1	924.5	924.5	924.5	0	924.5	924.5	>
2022-06-21 20:07:05	481	<	44455	0.0696	6	0	0.2748	0.3444	-0.2051	>	<	1	15.95	15.95	15.95	0	15.95	15.95	>	<	1	924.5	924.5	924.5	0	924.5	924.5	>
2022-06-21 20:07:06	482	<	42782	0.0612	6	0	0.247	0.3082	-0.1858	>	<	1	12.7	12.7	12.7	0	12.7	12.7	>	<	1	924.8	924.8	924.8	0	924.8	924.8	>
2022-06-21 20:07:07	483	<	47693	0.0718	7	0	0.276	0.3478	-0.2043	>	<	1	18.05	18.05	18.05	0	18.05	18.05	>	<	1	924.8	924.8	924.8	0	924.8	924.8	>
2022-06-21 20:07:08	484	<	46789	0.0643	5	0	0.2536	0.3179	-0.1892	>	<	1	12.95	12.95	12.95	0	12.95	12.95	>	<	1	924.8	924.8	924.8	0	924.8	924.8	>
2022-06-21 20:07:09	485	<	44806	0.07	6	0	0.2741	0.344	-0.2041	>	<	1	15.75	15.75	15.75	0	15.75	15.75	>	<	1	924.8	924.8	924.8	0	924.8	924.8	>
2022-06-21 20:07:10	486	<	44991	0.068	6	0	0.2583	0.3263	-0.1903	>	<	1	15.45	15.45	15.45	0	15.45	15.45	>	<	1	924.8	924.8	924.8	0	924.8	924.8	>
2022-06-21 20:07:11	487	<	44402	0.0673	6	0	0.2574	0.3248	-0.1901	>	<	1	13.25	13.25	13.25	0	13.25	13.25	>	<	1	924.8	924.8	924.8	0	924.8	924.8	>
2022-06-21 20:07:12	488	<	45475	0.0663	5	0	0.2576	0.3239	-0.1913	>	<	1	17.75	17.75	17.75	0	17.75	17.75	>	<	1	924.8	924.8	924.8	0	924.8	924.8	>
2022-06-21 20:07:13	489	<	44393	0.0698	6	0	0.263	0.3328	-0.1932	>	<	1	12.5	12.5	12.5	0	12.5	12.5	>	<	1	924.8	924.8	924.8	0	924.8	924.8	>
2022-06-21 20:07:14	490	<	45048	0.0665	6	0	0.2534	0.3199	-0.1868	>	<	1	16.85	16.85	16.85	0	16.85	16.85	>	<	1	925	925	925	0	925	925	>
2022-06-21 20:07:15	491	<	44180	0.0655	5	0	0.2599	0.3254	-0.1944	>	<	1	14.25	14.25	14.25	0	14.25	14.25	>	<	1	925	925	925	0	925	925	>
2022-06-21 20:07:16	492	<	46301	0.0676	5	0	0.2608	0.3284	-0.1931	>	<	1	13.9	13.9	13.9	0	13.9	13.9	>	<	1	925	925	925	0	925	925	>
2022-06-21 20:07:17	493	<	44534	0.0653	5	0	0.2553	0.3206	-0.1899	>	<	1	17.2	17.2	17.2	0	17.2	17.2	>	<	1	925	925	925	0	925	925	>
2022-06-21 20:07:18	494	<	45631	0.067	4	0	0.2532	0.3202	-0.1862	>	<	1	12.1	12.1	12.1	0	12.1	12.1	>	<	1	925	925	925	0	925	925	>
2022-06-21 20:07:19	495	<	44253	0.0672	6	0	0.2614	0.3286	-0.1943	>	<	1	17.15	17.15	17.15	0	17.15	17.15	>	<	1	925	925	925	0	925	925	>
2022-06-21 20:07:20	496	<	45612	0.0669	6	0	0.2684	0.3353	-0.2015	>	<	1	14	14	14	0	14	14	>	<	1	925	925	925	0	925	925	>
2022-06-21 20:07:21	497	<	45069	0.0671	5	0	0.2632	0.3303	-0.1961	>	<	1	14.4	14.4	14.4	0	14.4	14.4	>	<	1	925	925	925	0	925	925	>
2022-06-21 20:07:22	498	<	45445	0.0648	5	0	0.2499	0.3148	-0.1851	>	<	1	16.8	16.8	16.8	0	16.8	16.8	>	<	1	925.3	925.3	925.3	0	925.3	925.3	>
2022-06-21 20:07:23	499	<	44328	0.0637	6	0	0.2542	0.3179	-0.1905	>	<	1	12.05	12.05	12.05	0	12.05	12.05	>	<	1	925.5	925.5	925.5	0	925.5	925.5	>
2022-06-21 20:07:24	500	<	44025	0.0717	6	0	0.2849	0.3566	-0.2132	>	<	1	17.65	17.65	17.65	0	17.65	17.65	>	<	1	925.5	925.5	925.5	0	925.5	925.5	>
2022-06-21 20:07:25	501	<	46003	0.0683	6	0	0.2683	0.3366	-0.2	>	<	1	13.5	13.5	13.5	0	13.5	13.5	>	<	1	925.5	925.5	925.5	0	925.5	925.5	>
2022-06-21 20:07:26	502	<	44774	0.0631	6	0	0.2565	0.3196	-0.1934	>	<	1	15.15	15.15	15.15	0	15.15	15.15	>	<	1	925.8	925.8	925.8	0	925.8	925.8	>
2022-06-21 20:07:27	503	<	44780	0.0671	6	0	0.2591	0.3262	-0.192	>	<	1	15.9	15.9	15.9	0	15.9	15.9	>	<	1	925.8	925.8	925.8	0	925.8	925.8	>
2022-06-21 20:07:28	504	<	45314	0.0625	6	0	0.25	0.3125	-0.1875	>	<	1	12.55	12.55	12.55	0	12.55	12.55	>	<	1	925.8	925.8	925.8	0	925.8	925.8	>
2022-06-21 20:07:29	505	<	45627	0.067	6	0	0.2601	0.3271	-0.1931	>	<	1	18	18	18	0	18	18	>	<	1	925.8	925.8	925.8	0	925.8	925.8	>
2022-06-21 20:07:30	506	<	42054	0.0618	5	0	0.2573	0.3191	-0.1955	>	<	1	12.45	12.45	12.45	0	12.45	12.45	>	<	1	925.8	925.8	925.8	0	925.8	925.8	>
2022-06-21 20:07:31	507	<	47505	0.0643	6	0	0.2639	0.3282	-0.1995	>	<	1	15.95	15.95	15.95	0	15.95	15.95	>	<	1	925.8	925.8	925.8	0	925.8	925.8	>
2022-06-21 20:07:32	508	<	45598	0.0667	6	0	0.2567	0.3234	-0.19	>	<	1	15.05	15.05	15.05	0	15.05	15.05	>	<	1	925.8	925.8	925.8	0	925.8	925.8	>
2022-06-21 20:07:33	509	<	44088	0.07	7	0	0.2765	0.3466	-0.2065	>	<	1	13.85	13.85	13.85	0	13.85	13.85	>	<	1	925.8	925.8	925.8	0	925.8	925.8	>
2022-06-21 20:07:34	510	<	41570	0.0662	5	0	0.2513	0.3175	-0.1851	>	<	1	17.45	17.45	17.45	0	17.45	17.45	>	<	1	925.8	925.8	925.8	0	925.8	925.8	>
2022-06-21 20:07:35	511	<	48402	0.0631	6	0	0.2528	0.3159	-0.1897	>	<	1	12.2	12.2	12.2	0	12.2	12.2	>	<	1	925.8	925.8	925.8	0	925.8	925.8	>
2022-06-21 20:07:36	512	<	44015	0.0683	6	0	0.2683	0.3366	-0.1999	>	<	1	17.15	17.15	17.15	0	17.15	17.15	>	<	1	925.8	925.8	925.8	0	925.8	925.8	>
2022-06-21 20:07:37	513	<	43924	0.0664	6	0	0.261	0.3273	-0.1946	>	<	1	13.95	13.95	13.95	0	13.95	13.95	>	<	1	925.8	925.8	925.8	0	925.8	925.8	>
2022-06-21 20:07:38	514	<	46992	0.069	6	0	0.2614	0.3305	-0.1924	>	<	1	14.85	14.85	14.85	0	14.85	14.85	>	<	1	925.8	925.8	925.8	0	925.8	925.8	>
2022-06-21 20:07:39	515	<	44498	0.0683	6	0	0.2635	0.3317	-0.1952	>	<	1	16.15	16.15	16.15	0	16.15	16.15	>	<	1	925.8	925.8	925.8	0	925.8	925.8	>
2022-06-21 20:07:40	516	<	45460	0.0672	6	0	0.2615	0.3287	-0.1943	>	<	1	12.45	12.45	12.45	0	12.45	12.45	>	<	1	925.8	925.8	925.8	0	925.8	925.8	>
2022-06-21 20:07:41	517	<	44809	0.0633	6	0	0.248	0.3113	-0.1847	>	<	1	18	18	18	0	18	18	>	<	1	925.8	925.8	925.8	0	925.8	925.8	>
2022-06-21 20:07:42	518	<	45435	0.0664	6	0	0.2687	0.3351	-0.2023	>	<	1	12.45	12.45	12.45	0	12.45	12.45	>	<	1	925.8	925.8	925.8	0	925.8	925.8	>
2022-06-21 20:07:43	519	<	41655	0.0647	6	0	0.2623	0.3269	-0.1976	>	<	1	16.7	16.7	16.7	0	16.7	16.7	>	<	1	926.1	926.1	926.1	0	926.1	926.1	>
2022-06-21 20:07:44	520	<	21898	0.062	4	0	0.2457	0.3077	-0.1837	>	<	1	14.8	14.8	14.8	0	14.8	14.8	>	<	1	926.1	926.1	926.1	0	926.1	926.1	>
2022-06-21 20:07:45	521	<	46062	0.0636	5	0	0.2502	0.3138	-0.1866	>	<	1	13.95	13.95	13.95	0	13.95	13.95	>	<	1	926.1	926.1	926.1	0	926.1	926.1	>
2022-06-21 20:07:46	522	<	52070	0.0667	5	0	0.2561	0.3228	-0.1893	>	<	1	17.25	17.25	17.25	0	17.25	17.25	>	<	1	926.1	926.1	926.1	0	926.1	926.1	>
2022-06-21 20:07:47	523	<	53614	0.0626	6	0	0.259	0.3216	-0.1964	>	<	1	12.3	12.3	12.3	0	12.3	12.3	>	<	1	926.1	926.1	926.1	0	926.1	926.1	>
2022-06-21 20:07:48	524	<	52329	0.0661	6	0	0.2517	0.3178	-0.1855	>	<	1	17.6	17.6	17.6	0	17.6	17.6	>	<	1	926.1	926.1	926.1	0	926.1	926.1	>
2022-06-21 20:07:49	525	<	47912	0.0632	6	0	0.2627	0.3259	-0.1995	>	<	1	13.35	13.35	13.35	0	13.35	13.35	>	<	1	926.1	926.1	926.1	0	926.1	926.1	>
2022-06-21 20:07:50	526	<	44726	0.0682	6	0	0.262	0.3302	-0.1937	>	<	1	15.25	15.25	15.25	0	15.25	15.25	>	<	1	926.1	926.1	926.1	0	926.1	926.1	>
2022-06-21 20:07:51	527	<	44410	0.0698	5	0	0.2643	0.334	-0.1945	>	<	1	16.15	16.15	16.15	0	16.15	16.15	>	<	1	926.1	926.1	926.1	0	926.1	926.1	>
2022-06-21 20:07:52	528	<	46040	0.0664	5	0	0.2641	0.3305	-0.1978	>	<	1	12.95	12.95	12.95	0	12.95	12.95	>	<	1	926.1	926.1	926.1	0	926.1	926.1	>
2022-06-21 20:07:53	529	<	44423	0.0651	6	0	0.2636	0.3288	-0.1985	>	<	1	18.05	18.05	18.05	0	18.05	18.05	>	<	1	926.1	926.1	926.1	0	926.1	926.1	>
2022-06-21 20:07:54	530	<	45245	0.0662	5	0	0.25	0.3161	-0.1838	>	<	1	12.45	12.45	12.45	0	12.45	12.45	>	<	1	926.1	926.1	926.1	0	926.1	926.1	>
2022-06-21 20:07:55	531	<	44691	0.0668	6	0	0.2636	0.3303	-0.1968	>	<	1	16.45	16.45	16.45	0	16.45	16.45	>	<	1	926.1	926.1	926.1	0	926.1	926.1	>
2022-06-21 20:07:56	532	<	44689	0.0651	6	0	0.2611	0.3262	-0.196	>	<	1	14.6	14.6	14.6	0	14.6	14.6	>	<	1	926.1	926.1	926.1	0	926.1	926.1	>
2022-06-21 20:07:57	533	<	45038	0.0672	5	0	0.2548	0.3221	-0.1876	>	<	1	14.05	14.05	14.05	0	14.05	14.05	>	<	1	926.1	926.1	926.1	0	926.1	926.1	>
2022-06-21 20:07:58	534	<	45304	0.0666	6	0	0.264	0.3306	-0.1974	>	<	1	17.2	17.2	17.2	0	17.2	17.2	>	<	1	926.1	926.1	926.1	0	926.1	926.1	>
2022-06-21 20:07:59	535	<	45747	0.0673	6	0	0.2596	0.327	-0.1923	>	<	1	12.15	12.15	12.15	0	12.15	12.15	>	<	1	926.1	926.1	926.1	0	926.1	926.1	>
2022-06-21 20:08:00	536	<	44680	0.065	6	0	0.2485	0.3134	-0.1835	>	<	1	17.85	17.85	17.85	0	17.85	17.85	>	<	1	926.1	926.1	926.1	0	926.1	926.1	>
2022-06-21 20:08:01	537	<	44326	0.0678	5	0	0.2642	0.332	-0.1964	>	<	1	13.2	13.2	13.2	0	13.2	13.2	>	<	1	926.1	926.1	926.1	0	926.1	926.1	>
2022-06-21 20:08:02	538	<	42288	0.0677	6	0	0.2693	0.337	-0.2017	>	<	1	15.55	15.55	15.55	0	15.55	15.55	>	<	1	926.1	926.1	926.1	0	926.1	926.1	>
2022-06-21 20:08:03	539	<	32100	0.0654	7	0	0.2658	0.3313	-0.2004	>	<	1	15.55	15.55	15.55	0	15.55	15.55	>	<	1	926.1	926.1	926.1	0	926.1	926.1	>
2022-06-21 20:08:04	540	<	36019	0.0646	2	0	0.2459	0.3105	-0.1813	>	<	1	13.35	13.35	13.35	0	13.35	13.35	>	<	1	926.1	926.1	926.1	0	926.1	926.1	>
2022-06-21 20:08:05	541	<	31937	0.0644	6	0	0.2565	0.3209	-0.192	>	<	1	17.85	17.85	17.85	0	17.85	17.85	>	<	1	926.1	926.1	926.1	0	926.1	926.1	>
2022-06-21 20:08:06	542	<	30153	0.0657	5	0	0.2648	0.3305	-0.199	>	<	1	11.15	11.15	11.15	0	11.15	11.15	>	<	1	926.1	926.1	926.1	0	926.1	926.1	>
2022-06-21 20:08:07	543	<	34406	0.0641	6	0	0.2633	0.3273	-0.1992	>	<	1	8.8	8.8	8.8	0	8.8	8.8	>	<	1	926.1	926.1	926.1	0	926.1	926.1	>
2022-06-21 20:08:08	544	<	18868	0.0694	186	0	1.9811	2.0505	-1.9117	>	<	1	8.8	8.8	8.8	0	8.8	8.8	>	<	1	926.1	926.1	926.1	0	926.1	926.1	>
2022-06-21 20:08:09	545	<	12340	0.0365	5	0	0.2193	0.2558	-0.1829	>	<	1	8.9	8.9	8.9	0	8.9	8.9	>	<	1	926.1	926.1	926.1	0	926.1	926.1	>
2022-06-21 20:08:10	546	<	14164	0.1006	156	0	3.2152	3.3158	-3.1146	>	<	1	8.4	8.4	8.4	0	8.4	8.4	>	<	1	926.1	926.1	926.1	0	926.1	926.1	>
2022-06-21 20:08:11	547	<	15370	0.12	149	0	3.5658	3.6859	-3.4458	>	<	1	6.45	6.45	6.45	0	6.45	6.45	>	<	1	926.1	926.1	926.1	0	926.1	926.1	>
2022-06-21 20:08:12	548	<	14222	0.0651	241	0	2.8629	2.928	-2.7978	>	<	1	4.3	4.3	4.3	0	4.3	4.3	>	<	1	926.1	926.1	926.1	0	926.1	926.1	>
2022-06-21 20:08:13	549	<	14884	0.0382	112	0	0.9359	0.9741	-0.8978	>	<	1	6.95	6.95	6.95	0	6.95	6.95	>	<	1	926.1	926.1	926.1	0	926.1	926.1	>
2022-06-21 20:08:14	550	<	15680	0.1115	204	0	3.9945	4.106	-3.8831	>	<	1	7.65	7.65	7.65	0	7.65	7.65	>	<	1	926.1	926.1	926.1	0	926.1	926.1	>
2022-06-21 20:08:15	551	<	16408	0.1358	274	0	4.721	4.8568	-4.5851	>	<	1	1.7	1.7	1.7	0	1.7	1.7	>	<	1	926.1	926.1	926.1	0	926.1	926.1	>
2022-06-21 20:08:16	552	<	18276	0.128	341	0	5.5385	5.6666	-5.4105	>	<	1	7.15	7.15	7.15	0	7.15	7.15	>	<	1	926.1	926.1	926.1	0	926.1	926.1	>
2022-06-21 20:08:17	553	<	21417	0.0355	6	0	0.1997	0.2352	-0.1641	>	<	1	1.65	1.65	1.65	0	1.65	1.65	>	<	1	926.1	926.1	926.1	0	926.1	926.1	>
2022-06-21 20:08:18	554	<	25140	0.195	309	0	6.3338	6.5288	-6.1388	>	<	1	6.9	6.9	6.9	0	6.9	6.9	>	<	1	926.1	926.1	926.1	0	926.1	926.1	>
2022-06-21 20:08:19	555	<	30122	0.114	369	0	5.1512	5.2652	-5.0372	>	<	1	0.9	0.9	0.9	0	0.9	0.9	>	<	1	926.1	926.1	926.1	0	926.1	926.1	>
2022-06-21 20:08:20	556	<	38602	0.1937	413	0	7.7857	7.9793	-7.592	>	<	1	1.05	1.05	1.05	0	1.05	1.05	>	<	1	926.1	926.1	926.1	0	926.1	926.1	>
2022-06-21 20:08:21	557	<	37742	0.0959	440	0	5.091	5.1869	-4.9951	>	<	1	7	7	7	0	7	7	>	<	1	926.1	926.1	926.1	0	926.1	926.1	>
2022-06-21 20:08:22	558	<	13714	0.4129	534	0	13.1032	13.5161	-12.6902	>	<	1	8.4	8.4	8.4	0	8.4	8.4	>	<	1	926.1	926.1	926.1	0	926.1	926.1	>
2022-06-21 20:08:23	559	<	23970	0.3605	799	0	15.7009	16.0614	-15.3403	>	<	1	2.65	2.65	2.65	0	2.65	2.65	>	<	1	926.1	926.1	926.1	0	926.1	926.1	>
2022-06-21 20:08:24	560	<	18714	0.0424	124	0	0.925	0.9674	-0.8826	>	<	1	7.3	7.3	7.3	0	7.3	7.3	>	<	1	926.1	926.1	926.1	0	926.1	926.1	>
2022-06-21 20:08:25	561	<	20082	0.1209	250	0	4.6696	4.7905	-4.5487	>	<	1	5.15	5.15	5.15	0	5.15	5.15	>	<	1	926.1	926.1	926.1	0	926.1	926.1	>
2022-06-21 20:08:26	562	<	20639	0.1287	344	0	5.1208	5.2495	-4.9921	>	<	1	4.15	4.15	4.15	0	4.15	4.15	>	<	1	926.1	926.1	926.1	0	926.1	926.1	>
2022-06-21 20:08:27	563	<	19705	0.0864	292	0	4.0249	4.1113	-3.9385	>	<	1	5.7	5.7	5.7	0	5.7	5.7	>	<	1	926.1	926.1	926.1	0	926.1	926.1	>
2022-06-21 20:08:28	564	<	20932	0.0325	7	0	0.2086	0.2411	-0.1761	>	<	1	3.35	3.35	3.35	0	3.35	3.35	>	<	1	926.1	926.1	926.1	0	926.1	926.1	>
2022-06-21 20:08:29	565	<	22126	0.1752	239	0	5.3573	5.5325	-5.1821	>	<	1	3.45	3.45	3.45	0	3.45	3.45	>	<	1	926.1	926.1	926.1	0	926.1	926.1	>
2022-06-21 20:08:30	566	<	22339	0.1213	347	0	5.3361	5.4574	-5.2148	>	<	1	6.2	6.2	6.2	0	6.2	6.2	>	<	1	926.1	926.1	926.1	0	926.1	926.1	>
2022-06-21 20:08:31	567	<	21652	0.1231	319	0	5.3121	5.4353	-5.189	>	<	1	3.65	3.65	3.65	0	3.65	3.65	>	<	1	926.1	926.1	926.1	0	926.1	926.1	>
2022-06-21 20:08:32	568	<	19242	0.2044	385	0	7.8208	8.0253	-7.6164	>	<	1	5.35	5.35	5.35	0	5.35	5.35	>	<	1	926.1	926.1	926.1	0	926.1	926.1	>
2022-06-21 20:08:33	569	<	15569	0.1244	322	0	5.2826	5.407	-5.1582	>	<	1	7.35	7.35	7.35	0	7.35	7.35	>	<	1	926.1	926.1	926.1	0	926.1	926.1	>
2022-06-21 20:08:34	570	<	16323	0.0334	1	0	0.1798	0.2133	-0.1464	>	<	1	2.1	2.1	2.1	0	2.1	2.1	>	<	1	926.1	926.1	926.1	0	926.1	926.1	>
2022-06-21 20:08:35	571	<	16369	0.1605	292	0	6.0401	6.2007	-5.8796	>	<	1	7.3	7.3	7.3	0	7.3	7.3	>	<	1	926.1	926.1	926.1	0	926.1	926.1	>
2022-06-21 20:08:36	572	<	16435	0.235	364	0	7.9511	8.1861	-7.7161	>	<	1	2.05	2.05	2.05	0	2.05	2.05	>	<	1	926.1	926.1	926.1	0	926.1	926.1	>
2022-06-21 20:08:37	573	<	18297	0.1294	334	0	5.4744	5.6038	-5.345	>	<	1	5.7	5.7	5.7	0	5.7	5.7	>	<	1	926.1	926.1	926.1	0	926.1	926.1	>
2022-06-21 20:08:38	574	<	17200	0.0494	290	0	2.218	2.2674	-2.1687	>	<	1	2.95	2.95	2.95	0	2.95	2.95	>	<	1	926.1	926.1	926.1	0	926.1	926.1	>
2022-06-21 20:08:39	575	<	17716	0.2409	304	0	7.695	7.9359	-7.4541	>	<	1	1.4	1.4	1.4	0	1.4	1.4	>	<	1	926.1	926.1	926.1	0	926.1	926.1	>
2022-06-21 20:08:40	576	<	12614	0.1595	328	0	6.5306	6.6901	-6.3711	>	<	1	7.8	7.8	7.8	0	7.8	7.8	>	<	1	926.1	926.1	926.1	0	926.1	926.1	>
2022-06-21 20:08:41	577	<	9310	0.1247	298	0	5.3506	5.4753	-5.2259	>	<	1	5.6	5.6	5.6	0	5.6	5.6	>	<	1	926.1	926.1	926.1	0	926.1	926.1	>
2022-06-21 20:08:42	578	<	6996	0.1238	317	0	5.3615	5.4853	-5.2377	>	<	1	4.4	4.4	4.4	0	4.4	4.4	>	<	1	926.1	926.1	926.1	0	926.1	926.1	>
2022-06-21 20:08:43	579	<	8233	0.0582	104	0	1.1849	1.2431	-1.1267	>	<	1	7.5	7.5	7.5	0	7.5	7.5	>	<	1	926.1	926.1	926.1	0	926.1	926.1	>
2022-06-21 20:08:44	580	<	8422	0.0291	1	0	0.1681	0.1972	-0.139	>	<	1	1.85	1.85	1.85	0	1.85	1.85	>	<	1	926.1	926.1	926.1	0	926.1	926.1	>
2022-06-21 20:08:45	581	<	7690	0.0351	1	0	0.1841	0.2192	-0.1489	>	<	1	7.5	7.5	7.5	0	7.5	7.5	>	<	1	926.1	926.1	926.1	0	926.1	926.1	>
2022-06-21 20:08:46	582	<	7758	0.2916	319	0	8.87	9.1616	-8.5785	>	<	1	2.35	2.35	2.35	0	2.35	2.35	>	<	1	926.1	926.1	926.1	0	926.1	926.1	>
2022-06-21 20:08:47	583	<	2909	0.0368	1	0	0.1882	0.225	-0.1514	>	<	1	7.45	7.45	7.45	0	7.45	7.45	>	<	1	926.1	926.1	926.1	0	926.1	926.1	>
2022-06-21 20:08:48	584	<	9722	0.1784	282	0	6.3954	6.5737	-6.217	>	<	1	2.1	2.1	2.1	0	2.1	2.1	>	<	1	926.1	926.1	926.1	0	926.1	926.1	>
2022-06-21 20:08:49	585	<	6055	0.2819	367	0	9.4246	9.7065	-9.1427	>	<	1	7.9	7.9	7.9	0	7.9	7.9	>	<	1	926.1	926.1	926.1	0	926.1	926.1	>
2022-06-21 20:08:50	586	<	6634	0.1878	337	0	7.1664	7.3543	-6.9786	>	<	1	4.8	4.8	4.8	0	4.8	4.8	>	<	1	926.1	926.1	926.1	0	926.1	926.1	>
2022-06-21 20:08:51	587	<	6339	0.0656	100	0	1.7846	1.8502	-1.719	>	<	1	4.65	4.65	4.65	0	4.65	4.65	>	<	1	926.1	926.1	926.1	0	926.1	926.1	>
2022-06-21 20:08:52	588	<	2568	0.028	1	0	0.1651	0.1931	-0.137	>	<	1	8.25	8.25	8.25	0	8.25	8.25	>	<	1	926.1	926.1	926.1	0	926.1	926.1	>
2022-06-21 20:08:53	589	<	8110	0.0656	245	0	2.7281	2.7937	-2.6626	>	<	1	0.15	0.15	0.15	0	0.15	0.15	>	<	1	926.1	926.1	926.1	0	926.1	926.1	>
2022-06-21 20:08:54	590	<	6599	0.0394	1	0	0.1945	0.2339	-0.1551	>	<	1	8.8	8.8	8.8	0	8.8	8.8	>	<	1	926.1	926.1	926.1	0	926.1	926.1	>
2022-06-21 20:08:55	591	<	7685	0.0265	1	0	0.1608	0.1873	-0.1342	>	<	1	2.7	2.7	2.7	0	2.7	2.7	>	<	1	926.1	926.1	926.1	0	926.1	926.1	>
2022-06-21 20:08:56	592	<	10668	0.2186	329	0	7.8022	8.0208	-7.5836	>	<	1	6.4	6.4	6.4	0	6.4	6.4	>	<	1	926.1	926.1	926.1	0	926.1	926.1	>
2022-06-21 20:08:57	593	<	12056	0.2218	329	0	6.9926	7.2144	-6.7708	>	<	1	2.05	2.05	2.05	0	2.05	2.05	>	<	1	926.1	926.1	926.1	0	926.1	926.1	>
2022-06-21 20:08:58	594	<	21200	0.0819	230	0	3.217	3.299	-3.1351	>	<	1	1.6	1.6	1.6	0	1.6	1.6	>	<	1	926.1	926.1	926.1	0	926.1	926.1	>
2022-06-21 20:08:59	595	<	28874	0.0854	207	0	3.228	3.3133	-3.1426	>	<	1	6.6	6.6	6.6	0	6.6	6.6	>	<	1	926.1	926.1	926.1	0	926.1	926.1	>
2022-06-21 20:09:00	596	<	38932	0.1232	381	0	5.0191	5.1424	-4.8959	>	<	1	1.2	1.2	1.2	0	1.2	1.2	>	<	1	926.1	926.1	926.1	0	926.1	926.1	>
2022-06-21 20:09:01	597	<	34393	0.1262	286	0	4.9773	5.1036	-4.8511	>	<	1	0.4	0.4	0.4	0	0.4	0.4	>	<	1	926.1	926.1	926.1	0	926.1	926.1	>
2022-06-21 20:09:02	598	<	43788	0.0869	290	0	3.5228	3.6097	-3.436	>	<	1	0.4	0.4	0.4	0	0.4	0.4	>	<	1	926.1	926.1	926.1	0	926.1	926.1	>
2022-06-21 20:09:03	599	<	39438	0.1239	357	0	4.4192	4.5431	-4.2953	>	<	1	0.45	0.45	0.45	0	0.45	0.45	>	<	1	926.2	926.2	926.2	0	926.2	926.2	>
2022-06-21 20:09:04	600	<	38154	0.0687	150	0	1.828	1.8967	-1.7593	>	<	0	0			0	0	0	>	<	0	0			0	0	0	>
2022-06-21 20:09:05	601	<	48367	0.1077	396	0	4.3991	4.5068	-4.2913	>	<	1	5.75	5.75	5.75	0	5.75	5.75	>	<	1	926.2	926.2	926.2	0	926.2	926.2	>
2022-06-21 20:09:06	602	<	11863	0.0342	2	0	0.1836	0.2179	-0.1494	>	<	1	0.05	0.05	0.05	0	0.05	0.05	>	<	1	926.2	926.2	926.2	0	926.2	926.2	>
2022-06-21 20:09:07	603	<	55359	0.0812	186	0	2.7949	2.8761	-2.7138	>	<	1	2	2	2	0	2	2	>	<	1	926.2	926.2	926.2	0	926.2	926.2	>
2022-06-21 20:09:08	604	<	37463	0.0566	171	0	1.7796	1.8361	-1.723	>	<	1	1	1	1	0	1	1	>	<	1	926.2	926.2	926.2	0	926.2	926.2	>
2022-06-21 20:09:09	605	<	30042	0.111	315	0	4.8119	4.9229	-4.701	>	<	1	0.8	0.8	0.8	0	0.8	0.8	>	<	1	926.2	926.2	926.2	0	926.2	926.2	>
2022-06-21 20:09:10	606	<	32745	0.1191	456	0	6.0089	6.128	-5.8898	>	<	1	6.25	6.25	6.25	0	6.25	6.25	>	<	1	926.2	926.2	926.2	0	926.2	926.2	>
2022-06-21 20:09:11	607	<	29287	0.0891	241	0	3.7276	3.8167	-3.6385	>	<	1	1.5	1.5	1.5	0	1.5	1.5	>	<	1	926.2	926.2	926.2	0	926.2	926.2	>
2022-06-21 20:09:12	608	<	29012	0.2129	596	0	10.1208	10.3338	-9.9079	>	<	1	0.85	0.85	0.85	0	0.85	0.85	>	<	1	926.2	926.2	926.2	0	926.2	926.2	>
2022-06-21 20:09:13	609	<	31575	0.2443	981	0	11.9824	12.2267	-11.7381	>	<	1	1	1	1	0	1	1	>	<	1	926.2	926.2	926.2	0	926.2	926.2	>
2022-06-21 20:09:14	610	<	33943	0.4904	1829	0	25.3248	25.8152	-24.8344	>	<	1	6.1	6.1	6.1	0	6.1	6.1	>	<	1	926.2	926.2	926.2	0	926.2	926.2	>
2022-06-21 20:09:15	611	<	29914	0.142	381	0	6.0407	6.1827	-5.8988	>	<	1	0.85	0.85	0.85	0	0.85	0.85	>	<	1	926.2	926.2	926.2	0	926.2	926.2	>
2022-06-21 20:09:16	612	<	30978	0.2408	420	0	8.7777	9.0186	-8.5369	>	<	1	1.7	1.7	1.7	0	1.7	1.7	>	<	1	926.2	926.2	926.2	0	926.2	926.2	>
2022-06-21 20:09:17	613	<	30431	0.0945	429	0	4.7568	4.8513	-4.6623	>	<	1	1.1	1.1	1.1	0	1.1	1.1	>	<	1	926.2	926.2	926.2	0	926.2	926.2	>
2022-06-21 20:09:18	614	<	33735	0.2722	381	0	8.9397	9.2118	-8.6675	>	<	1	5.7	5.7	5.7	0	5.7	5.7	>	<	1	926.2	926.2	926.2	0	926.2	926.2	>
2022-06-21 20:09:19	615	<	37379	0.0622	382	0	3.371	3.4332	-3.3088	>	<	1	1.25	1.25	1.25	0	1.25	1.25	>	<	1	926.2	926.2	926.2	0	926.2	926.2	>
2022-06-21 20:09:20	616	<	43988	0.2199	310	0	7.4556	7.6756	-7.2357	>	<	1	1.9	1.9	1.9	0	1.9	1.9	>	<	1	926.5	926.5	926.5	0	926.5	926.5	>
2022-06-21 20:09:21	617	<	50266	0.0643	233	0	2.5253	2.5896	-2.461	>	<	1	8.45	8.45	8.45	0	8.45	8.45	>	<	1	926.5	926.5	926.5	0	926.5	926.5	>
2022-06-21 20:09:22	618	<	47009	0.0617	174	0	1.9356	1.9973	-1.8739	>	<	1	8	8	8	0	8	8	>	<	1	926.5	926.5	926.5	0	926.5	926.5	>
2022-06-21 20:09:23	619	<	43897	0.0498	109	0	1.191	1.2408	-1.1412	>	<	1	4	4	4	0	4	4	>	<	1	926.5	926.5	926.5	0	926.5	926.5	>
2022-06-21 20:09:24	620	<	43939	0.0426	103	0	0.9415	0.984	-0.8989	>	<	1	8.8	8.8	8.8	0	8.8	8.8	>	<	1	926.5	926.5	926.5	0	926.5	926.5	>
2022-06-21 20:09:25	621	<	47385	0.0425	87	0	0.9283	0.9708	-0.8857	>	<	1	9.4	9.4	9.4	0	9.4	9.4	>	<	1	926.5	926.5	926.5	0	926.5	926.5	>
2022-06-21 20:09:26	622	<	49439	0.0445	97	0	1.0877	1.1322	-1.0432	>	<	1	7.85	7.85	7.85	0	7.85	7.85	>	<	1	926.5	926.5	926.5	0	926.5	926.5	>
2022-06-21 20:09:27	623	<	51349	0.0589	103	0	1.4826	1.5415	-1.4237	>	<	1	9.1	9.1	9.1	0	9.1	9.1	>	<	1	926.5	926.5	926.5	0	926.5	926.5	>
2022-06-21 20:09:28	624	<	45916	0.0575	94	0	1.3115	1.369	-1.254	>	<	1	8.95	8.95	8.95	0	8.95	8.95	>	<	1	926.5	926.5	926.5	0	926.5	926.5	>
2022-06-21 20:09:29	625	<	47271	0.0474	112	0	1.2768	1.3242	-1.2294	>	<	1	3.75	3.75	3.75	0	3.75	3.75	>	<	1	926.5	926.5	926.5	0	926.5	926.5	>
2022-06-21 20:09:30	626	<	55846	0.0631	254	0	2.2743	2.3374	-2.2112	>	<	1	6.85	6.85	6.85	0	6.85	6.85	>	<	1	926.5	926.5	926.5	0	926.5	926.5	>
2022-06-21 20:09:31	627	<	52559	0.0651	386	0	3.0839	3.1491	-3.0188	>	<	1	8.7	8.7	8.7	0	8.7	8.7	>	<	1	926.8	926.8	926.8	0	926.8	926.8	>
2022-06-21 20:09:32	628	<	51657	0.0658	183	0	2.3985	2.4643	-2.3327	>	<	1	5.1	5.1	5.1	0	5.1	5.1	>	<	1	926.8	926.8	926.8	0	926.8	926.8	>
2022-06-21 20:09:33	629	<	52426	0.0581	112	0	1.5735	1.6316	-1.5154	>	<	1	7.45	7.45	7.45	0	7.45	7.45	>	<	1	926.8	926.8	926.8	0	926.8	926.8	>
2022-06-21 20:09:34	630	<	48449	0.0525	116	0	1.4588	1.5113	-1.4063	>	<	1	8.95	8.95	8.95	0	8.95	8.95	>	<	1	926.8	926.8	926.8	0	926.8	926.8	>
2022-06-21 20:09:35	631	<	53723	0.044	82	0	0.9659	1.0099	-0.9219	>	<	1	8.55	8.55	8.55	0	8.55	8.55	>	<	1	926.8	926.8	926.8	0	926.8	926.8	>
2022-06-21 20:09:36	632	<	53107	0.0459	103	0	1.225	1.2709	-1.1791	>	<	1	5.7	5.7	5.7	0	5.7	5.7	>	<	1	926.8	926.8	926.8	0	926.8	926.8	>
2022-06-21 20:09:37	633	<	56422	0.0779	288	0	3.1814	3.2592	-3.1035	>	<	1	6.4	6.4	6.4	0	6.4	6.4	>	<	1	926.8	926.8	926.8	0	926.8	926.8	>
2022-06-21 20:09:38	634	<	53870	0.0759	235	0	2.8718	2.9478	-2.7959	>	<	1	7.35	7.35	7.35	0	7.35	7.35	>	<	1	926.8	926.8	926.8	0	926.8	926.8	>
2022-06-21 20:09:39	635	<	51526	0.1224	311	0	4.5345	4.6569	-4.4121	>	<	1	5.7	5.7	5.7	0	5.7	5.7	>	<	1	926.8	926.8	926.8	0	926.8	926.8	>
2022-06-21 20:09:40	636	<	52300	0.0517	113	0	1.395	1.4467	-1.3433	>	<	1	6.3	6.3	6.3	0	6.3	6.3	>	<	1	926.8	926.8	926.8	0	926.8	926.8	>
2022-06-21 20:09:41	637	<	59483	0.0515	123	0	1.4202	1.4718	-1.3687	>	<	1	8.6	8.6	8.6	0	8.6	8.6	>	<	1	926.8	926.8	926.8	0	926.8	926.8	>
2022-06-21 20:09:42	638	<	56036	0.05	153	0	1.5202	1.5701	-1.4702	>	<	1	7.7	7.7	7.7	0	7.7	7.7	>	<	1	927	927	927	0	927	927	>
2022-06-21 20:09:43	639	<	53971	0.0649	112	0	1.8164	1.8813	-1.7516	>	<	1	9.25	9.25	9.25	0	9.25	9.25	>	<	1	927	927	927	0	927	927	>
2022-06-21 20:09:44	640	<	52797	0.0642	92	0	1.5565	1.6206	-1.4923	>	<	1	5.45	5.45	5.45	0	5.45	5.45	>	<	1	927	927	927	0	927	927	>
2022-06-21 20:09:45	641	<	51613	0.0474	149	0	1.4841	1.5315	-1.4366	>	<	1	7.4	7.4	7.4	0	7.4	7.4	>	<	1	927	927	927	0	927	927	>
2022-06-21 20:09:46	642	<	49811	0.0424	89	0	0.9117	0.9541	-0.8693	>	<	1	8.6	8.6	8.6	0	8.6	8.6	>	<	1	927	927	927	0	927	927	>
2022-06-21 20:09:47	643	<	49428	0.0552	130	0	1.4516	1.5068	-1.3964	>	<	1	9	9	9	0	9	9	>	<	1	927	927	927	0	927	927	>
2022-06-21 20:09:48	644	<	54854	0.0598	170	0	2.1744	2.2342	-2.1146	>	<	1	7.85	7.85	7.85	0	7.85	7.85	>	<	1	927	927	927	0	927	927	>
2022-06-21 20:09:49	645	<	56516	0.056	110	0	1.5471	1.6031	-1.4911	>	<	1	9.15	9.15	9.15	0	9.15	9.15	>	<	1	927	927	927	0	927	927	>
2022-06-21 20:09:50	646	<	52122	0.0626	130	0	1.7721	1.8347	-1.7095	>	<	1	3.55	3.55	3.55	0	3.55	3.55	>	<	1	927	927	927	0	927	927	>
2022-06-21 20:09:51	647	<	48245	0.0352	68	0	0.4877	0.5229	-0.4525	>	<	1	8.9	8.9	8.9	0	8.9	8.9	>	<	1	927	927	927	0	927	927	>
2022-06-21 20:09:52	648	<	54220	0.054	101	0	1.3873	1.4413	-1.3333	>	<	1	8.9	8.9	8.9	0	8.9	8.9	>	<	1	927	927	927	0	927	927	>
2022-06-21 20:09:53	649	<	52497	0.0548	112	0	1.5627	1.6175	-1.5079	>	<	1	7.85	7.85	7.85	0	7.85	7.85	>	<	1	927	927	927	0	927	927	>
2022-06-21 20:09:54	650	<	51885	0.0587	120	0	1.6352	1.694	-1.5765	>	<	1	6.65	6.65	6.65	0	6.65	6.65	>	<	1	927	927	927	0	927	927	>
2022-06-21 20:09:55	651	<	52402	0.0656	135	0	1.7243	1.7899	-1.6586	>	<	1	5.95	5.95	5.95	0	5.95	5.95	>	<	1	927	927	927	0	927	927	>
2022-06-21 20:09:56	652	<	52529	0.0512	131	0	1.4108	1.4619	-1.3596	>	<	1	9.3	9.3	9.3	0	9.3	9.3	>	<	1	927	927	927	0	927	927	>
2022-06-21 20:09:57	653	<	52131	0.0358	138	0	0.8725	0.9083	-0.8367	>	<	1	9.3	9.3	9.3	0	9.3	9.3	>	<	1	927	927	927	0	927	927	>
2022-06-21 20:09:58	654	<	49902	0.0512	127	0	1.5924	1.6435	-1.5412	>	<	1	8.6	8.6	8.6	0	8.6	8.6	>	<	1	927	927	927	0	927	927	>
2022-06-21 20:09:59	655	<	51324	0.0606	173	0	1.7283	1.789	-1.6677	>	<	1	9.1	9.1	9.1	0	9.1	9.1	>	<	1	927	927	927	0	927	927	>
2022-06-21 20:10:00	656	<	50676	0.0501	89	0	1.1324	1.1825	-1.0823	>	<	1	8	8	8	0	8	8	>	<	1	927	927	927	0	927	927	>
2022-06-21 20:10:01	657	<	54278	0.0486	230	0	1.7781	1.8267	-1.7295	>	<	1	5.45	5.45	5.45	0	5.45	5.45	>	<	1	927	927	927	0	927	927	>
2022-06-21 20:10:02	658	<	52547	0.0673	275	0	2.9621	3.0293	-2.8948	>	<	1	6.6	6.6	6.6	0	6.6	6.6	>	<	1	927	927	927	0	927	927	>
2022-06-21 20:10:03	659	<	56025	0.0497	136	0	1.5729	1.6226	-1.5232	>	<	1	9.25	9.25	9.25	0	9.25	9.25	>	<	1	927	927	927	0	927	927	>
2022-06-21 20:10:04	660	<	50773	0.0564	94	0	1.3713	1.4277	-1.3149	>	<	1	8.75	8.75	8.75	0	8.75	8.75	>	<	1	927	927	927	0	927	927	>
2022-06-21 20:10:05	661	<	55785	0.0597	232	0	1.7961	1.8557	-1.7364	>	<	1	8.95	8.95	8.95	0	8.95	8.95	>	<	1	927	927	927	0	927	927	>
2022-06-21 20:10:06	662	<	50207	0.0508	165	0	1.3564	1.4071	-1.3056	>	<	1	2.95	2.95	2.95	0	2.95	2.95	>	<	1	927	927	927	0	927	927	>
2022-06-21 20:10:07	663	<	63226	0.0782	255	0	2.6873	2.7655	-2.6091	>	<	1	8.35	8.35	8.35	0	8.35	8.35	>	<	1	927	927	927	0	927	927	>
2022-06-21 20:10:08	664	<	52393	0.0393	107	0	1.0036	1.0429	-0.9642	>	<	1	9.1	9.1	9.1	0	9.1	9.1	>	<	1	927	927	927	0	927	927	>
2022-06-21 20:10:09	665	<	49482	0.0604	85	0	1.3915	1.4519	-1.3311	>	<	1	9.2	9.2	9.2	0	9.2	9.2	>	<	1	927	927	927	0	927	927	>
2022-06-21 20:10:10	666	<	51004	0.0616	138	0	1.7804	1.842	-1.7188	>	<	1	8.85	8.85	8.85	0	8.85	8.85	>	<	1	927	927	927	0	927	927	>
2022-06-21 20:10:11	667	<	52246	0.0599	143	0	1.8946	1.9544	-1.8347	>	<	1	8.75	8.75	8.75	0	8.75	8.75	>	<	1	927	927	927	0	927	927	>
2022-06-21 20:10:12	668	<	51841	0.0727	247	0	2.9215	2.9943	-2.8488	>	<	1	8.4	8.4	8.4	0	8.4	8.4	>	<	1	927	927	927	0	927	927	>
2022-06-21 20:10:13	669	<	50203	0.0469	99	0	1.1644	1.2113	-1.1176	>	<	1	9.25	9.25	9.25	0	9.25	9.25	>	<	1	927	927	927	0	927	927	>
2022-06-21 20:10:14	670	<	51921	0.0542	133	0	1.6979	1.7521	-1.6437	>	<	1	8.2	8.2	8.2	0	8.2	8.2	>	<	1	927	927	927	0	927	927	>
2022-06-21 20:10:15	671	<	50951	0.0604	125	0	1.7513	1.8117	-1.6909	>	<	1	7.75	7.75	7.75	0	7.75	7.75	>	<	1	927.3	927.3	927.3	0	927.3	927.3	>
2022-06-21 20:10:16	672	<	48105	0.0646	146	0	2.0834	2.148	-2.0188	>	<	1	8.85	8.85	8.85	0	8.85	8.85	>	<	1	927.3	927.3	927.3	0	927.3	927.3	>
2022-06-21 20:10:17	673	<	51191	0.0415	119	0	1.0066	1.0481	-0.9651	>	<	1	7.5	7.5	7.5	0	7.5	7.5	>	<	1	927.3	927.3	927.3	0	927.3	927.3	>
2022-06-21 20:10:18	674	<	50155	0.0605	190	0	2.2872	2.3477	-2.2267	>	<	1	6.45	6.45	6.45	0	6.45	6.45	>	<	1	927.3	927.3	927.3	0	927.3	927.3	>
2022-06-21 20:10:19	675	<	54202	0.0873	319	0	3.8734	3.9608	-3.7861	>	<	1	8.5	8.5	8.5	0	8.5	8.5	>	<	1	927.3	927.3	927.3	0	927.3	927.3	>
2022-06-21 20:10:20	676	<	49826	0.0507	105	0	1.322	1.3726	-1.2713	>	<	1	7.45	7.45	7.45	0	7.45	7.45	>	<	1	927.3	927.3	927.3	0	927.3	927.3	>
2022-06-21 20:10:21	677	<	50689	0.0452	92	0	0.9603	1.0055	-0.9151	>	<	1	10.25	10.25	10.25	0	10.25	10.25	>	<	1	927.5	927.5	927.5	0	927.5	927.5	>
2022-06-21 20:10:22	678	<	51457	0.0472	102	0	1.2302	1.2774	-1.183	>	<	1	9	9	9	0	9	9	>	<	1	927.5	927.5	927.5	0	927.5	927.5	>
2022-06-21 20:10:23	679	<	55422	0.071	149	0	2.0686	2.1396	-1.9976	>	<	1	9.4	9.4	9.4	0	9.4	9.4	>	<	1	927.5	927.5	927.5	0	927.5	927.5	>
2022-06-21 20:10:24	680	<	53825	0.0419	104	0	1.0965	1.1384	-1.0547	>	<	1	8.75	8.75	8.75	0	8.75	8.75	>	<	1	927.5	927.5	927.5	0	927.5	927.5	>
2022-06-21 20:10:25	681	<	50514	0.0861	344	0	4.2014	4.2875	-4.1154	>	<	1	8.4	8.4	8.4	0	8.4	8.4	>	<	1	927.5	927.5	927.5	0	927.5	927.5	>
2022-06-21 20:10:26	682	<	53473	0.0461	227	0	1.346	1.3921	-1.3	>	<	1	10.05	10.05	10.05	0	10.05	10.05	>	<	1	927.5	927.5	927.5	0	927.5	927.5	>
2022-06-21 20:10:27	683	<	45088	0.0542	114	0	1.3885	1.4428	-1.3343	>	<	1	9.1	9.1	9.1	0	9.1	9.1	>	<	1	927.5	927.5	927.5	0	927.5	927.5	>
2022-06-21 20:10:28	684	<	52556	0.0742	139	0	2.1163	2.1906	-2.0421	>	<	1	9.45	9.45	9.45	0	9.45	9.45	>	<	1	927.5	927.5	927.5	0	927.5	927.5	>
2022-06-21 20:10:29	685	<	53662	0.052	118	0	1.3896	1.4416	-1.3375	>	<	1	9.1	9.1	9.1	0	9.1	9.1	>	<	1	927.5	927.5	927.5	0	927.5	927.5	>
2022-06-21 20:10:30	686	<	54345	0.0479	130	0	1.401	1.4488	-1.3531	>	<	1	8.6	8.6	8.6	0	8.6	8.6	>	<	1	927.5	927.5	927.5	0	927.5	927.5	>
2022-06-21 20:10:31	687	<	45728	0.0583	265	0	1.9748	2.0331	-1.9165	>	<	1	8.9	8.9	8.9	0	8.9	8.9	>	<	1	927.5	927.5	927.5	0	927.5	927.5	>
2022-06-21 20:10:32	688	<	53693	0.0559	254	0	1.9065	1.9624	-1.8507	>	<	1	9.3	9.3	9.3	0	9.3	9.3	>	<	1	927.5	927.5	927.5	0	927.5	927.5	>
2022-06-21 20:10:33	689	<	55418	0.0615	146	0	1.9897	2.0512	-1.9283	>	<	1	11.6	11.6	11.6	0	11.6	11.6	>	<	1	927.5	927.5	927.5	0	927.5	927.5	>
2022-06-21 20:10:34	690	<	51732	0.0554	122	0	1.4986	1.554	-1.4432	>	<	1	11.55	11.55	11.55	0	11.55	11.55	>	<	1	927.5	927.5	927.5	0	927.5	927.5	>
2022-06-21 20:10:35	691	<	55518	0.0632	107	0	1.7336	1.7968	-1.6704	>	<	1	12.45	12.45	12.45	0	12.45	12.45	>	<	1	927.8	927.8	927.8	0	927.8	927.8	>
2022-06-21 20:10:36	692	<	22319	0.0513	107	0	1.3821	1.4333	-1.3308	>	<	1	8.95	8.95	8.95	0	8.95	8.95	>	<	1	927.8	927.8	927.8	0	927.8	927.8	>
2022-06-21 20:10:37	693	<	61431	0.0672	163	0	2.1888	2.256	-2.1216	>	<	1	9.6	9.6	9.6	0	9.6	9.6	>	<	1	927.8	927.8	927.8	0	927.8	927.8	>
2022-06-21 20:10:38	694	<	53757	0.0528	116	0	1.3302	1.383	-1.2773	>	<	1	8.2	8.2	8.2	0	8.2	8.2	>	<	1	927.8	927.8	927.8	0	927.8	927.8	>
2022-06-21 20:10:39	695	<	44016	0.0738	298	0	3.4836	3.5574	-3.4098	>	<	1	7.9	7.9	7.9	0	7.9	7.9	>	<	1	927.8	927.8	927.8	0	927.8	927.8	>
2022-06-21 20:10:40	696	<	49002	0.1062	693	0	7.0709	7.1771	-6.9646	>	<	1	9.9	9.9	9.9	0	9.9	9.9	>	<	1	927.8	927.8	927.8	0	927.8	927.8	>
2022-06-21 20:10:41	697	<	48303	0.0656	127	0	1.6639	1.7295	-1.5983	>	<	1	9.6	9.6	9.6	0	9.6	9.6	>	<	1	927.8	927.8	927.8	0	927.8	927.8	>
2022-06-21 20:10:42	698	<	49488	0.0644	108	0	1.7927	1.8571	-1.7283	>	<	1	11.65	11.65	11.65	0	11.65	11.65	>	<	1	927.8	927.8	927.8	0	927.8	927.8	>
2022-06-21 20:10:43	699	<	50647	0.0488	94	0	1.0403	1.0891	-0.9916	>	<	1	14.2	14.2	14.2	0	14.2	14.2	>	<	1	927.8	927.8	927.8	0	927.8	927.8	>
2022-06-21 20:10:44	700	<	52225	0.0445	113	0	1.1077	1.1521	-1.0632	>	<	1	9.65	9.65	9.65	0	9.65	9.65	>	<	1	927.8	927.8	927.8	0	927.8	927.8	>
2022-06-21 20:10:45	701	<	54723	0.052	166	0	1.5461	1.5981	-1.4941	>	<	1	12.6	12.6	12.6	0	12.6	12.6	>	<	1	927.8	927.8	927.8	0	927.8	927.8	>
2022-06-21 20:10:46	702	<	52709	0.0681	253	0	2.7924	2.8605	-2.7244	>	<	1	13.1	13.1	13.1	0	13.1	13.1	>	<	1	927.8	927.8	927.8	0	927.8	927.8	>
2022-06-21 20:10:47	703	<	45428	0.0642	200	0	2.4106	2.4749	-2.3464	>	<	1	9.9	9.9	9.9	0	9.9	9.9	>	<	1	927.8	927.8	927.8	0	927.8	927.8	>
2022-06-21 20:10:48	704	<	53075	0.0677	185	0	2.4325	2.5002	-2.3648	>	<	1	6.55	6.55	6.55	0	6.55	6.55	>	<	1	927.8	927.8	927.8	0	927.8	927.8	>
2022-06-21 20:10:49	705	<	48793	0.0447	105	0	1.1415	1.1863	-1.0968	>	<	1	12.45	12.45	12.45	0	12.45	12.45	>	<	1	927.8	927.8	927.8	0	927.8	927.8	>
2022-06-21 20:10:50	706	<	51017	0.0418	150	0	1.1644	1.2062	-1.1226	>	<	1	10.55	10.55	10.55	0	10.55	10.55	>	<	1	927.8	927.8	927.8	0	927.8	927.8	>
2022-06-21 20:10:51	707	<	52338	0.043	146	0	1.2876	1.3305	-1.2446	>	<	1	10.25	10.25	10.25	0	10.25	10.25	>	<	1	927.8	927.8	927.8	0	927.8	927.8	>
2022-06-21 20:10:52	708	<	51294	0.0659	324	0	2.3356	2.4015	-2.2697	>	<	1	12.25	12.25	12.25	0	12.25	12.25	>	<	1	927.8	927.8	927.8	0	927.8	927.8	>
2022-06-21 20:10:53	709	<	50179	0.057	233	0	1.8836	1.9406	-1.8265	>	<	1	11.75	11.75	11.75	0	11.75	11.75	>	<	1	927.8	927.8	927.8	0	927.8	927.8	>
2022-06-21 20:10:54	710	<	52092	0.0652	259	0	2.5051	2.5703	-2.4399	>	<	1	11.65	11.65	11.65	0	11.65	11.65	>	<	1	927.8	927.8	927.8	0	927.8	927.8	>
2022-06-21 20:10:55	711	<	54730	0.0576	114	0	1.5461	1.6036	-1.4885	>	<	1	15.65	15.65	15.65	0	15.65	15.65	>	<	1	927.8	927.8	927.8	0	927.8	927.8	>
2022-06-21 20:10:56	712	<	51870	0.06	103	0	1.5549	1.6148	-1.4949	>	<	1	8.6	8.6	8.6	0	8.6	8.6	>	<	1	927.8	927.8	927.8	0	927.8	927.8	>
2022-06-21 20:10:57	713	<	50067	0.0554	112	0	1.5189	1.5743	-1.4634	>	<	1	10.05	10.05	10.05	0	10.05	10.05	>	<	1	928	928	928	0	928	928	>
2022-06-21 20:10:58	714	<	46719	0.043	135	0	1.224	1.267	-1.181	>	<	1	10.3	10.3	10.3	0	10.3	10.3	>	<	1	928	928	928	0	928	928	>
2022-06-21 20:10:59	715	<	52122	0.0606	165	0	1.7629	1.8235	-1.7024	>	<	1	16.55	16.55	16.55	0	16.55	16.55	>	<	1	928	928	928	0	928	928	>
2022-06-21 20:11:00	716	<	50723	0.0603	124	0	1.8357	1.896	-1.7753	>	<	1	10.15	10.15	10.15	0	10.15	10.15	>	<	1	928	928	928	0	928	928	>
2022-06-21 20:11:01	717	<	52272	0.0576	94	0	1.4393	1.4968	-1.3817	>	<	1	11	11	11	0	11	11	>	<	1	928	928	928	0	928	928	>
2022-06-21 20:11:02	718	<	51447	0.0614	158	0	1.986	2.0474	-1.9246	>	<	1	10.45	10.45	10.45	0	10.45	10.45	>	<	1	928	928	928	0	928	928	>
2022-06-21 20:11:03	719	<	53839	0.0643	146	0	1.9001	1.9644	-1.8358	>	<	1	13.25	13.25	13.25	0	13.25	13.25	>	<	1	928	928	928	0	928	928	>
2022-06-21 20:11:04	720	<	53637	0.0523	120	0	1.2889	1.3412	-1.2367	>	<	1	13.3	13.3	13.3	0	13.3	13.3	>	<	1	928	928	928	0	928	928	>
2022-06-21 20:11:05	721	<	57575	0.0801	231	0	2.8381	2.9181	-2.758	>	<	1	10	10	10	0	10	10	>	<	1	928	928	928	0	928	928	>
2022-06-21 20:11:06	722	<	54194	0.0712	131	0	2.049	2.1201	-1.9778	>	<	1	10.1	10.1	10.1	0	10.1	10.1	>	<	1	928	928	928	0	928	928	>
2022-06-21 20:11:07	723	<	48811	0.056	89	0	1.4166	1.4726	-1.3606	>	<	1	10.5	10.5	10.5	0	10.5	10.5	>	<	1	928.2	928.2	928.2	0	928.2	928.2	>
2022-06-21 20:11:08	724	<	46240	0.0508	105	0	1.2478	1.2985	-1.197	>	<	1	15.05	15.05	15.05	0	15.05	15.05	>	<	1	928.2	928.2	928.2	0	928.2	928.2	>
2022-06-21 20:11:09	725	<	51773	0.0584	128	0	1.6202	1.6786	-1.5618	>	<	1	13.75	13.75	13.75	0	13.75	13.75	>	<	1	928.2	928.2	928.2	0	928.2	928.2	>
2022-06-21 20:11:10	726	<	49354	0.0526	82	0	1.237	1.2896	-1.1844	>	<	1	17.5	17.5	17.5	0	17.5	17.5	>	<	1	928.2	928.2	928.2	0	928.2	928.2	>
2022-06-21 20:11:11	727	<	41685	0.0499	145	0	1.4521	1.502	-1.4022	>	<	1	13.3	13.3	13.3	0	13.3	13.3	>	<	1	928.5	928.5	928.5	0	928.5	928.5	>
2022-06-21 20:11:12	728	<	51626	0.0474	100	0	1.152	1.1994	-1.1046	>	<	1	15.4	15.4	15.4	0	15.4	15.4	>	<	1	928.7	928.7	928.7	0	928.7	928.7	>
2022-06-21 20:11:13	729	<	54218	0.0587	155	0	1.6733	1.732	-1.6146	>	<	1	17.5	17.5	17.5	0	17.5	17.5	>	<	1	928.7	928.7	928.7	0	928.7	928.7	>
2022-06-21 20:11:14	730	<	54133	0.0634	98	0	1.5921	1.6555	-1.5288	>	<	1	11.9	11.9	11.9	0	11.9	11.9	>	<	1	928.7	928.7	928.7	0	928.7	928.7	>
2022-06-21 20:11:15	731	<	49918	0.0602	238	0	2.4328	2.493	-2.3726	>	<	1	17.85	17.85	17.85	0	17.85	17.85	>	<	1	928.7	928.7	928.7	0	928.7	928.7	>
2022-06-21 20:11:16	732	<	52109	0.0514	125	0	1.2128	1.2642	-1.1614	>	<	1	15.05	15.05	15.05	0	15.05	15.05	>	<	1	928.7	928.7	928.7	0	928.7	928.7	>
2022-06-21 20:11:17	733	<	54276	0.0474	97	0	0.9662	1.0136	-0.9188	>	<	1	15.95	15.95	15.95	0	15.95	15.95	>	<	1	928.7	928.7	928.7	0	928.7	928.7	>
2022-06-21 20:11:18	734	<	53948	0.0571	102	0	1.403	1.4601	-1.346	>	<	1	16.1	16.1	16.1	0	16.1	16.1	>	<	1	928.7	928.7	928.7	0	928.7	928.7	>
2022-06-21 20:11:19	735	<	51153	0.0598	256	0	1.9287	1.9885	-1.8689	>	<	1	14.2	14.2	14.2	0	14.2	14.2	>	<	1	928.7	928.7	928.7	0	928.7	928.7	>
2022-06-21 20:11:20	736	<	50778	0.0597	99	0	1.4563	1.516	-1.3966	>	<	1	18.5	18.5	18.5	0	18.5	18.5	>	<	1	928.9	928.9	928.9	0	928.9	928.9	>
2022-06-21 20:11:21	737	<	54274	0.0481	88	0	1.0223	1.0704	-0.9741	>	<	1	17.5	17.5	17.5	0	17.5	17.5	>	<	1	929.4	929.4	929.4	0	929.4	929.4	>
2022-06-21 20:11:22	738	<	53608	0.0465	76	0	0.9694	1.0159	-0.9228	>	<	1	17.6	17.6	17.6	0	17.6	17.6	>	<	1	929.4	929.4	929.4	0	929.4	929.4	>
2022-06-21 20:11:23	739	<	51997	0.0521	182	0	1.4896	1.5418	-1.4375	>	<	1	12.55	12.55	12.55	0	12.55	12.55	>	<	1	929.4	929.4	929.4	0	929.4	929.4	>
2022-06-21 20:11:24	740	<	50150	0.063	84	0	1.4307	1.4936	-1.3677	>	<	1	16.65	16.65	16.65	0	16.65	16.65	>	<	1	929.4	929.4	929.4	0	929.4	929.4	>
2022-06-21 20:11:25	741	<	50478	0.0546	122	0	1.4775	1.5321	-1.4229	>	<	1	18.6	18.6	18.6	0	18.6	18.6	>	<	1	929.4	929.4	929.4	0	929.4	929.4	>
2022-06-21 20:11:26	742	<	41975	0.0415	73	0	0.661	0.7025	-0.6195	>	<	1	18.9	18.9	18.9	0	18.9	18.9	>	<	1	929.4	929.4	929.4	0	929.4	929.4	>
2022-06-21 20:11:27	743	<	54589	0.0534	148	0	1.6606	1.714	-1.6072	>	<	1	18.3	18.3	18.3	0	18.3	18.3	>	<	1	929.6	929.6	929.6	0	929.6	929.6	>
2022-06-21 20:11:28	744	<	51003	0.0566	109	0	1.4109	1.4675	-1.3544	>	<	1	13.15	13.15	13.15	0	13.15	13.15	>	<	1	929.6	929.6	929.6	0	929.6	929.6	>
2022-06-21 20:11:29	745	<	52961	0.0418	128	0	0.9812	1.023	-0.9395	>	<	1	16.65	16.65	16.65	0	16.65	16.65	>	<	1	929.9	929.9	929.9	0	929.9	929.9	>
2022-06-21 20:11:30	746	<	54718	0.0496	151	0	1.3415	1.3911	-1.2919	>	<	1	15.5	15.5	15.5	0	15.5	15.5	>	<	1	929.9	929.9	929.9	0	929.9	929.9	>
2022-06-21 20:11:31	747	<	53037	0.0602	168	0	1.7838	1.844	-1.7236	>	<	1	18.65	18.65	18.65	0	18.65	18.65	>	<	1	930.1	930.1	930.1	0	930.1	930.1	>
2022-06-21 20:11:32	748	<	59009	0.0523	221	0	1.9779	2.0302	-1.9255	>	<	1	13.8	13.8	13.8	0	13.8	13.8	>	<	1	930.1	930.1	930.1	0	930.1	930.1	>
2022-06-21 20:11:33	749	<	51465	0.0613	203	0	2.2947	2.356	-2.2334	>	<	1	14.2	14.2	14.2	0	14.2	14.2	>	<	1	930.1	930.1	930.1	0	930.1	930.1	>
2022-06-21 20:11:34	750	<	53301	0.0938	282	0	3.7207	3.8145	-3.6269	>	<	1	15.5	15.5	15.5	0	15.5	15.5	>	<	1	930.1	930.1	930.1	0	930.1	930.1	>
2022-06-21 20:11:35	751	<	48612	0.0597	94	0	1.4886	1.5483	-1.4289	>	<	1	17.55	17.55	17.55	0	17.55	17.55	>	<	1	930.4	930.4	930.4	0	930.4	930.4	>
2022-06-21 20:11:36	752	<	59269	0.048	115	0	1.2257	1.2737	-1.1777	>	<	1	18.5	18.5	18.5	0	18.5	18.5	>	<	1	930.4	930.4	930.4	0	930.4	930.4	>
2022-06-21 20:11:37	753	<	50561	0.0863	307	0	3.557	3.6432	-3.4707	>	<	1	11.15	11.15	11.15	0	11.15	11.15	>	<	1	930.4	930.4	930.4	0	930.4	930.4	>
2022-06-21 20:11:38	754	<	55137	0.0604	156	0	1.9085	1.969	-1.8481	>	<	1	18.95	18.95	18.95	0	18.95	18.95	>	<	1	930.4	930.4	930.4	0	930.4	930.4	>
2022-06-21 20:11:39	755	<	54077	0.0585	86	0	1.4862	1.5447	-1.4277	>	<	1	16.15	16.15	16.15	0	16.15	16.15	>	<	1	930.4	930.4	930.4	0	930.4	930.4	>
2022-06-21 20:11:40	756	<	52822	0.055	86	0	1.2666	1.3216	-1.2117	>	<	1	18.85	18.85	18.85	0	18.85	18.85	>	<	1	930.4	930.4	930.4	0	930.4	930.4	>
2022-06-21 20:11:41	757	<	53810	0.0501	139	0	1.4351	1.4852	-1.385	>	<	1	15.15	15.15	15.15	0	15.15	15.15	>	<	1	1024	1024	1024	0	1024	1024	>
2022-06-21 20:11:42	758	<	50946	0.0664	135	0	1.8867	1.9531	-1.8202	>	<	1	9.25	9.25	9.25	0	9.25	9.25	>	<	1	1024	1024	1024	0	1024	1024	>
2022-06-21 20:11:43	759	<	51670	0.0424	110	0	0.9408	0.9832	-0.8984	>	<	1	12.2	12.2	12.2	0	12.2	12.2	>	<	1	1024	1024	1024	0	1024	1024	>
2022-06-21 20:11:44	760	<	53914	0.0499	114	0	1.3041	1.354	-1.2543	>	<	1	15.7	15.7	15.7	0	15.7	15.7	>	<	1	1024	1024	1024	0	1024	1024	>
2022-06-21 20:11:45	761	<	51156	0.0519	125	0	1.3288	1.3807	-1.2769	>	<	1	11.45	11.45	11.45	0	11.45	11.45	>	<	1	1024	1024	1024	0	1024	1024	>
2022-06-21 20:11:46	762	<	52707	0.0959	293	0	3.9582	4.0541	-3.8622	>	<	1	2.25	2.25	2.25	0	2.25	2.25	>	<	1	1024	1024	1024	0	1024	1024	>
2022-06-21 20:11:47	763	<	48935	0.0531	110	0	1.3888	1.4419	-1.3357	>	<	1	11.3	11.3	11.3	0	11.3	11.3	>	<	1	1024	1024	1024	0	1024	1024	>
2022-06-21 20:11:48	764	<	52417	0.0459	101	0	1.0883	1.1342	-1.0424	>	<	1	12	12	12	0	12	12	>	<	1	1024	1024	1024	0	1024	1024	>
2022-06-21 20:11:49	765	<	18962	0.0753	108	0	2.0836	2.1589	-2.0084	>	<	1	14.4	14.4	14.4	0	14.4	14.4	>	<	1	1024	1024	1024	0	1024	1024	>
2022-06-21 20:11:50	766	<	50486	0.0495	127	0	1.5213	1.5708	-1.4717	>	<	1	7.5	7.5	7.5	0	7.5	7.5	>	<	1	1024	1024	1024	0	1024	1024	>
2022-06-21 20:11:51	767	<	52072	0.0591	130	0	1.7679	1.827	-1.7088	>	<	1	14.2	14.2	14.2	0	14.2	14.2	>	<	1	1024	1024	1024	0	1024	1024	>
2022-06-21 20:11:52	768	<	53455	0.0607	100	0	1.5764	1.6371	-1.5157	>	<	1	15.45	15.45	15.45	0	15.45	15.45	>	<	1	1024	1024	1024	0	1024	1024	>
2022-06-21 20:11:53	769	<	51223	0.0501	233	0	2.0665	2.1166	-2.0163	>	<	1	11.2	11.2	11.2	0	11.2	11.2	>	<	1	1024	1024	1024	0	1024	1024	>
2022-06-21 20:11:54	770	<	53377	0.0609	219	0	2.4122	2.4731	-2.3514	>	<	1	10.6	10.6	10.6	0	10.6	10.6	>	<	1	1024	1024	1024	0	1024	1024	>
2022-06-21 20:11:55	771	<	52485	0.0801	285	0	3.4014	3.4815	-3.3213	>	<	1	11.2	11.2	11.2	0	11.2	11.2	>	<	1	1024	1024	1024	0	1024	1024	>
2022-06-21 20:11:56	772	<	53071	0.0425	120	0	1.1716	1.2141	-1.1291	>	<	1	10.8	10.8	10.8	0	10.8	10.8	>	<	1	1024	1024	1024	0	1024	1024	>
2022-06-21 20:11:57	773	<	54534	0.0508	252	0	1.653	1.7039	-1.6022	>	<	1	11.65	11.65	11.65	0	11.65	11.65	>	<	1	1024	1024	1024	0	1024	1024	>
2022-06-21 20:11:58	774	<	54144	0.0489	103	0	1.2363	1.2853	-1.1874	>	<	1	11.2	11.2	11.2	0	11.2	11.2	>	<	1	1024	1024	1024	0	1024	1024	>
2022-06-21 20:11:59	775	<	49097	0.064	264	0	2.4651	2.5291	-2.401	>	<	1	10.4	10.4	10.4	0	10.4	10.4	>	<	1	1024	1024	1024	0	1024	1024	>
2022-06-21 20:12:00	776	<	53124	0.0624	300	0	2.5711	2.6336	-2.5087	>	<	1	10.95	10.95	10.95	0	10.95	10.95	>	<	1	1024	1024	1024	0	1024	1024	>
2022-06-21 20:12:01	777	<	51191	0.0486	114	0	1.318	1.3667	-1.2694	>	<	1	9.95	9.95	9.95	0	9.95	9.95	>	<	1	1024	1024	1024	0	1024	1024	>
2022-06-21 20:12:02	778	<	56014	0.0679	168	0	2.2477	2.3155	-2.1798	>	<	1	12.9	12.9	12.9	0	12.9	12.9	>	<	1	1024	1024	1024	0	1024	1024	>
2022-06-21 20:12:03	779	<	50675	0.058	114	0	1.5099	1.5679	-1.4519	>	<	1	11.1	11.1	11.1	0	11.1	11.1	>	<	1	1024	1024	1024	0	1024	1024	>
2022-06-21 20:12:04	780	<	46483	0.0411	65	0	0.8189	0.86	-0.7778	>	<	1	6.7	6.7	6.7	0	6.7	6.7	>	<	1	1024	1024	1024	0	1024	1024	>
2022-06-21 20:12:05	781	<	53477	0.075	278	0	2.6737	2.7487	-2.5987	>	<	1	14.85	14.85	14.85	0	14.85	14.85	>	<	1	1024	1024	1024	0	1024	1024	>
2022-06-21 20:12:06	782	<	49896	0.0502	91	0	1.1317	1.1819	-1.0815	>	<	1	3.95	3.95	3.95	0	3.95	3.95	>	<	1	1024	1024	1024	0	1024	1024	>
2022-06-21 20:12:07	783	<	50182	0.0684	199	0	2.0731	2.1415	-2.0048	>	<	1	11.7	11.7	11.7	0	11.7	11.7	>	<	1	1024	1024	1024	0	1024	1024	>
2022-06-21 20:12:08	784	<	54169	0.0515	145	0	1.3486	1.4001	-1.2972	>	<	1	15.55	15.55	15.55	0	15.55	15.55	>	<	1	1024	1024	1024	0	1024	1024	>
2022-06-21 20:12:09	785	<	55595	0.0642	131	0	1.95	2.0142	-1.8858	>	<	1	13.7	13.7	13.7	0	13.7	13.7	>	<	1	1024	1024	1024	0	1024	1024	>
2022-06-21 20:12:10	786	<	51797	0.0477	111	0	1.128	1.1757	-1.0803	>	<	1	12	12	12	0	12	12	>	<	1	1024	1024	1024	0	1024	1024	>
2022-06-21 20:12:11	787	<	48751	0.0507	154	0	1.3044	1.3551	-1.2536	>	<	1	11.05	11.05	11.05	0	11.05	11.05	>	<	1	1024	1024	1024	0	1024	1024	>
2022-06-21 20:12:12	788	<	55142	0.0633	226	0	2.0767	2.14	-2.0133	>	<	1	10.65	10.65	10.65	0	10.65	10.65	>	<	1	1024	1024	1024	0	1024	1024	>
2022-06-21 20:12:13	789	<	52924	0.048	121	0	1.1471	1.1951	-1.0992	>	<	1	11.05	11.05	11.05	0	11.05	11.05	>	<	1	1024	1024	1024	0	1024	1024	>
2022-06-21 20:12:14	790	<	53350	0.0595	315	0	2.2885	2.348	-2.229	>	<	1	11.5	11.5	11.5	0	11.5	11.5	>	<	1	1024	1024	1024	0	1024	1024	>
2022-06-21 20:12:15	791	<	53894	0.0661	167	0	2.1807	2.2468	-2.1146	>	<	1	11.1	11.1	11.1	0	11.1	11.1	>	<	1	1024	1024	1024	0	1024	1024	>
2022-06-21 20:12:16	792	<	54771	0.0464	80	0	1.0365	1.0829	-0.9901	>	<	1	10.95	10.95	10.95	0	10.95	10.95	>	<	1	1024	1024	1024	0	1024	1024	>
2022-06-21 20:12:17	793	<	51791	0.05	89	0	1.3618	1.4118	-1.3118	>	<	1	10.85	10.85	10.85	0	10.85	10.85	>	<	1	1024	1024	1024	0	1024	1024	>
2022-06-21 20:12:18	794	<	51860	0.0496	108	0	1.2949	1.3445	-1.2453	>	<	1	12.5	12.5	12.5	0	12.5	12.5	>	<	1	1024	1024	1024	0	1024	1024	>
2022-06-21 20:12:19	795	<	54106	0.0538	99	0	1.3859	1.4397	-1.3322	>	<	1	14.4	14.4	14.4	0	14.4	14.4	>	<	1	1024	1024	1024	0	1024	1024	>
2022-06-21 20:12:20	796	<	56070	0.0646	164	0	1.9627	2.0274	-1.8981	>	<	1	13.3	13.3	13.3	0	13.3	13.3	>	<	1	1024	1024	1024	0	1024	1024	>
2022-06-21 20:12:21	797	<	57594	0.0613	134	0	1.692	1.7533	-1.6308	>	<	1	11.65	11.65	11.65	0	11.65	11.65	>	<	1	1024	1024	1024	0	1024	1024	>
2022-06-21 20:12:22	798	<	51193	0.0524	117	0	1.3994	1.4518	-1.347	>	<	1	11.35	11.35	11.35	0	11.35	11.35	>	<	1	1024	1024	1024	0	1024	1024	>
2022-06-21 20:12:23	799	<	47128	0.0586	168	0	1.8726	1.9312	-1.8141	>	<	1	11.1	11.1	11.1	0	11.1	11.1	>	<	1	1024	1024	1024	0	1024	1024	>
2022-06-21 20:12:24	800	<	54498	0.0594	119	0	1.563	1.6224	-1.5036	>	<	1	10.55	10.55	10.55	0	10.55	10.55	>	<	1	1024	1024	1024	0	1024	1024	>
2022-06-21 20:12:25	801	<	48191	0.055	159	0	1.855	1.9101	-1.8	>	<	1	11.15	11.15	11.15	0	11.15	11.15	>	<	1	1024	1024	1024	0	1024	1024	>
2022-06-21 20:12:26	802	<	53313	0.0528	120	0	1.4211	1.4739	-1.3683	>	<	1	11.2	11.2	11.2	0	11.2	11.2	>	<	1	1024	1024	1024	0	1024	1024	>
2022-06-21 20:12:27	803	<	52576	0.0498	121	0	1.2317	1.2815	-1.1818	>	<	1	14.75	14.75	14.75	0	14.75	14.75	>	<	1	1024	1024	1024	0	1024	1024	>
2022-06-21 20:12:28	804	<	50929	0.0644	99	0	1.5853	1.6496	-1.5209	>	<	1	13.05	13.05	13.05	0	13.05	13.05	>	<	1	1024	1024	1024	0	1024	1024	>
2022-06-21 20:12:29	805	<	54087	0.0699	191	0	2.2344	2.3043	-2.1645	>	<	1	11.75	11.75	11.75	0	11.75	11.75	>	<	1	1024	1024	1024	0	1024	1024	>
2022-06-21 20:12:30	806	<	50424	0.0556	99	0	1.3932	1.4488	-1.3375	>	<	1	12.15	12.15	12.15	0	12.15	12.15	>	<	1	1024	1024	1024	0	1024	1024	>
2022-06-21 20:12:31	807	<	51311	0.0439	88	0	0.9435	0.9875	-0.8996	>	<	1	11.7	11.7	11.7	0	11.7	11.7	>	<	1	1024	1024	1024	0	1024	1024	>
2022-06-21 20:12:32	808	<	56190	0.049	120	0	1.3888	1.4378	-1.3398	>	<	1	10.95	10.95	10.95	0	10.95	10.95	>	<	1	1024	1024	1024	0	1024	1024	>
2022-06-21 20:12:33	809	<	50259	0.0544	84	0	1.2761	1.3306	-1.2217	>	<	1	10.95	10.95	10.95	0	10.95	10.95	>	<	1	1024	1024	1024	0	1024	1024	>
2022-06-21 20:12:34	810	<	50213	0.0716	132	0	2.0938	2.1654	-2.0221	>	<	1	12.5	12.5	12.5	0	12.5	12.5	>	<	1	1024	1024	1024	0	1024	1024	>
2022-06-21 20:12:35	811	<	51521	0.0533	112	0	1.3261	1.3795	-1.2728	>	<	1	15.1	15.1	15.1	0	15.1	15.1	>	<	1	1024	1024	1024	0	1024	1024	>
2022-06-21 20:12:36	812	<	52010	0.0539	123	0	1.4405	1.4944	-1.3865	>	<	1	13.6	13.6	13.6	0	13.6	13.6	>	<	1	1024	1024	1024	0	1024	1024	>
2022-06-21 20:12:37	813	<	53641	0.0562	143	0	1.6809	1.7371	-1.6246	>	<	1	10.65	10.65	10.65	0	10.65	10.65	>	<	1	1024	1024	1024	0	1024	1024	>
2022-06-21 20:12:38	814	<	52643	0.0791	248	0	3.1232	3.2023	-3.0441	>	<	1	2.85	2.85	2.85	0	2.85	2.85	>	<	1	1024	1024	1024	0	1024	1024	>
2022-06-21 20:12:39	815	<	54579	0.0728	180	0	2.4704	2.5432	-2.3976	>	<	1	10.95	10.95	10.95	0	10.95	10.95	>	<	1	1024	1024	1024	0	1024	1024	>
2022-06-21 20:12:40	816	<	56145	0.0517	130	0	1.4404	1.4921	-1.3887	>	<	1	16	16	16	0	16	16	>	<	1	1024	1024	1024	0	1024	1024	>
2022-06-21 20:12:41	817	<	53845	0.0493	136	0	1.2272	1.2765	-1.178	>	<	1	13.65	13.65	13.65	0	13.65	13.65	>	<	1	1024	1024	1024	0	1024	1024	>
2022-06-21 20:12:42	818	<	53645	0.0484	130	0	1.1255	1.1739	-1.0772	>	<	1	12.05	12.05	12.05	0	12.05	12.05	>	<	1	1024	1024	1024	0	1024	1024	>
2022-06-21 20:12:43	819	<	53679	0.0571	134	0	1.6994	1.7565	-1.6422	>	<	1	10.8	10.8	10.8	0	10.8	10.8	>	<	1	1024	1024	1024	0	1024	1024	>
2022-06-21 20:12:44	820	<	51106	0.0532	106	0	1.3568	1.41	-1.3036	>	<	1	10.7	10.7	10.7	0	10.7	10.7	>	<	1	1024	1024	1024	0	1024	1024	>
2022-06-21 20:12:45	821	<	51039	0.0551	146	0	1.6462	1.7013	-1.5911	>	<	1	13.55	13.55	13.55	0	13.55	13.55	>	<	1	1024	1024	1024	0	1024	1024	>
2022-06-21 20:12:46	822	<	57061	0.0535	90	0	1.2956	1.3491	-1.2422	>	<	1	9.05	9.05	9.05	0	9.05	9.05	>	<	1	1024	1024	1024	0	1024	1024	>
2022-06-21 20:12:47	823	<	53317	0.0402	118	0	1.0907	1.1309	-1.0505	>	<	1	10.35	10.35	10.35	0	10.35	10.35	>	<	1	1024	1024	1024	0	1024	1024	>
2022-06-21 20:12:48	824	<	52248	0.0685	184	0	1.9671	2.0356	-1.8986	>	<	1	11.2	11.2	11.2	0	11.2	11.2	>	<	1	1024	1024	1024	0	1024	1024	>
2022-06-21 20:12:49	825	<	52880	0.0606	103	0	1.5942	1.6547	-1.5336	>	<	1	10.75	10.75	10.75	0	10.75	10.75	>	<	1	1024	1024	1024	0	1024	1024	>
2022-06-21 20:12:50	826	<	49046	0.0636	130	0	1.8756	1.9392	-1.812	>	<	1	10.55	10.55	10.55	0	10.55	10.55	>	<	1	1024	1024	1024	0	1024	1024	>
2022-06-21 20:12:51	827	<	50622	0.0478	122	0	1.2453	1.2932	-1.1975	>	<	1	13.05	13.05	13.05	0	13.05	13.05	>	<	1	1024	1024	1024	0	1024	1024	>
2022-06-21 20:12:52	828	<	54972	0.0437	99	0	0.9495	0.9932	-0.9058	>	<	1	10.15	10.15	10.15	0	10.15	10.15	>	<	1	1024	1024	1024	0	1024	1024	>
2022-06-21 20:12:53	829	<	53592	0.0631	141	0	1.7237	1.7867	-1.6606	>	<	1	10.5	10.5	10.5	0	10.5	10.5	>	<	1	1024	1024	1024	0	1024	1024	>
2022-06-21 20:12:54	830	<	52566	0.0639	90	0	1.5747	1.6386	-1.5108	>	<	1	13.1	13.1	13.1	0	13.1	13.1	>	<	1	1024	1024	1024	0	1024	1024	>
2022-06-21 20:12:55	831	<	50898	0.0522	105	0	1.4248	1.4769	-1.3726	>	<	1	14.55	14.55	14.55	0	14.55	14.55	>	<	1	1024	1024	1024	0	1024	1024	>
2022-06-21 20:12:56	832	<	52044	0.0536	110	0	1.2679	1.3215	-1.2142	>	<	1	13.75	13.75	13.75	0	13.75	13.75	>	<	1	1024	1024	1024	0	1024	1024	>
2022-06-21 20:12:57	833	<	52098	0.0538	112	0	1.2994	1.3532	-1.2456	>	<	1	11.05	11.05	11.05	0	11.05	11.05	>	<	1	1024	1024	1024	0	1024	1024	>
2022-06-21 20:12:58	834	<	53427	0.0484	128	0	1.2525	1.3009	-1.2041	>	<	1	11.55	11.55	11.55	0	11.55	11.55	>	<	1	1024	1024	1024	0	1024	1024	>
2022-06-21 20:12:59	835	<	46779	0.0568	145	0	1.8893	1.9461	-1.8325	>	<	1	11.2	11.2	11.2	0	11.2	11.2	>	<	1	1024	1024	1024	0	1024	1024	>
2022-06-21 20:13:00	836	<	51335	0.0604	145	0	1.863	1.9234	-1.8026	>	<	1	10.75	10.75	10.75	0	10.75	10.75	>	<	1	1024	1024	1024	0	1024	1024	>
2022-06-21 20:13:01	837	<	54491	0.0694	245	0	2.8643	2.9337	-2.7949	>	<	1	10.1	10.1	10.1	0	10.1	10.1	>	<	1	1024	1024	1024	0	1024	1024	>
2022-06-21 20:13:02	838	<	57858	0.0589	148	0	1.6855	1.7444	-1.6266	>	<	1	11	11	11	0	11	11	>	<	1	1024	1024	1024	0	1024	1024	>
2022-06-21 20:13:03	839	<	55519	0.0733	142	0	2.2763	2.3496	-2.203	>	<	1	10.15	10.15	10.15	0	10.15	10.15	>	<	1	1024	1024	1024	0	1024	1024	>
2022-06-21 20:13:04	840	<	55950	0.0692	180	0	2.2615	2.3306	-2.1923	>	<	1	10.2	10.2	10.2	0	10.2	10.2	>	<	1	1024	1024	1024	0	1024	1024	>
2022-06-21 20:13:05	841	<	45690	0.0745	133	0	2.0902	2.1647	-2.0157	>	<	1	10.85	10.85	10.85	0	10.85	10.85	>	<	1	1024	1024	1024	0	1024	1024	>
2022-06-21 20:13:06	842	<	50718	0.0686	112	0	1.9051	1.9738	-1.8365	>	<	1	10.75	10.75	10.75	0	10.75	10.75	>	<	1	1024	1024	1024	0	1024	1024	>
2022-06-21 20:13:07	843	<	50369	0.0412	92	0	0.8817	0.9229	-0.8405	>	<	1	11.35	11.35	11.35	0	11.35	11.35	>	<	1	1024	1024	1024	0	1024	1024	>
2022-06-21 20:13:08	844	<	48912	0.0414	146	0	1.1624	1.2038	-1.1209	>	<	1	14.25	14.25	14.25	0	14.25	14.25	>	<	1	1024	1024	1024	0	1024	1024	>
2022-06-21 20:13:09	845	<	53975	0.0501	112	0	1.291	1.3412	-1.2409	>	<	1	15.5	15.5	15.5	0	15.5	15.5	>	<	1	1024	1024	1024	0	1024	1024	>
2022-06-21 20:13:10	846	<	53203	0.0479	138	0	1.4786	1.5266	-1.4307	>	<	1	10.2	10.2	10.2	0	10.2	10.2	>	<	1	1024	1024	1024	0	1024	1024	>
2022-06-21 20:13:11	847	<	54968	0.0666	320	0	2.0431	2.1098	-1.9765	>	<	1	11.95	11.95	11.95	0	11.95	11.95	>	<	1	1024	1024	1024	0	1024	1024	>
2022-06-21 20:13:12	848	<	53402	0.0498	97	0	1.1804	1.2302	-1.1305	>	<	1	10.15	10.15	10.15	0	10.15	10.15	>	<	1	1024	1024	1024	0	1024	1024	>
2022-06-21 20:13:13	849	<	51805	0.0562	134	0	1.5901	1.6463	-1.5338	>	<	1	10.8	10.8	10.8	0	10.8	10.8	>	<	1	1024	1024	1024	0	1024	1024	>
2022-06-21 20:13:14	850	<	51799	0.0539	144	0	1.581	1.6348	-1.5271	>	<	1	10.9	10.9	10.9	0	10.9	10.9	>	<	1	1024	1024	1024	0	1024	1024	>
2022-06-21 20:13:15	851	<	49566	0.0665	164	0	2.3739	2.4404	-2.3073	>	<	1	9.6	9.6	9.6	0	9.6	9.6	>	<	1	1024	1024	1024	0	1024	1024	>
2022-06-21 20:13:16	852	<	47991	0.0609	134	0	1.7411	1.802	-1.6802	>	<	1	5.05	5.05	5.05	0	5.05	5.05	>	<	1	1024	1024	1024	0	1024	1024	>
2022-06-21 20:13:17	853	<	42956	0.0492	209	0	1.5919	1.6411	-1.5428	>	<	1	11	11	11	0	11	11	>	<	1	1024	1024	1024	0	1024	1024	>
2022-06-21 20:13:18	854	<	29931	0.0722	133	0	2.157	2.2292	-2.0848	>	<	1	10.05	10.05	10.05	0	10.05	10.05	>	<	1	1024	1024	1024	0	1024	1024	>
2022-06-21 20:13:19	855	<	30408	0.0567	151	0	1.7657	1.8224	-1.709	>	<	1	10.05	10.05	10.05	0	10.05	10.05	>	<	1	1024	1024	1024	0	1024	1024	>
2022-06-21 20:13:20	856	<	40638	0.147	323	0	5.0892	5.2361	-4.9422	>	<	1	4.55	4.55	4.55	0	4.55	4.55	>	<	1	1024	1024	1024	0	1024	1024	>
2022-06-21 20:13:21	857	<	45350	0.0597	153	0	1.8661	1.9258	-1.8064	>	<	1	7.3	7.3	7.3	0	7.3	7.3	>	<	1	1024	1024	1024	0	1024	1024	>
2022-06-21 20:13:22	858	<	51779	0.0597	113	0	1.6103	1.67	-1.5506	>	<	1	10.8	10.8	10.8	0	10.8	10.8	>	<	1	1024	1024	1024	0	1024	1024	>
2022-06-21 20:13:23	859	<	45752	0.0628	114	0	1.5749	1.6377	-1.5121	>	<	1	10.9	10.9	10.9	0	10.9	10.9	>	<	1	1024	1024	1024	0	1024	1024	>
2022-06-21 20:13:24	860	<	46361	0.0677	124	0	1.9024	1.97	-1.8347	>	<	1	10.2	10.2	10.2	0	10.2	10.2	>	<	1	1024	1024	1024	0	1024	1024	>
2022-06-21 20:13:25	861	<	41278	0.0446	86	0	0.8757	0.9202	-0.8311	>	<	1	10.35	10.35	10.35	0	10.35	10.35	>	<	1	1024	1024	1024	0	1024	1024	>
2022-06-21 20:13:26	862	<	36729	0.1046	286	0	3.9385	4.0431	-3.8338	>	<	1	9.75	9.75	9.75	0	9.75	9.75	>	<	1	1024	1024	1024	0	1024	1024	>
2022-06-21 20:13:27	863	<	46470	0.0981	275	0	4.0743	4.1724	-3.9761	>	<	1	9.9	9.9	9.9	0	9.9	9.9	>	<	1	1024	1024	1024	0	1024	1024	>
2022-06-21 20:13:28	864	<	48778	0.0463	123	0	1.169	1.2153	-1.1227	>	<	1	10.5	10.5	10.5	0	10.5	10.5	>	<	1	1024	1024	1024	0	1024	1024	>
2022-06-21 20:13:29	865	<	44636	0.0843	169	0	2.5889	2.6732	-2.5046	>	<	1	10.65	10.65	10.65	0	10.65	10.65	>	<	1	1024	1024	1024	0	1024	1024	>
2022-06-21 20:13:30	866	<	55890	0.0533	168	0	1.7644	1.8177	-1.7111	>	<	1	10.95	10.95	10.95	0	10.95	10.95	>	<	1	1024	1024	1024	0	1024	1024	>
2022-06-21 20:13:31	867	<	50762	0.0627	149	0	1.9138	1.9765	-1.8511	>	<	1	10.85	10.85	10.85	0	10.85	10.85	>	<	1	1024	1024	1024	0	1024	1024	>
2022-06-21 20:13:32	868	<	44461	0.0487	230	0	1.8994	1.9481	-1.8507	>	<	1	10.85	10.85	10.85	0	10.85	10.85	>	<	1	1024	1024	1024	0	1024	1024	>
2022-06-21 20:13:33	869	<	38805	0.0813	174	0	2.5001	2.5814	-2.4188	>	<	1	10.15	10.15	10.15	0	10.15	10.15	>	<	1	1024	1024	1024	0	1024	1024	>
2022-06-21 20:13:34	870	<	48296	0.078	146	0	2.479	2.557	-2.401	>	<	1	6.2	6.2	6.2	0	6.2	6.2	>	<	1	1024	1024	1024	0	1024	1024	>
2022-06-21 20:13:35	871	<	53535	0.0588	118	0	1.5741	1.6329	-1.5154	>	<	1	9.9	9.9	9.9	0	9.9	9.9	>	<	1	1024	1024	1024	0	1024	1024	>
2022-06-21 20:13:36	872	<	40709	0.0482	146	0	1.4057	1.454	-1.3575	>	<	1	15.3	15.3	15.3	0	15.3	15.3	>	<	1	1024	1024	1024	0	1024	1024	>
2022-06-21 20:13:37	873	<	41915	0.0828	219	0	2.7281	2.811	-2.6453	>	<	1	3.8	3.8	3.8	0	3.8	3.8	>	<	1	1024	1024	1024	0	1024	1024	>
2022-06-21 20:13:38	874	<	49434	0.0635	163	0	1.7748	1.8384	-1.7113	>	<	1	10.4	10.4	10.4	0	10.4	10.4	>	<	1	1024	1024	1024	0	1024	1024	>
2022-06-21 20:13:39	875	<	45883	0.0469	103	0	1.1737	1.2206	-1.1268	>	<	1	10.95	10.95	10.95	0	10.95	10.95	>	<	1	1024	1024	1024	0	1024	1024	>
2022-06-21 20:13:40	876	<	49944	0.0773	359	0	3.4765	3.5538	-3.3991	>	<	1	10.45	10.45	10.45	0	10.45	10.45	>	<	1	1024	1024	1024	0	1024	1024	>
2022-06-21 20:13:41	877	<	49878	0.0621	130	0	1.9327	1.9948	-1.8706	>	<	1	12.2	12.2	12.2	0	12.2	12.2	>	<	1	1024	1024	1024	0	1024	1024	>
2022-06-21 20:13:42	878	<	54531	0.0452	135	0	1.0888	1.134	-1.0437	>	<	1	12.65	12.65	12.65	0	12.65	12.65	>	<	1	1024	1024	1024	0	1024	1024	>
2022-06-21 20:13:43	879	<	54336	0.078	228	0	2.9391	3.0171	-2.8611	>	<	1	11.65	11.65	11.65	0	11.65	11.65	>	<	1	1024	1024	1024	0	1024	1024	>
2022-06-21 20:13:44	880	<	46057	0.0504	229	0	1.9279	1.9783	-1.8775	>	<	1	6.45	6.45	6.45	0	6.45	6.45	>	<	1	1024	1024	1024	0	1024	1024	>
2022-06-21 20:13:45	881	<	51658	0.0716	126	0	2.1276	2.1993	-2.056	>	<	1	10.4	10.4	10.4	0	10.4	10.4	>	<	1	1024	1024	1024	0	1024	1024	>
2022-06-21 20:13:46	882	<	50690	0.0682	193	0	2.3686	2.4368	-2.3005	>	<	1	10.8	10.8	10.8	0	10.8	10.8	>	<	1	1024	1024	1024	0	1024	1024	>
2022-06-21 20:13:47	883	<	48986	0.05	136	0	1.5188	1.5689	-1.4688	>	<	1	14.2	14.2	14.2	0	14.2	14.2	>	<	1	1024	1024	1024	0	1024	1024	>
2022-06-21 20:13:48	884	<	51993	0.0459	216	0	1.6529	1.6988	-1.607	>	<	1	12.05	12.05	12.05	0	12.05	12.05	>	<	1	1024	1024	1024	0	1024	1024	>
2022-06-21 20:13:49	885	<	54894	0.0626	241	0	2.3682	2.4308	-2.3056	>	<	1	9.15	9.15	9.15	0	9.15	9.15	>	<	1	1024	1024	1024	0	1024	1024	>
2022-06-21 20:13:50	886	<	52907	0.0723	152	0	2.2253	2.2976	-2.153	>	<	1	11.1	11.1	11.1	0	11.1	11.1	>	<	1	1024	1024	1024	0	1024	1024	>
2022-06-21 20:13:51	887	<	52607	0.057	83	0	1.3716	1.4287	-1.3146	>	<	1	13.55	13.55	13.55	0	13.55	13.55	>	<	1	1024	1024	1024	0	1024	1024	>
2022-06-21 20:13:52	888	<	43651	0.0524	166	0	1.713	1.7654	-1.6606	>	<	1	11.95	11.95	11.95	0	11.95	11.95	>	<	1	1024	1024	1024	0	1024	1024	>
2022-06-21 20:13:53	889	<	43916	0.0765	143	0	2.381	2.4575	-2.3046	>	<	1	6.3	6.3	6.3	0	6.3	6.3	>	<	1	1024	1024	1024	0	1024	1024	>
2022-06-21 20:13:54	890	<	46694	0.0688	134	0	2.0044	2.0732	-1.9356	>	<	1	7.05	7.05	7.05	0	7.05	7.05	>	<	1	1024	1024	1024	0	1024	1024	>
2022-06-21 20:13:55	891	<	46773	0.0583	155	0	1.5925	1.6508	-1.5343	>	<	1	10.95	10.95	10.95	0	10.95	10.95	>	<	1	1024	1024	1024	0	1024	1024	>
2022-06-21 20:13:56	892	<	47173	0.0633	162	0	1.7562	1.8196	-1.6929	>	<	1	10.3	10.3	10.3	0	10.3	10.3	>	<	1	1024	1024	1024	0	1024	1024	>
2022-06-21 20:13:57	893	<	48734	0.0797	131	0	2.1318	2.2115	-2.0521	>	<	1	10.3	10.3	10.3	0	10.3	10.3	>	<	1	1024	1024	1024	0	1024	1024	>
2022-06-21 20:13:58	894	<	48107	0.0498	95	0	1.2224	1.2722	-1.1726	>	<	1	10.95	10.95	10.95	0	10.95	10.95	>	<	1	1024	1024	1024	0	1024	1024	>
2022-06-21 20:13:59	895	<	42703	0.0413	110	0	1.1487	1.1901	-1.1074	>	<	1	10.1	10.1	10.1	0	10.1	10.1	>	<	1	1024	1024	1024	0	1024	1024	>
2022-06-21 20:14:00	896	<	50485	0.0784	179	0	2.5469	2.6253	-2.4686	>	<	1	10.4	10.4	10.4	0	10.4	10.4	>	<	1	1024	1024	1024	0	1024	1024	>
2022-06-21 20:14:01	897	<	49713	0.0641	127	0	1.8553	1.9194	-1.7911	>	<	1	10.7	10.7	10.7	0	10.7	10.7	>	<	1	1024	1024	1024	0	1024	1024	>
2022-06-21 20:14:02	898	<	50334	0.0545	97	0	1.4808	1.5353	-1.4263	>	<	1	10.4	10.4	10.4	0	10.4	10.4	>	<	1	1024	1024	1024	0	1024	1024	>
2022-06-21 20:14:03	899	<	54278	0.0721	131	0	2.1208	2.193	-2.0487	>	<	1	10.7	10.7	10.7	0	10.7	10.7	>	<	1	1024	1024	1024	0	1024	1024	>
2022-06-21 20:14:04	900	<	51703	0.0445	109	0	1.1332	1.1777	-1.0887	>	<	1	10.8	10.8	10.8	0	10.8	10.8	>	<	1	1024	1024	1024	0	1024	1024	>
2022-06-21 20:14:05	901	<	52481	0.0607	94	0	1.5897	1.6504	-1.529	>	<	1	11.1	11.1	11.1	0	11.1	11.1	>	<	1	1024	1024	1024	0	1024	1024	>
2022-06-21 20:14:06	902	<	50377	0.0584	129	0	1.6748	1.7332	-1.6164	>	<	1	10.95	10.95	10.95	0	10.95	10.95	>	<	1	1024	1024	1024	0	1024	1024	>
2022-06-21 20:14:07	903	<	52546	0.0439	116	0	1.2533	1.2972	-1.2094	>	<	1	11.1	11.1	11.1	0	11.1	11.1	>	<	1	1024	1024	1024	0	1024	1024	>
2022-06-21 20:14:08	904	<	52929	0.0491	137	0	1.3506	1.3996	-1.3015	>	<	1	14.35	14.35	14.35	0	14.35	14.35	>	<	1	1024	1024	1024	0	1024	1024	>
2022-06-21 20:14:09	905	<	50715	0.0623	8	0	0.2502	0.3125	-0.1879	>	<	1	12.1	12.1	12.1	0	12.1	12.1	>	<	1	1024	1024	1024	0	1024	1024	>
2022-06-21 20:14:10	906	<	47477	0.0653	8	0	0.2633	0.3286	-0.198	>	<	1	11.5	11.5	11.5	0	11.5	11.5	>	<	1	1024	1024	1024	0	1024	1024	>
2022-06-21 20:14:11	907	<	50617	0.0643	8	0	0.2737	0.338	-0.2093	>	<	1	12.95	12.95	12.95	0	12.95	12.95	>	<	1	1024	1024	1024	0	1024	1024	>
2022-06-21 20:14:12	908	<	51477	0.0656	8	0	0.2583	0.3239	-0.1927	>	<	1	12.95	12.95	12.95	0	12.95	12.95	>	<	1	1024	1024	1024	0	1024	1024	>
2022-06-21 20:14:13	909	<	49859	0.0661	8	0	0.2744	0.3405	-0.2084	>	<	1	12.95	12.95	12.95	0	12.95	12.95	>	<	1	1024	1024	1024	0	1024	1024	>
2022-06-21 20:14:14	910	<	46802	0.0663	8	0	0.2673	0.3336	-0.201	>	<	1	12.5	12.5	12.5	0	12.5	12.5	>	<	1	1024	1024	1024	0	1024	1024	>
2022-06-21 20:14:15	911	<	52846	0.0647	2	0	0.2464	0.3111	-0.1817	>	<	1	11.4	11.4	11.4	0	11.4	11.4	>	<	1	1024	1024	1024	0	1024	1024	>
2022-06-21 20:14:16	912	<	52933	0.0653	9	0	0.2662	0.3314	-0.2009	>	<	1	9.2	9.2	9.2	0	9.2	9.2	>	<	1	1024	1024	1024	0	1024	1024	>
2022-06-21 20:14:17	913	<	51987	0.0649	8	0	0.2653	0.3303	-0.2004	>	<	1	11.2	11.2	11.2	0	11.2	11.2	>	<	1	1024	1024	1024	0	1024	1024	>
2022-06-21 20:14:18	914	<	47385	0.0638	7	0	0.248	0.3117	-0.1842	>	<	1	12.9	12.9	12.9	0	12.9	12.9	>	<	1	1024	1024	1024	0	1024	1024	>
2022-06-21 20:14:19	915	<	43888	0.0664	8	0	0.264	0.3304	-0.1975	>	<	1	12.85	12.85	12.85	0	12.85	12.85	>	<	1	1024	1024	1024	0	1024	1024	>
2022-06-21 20:14:20	916	<	44738	0.0615	7	0	0.2536	0.3151	-0.1921	>	<	1	12.4	12.4	12.4	0	12.4	12.4	>	<	1	1024	1024	1024	0	1024	1024	>
2022-06-21 20:14:21	917	<	44471	0.0671	7	0	0.265	0.3321	-0.1979	>	<	1	12	12	12	0	12	12	>	<	1	1024	1024	1024	0	1024	1024	>
2022-06-21 20:14:22	918	<	45830	0.0642	9	0	0.2656	0.3298	-0.2014	>	<	1	8.75	8.75	8.75	0	8.75	8.75	>	<	1	1024	1024	1024	0	1024	1024	>
2022-06-21 20:14:23	919	<	44066	0.0649	8	0	0.2613	0.3262	-0.1965	>	<	1	10.8	10.8	10.8	0	10.8	10.8	>	<	1	1024	1024	1024	0	1024	1024	>
2022-06-21 20:14:24	920	<	45821	0.0634	8	0	0.2483	0.3116	-0.1849	>	<	1	13.05	13.05	13.05	0	13.05	13.05	>	<	1	1024	1024	1024	0	1024	1024	>
2022-06-21 20:14:25	921	<	42380	0.0651	8	0	0.2494	0.3145	-0.1843	>	<	1	12.95	12.95	12.95	0	12.95	12.95	>	<	1	1024	1024	1024	0	1024	1024	>
2022-06-21 20:14:26	922	<	47725	0.0637	9	0	0.2679	0.3316	-0.2041	>	<	1	12.3	12.3	12.3	0	12.3	12.3	>	<	1	1024	1024	1024	0	1024	1024	>
2022-06-21 20:14:27	923	<	45875	0.0687	1	0	0.2529	0.3215	-0.1842	>	<	1	10.8	10.8	10.8	0	10.8	10.8	>	<	1	1024	1024	1024	0	1024	1024	>
2022-06-21 20:14:28	924	<	44237	0.0655	3	0	0.2488	0.3142	-0.1833	>	<	1	8	8	8	0	8	8	>	<	1	1024	1024	1024	0	1024	1024	>
2022-06-21 20:14:29	925	<	45008	0.0681	8	0	0.2822	0.3503	-0.2141	>	<	1	12.55	12.55	12.55	0	12.55	12.55	>	<	1	1024	1024	1024	0	1024	1024	>
2022-06-21 20:14:30	926	<	35229	0.0645	8	0	0.2643	0.3288	-0.1998	>	<	1	12.8	12.8	12.8	0	12.8	12.8	>	<	1	1024	1024	1024	0	1024	1024	>
2022-06-21 20:14:31	927	<	54488	0.0648	7	0	0.2523	0.3171	-0.1875	>	<	1	12.25	12.25	12.25	0	12.25	12.25	>	<	1	1024	1024	1024	0	1024	1024	>
2022-06-21 20:14:32	928	<	44122	0.0695	9	0	0.297	0.3665	-0.2275	>	<	1	12.4	12.4	12.4	0	12.4	12.4	>	<	1	1024	1024	1024	0	1024	1024	>
2022-06-21 20:14:33	929	<	40138	0.0732	9	0	0.2881	0.3613	-0.2148	>	<	1	7.95	7.95	7.95	0	7.95	7.95	>	<	1	1024	1024	1024	0	1024	1024	>
2022-06-21 20:14:34	930	<	49353	0.0649	8	0	0.2534	0.3183	-0.1886	>	<	1	10.9	10.9	10.9	0	10.9	10.9	>	<	1	1024	1024	1024	0	1024	1024	>
2022-06-21 20:14:35	931	<	45954	0.0664	8	0	0.2609	0.3273	-0.1945	>	<	1	12.8	12.8	12.8	0	12.8	12.8	>	<	1	1024	1024	1024	0	1024	1024	>
2022-06-21 20:14:36	932	<	44421	0.0628	8	0	0.2458	0.3086	-0.183	>	<	1	12.15	12.15	12.15	0	12.15	12.15	>	<	1	1024	1024	1024	0	1024	1024	>
2022-06-21 20:14:37	933	<	45799	0.0691	8	0	0.2664	0.3356	-0.1973	>	<	1	12.75	12.75	12.75	0	12.75	12.75	>	<	1	1024	1024	1024	0	1024	1024	>
2022-06-21 20:14:38	934	<	43241	0.0626	9	0	0.2491	0.3118	-0.1865	>	<	1	7.75	7.75	7.75	0	7.75	7.75	>	<	1	1024	1024	1024	0	1024	1024	>
2022-06-21 20:14:39	935	<	46938	0.068	8	0	0.2766	0.3445	-0.2086	>	<	1	10.9	10.9	10.9	0	10.9	10.9	>	<	1	1024	1024	1024	0	1024	1024	>
2022-06-21 20:14:40	936	<	44922	0.0707	9	0	0.2887	0.3594	-0.218	>	<	1	12.8	12.8	12.8	0	12.8	12.8	>	<	1	1024	1024	1024	0	1024	1024	>
2022-06-21 20:14:41	937	<	45232	0.0701	2	0	0.256	0.3262	-0.1859	>	<	1	12.2	12.2	12.2	0	12.2	12.2	>	<	1	1024	1024	1024	0	1024	1024	>
2022-06-21 20:14:42	938	<	45468	0.0646	9	0	0.2638	0.3283	-0.1992	>	<	1	12.55	12.55	12.55	0	12.55	12.55	>	<	1	1024	1024	1024	0	1024	1024	>
2022-06-21 20:14:43	939	<	44403	0.0662	2	0	0.2487	0.3149	-0.1825	>	<	1	7.35	7.35	7.35	0	7.35	7.35	>	<	1	1024	1024	1024	0	1024	1024	>
2022-06-21 20:14:44	940	<	44435	0.0684	9	0	0.2829	0.3513	-0.2145	>	<	1	11.7	11.7	11.7	0	11.7	11.7	>	<	1	1024	1024	1024	0	1024	1024	>
2022-06-21 20:14:45	941	<	45919	0.0673	9	0	0.2686	0.3359	-0.2013	>	<	1	12.7	12.7	12.7	0	12.7	12.7	>	<	1	1024	1024	1024	0	1024	1024	>
2022-06-21 20:14:46	942	<	39664	0.0632	2	0	0.2434	0.3066	-0.1802	>	<	1	12.25	12.25	12.25	0	12.25	12.25	>	<	1	1024	1024	1024	0	1024	1024	>
2022-06-21 20:14:47	943	<	50135	0.0667	9	0	0.2718	0.3385	-0.2051	>	<	1	10.7	10.7	10.7	0	10.7	10.7	>	<	1	1024	1024	1024	0	1024	1024	>
2022-06-21 20:14:48	944	<	45884	0.0664	8	0	0.2519	0.3184	-0.1855	>	<	1	8	8	8	0	8	8	>	<	1	1024	1024	1024	0	1024	1024	>
2022-06-21 20:14:49	945	<	44705	0.0661	7	0	0.2509	0.317	-0.1848	>	<	1	12.7	12.7	12.7	0	12.7	12.7	>	<	1	1024	1024	1024	0	1024	1024	>
2022-06-21 20:14:50	946	<	44343	0.0679	8	0	0.2591	0.327	-0.1911	>	<	1	12.8	12.8	12.8	0	12.8	12.8	>	<	1	1024	1024	1024	0	1024	1024	>
2022-06-21 20:14:51	947	<	45428	0.0675	2	0	0.2513	0.3188	-0.1837	>	<	1	12.45	12.45	12.45	0	12.45	12.45	>	<	1	1024	1024	1024	0	1024	1024	>
2022-06-21 20:14:52	948	<	44532	0.0642	9	0	0.2506	0.3148	-0.1864	>	<	1	7.85	7.85	7.85	0	7.85	7.85	>	<	1	1024	1024	1024	0	1024	1024	>
2022-06-21 20:14:53	949	<	44128	0.0644	8	0	0.2488	0.3132	-0.1844	>	<	1	10.95	10.95	10.95	0	10.95	10.95	>	<	1	1024	1024	1024	0	1024	1024	>
2022-06-21 20:14:54	950	<	46019	0.0653	9	0	0.2532	0.3185	-0.188	>	<	1	12.75	12.75	12.75	0	12.75	12.75	>	<	1	1024	1024	1024	0	1024	1024	>
2022-06-21 20:14:55	951	<	45014	0.0658	2	0	0.248	0.3138	-0.1822	>	<	1	12.1	12.1	12.1	0	12.1	12.1	>	<	1	1024	1024	1024	0	1024	1024	>
2022-06-21 20:14:56	952	<	44640	0.0657	10	0	0.2787	0.3445	-0.213	>	<	1	10.25	10.25	10.25	0	10.25	10.25	>	<	1	1024	1024	1024	0	1024	1024	>
2022-06-21 20:14:57	953	<	45456	0.0653	8	0	0.2499	0.3152	-0.1846	>	<	1	8.35	8.35	8.35	0	8.35	8.35	>	<	1	1024	1024	1024	0	1024	1024	>
2022-06-21 20:14:58	954	<	43465	0.065	8	0	0.2666	0.3315	-0.2016	>	<	1	12.65	12.65	12.65	0	12.65	12.65	>	<	1	1024	1024	1024	0	1024	1024	>
2022-06-21 20:14:59	955	<	47462	0.0625	2	0	0.2425	0.305	-0.18	>	<	1	12.15	12.15	12.15	0	12.15	12.15	>	<	1	1024	1024	1024	0	1024	1024	>
2022-06-21 20:15:00	956	<	44393	0.068	9	0	0.2734	0.3413	-0.2054	>	<	1	10.8	10.8	10.8	0	10.8	10.8	>	<	1	1024	1024	1024	0	1024	1024	>
2022-06-21 20:15:01	957	<	44741	0.067	9	0	0.2532	0.3202	-0.1862	>	<	1	7.65	7.65	7.65	0	7.65	7.65	>	<	1	1024	1024	1024	0	1024	1024	>
2022-06-21 20:15:02	958	<	45780	0.0633	9	0	0.2651	0.3283	-0.2018	>	<	1	12.7	12.7	12.7	0	12.7	12.7	>	<	1	1024	1024	1024	0	1024	1024	>
2022-06-21 20:15:03	959	<	43468	0.0658	9	0	0.2705	0.3363	-0.2046	>	<	1	12.2	12.2	12.2	0	12.2	12.2	>	<	1	1024	1024	1024	0	1024	1024	>
2022-06-21 20:15:04	960	<	44212	0.0651	9	0	0.2568	0.3219	-0.1917	>	<	1	10.85	10.85	10.85	0	10.85	10.85	>	<	1	1024	1024	1024	0	1024	1024	>
2022-06-21 20:15:05	961	<	46274	0.0666	10	0	0.2644	0.331	-0.1979	>	<	1	7.85	7.85	7.85	0	7.85	7.85	>	<	1	1024	1024	1024	0	1024	1024	>
2022-06-21 20:15:06	962	<	45322	0.0664	10	0	0.2719	0.3383	-0.2055	>	<	1	12.9	12.9	12.9	0	12.9	12.9	>	<	1	1024	1024	1024	0	1024	1024	>
2022-06-21 20:15:07	963	<	44641	0.0695	9	0	0.2667	0.3362	-0.1973	>	<	1	12.25	12.25	12.25	0	12.25	12.25	>	<	1	1024	1024	1024	0	1024	1024	>
2022-06-21 20:15:08	964	<	45645	0.0633	9	0	0.2499	0.3132	-0.1866	>	<	1	11.5	11.5	11.5	0	11.5	11.5	>	<	1	1024	1024	1024	0	1024	1024	>
2022-06-21 20:15:09	965	<	45294	0.0708	9	0	0.2802	0.351	-0.2094	>	<	1	7.05	7.05	7.05	0	7.05	7.05	>	<	1	1024	1024	1024	0	1024	1024	>
2022-06-21 20:15:10	966	<	42870	0.0679	9	0	0.2582	0.3261	-0.1903	>	<	1	12.7	12.7	12.7	0	12.7	12.7	>	<	1	1024	1024	1024	0	1024	1024	>
2022-06-21 20:15:11	967	<	45648	0.0676	9	0	0.2692	0.3367	-0.2016	>	<	1	11.95	11.95	11.95	0	11.95	11.95	>	<	1	1024	1024	1024	0	1024	1024	>
2022-06-21 20:15:12	968	<	43514	0.0657	9	0	0.2514	0.3171	-0.1857	>	<	1	11	11	11	0	11	11	>	<	1	1024	1024	1024	0	1024	1024	>
2022-06-21 20:15:13	969	<	48036	0.0648	9	0	0.2638	0.3286	-0.199	>	<	1	7.6	7.6	7.6	0	7.6	7.6	>	<	1	1024	1024	1024	0	1024	1024	>
2022-06-21 20:15:14	970	<	43819	0.0654	9	0	0.2571	0.3225	-0.1916	>	<	1	12.55	12.55	12.55	0	12.55	12.55	>	<	1	1024	1024	1024	0	1024	1024	>
2022-06-21 20:15:15	971	<	44539	0.0683	9	0	0.2763	0.3445	-0.208	>	<	1	11.95	11.95	11.95	0	11.95	11.95	>	<	1	1024	1024	1024	0	1024	1024	>
2022-06-21 20:15:16	972	<	45791	0.0679	10	0	0.2979	0.3658	-0.2301	>	<	1	9.75	9.75	9.75	0	9.75	9.75	>	<	1	1024	1024	1024	0	1024	1024	>
2022-06-21 20:15:17	973	<	45720	0.0667	10	0	0.2577	0.3245	-0.191	>	<	1	8.8	8.8	8.8	0	8.8	8.8	>	<	1	1024	1024	1024	0	1024	1024	>
2022-06-21 20:15:18	974	<	45050	0.0671	8	0	0.2599	0.3269	-0.1928	>	<	1	12.6	12.6	12.6	0	12.6	12.6	>	<	1	1024	1024	1024	0	1024	1024	>
2022-06-21 20:15:19	975	<	44241	0.0653	9	0	0.2633	0.3286	-0.198	>	<	1	12.05	12.05	12.05	0	12.05	12.05	>	<	1	1024	1024	1024	0	1024	1024	>
2022-06-21 20:15:20	976	<	45090	0.0661	9	0	0.2524	0.3185	-0.1863	>	<	1	8.1	8.1	8.1	0	8.1	8.1	>	<	1	1024	1024	1024	0	1024	1024	>
2022-06-21 20:15:21	977	<	45331	0.0707	9	0	0.2944	0.3651	-0.2236	>	<	1	10.35	10.35	10.35	0	10.35	10.35	>	<	1	1024	1024	1024	0	1024	1024	>
2022-06-21 20:15:22	978	<	44592	0.0685	8	0	0.2551	0.3237	-0.1866	>	<	1	12.55	12.55	12.55	0	12.55	12.55	>	<	1	1024	1024	1024	0	1024	1024	>
2022-06-21 20:15:23	979	<	44794	0.0709	9	0	0.2936	0.3645	-0.2227	>	<	1	11.95	11.95	11.95	0	11.95	11.95	>	<	1	1024	1024	1024	0	1024	1024	>
2022-06-21 20:15:24	980	<	45135	0.0684	8	0	0.2621	0.3305	-0.1937	>	<	1	7.85	7.85	7.85	0	7.85	7.85	>	<	1	1024	1024	1024	0	1024	1024	>
2022-06-21 20:15:25	981	<	44821	0.0628	9	0	0.261	0.3238	-0.1982	>	<	1	10.5	10.5	10.5	0	10.5	10.5	>	<	1	1024	1024	1024	0	1024	1024	>
2022-06-21 20:15:26	982	<	43641	0.0638	1	0	0.2444	0.3082	-0.1806	>	<	1	12.85	12.85	12.85	0	12.85	12.85	>	<	1	1024	1024	1024	0	1024	1024	>
2022-06-21 20:15:27	983	<	46696	0.0683	9	0	0.2799	0.3482	-0.2116	>	<	1	12	12	12	0	12	12	>	<	1	1024	1024	1024	0	1024	1024	>
2022-06-21 20:15:28	984	<	44833	0.068	9	0	0.2614	0.3295	-0.1934	>	<	1	7	7	7	0	7	7	>	<	1	1024	1024	1024	0	1024	1024	>
2022-06-21 20:15:29	985	<	45396	0.0661	9	0	0.2629	0.329	-0.1968	>	<	1	11.7	11.7	11.7	0	11.7	11.7	>	<	1	1024	1024	1024	0	1024	1024	>
2022-06-21 20:15:30	986	<	43903	0.0635	1	0	0.2439	0.3075	-0.1804	>	<	1	12.75	12.75	12.75	0	12.75	12.75	>	<	1	1024	1024	1024	0	1024	1024	>
2022-06-21 20:15:31	987	<	45867	0.0633	10	0	0.2678	0.3311	-0.2045	>	<	1	12	12	12	0	12	12	>	<	1	1024	1024	1024	0	1024	1024	>
2022-06-21 20:15:32	988	<	44607	0.0691	9	0	0.2581	0.3272	-0.189	>	<	1	6.65	6.65	6.65	0	6.65	6.65	>	<	1	1024	1024	1024	0	1024	1024	>
2022-06-21 20:15:33	989	<	44588	0.0691	9	0	0.2592	0.3283	-0.1901	>	<	1	11.75	11.75	11.75	0	11.75	11.75	>	<	1	1024	1024	1024	0	1024	1024	>
2022-06-21 20:15:34	990	<	41119	0.0674	2	0	0.2512	0.3186	-0.1839	>	<	1	12.05	12.05	12.05	0	12.05	12.05	>	<	1	1024	1024	1024	0	1024	1024	>
2022-06-21 20:15:35	991	<	36817	0.0657	9	0	0.2595	0.3252	-0.1938	>	<	1	12.5	12.5	12.5	0	12.5	12.5	>	<	1	1024	1024	1024	0	1024	1024	>
2022-06-21 20:15:36	992	<	41609	0.0669	10	0	0.3024	0.3693	-0.2354	>	<	1	5.9	5.9	5.9	0	5.9	5.9	>	<	1	1024	1024	1024	0	1024	1024	>
2022-06-21 20:15:37	993	<	48860	0.0621	9	0	0.2576	0.3197	-0.1955	>	<	1	12.7	12.7	12.7	0	12.7	12.7	>	<	1	1024	1024	1024	0	1024	1024	>
2022-06-21 20:15:38	994	<	51345	0.0683	10	0	0.2848	0.3531	-0.2164	>	<	1	12	12	12	0	12	12	>	<	1	1024	1024	1024	0	1024	1024	>
2022-06-21 20:15:39	995	<	51122	0.0648	9	0	0.2575	0.3223	-0.1928	>	<	1	11.75	11.75	11.75	0	11.75	11.75	>	<	1	1024	1024	1024	0	1024	1024	>
2022-06-21 20:15:40	996	<	45770	0.0676	9	0	0.2605	0.3281	-0.1929	>	<	1	6.7	6.7	6.7	0	6.7	6.7	>	<	1	1024	1024	1024	0	1024	1024	>
2022-06-21 20:15:41	997	<	43809	0.0648	9	0	0.2495	0.3143	-0.1847	>	<	1	12.55	12.55	12.55	0	12.55	12.55	>	<	1	1024	1024	1024	0	1024	1024	>
2022-06-21 20:15:42	998	<	46207	0.0671	3	0	0.2521	0.3192	-0.185	>	<	1	12.1	12.1	12.1	0	12.1	12.1	>	<	1	1024	1024	1024	0	1024	1024	>
2022-06-21 20:15:43	999	<	44823	0.0676	9	0	0.2575	0.3252	-0.1899	>	<	1	10.65	10.65	10.65	0	10.65	10.65	>	<	1	1024	1024	1024	0	1024	1024	>
2022-06-21 20:15:44	1000	<	44532	0.0658	9	0	0.2699	0.3357	-0.2041	>	<	1	7.9	7.9	7.9	0	7.9	7.9	>	<	1	1024	1024	1024	0	1024	1024	>
2022-06-21 20:15:45	1001	<	45366	0.0674	10	0	0.2827	0.3501	-0.2153	>	<	1	12.45	12.45	12.45	0	12.45	12.45	>	<	1	1024	1024	1024	0	1024	1024	>
2022-06-21 20:15:46	1002	<	44551	0.0672	9	0	0.2667	0.3339	-0.1995	>	<	1	12.1	12.1	12.1	0	12.1	12.1	>	<	1	1024	1024	1024	0	1024	1024	>
2022-06-21 20:15:47	1003	<	45159	0.0661	10	0	0.2787	0.3448	-0.2126	>	<	1	8.35	8.35	8.35	0	8.35	8.35	>	<	1	1024	1024	1024	0	1024	1024	>
2022-06-21 20:15:48	1004	<	44562	0.0628	9	0	0.2465	0.3093	-0.1837	>	<	1	10.05	10.05	10.05	0	10.05	10.05	>	<	1	1024	1024	1024	0	1024	1024	>
2022-06-21 20:15:49	1005	<	45547	0.0645	9	0	0.2488	0.3132	-0.1843	>	<	1	12.9	12.9	12.9	0	12.9	12.9	>	<	1	1024	1024	1024	0	1024	1024	>
2022-06-21 20:15:50	1006	<	42475	0.0658	9	0	0.2514	0.3172	-0.1855	>	<	1	11.95	11.95	11.95	0	11.95	11.95	>	<	1	1024	1024	1024	0	1024	1024	>
2022-06-21 20:15:51	1007	<	43850	0.0652	10	0	0.2518	0.317	-0.1866	>	<	1	5.9	5.9	5.9	0	5.9	5.9	>	<	1	1024	1024	1024	0	1024	1024	>
2022-06-21 20:15:52	1008	<	44432	0.0644	10	0	0.2667	0.3311	-0.2023	>	<	1	12.5	12.5	12.5	0	12.5	12.5	>	<	1	1024	1024	1024	0	1024	1024	>
2022-06-21 20:15:53	1009	<	47423	0.0655	10	0	0.2633	0.3288	-0.1978	>	<	1	11.95	11.95	11.95	0	11.95	11.95	>	<	1	1024	1024	1024	0	1024	1024	>
2022-06-21 20:15:54	1010	<	43103	0.0674	9	0	0.2542	0.3216	-0.1867	>	<	1	10.2	10.2	10.2	0	10.2	10.2	>	<	1	1024	1024	1024	0	1024	1024	>
2022-06-21 20:15:55	1011	<	36104	0.0515	10	0	0.2681	0.3196	-0.2166	>	<	1	7.25	7.25	7.25	0	7.25	7.25	>	<	1	1024	1024	1024	0	1024	1024	>
2022-06-21 20:15:56	1012	<	37587	0.0637	2	0	0.2449	0.3086	-0.1813	>	<	1	12.4	12.4	12.4	0	12.4	12.4	>	<	1	1024	1024	1024	0	1024	1024	>
2022-06-21 20:15:57	1013	<	31447	0.0653	10	0	0.2585	0.3238	-0.1931	>	<	1	11.85	11.85	11.85	0	11.85	11.85	>	<	1	1024	1024	1024	0	1024	1024	>
2022-06-21 20:15:58	1014	<	46306	0.0635	9	0	0.2653	0.3288	-0.2017	>	<	1	6.7	6.7	6.7	0	6.7	6.7	>	<	1	1024	1024	1024	0	1024	1024	>
2022-06-21 20:15:59	1015	<	54040	0.0607	9	0	0.2422	0.3029	-0.1815	>	<	1	11.75	11.75	11.75	0	11.75	11.75	>	<	1	1024	1024	1024	0	1024	1024	>
2022-06-21 20:16:00	1016	<	43728	0.061	10	0	0.2481	0.3092	-0.1871	>	<	1	12.1	12.1	12.1	0	12.1	12.1	>	<	1	1024	1024	1024	0	1024	1024	>
2022-06-21 20:16:01	1017	<	52441	0.0656	9	0	0.2593	0.3248	-0.1937	>	<	1	11.25	11.25	11.25	0	11.25	11.25	>	<	1	1024	1024	1024	0	1024	1024	>
2022-06-21 20:16:02	1018	<	49351	0.0627	10	0	0.2742	0.3368	-0.2115	>	<	1	7.3	7.3	7.3	0	7.3	7.3	>	<	1	1024	1024	1024	0	1024	1024	>
2022-06-21 20:16:03	1019	<	52305	0.0662	9	0	0.2599	0.3261	-0.1938	>	<	1	12.6	12.6	12.6	0	12.6	12.6	>	<	1	1024	1024	1024	0	1024	1024	>
2022-06-21 20:16:04	1020	<	48166	0.0669	9	0	0.2896	0.3565	-0.2227	>	<	1	12.05	12.05	12.05	0	12.05	12.05	>	<	1	1024	1024	1024	0	1024	1024	>
2022-06-21 20:16:05	1021	<	46528	0.0652	9	0	0.2502	0.3154	-0.185	>	<	1	7.8	7.8	7.8	0	7.8	7.8	>	<	1	1024	1024	1024	0	1024	1024	>
2022-06-21 20:16:06	1022	<	45373	0.0638	10	0	0.2772	0.3409	-0.2134	>	<	1	10.65	10.65	10.65	0	10.65	10.65	>	<	1	1024	1024	1024	0	1024	1024	>
2022-06-21 20:16:07	1023	<	45598	0.0669	9	0	0.2728	0.3397	-0.2059	>	<	1	11.9	11.9	11.9	0	11.9	11.9	>	<	1	1024	1024	1024	0	1024	1024	>
2022-06-21 20:16:08	1024	<	45347	0.0663	9	0	0.2699	0.3362	-0.2036	>	<	1	11.55	11.55	11.55	0	11.55	11.55	>	<	1	1024	1024	1024	0	1024	1024	>
2022-06-21 20:16:09	1025	<	45019	0.0683	9	0	0.271	0.3394	-0.2027	>	<	1	6.8	6.8	6.8	0	6.8	6.8	>	<	1	1024	1024	1024	0	1024	1024	>
2022-06-21 20:16:10	1026	<	44188	0.0685	9	0	0.2557	0.3242	-0.1873	>	<	1	12.5	12.5	12.5	0	12.5	12.5	>	<	1	1024	1024	1024	0	1024	1024	>
2022-06-21 20:16:11	1027	<	43740	0.0655	9	0	0.294	0.3595	-0.2285	>	<	1	11.95	11.95	11.95	0	11.95	11.95	>	<	1	1024	1024	1024	0	1024	1024	>
2022-06-21 20:16:12	1028	<	45769	0.0626	9	0	0.2492	0.3117	-0.1866	>	<	1	5.85	5.85	5.85	0	5.85	5.85	>	<	1	1024	1024	1024	0	1024	1024	>
2022-06-21 20:16:13	1029	<	45070	0.0659	10	0	0.2697	0.3355	-0.2038	>	<	1	12.5	12.5	12.5	0	12.5	12.5	>	<	1	1024	1024	1024	0	1024	1024	>
2022-06-21 20:16:14	1030	<	45524	0.0672	2	0	0.2511	0.3183	-0.1839	>	<	1	11.9	11.9	11.9	0	11.9	11.9	>	<	1	1024	1024	1024	0	1024	1024	>
2022-06-21 20:16:15	1031	<	44277	0.0668	10	0	0.2733	0.3402	-0.2065	>	<	1	8.85	8.85	8.85	0	8.85	8.85	>	<	1	1024	1024	1024	0	1024	1024	>
2022-06-21 20:16:16	1032	<	46316	0.0648	11	0	0.2891	0.354	-0.2243	>	<	1	9.75	9.75	9.75	0	9.75	9.75	>	<	1	1024	1024	1024	0	1024	1024	>
2022-06-21 20:16:17	1033	<	44876	0.0631	9	0	0.256	0.3191	-0.1929	>	<	1	12.3	12.3	12.3	0	12.3	12.3	>	<	1	1024	1024	1024	0	1024	1024	>
2022-06-21 20:16:18	1034	<	44626	0.0661	9	0	0.2761	0.3421	-0.21	>	<	1	11.95	11.95	11.95	0	11.95	11.95	>	<	1	1024	1024	1024	0	1024	1024	>
2022-06-21 20:16:19	1035	<	45185	0.0672	10	0	0.2688	0.3361	-0.2016	>	<	1	6.3	6.3	6.3	0	6.3	6.3	>	<	1	1024	1024	1024	0	1024	1024	>
2022-06-21 20:16:20	1036	<	44610	0.064	1	0	0.2447	0.3087	-0.1807	>	<	1	12.7	12.7	12.7	0	12.7	12.7	>	<	1	1024	1024	1024	0	1024	1024	>
2022-06-21 20:16:21	1037	<	45322	0.0661	10	0	0.2745	0.3406	-0.2085	>	<	1	11.95	11.95	11.95	0	11.95	11.95	>	<	1	1024	1024	1024	0	1024	1024	>
2022-06-21 20:16:22	1038	<	45144	0.0667	9	0	0.2541	0.3208	-0.1873	>	<	1	6.65	6.65	6.65	0	6.65	6.65	>	<	1	1024	1024	1024	0	1024	1024	>
2022-06-21 20:16:23	1039	<	44439	0.0648	8	0	0.2659	0.3307	-0.2011	>	<	1	11.6	11.6	11.6	0	11.6	11.6	>	<	1	1024	1024	1024	0	1024	1024	>
2022-06-21 20:16:24	1040	<	45146	0.0642	10	0	0.2492	0.3134	-0.185	>	<	1	11.85	11.85	11.85	0	11.85	11.85	>	<	1	1024	1024	1024	0	1024	1024	>
2022-06-21 20:16:25	1041	<	44823	0.0641	10	0	0.2489	0.313	-0.1849	>	<	1	9.55	9.55	9.55	0	9.55	9.55	>	<	1	1024	1024	1024	0	1024	1024	>
2022-06-21 20:16:26	1042	<	44627	0.0655	9	0	0.2894	0.3549	-0.224	>	<	1	9	9	9	0	9	9	>	<	1	1024	1024	1024	0	1024	1024	>
2022-06-21 20:16:27	1043	<	45773	0.066	9	0	0.2577	0.3237	-0.1916	>	<	1	12.45	12.45	12.45	0	12.45	12.45	>	<	1	1024	1024	1024	0	1024	1024	>
2022-06-21 20:16:28	1044	<	45214	0.0631	10	0	0.2512	0.3142	-0.1881	>	<	1	11.75	11.75	11.75	0	11.75	11.75	>	<	1	1024	1024	1024	0	1024	1024	>
2022-06-21 20:16:29	1045	<	43862	0.0627	2	0	0.2425	0.3051	-0.1798	>	<	1	6	6	6	0	6	6	>	<	1	1024	1024	1024	0	1024	1024	>
2022-06-21 20:16:30	1046	<	45933	0.0665	9	0	0.2732	0.3397	-0.2067	>	<	1	12.35	12.35	12.35	0	12.35	12.35	>	<	1	1024	1024	1024	0	1024	1024	>
2022-06-21 20:16:31	1047	<	35222	0.0703	9	0	0.2734	0.3437	-0.2031	>	<	1	11.85	11.85	11.85	0	11.85	11.85	>	<	1	1024	1024	1024	0	1024	1024	>
2022-06-21 20:16:32	1048	<	51414	0.0679	10	0	0.2937	0.3615	-0.2258	>	<	1	6.6	6.6	6.6	0	6.6	6.6	>	<	1	1024	1024	1024	0	1024	1024	>
2022-06-21 20:16:33	1049	<	47911	0.0674	10	0	0.2544	0.3218	-0.187	>	<	1	11.75	11.75	11.75	0	11.75	11.75	>	<	1	1024	1024	1024	0	1024	1024	>
2022-06-21 20:16:34	1050	<	45663	0.0586	9	0	0.2449	0.3035	-0.1863	>	<	1	11.85	11.85	11.85	0	11.85	11.85	>	<	1	1024	1024	1024	0	1024	1024	>
2022-06-21 20:16:35	1051	<	43553	0.0645	10	0	0.258	0.3225	-0.1935	>	<	1	9.8	9.8	9.8	0	9.8	9.8	>	<	1	1024	1024	1024	0	1024	1024	>
2022-06-21 20:16:36	1052	<	45742	0.0658	9	0	0.2649	0.3307	-0.199	>	<	1	8.5	8.5	8.5	0	8.5	8.5	>	<	1	1024	1024	1024	0	1024	1024	>
2022-06-21 20:16:37	1053	<	45343	0.0625	1	0	0.2421	0.3046	-0.1796	>	<	1	12.35	12.35	12.35	0	12.35	12.35	>	<	1	1024	1024	1024	0	1024	1024	>
2022-06-21 20:16:38	1054	<	45278	0.0693	9	0	0.2867	0.356	-0.2174	>	<	1	11.8	11.8	11.8	0	11.8	11.8	>	<	1	1024	1024	1024	0	1024	1024	>
2022-06-21 20:16:39	1055	<	44406	0.0621	1	0	0.2414	0.3035	-0.1792	>	<	1	5.9	5.9	5.9	0	5.9	5.9	>	<	1	1024	1024	1024	0	1024	1024	>
2022-06-21 20:16:40	1056	<	45857	0.0667	1	0	0.2494	0.3161	-0.1828	>	<	1	12.35	12.35	12.35	0	12.35	12.35	>	<	1	1024	1024	1024	0	1024	1024	>
2022-06-21 20:16:41	1057	<	44208	0.0686	10	0	0.2796	0.3481	-0.211	>	<	1	11.8	11.8	11.8	0	11.8	11.8	>	<	1	1024	1024	1024	0	1024	1024	>
2022-06-21 20:16:42	1058	<	44946	0.0718	9	0	0.2768	0.3486	-0.205	>	<	1	7.25	7.25	7.25	0	7.25	7.25	>	<	1	1024	1024	1024	0	1024	1024	>
2022-06-21 20:16:43	1059	<	45704	0.0676	10	0	0.2625	0.3301	-0.1949	>	<	1	11.05	11.05	11.05	0	11.05	11.05	>	<	1	1024	1024	1024	0	1024	1024	>
2022-06-21 20:16:44	1060	<	44752	0.0639	2	0	0.2452	0.3091	-0.1812	>	<	1	11.85	11.85	11.85	0	11.85	11.85	>	<	1	1024	1024	1024	0	1024	1024	>
2022-06-21 20:16:45	1061	<	40540	0.0671	9	0	0.2574	0.3245	-0.1902	>	<	1	10.25	10.25	10.25	0	10.25	10.25	>	<	1	1024	1024	1024	0	1024	1024	>
2022-06-21 20:16:46	1062	<	48214	0.0694	10	0	0.2856	0.355	-0.2161	>	<	1	8.15	8.15	8.15	0	8.15	8.15	>	<	1	1024	1024	1024	0	1024	1024	>
2022-06-21 20:16:47	1063	<	44952	0.0659	1	0	0.2481	0.314	-0.1822	>	<	1	12.45	12.45	12.45	0	12.45	12.45	>	<	1	1024	1024	1024	0	1024	1024	>
2022-06-21 20:16:48	1064	<	46261	0.0654	10	0	0.2771	0.3425	-0.2117	>	<	1	11.8	11.8	11.8	0	11.8	11.8	>	<	1	1024	1024	1024	0	1024	1024	>
2022-06-21 20:16:49	1065	<	44533	0.0652	11	0	0.2708	0.336	-0.2055	>	<	1	5.95	5.95	5.95	0	5.95	5.95	>	<	1	1024	1024	1024	0	1024	1024	>
2022-06-21 20:16:50	1066	<	44725	0.0642	1	0	0.2451	0.3093	-0.1809	>	<	1	12.5	12.5	12.5	0	12.5	12.5	>	<	1	1024	1024	1024	0	1024	1024	>
2022-06-21 20:16:51	1067	<	46024	0.0682	10	0	0.2998	0.368	-0.2316	>	<	1	11.8	11.8	11.8	0	11.8	11.8	>	<	1	1024	1024	1024	0	1024	1024	>
2022-06-21 20:16:52	1068	<	45076	0.0654	10	0	0.2531	0.3185	-0.1877	>	<	1	8.05	8.05	8.05	0	8.05	8.05	>	<	1	1024	1024	1024	0	1024	1024	>
2022-06-21 20:16:53	1069	<	45010	0.0695	10	0	0.2978	0.3674	-0.2283	>	<	1	10.4	10.4	10.4	0	10.4	10.4	>	<	1	1024	1024	1024	0	1024	1024	>
2022-06-21 20:16:54	1070	<	44812	0.0648	9	0	0.2529	0.3178	-0.1881	>	<	1	12.05	12.05	12.05	0	12.05	12.05	>	<	1	1024	1024	1024	0	1024	1024	>
2022-06-21 20:16:55	1071	<	44024	0.0666	11	0	0.264	0.3306	-0.1973	>	<	1	11.1	11.1	11.1	0	11.1	11.1	>	<	1	1024	1024	1024	0	1024	1024	>
2022-06-21 20:16:56	1072	<	30778	0.0691	10	0	0.2962	0.3653	-0.2271	>	<	1	7.25	7.25	7.25	0	7.25	7.25	>	<	1	1024	1024	1024	0	1024	1024	>
2022-06-21 20:16:57	1073	<	52982	0.0647	10	0	0.2578	0.3225	-0.1931	>	<	1	12.55	12.55	12.55	0	12.55	12.55	>	<	1	1024	1024	1024	0	1024	1024	>
2022-06-21 20:16:58	1074	<	49837	0.0666	9	0	0.282	0.3487	-0.2154	>	<	1	11.8	11.8	11.8	0	11.8	11.8	>	<	1	1024	1024	1024	0	1024	1024	>
2022-06-21 20:16:59	1075	<	47330	0.0676	1	0	0.2511	0.3187	-0.1835	>	<	1	6	6	6	0	6	6	>	<	1	1024	1024	1024	0	1024	1024	>
2022-06-21 20:17:00	1076	<	44551	0.069	10	0	0.2778	0.3468	-0.2088	>	<	1	12.3	12.3	12.3	0	12.3	12.3	>	<	1	1024	1024	1024	0	1024	1024	>
2022-06-21 20:17:01	1077	<	45299	0.0677	10	0	0.2739	0.3415	-0.2062	>	<	1	11.9	11.9	11.9	0	11.9	11.9	>	<	1	1024	1024	1024	0	1024	1024	>
2022-06-21 20:17:02	1078	<	44455	0.0662	10	0	0.2653	0.3314	-0.1991	>	<	1	9.05	9.05	9.05	0	9.05	9.05	>	<	1	1024	1024	1024	0	1024	1024	>
2022-06-21 20:17:03	1079	<	44702	0.0667	9	0	0.2742	0.3409	-0.2074	>	<	1	9.25	9.25	9.25	0	9.25	9.25	>	<	1	1024	1024	1024	0	1024	1024	>
2022-06-21 20:17:04	1080	<	45083	0.0661	10	0	0.2745	0.3406	-0.2083	>	<	1	12.4	12.4	12.4	0	12.4	12.4	>	<	1	1024	1024	1024	0	1024	1024	>
2022-06-21 20:17:05	1081	<	46039	0.0667	1	0	0.2495	0.3162	-0.1828	>	<	1	11.8	11.8	11.8	0	11.8	11.8	>	<	1	1024	1024	1024	0	1024	1024	>
2022-06-21 20:17:06	1082	<	44249	0.0685	10	0	0.2794	0.348	-0.2109	>	<	1	5.9	5.9	5.9	0	5.9	5.9	>	<	1	1024	1024	1024	0	1024	1024	>
2022-06-21 20:17:07	1083	<	44271	0.0647	11	0	0.2655	0.3302	-0.2008	>	<	1	12.65	12.65	12.65	0	12.65	12.65	>	<	1	1024	1024	1024	0	1024	1024	>
2022-06-21 20:17:08	1084	<	46716	0.0669	10	0	0.264	0.3309	-0.1971	>	<	1	11.85	11.85	11.85	0	11.85	11.85	>	<	1	1024	1024	1024	0	1024	1024	>
2022-06-21 20:17:09	1085	<	44965	0.0667	10	0	0.2538	0.3205	-0.1871	>	<	1	7.45	7.45	7.45	0	7.45	7.45	>	<	1	1024	1024	1024	0	1024	1024	>
2022-06-21 20:17:10	1086	<	44646	0.0688	10	0	0.2957	0.3644	-0.2269	>	<	1	10.9	10.9	10.9	0	10.9	10.9	>	<	1	1024	1024	1024	0	1024	1024	>
2022-06-21 20:17:11	1087	<	45062	0.0673	9	0	0.2556	0.3229	-0.1882	>	<	1	11.9	11.9	11.9	0	11.9	11.9	>	<	1	1024	1024	1024	0	1024	1024	>
2022-06-21 20:17:12	1088	<	44523	0.0678	3	0	0.2525	0.3203	-0.1847	>	<	1	10.6	10.6	10.6	0	10.6	10.6	>	<	1	1024	1024	1024	0	1024	1024	>
2022-06-21 20:17:13	1089	<	44029	0.0704	9	0	0.259	0.3294	-0.1886	>	<	1	7.65	7.65	7.65	0	7.65	7.65	>	<	1	1024	1024	1024	0	1024	1024	>
2022-06-21 20:17:14	1090	<	44195	0.0666	10	0	0.2614	0.328	-0.1947	>	<	1	12.5	12.5	12.5	0	12.5	12.5	>	<	1	1024	1024	1024	0	1024	1024	>
2022-06-21 20:17:15	1091	<	46248	0.0659	9	0	0.264	0.3299	-0.198	>	<	1	11.95	11.95	11.95	0	11.95	11.95	>	<	1	1024	1024	1024	0	1024	1024	>
2022-06-21 20:17:16	1092	<	46186	0.0667	2	0	0.2498	0.3165	-0.1831	>	<	1	5.95	5.95	5.95	0	5.95	5.95	>	<	1	1024	1024	1024	0	1024	1024	>
2022-06-21 20:17:17	1093	<	43138	0.0666	9	0	0.2656	0.3322	-0.199	>	<	1	12.4	12.4	12.4	0	12.4	12.4	>	<	1	1024	1024	1024	0	1024	1024	>
2022-06-21 20:17:18	1094	<	45224	0.0641	10	0	0.2699	0.3339	-0.2058	>	<	1	12	12	12	0	12	12	>	<	1	1024	1024	1024	0	1024	1024	>
2022-06-21 20:17:19	1095	<	45871	0.0693	9	0	0.2571	0.3265	-0.1878	>	<	1	8.5	8.5	8.5	0	8.5	8.5	>	<	1	1024	1024	1024	0	1024	1024	>
2022-06-21 20:17:20	1096	<	37685	0.0683	10	0	0.2569	0.3252	-0.1886	>	<	1	9.85	9.85	9.85	0	9.85	9.85	>	<	1	1024	1024	1024	0	1024	1024	>
2022-06-21 20:17:21	1097	<	51093	0.0688	9	0	0.2699	0.3387	-0.201	>	<	1	11.8	11.8	11.8	0	11.8	11.8	>	<	1	1024	1024	1024	0	1024	1024	>
2022-06-21 20:17:22	1098	<	45707	0.0667	9	0	0.2737	0.3404	-0.207	>	<	1	11.75	11.75	11.75	0	11.75	11.75	>	<	1	1024	1024	1024	0	1024	1024	>
2022-06-21 20:17:23	1099	<	44530	0.0703	10	0	0.3065	0.3768	-0.2362	>	<	1	6.65	6.65	6.65	0	6.65	6.65	>	<	1	1024	1024	1024	0	1024	1024	>
2022-06-21 20:17:24	1100	<	46763	0.0638	1	0	0.2443	0.3081	-0.1806	>	<	1	12.4	12.4	12.4	0	12.4	12.4	>	<	1	1024	1024	1024	0	1024	1024	>
2022-06-21 20:17:25	1101	<	44318	0.0689	10	0	0.2579	0.3268	-0.189	>	<	1	11.85	11.85	11.85	0	11.85	11.85	>	<	1	1024	1024	1024	0	1024	1024	>
2022-06-21 20:17:26	1102	<	44391	0.0641	10	0	0.249	0.3131	-0.1849	>	<	1	6.2	6.2	6.2	0	6.2	6.2	>	<	1	1024	1024	1024	0	1024	1024	>
2022-06-21 20:17:27	1103	<	46003	0.0678	10	0	0.2583	0.3262	-0.1905	>	<	1	12.35	12.35	12.35	0	12.35	12.35	>	<	1	1024	1024	1024	0	1024	1024	>
2022-06-21 20:17:28	1104	<	45427	0.0686	9	0	0.2773	0.3459	-0.2087	>	<	1	11.8	11.8	11.8	0	11.8	11.8	>	<	1	1024	1024	1024	0	1024	1024	>
2022-06-21 20:17:29	1105	<	43440	0.0648	9	0	0.2517	0.3165	-0.1869	>	<	1	9.45	9.45	9.45	0	9.45	9.45	>	<	1	1024	1024	1024	0	1024	1024	>
2022-06-21 20:17:30	1106	<	45932	0.0666	10	0	0.2711	0.3377	-0.2045	>	<	1	8.8	8.8	8.8	0	8.8	8.8	>	<	1	1024	1024	1024	0	1024	1024	>
2022-06-21 20:17:31	1107	<	44574	0.0632	9	0	0.2469	0.3101	-0.1838	>	<	1	12.35	12.35	12.35	0	12.35	12.35	>	<	1	1024	1024	1024	0	1024	1024	>
2022-06-21 20:17:32	1108	<	44531	0.0717	11	0	0.3005	0.3721	-0.2288	>	<	1	11.9	11.9	11.9	0	11.9	11.9	>	<	1	1024	1024	1024	0	1024	1024	>
2022-06-21 20:17:33	1109	<	46074	0.0687	11	0	0.2717	0.3404	-0.203	>	<	1	5.9	5.9	5.9	0	5.9	5.9	>	<	1	1024	1024	1024	0	1024	1024	>
2022-06-21 20:17:34	1110	<	44795	0.0665	8	0	0.2542	0.3207	-0.1876	>	<	1	12.4	12.4	12.4	0	12.4	12.4	>	<	1	1024	1024	1024	0	1024	1024	>
2022-06-21 20:17:35	1111	<	44490	0.067	10	0	0.301	0.3681	-0.234	>	<	1	12.1	12.1	12.1	0	12.1	12.1	>	<	1	1024	1024	1024	0	1024	1024	>
2022-06-21 20:17:36	1112	<	46157	0.0679	2	0	0.2517	0.3196	-0.1838	>	<	1	7.55	7.55	7.55	0	7.55	7.55	>	<	1	1024	1024	1024	0	1024	1024	>
2022-06-21 20:17:37	1113	<	44353	0.0684	1	0	0.2525	0.3209	-0.1841	>	<	1	10.9	10.9	10.9	0	10.9	10.9	>	<	1	1024	1024	1024	0	1024	1024	>
2022-06-21 20:17:38	1114	<	45125	0.0664	10	0	0.2571	0.3235	-0.1907	>	<	1	11.85	11.85	11.85	0	11.85	11.85	>	<	1	1024	1024	1024	0	1024	1024	>
2022-06-21 20:17:39	1115	<	44170	0.0654	10	0	0.2708	0.3361	-0.2054	>	<	1	10.45	10.45	10.45	0	10.45	10.45	>	<	1	1024	1024	1024	0	1024	1024	>
2022-06-21 20:17:40	1116	<	45712	0.0675	10	0	0.2981	0.3656	-0.2306	>	<	1	8.05	8.05	8.05	0	8.05	8.05	>	<	1	1024	1024	1024	0	1024	1024	>
2022-06-21 20:17:41	1117	<	44617	0.0673	1	0	0.2505	0.3177	-0.1832	>	<	1	12.6	12.6	12.6	0	12.6	12.6	>	<	1	1024	1024	1024	0	1024	1024	>
2022-06-21 20:17:42	1118	<	45988	0.066	10	0	0.2522	0.3182	-0.1863	>	<	1	11.95	11.95	11.95	0	11.95	11.95	>	<	1	1024	1024	1024	0	1024	1024	>
2022-06-21 20:17:43	1119	<	45060	0.0664	9	0	0.2735	0.34	-0.2071	>	<	1	5.95	5.95	5.95	0	5.95	5.95	>	<	1	1024	1024	1024	0	1024	1024	>
2022-06-21 20:17:44	1120	<	44227	0.0656	1	0	0.2475	0.3131	-0.182	>	<	1	12.7	12.7	12.7	0	12.7	12.7	>	<	1	1024	1024	1024	0	1024	1024	>
2022-06-21 20:17:45	1121	<	44836	0.0653	11	0	0.2875	0.3528	-0.2222	>	<	1	12.05	12.05	12.05	0	12.05	12.05	>	<	1	1024	1024	1024	0	1024	1024	>
2022-06-21 20:17:46	1122	<	44010	0.0674	10	0	0.2778	0.3452	-0.2104	>	<	1	8.35	8.35	8.35	0	8.35	8.35	>	<	1	1024	1024	1024	0	1024	1024	>
2022-06-21 20:17:47	1123	<	45190	0.0691	10	0	0.2696	0.3387	-0.2005	>	<	1	10.2	10.2	10.2	0	10.2	10.2	>	<	1	1024	1024	1024	0	1024	1024	>
2022-06-21 20:17:48	1124	<	45797	0.0691	10	0	0.2614	0.3305	-0.1922	>	<	1	11.95	11.95	11.95	0	11.95	11.95	>	<	1	1024	1024	1024	0	1024	1024	>
2022-06-21 20:17:49	1125	<	45858	0.0678	1	0	0.2513	0.3191	-0.1836	>	<	1	11.35	11.35	11.35	0	11.35	11.35	>	<	1	1024	1024	1024	0	1024	1024	>
2022-06-21 20:17:50	1126	<	44069	0.0685	9	0	0.2803	0.3487	-0.2118	>	<	1	6.95	6.95	6.95	0	6.95	6.95	>	<	1	1024	1024	1024	0	1024	1024	>
2022-06-21 20:17:51	1127	<	44393	0.0616	8	0	0.2431	0.3047	-0.1815	>	<	1	12.4	12.4	12.4	0	12.4	12.4	>	<	1	1024	1024	1024	0	1024	1024	>
2022-06-21 20:17:52	1128	<	45778	0.0693	9	0	0.2692	0.3385	-0.1999	>	<	1	11.9	11.9	11.9	0	11.9	11.9	>	<	1	1024	1024	1024	0	1024	1024	>
2022-06-21 20:17:53	1129	<	44556	0.0683	10	0	0.2683	0.3366	-0.2001	>	<	1	5.95	5.95	5.95	0	5.95	5.95	>	<	1	1024	1024	1024	0	1024	1024	>
2022-06-21 20:17:54	1130	<	45170	0.0655	9	0	0.2506	0.3161	-0.1851	>	<	1	12.45	12.45	12.45	0	12.45	12.45	>	<	1	1024	1024	1024	0	1024	1024	>
2022-06-21 20:17:55	1131	<	44245	0.0676	10	0	0.2922	0.3598	-0.2246	>	<	1	11.85	11.85	11.85	0	11.85	11.85	>	<	1	1024	1024	1024	0	1024	1024	>
2022-06-21 20:17:56	1132	<	46426	0.0666	10	0	0.2789	0.3455	-0.2123	>	<	1	9.35	9.35	9.35	0	9.35	9.35	>	<	1	1024	1024	1024	0	1024	1024	>
2022-06-21 20:17:57	1133	<	45161	0.0721	10	0	0.3046	0.3767	-0.2325	>	<	1	9.15	9.15	9.15	0	9.15	9.15	>	<	1	1024	1024	1024	0	1024	1024	>
2022-06-21 20:17:58	1134	<	44438	0.069	9	0	0.2566	0.3256	-0.1876	>	<	1	12.65	12.65	12.65	0	12.65	12.65	>	<	1	1024	1024	1024	0	1024	1024	>
2022-06-21 20:17:59	1135	<	45334	0.0662	10	0	0.2789	0.345	-0.2127	>	<	1	11.85	11.85	11.85	0	11.85	11.85	>	<	1	1024	1024	1024	0	1024	1024	>
2022-06-21 20:18:00	1136	<	44627	0.0643	10	0	0.266	0.3302	-0.2017	>	<	1	5.95	5.95	5.95	0	5.95	5.95	>	<	1	1024	1024	1024	0	1024	1024	>
2022-06-21 20:18:01	1137	<	45087	0.0645	1	0	0.2456	0.31	-0.1811	>	<	1	12.4	12.4	12.4	0	12.4	12.4	>	<	1	1024	1024	1024	0	1024	1024	>
2022-06-21 20:18:02	1138	<	37435	0.0649	9	0	0.2505	0.3153	-0.1856	>	<	1	11.8	11.8	11.8	0	11.8	11.8	>	<	1	1024	1024	1024	0	1024	1024	>
2022-06-21 20:18:03	1139	<	35497	0.0669	10	0	0.2832	0.3501	-0.2163	>	<	1	7.2	7.2	7.2	0	7.2	7.2	>	<	1	1024	1024	1024	0	1024	1024	>
2022-06-21 20:18:04	1140	<	28648	0.064	1	0	0.2447	0.3087	-0.1807	>	<	1	11.1	11.1	11.1	0	11.1	11.1	>	<	1	1024	1024	1024	0	1024	1024	>
2022-06-21 20:18:05	1141	<	54976	0.0659	2	0	0.2487	0.3145	-0.1828	>	<	1	11.75	11.75	11.75	0	11.75	11.75	>	<	1	1024	1024	1024	0	1024	1024	>
2022-06-21 20:18:06	1142	<	49748	0.0687	10	0	0.2844	0.3531	-0.2157	>	<	1	10.9	10.9	10.9	0	10.9	10.9	>	<	1	1024	1024	1024	0	1024	1024	>
2022-06-21 20:18:07	1143	<	48778	0.0691	8	0	0.2711	0.3402	-0.202	>	<	1	7.3	7.3	7.3	0	7.3	7.3	>	<	1	1024	1024	1024	0	1024	1024	>
2022-06-21 20:18:08	1144	<	50562	0.067	10	0	0.2721	0.3392	-0.2051	>	<	1	12.4	12.4	12.4	0	12.4	12.4	>	<	1	1024	1024	1024	0	1024	1024	>
2022-06-21 20:18:09	1145	<	52394	0.0667	9	0	0.2608	0.3275	-0.1941	>	<	1	11.8	11.8	11.8	0	11.8	11.8	>	<	1	1024	1024	1024	0	1024	1024	>
2022-06-21 20:18:10	1146	<	46329	0.0716	2	0	0.2578	0.3294	-0.1863	>	<	1	5.95	5.95	5.95	0	5.95	5.95	>	<	1	1024	1024	1024	0	1024	1024	>
2022-06-21 20:18:11	1147	<	44705	0.067	1	0	0.2499	0.3169	-0.183	>	<	1	12.35	12.35	12.35	0	12.35	12.35	>	<	1	1024	1024	1024	0	1024	1024	>
2022-06-21 20:18:12	1148	<	45387	0.069	1	0	0.2535	0.3225	-0.1845	>	<	1	11.8	11.8	11.8	0	11.8	11.8	>	<	1	1024	1024	1024	0	1024	1024	>
2022-06-21 20:18:13	1149	<	44570	0.0682	1	0	0.2521	0.3204	-0.1839	>	<	1	8.95	8.95	8.95	0	8.95	8.95	>	<	1	1024	1024	1024	0	1024	1024	>
2022-06-21 20:18:14	1150	<	44909	0.0662	10	0	0.2761	0.3423	-0.2099	>	<	1	9.4	9.4	9.4	0	9.4	9.4	>	<	1	1024	1024	1024	0	1024	1024	>
2022-06-21 20:18:15	1151	<	45717	0.068	11	0	0.2792	0.3472	-0.2112	>	<	1	12.1	12.1	12.1	0	12.1	12.1	>	<	1	1024	1024	1024	0	1024	1024	>
2022-06-21 20:18:16	1152	<	41984	0.0696	1	0	0.2545	0.3241	-0.1849	>	<	1	12.1	12.1	12.1	0	12.1	12.1	>	<	1	1024	1024	1024	0	1024	1024	>
2022-06-21 20:18:17	1153	<	47963	0.0666	10	0	0.2742	0.3409	-0.2076	>	<	1	6.35	6.35	6.35	0	6.35	6.35	>	<	1	1024	1024	1024	0	1024	1024	>
2022-06-21 20:18:18	1154	<	45225	0.0669	9	0	0.2683	0.3352	-0.2014	>	<	1	12.45	12.45	12.45	0	12.45	12.45	>	<	1	1024	1024	1024	0	1024	1024	>
2022-06-21 20:18:19	1155	<	43691	0.0661	10	0	0.2645	0.3306	-0.1984	>	<	1	11.95	11.95	11.95	0	11.95	11.95	>	<	1	1024	1024	1024	0	1024	1024	>
2022-06-21 20:18:20	1156	<	43559	0.0638	1	0	0.2444	0.3081	-0.1806	>	<	1	7.05	7.05	7.05	0	7.05	7.05	>	<	1	1024	1024	1024	0	1024	1024	>
2022-06-21 20:18:21	1157	<	46489	0.0655	1	0	0.2473	0.3128	-0.1819	>	<	1	11.25	11.25	11.25	0	11.25	11.25	>	<	1	1024	1024	1024	0	1024	1024	>
2022-06-21 20:18:22	1158	<	46005	0.0668	10	0	0.2733	0.3402	-0.2065	>	<	1	12.05	12.05	12.05	0	12.05	12.05	>	<	1	1024	1024	1024	0	1024	1024	>
2022-06-21 20:18:23	1159	<	44159	0.0644	1	0	0.2454	0.3098	-0.181	>	<	1	10.35	10.35	10.35	0	10.35	10.35	>	<	1	1024	1024	1024	0	1024	1024	>
2022-06-21 20:18:24	1160	<	37369	0.0674	9	0	0.2546	0.322	-0.1872	>	<	1	7.85	7.85	7.85	0	7.85	7.85	>	<	1	1024	1024	1024	0	1024	1024	>
2022-06-21 20:18:25	1161	<	46259	0.0647	10	0	0.2746	0.3393	-0.2099	>	<	1	12.3	12.3	12.3	0	12.3	12.3	>	<	1	1024	1024	1024	0	1024	1024	>
2022-06-21 20:18:26	1162	<	45381	0.0665	10	0	0.2612	0.3277	-0.1946	>	<	1	11.85	11.85	11.85	0	11.85	11.85	>	<	1	1024	1024	1024	0	1024	1024	>
2022-06-21 20:18:27	1163	<	51447	0.0662	10	0	0.2759	0.3421	-0.2097	>	<	1	6	6	6	0	6	6	>	<	1	1024	1024	1024	0	1024	1024	>
2022-06-21 20:18:28	1164	<	46426	0.0633	10	0	0.2552	0.3185	-0.1919	>	<	1	12.55	12.55	12.55	0	12.55	12.55	>	<	1	1024	1024	1024	0	1024	1024	>
2022-06-21 20:18:29	1165	<	44988	0.0692	9	0	0.2784	0.3476	-0.2092	>	<	1	12.35	12.35	12.35	0	12.35	12.35	>	<	1	1024	1024	1024	0	1024	1024	>
2022-06-21 20:18:30	1166	<	44926	0.0667	10	0	0.2575	0.3242	-0.1908	>	<	1	8.8	8.8	8.8	0	8.8	8.8	>	<	1	1024	1024	1024	0	1024	1024	>
2022-06-21 20:18:31	1167	<	39829	0.0656	10	0	0.2608	0.3264	-0.1953	>	<	1	9.55	9.55	9.55	0	9.55	9.55	>	<	1	1024	1024	1024	0	1024	1024	>
2022-06-21 20:18:32	1168	<	47719	0.0624	10	0	0.2457	0.3081	-0.1833	>	<	1	12.45	12.45	12.45	0	12.45	12.45	>	<	1	1024	1024	1024	0	1024	1024	>
2022-06-21 20:18:33	1169	<	46447	0.0658	11	0	0.2532	0.3189	-0.1874	>	<	1	12	12	12	0	12	12	>	<	1	1024	1024	1024	0	1024	1024	>
2022-06-21 20:18:34	1170	<	46078	0.0693	10	0	0.2807	0.3499	-0.2114	>	<	1	5.95	5.95	5.95	0	5.95	5.95	>	<	1	1024	1024	1024	0	1024	1024	>
2022-06-21 20:18:35	1171	<	44662	0.0691	9	0	0.266	0.335	-0.1969	>	<	1	12.5	12.5	12.5	0	12.5	12.5	>	<	1	1024	1024	1024	0	1024	1024	>
2022-06-21 20:18:36	1172	<	45270	0.0689	10	0	0.2913	0.3602	-0.2224	>	<	1	11.9	11.9	11.9	0	11.9	11.9	>	<	1	1024	1024	1024	0	1024	1024	>
2022-06-21 20:18:37	1173	<	45089	0.0683	10	0	0.275	0.3433	-0.2067	>	<	1	7.35	7.35	7.35	0	7.35	7.35	>	<	1	1024	1024	1024	0	1024	1024	>
2022-06-21 20:18:38	1174	<	43688	0.0652	10	0	0.2669	0.3322	-0.2017	>	<	1	11.1	11.1	11.1	0	11.1	11.1	>	<	1	1024	1024	1024	0	1024	1024	>
2022-06-21 20:18:39	1175	<	43397	0.0697	9	0	0.2795	0.3491	-0.2098	>	<	1	11.8	11.8	11.8	0	11.8	11.8	>	<	1	1024	1024	1024	0	1024	1024	>
2022-06-21 20:18:40	1176	<	47214	0.0661	10	0	0.267	0.3331	-0.2009	>	<	1	10.85	10.85	10.85	0	10.85	10.85	>	<	1	1024	1024	1024	0	1024	1024	>
2022-06-21 20:18:41	1177	<	45458	0.0698	10	0	0.28	0.3498	-0.2102	>	<	1	7.65	7.65	7.65	0	7.65	7.65	>	<	1	1024	1024	1024	0	1024	1024	>
2022-06-21 20:18:42	1178	<	43566	0.0631	1	0	0.2432	0.3064	-0.1801	>	<	1	12.6	12.6	12.6	0	12.6	12.6	>	<	1	1024	1024	1024	0	1024	1024	>
2022-06-21 20:18:43	1179	<	46692	0.0682	9	0	0.2921	0.3603	-0.2239	>	<	1	11.85	11.85	11.85	0	11.85	11.85	>	<	1	1024	1024	1024	0	1024	1024	>
2022-06-21 20:18:44	1180	<	42191	0.0662	9	0	0.2657	0.3319	-0.1995	>	<	1	6.05	6.05	6.05	0	6.05	6.05	>	<	1	1024	1024	1024	0	1024	1024	>
2022-06-21 20:18:45	1181	<	47015	0.0668	10	0	0.2787	0.3455	-0.2119	>	<	1	13.6	13.6	13.6	0	13.6	13.6	>	<	1	1024	1024	1024	0	1024	1024	>
2022-06-21 20:18:46	1182	<	45259	0.0672	10	0	0.279	0.3462	-0.2117	>	<	1	11.8	11.8	11.8	0	11.8	11.8	>	<	1	1024	1024	1024	0	1024	1024	>
2022-06-21 20:18:47	1183	<	44418	0.0669	10	0	0.281	0.3479	-0.2141	>	<	1	8.85	8.85	8.85	0	8.85	8.85	>	<	1	1024	1024	1024	0	1024	1024	>
2022-06-21 20:18:48	1184	<	43637	0.067	10	0	0.2573	0.3243	-0.1903	>	<	1	9.55	9.55	9.55	0	9.55	9.55	>	<	1	1024	1024	1024	0	1024	1024	>
2022-06-21 20:18:49	1185	<	46732	0.0677	9	0	0.2765	0.3442	-0.2088	>	<	1	12.15	12.15	12.15	0	12.15	12.15	>	<	1	1024	1024	1024	0	1024	1024	>
2022-06-21 20:18:50	1186	<	45358	0.0691	10	0	0.2725	0.3417	-0.2034	>	<	1	11.8	11.8	11.8	0	11.8	11.8	>	<	1	1024	1024	1024	0	1024	1024	>
2022-06-21 20:18:51	1187	<	44013	0.0668	10	0	0.2731	0.3398	-0.2063	>	<	1	6.5	6.5	6.5	0	6.5	6.5	>	<	1	1024	1024	1024	0	1024	1024	>
2022-06-21 20:18:52	1188	<	45282	0.0663	1	0	0.2489	0.3152	-0.1825	>	<	1	12.45	12.45	12.45	0	12.45	12.45	>	<	1	1024	1024	1024	0	1024	1024	>
2022-06-21 20:18:53	1189	<	39511	0.0674	9	0	0.255	0.3224	-0.1875	>	<	1	11.95	11.95	11.95	0	11.95	11.95	>	<	1	1024	1024	1024	0	1024	1024	>
2022-06-21 20:18:54	1190	<	50944	0.0653	9	0	0.2614	0.3267	-0.1961	>	<	1	6.65	6.65	6.65	0	6.65	6.65	>	<	1	1024	1024	1024	0	1024	1024	>
2022-06-21 20:18:55	1191	<	44383	0.0657	9	0	0.2543	0.32	-0.1885	>	<	1	11.8	11.8	11.8	0	11.8	11.8	>	<	1	1024	1024	1024	0	1024	1024	>
2022-06-21 20:18:56	1192	<	42691	0.0614	10	0	0.248	0.3094	-0.1866	>	<	1	11.9	11.9	11.9	0	11.9	11.9	>	<	1	1024	1024	1024	0	1024	1024	>
2022-06-21 20:18:57	1193	<	47807	0.0646	1	0	0.2459	0.3105	-0.1812	>	<	1	9.9	9.9	9.9	0	9.9	9.9	>	<	1	1024	1024	1024	0	1024	1024	>
2022-06-21 20:18:58	1194	<	45210	0.0635	10	0	0.2588	0.3223	-0.1954	>	<	1	8.55	8.55	8.55	0	8.55	8.55	>	<	1	1024	1024	1024	0	1024	1024	>
2022-06-21 20:18:59	1195	<	43694	0.0657	9	0	0.2609	0.3266	-0.1952	>	<	1	12.45	12.45	12.45	0	12.45	12.45	>	<	1	1024	1024	1024	0	1024	1024	>
2022-06-21 20:19:00	1196	<	45438	0.0668	3	0	0.2508	0.3176	-0.184	>	<	1	12.05	12.05	12.05	0	12.05	12.05	>	<	1	1024	1024	1024	0	1024	1024	>
2022-06-21 20:19:01	1197	<	44277	0.0644	2	0	0.2461	0.3105	-0.1816	>	<	1	5.95	5.95	5.95	0	5.95	5.95	>	<	1	1024	1024	1024	0	1024	1024	>
2022-06-21 20:19:02	1198	<	47129	0.0678	9	0	0.2719	0.3397	-0.2041	>	<	1	12.5	12.5	12.5	0	12.5	12.5	>	<	1	1024	1024	1024	0	1024	1024	>
2022-06-21 20:19:03	1199	<	44353	0.0675	9	0	0.2873	0.3547	-0.2198	>	<	1	12.05	12.05	12.05	0	12.05	12.05	>	<	1	1024	1024	1024	0	1024	1024	>
2022-06-21 20:19:04	1200	<	44067	0.0624	10	0	0.2588	0.3212	-0.1963	>	<	1	7.9	7.9	7.9	0	7.9	7.9	>	<	1	1024	1024	1024	0	1024	1024	>
2022-06-21 20:19:05	1201	<	46105	0.0629	1	0	0.2427	0.3056	-0.1799	>	<	1	10.35	10.35	10.35	0	10.35	10.35	>	<	1	1024	1024	1024	0	1024	1024	>
2022-06-21 20:19:06	1202	<	45472	0.0661	9	0	0.2728	0.3388	-0.2067	>	<	1	11.95	11.95	11.95	0	11.95	11.95	>	<	1	1024	1024	1024	0	1024	1024	>
2022-06-21 20:19:07	1203	<	44195	0.0636	10	0	0.2761	0.3398	-0.2125	>	<	1	11.4	11.4	11.4	0	11.4	11.4	>	<	1	1024	1024	1024	0	1024	1024	>
2022-06-21 20:19:08	1204	<	45989	0.0663	8	0	0.2677	0.334	-0.2014	>	<	1	7.05	7.05	7.05	0	7.05	7.05	>	<	1	1024	1024	1024	0	1024	1024	>
2022-06-21 20:19:09	1205	<	43914	0.0633	10	0	0.252	0.3153	-0.1887	>	<	1	12.6	12.6	12.6	0	12.6	12.6	>	<	1	1024	1024	1024	0	1024	1024	>
2022-06-21 20:19:10	1206	<	44826	0.0665	9	0	0.2739	0.3404	-0.2074	>	<	1	12	12	12	0	12	12	>	<	1	1024	1024	1024	0	1024	1024	>
2022-06-21 20:19:11	1207	<	45257	0.0653	10	0	0.2745	0.3398	-0.2091	>	<	1	5.9	5.9	5.9	0	5.9	5.9	>	<	1	1024	1024	1024	0	1024	1024	>
2022-06-21 20:19:12	1208	<	44854	0.0617	1	0	0.2406	0.3023	-0.1789	>	<	1	12.6	12.6	12.6	0	12.6	12.6	>	<	1	1024	1024	1024	0	1024	1024	>
2022-06-21 20:19:13	1209	<	45999	0.0676	10	0	0.2661	0.3337	-0.1986	>	<	1	12.15	12.15	12.15	0	12.15	12.15	>	<	1	1024	1024	1024	0	1024	1024	>
2022-06-21 20:19:14	1210	<	43207	0.0665	10	0	0.2737	0.3402	-0.2072	>	<	1	9.2	9.2	9.2	0	9.2	9.2	>	<	1	1024	1024	1024	0	1024	1024	>
2022-06-21 20:19:15	1211	<	45702	0.0715	9	0	0.2783	0.3498	-0.2068	>	<	1	9.25	9.25	9.25	0	9.25	9.25	>	<	1	1024	1024	1024	0	1024	1024	>
2022-06-21 20:19:16	1212	<	46297	0.0707	9	0	0.2795	0.3501	-0.2088	>	<	1	12.4	12.4	12.4	0	12.4	12.4	>	<	1	1024	1024	1024	0	1024	1024	>
2022-06-21 20:19:17	1213	<	43466	0.0645	1	0	0.2457	0.3102	-0.1811	>	<	1	12	12	12	0	12	12	>	<	1	1024	1024	1024	0	1024	1024	>
2022-06-21 20:19:18	1214	<	46483	0.0662	10	0	0.2843	0.3505	-0.2181	>	<	1	6	6	6	0	6	6	>	<	1	1024	1024	1024	0	1024	1024	>
2022-06-21 20:19:19	1215	<	44666	0.0637	9	0	0.257	0.3207	-0.1934	>	<	1	12.55	12.55	12.55	0	12.55	12.55	>	<	1	1024	1024	1024	0	1024	1024	>
2022-06-21 20:19:20	1216	<	43576	0.0661	10	0	0.2703	0.3364	-0.2042	>	<	1	11.9	11.9	11.9	0	11.9	11.9	>	<	1	1024	1024	1024	0	1024	1024	>
2022-06-21 20:19:21	1217	<	45576	0.0661	10	0	0.2526	0.3187	-0.1866	>	<	1	7.5	7.5	7.5	0	7.5	7.5	>	<	1	1024	1024	1024	0	1024	1024	>
2022-06-21 20:19:22	1218	<	44779	0.0649	9	0	0.2591	0.3241	-0.1942	>	<	1	10.85	10.85	10.85	0	10.85	10.85	>	<	1	1024	1024	1024	0	1024	1024	>
2022-06-21 20:19:23	1219	<	46315	0.0692	10	0	0.2909	0.36	-0.2217	>	<	1	11.9	11.9	11.9	0	11.9	11.9	>	<	1	1024	1024	1024	0	1024	1024	>
2022-06-21 20:19:24	1220	<	43735	0.0637	10	0	0.2484	0.3122	-0.1847	>	<	1	10.45	10.45	10.45	0	10.45	10.45	>	<	1	1024	1024	1024	0	1024	1024	>
2022-06-21 20:19:25	1221	<	44359	0.0679	10	0	0.2899	0.3578	-0.2219	>	<	1	7.95	7.95	7.95	0	7.95	7.95	>	<	1	1024	1024	1024	0	1024	1024	>
2022-06-21 20:19:26	1222	<	45637	0.0647	9	0	0.2555	0.3202	-0.1908	>	<	1	12.6	12.6	12.6	0	12.6	12.6	>	<	1	1024	1024	1024	0	1024	1024	>
2022-06-21 20:19:27	1223	<	43951	0.0669	2	0	0.2499	0.3168	-0.183	>	<	1	12.05	12.05	12.05	0	12.05	12.05	>	<	1	1024	1024	1024	0	1024	1024	>
2022-06-21 20:19:28	1224	<	44878	0.0697	9	0	0.2878	0.3575	-0.2181	>	<	1	5.85	5.85	5.85	0	5.85	5.85	>	<	1	1024	1024	1024	0	1024	1024	>
2022-06-21 20:19:29	1225	<	46069	0.0667	9	0	0.2647	0.3314	-0.198	>	<	1	12.5	12.5	12.5	0	12.5	12.5	>	<	1	1024	1024	1024	0	1024	1024	>
2022-06-21 20:19:30	1226	<	44985	0.0665	10	0	0.2722	0.3387	-0.2058	>	<	1	11.9	11.9	11.9	0	11.9	11.9	>	<	1	1024	1024	1024	0	1024	1024	>
2022-06-21 20:19:31	1227	<	45171	0.0661	2	0	0.2485	0.3145	-0.1824	>	<	1	8.45	8.45	8.45	0	8.45	8.45	>	<	1	1024	1024	1024	0	1024	1024	>
2022-06-21 20:19:32	1228	<	45869	0.069	10	0	0.2909	0.3598	-0.2219	>	<	1	10.25	10.25	10.25	0	10.25	10.25	>	<	1	1024	1024	1024	0	1024	1024	>
2022-06-21 20:19:33	1229	<	44702	0.0646	9	0	0.2647	0.3293	-0.2001	>	<	1	11.95	11.95	11.95	0	11.95	11.95	>	<	1	1024	1024	1024	0	1024	1024	>
2022-06-21 20:19:34	1230	<	45096	0.0674	10	0	0.2699	0.3373	-0.2025	>	<	1	11.4	11.4	11.4	0	11.4	11.4	>	<	1	1024	1024	1024	0	1024	1024	>
2022-06-21 20:19:35	1231	<	44748	0.0635	10	0	0.2629	0.3263	-0.1994	>	<	1	7.05	7.05	7.05	0	7.05	7.05	>	<	1	1024	1024	1024	0	1024	1024	>
2022-06-21 20:19:36	1232	<	44845	0.0639	2	0	0.2451	0.309	-0.1812	>	<	1	12.3	12.3	12.3	0	12.3	12.3	>	<	1	1024	1024	1024	0	1024	1024	>
2022-06-21 20:19:37	1233	<	45590	0.0674	9	0	0.275	0.3424	-0.2075	>	<	1	12	12	12	0	12	12	>	<	1	1024	1024	1024	0	1024	1024	>
2022-06-21 20:19:38	1234	<	44708	0.0643	10	0	0.2768	0.3411	-0.2125	>	<	1	5.95	5.95	5.95	0	5.95	5.95	>	<	1	1024	1024	1024	0	1024	1024	>
2022-06-21 20:19:39	1235	<	45574	0.0664	9	0	0.2521	0.3185	-0.1857	>	<	1	12.3	12.3	12.3	0	12.3	12.3	>	<	1	1024	1024	1024	0	1024	1024	>
2022-06-21 20:19:40	1236	<	43922	0.0698	10	0	0.2939	0.3637	-0.2241	>	<	1	11.95	11.95	11.95	0	11.95	11.95	>	<	1	1024	1024	1024	0	1024	1024	>
2022-06-21 20:19:41	1237	<	45817	0.0657	1	0	0.2478	0.3134	-0.1821	>	<	1	9.05	9.05	9.05	0	9.05	9.05	>	<	1	1024	1024	1024	0	1024	1024	>
2022-06-21 20:19:42	1238	<	44676	0.0656	9	0	0.2693	0.3349	-0.2038	>	<	1	9.3	9.3	9.3	0	9.3	9.3	>	<	1	1024	1024	1024	0	1024	1024	>
2022-06-21 20:19:43	1239	<	40491	0.0667	8	0	0.2658	0.3325	-0.1991	>	<	1	12.45	12.45	12.45	0	12.45	12.45	>	<	1	1024	1024	1024	0	1024	1024	>
2022-06-21 20:19:44	1240	<	48074	0.0671	2	0	0.2508	0.3179	-0.1837	>	<	1	11.65	11.65	11.65	0	11.65	11.65	>	<	1	1024	1024	1024	0	1024	1024	>
2022-06-21 20:19:45	1241	<	39951	0.0665	10	0	0.2667	0.3332	-0.2001	>	<	1	6.05	6.05	6.05	0	6.05	6.05	>	<	1	1024	1024	1024	0	1024	1024	>
2022-06-21 20:19:46	1242	<	33887	0.0679	3	0	0.2536	0.3215	-0.1858	>	<	1	12.35	12.35	12.35	0	12.35	12.35	>	<	1	1024	1024	1024	0	1024	1024	>
2022-06-21 20:19:47	1243	<	52823	0.0654	9	0	0.2638	0.3291	-0.1984	>	<	1	11.8	11.8	11.8	0	11.8	11.8	>	<	1	1024	1024	1024	0	1024	1024	>
2022-06-21 20:19:48	1244	<	53176	0.0677	9	0	0.2769	0.3447	-0.2092	>	<	1	7.35	7.35	7.35	0	7.35	7.35	>	<	1	1024	1024	1024	0	1024	1024	>
2022-06-21 20:19:49	1245	<	41720	0.0691	1	0	0.2536	0.3227	-0.1845	>	<	1	11.15	11.15	11.15	0	11.15	11.15	>	<	1	1024	1024	1024	0	1024	1024	>
2022-06-21 20:19:50	1246	<	38742	0.0607	10	0	0.2444	0.3051	-0.1837	>	<	1	12	12	12	0	12	12	>	<	1	1024	1024	1024	0	1024	1024	>
2022-06-21 20:19:51	1247	<	42862	0.0633	2	0	0.2443	0.3076	-0.181	>	<	1	10.55	10.55	10.55	0	10.55	10.55	>	<	1	1024	1024	1024	0	1024	1024	>
2022-06-21 20:19:52	1248	<	51434	0.0637	8	0	0.2572	0.3208	-0.1935	>	<	1	7.65	7.65	7.65	0	7.65	7.65	>	<	1	1024	1024	1024	0	1024	1024	>
2022-06-21 20:19:53	1249	<	52119	0.0635	9	0	0.28	0.3435	-0.2164	>	<	1	12.3	12.3	12.3	0	12.3	12.3	>	<	1	1024	1024	1024	0	1024	1024	>
2022-06-21 20:19:54	1250	<	45155	0.065	10	0	0.2772	0.3422	-0.2123	>	<	1	11.9	11.9	11.9	0	11.9	11.9	>	<	1	1024	1024	1024	0	1024	1024	>
2022-06-21 20:19:55	1251	<	45306	0.0633	10	0	0.2661	0.3294	-0.2029	>	<	1	5.9	5.9	5.9	0	5.9	5.9	>	<	1	1024	1024	1024	0	1024	1024	>
2022-06-21 20:19:56	1252	<	44483	0.0627	11	0	0.2573	0.32	-0.1946	>	<	1	12.55	12.55	12.55	0	12.55	12.55	>	<	1	1024	1024	1024	0	1024	1024	>
2022-06-21 20:19:57	1253	<	45272	0.0665	10	0	0.281	0.3475	-0.2144	>	<	1	12	12	12	0	12	12	>	<	1	1024	1024	1024	0	1024	1024	>
2022-06-21 20:19:58	1254	<	43591	0.0654	2	0	0.2474	0.3128	-0.1819	>	<	1	8.55	8.55	8.55	0	8.55	8.55	>	<	1	1024	1024	1024	0	1024	1024	>
2022-06-21 20:19:59	1255	<	45484	0.0662	1	0	0.2486	0.3148	-0.1824	>	<	1	9.95	9.95	9.95	0	9.95	9.95	>	<	1	1024	1024	1024	0	1024	1024	>
2022-06-21 20:20:00	1256	<	46223	0.0642	9	0	0.278	0.3421	-0.2138	>	<	1	11.95	11.95	11.95	0	11.95	11.95	>	<	1	1024	1024	1024	0	1024	1024	>
2022-06-21 20:20:01	1257	<	43607	0.0618	9	0	0.2637	0.3255	-0.2019	>	<	1	11.7	11.7	11.7	0	11.7	11.7	>	<	1	1024	1024	1024	0	1024	1024	>
2022-06-21 20:20:02	1258	<	46253	0.063	9	0	0.2639	0.3269	-0.2008	>	<	1	6.6	6.6	6.6	0	6.6	6.6	>	<	1	1024	1024	1024	0	1024	1024	>
2022-06-21 20:20:03	1259	<	44018	0.0642	9	0	0.2675	0.3316	-0.2033	>	<	1	12.35	12.35	12.35	0	12.35	12.35	>	<	1	1024	1024	1024	0	1024	1024	>
2022-06-21 20:20:04	1260	<	45393	0.0665	10	0	0.293	0.3596	-0.2265	>	<	1	11.95	11.95	11.95	0	11.95	11.95	>	<	1	1024	1024	1024	0	1024	1024	>
2022-06-21 20:20:05	1261	<	44842	0.0636	10	0	0.275	0.3386	-0.2114	>	<	1	6.65	6.65	6.65	0	6.65	6.65	>	<	1	1024	1024	1024	0	1024	1024	>
2022-06-21 20:20:06	1262	<	44764	0.0684	9	0	0.2678	0.3362	-0.1995	>	<	1	12.05	12.05	12.05	0	12.05	12.05	>	<	1	1024	1024	1024	0	1024	1024	>
2022-06-21 20:20:07	1263	<	37995	0.065	9	0	0.2614	0.3263	-0.1964	>	<	1	12.05	12.05	12.05	0	12.05	12.05	>	<	1	1024	1024	1024	0	1024	1024	>
2022-06-21 20:20:08	1264	<	50303	0.0677	11	0	0.2835	0.3513	-0.2158	>	<	1	10.2	10.2	10.2	0	10.2	10.2	>	<	1	1024	1024	1024	0	1024	1024	>
2022-06-21 20:20:09	1265	<	47362	0.0655	10	0	0.2716	0.3371	-0.2061	>	<	1	8.25	8.25	8.25	0	8.25	8.25	>	<	1	1024	1024	1024	0	1024	1024	>
2022-06-21 20:20:10	1266	<	44829	0.0661	9	0	0.2641	0.3302	-0.198	>	<	1	12.5	12.5	12.5	0	12.5	12.5	>	<	1	1024	1024	1024	0	1024	1024	>
2022-06-21 20:20:11	1267	<	43907	0.065	10	0	0.2547	0.3197	-0.1897	>	<	1	11.9	11.9	11.9	0	11.9	11.9	>	<	1	1024	1024	1024	0	1024	1024	>
2022-06-21 20:20:12	1268	<	45588	0.066	9	0	0.264	0.33	-0.198	>	<	1	5.95	5.95	5.95	0	5.95	5.95	>	<	1	1024	1024	1024	0	1024	1024	>
2022-06-21 20:20:13	1269	<	44969	0.0651	9	0	0.2532	0.3183	-0.188	>	<	1	12.35	12.35	12.35	0	12.35	12.35	>	<	1	1024	1024	1024	0	1024	1024	>
2022-06-21 20:20:14	1270	<	44560	0.0655	10	0	0.2675	0.333	-0.202	>	<	1	12	12	12	0	12	12	>	<	1	1024	1024	1024	0	1024	1024	>
2022-06-21 20:20:15	1271	<	45643	0.0645	9	0	0.2707	0.3352	-0.2062	>	<	1	8.15	8.15	8.15	0	8.15	8.15	>	<	1	1024	1024	1024	0	1024	1024	>
2022-06-21 20:20:16	1272	<	45118	0.0674	1	0	0.2507	0.3181	-0.1833	>	<	1	10.1	10.1	10.1	0	10.1	10.1	>	<	1	1024	1024	1024	0	1024	1024	>
2022-06-21 20:20:17	1273	<	44741	0.0681	9	0	0.27	0.3381	-0.202	>	<	1	11.75	11.75	11.75	0	11.75	11.75	>	<	1	1024	1024	1024	0	1024	1024	>
2022-06-21 20:20:18	1274	<	45015	0.0678	10	0	0.256	0.3239	-0.1882	>	<	1	11.8	11.8	11.8	0	11.8	11.8	>	<	1	1024	1024	1024	0	1024	1024	>
2022-06-21 20:20:19	1275	<	45626	0.0636	10	0	0.2649	0.3285	-0.2013	>	<	1	6.8	6.8	6.8	0	6.8	6.8	>	<	1	1024	1024	1024	0	1024	1024	>
2022-06-21 20:20:20	1276	<	42870	0.0685	9	0	0.2668	0.3353	-0.1984	>	<	1	12.45	12.45	12.45	0	12.45	12.45	>	<	1	1024	1024	1024	0	1024	1024	>
2022-06-21 20:20:21	1277	<	45999	0.0624	10	0	0.2458	0.3082	-0.1835	>	<	1	12.05	12.05	12.05	0	12.05	12.05	>	<	1	1024	1024	1024	0	1024	1024	>
2022-06-21 20:20:22	1278	<	45470	0.0631	9	0	0.2591	0.3222	-0.1959	>	<	1	6.7	6.7	6.7	0	6.7	6.7	>	<	1	1024	1024	1024	0	1024	1024	>
2022-06-21 20:20:23	1279	<	45485	0.0682	9	0	0.2673	0.3355	-0.1991	>	<	1	11.75	11.75	11.75	0	11.75	11.75	>	<	1	1024	1024	1024	0	1024	1024	>
2022-06-21 20:20:24	1280	<	45500	0.0668	9	0	0.2535	0.3202	-0.1867	>	<	1	12.1	12.1	12.1	0	12.1	12.1	>	<	1	1024	1024	1024	0	1024	1024	>
2022-06-21 20:20:25	1281	<	44304	0.0646	9	0	0.2523	0.3169	-0.1877	>	<	1	10	10	10	0	10	10	>	<	1	1024	1024	1024	0	1024	1024	>
2022-06-21 20:20:26	1282	<	44942	0.0674	8	0	0.2556	0.3229	-0.1882	>	<	1	8.5	8.5	8.5	0	8.5	8.5	>	<	1	1024	1024	1024	0	1024	1024	>
2022-06-21 20:20:27	1283	<	44707	0.0668	9	0	0.2528	0.3196	-0.1861	>	<	1	12.35	12.35	12.35	0	12.35	12.35	>	<	1	1024	1024	1024	0	1024	1024	>
2022-06-21 20:20:28	1284	<	45818	0.0689	9	0	0.2654	0.3344	-0.1965	>	<	1	11.8	11.8	11.8	0	11.8	11.8	>	<	1	1024	1024	1024	0	1024	1024	>
2022-06-21 20:20:29	1285	<	43923	0.0676	9	0	0.2782	0.3458	-0.2106	>	<	1	5.95	5.95	5.95	0	5.95	5.95	>	<	1	1024	1024	1024	0	1024	1024	>
2022-06-21 20:20:30	1286	<	45497	0.0671	10	0	0.2541	0.3212	-0.187	>	<	1	12.35	12.35	12.35	0	12.35	12.35	>	<	1	1024	1024	1024	0	1024	1024	>
2022-06-21 20:20:31	1287	<	45561	0.0683	9	0	0.2767	0.345	-0.2083	>	<	1	12.05	12.05	12.05	0	12.05	12.05	>	<	1	1024	1024	1024	0	1024	1024	>
2022-06-21 20:20:32	1288	<	44563	0.0658	10	0	0.252	0.3178	-0.1862	>	<	1	8.05	8.05	8.05	0	8.05	8.05	>	<	1	1024	1024	1024	0	1024	1024	>
2022-06-21 20:20:33	1289	<	45545	0.066	10	0	0.2522	0.3182	-0.1862	>	<	1	10.35	10.35	10.35	0	10.35	10.35	>	<	1	1024	1024	1024	0	1024	1024	>
2022-06-21 20:20:34	1290	<	43398	0.0649	10	0	0.2696	0.3345	-0.2047	>	<	1	11.8	11.8	11.8	0	11.8	11.8	>	<	1	1024	1024	1024	0	1024	1024	>
2022-06-21 20:20:35	1291	<	43967	0.0673	10	0	0.2597	0.3271	-0.1924	>	<	1	11.25	11.25	11.25	0	11.25	11.25	>	<	1	1024	1024	1024	0	1024	1024	>
2022-06-21 20:20:36	1292	<	43963	0.0664	10	0	0.2828	0.3492	-0.2165	>	<	1	6.9	6.9	6.9	0	6.9	6.9	>	<	1	1024	1024	1024	0	1024	1024	>
2022-06-21 20:20:37	1293	<	38738	0.0662	1	0	0.2487	0.3149	-0.1824	>	<	1	12.5	12.5	12.5	0	12.5	12.5	>	<	1	1024	1024	1024	0	1024	1024	>
2022-06-21 20:20:38	1294	<	40137	0.0662	2	0	0.249	0.3153	-0.1828	>	<	1	11.75	11.75	11.75	0	11.75	11.75	>	<	1	1024	1024	1024	0	1024	1024	>
2022-06-21 20:20:39	1295	<	50418	0.0679	9	0	0.2934	0.3613	-0.2256	>	<	1	6.45	6.45	6.45	0	6.45	6.45	>	<	1	1024	1024	1024	0	1024	1024	>
2022-06-21 20:20:40	1296	<	52117	0.068	9	0	0.268	0.336	-0.1999	>	<	1	11.85	11.85	11.85	0	11.85	11.85	>	<	1	1024	1024	1024	0	1024	1024	>
2022-06-21 20:20:41	1297	<	44971	0.0663	9	0	0.2614	0.3277	-0.1951	>	<	1	11.8	11.8	11.8	0	11.8	11.8	>	<	1	1024	1024	1024	0	1024	1024	>
2022-06-21 20:20:42	1298	<	46764	0.0668	2	0	0.2504	0.3172	-0.1835	>	<	1	9.5	9.5	9.5	0	9.5	9.5	>	<	1	1024	1024	1024	0	1024	1024	>
2022-06-21 20:20:43	1299	<	45474	0.0658	9	0	0.2865	0.3523	-0.2207	>	<	1	8.75	8.75	8.75	0	8.75	8.75	>	<	1	1024	1024	1024	0	1024	1024	>
2022-06-21 20:20:44	1300	<	44877	0.0664	9	0	0.2521	0.3185	-0.1858	>	<	1	12.45	12.45	12.45	0	12.45	12.45	>	<	1	1024	1024	1024	0	1024	1024	>
2022-06-21 20:20:45	1301	<	43541	0.0677	10	0	0.2791	0.3468	-0.2115	>	<	1	12.25	12.25	12.25	0	12.25	12.25	>	<	1	1024	1024	1024	0	1024	1024	>
2022-06-21 20:20:46	1302	<	46034	0.0658	9	0	0.2572	0.323	-0.1914	>	<	1	5.8	5.8	5.8	0	5.8	5.8	>	<	1	1024	1024	1024	0	1024	1024	>
2022-06-21 20:20:47	1303	<	44510	0.0641	10	0	0.2552	0.3194	-0.1911	>	<	1	12.3	12.3	12.3	0	12.3	12.3	>	<	1	1024	1024	1024	0	1024	1024	>
2022-06-21 20:20:48	1304	<	44739	0.0651	9	0	0.2686	0.3337	-0.2035	>	<	1	11.85	11.85	11.85	0	11.85	11.85	>	<	1	1024	1024	1024	0	1024	1024	>
2022-06-21 20:20:49	1305	<	46230	0.0658	9	0	0.2602	0.326	-0.1944	>	<	1	7.9	7.9	7.9	0	7.9	7.9	>	<	1	1024	1024	1024	0	1024	1024	>
2022-06-21 20:20:50	1306	<	45076	0.0642	10	0	0.2757	0.3399	-0.2115	>	<	1	10.35	10.35	10.35	0	10.35	10.35	>	<	1	1024	1024	1024	0	1024	1024	>
2022-06-21 20:20:51	1307	<	44369	0.0639	9	0	0.2577	0.3216	-0.1937	>	<	1	11.85	11.85	11.85	0	11.85	11.85	>	<	1	1024	1024	1024	0	1024	1024	>
2022-06-21 20:20:52	1308	<	45498	0.0666	10	0	0.2684	0.335	-0.2018	>	<	1	11.35	11.35	11.35	0	11.35	11.35	>	<	1	1024	1024	1024	0	1024	1024	>
2022-06-21 20:20:53	1309	<	44864	0.0669	9	0	0.2801	0.347	-0.2132	>	<	1	6.9	6.9	6.9	0	6.9	6.9	>	<	1	1024	1024	1024	0	1024	1024	>
2022-06-21 20:20:54	1310	<	44934	0.0643	3	0	0.2464	0.3108	-0.1821	>	<	1	12.4	12.4	12.4	0	12.4	12.4	>	<	1	1024	1024	1024	0	1024	1024	>
2022-06-21 20:20:55	1311	<	45441	0.066	9	0	0.2514	0.3174	-0.1854	>	<	1	11.75	11.75	11.75	0	11.75	11.75	>	<	1	1024	1024	1024	0	1024	1024	>
2022-06-21 20:20:56	1312	<	40298	0.0658	10	0	0.2523	0.3181	-0.1866	>	<	1	6.05	6.05	6.05	0	6.05	6.05	>	<	1	1024	1024	1024	0	1024	1024	>
2022-06-21 20:20:57	1313	<	48154	0.067	3	0	0.2512	0.3181	-0.1842	>	<	1	12.25	12.25	12.25	0	12.25	12.25	>	<	1	1024	1024	1024	0	1024	1024	>
2022-06-21 20:20:58	1314	<	46273	0.0655	9	0	0.2698	0.3353	-0.2042	>	<	1	11.8	11.8	11.8	0	11.8	11.8	>	<	1	1024	1024	1024	0	1024	1024	>
2022-06-21 20:20:59	1315	<	44287	0.0677	9	0	0.2705	0.3382	-0.2028	>	<	1	9.6	9.6	9.6	0	9.6	9.6	>	<	1	1024	1024	1024	0	1024	1024	>
2022-06-21 20:21:00	1316	<	45538	0.066	1	0	0.2483	0.3144	-0.1823	>	<	1	8.7	8.7	8.7	0	8.7	8.7	>	<	1	1024	1024	1024	0	1024	1024	>
2022-06-21 20:21:01	1317	<	44521	0.0726	9	0	0.2838	0.3564	-0.2113	>	<	1	12.45	12.45	12.45	0	12.45	12.45	>	<	1	1024	1024	1024	0	1024	1024	>
2022-06-21 20:21:02	1318	<	43130	0.0662	10	0	0.2806	0.3468	-0.2144	>	<	1	11.8	11.8	11.8	0	11.8	11.8	>	<	1	1024	1024	1024	0	1024	1024	>
2022-06-21 20:21:03	1319	<	46821	0.0692	8	0	0.2719	0.3411	-0.2028	>	<	1	5.85	5.85	5.85	0	5.85	5.85	>	<	1	1024	1024	1024	0	1024	1024	>
2022-06-21 20:21:04	1320	<	46083	0.0677	2	0	0.2519	0.3196	-0.1842	>	<	1	12.25	12.25	12.25	0	12.25	12.25	>	<	1	1024	1024	1024	0	1024	1024	>
2022-06-21 20:21:05	1321	<	45054	0.0658	10	0	0.264	0.3297	-0.1982	>	<	1	11.8	11.8	11.8	0	11.8	11.8	>	<	1	1024	1024	1024	0	1024	1024	>
2022-06-21 20:21:06	1322	<	44856	0.0681	9	0	0.2679	0.336	-0.1998	>	<	1	9.1	9.1	9.1	0	9.1	9.1	>	<	1	1024	1024	1024	0	1024	1024	>
2022-06-21 20:21:07	1323	<	39732	0.0729	9	0	0.2833	0.3561	-0.2104	>	<	1	9.15	9.15	9.15	0	9.15	9.15	>	<	1	1024	1024	1024	0	1024	1024	>
2022-06-21 20:21:08	1324	<	50420	0.0655	10	0	0.255	0.3204	-0.1895	>	<	1	12.6	12.6	12.6	0	12.6	12.6	>	<	1	1024	1024	1024	0	1024	1024	>
2022-06-21 20:21:09	1325	<	44043	0.0656	10	0	0.2602	0.3258	-0.1946	>	<	1	11.85	11.85	11.85	0	11.85	11.85	>	<	1	1024	1024	1024	0	1024	1024	>
2022-06-21 20:21:10	1326	<	45760	0.0676	10	0	0.2824	0.35	-0.2148	>	<	1	6.05	6.05	6.05	0	6.05	6.05	>	<	1	1024	1024	1024	0	1024	1024	>
2022-06-21 20:21:11	1327	<	45226	0.0673	10	0	0.2726	0.3399	-0.2053	>	<	1	12.5	12.5	12.5	0	12.5	12.5	>	<	1	1024	1024	1024	0	1024	1024	>
2022-06-21 20:21:12	1328	<	43280	0.066	9	0	0.2594	0.3254	-0.1935	>	<	1	12	12	12	0	12	12	>	<	1	1024	1024	1024	0	1024	1024	>
2022-06-21 20:21:13	1329	<	46500	0.0634	11	0	0.2743	0.3377	-0.211	>	<	1	7.85	7.85	7.85	0	7.85	7.85	>	<	1	1024	1024	1024	0	1024	1024	>
2022-06-21 20:21:14	1330	<	44100	0.0689	9	0	0.2779	0.3467	-0.209	>	<	1	10.65	10.65	10.65	0	10.65	10.65	>	<	1	1024	1024	1024	0	1024	1024	>
2022-06-21 20:21:15	1331	<	45712	0.0686	10	0	0.2903	0.359	-0.2217	>	<	1	11.8	11.8	11.8	0	11.8	11.8	>	<	1	1024	1024	1024	0	1024	1024	>
2022-06-21 20:21:16	1332	<	45180	0.0644	1	0	0.2455	0.31	-0.1811	>	<	1	11.55	11.55	11.55	0	11.55	11.55	>	<	1	1024	1024	1024	0	1024	1024	>
2022-06-21 20:21:17	1333	<	44013	0.0643	11	0	0.2583	0.3225	-0.194	>	<	1	6.85	6.85	6.85	0	6.85	6.85	>	<	1	1024	1024	1024	0	1024	1024	>
2022-06-21 20:21:18	1334	<	46111	0.0681	10	0	0.2563	0.3243	-0.1882	>	<	1	12.5	12.5	12.5	0	12.5	12.5	>	<	1	1024	1024	1024	0	1024	1024	>
2022-06-21 20:21:19	1335	<	43899	0.0685	2	0	0.2527	0.3212	-0.1842	>	<	1	11.95	11.95	11.95	0	11.95	11.95	>	<	1	1024	1024	1024	0	1024	1024	>
2022-06-21 20:21:20	1336	<	44502	0.0649	10	0	0.2622	0.3271	-0.1973	>	<	1	7	7	7	0	7	7	>	<	1	1024	1024	1024	0	1024	1024	>
2022-06-21 20:21:21	1337	<	46532	0.065	10	0	0.269	0.3339	-0.204	>	<	1	11.5	11.5	11.5	0	11.5	11.5	>	<	1	1024	1024	1024	0	1024	1024	>
2022-06-21 20:21:22	1338	<	44489	0.0672	11	0	0.3062	0.3734	-0.239	>	<	1	11.9	11.9	11.9	0	11.9	11.9	>	<	1	1024	1024	1024	0	1024	1024	>
2022-06-21 20:21:23	1339	<	45539	0.0673	10	0	0.2662	0.3335	-0.1988	>	<	1	10.95	10.95	10.95	0	10.95	10.95	>	<	1	1024	1024	1024	0	1024	1024	>
2022-06-21 20:21:24	1340	<	44425	0.0648	1	0	0.2462	0.311	-0.1814	>	<	1	7.55	7.55	7.55	0	7.55	7.55	>	<	1	1024	1024	1024	0	1024	1024	>
2022-06-21 20:21:25	1341	<	45545	0.0669	10	0	0.2542	0.3211	-0.1874	>	<	1	12.45	12.45	12.45	0	12.45	12.45	>	<	1	1024	1024	1024	0	1024	1024	>
2022-06-21 20:21:26	1342	<	44333	0.0651	10	0	0.2632	0.3282	-0.1981	>	<	1	12	12	12	0	12	12	>	<	1	1024	1024	1024	0	1024	1024	>
2022-06-21 20:21:27	1343	<	45010	0.0658	10	0	0.2828	0.3486	-0.217	>	<	1	6.75	6.75	6.75	0	6.75	6.75	>	<	1	1024	1024	1024	0	1024	1024	>
2022-06-21 20:21:28	1344	<	45121	0.0685	9	0	0.2739	0.3424	-0.2053	>	<	1	11.5	11.5	11.5	0	11.5	11.5	>	<	1	1024	1024	1024	0	1024	1024	>
2022-06-21 20:21:29	1345	<	44220	0.0661	10	0	0.2794	0.3455	-0.2132	>	<	1	11.85	11.85	11.85	0	11.85	11.85	>	<	1	1024	1024	1024	0	1024	1024	>
2022-06-21 20:21:30	1346	<	46520	0.067	9	0	0.2531	0.3201	-0.1861	>	<	1	10.55	10.55	10.55	0	10.55	10.55	>	<	1	1024	1024	1024	0	1024	1024	>
2022-06-21 20:21:31	1347	<	44091	0.067	9	0	0.2658	0.3327	-0.1988	>	<	1	7.85	7.85	7.85	0	7.85	7.85	>	<	1	1024	1024	1024	0	1024	1024	>
2022-06-21 20:21:32	1348	<	44496	0.0671	10	0	0.2543	0.3214	-0.1871	>	<	1	12.5	12.5	12.5	0	12.5	12.5	>	<	1	1024	1024	1024	0	1024	1024	>
2022-06-21 20:21:33	1349	<	44227	0.0658	10	0	0.26	0.3258	-0.1942	>	<	1	11.9	11.9	11.9	0	11.9	11.9	>	<	1	1024	1024	1024	0	1024	1024	>
2022-06-21 20:21:34	1350	<	46825	0.0659	10	0	0.2631	0.329	-0.1972	>	<	1	6	6	6	0	6	6	>	<	1	1024	1024	1024	0	1024	1024	>
2022-06-21 20:21:35	1351	<	44809	0.0691	9	0	0.2568	0.326	-0.1877	>	<	1	12.4	12.4	12.4	0	12.4	12.4	>	<	1	1024	1024	1024	0	1024	1024	>
2022-06-21 20:21:36	1352	<	44031	0.0656	2	0	0.2481	0.3137	-0.1825	>	<	1	11.85	11.85	11.85	0	11.85	11.85	>	<	1	1024	1024	1024	0	1024	1024	>
2022-06-21 20:21:37	1353	<	45410	0.0671	10	0	0.2808	0.3479	-0.2137	>	<	1	9.85	9.85	9.85	0	9.85	9.85	>	<	1	1024	1024	1024	0	1024	1024	>
2022-06-21 20:21:38	1354	<	45362	0.066	9	0	0.2546	0.3205	-0.1886	>	<	1	8.5	8.5	8.5	0	8.5	8.5	>	<	1	1024	1024	1024	0	1024	1024	>
2022-06-21 20:21:39	1355	<	44105	0.0635	9	0	0.2569	0.3204	-0.1934	>	<	1	12.55	12.55	12.55	0	12.55	12.55	>	<	1	1024	1024	1024	0	1024	1024	>
2022-06-21 20:21:40	1356	<	45763	0.065	9	0	0.2566	0.3216	-0.1916	>	<	1	12	12	12	0	12	12	>	<	1	1024	1024	1024	0	1024	1024	>
2022-06-21 20:21:41	1357	<	41465	0.0674	9	0	0.2575	0.3249	-0.1901	>	<	1	5.9	5.9	5.9	0	5.9	5.9	>	<	1	1024	1024	1024	0	1024	1024	>
2022-06-21 20:21:42	1358	<	48555	0.0715	8	0	0.2686	0.3401	-0.1971	>	<	1	12.3	12.3	12.3	0	12.3	12.3	>	<	1	1024	1024	1024	0	1024	1024	>
2022-06-21 20:21:43	1359	<	45544	0.0672	9	0	0.273	0.3401	-0.2058	>	<	1	11.85	11.85	11.85	0	11.85	11.85	>	<	1	1024	1024	1024	0	1024	1024	>
2022-06-21 20:21:44	1360	<	45053	0.0676	10	0	0.2739	0.3415	-0.2063	>	<	1	9	9	9	0	9	9	>	<	1	1024	1024	1024	0	1024	1024	>
2022-06-21 20:21:45	1361	<	44156	0.0676	9	0	0.2699	0.3375	-0.2023	>	<	1	9.3	9.3	9.3	0	9.3	9.3	>	<	1	1024	1024	1024	0	1024	1024	>
2022-06-21 20:21:46	1362	<	44724	0.0669	10	0	0.292	0.359	-0.2251	>	<	1	12.4	12.4	12.4	0	12.4	12.4	>	<	1	1024	1024	1024	0	1024	1024	>
2022-06-21 20:21:47	1363	<	45217	0.0714	10	0	0.2836	0.3549	-0.2122	>	<	1	11.9	11.9	11.9	0	11.9	11.9	>	<	1	1024	1024	1024	0	1024	1024	>
2022-06-21 20:21:48	1364	<	44758	0.0702	11	0	0.3023	0.3725	-0.2321	>	<	1	5.9	5.9	5.9	0	5.9	5.9	>	<	1	1024	1024	1024	0	1024	1024	>
2022-06-21 20:21:49	1365	<	39041	0.0665	9	0	0.2564	0.3229	-0.1899	>	<	1	12.45	12.45	12.45	0	12.45	12.45	>	<	1	1024	1024	1024	0	1024	1024	>
2022-06-21 20:21:50	1366	<	50960	0.07	1	0	0.2551	0.3251	-0.1851	>	<	1	11.8	11.8	11.8	0	11.8	11.8	>	<	1	1024	1024	1024	0	1024	1024	>
2022-06-21 20:21:51	1367	<	44921	0.0697	10	0	0.2859	0.3556	-0.2163	>	<	1	7.75	7.75	7.75	0	7.75	7.75	>	<	1	1024	1024	1024	0	1024	1024	>
2022-06-21 20:21:52	1368	<	43609	0.0654	10	0	0.2786	0.344	-0.2132	>	<	1	10.75	10.75	10.75	0	10.75	10.75	>	<	1	1024	1024	1024	0	1024	1024	>
2022-06-21 20:21:53	1369	<	45907	0.0674	9	0	0.2807	0.3481	-0.2133	>	<	1	11.9	11.9	11.9	0	11.9	11.9	>	<	1	1024	1024	1024	0	1024	1024	>
2022-06-21 20:21:54	1370	<	40855	0.0696	10	0	0.2588	0.3284	-0.1892	>	<	1	11.5	11.5	11.5	0	11.5	11.5	>	<	1	1024	1024	1024	0	1024	1024	>
2022-06-21 20:21:55	1371	<	49653	0.0679	10	0	0.2769	0.3448	-0.209	>	<	1	7	7	7	0	7	7	>	<	1	1024	1024	1024	0	1024	1024	>
2022-06-21 20:21:56	1372	<	42858	0.0673	9	0	0.2781	0.3454	-0.2108	>	<	1	12.6	12.6	12.6	0	12.6	12.6	>	<	1	1024	1024	1024	0	1024	1024	>
2022-06-21 20:21:57	1373	<	46641	0.0674	2	0	0.2509	0.3183	-0.1834	>	<	1	11.9	11.9	11.9	0	11.9	11.9	>	<	1	1024	1024	1024	0	1024	1024	>
2022-06-21 20:21:58	1374	<	45385	0.0673	10	0	0.2819	0.3491	-0.2146	>	<	1	6.5	6.5	6.5	0	6.5	6.5	>	<	1	1024	1024	1024	0	1024	1024	>
2022-06-21 20:21:59	1375	<	45713	0.0664	9	0	0.2521	0.3186	-0.1857	>	<	1	11.95	11.95	11.95	0	11.95	11.95	>	<	1	1024	1024	1024	0	1024	1024	>
2022-06-21 20:22:00	1376	<	44557	0.0697	10	0	0.2738	0.3434	-0.2041	>	<	1	11.9	11.9	11.9	0	11.9	11.9	>	<	1	1024	1024	1024	0	1024	1024	>
2022-06-21 20:22:01	1377	<	45827	0.0643	9	0	0.2547	0.319	-0.1904	>	<	1	10.2	10.2	10.2	0	10.2	10.2	>	<	1	1024	1024	1024	0	1024	1024	>
2022-06-21 20:22:02	1378	<	44382	0.0685	8	0	0.255	0.3235	-0.1866	>	<	1	8.2	8.2	8.2	0	8.2	8.2	>	<	1	1024	1024	1024	0	1024	1024	>
2022-06-21 20:22:03	1379	<	45176	0.066	9	0	0.2816	0.3476	-0.2156	>	<	1	12.55	12.55	12.55	0	12.55	12.55	>	<	1	1024	1024	1024	0	1024	1024	>
2022-06-21 20:22:04	1380	<	44789	0.0674	10	0	0.27	0.3374	-0.2026	>	<	1	11.95	11.95	11.95	0	11.95	11.95	>	<	1	1024	1024	1024	0	1024	1024	>
2022-06-21 20:22:05	1381	<	44850	0.0667	9	0	0.2883	0.355	-0.2216	>	<	1	5.9	5.9	5.9	0	5.9	5.9	>	<	1	1024	1024	1024	0	1024	1024	>
2022-06-21 20:22:06	1382	<	46077	0.0689	10	0	0.2732	0.3421	-0.2043	>	<	1	12.45	12.45	12.45	0	12.45	12.45	>	<	1	1024	1024	1024	0	1024	1024	>
2022-06-21 20:22:07	1383	<	44627	0.0655	9	0	0.2576	0.323	-0.1921	>	<	1	12.05	12.05	12.05	0	12.05	12.05	>	<	1	1024	1024	1024	0	1024	1024	>
2022-06-21 20:22:08	1384	<	45102	0.0669	1	0	0.2498	0.3167	-0.1829	>	<	1	9.05	9.05	9.05	0	9.05	9.05	>	<	1	1024	1024	1024	0	1024	1024	>
2022-06-21 20:22:09	1385	<	44786	0.0685	9	0	0.2558	0.3243	-0.1873	>	<	1	9.2	9.2	9.2	0	9.2	9.2	>	<	1	1024	1024	1024	0	1024	1024	>
2022-06-21 20:22:10	1386	<	44690	0.0673	9	0	0.2722	0.3396	-0.2049	>	<	1	12.35	12.35	12.35	0	12.35	12.35	>	<	1	1024	1024	1024	0	1024	1024	>
2022-06-21 20:22:11	1387	<	44937	0.0703	10	0	0.2857	0.356	-0.2154	>	<	1	11.85	11.85	11.85	0	11.85	11.85	>	<	1	1024	1024	1024	0	1024	1024	>
2022-06-21 20:22:12	1388	<	45423	0.0666	10	0	0.2571	0.3237	-0.1905	>	<	1	5.9	5.9	5.9	0	5.9	5.9	>	<	1	1024	1024	1024	0	1024	1024	>
2022-06-21 20:22:13	1389	<	43638	0.0678	9	0	0.2553	0.3231	-0.1875	>	<	1	12.4	12.4	12.4	0	12.4	12.4	>	<	1	1024	1024	1024	0	1024	1024	>
2022-06-21 20:22:14	1390	<	44773	0.0669	10	0	0.2657	0.3326	-0.1988	>	<	1	12	12	12	0	12	12	>	<	1	1024	1024	1024	0	1024	1024	>
2022-06-21 20:22:15	1391	<	46262	0.0714	10	0	0.3019	0.3733	-0.2305	>	<	1	7.9	7.9	7.9	0	7.9	7.9	>	<	1	1024	1024	1024	0	1024	1024	>
2022-06-21 20:22:16	1392	<	44456	0.0711	9	0	0.2722	0.3433	-0.2012	>	<	1	10.35	10.35	10.35	0	10.35	10.35	>	<	1	1024	1024	1024	0	1024	1024	>
2022-06-21 20:22:17	1393	<	44869	0.0655	10	0	0.2837	0.3491	-0.2182	>	<	1	11.9	11.9	11.9	0	11.9	11.9	>	<	1	1024	1024	1024	0	1024	1024	>
2022-06-21 20:22:18	1394	<	44937	0.0733	9	0	0.2858	0.3592	-0.2125	>	<	1	11.3	11.3	11.3	0	11.3	11.3	>	<	1	1024	1024	1024	0	1024	1024	>
2022-06-21 20:22:19	1395	<	45779	0.0688	10	0	0.2718	0.3405	-0.203	>	<	1	7.05	7.05	7.05	0	7.05	7.05	>	<	1	1024	1024	1024	0	1024	1024	>
2022-06-21 20:22:20	1396	<	45222	0.0661	8	0	0.2654	0.3316	-0.1993	>	<	1	12.35	12.35	12.35	0	12.35	12.35	>	<	1	1024	1024	1024	0	1024	1024	>
2022-06-21 20:22:21	1397	<	44312	0.0673	1	0	0.2505	0.3178	-0.1832	>	<	1	12.15	12.15	12.15	0	12.15	12.15	>	<	1	1024	1024	1024	0	1024	1024	>
2022-06-21 20:22:22	1398	<	46486	0.0697	10	0	0.3001	0.3698	-0.2304	>	<	1	6	6	6	0	6	6	>	<	1	1024	1024	1024	0	1024	1024	>
2022-06-21 20:22:23	1399	<	41348	0.0619	1	0	0.241	0.3029	-0.1791	>	<	1	12.5	12.5	12.5	0	12.5	12.5	>	<	1	1024	1024	1024	0	1024	1024	>
2022-06-21 20:22:24	1400	<	34127	0.0664	1	0	0.249	0.3154	-0.1826	>	<	1	11.95	11.95	11.95	0	11.95	11.95	>	<	1	1024	1024	1024	0	1024	1024	>
2022-06-21 20:22:25	1401	<	42274	0.0681	9	0	0.2586	0.3268	-0.1905	>	<	1	9.75	9.75	9.75	0	9.75	9.75	>	<	1	1024	1024	1024	0	1024	1024	>
2022-06-21 20:22:26	1402	<	31755	0.0671	10	0	0.2825	0.3496	-0.2155	>	<	1	8.75	8.75	8.75	0	8.75	8.75	>	<	1	1024	1024	1024	0	1024	1024	>
2022-06-21 20:22:27	1403	<	38260	0.0674	10	0	0.3018	0.3692	-0.2344	>	<	1	12.25	12.25	12.25	0	12.25	12.25	>	<	1	1024	1024	1024	0	1024	1024	>
2022-06-21 20:22:28	1404	<	30294	0.061	1	0	0.2393	0.3002	-0.1783	>	<	1	4.85	4.85	4.85	0	4.85	4.85	>	<	1	1024	1024	1024	0	1024	1024	>
2022-06-21 20:22:29	1405	<	24513	0.1325	206	0	4.0718	4.2043	-3.9392	>	<	1	7.4	7.4	7.4	0	7.4	7.4	>	<	1	1024	1024	1024	0	1024	1024	>
2022-06-21 20:22:30	1406	<	22887	0.0576	219	0	2.0306	2.0883	-1.973	>	<	1	1.3	1.3	1.3	0	1.3	1.3	>	<	1	1024	1024	1024	0	1024	1024	>
2022-06-21 20:22:31	1407	<	24380	0.105	255	0	4.3236	4.4286	-4.2187	>	<	1	8.45	8.45	8.45	0	8.45	8.45	>	<	1	1024	1024	1024	0	1024	1024	>
2022-06-21 20:22:32	1408	<	36999	0.1261	305	0	4.9632	5.0892	-4.8371	>	<	1	2.05	2.05	2.05	0	2.05	2.05	>	<	1	1024	1024	1024	0	1024	1024	>
2022-06-21 20:22:33	1409	<	43650	0.1464	375	0	5.8118	5.9582	-5.6653	>	<	1	9.1	9.1	9.1	0	9.1	9.1	>	<	1	1024	1024	1024	0	1024	1024	>
2022-06-21 20:22:34	1410	<	19373	0.061	103	0	1.5172	1.5782	-1.4561	>	<	1	2.85	2.85	2.85	0	2.85	2.85	>	<	1	1024	1024	1024	0	1024	1024	>
2022-06-21 20:22:35	1411	<	15361	0.0393	93	0	0.7712	0.8105	-0.7319	>	<	1	8.45	8.45	8.45	0	8.45	8.45	>	<	1	1024	1024	1024	0	1024	1024	>
2022-06-21 20:22:36	1412	<	31600	0.1423	241	0	4.7244	4.8667	-4.5821	>	<	1	1.65	1.65	1.65	0	1.65	1.65	>	<	1	1024	1024	1024	0	1024	1024	>
2022-06-21 20:22:37	1413	<	46180	0.0913	302	0	4.1117	4.2031	-4.0204	>	<	1	4.85	4.85	4.85	0	4.85	4.85	>	<	1	1024	1024	1024	0	1024	1024	>
2022-06-21 20:22:38	1414	<	43320	0.1456	644	0	7.4588	7.6043	-7.3132	>	<	1	6.55	6.55	6.55	0	6.55	6.55	>	<	1	1024	1024	1024	0	1024	1024	>
2022-06-21 20:22:39	1415	<	38934	0.0766	178	0	2.5807	2.6573	-2.5041	>	<	1	8.65	8.65	8.65	0	8.65	8.65	>	<	1	1024	1024	1024	0	1024	1024	>
2022-06-21 20:22:40	1416	<	46888	0.066	162	0	2.1015	2.1675	-2.0355	>	<	1	3.4	3.4	3.4	0	3.4	3.4	>	<	1	1024	1024	1024	0	1024	1024	>
2022-06-21 20:22:41	1417	<	45528	0.0635	115	0	1.7359	1.7993	-1.6724	>	<	1	9.85	9.85	9.85	0	9.85	9.85	>	<	1	1024	1024	1024	0	1024	1024	>
2022-06-21 20:22:42	1418	<	45655	0.0798	237	0	2.9571	3.0369	-2.8772	>	<	1	9.55	9.55	9.55	0	9.55	9.55	>	<	1	1024	1024	1024	0	1024	1024	>
2022-06-21 20:22:43	1419	<	55210	0.0722	284	0	2.4977	2.5699	-2.4255	>	<	1	10	10	10	0	10	10	>	<	1	1024	1024	1024	0	1024	1024	>
2022-06-21 20:22:44	1420	<	52643	0.0404	66	0	0.596	0.6364	-0.5555	>	<	1	6.25	6.25	6.25	0	6.25	6.25	>	<	1	1024	1024	1024	0	1024	1024	>
2022-06-21 20:22:45	1421	<	52195	0.0539	122	0	1.4202	1.4741	-1.3663	>	<	1	9.15	9.15	9.15	0	9.15	9.15	>	<	1	1024	1024	1024	0	1024	1024	>
2022-06-21 20:22:46	1422	<	54395	0.0492	108	0	1.2161	1.2653	-1.167	>	<	1	10.4	10.4	10.4	0	10.4	10.4	>	<	1	1024	1024	1024	0	1024	1024	>
2022-06-21 20:22:47	1423	<	55056	0.054	136	0	1.6952	1.7493	-1.6412	>	<	1	10.65	10.65	10.65	0	10.65	10.65	>	<	1	1024	1024	1024	0	1024	1024	>
2022-06-21 20:22:48	1424	<	51343	0.0429	101	0	1.0626	1.1055	-1.0196	>	<	1	10.6	10.6	10.6	0	10.6	10.6	>	<	1	1024	1024	1024	0	1024	1024	>
2022-06-21 20:22:49	1425	<	43297	0.0412	87	0	0.9025	0.9437	-0.8613	>	<	1	10.2	10.2	10.2	0	10.2	10.2	>	<	1	1024	1024	1024	0	1024	1024	>
2022-06-21 20:22:50	1426	<	50722	0.0531	101	0	1.4653	1.5184	-1.4122	>	<	1	10.5	10.5	10.5	0	10.5	10.5	>	<	1	1024	1024	1024	0	1024	1024	>
2022-06-21 20:22:51	1427	<	53677	0.0556	144	0	1.5853	1.6408	-1.5297	>	<	1	7.75	7.75	7.75	0	7.75	7.75	>	<	1	1024	1024	1024	0	1024	1024	>
2022-06-21 20:22:52	1428	<	52141	0.0513	82	0	1.2304	1.2818	-1.1791	>	<	1	6.75	6.75	6.75	0	6.75	6.75	>	<	1	1024	1024	1024	0	1024	1024	>
2022-06-21 20:22:53	1429	<	56617	0.0513	134	0	1.4215	1.4728	-1.3702	>	<	1	10	10	10	0	10	10	>	<	1	1024	1024	1024	0	1024	1024	>
2022-06-21 20:22:54	1430	<	49077	0.0455	138	0	1.3879	1.4333	-1.3424	>	<	1	10.95	10.95	10.95	0	10.95	10.95	>	<	1	1024	1024	1024	0	1024	1024	>
2022-06-21 20:22:55	1431	<	52720	0.0703	286	0	2.9446	3.0149	-2.8743	>	<	1	9.8	9.8	9.8	0	9.8	9.8	>	<	1	1024	1024	1024	0	1024	1024	>
2022-06-21 20:22:56	1432	<	57928	0.0482	85	0	1.1861	1.2343	-1.1379	>	<	1	9.1	9.1	9.1	0	9.1	9.1	>	<	1	1024	1024	1024	0	1024	1024	>
2022-06-21 20:22:57	1433	<	55669	0.0743	242	0	2.9692	3.0435	-2.8949	>	<	1	5.45	5.45	5.45	0	5.45	5.45	>	<	1	1024	1024	1024	0	1024	1024	>
2022-06-21 20:22:58	1434	<	51365	0.0936	432	0	3.92	4.0136	-3.8264	>	<	1	10.6	10.6	10.6	0	10.6	10.6	>	<	1	1024	1024	1024	0	1024	1024	>
2022-06-21 20:22:59	1435	<	51714	0.0453	137	0	1.1421	1.1874	-1.0968	>	<	1	11.5	11.5	11.5	0	11.5	11.5	>	<	1	1024	1024	1024	0	1024	1024	>
2022-06-21 20:23:00	1436	<	50206	0.0625	84	0	1.0117	1.0742	-0.9492	>	<	1	10.15	10.15	10.15	0	10.15	10.15	>	<	1	1024	1024	1024	0	1024	1024	>
2022-06-21 20:23:01	1437	<	49191	0.0675	10	0	0.2616	0.3291	-0.1941	>	<	1	8.15	8.15	8.15	0	8.15	8.15	>	<	1	1024	1024	1024	0	1024	1024	>
2022-06-21 20:23:02	1438	<	49662	0.0686	9	0	0.2557	0.3243	-0.1871	>	<	1	12.35	12.35	12.35	0	12.35	12.35	>	<	1	1024	1024	1024	0	1024	1024	>
2022-06-21 20:23:03	1439	<	45669	0.0683	9	0	0.2733	0.3416	-0.205	>	<	1	11.85	11.85	11.85	0	11.85	11.85	>	<	1	1024	1024	1024	0	1024	1024	>
2022-06-21 20:23:04	1440	<	52207	0.0676	9	0	0.2619	0.3295	-0.1943	>	<	1	5.9	5.9	5.9	0	5.9	5.9	>	<	1	1024	1024	1024	0	1024	1024	>
2022-06-21 20:23:05	1441	<	49218	0.0642	9	0	0.2686	0.3328	-0.2044	>	<	1	12.35	12.35	12.35	0	12.35	12.35	>	<	1	1024	1024	1024	0	1024	1024	>
2022-06-21 20:23:06	1442	<	45431	0.0672	9	0	0.2536	0.3208	-0.1863	>	<	1	11.95	11.95	11.95	0	11.95	11.95	>	<	1	1024	1024	1024	0	1024	1024	>
2022-06-21 20:23:07	1443	<	58002	0.0695	9	0	0.279	0.3485	-0.2095	>	<	1	8.3	8.3	8.3	0	8.3	8.3	>	<	1	1024	1024	1024	0	1024	1024	>
2022-06-21 20:23:08	1444	<	56621	0.0702	9	0	0.2874	0.3576	-0.2173	>	<	1	10.2	10.2	10.2	0	10.2	10.2	>	<	1	1024	1024	1024	0	1024	1024	>
2022-06-21 20:23:09	1445	<	54261	0.0682	10	0	0.2865	0.3547	-0.2184	>	<	1	11.95	11.95	11.95	0	11.95	11.95	>	<	1	1024	1024	1024	0	1024	1024	>
2022-06-21 20:23:10	1446	<	50295	0.0672	9	0	0.2675	0.3347	-0.2003	>	<	1	11.5	11.5	11.5	0	11.5	11.5	>	<	1	1024	1024	1024	0	1024	1024	>
2022-06-21 20:23:11	1447	<	44566	0.0677	10	0	0.2705	0.3382	-0.2029	>	<	1	6.9	6.9	6.9	0	6.9	6.9	>	<	1	1024	1024	1024	0	1024	1024	>
2022-06-21 20:23:12	1448	<	45571	0.0664	10	0	0.278	0.3445	-0.2116	>	<	1	12.55	12.55	12.55	0	12.55	12.55	>	<	1	1024	1024	1024	0	1024	1024	>
2022-06-21 20:23:13	1449	<	44539	0.069	1	0	0.2535	0.3226	-0.1845	>	<	1	12	12	12	0	12	12	>	<	1	1024	1024	1024	0	1024	1024	>
2022-06-21 20:23:14	1450	<	42114	0.0698	10	0	0.3094	0.3792	-0.2396	>	<	1	6.05	6.05	6.05	0	6.05	6.05	>	<	1	1024	1024	1024	0	1024	1024	>
2022-06-21 20:23:15	1451	<	46157	0.0666	1	0	0.2493	0.3158	-0.1827	>	<	1	12.55	12.55	12.55	0	12.55	12.55	>	<	1	1024	1024	1024	0	1024	1024	>
2022-06-21 20:23:16	1452	<	46778	0.0688	10	0	0.275	0.3438	-0.2062	>	<	1	12.05	12.05	12.05	0	12.05	12.05	>	<	1	1024	1024	1024	0	1024	1024	>
2022-06-21 20:23:17	1453	<	45074	0.0695	10	0	0.2877	0.3572	-0.2182	>	<	1	9.15	9.15	9.15	0	9.15	9.15	>	<	1	1024	1024	1024	0	1024	1024	>
2022-06-21 20:23:18	1454	<	44516	0.0684	1	0	0.2524	0.3208	-0.184	>	<	1	9.45	9.45	9.45	0	9.45	9.45	>	<	1	1024	1024	1024	0	1024	1024	>
2022-06-21 20:23:19	1455	<	45619	0.0675	10	0	0.2586	0.3261	-0.1911	>	<	1	12.5	12.5	12.5	0	12.5	12.5	>	<	1	1024	1024	1024	0	1024	1024	>
2022-06-21 20:23:20	1456	<	44414	0.0672	9	0	0.2631	0.3303	-0.1959	>	<	1	11.8	11.8	11.8	0	11.8	11.8	>	<	1	1024	1024	1024	0	1024	1024	>
2022-06-21 20:23:21	1457	<	44603	0.0622	9	0	0.2448	0.307	-0.1826	>	<	1	6.25	6.25	6.25	0	6.25	6.25	>	<	1	1024	1024	1024	0	1024	1024	>
2022-06-21 20:23:22	1458	<	46091	0.0683	9	0	0.2732	0.3415	-0.2049	>	<	1	12.4	12.4	12.4	0	12.4	12.4	>	<	1	1024	1024	1024	0	1024	1024	>
2022-06-21 20:23:23	1459	<	44861	0.0654	10	0	0.2667	0.3321	-0.2013	>	<	1	11.9	11.9	11.9	0	11.9	11.9	>	<	1	1024	1024	1024	0	1024	1024	>
2022-06-21 20:23:24	1460	<	43753	0.067	10	0	0.2839	0.351	-0.2169	>	<	1	7.05	7.05	7.05	0	7.05	7.05	>	<	1	1024	1024	1024	0	1024	1024	>
2022-06-21 20:23:25	1461	<	46411	0.0655	9	0	0.2629	0.3283	-0.1974	>	<	1	11.4	11.4	11.4	0	11.4	11.4	>	<	1	1024	1024	1024	0	1024	1024	>
2022-06-21 20:23:26	1462	<	43459	0.0675	10	0	0.2705	0.338	-0.203	>	<	1	12	12	12	0	12	12	>	<	1	1024	1024	1024	0	1024	1024	>
2022-06-21 20:23:27	1463	<	40093	0.0661	2	0	0.2488	0.3149	-0.1827	>	<	1	10.25	10.25	10.25	0	10.25	10.25	>	<	1	1024	1024	1024	0	1024	1024	>
2022-06-21 20:23:28	1464	<	51152	0.0711	9	0	0.2597	0.3308	-0.1886	>	<	1	8.2	8.2	8.2	0	8.2	8.2	>	<	1	1024	1024	1024	0	1024	1024	>
2022-06-21 20:23:29	1465	<	43326	0.0658	9	0	0.2707	0.3365	-0.2049	>	<	1	12.65	12.65	12.65	0	12.65	12.65	>	<	1	1024	1024	1024	0	1024	1024	>
2022-06-21 20:23:30	1466	<	45583	0.0644	3	0	0.247	0.3114	-0.1826	>	<	1	12.1	12.1	12.1	0	12.1	12.1	>	<	1	1024	1024	1024	0	1024	1024	>
2022-06-21 20:23:31	1467	<	43579	0.0673	1	0	0.2505	0.3178	-0.1832	>	<	1	5.9	5.9	5.9	0	5.9	5.9	>	<	1	1024	1024	1024	0	1024	1024	>
2022-06-21 20:23:32	1468	<	47280	0.0667	3	0	0.2503	0.317	-0.1836	>	<	1	12.45	12.45	12.45	0	12.45	12.45	>	<	1	1024	1024	1024	0	1024	1024	>
2022-06-21 20:23:33	1469	<	41659	0.0609	1	0	0.2391	0.3	-0.1782	>	<	1	11.95	11.95	11.95	0	11.95	11.95	>	<	1	1024	1024	1024	0	1024	1024	>
2022-06-21 20:23:34	1470	<	42315	0.0683	10	0	0.3014	0.3697	-0.2331	>	<	1	7.6	7.6	7.6	0	7.6	7.6	>	<	1	1024	1024	1024	0	1024	1024	>
2022-06-21 20:23:35	1471	<	49418	0.0664	9	0	0.2577	0.3241	-0.1912	>	<	1	11	11	11	0	11	11	>	<	1	1024	1024	1024	0	1024	1024	>
2022-06-21 20:23:36	1472	<	45997	0.0747	10	0	0.2962	0.3709	-0.2215	>	<	1	12.05	12.05	12.05	0	12.05	12.05	>	<	1	1024	1024	1024	0	1024	1024	>
2022-06-21 20:23:37	1473	<	45968	0.0686	9	0	0.2765	0.3451	-0.2079	>	<	1	10.3	10.3	10.3	0	10.3	10.3	>	<	1	1024	1024	1024	0	1024	1024	>
2022-06-21 20:23:38	1474	<	39863	0.0649	11	0	0.2627	0.3276	-0.1977	>	<	1	8.1	8.1	8.1	0	8.1	8.1	>	<	1	1024	1024	1024	0	1024	1024	>
2022-06-21 20:23:39	1475	<	41126	0.064	1	0	0.2448	0.3088	-0.1808	>	<	1	12.35	12.35	12.35	0	12.35	12.35	>	<	1	1024	1024	1024	0	1024	1024	>
2022-06-21 20:23:40	1476	<	49449	0.0664	9	0	0.2575	0.3239	-0.1912	>	<	1	11.75	11.75	11.75	0	11.75	11.75	>	<	1	1024	1024	1024	0	1024	1024	>
2022-06-21 20:23:41	1477	<	49120	0.0662	10	0	0.2604	0.3266	-0.1941	>	<	1	5.9	5.9	5.9	0	5.9	5.9	>	<	1	1024	1024	1024	0	1024	1024	>
2022-06-21 20:23:42	1478	<	45494	0.0661	8	0	0.269	0.3351	-0.2029	>	<	1	12.4	12.4	12.4	0	12.4	12.4	>	<	1	1024	1024	1024	0	1024	1024	>
2022-06-21 20:23:43	1479	<	45148	0.0659	2	0	0.2482	0.3141	-0.1824	>	<	1	11.75	11.75	11.75	0	11.75	11.75	>	<	1	1024	1024	1024	0	1024	1024	>
2022-06-21 20:23:44	1480	<	44818	0.0675	10	0	0.2774	0.3449	-0.21	>	<	1	7.05	7.05	7.05	0	7.05	7.05	>	<	1	1024	1024	1024	0	1024	1024	>
2022-06-21 20:23:45	1481	<	44526	0.0669	3	0	0.2517	0.3185	-0.1848	>	<	1	11.4	11.4	11.4	0	11.4	11.4	>	<	1	1024	1024	1024	0	1024	1024	>
2022-06-21 20:23:46	1482	<	45044	0.0677	10	0	0.2961	0.3638	-0.2284	>	<	1	11.75	11.75	11.75	0	11.75	11.75	>	<	1	1024	1024	1024	0	1024	1024	>
2022-06-21 20:23:47	1483	<	45421	0.0697	9	0	0.2788	0.3484	-0.2091	>	<	1	9.8	9.8	9.8	0	9.8	9.8	>	<	1	1024	1024	1024	0	1024	1024	>
2022-06-21 20:23:48	1484	<	44889	0.0662	9	0	0.2518	0.3179	-0.1856	>	<	1	8.5	8.5	8.5	0	8.5	8.5	>	<	1	1024	1024	1024	0	1024	1024	>
2022-06-21 20:23:49	1485	<	44933	0.067	9	0	0.2969	0.3639	-0.2299	>	<	1	12.5	12.5	12.5	0	12.5	12.5	>	<	1	1024	1024	1024	0	1024	1024	>
2022-06-21 20:23:50	1486	<	45085	0.0614	1	0	0.2401	0.3015	-0.1787	>	<	1	11.8	11.8	11.8	0	11.8	11.8	>	<	1	1024	1024	1024	0	1024	1024	>
2022-06-21 20:23:51	1487	<	44917	0.0668	8	0	0.2618	0.3286	-0.1951	>	<	1	5.8	5.8	5.8	0	5.8	5.8	>	<	1	1024	1024	1024	0	1024	1024	>
2022-06-21 20:23:52	1488	<	45317	0.0668	9	0	0.2593	0.3261	-0.1925	>	<	1	12.4	12.4	12.4	0	12.4	12.4	>	<	1	1024	1024	1024	0	1024	1024	>
2022-06-21 20:23:53	1489	<	44248	0.0666	1	0	0.2493	0.3159	-0.1827	>	<	1	11.8	11.8	11.8	0	11.8	11.8	>	<	1	1024	1024	1024	0	1024	1024	>
2022-06-21 20:23:54	1490	<	44846	0.0652	1	0	0.2469	0.3121	-0.1817	>	<	1	6.55	6.55	6.55	0	6.55	6.55	>	<	1	1024	1024	1024	0	1024	1024	>
2022-06-21 20:23:55	1491	<	45646	0.0716	9	0	0.2817	0.3533	-0.2101	>	<	1	11.8	11.8	11.8	0	11.8	11.8	>	<	1	1024	1024	1024	0	1024	1024	>
2022-06-21 20:23:56	1492	<	44682	0.0708	10	0	0.2863	0.3571	-0.2155	>	<	1	11.8	11.8	11.8	0	11.8	11.8	>	<	1	1024	1024	1024	0	1024	1024	>
2022-06-21 20:23:57	1493	<	44575	0.0682	10	0	0.2852	0.3535	-0.217	>	<	1	9.15	9.15	9.15	0	9.15	9.15	>	<	1	1024	1024	1024	0	1024	1024	>
2022-06-21 20:23:58	1494	<	45800	0.0665	9	0	0.2644	0.3309	-0.1979	>	<	1	9.2	9.2	9.2	0	9.2	9.2	>	<	1	1024	1024	1024	0	1024	1024	>
2022-06-21 20:23:59	1495	<	44994	0.0693	10	0	0.2796	0.3489	-0.2104	>	<	1	11.95	11.95	11.95	0	11.95	11.95	>	<	1	1024	1024	1024	0	1024	1024	>
2022-06-21 20:24:00	1496	<	44496	0.0674	10	0	0.2719	0.3393	-0.2045	>	<	1	11.7	11.7	11.7	0	11.7	11.7	>	<	1	1024	1024	1024	0	1024	1024	>
2022-06-21 20:24:01	1497	<	44752	0.0671	9	0	0.2741	0.3412	-0.207	>	<	1	6.45	6.45	6.45	0	6.45	6.45	>	<	1	1024	1024	1024	0	1024	1024	>
2022-06-21 20:24:02	1498	<	45473	0.063	1	0	0.243	0.3061	-0.18	>	<	1	12.3	12.3	12.3	0	12.3	12.3	>	<	1	1024	1024	1024	0	1024	1024	>
2022-06-21 20:24:03	1499	<	44054	0.0623	11	0	0.2521	0.3144	-0.1897	>	<	1	11.85	11.85	11.85	0	11.85	11.85	>	<	1	1024	1024	1024	0	1024	1024	>
2022-06-21 20:24:04	1500	<	45196	0.0664	10	0	0.2828	0.3492	-0.2163	>	<	1	5.95	5.95	5.95	0	5.95	5.95	>	<	1	1024	1024	1024	0	1024	1024	>
2022-06-21 20:24:05	1501	<	44715	0.0668	1	0	0.2497	0.3165	-0.1829	>	<	1	12.45	12.45	12.45	0	12.45	12.45	>	<	1	1024	1024	1024	0	1024	1024	>
2022-06-21 20:24:06	1502	<	44857	0.0663	9	0	0.274	0.3403	-0.2076	>	<	1	11.85	11.85	11.85	0	11.85	11.85	>	<	1	1024	1024	1024	0	1024	1024	>
2022-06-21 20:24:07	1503	<	45436	0.0648	10	0	0.2568	0.3215	-0.192	>	<	1	8.9	8.9	8.9	0	8.9	8.9	>	<	1	1024	1024	1024	0	1024	1024	>
2022-06-21 20:24:08	1504	<	45446	0.066	10	0	0.2783	0.3443	-0.2123	>	<	1	9.45	9.45	9.45	0	9.45	9.45	>	<	1	1024	1024	1024	0	1024	1024	>
2022-06-21 20:24:09	1505	<	45513	0.07	9	0	0.2764	0.3464	-0.2065	>	<	1	11.75	11.75	11.75	0	11.75	11.75	>	<	1	1024	1024	1024	0	1024	1024	>
2022-06-21 20:24:10	1506	<	44830	0.0681	9	0	0.2633	0.3315	-0.1952	>	<	1	11.45	11.45	11.45	0	11.45	11.45	>	<	1	1024	1024	1024	0	1024	1024	>
2022-06-21 20:24:11	1507	<	44773	0.0638	9	0	0.2541	0.3179	-0.1903	>	<	1	7	7	7	0	7	7	>	<	1	1024	1024	1024	0	1024	1024	>
2022-06-21 20:24:12	1508	<	44435	0.0694	9	0	0.2817	0.3511	-0.2122	>	<	1	12.35	12.35	12.35	0	12.35	12.35	>	<	1	1024	1024	1024	0	1024	1024	>
2022-06-21 20:24:13	1509	<	42147	0.069	10	0	0.2578	0.3268	-0.1888	>	<	1	12.15	12.15	12.15	0	12.15	12.15	>	<	1	1024	1024	1024	0	1024	1024	>
2022-06-21 20:24:14	1510	<	29441	0.0645	8	0	0.2749	0.3395	-0.2104	>	<	1	5.9	5.9	5.9	0	5.9	5.9	>	<	1	1024	1024	1024	0	1024	1024	>
2022-06-21 20:24:15	1511	<	45798	0.0644	10	0	0.2738	0.3382	-0.2094	>	<	1	12.45	12.45	12.45	0	12.45	12.45	>	<	1	1024	1024	1024	0	1024	1024	>
2022-06-21 20:24:16	1512	<	51376	0.0676	10	0	0.2805	0.3481	-0.2129	>	<	1	11.9	11.9	11.9	0	11.9	11.9	>	<	1	1024	1024	1024	0	1024	1024	>
2022-06-21 20:24:17	1513	<	52582	0.0674	10	0	0.2704	0.3378	-0.203	>	<	1	8.05	8.05	8.05	0	8.05	8.05	>	<	1	1024	1024	1024	0	1024	1024	>
2022-06-21 20:24:18	1514	<	49799	0.0683	9	0	0.2672	0.3355	-0.1988	>	<	1	10.55	10.55	10.55	0	10.55	10.55	>	<	1	1024	1024	1024	0	1024	1024	>
2022-06-21 20:24:19	1515	<	44923	0.0695	10	0	0.2924	0.362	-0.2229	>	<	1	12	12	12	0	12	12	>	<	1	1024	1024	1024	0	1024	1024	>
2022-06-21 20:24:20	1516	<	45019	0.063	8	0	0.2481	0.3111	-0.185	>	<	1	10.8	10.8	10.8	0	10.8	10.8	>	<	1	1024	1024	1024	0	1024	1024	>
2022-06-21 20:24:21	1517	<	45112	0.0703	9	0	0.2795	0.3498	-0.2092	>	<	1	7.55	7.55	7.55	0	7.55	7.55	>	<	1	1024	1024	1024	0	1024	1024	>
2022-06-21 20:24:22	1518	<	44884	0.0663	10	0	0.2786	0.3449	-0.2123	>	<	1	12.55	12.55	12.55	0	12.55	12.55	>	<	1	1024	1024	1024	0	1024	1024	>
2022-06-21 20:24:23	1519	<	43003	0.0673	9	0	0.2543	0.3216	-0.1869	>	<	1	11.85	11.85	11.85	0	11.85	11.85	>	<	1	1024	1024	1024	0	1024	1024	>
2022-06-21 20:24:24	1520	<	46660	0.0667	10	0	0.2645	0.3312	-0.1978	>	<	1	6	6	6	0	6	6	>	<	1	1024	1024	1024	0	1024	1024	>
2022-06-21 20:24:25	1521	<	44037	0.0655	10	0	0.2642	0.3297	-0.1986	>	<	1	12.45	12.45	12.45	0	12.45	12.45	>	<	1	1024	1024	1024	0	1024	1024	>
2022-06-21 20:24:26	1522	<	45794	0.0652	9	0	0.2713	0.3365	-0.2061	>	<	1	11.9	11.9	11.9	0	11.9	11.9	>	<	1	1024	1024	1024	0	1024	1024	>
2022-06-21 20:24:27	1523	<	44772	0.07	10	0	0.2898	0.3598	-0.2198	>	<	1	7.15	7.15	7.15	0	7.15	7.15	>	<	1	1024	1024	1024	0	1024	1024	>
2022-06-21 20:24:28	1524	<	45233	0.0686	2	0	0.2529	0.3215	-0.1843	>	<	1	11.2	11.2	11.2	0	11.2	11.2	>	<	1	1024	1024	1024	0	1024	1024	>
2022-06-21 20:24:29	1525	<	44839	0.067	10	0	0.2579	0.3249	-0.1909	>	<	1	11.9	11.9	11.9	0	11.9	11.9	>	<	1	1024	1024	1024	0	1024	1024	>
2022-06-21 20:24:30	1526	<	45607	0.0664	10	0	0.2774	0.3438	-0.211	>	<	1	10	10	10	0	10	10	>	<	1	1024	1024	1024	0	1024	1024	>
2022-06-21 20:24:31	1527	<	45187	0.0716	9	0	0.261	0.3326	-0.1893	>	<	1	8.5	8.5	8.5	0	8.5	8.5	>	<	1	1024	1024	1024	0	1024	1024	>
2022-06-21 20:24:32	1528	<	43812	0.0671	9	0	0.2763	0.3434	-0.2093	>	<	1	12.4	12.4	12.4	0	12.4	12.4	>	<	1	1024	1024	1024	0	1024	1024	>
2022-06-21 20:24:33	1529	<	44939	0.0689	1	0	0.2533	0.3222	-0.1844	>	<	1	12.15	12.15	12.15	0	12.15	12.15	>	<	1	1024	1024	1024	0	1024	1024	>
2022-06-21 20:24:34	1530	<	44643	0.0683	10	0	0.2824	0.3507	-0.2141	>	<	1	5.85	5.85	5.85	0	5.85	5.85	>	<	1	1024	1024	1024	0	1024	1024	>
2022-06-21 20:24:35	1531	<	45721	0.0673	8	0	0.2696	0.3369	-0.2023	>	<	1	12.65	12.65	12.65	0	12.65	12.65	>	<	1	1024	1024	1024	0	1024	1024	>
2022-06-21 20:24:36	1532	<	44673	0.0665	10	0	0.2692	0.3356	-0.2027	>	<	1	11.9	11.9	11.9	0	11.9	11.9	>	<	1	1024	1024	1024	0	1024	1024	>
2022-06-21 20:24:37	1533	<	45739	0.0627	10	0	0.247	0.3097	-0.1843	>	<	1	10.25	10.25	10.25	0	10.25	10.25	>	<	1	1024	1024	1024	0	1024	1024	>
2022-06-21 20:24:38	1534	<	43851	0.0666	9	0	0.2622	0.3287	-0.1956	>	<	1	8.2	8.2	8.2	0	8.2	8.2	>	<	1	1024	1024	1024	0	1024	1024	>
2022-06-21 20:24:39	1535	<	45124	0.0698	9	0	0.2796	0.3494	-0.2098	>	<	1	12.6	12.6	12.6	0	12.6	12.6	>	<	1	1024	1024	1024	0	1024	1024	>
2022-06-21 20:24:40	1536	<	43737	0.0648	9	0	0.2537	0.3185	-0.1888	>	<	1	12.05	12.05	12.05	0	12.05	12.05	>	<	1	1024	1024	1024	0	1024	1024	>
2022-06-21 20:24:41	1537	<	36472	0.0664	9	0	0.2606	0.327	-0.1942	>	<	1	8.7	8.7	8.7	0	8.7	8.7	>	<	1	1024	1024	1024	0	1024	1024	>
2022-06-21 20:24:42	1538	<	53398	0.0676	10	0	0.2909	0.3585	-0.2233	>	<	1	9.8	9.8	9.8	0	9.8	9.8	>	<	1	1024	1024	1024	0	1024	1024	>
2022-06-21 20:24:43	1539	<	45478	0.0685	9	0	0.2793	0.3478	-0.2109	>	<	1	12.55	12.55	12.55	0	12.55	12.55	>	<	1	1024	1024	1024	0	1024	1024	>
2022-06-21 20:24:44	1540	<	46010	0.0681	9	0	0.2551	0.3232	-0.1869	>	<	1	11.95	11.95	11.95	0	11.95	11.95	>	<	1	1024	1024	1024	0	1024	1024	>
2022-06-21 20:24:45	1541	<	45202	0.0674	9	0	0.2631	0.3304	-0.1957	>	<	1	7.3	7.3	7.3	0	7.3	7.3	>	<	1	1024	1024	1024	0	1024	1024	>
2022-06-21 20:24:46	1542	<	44767	0.0658	9	0	0.2595	0.3253	-0.1937	>	<	1	11.15	11.15	11.15	0	11.15	11.15	>	<	1	1024	1024	1024	0	1024	1024	>
2022-06-21 20:24:47	1543	<	44172	0.0652	9	0	0.2665	0.3317	-0.2013	>	<	1	12.45	12.45	12.45	0	12.45	12.45	>	<	1	1024	1024	1024	0	1024	1024	>
2022-06-21 20:24:48	1544	<	43902	0.0623	2	0	0.242	0.3043	-0.1798	>	<	1	12	12	12	0	12	12	>	<	1	1024	1024	1024	0	1024	1024	>
2022-06-21 20:24:49	1545	<	46121	0.0645	8	0	0.2505	0.315	-0.186	>	<	1	6.05	6.05	6.05	0	6.05	6.05	>	<	1	1024	1024	1024	0	1024	1024	>
2022-06-21 20:24:50	1546	<	46323	0.0672	9	0	0.2745	0.3416	-0.2073	>	<	1	12.4	12.4	12.4	0	12.4	12.4	>	<	1	1024	1024	1024	0	1024	1024	>
2022-06-21 20:24:51	1547	<	39076	0.0647	9	0	0.2751	0.3399	-0.2104	>	<	1	11.95	11.95	11.95	0	11.95	11.95	>	<	1	1024	1024	1024	0	1024	1024	>
2022-06-21 20:24:52	1548	<	49953	0.0683	9	0	0.2635	0.3318	-0.1952	>	<	1	9.1	9.1	9.1	0	9.1	9.1	>	<	1	1024	1024	1024	0	1024	1024	>
2022-06-21 20:24:53	1549	<	45355	0.066	10	0	0.2751	0.3411	-0.2092	>	<	1	9.25	9.25	9.25	0	9.25	9.25	>	<	1	1024	1024	1024	0	1024	1024	>
2022-06-21 20:24:54	1550	<	45290	0.068	9	0	0.2736	0.3416	-0.2056	>	<	1	12.6	12.6	12.6	0	12.6	12.6	>	<	1	1024	1024	1024	0	1024	1024	>
2022-06-21 20:24:55	1551	<	44667	0.0672	10	0	0.2662	0.3333	-0.199	>	<	1	11.85	11.85	11.85	0	11.85	11.85	>	<	1	1024	1024	1024	0	1024	1024	>
2022-06-21 20:24:56	1552	<	45430	0.0667	1	0	0.2495	0.3161	-0.1828	>	<	1	5.95	5.95	5.95	0	5.95	5.95	>	<	1	1024	1024	1024	0	1024	1024	>
2022-06-21 20:24:57	1553	<	43181	0.067	10	0	0.281	0.348	-0.2141	>	<	1	12.55	12.55	12.55	0	12.55	12.55	>	<	1	1024	1024	1024	0	1024	1024	>
2022-06-21 20:24:58	1554	<	46734	0.0643	9	0	0.2692	0.3335	-0.2049	>	<	1	11.8	11.8	11.8	0	11.8	11.8	>	<	1	1024	1024	1024	0	1024	1024	>
2022-06-21 20:24:59	1555	<	45960	0.0668	9	0	0.2678	0.3346	-0.201	>	<	1	7.05	7.05	7.05	0	7.05	7.05	>	<	1	1024	1024	1024	0	1024	1024	>
2022-06-21 20:25:00	1556	<	44153	0.0678	9	0	0.2612	0.329	-0.1935	>	<	1	11.3	11.3	11.3	0	11.3	11.3	>	<	1	1024	1024	1024	0	1024	1024	>
2022-06-21 20:25:01	1557	<	46120	0.0617	10	0	0.2573	0.3189	-0.1956	>	<	1	11.85	11.85	11.85	0	11.85	11.85	>	<	1	1024	1024	1024	0	1024	1024	>
2022-06-21 20:25:02	1558	<	43644	0.0678	10	0	0.2654	0.3332	-0.1977	>	<	1	10.25	10.25	10.25	0	10.25	10.25	>	<	1	1024	1024	1024	0	1024	1024	>
2022-06-21 20:25:03	1559	<	46196	0.0639	1	0	0.2446	0.3085	-0.1807	>	<	1	8.2	8.2	8.2	0	8.2	8.2	>	<	1	1024	1024	1024	0	1024	1024	>
2022-06-21 20:25:04	1560	<	44027	0.0645	9	0	0.2494	0.3139	-0.1849	>	<	1	12.4	12.4	12.4	0	12.4	12.4	>	<	1	1024	1024	1024	0	1024	1024	>
2022-06-21 20:25:05	1561	<	45640	0.0688	10	0	0.2576	0.3264	-0.1888	>	<	1	11.85	11.85	11.85	0	11.85	11.85	>	<	1	1024	1024	1024	0	1024	1024	>
2022-06-21 20:25:06	1562	<	45321	0.0658	9	0	0.2512	0.317	-0.1853	>	<	1	5.95	5.95	5.95	0	5.95	5.95	>	<	1	1024	1024	1024	0	1024	1024	>
2022-06-21 20:25:07	1563	<	44614	0.0654	9	0	0.2581	0.3234	-0.1927	>	<	1	12.4	12.4	12.4	0	12.4	12.4	>	<	1	1024	1024	1024	0	1024	1024	>
2022-06-21 20:25:08	1564	<	42270	0.0676	9	0	0.2773	0.3449	-0.2098	>	<	1	11.85	11.85	11.85	0	11.85	11.85	>	<	1	1024	1024	1024	0	1024	1024	>
2022-06-21 20:25:09	1565	<	48222	0.0662	9	0	0.2743	0.3404	-0.2081	>	<	1	7.75	7.75	7.75	0	7.75	7.75	>	<	1	1024	1024	1024	0	1024	1024	>
2022-06-21 20:25:10	1566	<	45078	0.0644	1	0	0.2454	0.3097	-0.181	>	<	1	10.7	10.7	10.7	0	10.7	10.7	>	<	1	1024	1024	1024	0	1024	1024	>
2022-06-21 20:25:11	1567	<	44578	0.0716	10	0	0.2768	0.3483	-0.2052	>	<	1	11.95	11.95	11.95	0	11.95	11.95	>	<	1	1024	1024	1024	0	1024	1024	>
2022-06-21 20:25:12	1568	<	45441	0.0642	9	0	0.2547	0.3189	-0.1904	>	<	1	10.7	10.7	10.7	0	10.7	10.7	>	<	1	1024	1024	1024	0	1024	1024	>
2022-06-21 20:25:13	1569	<	43972	0.0665	8	0	0.264	0.3305	-0.1975	>	<	1	7.95	7.95	7.95	0	7.95	7.95	>	<	1	1024	1024	1024	0	1024	1024	>
2022-06-21 20:25:14	1570	<	44724	0.0658	10	0	0.2929	0.3588	-0.2271	>	<	1	12.5	12.5	12.5	0	12.5	12.5	>	<	1	1024	1024	1024	0	1024	1024	>
2022-06-21 20:25:15	1571	<	45035	0.0666	10	0	0.2763	0.343	-0.2097	>	<	1	11.95	11.95	11.95	0	11.95	11.95	>	<	1	1024	1024	1024	0	1024	1024	>
2022-06-21 20:25:16	1572	<	46031	0.0663	1	0	0.2488	0.3152	-0.1825	>	<	1	5.95	5.95	5.95	0	5.95	5.95	>	<	1	1024	1024	1024	0	1024	1024	>
2022-06-21 20:25:17	1573	<	44946	0.0673	10	0	0.2965	0.3638	-0.2291	>	<	1	12.45	12.45	12.45	0	12.45	12.45	>	<	1	1024	1024	1024	0	1024	1024	>
2022-06-21 20:25:18	1574	<	44640	0.0704	10	0	0.2857	0.3562	-0.2153	>	<	1	11.95	11.95	11.95	0	11.95	11.95	>	<	1	1024	1024	1024	0	1024	1024	>
2022-06-21 20:25:19	1575	<	43014	0.0663	10	0	0.2877	0.354	-0.2215	>	<	1	8.1	8.1	8.1	0	8.1	8.1	>	<	1	1024	1024	1024	0	1024	1024	>
2022-06-21 20:25:20	1576	<	46287	0.0676	10	0	0.2588	0.3264	-0.1912	>	<	1	10.55	10.55	10.55	0	10.55	10.55	>	<	1	1024	1024	1024	0	1024	1024	>
2022-06-21 20:25:21	1577	<	45379	0.0652	9	0	0.2684	0.3335	-0.2032	>	<	1	11.85	11.85	11.85	0	11.85	11.85	>	<	1	1024	1024	1024	0	1024	1024	>
2022-06-21 20:25:22	1578	<	45666	0.0676	9	0	0.264	0.3316	-0.1965	>	<	1	11.1	11.1	11.1	0	11.1	11.1	>	<	1	1024	1024	1024	0	1024	1024	>
2022-06-21 20:25:23	1579	<	44822	0.0637	9	0	0.2631	0.3268	-0.1995	>	<	1	7.2	7.2	7.2	0	7.2	7.2	>	<	1	1024	1024	1024	0	1024	1024	>
2022-06-21 20:25:24	1580	<	45244	0.0686	10	0	0.2755	0.3442	-0.2069	>	<	1	12.45	12.45	12.45	0	12.45	12.45	>	<	1	1024	1024	1024	0	1024	1024	>
2022-06-21 20:25:25	1581	<	43860	0.0689	10	0	0.2802	0.3492	-0.2113	>	<	1	11.9	11.9	11.9	0	11.9	11.9	>	<	1	1024	1024	1024	0	1024	1024	>
2022-06-21 20:25:26	1582	<	45774	0.0646	1	0	0.2457	0.3103	-0.1812	>	<	1	6.05	6.05	6.05	0	6.05	6.05	>	<	1	1024	1024	1024	0	1024	1024	>
2022-06-21 20:25:27	1583	<	44796	0.0648	9	0	0.256	0.3209	-0.1912	>	<	1	12.4	12.4	12.4	0	12.4	12.4	>	<	1	1024	1024	1024	0	1024	1024	>
2022-06-21 20:25:28	1584	<	44711	0.0679	9	0	0.2737	0.3417	-0.2058	>	<	1	12.05	12.05	12.05	0	12.05	12.05	>	<	1	1024	1024	1024	0	1024	1024	>
2022-06-21 20:25:29	1585	<	45464	0.0691	9	0	0.2717	0.3407	-0.2026	>	<	1	8.6	8.6	8.6	0	8.6	8.6	>	<	1	1024	1024	1024	0	1024	1024	>
2022-06-21 20:25:30	1586	<	44289	0.0656	1	0	0.2476	0.3132	-0.182	>	<	1	9.7	9.7	9.7	0	9.7	9.7	>	<	1	1024	1024	1024	0	1024	1024	>
2022-06-21 20:25:31	1587	<	44818	0.0678	9	0	0.2759	0.3437	-0.2081	>	<	1	11.9	11.9	11.9	0	11.9	11.9	>	<	1	1024	1024	1024	0	1024	1024	>
2022-06-21 20:25:32	1588	<	45957	0.0634	10	0	0.2868	0.3502	-0.2234	>	<	1	11.6	11.6	11.6	0	11.6	11.6	>	<	1	1024	1024	1024	0	1024	1024	>
2022-06-21 20:25:33	1589	<	43752	0.0686	9	0	0.2592	0.3278	-0.1906	>	<	1	6.85	6.85	6.85	0	6.85	6.85	>	<	1	1024	1024	1024	0	1024	1024	>
2022-06-21 20:25:34	1590	<	45586	0.0639	9	0	0.2918	0.3557	-0.2278	>	<	1	12.4	12.4	12.4	0	12.4	12.4	>	<	1	1024	1024	1024	0	1024	1024	>
2022-06-21 20:25:35	1591	<	44681	0.0667	2	0	0.2501	0.3168	-0.1834	>	<	1	11.85	11.85	11.85	0	11.85	11.85	>	<	1	1024	1024	1024	0	1024	1024	>
2022-06-21 20:25:36	1592	<	45182	0.0695	10	0	0.2838	0.3533	-0.2144	>	<	1	5.95	5.95	5.95	0	5.95	5.95	>	<	1	1024	1024	1024	0	1024	1024	>
2022-06-21 20:25:37	1593	<	44752	0.0658	9	0	0.2741	0.3399	-0.2083	>	<	1	12.55	12.55	12.55	0	12.55	12.55	>	<	1	1024	1024	1024	0	1024	1024	>
2022-06-21 20:25:38	1594	<	45655	0.0658	9	0	0.2515	0.3174	-0.1857	>	<	1	12.05	12.05	12.05	0	12.05	12.05	>	<	1	1024	1024	1024	0	1024	1024	>
2022-06-21 20:25:39	1595	<	45125	0.0669	9	0	0.2586	0.3256	-0.1917	>	<	1	9.4	9.4	9.4	0	9.4	9.4	>	<	1	1024	1024	1024	0	1024	1024	>
2022-06-21 20:25:40	1596	<	44502	0.0666	9	0	0.2687	0.3353	-0.202	>	<	1	9.05	9.05	9.05	0	9.05	9.05	>	<	1	1024	1024	1024	0	1024	1024	>
2022-06-21 20:25:41	1597	<	45345	0.0642	9	0	0.2485	0.3127	-0.1842	>	<	1	12.55	12.55	12.55	0	12.55	12.55	>	<	1	1024	1024	1024	0	1024	1024	>
2022-06-21 20:25:42	1598	<	45825	0.0641	10	0	0.2702	0.3343	-0.206	>	<	1	12	12	12	0	12	12	>	<	1	1024	1024	1024	0	1024	1024	>
2022-06-21 20:25:43	1599	<	44598	0.0647	9	0	0.2492	0.3139	-0.1845	>	<	1	5.9	5.9	5.9	0	5.9	5.9	>	<	1	1024	1024	1024	0	1024	1024	>
2022-06-21 20:25:44	1600	<	37066	0.0656	10	0	0.2535	0.3191	-0.188	>	<	1	12.55	12.55	12.55	0	12.55	12.55	>	<	1	1024	1024	1024	0	1024	1024	>
2022-06-21 20:25:45	1601	<	36422	0.0672	10	0	0.2783	0.3455	-0.2112	>	<	1	11.9	11.9	11.9	0	11.9	11.9	>	<	1	1024	1024	1024	0	1024	1024	>
2022-06-21 20:25:46	1602	<	43027	0.0692	10	0	0.2774	0.3467	-0.2082	>	<	1	7.1	7.1	7.1	0	7.1	7.1	>	<	1	1024	1024	1024	0	1024	1024	>
2022-06-21 20:25:47	1603	<	39055	0.0642	10	0	0.2761	0.3403	-0.2119	>	<	1	11.35	11.35	11.35	0	11.35	11.35	>	<	1	1024	1024	1024	0	1024	1024	>
2022-06-21 20:25:48	1604	<	44725	0.0681	9	0	0.2674	0.3354	-0.1993	>	<	1	11.9	11.9	11.9	0	11.9	11.9	>	<	1	1024	1024	1024	0	1024	1024	>
2022-06-21 20:25:49	1605	<	52967	0.0698	9	0	0.2733	0.3431	-0.2036	>	<	1	10.25	10.25	10.25	0	10.25	10.25	>	<	1	1024	1024	1024	0	1024	1024	>
2022-06-21 20:25:50	1606	<	53773	0.067	10	0	0.2827	0.3497	-0.2158	>	<	1	8.2	8.2	8.2	0	8.2	8.2	>	<	1	1024	1024	1024	0	1024	1024	>
2022-06-21 20:25:51	1607	<	38728	0.0661	2	0	0.2488	0.3149	-0.1827	>	<	1	12.4	12.4	12.4	0	12.4	12.4	>	<	1	1024	1024	1024	0	1024	1024	>
2022-06-21 20:25:52	1608	<	37962	0.0678	9	0	0.2731	0.3408	-0.2053	>	<	1	11.85	11.85	11.85	0	11.85	11.85	>	<	1	1024	1024	1024	0	1024	1024	>
2022-06-21 20:25:53	1609	<	51391	0.0661	9	0	0.2597	0.3257	-0.1936	>	<	1	5.9	5.9	5.9	0	5.9	5.9	>	<	1	1024	1024	1024	0	1024	1024	>
2022-06-21 20:25:54	1610	<	54202	0.0629	10	0	0.2809	0.3439	-0.218	>	<	1	12.35	12.35	12.35	0	12.35	12.35	>	<	1	1024	1024	1024	0	1024	1024	>
2022-06-21 20:25:55	1611	<	50683	0.0659	9	0	0.2516	0.3176	-0.1857	>	<	1	11.8	11.8	11.8	0	11.8	11.8	>	<	1	1024	1024	1024	0	1024	1024	>
2022-06-21 20:25:56	1612	<	44974	0.0648	10	0	0.2797	0.3446	-0.2149	>	<	1	9.65	9.65	9.65	0	9.65	9.65	>	<	1	1024	1024	1024	0	1024	1024	>
2022-06-21 20:25:57	1613	<	45596	0.0648	1	0	0.2461	0.3109	-0.1813	>	<	1	8.7	8.7	8.7	0	8.7	8.7	>	<	1	1024	1024	1024	0	1024	1024	>
2022-06-21 20:25:58	1614	<	44061	0.0631	10	0	0.2538	0.3169	-0.1907	>	<	1	12.6	12.6	12.6	0	12.6	12.6	>	<	1	1024	1024	1024	0	1024	1024	>
2022-06-21 20:25:59	1615	<	44937	0.0612	2	0	0.2401	0.3013	-0.1789	>	<	1	11.8	11.8	11.8	0	11.8	11.8	>	<	1	1024	1024	1024	0	1024	1024	>
2022-06-21 20:26:00	1616	<	44848	0.069	1	0	0.2534	0.3224	-0.1844	>	<	1	5.9	5.9	5.9	0	5.9	5.9	>	<	1	1024	1024	1024	0	1024	1024	>
2022-06-21 20:26:01	1617	<	45851	0.0686	10	0	0.2961	0.3647	-0.2274	>	<	1	12.6	12.6	12.6	0	12.6	12.6	>	<	1	1024	1024	1024	0	1024	1024	>
2022-06-21 20:26:02	1618	<	44952	0.0627	9	0	0.2458	0.3085	-0.183	>	<	1	12	12	12	0	12	12	>	<	1	1024	1024	1024	0	1024	1024	>
2022-06-21 20:26:03	1619	<	44725	0.0687	9	0	0.2886	0.3572	-0.2199	>	<	1	8.85	8.85	8.85	0	8.85	8.85	>	<	1	1024	1024	1024	0	1024	1024	>
2022-06-21 20:26:04	1620	<	45575	0.0689	9	0	0.2721	0.341	-0.2031	>	<	1	9.5	9.5	9.5	0	9.5	9.5	>	<	1	1024	1024	1024	0	1024	1024	>
2022-06-21 20:26:05	1621	<	37019	0.0616	2	0	0.2405	0.302	-0.1789	>	<	1	12.5	12.5	12.5	0	12.5	12.5	>	<	1	1024	1024	1024	0	1024	1024	>
2022-06-21 20:26:06	1622	<	37226	0.0627	1	0	0.2424	0.3051	-0.1797	>	<	1	12	12	12	0	12	12	>	<	1	1024	1024	1024	0	1024	1024	>
2022-06-21 20:26:07	1623	<	49102	0.0663	10	0	0.2884	0.3547	-0.2221	>	<	1	5.95	5.95	5.95	0	5.95	5.95	>	<	1	1024	1024	1024	0	1024	1024	>
2022-06-21 20:26:08	1624	<	33535	0.062	10	0	0.2821	0.3441	-0.2202	>	<	1	12.4	12.4	12.4	0	12.4	12.4	>	<	1	1024	1024	1024	0	1024	1024	>
2022-06-21 20:26:09	1625	<	31136	0.0663	1	0	0.2488	0.3152	-0.1825	>	<	1	11.8	11.8	11.8	0	11.8	11.8	>	<	1	1024	1024	1024	0	1024	1024	>
2022-06-21 20:26:10	1626	<	36481	0.0627	10	0	0.2577	0.3205	-0.195	>	<	1	4.8	4.8	4.8	0	4.8	4.8	>	<	1	1024	1024	1024	0	1024	1024	>
2022-06-21 20:26:11	1627	<	45805	0.101	177	0	2.3051	2.4061	-2.2041	>	<	1	10.2	10.2	10.2	0	10.2	10.2	>	<	1	1024	1024	1024	0	1024	1024	>
2022-06-21 20:26:12	1628	<	45471	0.0484	119	0	1.2173	1.2657	-1.169	>	<	1	9.6	9.6	9.6	0	9.6	9.6	>	<	1	1024	1024	1024	0	1024	1024	>
2022-06-21 20:26:13	1629	<	50027	0.0701	198	0	1.9272	1.9973	-1.857	>	<	1	7.5	7.5	7.5	0	7.5	7.5	>	<	1	1024	1024	1024	0	1024	1024	>
2022-06-21 20:26:14	1630	<	49398	0.0725	121	0	1.9576	2.0301	-1.885	>	<	1	7.05	7.05	7.05	0	7.05	7.05	>	<	1	1024	1024	1024	0	1024	1024	>
2022-06-21 20:26:15	1631	<	41553	0.0451	87	0	0.485	0.5301	-0.4399	>	<	1	12.5	12.5	12.5	0	12.5	12.5	>	<	1	1024	1024	1024	0	1024	1024	>
2022-06-21 20:26:16	1632	<	37317	0.0648	9	0	0.2547	0.3195	-0.1898	>	<	1	9.2	9.2	9.2	0	9.2	9.2	>	<	1	1024	1024	1024	0	1024	1024	>
2022-06-21 20:26:17	1633	<	47192	0.1054	182	0	3.0843	3.1897	-2.9789	>	<	1	3.35	3.35	3.35	0	3.35	3.35	>	<	1	1024	1024	1024	0	1024	1024	>
2022-06-21 20:26:18	1634	<	51574	0.0637	119	0	1.7851	1.8488	-1.7214	>	<	1	10.7	10.7	10.7	0	10.7	10.7	>	<	1	1024	1024	1024	0	1024	1024	>
2022-06-21 20:26:19	1635	<	45012	0.0552	89	0	1.0638	1.1191	-1.0086	>	<	1	12.55	12.55	12.55	0	12.55	12.55	>	<	1	1024	1024	1024	0	1024	1024	>
2022-06-21 20:26:20	1636	<	43085	0.0667	73	0	0.5831	0.6498	-0.5164	>	<	1	9.05	9.05	9.05	0	9.05	9.05	>	<	1	1024	1024	1024	0	1024	1024	>
2022-06-21 20:26:21	1637	<	30397	0.0609	95	0	1.2764	1.3373	-1.2154	>	<	1	4.55	4.55	4.55	0	4.55	4.55	>	<	1	1024	1024	1024	0	1024	1024	>
2022-06-21 20:26:22	1638	<	40187	0.0709	193	0	1.9136	1.9844	-1.8427	>	<	1	8.7	8.7	8.7	0	8.7	8.7	>	<	1	1024	1024	1024	0	1024	1024	>
[truncated: 2,024 more rows]

## Sheet: Conf1_15000
		<	Processing Time							>	<	CPU1							>	<	MEM1							>
[truncated: 3,664 more rows]

[truncated: 2 more sheets: Conf2_10000, Conf3_20000]
